# Supplementary material for: Core-periphery structure in sectoral international trade networks: A new approach to an old theory
Source: PLoS One. 2020 Apr 2;15(4):e0229547. doi: 10.1371/journal.pone.0229547 (PMC7117750; doi:10.1371/journal.pone.0229547)
Supplement: S8 File — (ZIP) [file pone.0229547.s008.zip › S8_File/Networks 2012/3-FISH,CRUSTACEANS,MOLLUSC.graphml]

<?xml version='1.0' encoding='utf-8'?>
<graphml xmlns="http://graphml.graphdrawing.org/xmlns" xmlns:xsi="http://www.w3.org/2001/XMLSchema-instance" xsi:schemaLocation="http://graphml.graphdrawing.org/xmlns http://graphml.graphdrawing.org/xmlns/1.0/graphml.xsd">
  <key attr.name="weight" attr.type="long" for="edge" id="d0" />
  <graph edgedefault="directed">
    <node id="ALB" />
    <node id="HRV" />
    <node id="GRC" />
    <node id="ITA" />
    <node id="SRB" />
    <node id="ESP" />
    <node id="MKD" />
    <node id="DZA" />
    <node id="FRA" />
    <node id="JPN" />
    <node id="SAU" />
    <node id="TUN" />
    <node id="ARG" />
    <node id="AZE" />
    <node id="AUS" />
    <node id="ARM" />
    <node id="BEL" />
    <node id="BOL" />
    <node id="BRA" />
    <node id="BGR" />
    <node id="BLR" />
    <node id="CMR" />
    <node id="CAN" />
    <node id="LKA" />
    <node id="CHL" />
    <node id="CHN" />
    <node id="COL" />
    <node id="CRI" />
    <node id="CZE" />
    <node id="BEN" />
    <node id="DNK" />
    <node id="ECU" />
    <node id="SLV" />
    <node id="EST" />
    <node id="GEO" />
    <node id="PSE" />
    <node id="DEU" />
    <node id="GHA" />
    <node id="HKG" />
    <node id="HUN" />
    <node id="IDN" />
    <node id="ISR" />
    <node id="CIV" />
    <node id="KAZ" />
    <node id="JOR" />
    <node id="KOR" />
    <node id="LBN" />
    <node id="LVA" />
    <node id="LTU" />
    <node id="MYS" />
    <node id="MUS" />
    <node id="MEX" />
    <node id="MDA" />
    <node id="MAR" />
    <node id="MOZ" />
    <node id="NAM" />
    <node id="NLD" />
    <node id="NZL" />
    <node id="NER" />
    <node id="NOR" />
    <node id="PRY" />
    <node id="PER" />
    <node id="PHL" />
    <node id="POL" />
    <node id="PRT" />
    <node id="ROU" />
    <node id="RUS" />
    <node id="SEN" />
    <node id="SGP" />
    <node id="SVK" />
    <node id="VNM" />
    <node id="SVN" />
    <node id="ZAF" />
    <node id="SWE" />
    <node id="THA" />
    <node id="TGO" />
    <node id="ARE" />
    <node id="TUR" />
    <node id="UKR" />
    <node id="EGY" />
    <node id="GBR" />
    <node id="USA" />
    <node id="URY" />
    <node id="AUT" />
    <node id="KHM" />
    <node id="IRL" />
    <node id="IND" />
    <node id="CHE" />
    <node id="FIN" />
    <node id="BDI" />
    <node id="BWA" />
    <node id="TZA" />
    <node id="ETH" />
    <node id="GMB" />
    <node id="BFA" />
    <node id="CAF" />
    <node id="GTM" />
    <node id="JAM" />
    <node id="PAN" />
    <node id="HND" />
    <node id="KGZ" />
    <node id="MDG" />
    <node id="MRT" />
    <node id="OMN" />
    <node id="PAK" />
    <node id="ZWE" />
    <node id="NIC" />
    <node id="UGA" />
    <node id="MWI" />
    <edge source="ALB" target="HRV">
      <data key="d0">167999</data>
    </edge>
    <edge source="ALB" target="GRC">
      <data key="d0">3898058</data>
    </edge>
    <edge source="ALB" target="ITA">
      <data key="d0">29853152</data>
    </edge>
    <edge source="ALB" target="SRB">
      <data key="d0">329620</data>
    </edge>
    <edge source="ALB" target="ESP">
      <data key="d0">2061816</data>
    </edge>
    <edge source="ALB" target="MKD">
      <data key="d0">204173</data>
    </edge>
    <edge source="HRV" target="ALB">
      <data key="d0">4728682</data>
    </edge>
    <edge source="HRV" target="AUS">
      <data key="d0">227660</data>
    </edge>
    <edge source="HRV" target="AUT">
      <data key="d0">191301</data>
    </edge>
    <edge source="HRV" target="CHN">
      <data key="d0">24093</data>
    </edge>
    <edge source="HRV" target="CZE">
      <data key="d0">72967</data>
    </edge>
    <edge source="HRV" target="DNK">
      <data key="d0">27919</data>
    </edge>
    <edge source="HRV" target="FRA">
      <data key="d0">341191</data>
    </edge>
    <edge source="HRV" target="DEU">
      <data key="d0">339958</data>
    </edge>
    <edge source="HRV" target="GRC">
      <data key="d0">949446</data>
    </edge>
    <edge source="HRV" target="HUN">
      <data key="d0">845842</data>
    </edge>
    <edge source="HRV" target="ITA">
      <data key="d0">44645201</data>
    </edge>
    <edge source="HRV" target="JPN">
      <data key="d0">58943624</data>
    </edge>
    <edge source="HRV" target="POL">
      <data key="d0">682043</data>
    </edge>
    <edge source="HRV" target="PRT">
      <data key="d0">768022</data>
    </edge>
    <edge source="HRV" target="SRB">
      <data key="d0">13326321</data>
    </edge>
    <edge source="HRV" target="SVK">
      <data key="d0">429028</data>
    </edge>
    <edge source="HRV" target="SVN">
      <data key="d0">7619307</data>
    </edge>
    <edge source="HRV" target="ESP">
      <data key="d0">3053521</data>
    </edge>
    <edge source="HRV" target="SWE">
      <data key="d0">31793</data>
    </edge>
    <edge source="HRV" target="TUN">
      <data key="d0">1292373</data>
    </edge>
    <edge source="HRV" target="MKD">
      <data key="d0">1477768</data>
    </edge>
    <edge source="HRV" target="GBR">
      <data key="d0">335506</data>
    </edge>
    <edge source="HRV" target="USA">
      <data key="d0">405582</data>
    </edge>
    <edge source="GRC" target="ALB">
      <data key="d0">3025107</data>
    </edge>
    <edge source="GRC" target="AUS">
      <data key="d0">764768</data>
    </edge>
    <edge source="GRC" target="AUT">
      <data key="d0">2128711</data>
    </edge>
    <edge source="GRC" target="BEL">
      <data key="d0">1768033</data>
    </edge>
    <edge source="GRC" target="BGR">
      <data key="d0">7895403</data>
    </edge>
    <edge source="GRC" target="CAN">
      <data key="d0">4805279</data>
    </edge>
    <edge source="GRC" target="CHN">
      <data key="d0">123626</data>
    </edge>
    <edge source="GRC" target="COL">
      <data key="d0">91619</data>
    </edge>
    <edge source="GRC" target="HRV">
      <data key="d0">557341</data>
    </edge>
    <edge source="GRC" target="CZE">
      <data key="d0">1886397</data>
    </edge>
    <edge source="GRC" target="DNK">
      <data key="d0">935703</data>
    </edge>
    <edge source="GRC" target="FIN">
      <data key="d0">53639</data>
    </edge>
    <edge source="GRC" target="FRA">
      <data key="d0">78030922</data>
    </edge>
    <edge source="GRC" target="DEU">
      <data key="d0">38336471</data>
    </edge>
    <edge source="GRC" target="HKG">
      <data key="d0">682364</data>
    </edge>
    <edge source="GRC" target="HUN">
      <data key="d0">179374</data>
    </edge>
    <edge source="GRC" target="IRL">
      <data key="d0">1944560</data>
    </edge>
    <edge source="GRC" target="ISR">
      <data key="d0">1654589</data>
    </edge>
    <edge source="GRC" target="ITA">
      <data key="d0">296710034</data>
    </edge>
    <edge source="GRC" target="JPN">
      <data key="d0">4507421</data>
    </edge>
    <edge source="GRC" target="KAZ">
      <data key="d0">81964</data>
    </edge>
    <edge source="GRC" target="JOR">
      <data key="d0">211622</data>
    </edge>
    <edge source="GRC" target="KOR">
      <data key="d0">1472344</data>
    </edge>
    <edge source="GRC" target="LVA">
      <data key="d0">410215</data>
    </edge>
    <edge source="GRC" target="LTU">
      <data key="d0">166801</data>
    </edge>
    <edge source="GRC" target="MAR">
      <data key="d0">114863</data>
    </edge>
    <edge source="GRC" target="NLD">
      <data key="d0">71102460</data>
    </edge>
    <edge source="GRC" target="NOR">
      <data key="d0">196147</data>
    </edge>
    <edge source="GRC" target="POL">
      <data key="d0">1069472</data>
    </edge>
    <edge source="GRC" target="PRT">
      <data key="d0">39248396</data>
    </edge>
    <edge source="GRC" target="ROU">
      <data key="d0">5843445</data>
    </edge>
    <edge source="GRC" target="RUS">
      <data key="d0">15201464</data>
    </edge>
    <edge source="GRC" target="SAU">
      <data key="d0">1227194</data>
    </edge>
    <edge source="GRC" target="SRB">
      <data key="d0">1001510</data>
    </edge>
    <edge source="GRC" target="IND">
      <data key="d0">127475</data>
    </edge>
    <edge source="GRC" target="SGP">
      <data key="d0">36817</data>
    </edge>
    <edge source="GRC" target="SVK">
      <data key="d0">11643</data>
    </edge>
    <edge source="GRC" target="SVN">
      <data key="d0">1340202</data>
    </edge>
    <edge source="GRC" target="ZAF">
      <data key="d0">136375</data>
    </edge>
    <edge source="GRC" target="ESP">
      <data key="d0">99300524</data>
    </edge>
    <edge source="GRC" target="SWE">
      <data key="d0">182915</data>
    </edge>
    <edge source="GRC" target="CHE">
      <data key="d0">7121081</data>
    </edge>
    <edge source="GRC" target="THA">
      <data key="d0">60492</data>
    </edge>
    <edge source="GRC" target="ARE">
      <data key="d0">1145726</data>
    </edge>
    <edge source="GRC" target="TUN">
      <data key="d0">323964</data>
    </edge>
    <edge source="GRC" target="TUR">
      <data key="d0">1240173</data>
    </edge>
    <edge source="GRC" target="UKR">
      <data key="d0">2851230</data>
    </edge>
    <edge source="GRC" target="MKD">
      <data key="d0">2818227</data>
    </edge>
    <edge source="GRC" target="EGY">
      <data key="d0">99921</data>
    </edge>
    <edge source="GRC" target="GBR">
      <data key="d0">42442718</data>
    </edge>
    <edge source="GRC" target="USA">
      <data key="d0">25027955</data>
    </edge>
    <edge source="ITA" target="ALB">
      <data key="d0">9667520</data>
    </edge>
    <edge source="ITA" target="AZE">
      <data key="d0">196971</data>
    </edge>
    <edge source="ITA" target="AUS">
      <data key="d0">5603368</data>
    </edge>
    <edge source="ITA" target="AUT">
      <data key="d0">38850274</data>
    </edge>
    <edge source="ITA" target="ARM">
      <data key="d0">109372</data>
    </edge>
    <edge source="ITA" target="BEL">
      <data key="d0">8949790</data>
    </edge>
    <edge source="ITA" target="BRA">
      <data key="d0">324592</data>
    </edge>
    <edge source="ITA" target="BGR">
      <data key="d0">1499654</data>
    </edge>
    <edge source="ITA" target="CAN">
      <data key="d0">5830521</data>
    </edge>
    <edge source="ITA" target="CHL">
      <data key="d0">61164</data>
    </edge>
    <edge source="ITA" target="CHN">
      <data key="d0">247397</data>
    </edge>
    <edge source="ITA" target="CRI">
      <data key="d0">17667</data>
    </edge>
    <edge source="ITA" target="HRV">
      <data key="d0">16083761</data>
    </edge>
    <edge source="ITA" target="CZE">
      <data key="d0">12081635</data>
    </edge>
    <edge source="ITA" target="DNK">
      <data key="d0">1679244</data>
    </edge>
    <edge source="ITA" target="ETH">
      <data key="d0">29483</data>
    </edge>
    <edge source="ITA" target="EST">
      <data key="d0">49752</data>
    </edge>
    <edge source="ITA" target="FIN">
      <data key="d0">424051</data>
    </edge>
    <edge source="ITA" target="FRA">
      <data key="d0">48586708</data>
    </edge>
    <edge source="ITA" target="GEO">
      <data key="d0">288043</data>
    </edge>
    <edge source="ITA" target="DEU">
      <data key="d0">77239075</data>
    </edge>
    <edge source="ITA" target="GHA">
      <data key="d0">41646</data>
    </edge>
    <edge source="ITA" target="GRC">
      <data key="d0">58136927</data>
    </edge>
    <edge source="ITA" target="HKG">
      <data key="d0">2590660</data>
    </edge>
    <edge source="ITA" target="HUN">
      <data key="d0">6154791</data>
    </edge>
    <edge source="ITA" target="IDN">
      <data key="d0">297308</data>
    </edge>
    <edge source="ITA" target="IRL">
      <data key="d0">318645</data>
    </edge>
    <edge source="ITA" target="ISR">
      <data key="d0">1859601</data>
    </edge>
    <edge source="ITA" target="JPN">
      <data key="d0">8102387</data>
    </edge>
    <edge source="ITA" target="JOR">
      <data key="d0">354067</data>
    </edge>
    <edge source="ITA" target="KOR">
      <data key="d0">433161</data>
    </edge>
    <edge source="ITA" target="LBN">
      <data key="d0">389314</data>
    </edge>
    <edge source="ITA" target="LVA">
      <data key="d0">462485</data>
    </edge>
    <edge source="ITA" target="LTU">
      <data key="d0">466636</data>
    </edge>
    <edge source="ITA" target="MDG">
      <data key="d0">14871</data>
    </edge>
    <edge source="ITA" target="MYS">
      <data key="d0">1359143</data>
    </edge>
    <edge source="ITA" target="MEX">
      <data key="d0">249978</data>
    </edge>
    <edge source="ITA" target="MDA">
      <data key="d0">1146443</data>
    </edge>
    <edge source="ITA" target="MAR">
      <data key="d0">320963</data>
    </edge>
    <edge source="ITA" target="NLD">
      <data key="d0">11679387</data>
    </edge>
    <edge source="ITA" target="NZL">
      <data key="d0">222341</data>
    </edge>
    <edge source="ITA" target="NOR">
      <data key="d0">321112</data>
    </edge>
    <edge source="ITA" target="PER">
      <data key="d0">15811</data>
    </edge>
    <edge source="ITA" target="PHL">
      <data key="d0">26789</data>
    </edge>
    <edge source="ITA" target="POL">
      <data key="d0">5930264</data>
    </edge>
    <edge source="ITA" target="PRT">
      <data key="d0">2234801</data>
    </edge>
    <edge source="ITA" target="ROU">
      <data key="d0">21597347</data>
    </edge>
    <edge source="ITA" target="RUS">
      <data key="d0">2158296</data>
    </edge>
    <edge source="ITA" target="SAU">
      <data key="d0">10659282</data>
    </edge>
    <edge source="ITA" target="SEN">
      <data key="d0">282618</data>
    </edge>
    <edge source="ITA" target="SRB">
      <data key="d0">2265751</data>
    </edge>
    <edge source="ITA" target="IND">
      <data key="d0">149053</data>
    </edge>
    <edge source="ITA" target="SGP">
      <data key="d0">572306</data>
    </edge>
    <edge source="ITA" target="SVK">
      <data key="d0">641615</data>
    </edge>
    <edge source="ITA" target="VNM">
      <data key="d0">1058024</data>
    </edge>
    <edge source="ITA" target="SVN">
      <data key="d0">30344795</data>
    </edge>
    <edge source="ITA" target="ZAF">
      <data key="d0">238318</data>
    </edge>
    <edge source="ITA" target="ESP">
      <data key="d0">135189683</data>
    </edge>
    <edge source="ITA" target="SWE">
      <data key="d0">761605</data>
    </edge>
    <edge source="ITA" target="CHE">
      <data key="d0">29692733</data>
    </edge>
    <edge source="ITA" target="THA">
      <data key="d0">2083023</data>
    </edge>
    <edge source="ITA" target="ARE">
      <data key="d0">2864988</data>
    </edge>
    <edge source="ITA" target="TUN">
      <data key="d0">20812896</data>
    </edge>
    <edge source="ITA" target="TUR">
      <data key="d0">121302</data>
    </edge>
    <edge source="ITA" target="UKR">
      <data key="d0">1696282</data>
    </edge>
    <edge source="ITA" target="MKD">
      <data key="d0">374423</data>
    </edge>
    <edge source="ITA" target="EGY">
      <data key="d0">952609</data>
    </edge>
    <edge source="ITA" target="GBR">
      <data key="d0">7873224</data>
    </edge>
    <edge source="ITA" target="USA">
      <data key="d0">11817209</data>
    </edge>
    <edge source="ITA" target="URY">
      <data key="d0">241412</data>
    </edge>
    <edge source="SRB" target="HRV">
      <data key="d0">721884</data>
    </edge>
    <edge source="SRB" target="EST">
      <data key="d0">10936</data>
    </edge>
    <edge source="SRB" target="GRC">
      <data key="d0">50725</data>
    </edge>
    <edge source="SRB" target="ITA">
      <data key="d0">20277</data>
    </edge>
    <edge source="SRB" target="MKD">
      <data key="d0">1556712</data>
    </edge>
    <edge source="ESP" target="ALB">
      <data key="d0">2379771</data>
    </edge>
    <edge source="ESP" target="DZA">
      <data key="d0">14689725</data>
    </edge>
    <edge source="ESP" target="AZE">
      <data key="d0">87675</data>
    </edge>
    <edge source="ESP" target="ARG">
      <data key="d0">4029985</data>
    </edge>
    <edge source="ESP" target="AUS">
      <data key="d0">1697096</data>
    </edge>
    <edge source="ESP" target="AUT">
      <data key="d0">6970915</data>
    </edge>
    <edge source="ESP" target="ARM">
      <data key="d0">637518</data>
    </edge>
    <edge source="ESP" target="BEL">
      <data key="d0">27954288</data>
    </edge>
    <edge source="ESP" target="BRA">
      <data key="d0">13625724</data>
    </edge>
    <edge source="ESP" target="BGR">
      <data key="d0">7045994</data>
    </edge>
    <edge source="ESP" target="BLR">
      <data key="d0">770750</data>
    </edge>
    <edge source="ESP" target="CMR">
      <data key="d0">13500530</data>
    </edge>
    <edge source="ESP" target="CAN">
      <data key="d0">3548324</data>
    </edge>
    <edge source="ESP" target="LKA">
      <data key="d0">82848</data>
    </edge>
    <edge source="ESP" target="CHL">
      <data key="d0">1892456</data>
    </edge>
    <edge source="ESP" target="CHN">
      <data key="d0">75848815</data>
    </edge>
    <edge source="ESP" target="COL">
      <data key="d0">878783</data>
    </edge>
    <edge source="ESP" target="CRI">
      <data key="d0">1180667</data>
    </edge>
    <edge source="ESP" target="HRV">
      <data key="d0">22796113</data>
    </edge>
    <edge source="ESP" target="CZE">
      <data key="d0">5878364</data>
    </edge>
    <edge source="ESP" target="BEN">
      <data key="d0">1594690</data>
    </edge>
    <edge source="ESP" target="DNK">
      <data key="d0">11212506</data>
    </edge>
    <edge source="ESP" target="ECU">
      <data key="d0">81790921</data>
    </edge>
    <edge source="ESP" target="SLV">
      <data key="d0">6681868</data>
    </edge>
    <edge source="ESP" target="EST">
      <data key="d0">2469032</data>
    </edge>
    <edge source="ESP" target="FIN">
      <data key="d0">3776258</data>
    </edge>
    <edge source="ESP" target="FRA">
      <data key="d0">506624436</data>
    </edge>
    <edge source="ESP" target="GEO">
      <data key="d0">2815792</data>
    </edge>
    <edge source="ESP" target="DEU">
      <data key="d0">94120717</data>
    </edge>
    <edge source="ESP" target="GHA">
      <data key="d0">9081403</data>
    </edge>
    <edge source="ESP" target="GRC">
      <data key="d0">56780961</data>
    </edge>
    <edge source="ESP" target="GTM">
      <data key="d0">177176</data>
    </edge>
    <edge source="ESP" target="HND">
      <data key="d0">380585</data>
    </edge>
    <edge source="ESP" target="HKG">
      <data key="d0">41128718</data>
    </edge>
    <edge source="ESP" target="HUN">
      <data key="d0">4367423</data>
    </edge>
    <edge source="ESP" target="IDN">
      <data key="d0">445799</data>
    </edge>
    <edge source="ESP" target="IRL">
      <data key="d0">4093427</data>
    </edge>
    <edge source="ESP" target="ISR">
      <data key="d0">1625686</data>
    </edge>
    <edge source="ESP" target="ITA">
      <data key="d0">1155061354</data>
    </edge>
    <edge source="ESP" target="CIV">
      <data key="d0">27606151</data>
    </edge>
    <edge source="ESP" target="JAM">
      <data key="d0">2781522</data>
    </edge>
    <edge source="ESP" target="JPN">
      <data key="d0">93894023</data>
    </edge>
    <edge source="ESP" target="KAZ">
      <data key="d0">958110</data>
    </edge>
    <edge source="ESP" target="JOR">
      <data key="d0">1138570</data>
    </edge>
    <edge source="ESP" target="KOR">
      <data key="d0">15565883</data>
    </edge>
    <edge source="ESP" target="LBN">
      <data key="d0">699263</data>
    </edge>
    <edge source="ESP" target="LVA">
      <data key="d0">1485011</data>
    </edge>
    <edge source="ESP" target="LTU">
      <data key="d0">6508813</data>
    </edge>
    <edge source="ESP" target="MDG">
      <data key="d0">28557656</data>
    </edge>
    <edge source="ESP" target="MYS">
      <data key="d0">257771</data>
    </edge>
    <edge source="ESP" target="MRT">
      <data key="d0">572251</data>
    </edge>
    <edge source="ESP" target="MUS">
      <data key="d0">92536129</data>
    </edge>
    <edge source="ESP" target="MEX">
      <data key="d0">14172675</data>
    </edge>
    <edge source="ESP" target="MDA">
      <data key="d0">333261</data>
    </edge>
    <edge source="ESP" target="MAR">
      <data key="d0">21266383</data>
    </edge>
    <edge source="ESP" target="MOZ">
      <data key="d0">343621</data>
    </edge>
    <edge source="ESP" target="NAM">
      <data key="d0">1181324</data>
    </edge>
    <edge source="ESP" target="NLD">
      <data key="d0">33690528</data>
    </edge>
    <edge source="ESP" target="NZL">
      <data key="d0">148398</data>
    </edge>
    <edge source="ESP" target="NIC">
      <data key="d0">81889</data>
    </edge>
    <edge source="ESP" target="NOR">
      <data key="d0">1064471</data>
    </edge>
    <edge source="ESP" target="PAN">
      <data key="d0">1242919</data>
    </edge>
    <edge source="ESP" target="PRY">
      <data key="d0">103615</data>
    </edge>
    <edge source="ESP" target="PER">
      <data key="d0">559710</data>
    </edge>
    <edge source="ESP" target="PHL">
      <data key="d0">441596</data>
    </edge>
    <edge source="ESP" target="POL">
      <data key="d0">11921525</data>
    </edge>
    <edge source="ESP" target="PRT">
      <data key="d0">626324397</data>
    </edge>
    <edge source="ESP" target="ROU">
      <data key="d0">13890659</data>
    </edge>
    <edge source="ESP" target="RUS">
      <data key="d0">40309928</data>
    </edge>
    <edge source="ESP" target="SAU">
      <data key="d0">1100561</data>
    </edge>
    <edge source="ESP" target="SEN">
      <data key="d0">451089</data>
    </edge>
    <edge source="ESP" target="SRB">
      <data key="d0">7559510</data>
    </edge>
    <edge source="ESP" target="IND">
      <data key="d0">586469</data>
    </edge>
    <edge source="ESP" target="SGP">
      <data key="d0">10859206</data>
    </edge>
    <edge source="ESP" target="SVK">
      <data key="d0">5895403</data>
    </edge>
    <edge source="ESP" target="VNM">
      <data key="d0">32755184</data>
    </edge>
    <edge source="ESP" target="SVN">
      <data key="d0">13633863</data>
    </edge>
    <edge source="ESP" target="ZAF">
      <data key="d0">8604742</data>
    </edge>
    <edge source="ESP" target="SWE">
      <data key="d0">1377768</data>
    </edge>
    <edge source="ESP" target="CHE">
      <data key="d0">14892514</data>
    </edge>
    <edge source="ESP" target="THA">
      <data key="d0">24123506</data>
    </edge>
    <edge source="ESP" target="TGO">
      <data key="d0">1194547</data>
    </edge>
    <edge source="ESP" target="ARE">
      <data key="d0">2061577</data>
    </edge>
    <edge source="ESP" target="TUN">
      <data key="d0">5063540</data>
    </edge>
    <edge source="ESP" target="TUR">
      <data key="d0">11284173</data>
    </edge>
    <edge source="ESP" target="UKR">
      <data key="d0">17640852</data>
    </edge>
    <edge source="ESP" target="MKD">
      <data key="d0">641135</data>
    </edge>
    <edge source="ESP" target="EGY">
      <data key="d0">25662142</data>
    </edge>
    <edge source="ESP" target="GBR">
      <data key="d0">81024131</data>
    </edge>
    <edge source="ESP" target="TZA">
      <data key="d0">145938</data>
    </edge>
    <edge source="ESP" target="USA">
      <data key="d0">52181906</data>
    </edge>
    <edge source="ESP" target="BFA">
      <data key="d0">744834</data>
    </edge>
    <edge source="ESP" target="URY">
      <data key="d0">4100586</data>
    </edge>
    <edge source="MKD" target="BGR">
      <data key="d0">55724</data>
    </edge>
    <edge source="MKD" target="GRC">
      <data key="d0">7250990</data>
    </edge>
    <edge source="MKD" target="SRB">
      <data key="d0">340004</data>
    </edge>
    <edge source="DZA" target="FRA">
      <data key="d0">115644</data>
    </edge>
    <edge source="DZA" target="ITA">
      <data key="d0">94247</data>
    </edge>
    <edge source="DZA" target="JPN">
      <data key="d0">46165</data>
    </edge>
    <edge source="DZA" target="SAU">
      <data key="d0">283193</data>
    </edge>
    <edge source="DZA" target="ESP">
      <data key="d0">4615465</data>
    </edge>
    <edge source="DZA" target="TUN">
      <data key="d0">155983</data>
    </edge>
    <edge source="FRA" target="ALB">
      <data key="d0">201102</data>
    </edge>
    <edge source="FRA" target="DZA">
      <data key="d0">1819791</data>
    </edge>
    <edge source="FRA" target="AUS">
      <data key="d0">1283330</data>
    </edge>
    <edge source="FRA" target="AUT">
      <data key="d0">15749939</data>
    </edge>
    <edge source="FRA" target="ARM">
      <data key="d0">51651</data>
    </edge>
    <edge source="FRA" target="BEL">
      <data key="d0">204774991</data>
    </edge>
    <edge source="FRA" target="BRA">
      <data key="d0">176727</data>
    </edge>
    <edge source="FRA" target="BGR">
      <data key="d0">300073</data>
    </edge>
    <edge source="FRA" target="BLR">
      <data key="d0">591058</data>
    </edge>
    <edge source="FRA" target="KHM">
      <data key="d0">37026</data>
    </edge>
    <edge source="FRA" target="CMR">
      <data key="d0">283673</data>
    </edge>
    <edge source="FRA" target="CAN">
      <data key="d0">1370489</data>
    </edge>
    <edge source="FRA" target="CHL">
      <data key="d0">39986</data>
    </edge>
    <edge source="FRA" target="CHN">
      <data key="d0">11668707</data>
    </edge>
    <edge source="FRA" target="COL">
      <data key="d0">6309970</data>
    </edge>
    <edge source="FRA" target="HRV">
      <data key="d0">4098901</data>
    </edge>
    <edge source="FRA" target="CZE">
      <data key="d0">7607290</data>
    </edge>
    <edge source="FRA" target="BEN">
      <data key="d0">774663</data>
    </edge>
    <edge source="FRA" target="DNK">
      <data key="d0">19328544</data>
    </edge>
    <edge source="FRA" target="ECU">
      <data key="d0">365764</data>
    </edge>
    <edge source="FRA" target="EST">
      <data key="d0">1852440</data>
    </edge>
    <edge source="FRA" target="FIN">
      <data key="d0">3024790</data>
    </edge>
    <edge source="FRA" target="GEO">
      <data key="d0">29418</data>
    </edge>
    <edge source="FRA" target="DEU">
      <data key="d0">124014021</data>
    </edge>
    <edge source="FRA" target="GHA">
      <data key="d0">11186986</data>
    </edge>
    <edge source="FRA" target="GRC">
      <data key="d0">13358207</data>
    </edge>
    <edge source="FRA" target="HKG">
      <data key="d0">18935842</data>
    </edge>
    <edge source="FRA" target="HUN">
      <data key="d0">4692033</data>
    </edge>
    <edge source="FRA" target="IDN">
      <data key="d0">257660</data>
    </edge>
    <edge source="FRA" target="IRL">
      <data key="d0">15818045</data>
    </edge>
    <edge source="FRA" target="ISR">
      <data key="d0">247298</data>
    </edge>
    <edge source="FRA" target="ITA">
      <data key="d0">298011336</data>
    </edge>
    <edge source="FRA" target="CIV">
      <data key="d0">48031164</data>
    </edge>
    <edge source="FRA" target="JPN">
      <data key="d0">22423536</data>
    </edge>
    <edge source="FRA" target="KAZ">
      <data key="d0">168433</data>
    </edge>
    <edge source="FRA" target="JOR">
      <data key="d0">115372</data>
    </edge>
    <edge source="FRA" target="KOR">
      <data key="d0">2093331</data>
    </edge>
    <edge source="FRA" target="LBN">
      <data key="d0">1271113</data>
    </edge>
    <edge source="FRA" target="LVA">
      <data key="d0">796433</data>
    </edge>
    <edge source="FRA" target="LTU">
      <data key="d0">2007496</data>
    </edge>
    <edge source="FRA" target="MDG">
      <data key="d0">1494980</data>
    </edge>
    <edge source="FRA" target="MYS">
      <data key="d0">278249</data>
    </edge>
    <edge source="FRA" target="MRT">
      <data key="d0">38436</data>
    </edge>
    <edge source="FRA" target="MUS">
      <data key="d0">43021712</data>
    </edge>
    <edge source="FRA" target="MEX">
      <data key="d0">74985</data>
    </edge>
    <edge source="FRA" target="MDA">
      <data key="d0">213134</data>
    </edge>
    <edge source="FRA" target="MAR">
      <data key="d0">2144778</data>
    </edge>
    <edge source="FRA" target="OMN">
      <data key="d0">5358536</data>
    </edge>
    <edge source="FRA" target="NLD">
      <data key="d0">57114044</data>
    </edge>
    <edge source="FRA" target="NZL">
      <data key="d0">138501</data>
    </edge>
    <edge source="FRA" target="NIC">
      <data key="d0">476832</data>
    </edge>
    <edge source="FRA" target="NER">
      <data key="d0">32284</data>
    </edge>
    <edge source="FRA" target="NOR">
      <data key="d0">4312012</data>
    </edge>
    <edge source="FRA" target="PER">
      <data key="d0">21838</data>
    </edge>
    <edge source="FRA" target="PHL">
      <data key="d0">382670</data>
    </edge>
    <edge source="FRA" target="POL">
      <data key="d0">11653518</data>
    </edge>
    <edge source="FRA" target="PRT">
      <data key="d0">27589954</data>
    </edge>
    <edge source="FRA" target="ROU">
      <data key="d0">1525927</data>
    </edge>
    <edge source="FRA" target="RUS">
      <data key="d0">14138518</data>
    </edge>
    <edge source="FRA" target="SAU">
      <data key="d0">186022</data>
    </edge>
    <edge source="FRA" target="SEN">
      <data key="d0">775134</data>
    </edge>
    <edge source="FRA" target="SRB">
      <data key="d0">99349</data>
    </edge>
    <edge source="FRA" target="SGP">
      <data key="d0">4094200</data>
    </edge>
    <edge source="FRA" target="SVK">
      <data key="d0">555179</data>
    </edge>
    <edge source="FRA" target="VNM">
      <data key="d0">35501331</data>
    </edge>
    <edge source="FRA" target="SVN">
      <data key="d0">922918</data>
    </edge>
    <edge source="FRA" target="ZAF">
      <data key="d0">209875</data>
    </edge>
    <edge source="FRA" target="ESP">
      <data key="d0">289699227</data>
    </edge>
    <edge source="FRA" target="SWE">
      <data key="d0">18217976</data>
    </edge>
    <edge source="FRA" target="CHE">
      <data key="d0">76625154</data>
    </edge>
    <edge source="FRA" target="THA">
      <data key="d0">12148286</data>
    </edge>
    <edge source="FRA" target="TGO">
      <data key="d0">758829</data>
    </edge>
    <edge source="FRA" target="ARE">
      <data key="d0">4802913</data>
    </edge>
    <edge source="FRA" target="TUN">
      <data key="d0">2902659</data>
    </edge>
    <edge source="FRA" target="TUR">
      <data key="d0">5165613</data>
    </edge>
    <edge source="FRA" target="UKR">
      <data key="d0">1788817</data>
    </edge>
    <edge source="FRA" target="EGY">
      <data key="d0">3252957</data>
    </edge>
    <edge source="FRA" target="GBR">
      <data key="d0">86544887</data>
    </edge>
    <edge source="FRA" target="USA">
      <data key="d0">28787677</data>
    </edge>
    <edge source="FRA" target="BFA">
      <data key="d0">62649</data>
    </edge>
    <edge source="FRA" target="URY">
      <data key="d0">22092</data>
    </edge>
    <edge source="JPN" target="AUS">
      <data key="d0">15102787</data>
    </edge>
    <edge source="JPN" target="AUT">
      <data key="d0">13518</data>
    </edge>
    <edge source="JPN" target="BEL">
      <data key="d0">2353707</data>
    </edge>
    <edge source="JPN" target="BRA">
      <data key="d0">983937</data>
    </edge>
    <edge source="JPN" target="KHM">
      <data key="d0">3620574</data>
    </edge>
    <edge source="JPN" target="CAN">
      <data key="d0">12520358</data>
    </edge>
    <edge source="JPN" target="LKA">
      <data key="d0">1764360</data>
    </edge>
    <edge source="JPN" target="CHL">
      <data key="d0">3827960</data>
    </edge>
    <edge source="JPN" target="CHN">
      <data key="d0">226921069</data>
    </edge>
    <edge source="JPN" target="COL">
      <data key="d0">221217</data>
    </edge>
    <edge source="JPN" target="CZE">
      <data key="d0">71484</data>
    </edge>
    <edge source="JPN" target="BEN">
      <data key="d0">403497</data>
    </edge>
    <edge source="JPN" target="DNK">
      <data key="d0">484176</data>
    </edge>
    <edge source="JPN" target="FRA">
      <data key="d0">2955232</data>
    </edge>
    <edge source="JPN" target="DEU">
      <data key="d0">3769492</data>
    </edge>
    <edge source="JPN" target="GHA">
      <data key="d0">15763794</data>
    </edge>
    <edge source="JPN" target="HKG">
      <data key="d0">505231854</data>
    </edge>
    <edge source="JPN" target="IDN">
      <data key="d0">16503288</data>
    </edge>
    <edge source="JPN" target="ISR">
      <data key="d0">1021558</data>
    </edge>
    <edge source="JPN" target="ITA">
      <data key="d0">764600</data>
    </edge>
    <edge source="JPN" target="CIV">
      <data key="d0">2584044</data>
    </edge>
    <edge source="JPN" target="JOR">
      <data key="d0">111723</data>
    </edge>
    <edge source="JPN" target="KOR">
      <data key="d0">110252496</data>
    </edge>
    <edge source="JPN" target="LBN">
      <data key="d0">918367</data>
    </edge>
    <edge source="JPN" target="LTU">
      <data key="d0">32773</data>
    </edge>
    <edge source="JPN" target="MYS">
      <data key="d0">18964496</data>
    </edge>
    <edge source="JPN" target="MUS">
      <data key="d0">1939411</data>
    </edge>
    <edge source="JPN" target="MEX">
      <data key="d0">40089</data>
    </edge>
    <edge source="JPN" target="MOZ">
      <data key="d0">473841</data>
    </edge>
    <edge source="JPN" target="OMN">
      <data key="d0">51201</data>
    </edge>
    <edge source="JPN" target="NAM">
      <data key="d0">3213118</data>
    </edge>
    <edge source="JPN" target="NLD">
      <data key="d0">13546740</data>
    </edge>
    <edge source="JPN" target="NZL">
      <data key="d0">17728850</data>
    </edge>
    <edge source="JPN" target="NOR">
      <data key="d0">1646723</data>
    </edge>
    <edge source="JPN" target="PAN">
      <data key="d0">345255</data>
    </edge>
    <edge source="JPN" target="PER">
      <data key="d0">3788535</data>
    </edge>
    <edge source="JPN" target="PHL">
      <data key="d0">18104735</data>
    </edge>
    <edge source="JPN" target="PRT">
      <data key="d0">38335</data>
    </edge>
    <edge source="JPN" target="RUS">
      <data key="d0">7566834</data>
    </edge>
    <edge source="JPN" target="SAU">
      <data key="d0">14198902</data>
    </edge>
    <edge source="JPN" target="SEN">
      <data key="d0">944161</data>
    </edge>
    <edge source="JPN" target="IND">
      <data key="d0">400591</data>
    </edge>
    <edge source="JPN" target="SGP">
      <data key="d0">31194735</data>
    </edge>
    <edge source="JPN" target="VNM">
      <data key="d0">146904927</data>
    </edge>
    <edge source="JPN" target="ZAF">
      <data key="d0">15324116</data>
    </edge>
    <edge source="JPN" target="ESP">
      <data key="d0">2088292</data>
    </edge>
    <edge source="JPN" target="SWE">
      <data key="d0">265440</data>
    </edge>
    <edge source="JPN" target="CHE">
      <data key="d0">510410</data>
    </edge>
    <edge source="JPN" target="THA">
      <data key="d0">185048171</data>
    </edge>
    <edge source="JPN" target="ARE">
      <data key="d0">1789879</data>
    </edge>
    <edge source="JPN" target="UKR">
      <data key="d0">504284</data>
    </edge>
    <edge source="JPN" target="EGY">
      <data key="d0">6778356</data>
    </edge>
    <edge source="JPN" target="GBR">
      <data key="d0">2561757</data>
    </edge>
    <edge source="JPN" target="TZA">
      <data key="d0">116309</data>
    </edge>
    <edge source="JPN" target="USA">
      <data key="d0">254947310</data>
    </edge>
    <edge source="JPN" target="BFA">
      <data key="d0">1638743</data>
    </edge>
    <edge source="JPN" target="URY">
      <data key="d0">115945</data>
    </edge>
    <edge source="SAU" target="HKG">
      <data key="d0">1833602</data>
    </edge>
    <edge source="SAU" target="ITA">
      <data key="d0">34933</data>
    </edge>
    <edge source="SAU" target="JPN">
      <data key="d0">3153071</data>
    </edge>
    <edge source="SAU" target="JOR">
      <data key="d0">1895736</data>
    </edge>
    <edge source="SAU" target="KOR">
      <data key="d0">2139736</data>
    </edge>
    <edge source="SAU" target="LBN">
      <data key="d0">555201</data>
    </edge>
    <edge source="SAU" target="MYS">
      <data key="d0">209067</data>
    </edge>
    <edge source="SAU" target="OMN">
      <data key="d0">328534</data>
    </edge>
    <edge source="SAU" target="NZL">
      <data key="d0">99467</data>
    </edge>
    <edge source="SAU" target="RUS">
      <data key="d0">531467</data>
    </edge>
    <edge source="SAU" target="IND">
      <data key="d0">1914936</data>
    </edge>
    <edge source="SAU" target="SGP">
      <data key="d0">600267</data>
    </edge>
    <edge source="SAU" target="VNM">
      <data key="d0">10065879</data>
    </edge>
    <edge source="SAU" target="ESP">
      <data key="d0">880534</data>
    </edge>
    <edge source="SAU" target="THA">
      <data key="d0">215734</data>
    </edge>
    <edge source="SAU" target="ARE">
      <data key="d0">11326414</data>
    </edge>
    <edge source="SAU" target="TUR">
      <data key="d0">69867</data>
    </edge>
    <edge source="SAU" target="EGY">
      <data key="d0">3294937</data>
    </edge>
    <edge source="SAU" target="GBR">
      <data key="d0">301334</data>
    </edge>
    <edge source="SAU" target="USA">
      <data key="d0">1772802</data>
    </edge>
    <edge source="TUN" target="ALB">
      <data key="d0">65018</data>
    </edge>
    <edge source="TUN" target="DZA">
      <data key="d0">1842297</data>
    </edge>
    <edge source="TUN" target="CMR">
      <data key="d0">1431190</data>
    </edge>
    <edge source="TUN" target="CAN">
      <data key="d0">2208073</data>
    </edge>
    <edge source="TUN" target="HRV">
      <data key="d0">869161</data>
    </edge>
    <edge source="TUN" target="ETH">
      <data key="d0">225504</data>
    </edge>
    <edge source="TUN" target="FRA">
      <data key="d0">2637680</data>
    </edge>
    <edge source="TUN" target="GMB">
      <data key="d0">145404</data>
    </edge>
    <edge source="TUN" target="DEU">
      <data key="d0">875467</data>
    </edge>
    <edge source="TUN" target="GHA">
      <data key="d0">131433</data>
    </edge>
    <edge source="TUN" target="GRC">
      <data key="d0">5599827</data>
    </edge>
    <edge source="TUN" target="HKG">
      <data key="d0">39487</data>
    </edge>
    <edge source="TUN" target="ITA">
      <data key="d0">79230731</data>
    </edge>
    <edge source="TUN" target="CIV">
      <data key="d0">205690</data>
    </edge>
    <edge source="TUN" target="JPN">
      <data key="d0">22969965</data>
    </edge>
    <edge source="TUN" target="JOR">
      <data key="d0">2494084</data>
    </edge>
    <edge source="TUN" target="KOR">
      <data key="d0">103608</data>
    </edge>
    <edge source="TUN" target="LBN">
      <data key="d0">628721</data>
    </edge>
    <edge source="TUN" target="LTU">
      <data key="d0">13637</data>
    </edge>
    <edge source="TUN" target="MYS">
      <data key="d0">17206</data>
    </edge>
    <edge source="TUN" target="MAR">
      <data key="d0">16166</data>
    </edge>
    <edge source="TUN" target="NER">
      <data key="d0">637390</data>
    </edge>
    <edge source="TUN" target="POL">
      <data key="d0">37538</data>
    </edge>
    <edge source="TUN" target="PRT">
      <data key="d0">167173</data>
    </edge>
    <edge source="TUN" target="RUS">
      <data key="d0">65013</data>
    </edge>
    <edge source="TUN" target="SAU">
      <data key="d0">15789</data>
    </edge>
    <edge source="TUN" target="SEN">
      <data key="d0">642567</data>
    </edge>
    <edge source="TUN" target="ESP">
      <data key="d0">18695373</data>
    </edge>
    <edge source="TUN" target="SWE">
      <data key="d0">404923</data>
    </edge>
    <edge source="TUN" target="CHE">
      <data key="d0">606236</data>
    </edge>
    <edge source="TUN" target="THA">
      <data key="d0">131710</data>
    </edge>
    <edge source="TUN" target="TGO">
      <data key="d0">795507</data>
    </edge>
    <edge source="TUN" target="ARE">
      <data key="d0">556306</data>
    </edge>
    <edge source="TUN" target="TUR">
      <data key="d0">2241897</data>
    </edge>
    <edge source="TUN" target="MKD">
      <data key="d0">385341</data>
    </edge>
    <edge source="TUN" target="EGY">
      <data key="d0">1274476</data>
    </edge>
    <edge source="TUN" target="USA">
      <data key="d0">205511</data>
    </edge>
    <edge source="TUN" target="BFA">
      <data key="d0">129022</data>
    </edge>
    <edge source="ARG" target="ALB">
      <data key="d0">83234</data>
    </edge>
    <edge source="ARG" target="DZA">
      <data key="d0">2662445</data>
    </edge>
    <edge source="ARG" target="AZE">
      <data key="d0">1008663</data>
    </edge>
    <edge source="ARG" target="AUS">
      <data key="d0">4332403</data>
    </edge>
    <edge source="ARG" target="ARM">
      <data key="d0">88378</data>
    </edge>
    <edge source="ARG" target="BEL">
      <data key="d0">2308359</data>
    </edge>
    <edge source="ARG" target="BOL">
      <data key="d0">6771890</data>
    </edge>
    <edge source="ARG" target="BRA">
      <data key="d0">108440799</data>
    </edge>
    <edge source="ARG" target="BGR">
      <data key="d0">993655</data>
    </edge>
    <edge source="ARG" target="BLR">
      <data key="d0">3040794</data>
    </edge>
    <edge source="ARG" target="CMR">
      <data key="d0">8766001</data>
    </edge>
    <edge source="ARG" target="CAN">
      <data key="d0">5439581</data>
    </edge>
    <edge source="ARG" target="LKA">
      <data key="d0">723991</data>
    </edge>
    <edge source="ARG" target="CHL">
      <data key="d0">1451353</data>
    </edge>
    <edge source="ARG" target="CHN">
      <data key="d0">78279728</data>
    </edge>
    <edge source="ARG" target="COL">
      <data key="d0">7322667</data>
    </edge>
    <edge source="ARG" target="CRI">
      <data key="d0">180965</data>
    </edge>
    <edge source="ARG" target="HRV">
      <data key="d0">4661762</data>
    </edge>
    <edge source="ARG" target="CZE">
      <data key="d0">277272</data>
    </edge>
    <edge source="ARG" target="BEN">
      <data key="d0">858333</data>
    </edge>
    <edge source="ARG" target="DNK">
      <data key="d0">3333894</data>
    </edge>
    <edge source="ARG" target="ECU">
      <data key="d0">302971</data>
    </edge>
    <edge source="ARG" target="SLV">
      <data key="d0">122829</data>
    </edge>
    <edge source="ARG" target="EST">
      <data key="d0">208099</data>
    </edge>
    <edge source="ARG" target="FRA">
      <data key="d0">56295946</data>
    </edge>
    <edge source="ARG" target="GEO">
      <data key="d0">500264</data>
    </edge>
    <edge source="ARG" target="PSE">
      <data key="d0">2617701</data>
    </edge>
    <edge source="ARG" target="DEU">
      <data key="d0">9748832</data>
    </edge>
    <edge source="ARG" target="GHA">
      <data key="d0">2468592</data>
    </edge>
    <edge source="ARG" target="GRC">
      <data key="d0">2454443</data>
    </edge>
    <edge source="ARG" target="HKG">
      <data key="d0">13060506</data>
    </edge>
    <edge source="ARG" target="HUN">
      <data key="d0">1091793</data>
    </edge>
    <edge source="ARG" target="IDN">
      <data key="d0">1159753</data>
    </edge>
    <edge source="ARG" target="ISR">
      <data key="d0">14715250</data>
    </edge>
    <edge source="ARG" target="ITA">
      <data key="d0">109665298</data>
    </edge>
    <edge source="ARG" target="CIV">
      <data key="d0">996786</data>
    </edge>
    <edge source="ARG" target="JPN">
      <data key="d0">111372222</data>
    </edge>
    <edge source="ARG" target="KAZ">
      <data key="d0">197146</data>
    </edge>
    <edge source="ARG" target="JOR">
      <data key="d0">14000337</data>
    </edge>
    <edge source="ARG" target="KOR">
      <data key="d0">20394480</data>
    </edge>
    <edge source="ARG" target="LBN">
      <data key="d0">1850408</data>
    </edge>
    <edge source="ARG" target="LVA">
      <data key="d0">230658</data>
    </edge>
    <edge source="ARG" target="LTU">
      <data key="d0">4734352</data>
    </edge>
    <edge source="ARG" target="MYS">
      <data key="d0">2584781</data>
    </edge>
    <edge source="ARG" target="MUS">
      <data key="d0">125663</data>
    </edge>
    <edge source="ARG" target="MEX">
      <data key="d0">269265</data>
    </edge>
    <edge source="ARG" target="MDA">
      <data key="d0">1884393</data>
    </edge>
    <edge source="ARG" target="MAR">
      <data key="d0">1446325</data>
    </edge>
    <edge source="ARG" target="MOZ">
      <data key="d0">157652</data>
    </edge>
    <edge source="ARG" target="NAM">
      <data key="d0">400101</data>
    </edge>
    <edge source="ARG" target="NLD">
      <data key="d0">921355</data>
    </edge>
    <edge source="ARG" target="NZL">
      <data key="d0">1740993</data>
    </edge>
    <edge source="ARG" target="NER">
      <data key="d0">36400</data>
    </edge>
    <edge source="ARG" target="NOR">
      <data key="d0">3176870</data>
    </edge>
    <edge source="ARG" target="PRY">
      <data key="d0">268204</data>
    </edge>
    <edge source="ARG" target="PER">
      <data key="d0">7188847</data>
    </edge>
    <edge source="ARG" target="PHL">
      <data key="d0">522858</data>
    </edge>
    <edge source="ARG" target="POL">
      <data key="d0">10991280</data>
    </edge>
    <edge source="ARG" target="PRT">
      <data key="d0">5919451</data>
    </edge>
    <edge source="ARG" target="ROU">
      <data key="d0">488510</data>
    </edge>
    <edge source="ARG" target="RUS">
      <data key="d0">20140169</data>
    </edge>
    <edge source="ARG" target="SAU">
      <data key="d0">301650</data>
    </edge>
    <edge source="ARG" target="SEN">
      <data key="d0">69926</data>
    </edge>
    <edge source="ARG" target="SRB">
      <data key="d0">6602514</data>
    </edge>
    <edge source="ARG" target="SGP">
      <data key="d0">1182326</data>
    </edge>
    <edge source="ARG" target="SVK">
      <data key="d0">445126</data>
    </edge>
    <edge source="ARG" target="VNM">
      <data key="d0">26861114</data>
    </edge>
    <edge source="ARG" target="SVN">
      <data key="d0">1076812</data>
    </edge>
    <edge source="ARG" target="ZAF">
      <data key="d0">5727340</data>
    </edge>
    <edge source="ARG" target="ESP">
      <data key="d0">381248790</data>
    </edge>
    <edge source="ARG" target="SWE">
      <data key="d0">487158</data>
    </edge>
    <edge source="ARG" target="THA">
      <data key="d0">7788738</data>
    </edge>
    <edge source="ARG" target="TGO">
      <data key="d0">130234</data>
    </edge>
    <edge source="ARG" target="ARE">
      <data key="d0">67164</data>
    </edge>
    <edge source="ARG" target="TUN">
      <data key="d0">38347</data>
    </edge>
    <edge source="ARG" target="TUR">
      <data key="d0">184594</data>
    </edge>
    <edge source="ARG" target="UKR">
      <data key="d0">30172943</data>
    </edge>
    <edge source="ARG" target="MKD">
      <data key="d0">4177161</data>
    </edge>
    <edge source="ARG" target="EGY">
      <data key="d0">660450</data>
    </edge>
    <edge source="ARG" target="GBR">
      <data key="d0">3542499</data>
    </edge>
    <edge source="ARG" target="USA">
      <data key="d0">96874088</data>
    </edge>
    <edge source="ARG" target="URY">
      <data key="d0">14675920</data>
    </edge>
    <edge source="AUS" target="BEL">
      <data key="d0">331540</data>
    </edge>
    <edge source="AUS" target="BRA">
      <data key="d0">131843</data>
    </edge>
    <edge source="AUS" target="KHM">
      <data key="d0">128747</data>
    </edge>
    <edge source="AUS" target="CAN">
      <data key="d0">2573807</data>
    </edge>
    <edge source="AUS" target="LKA">
      <data key="d0">44469</data>
    </edge>
    <edge source="AUS" target="CHN">
      <data key="d0">50887421</data>
    </edge>
    <edge source="AUS" target="DNK">
      <data key="d0">1143498</data>
    </edge>
    <edge source="AUS" target="FRA">
      <data key="d0">2438798</data>
    </edge>
    <edge source="AUS" target="GEO">
      <data key="d0">64163</data>
    </edge>
    <edge source="AUS" target="DEU">
      <data key="d0">1167228</data>
    </edge>
    <edge source="AUS" target="HKG">
      <data key="d0">460368359</data>
    </edge>
    <edge source="AUS" target="IDN">
      <data key="d0">6579793</data>
    </edge>
    <edge source="AUS" target="IRL">
      <data key="d0">312894</data>
    </edge>
    <edge source="AUS" target="ITA">
      <data key="d0">1436294</data>
    </edge>
    <edge source="AUS" target="JPN">
      <data key="d0">250103193</data>
    </edge>
    <edge source="AUS" target="JOR">
      <data key="d0">97634</data>
    </edge>
    <edge source="AUS" target="KOR">
      <data key="d0">1636432</data>
    </edge>
    <edge source="AUS" target="LBN">
      <data key="d0">16009</data>
    </edge>
    <edge source="AUS" target="MYS">
      <data key="d0">7410797</data>
    </edge>
    <edge source="AUS" target="MUS">
      <data key="d0">252103</data>
    </edge>
    <edge source="AUS" target="NLD">
      <data key="d0">1178634</data>
    </edge>
    <edge source="AUS" target="NZL">
      <data key="d0">8479348</data>
    </edge>
    <edge source="AUS" target="PHL">
      <data key="d0">306292</data>
    </edge>
    <edge source="AUS" target="POL">
      <data key="d0">1207486</data>
    </edge>
    <edge source="AUS" target="RUS">
      <data key="d0">413495</data>
    </edge>
    <edge source="AUS" target="SAU">
      <data key="d0">116732</data>
    </edge>
    <edge source="AUS" target="IND">
      <data key="d0">71786</data>
    </edge>
    <edge source="AUS" target="SGP">
      <data key="d0">30236053</data>
    </edge>
    <edge source="AUS" target="VNM">
      <data key="d0">105809823</data>
    </edge>
    <edge source="AUS" target="ZAF">
      <data key="d0">147943</data>
    </edge>
    <edge source="AUS" target="CHE">
      <data key="d0">608262</data>
    </edge>
    <edge source="AUS" target="THA">
      <data key="d0">13723010</data>
    </edge>
    <edge source="AUS" target="ARE">
      <data key="d0">1762825</data>
    </edge>
    <edge source="AUS" target="UKR">
      <data key="d0">24626</data>
    </edge>
    <edge source="AUS" target="EGY">
      <data key="d0">396459</data>
    </edge>
    <edge source="AUS" target="GBR">
      <data key="d0">966802</data>
    </edge>
    <edge source="AUS" target="USA">
      <data key="d0">21212973</data>
    </edge>
    <edge source="ARM" target="AUT">
      <data key="d0">42834</data>
    </edge>
    <edge source="ARM" target="BEL">
      <data key="d0">1040665</data>
    </edge>
    <edge source="ARM" target="BLR">
      <data key="d0">21970</data>
    </edge>
    <edge source="ARM" target="FRA">
      <data key="d0">170142</data>
    </edge>
    <edge source="ARM" target="GEO">
      <data key="d0">253671</data>
    </edge>
    <edge source="ARM" target="DEU">
      <data key="d0">340062</data>
    </edge>
    <edge source="ARM" target="ISR">
      <data key="d0">11400</data>
    </edge>
    <edge source="ARM" target="ITA">
      <data key="d0">88702</data>
    </edge>
    <edge source="ARM" target="RUS">
      <data key="d0">19112305</data>
    </edge>
    <edge source="ARM" target="SWE">
      <data key="d0">47674</data>
    </edge>
    <edge source="ARM" target="UKR">
      <data key="d0">1388175</data>
    </edge>
    <edge source="BEL" target="AZE">
      <data key="d0">81957</data>
    </edge>
    <edge source="BEL" target="AUS">
      <data key="d0">973582</data>
    </edge>
    <edge source="BEL" target="AUT">
      <data key="d0">2806262</data>
    </edge>
    <edge source="BEL" target="BGR">
      <data key="d0">1177932</data>
    </edge>
    <edge source="BEL" target="BDI">
      <data key="d0">46293</data>
    </edge>
    <edge source="BEL" target="CAN">
      <data key="d0">45544</data>
    </edge>
    <edge source="BEL" target="CHN">
      <data key="d0">71755</data>
    </edge>
    <edge source="BEL" target="HRV">
      <data key="d0">687226</data>
    </edge>
    <edge source="BEL" target="CZE">
      <data key="d0">1048702</data>
    </edge>
    <edge source="BEL" target="DNK">
      <data key="d0">10814461</data>
    </edge>
    <edge source="BEL" target="EST">
      <data key="d0">1484272</data>
    </edge>
    <edge source="BEL" target="FIN">
      <data key="d0">2242702</data>
    </edge>
    <edge source="BEL" target="FRA">
      <data key="d0">356497914</data>
    </edge>
    <edge source="BEL" target="DEU">
      <data key="d0">103037427</data>
    </edge>
    <edge source="BEL" target="GHA">
      <data key="d0">1764594</data>
    </edge>
    <edge source="BEL" target="GRC">
      <data key="d0">2805046</data>
    </edge>
    <edge source="BEL" target="HKG">
      <data key="d0">19728</data>
    </edge>
    <edge source="BEL" target="HUN">
      <data key="d0">522634</data>
    </edge>
    <edge source="BEL" target="IDN">
      <data key="d0">137888</data>
    </edge>
    <edge source="BEL" target="IRL">
      <data key="d0">1704917</data>
    </edge>
    <edge source="BEL" target="ITA">
      <data key="d0">36927569</data>
    </edge>
    <edge source="BEL" target="CIV">
      <data key="d0">13021</data>
    </edge>
    <edge source="BEL" target="JPN">
      <data key="d0">425948</data>
    </edge>
    <edge source="BEL" target="KAZ">
      <data key="d0">198322</data>
    </edge>
    <edge source="BEL" target="LBN">
      <data key="d0">1067262</data>
    </edge>
    <edge source="BEL" target="LVA">
      <data key="d0">1884302</data>
    </edge>
    <edge source="BEL" target="LTU">
      <data key="d0">1124735</data>
    </edge>
    <edge source="BEL" target="MAR">
      <data key="d0">10060269</data>
    </edge>
    <edge source="BEL" target="NLD">
      <data key="d0">331726674</data>
    </edge>
    <edge source="BEL" target="NOR">
      <data key="d0">1273297</data>
    </edge>
    <edge source="BEL" target="POL">
      <data key="d0">9661840</data>
    </edge>
    <edge source="BEL" target="PRT">
      <data key="d0">6589213</data>
    </edge>
    <edge source="BEL" target="ROU">
      <data key="d0">1957666</data>
    </edge>
    <edge source="BEL" target="SRB">
      <data key="d0">193657</data>
    </edge>
    <edge source="BEL" target="IND">
      <data key="d0">363310</data>
    </edge>
    <edge source="BEL" target="SVK">
      <data key="d0">361972</data>
    </edge>
    <edge source="BEL" target="VNM">
      <data key="d0">605318</data>
    </edge>
    <edge source="BEL" target="SVN">
      <data key="d0">192854</data>
    </edge>
    <edge source="BEL" target="ZAF">
      <data key="d0">106563</data>
    </edge>
    <edge source="BEL" target="ESP">
      <data key="d0">53452083</data>
    </edge>
    <edge source="BEL" target="SWE">
      <data key="d0">8403866</data>
    </edge>
    <edge source="BEL" target="CHE">
      <data key="d0">3259570</data>
    </edge>
    <edge source="BEL" target="THA">
      <data key="d0">30081</data>
    </edge>
    <edge source="BEL" target="TGO">
      <data key="d0">23463</data>
    </edge>
    <edge source="BEL" target="ARE">
      <data key="d0">49654</data>
    </edge>
    <edge source="BEL" target="TUN">
      <data key="d0">37145</data>
    </edge>
    <edge source="BEL" target="TUR">
      <data key="d0">503891</data>
    </edge>
    <edge source="BEL" target="GBR">
      <data key="d0">29464875</data>
    </edge>
    <edge source="BEL" target="USA">
      <data key="d0">188108</data>
    </edge>
    <edge source="BRA" target="ALB">
      <data key="d0">192929</data>
    </edge>
    <edge source="BRA" target="ARG">
      <data key="d0">15632435</data>
    </edge>
    <edge source="BRA" target="BEL">
      <data key="d0">750699</data>
    </edge>
    <edge source="BRA" target="BOL">
      <data key="d0">254480</data>
    </edge>
    <edge source="BRA" target="CAN">
      <data key="d0">1797762</data>
    </edge>
    <edge source="BRA" target="LKA">
      <data key="d0">15164</data>
    </edge>
    <edge source="BRA" target="CHL">
      <data key="d0">269525</data>
    </edge>
    <edge source="BRA" target="CHN">
      <data key="d0">4439813</data>
    </edge>
    <edge source="BRA" target="COL">
      <data key="d0">1159893</data>
    </edge>
    <edge source="BRA" target="HRV">
      <data key="d0">73905</data>
    </edge>
    <edge source="BRA" target="BEN">
      <data key="d0">394477</data>
    </edge>
    <edge source="BRA" target="ETH">
      <data key="d0">64798</data>
    </edge>
    <edge source="BRA" target="FRA">
      <data key="d0">9124089</data>
    </edge>
    <edge source="BRA" target="GMB">
      <data key="d0">62651</data>
    </edge>
    <edge source="BRA" target="DEU">
      <data key="d0">689558</data>
    </edge>
    <edge source="BRA" target="GHA">
      <data key="d0">111012</data>
    </edge>
    <edge source="BRA" target="HKG">
      <data key="d0">15949944</data>
    </edge>
    <edge source="BRA" target="IDN">
      <data key="d0">16900</data>
    </edge>
    <edge source="BRA" target="ISR">
      <data key="d0">125299</data>
    </edge>
    <edge source="BRA" target="ITA">
      <data key="d0">2285401</data>
    </edge>
    <edge source="BRA" target="CIV">
      <data key="d0">781333</data>
    </edge>
    <edge source="BRA" target="JPN">
      <data key="d0">16628119</data>
    </edge>
    <edge source="BRA" target="JOR">
      <data key="d0">96696</data>
    </edge>
    <edge source="BRA" target="KOR">
      <data key="d0">7861954</data>
    </edge>
    <edge source="BRA" target="MDA">
      <data key="d0">83078</data>
    </edge>
    <edge source="BRA" target="MOZ">
      <data key="d0">60849</data>
    </edge>
    <edge source="BRA" target="NLD">
      <data key="d0">872585</data>
    </edge>
    <edge source="BRA" target="NOR">
      <data key="d0">16837</data>
    </edge>
    <edge source="BRA" target="PRY">
      <data key="d0">1679288</data>
    </edge>
    <edge source="BRA" target="PER">
      <data key="d0">534110</data>
    </edge>
    <edge source="BRA" target="POL">
      <data key="d0">19131</data>
    </edge>
    <edge source="BRA" target="PRT">
      <data key="d0">1759079</data>
    </edge>
    <edge source="BRA" target="RUS">
      <data key="d0">57609</data>
    </edge>
    <edge source="BRA" target="SRB">
      <data key="d0">104214</data>
    </edge>
    <edge source="BRA" target="SGP">
      <data key="d0">565393</data>
    </edge>
    <edge source="BRA" target="VNM">
      <data key="d0">1255738</data>
    </edge>
    <edge source="BRA" target="ESP">
      <data key="d0">15987244</data>
    </edge>
    <edge source="BRA" target="SWE">
      <data key="d0">61601</data>
    </edge>
    <edge source="BRA" target="CHE">
      <data key="d0">457385</data>
    </edge>
    <edge source="BRA" target="THA">
      <data key="d0">18924054</data>
    </edge>
    <edge source="BRA" target="TGO">
      <data key="d0">38225</data>
    </edge>
    <edge source="BRA" target="ARE">
      <data key="d0">1416176</data>
    </edge>
    <edge source="BRA" target="TUR">
      <data key="d0">14732</data>
    </edge>
    <edge source="BRA" target="GBR">
      <data key="d0">2907727</data>
    </edge>
    <edge source="BRA" target="USA">
      <data key="d0">72266972</data>
    </edge>
    <edge source="BRA" target="URY">
      <data key="d0">1544946</data>
    </edge>
    <edge source="BGR" target="ALB">
      <data key="d0">13973</data>
    </edge>
    <edge source="BGR" target="AZE">
      <data key="d0">62646</data>
    </edge>
    <edge source="BGR" target="ARM">
      <data key="d0">17976</data>
    </edge>
    <edge source="BGR" target="HRV">
      <data key="d0">11081</data>
    </edge>
    <edge source="BGR" target="FRA">
      <data key="d0">3817009</data>
    </edge>
    <edge source="BGR" target="DEU">
      <data key="d0">31601</data>
    </edge>
    <edge source="BGR" target="GRC">
      <data key="d0">1880001</data>
    </edge>
    <edge source="BGR" target="HKG">
      <data key="d0">85841</data>
    </edge>
    <edge source="BGR" target="HUN">
      <data key="d0">88113</data>
    </edge>
    <edge source="BGR" target="ITA">
      <data key="d0">71454</data>
    </edge>
    <edge source="BGR" target="JPN">
      <data key="d0">5808200</data>
    </edge>
    <edge source="BGR" target="KOR">
      <data key="d0">2654257</data>
    </edge>
    <edge source="BGR" target="LTU">
      <data key="d0">472699</data>
    </edge>
    <edge source="BGR" target="NLD">
      <data key="d0">27206</data>
    </edge>
    <edge source="BGR" target="POL">
      <data key="d0">645489</data>
    </edge>
    <edge source="BGR" target="ROU">
      <data key="d0">8225237</data>
    </edge>
    <edge source="BGR" target="RUS">
      <data key="d0">2852375</data>
    </edge>
    <edge source="BGR" target="SRB">
      <data key="d0">1612375</data>
    </edge>
    <edge source="BGR" target="ESP">
      <data key="d0">175976</data>
    </edge>
    <edge source="BGR" target="SWE">
      <data key="d0">2904164</data>
    </edge>
    <edge source="BGR" target="CHE">
      <data key="d0">142068</data>
    </edge>
    <edge source="BGR" target="ARE">
      <data key="d0">175015</data>
    </edge>
    <edge source="BGR" target="TUR">
      <data key="d0">17734</data>
    </edge>
    <edge source="BGR" target="MKD">
      <data key="d0">81118</data>
    </edge>
    <edge source="BGR" target="GBR">
      <data key="d0">216332</data>
    </edge>
    <edge source="BGR" target="USA">
      <data key="d0">393851</data>
    </edge>
    <edge source="BLR" target="AZE">
      <data key="d0">133000</data>
    </edge>
    <edge source="BLR" target="ARM">
      <data key="d0">135300</data>
    </edge>
    <edge source="BLR" target="CAN">
      <data key="d0">227600</data>
    </edge>
    <edge source="BLR" target="EST">
      <data key="d0">116300</data>
    </edge>
    <edge source="BLR" target="GEO">
      <data key="d0">66500</data>
    </edge>
    <edge source="BLR" target="DEU">
      <data key="d0">257800</data>
    </edge>
    <edge source="BLR" target="KAZ">
      <data key="d0">1911600</data>
    </edge>
    <edge source="BLR" target="JOR">
      <data key="d0">24700</data>
    </edge>
    <edge source="BLR" target="LTU">
      <data key="d0">416100</data>
    </edge>
    <edge source="BLR" target="MDA">
      <data key="d0">1283000</data>
    </edge>
    <edge source="BLR" target="NZL">
      <data key="d0">70700</data>
    </edge>
    <edge source="BLR" target="POL">
      <data key="d0">1426100</data>
    </edge>
    <edge source="BLR" target="RUS">
      <data key="d0">160790200</data>
    </edge>
    <edge source="BLR" target="TUR">
      <data key="d0">18300</data>
    </edge>
    <edge source="BLR" target="UKR">
      <data key="d0">19341200</data>
    </edge>
    <edge source="BLR" target="USA">
      <data key="d0">1105300</data>
    </edge>
    <edge source="CMR" target="CAF">
      <data key="d0">2322451</data>
    </edge>
    <edge source="CMR" target="NAM">
      <data key="d0">25856</data>
    </edge>
    <edge source="CAN" target="AUS">
      <data key="d0">12823627</data>
    </edge>
    <edge source="CAN" target="AUT">
      <data key="d0">233095</data>
    </edge>
    <edge source="CAN" target="BEL">
      <data key="d0">35362435</data>
    </edge>
    <edge source="CAN" target="BRA">
      <data key="d0">1963093</data>
    </edge>
    <edge source="CAN" target="BGR">
      <data key="d0">652199</data>
    </edge>
    <edge source="CAN" target="LKA">
      <data key="d0">193669</data>
    </edge>
    <edge source="CAN" target="CHL">
      <data key="d0">1522362</data>
    </edge>
    <edge source="CAN" target="CHN">
      <data key="d0">455367468</data>
    </edge>
    <edge source="CAN" target="COL">
      <data key="d0">64990</data>
    </edge>
    <edge source="CAN" target="HRV">
      <data key="d0">24831</data>
    </edge>
    <edge source="CAN" target="CZE">
      <data key="d0">17266</data>
    </edge>
    <edge source="CAN" target="DNK">
      <data key="d0">64936918</data>
    </edge>
    <edge source="CAN" target="EST">
      <data key="d0">1541878</data>
    </edge>
    <edge source="CAN" target="FIN">
      <data key="d0">3703160</data>
    </edge>
    <edge source="CAN" target="FRA">
      <data key="d0">50329642</data>
    </edge>
    <edge source="CAN" target="GEO">
      <data key="d0">3475846</data>
    </edge>
    <edge source="CAN" target="GMB">
      <data key="d0">248655</data>
    </edge>
    <edge source="CAN" target="DEU">
      <data key="d0">25069450</data>
    </edge>
    <edge source="CAN" target="GRC">
      <data key="d0">842955</data>
    </edge>
    <edge source="CAN" target="GTM">
      <data key="d0">64505</data>
    </edge>
    <edge source="CAN" target="HKG">
      <data key="d0">140221124</data>
    </edge>
    <edge source="CAN" target="HUN">
      <data key="d0">60630</data>
    </edge>
    <edge source="CAN" target="IDN">
      <data key="d0">15904849</data>
    </edge>
    <edge source="CAN" target="IRL">
      <data key="d0">1907329</data>
    </edge>
    <edge source="CAN" target="ISR">
      <data key="d0">241690</data>
    </edge>
    <edge source="CAN" target="ITA">
      <data key="d0">10553135</data>
    </edge>
    <edge source="CAN" target="JAM">
      <data key="d0">8527803</data>
    </edge>
    <edge source="CAN" target="JPN">
      <data key="d0">258348417</data>
    </edge>
    <edge source="CAN" target="JOR">
      <data key="d0">126498</data>
    </edge>
    <edge source="CAN" target="KOR">
      <data key="d0">37974287</data>
    </edge>
    <edge source="CAN" target="LBN">
      <data key="d0">474490</data>
    </edge>
    <edge source="CAN" target="LVA">
      <data key="d0">244995</data>
    </edge>
    <edge source="CAN" target="LTU">
      <data key="d0">2143382</data>
    </edge>
    <edge source="CAN" target="MYS">
      <data key="d0">3263493</data>
    </edge>
    <edge source="CAN" target="MUS">
      <data key="d0">302614</data>
    </edge>
    <edge source="CAN" target="MEX">
      <data key="d0">232422</data>
    </edge>
    <edge source="CAN" target="MDA">
      <data key="d0">176763</data>
    </edge>
    <edge source="CAN" target="MAR">
      <data key="d0">2898281</data>
    </edge>
    <edge source="CAN" target="NLD">
      <data key="d0">20290465</data>
    </edge>
    <edge source="CAN" target="NZL">
      <data key="d0">5667194</data>
    </edge>
    <edge source="CAN" target="NOR">
      <data key="d0">15292118</data>
    </edge>
    <edge source="CAN" target="PAN">
      <data key="d0">925194</data>
    </edge>
    <edge source="CAN" target="PER">
      <data key="d0">212010</data>
    </edge>
    <edge source="CAN" target="PHL">
      <data key="d0">65035</data>
    </edge>
    <edge source="CAN" target="POL">
      <data key="d0">1014759</data>
    </edge>
    <edge source="CAN" target="PRT">
      <data key="d0">653685</data>
    </edge>
    <edge source="CAN" target="ROU">
      <data key="d0">267766</data>
    </edge>
    <edge source="CAN" target="RUS">
      <data key="d0">105171624</data>
    </edge>
    <edge source="CAN" target="SAU">
      <data key="d0">80254</data>
    </edge>
    <edge source="CAN" target="IND">
      <data key="d0">1212634</data>
    </edge>
    <edge source="CAN" target="SGP">
      <data key="d0">4233287</data>
    </edge>
    <edge source="CAN" target="VNM">
      <data key="d0">36835296</data>
    </edge>
    <edge source="CAN" target="ZAF">
      <data key="d0">195749</data>
    </edge>
    <edge source="CAN" target="ESP">
      <data key="d0">11322102</data>
    </edge>
    <edge source="CAN" target="SWE">
      <data key="d0">10923225</data>
    </edge>
    <edge source="CAN" target="CHE">
      <data key="d0">1940145</data>
    </edge>
    <edge source="CAN" target="THA">
      <data key="d0">21467540</data>
    </edge>
    <edge source="CAN" target="ARE">
      <data key="d0">2557187</data>
    </edge>
    <edge source="CAN" target="TUR">
      <data key="d0">41014</data>
    </edge>
    <edge source="CAN" target="UKR">
      <data key="d0">41726231</data>
    </edge>
    <edge source="CAN" target="MKD">
      <data key="d0">82087</data>
    </edge>
    <edge source="CAN" target="EGY">
      <data key="d0">946812</data>
    </edge>
    <edge source="CAN" target="GBR">
      <data key="d0">110307259</data>
    </edge>
    <edge source="CAN" target="USA">
      <data key="d0">2553247926</data>
    </edge>
    <edge source="CAN" target="BFA">
      <data key="d0">78966</data>
    </edge>
    <edge source="LKA" target="AUS">
      <data key="d0">950945</data>
    </edge>
    <edge source="LKA" target="AUT">
      <data key="d0">12000</data>
    </edge>
    <edge source="LKA" target="ARM">
      <data key="d0">42515</data>
    </edge>
    <edge source="LKA" target="BEL">
      <data key="d0">2431157</data>
    </edge>
    <edge source="LKA" target="BRA">
      <data key="d0">23392</data>
    </edge>
    <edge source="LKA" target="BGR">
      <data key="d0">196554</data>
    </edge>
    <edge source="LKA" target="CAN">
      <data key="d0">3726484</data>
    </edge>
    <edge source="LKA" target="CHL">
      <data key="d0">52209</data>
    </edge>
    <edge source="LKA" target="CHN">
      <data key="d0">500649</data>
    </edge>
    <edge source="LKA" target="CZE">
      <data key="d0">816850</data>
    </edge>
    <edge source="LKA" target="DNK">
      <data key="d0">2517762</data>
    </edge>
    <edge source="LKA" target="FRA">
      <data key="d0">8543530</data>
    </edge>
    <edge source="LKA" target="DEU">
      <data key="d0">17649082</data>
    </edge>
    <edge source="LKA" target="GRC">
      <data key="d0">53696</data>
    </edge>
    <edge source="LKA" target="HKG">
      <data key="d0">6772803</data>
    </edge>
    <edge source="LKA" target="HUN">
      <data key="d0">13919</data>
    </edge>
    <edge source="LKA" target="IRL">
      <data key="d0">409333</data>
    </edge>
    <edge source="LKA" target="ISR">
      <data key="d0">2972857</data>
    </edge>
    <edge source="LKA" target="ITA">
      <data key="d0">14474124</data>
    </edge>
    <edge source="LKA" target="JPN">
      <data key="d0">41841089</data>
    </edge>
    <edge source="LKA" target="JOR">
      <data key="d0">36938</data>
    </edge>
    <edge source="LKA" target="KOR">
      <data key="d0">727411</data>
    </edge>
    <edge source="LKA" target="LBN">
      <data key="d0">52564</data>
    </edge>
    <edge source="LKA" target="MYS">
      <data key="d0">1422195</data>
    </edge>
    <edge source="LKA" target="MDA">
      <data key="d0">61885</data>
    </edge>
    <edge source="LKA" target="NLD">
      <data key="d0">17413493</data>
    </edge>
    <edge source="LKA" target="NZL">
      <data key="d0">129216</data>
    </edge>
    <edge source="LKA" target="NOR">
      <data key="d0">1000602</data>
    </edge>
    <edge source="LKA" target="PAK">
      <data key="d0">153160</data>
    </edge>
    <edge source="LKA" target="PHL">
      <data key="d0">19553</data>
    </edge>
    <edge source="LKA" target="POL">
      <data key="d0">92132</data>
    </edge>
    <edge source="LKA" target="PRT">
      <data key="d0">33645</data>
    </edge>
    <edge source="LKA" target="ROU">
      <data key="d0">20127</data>
    </edge>
    <edge source="LKA" target="RUS">
      <data key="d0">136333</data>
    </edge>
    <edge source="LKA" target="SAU">
      <data key="d0">136016</data>
    </edge>
    <edge source="LKA" target="IND">
      <data key="d0">405967</data>
    </edge>
    <edge source="LKA" target="SGP">
      <data key="d0">3216410</data>
    </edge>
    <edge source="LKA" target="VNM">
      <data key="d0">2602778</data>
    </edge>
    <edge source="LKA" target="ZAF">
      <data key="d0">166293</data>
    </edge>
    <edge source="LKA" target="ESP">
      <data key="d0">221270</data>
    </edge>
    <edge source="LKA" target="SWE">
      <data key="d0">51729</data>
    </edge>
    <edge source="LKA" target="CHE">
      <data key="d0">3435081</data>
    </edge>
    <edge source="LKA" target="THA">
      <data key="d0">1728730</data>
    </edge>
    <edge source="LKA" target="ARE">
      <data key="d0">519691</data>
    </edge>
    <edge source="LKA" target="TUR">
      <data key="d0">54222</data>
    </edge>
    <edge source="LKA" target="UKR">
      <data key="d0">29063</data>
    </edge>
    <edge source="LKA" target="EGY">
      <data key="d0">17509</data>
    </edge>
    <edge source="LKA" target="GBR">
      <data key="d0">17755660</data>
    </edge>
    <edge source="LKA" target="USA">
      <data key="d0">39567444</data>
    </edge>
    <edge source="CHL" target="ALB">
      <data key="d0">81691</data>
    </edge>
    <edge source="CHL" target="AZE">
      <data key="d0">74242</data>
    </edge>
    <edge source="CHL" target="ARG">
      <data key="d0">39570153</data>
    </edge>
    <edge source="CHL" target="AUS">
      <data key="d0">4860555</data>
    </edge>
    <edge source="CHL" target="BEL">
      <data key="d0">25925612</data>
    </edge>
    <edge source="CHL" target="BOL">
      <data key="d0">2751424</data>
    </edge>
    <edge source="CHL" target="BRA">
      <data key="d0">321497416</data>
    </edge>
    <edge source="CHL" target="BGR">
      <data key="d0">1121435</data>
    </edge>
    <edge source="CHL" target="BLR">
      <data key="d0">696831</data>
    </edge>
    <edge source="CHL" target="CMR">
      <data key="d0">52822</data>
    </edge>
    <edge source="CHL" target="CAN">
      <data key="d0">28136098</data>
    </edge>
    <edge source="CHL" target="CAF">
      <data key="d0">257065</data>
    </edge>
    <edge source="CHL" target="LKA">
      <data key="d0">2734535</data>
    </edge>
    <edge source="CHL" target="CHN">
      <data key="d0">98821905</data>
    </edge>
    <edge source="CHL" target="COL">
      <data key="d0">18518991</data>
    </edge>
    <edge source="CHL" target="CRI">
      <data key="d0">2691903</data>
    </edge>
    <edge source="CHL" target="HRV">
      <data key="d0">618018</data>
    </edge>
    <edge source="CHL" target="BEN">
      <data key="d0">94707</data>
    </edge>
    <edge source="CHL" target="DNK">
      <data key="d0">7383951</data>
    </edge>
    <edge source="CHL" target="ECU">
      <data key="d0">2757686</data>
    </edge>
    <edge source="CHL" target="SLV">
      <data key="d0">354868</data>
    </edge>
    <edge source="CHL" target="EST">
      <data key="d0">246347</data>
    </edge>
    <edge source="CHL" target="FIN">
      <data key="d0">164735</data>
    </edge>
    <edge source="CHL" target="FRA">
      <data key="d0">83549625</data>
    </edge>
    <edge source="CHL" target="GEO">
      <data key="d0">1438592</data>
    </edge>
    <edge source="CHL" target="DEU">
      <data key="d0">42430833</data>
    </edge>
    <edge source="CHL" target="GHA">
      <data key="d0">300227</data>
    </edge>
    <edge source="CHL" target="GRC">
      <data key="d0">830103</data>
    </edge>
    <edge source="CHL" target="GTM">
      <data key="d0">386507</data>
    </edge>
    <edge source="CHL" target="HKG">
      <data key="d0">40867605</data>
    </edge>
    <edge source="CHL" target="IDN">
      <data key="d0">1250426</data>
    </edge>
    <edge source="CHL" target="ISR">
      <data key="d0">12125797</data>
    </edge>
    <edge source="CHL" target="ITA">
      <data key="d0">30360979</data>
    </edge>
    <edge source="CHL" target="JAM">
      <data key="d0">2442098</data>
    </edge>
    <edge source="CHL" target="JPN">
      <data key="d0">1243607101</data>
    </edge>
    <edge source="CHL" target="KAZ">
      <data key="d0">294437</data>
    </edge>
    <edge source="CHL" target="JOR">
      <data key="d0">58167</data>
    </edge>
    <edge source="CHL" target="KOR">
      <data key="d0">66131196</data>
    </edge>
    <edge source="CHL" target="LBN">
      <data key="d0">79416</data>
    </edge>
    <edge source="CHL" target="LVA">
      <data key="d0">84397</data>
    </edge>
    <edge source="CHL" target="LTU">
      <data key="d0">2579227</data>
    </edge>
    <edge source="CHL" target="MYS">
      <data key="d0">12376187</data>
    </edge>
    <edge source="CHL" target="MUS">
      <data key="d0">216131</data>
    </edge>
    <edge source="CHL" target="MEX">
      <data key="d0">53325321</data>
    </edge>
    <edge source="CHL" target="MDA">
      <data key="d0">18477</data>
    </edge>
    <edge source="CHL" target="MAR">
      <data key="d0">29708</data>
    </edge>
    <edge source="CHL" target="NAM">
      <data key="d0">128201</data>
    </edge>
    <edge source="CHL" target="NLD">
      <data key="d0">8657319</data>
    </edge>
    <edge source="CHL" target="NZL">
      <data key="d0">699962</data>
    </edge>
    <edge source="CHL" target="NOR">
      <data key="d0">720872</data>
    </edge>
    <edge source="CHL" target="PAN">
      <data key="d0">2645191</data>
    </edge>
    <edge source="CHL" target="PRY">
      <data key="d0">675580</data>
    </edge>
    <edge source="CHL" target="PER">
      <data key="d0">10857660</data>
    </edge>
    <edge source="CHL" target="PHL">
      <data key="d0">5123208</data>
    </edge>
    <edge source="CHL" target="POL">
      <data key="d0">18204781</data>
    </edge>
    <edge source="CHL" target="PRT">
      <data key="d0">7729961</data>
    </edge>
    <edge source="CHL" target="ROU">
      <data key="d0">246047</data>
    </edge>
    <edge source="CHL" target="RUS">
      <data key="d0">116879445</data>
    </edge>
    <edge source="CHL" target="SRB">
      <data key="d0">1286816</data>
    </edge>
    <edge source="CHL" target="IND">
      <data key="d0">155316</data>
    </edge>
    <edge source="CHL" target="SGP">
      <data key="d0">26242405</data>
    </edge>
    <edge source="CHL" target="VNM">
      <data key="d0">44908049</data>
    </edge>
    <edge source="CHL" target="ZAF">
      <data key="d0">6566091</data>
    </edge>
    <edge source="CHL" target="ESP">
      <data key="d0">153778232</data>
    </edge>
    <edge source="CHL" target="SWE">
      <data key="d0">518170</data>
    </edge>
    <edge source="CHL" target="CHE">
      <data key="d0">211433</data>
    </edge>
    <edge source="CHL" target="THA">
      <data key="d0">80609733</data>
    </edge>
    <edge source="CHL" target="ARE">
      <data key="d0">1950776</data>
    </edge>
    <edge source="CHL" target="TUR">
      <data key="d0">364377</data>
    </edge>
    <edge source="CHL" target="UKR">
      <data key="d0">10254105</data>
    </edge>
    <edge source="CHL" target="MKD">
      <data key="d0">64270</data>
    </edge>
    <edge source="CHL" target="EGY">
      <data key="d0">1084768</data>
    </edge>
    <edge source="CHL" target="GBR">
      <data key="d0">9746524</data>
    </edge>
    <edge source="CHL" target="USA">
      <data key="d0">928587158</data>
    </edge>
    <edge source="CHL" target="URY">
      <data key="d0">3500938</data>
    </edge>
    <edge source="CHN" target="ALB">
      <data key="d0">2029464</data>
    </edge>
    <edge source="CHN" target="DZA">
      <data key="d0">21977806</data>
    </edge>
    <edge source="CHN" target="AZE">
      <data key="d0">771385</data>
    </edge>
    <edge source="CHN" target="ARG">
      <data key="d0">41866</data>
    </edge>
    <edge source="CHN" target="AUS">
      <data key="d0">236909283</data>
    </edge>
    <edge source="CHN" target="AUT">
      <data key="d0">1103730</data>
    </edge>
    <edge source="CHN" target="ARM">
      <data key="d0">52961</data>
    </edge>
    <edge source="CHN" target="BEL">
      <data key="d0">142873317</data>
    </edge>
    <edge source="CHN" target="BOL">
      <data key="d0">481073</data>
    </edge>
    <edge source="CHN" target="BRA">
      <data key="d0">212195289</data>
    </edge>
    <edge source="CHN" target="BGR">
      <data key="d0">3717653</data>
    </edge>
    <edge source="CHN" target="BLR">
      <data key="d0">11464799</data>
    </edge>
    <edge source="CHN" target="KHM">
      <data key="d0">1331693</data>
    </edge>
    <edge source="CHN" target="CMR">
      <data key="d0">17309952</data>
    </edge>
    <edge source="CHN" target="CAN">
      <data key="d0">350130370</data>
    </edge>
    <edge source="CHN" target="LKA">
      <data key="d0">43008889</data>
    </edge>
    <edge source="CHN" target="CHL">
      <data key="d0">44299504</data>
    </edge>
    <edge source="CHN" target="COL">
      <data key="d0">13284612</data>
    </edge>
    <edge source="CHN" target="CRI">
      <data key="d0">7387299</data>
    </edge>
    <edge source="CHN" target="HRV">
      <data key="d0">3393049</data>
    </edge>
    <edge source="CHN" target="CZE">
      <data key="d0">2260424</data>
    </edge>
    <edge source="CHN" target="BEN">
      <data key="d0">6723428</data>
    </edge>
    <edge source="CHN" target="DNK">
      <data key="d0">90000444</data>
    </edge>
    <edge source="CHN" target="ECU">
      <data key="d0">144850</data>
    </edge>
    <edge source="CHN" target="EST">
      <data key="d0">449175</data>
    </edge>
    <edge source="CHN" target="FIN">
      <data key="d0">2493767</data>
    </edge>
    <edge source="CHN" target="FRA">
      <data key="d0">183756984</data>
    </edge>
    <edge source="CHN" target="GEO">
      <data key="d0">3552146</data>
    </edge>
    <edge source="CHN" target="GMB">
      <data key="d0">61120</data>
    </edge>
    <edge source="CHN" target="DEU">
      <data key="d0">518426822</data>
    </edge>
    <edge source="CHN" target="GHA">
      <data key="d0">31577493</data>
    </edge>
    <edge source="CHN" target="GRC">
      <data key="d0">25827589</data>
    </edge>
    <edge source="CHN" target="GTM">
      <data key="d0">1580954</data>
    </edge>
    <edge source="CHN" target="HND">
      <data key="d0">1742071</data>
    </edge>
    <edge source="CHN" target="HKG">
      <data key="d0">1777182716</data>
    </edge>
    <edge source="CHN" target="HUN">
      <data key="d0">1203947</data>
    </edge>
    <edge source="CHN" target="IDN">
      <data key="d0">189080357</data>
    </edge>
    <edge source="CHN" target="IRL">
      <data key="d0">643329</data>
    </edge>
    <edge source="CHN" target="ISR">
      <data key="d0">80035873</data>
    </edge>
    <edge source="CHN" target="ITA">
      <data key="d0">128379713</data>
    </edge>
    <edge source="CHN" target="CIV">
      <data key="d0">38395384</data>
    </edge>
    <edge source="CHN" target="JAM">
      <data key="d0">879720</data>
    </edge>
    <edge source="CHN" target="JPN">
      <data key="d0">4061028029</data>
    </edge>
    <edge source="CHN" target="KAZ">
      <data key="d0">5659017</data>
    </edge>
    <edge source="CHN" target="JOR">
      <data key="d0">6679465</data>
    </edge>
    <edge source="CHN" target="KOR">
      <data key="d0">1467705690</data>
    </edge>
    <edge source="CHN" target="KGZ">
      <data key="d0">1255113</data>
    </edge>
    <edge source="CHN" target="LBN">
      <data key="d0">3022927</data>
    </edge>
    <edge source="CHN" target="LVA">
      <data key="d0">4247833</data>
    </edge>
    <edge source="CHN" target="LTU">
      <data key="d0">10186953</data>
    </edge>
    <edge source="CHN" target="MDG">
      <data key="d0">838243</data>
    </edge>
    <edge source="CHN" target="MYS">
      <data key="d0">702871880</data>
    </edge>
    <edge source="CHN" target="MRT">
      <data key="d0">567714</data>
    </edge>
    <edge source="CHN" target="MUS">
      <data key="d0">6863145</data>
    </edge>
    <edge source="CHN" target="MEX">
      <data key="d0">274037813</data>
    </edge>
    <edge source="CHN" target="MDA">
      <data key="d0">971139</data>
    </edge>
    <edge source="CHN" target="MAR">
      <data key="d0">13213251</data>
    </edge>
    <edge source="CHN" target="MOZ">
      <data key="d0">1307408</data>
    </edge>
    <edge source="CHN" target="OMN">
      <data key="d0">2775086</data>
    </edge>
    <edge source="CHN" target="NAM">
      <data key="d0">4845546</data>
    </edge>
    <edge source="CHN" target="NLD">
      <data key="d0">150385828</data>
    </edge>
    <edge source="CHN" target="NZL">
      <data key="d0">25052831</data>
    </edge>
    <edge source="CHN" target="NER">
      <data key="d0">315717</data>
    </edge>
    <edge source="CHN" target="NOR">
      <data key="d0">15508814</data>
    </edge>
    <edge source="CHN" target="PAK">
      <data key="d0">202120</data>
    </edge>
    <edge source="CHN" target="PAN">
      <data key="d0">3534280</data>
    </edge>
    <edge source="CHN" target="PER">
      <data key="d0">11943343</data>
    </edge>
    <edge source="CHN" target="PHL">
      <data key="d0">301869167</data>
    </edge>
    <edge source="CHN" target="POL">
      <data key="d0">116415066</data>
    </edge>
    <edge source="CHN" target="PRT">
      <data key="d0">92571303</data>
    </edge>
    <edge source="CHN" target="ROU">
      <data key="d0">3966702</data>
    </edge>
    <edge source="CHN" target="RUS">
      <data key="d0">569180182</data>
    </edge>
    <edge source="CHN" target="SAU">
      <data key="d0">12582195</data>
    </edge>
    <edge source="CHN" target="SEN">
      <data key="d0">188913</data>
    </edge>
    <edge source="CHN" target="SRB">
      <data key="d0">1230543</data>
    </edge>
    <edge source="CHN" target="IND">
      <data key="d0">718018</data>
    </edge>
    <edge source="CHN" target="SGP">
      <data key="d0">141842193</data>
    </edge>
    <edge source="CHN" target="SVK">
      <data key="d0">589482</data>
    </edge>
    <edge source="CHN" target="VNM">
      <data key="d0">249115799</data>
    </edge>
    <edge source="CHN" target="SVN">
      <data key="d0">513082</data>
    </edge>
    <edge source="CHN" target="ZAF">
      <data key="d0">45301136</data>
    </edge>
    <edge source="CHN" target="ZWE">
      <data key="d0">567000</data>
    </edge>
    <edge source="CHN" target="ESP">
      <data key="d0">317710466</data>
    </edge>
    <edge source="CHN" target="SWE">
      <data key="d0">85691825</data>
    </edge>
    <edge source="CHN" target="CHE">
      <data key="d0">2287921</data>
    </edge>
    <edge source="CHN" target="THA">
      <data key="d0">472231255</data>
    </edge>
    <edge source="CHN" target="TGO">
      <data key="d0">4518315</data>
    </edge>
    <edge source="CHN" target="ARE">
      <data key="d0">24174372</data>
    </edge>
    <edge source="CHN" target="TUN">
      <data key="d0">2829056</data>
    </edge>
    <edge source="CHN" target="TUR">
      <data key="d0">13797807</data>
    </edge>
    <edge source="CHN" target="UKR">
      <data key="d0">105939746</data>
    </edge>
    <edge source="CHN" target="MKD">
      <data key="d0">30743</data>
    </edge>
    <edge source="CHN" target="EGY">
      <data key="d0">38148553</data>
    </edge>
    <edge source="CHN" target="GBR">
      <data key="d0">287941026</data>
    </edge>
    <edge source="CHN" target="TZA">
      <data key="d0">1509973</data>
    </edge>
    <edge source="CHN" target="USA">
      <data key="d0">2867698058</data>
    </edge>
    <edge source="CHN" target="BFA">
      <data key="d0">976400</data>
    </edge>
    <edge source="CHN" target="URY">
      <data key="d0">8373376</data>
    </edge>
    <edge source="COL" target="AUS">
      <data key="d0">1342831</data>
    </edge>
    <edge source="COL" target="BEL">
      <data key="d0">682477</data>
    </edge>
    <edge source="COL" target="CAN">
      <data key="d0">209235</data>
    </edge>
    <edge source="COL" target="CHL">
      <data key="d0">11669</data>
    </edge>
    <edge source="COL" target="CHN">
      <data key="d0">157349</data>
    </edge>
    <edge source="COL" target="CRI">
      <data key="d0">32485</data>
    </edge>
    <edge source="COL" target="CZE">
      <data key="d0">86399</data>
    </edge>
    <edge source="COL" target="DNK">
      <data key="d0">32011</data>
    </edge>
    <edge source="COL" target="ECU">
      <data key="d0">5180660</data>
    </edge>
    <edge source="COL" target="FRA">
      <data key="d0">6807618</data>
    </edge>
    <edge source="COL" target="DEU">
      <data key="d0">1784769</data>
    </edge>
    <edge source="COL" target="GTM">
      <data key="d0">1598494</data>
    </edge>
    <edge source="COL" target="HKG">
      <data key="d0">2275779</data>
    </edge>
    <edge source="COL" target="ISR">
      <data key="d0">43472</data>
    </edge>
    <edge source="COL" target="ITA">
      <data key="d0">9694665</data>
    </edge>
    <edge source="COL" target="JAM">
      <data key="d0">44880</data>
    </edge>
    <edge source="COL" target="JPN">
      <data key="d0">1687838</data>
    </edge>
    <edge source="COL" target="KOR">
      <data key="d0">531033</data>
    </edge>
    <edge source="COL" target="MYS">
      <data key="d0">118610</data>
    </edge>
    <edge source="COL" target="MEX">
      <data key="d0">271049</data>
    </edge>
    <edge source="COL" target="NLD">
      <data key="d0">102839</data>
    </edge>
    <edge source="COL" target="NOR">
      <data key="d0">19748</data>
    </edge>
    <edge source="COL" target="PER">
      <data key="d0">69780</data>
    </edge>
    <edge source="COL" target="POL">
      <data key="d0">44513</data>
    </edge>
    <edge source="COL" target="RUS">
      <data key="d0">39932</data>
    </edge>
    <edge source="COL" target="SGP">
      <data key="d0">490228</data>
    </edge>
    <edge source="COL" target="ZAF">
      <data key="d0">14445</data>
    </edge>
    <edge source="COL" target="ESP">
      <data key="d0">12861933</data>
    </edge>
    <edge source="COL" target="SWE">
      <data key="d0">51227</data>
    </edge>
    <edge source="COL" target="CHE">
      <data key="d0">20989</data>
    </edge>
    <edge source="COL" target="THA">
      <data key="d0">68947</data>
    </edge>
    <edge source="COL" target="GBR">
      <data key="d0">274046</data>
    </edge>
    <edge source="COL" target="USA">
      <data key="d0">70997045</data>
    </edge>
    <edge source="COL" target="URY">
      <data key="d0">95782</data>
    </edge>
    <edge source="CRI" target="ARG">
      <data key="d0">544752</data>
    </edge>
    <edge source="CRI" target="AUS">
      <data key="d0">134448</data>
    </edge>
    <edge source="CRI" target="BEL">
      <data key="d0">35383</data>
    </edge>
    <edge source="CRI" target="BRA">
      <data key="d0">995904</data>
    </edge>
    <edge source="CRI" target="CAN">
      <data key="d0">231010</data>
    </edge>
    <edge source="CRI" target="CHL">
      <data key="d0">353689</data>
    </edge>
    <edge source="CRI" target="COL">
      <data key="d0">320584</data>
    </edge>
    <edge source="CRI" target="ECU">
      <data key="d0">21600</data>
    </edge>
    <edge source="CRI" target="SLV">
      <data key="d0">8469342</data>
    </edge>
    <edge source="CRI" target="FRA">
      <data key="d0">148000</data>
    </edge>
    <edge source="CRI" target="DEU">
      <data key="d0">3340343</data>
    </edge>
    <edge source="CRI" target="GTM">
      <data key="d0">4769609</data>
    </edge>
    <edge source="CRI" target="HND">
      <data key="d0">1376463</data>
    </edge>
    <edge source="CRI" target="HKG">
      <data key="d0">1647287</data>
    </edge>
    <edge source="CRI" target="IRL">
      <data key="d0">617120</data>
    </edge>
    <edge source="CRI" target="CIV">
      <data key="d0">42098</data>
    </edge>
    <edge source="CRI" target="JPN">
      <data key="d0">390213</data>
    </edge>
    <edge source="CRI" target="MEX">
      <data key="d0">2311719</data>
    </edge>
    <edge source="CRI" target="NLD">
      <data key="d0">8475081</data>
    </edge>
    <edge source="CRI" target="NIC">
      <data key="d0">3230237</data>
    </edge>
    <edge source="CRI" target="PAN">
      <data key="d0">4444147</data>
    </edge>
    <edge source="CRI" target="PER">
      <data key="d0">86862</data>
    </edge>
    <edge source="CRI" target="VNM">
      <data key="d0">52500</data>
    </edge>
    <edge source="CRI" target="ESP">
      <data key="d0">540197</data>
    </edge>
    <edge source="CRI" target="ARE">
      <data key="d0">10024</data>
    </edge>
    <edge source="CRI" target="USA">
      <data key="d0">128158276</data>
    </edge>
    <edge source="CZE" target="AUT">
      <data key="d0">10840225</data>
    </edge>
    <edge source="CZE" target="BEL">
      <data key="d0">1995040</data>
    </edge>
    <edge source="CZE" target="BGR">
      <data key="d0">6682272</data>
    </edge>
    <edge source="CZE" target="CAN">
      <data key="d0">44269</data>
    </edge>
    <edge source="CZE" target="HRV">
      <data key="d0">187837</data>
    </edge>
    <edge source="CZE" target="DNK">
      <data key="d0">961930</data>
    </edge>
    <edge source="CZE" target="EST">
      <data key="d0">102188</data>
    </edge>
    <edge source="CZE" target="FIN">
      <data key="d0">273160</data>
    </edge>
    <edge source="CZE" target="FRA">
      <data key="d0">11635459</data>
    </edge>
    <edge source="CZE" target="DEU">
      <data key="d0">16668345</data>
    </edge>
    <edge source="CZE" target="GRC">
      <data key="d0">526915</data>
    </edge>
    <edge source="CZE" target="HKG">
      <data key="d0">26211</data>
    </edge>
    <edge source="CZE" target="HUN">
      <data key="d0">8942666</data>
    </edge>
    <edge source="CZE" target="IRL">
      <data key="d0">347776</data>
    </edge>
    <edge source="CZE" target="ITA">
      <data key="d0">3022921</data>
    </edge>
    <edge source="CZE" target="JPN">
      <data key="d0">123215</data>
    </edge>
    <edge source="CZE" target="KOR">
      <data key="d0">52284</data>
    </edge>
    <edge source="CZE" target="LVA">
      <data key="d0">903383</data>
    </edge>
    <edge source="CZE" target="LTU">
      <data key="d0">1265764</data>
    </edge>
    <edge source="CZE" target="NLD">
      <data key="d0">291712</data>
    </edge>
    <edge source="CZE" target="NOR">
      <data key="d0">154961</data>
    </edge>
    <edge source="CZE" target="POL">
      <data key="d0">12031317</data>
    </edge>
    <edge source="CZE" target="PRT">
      <data key="d0">31896</data>
    </edge>
    <edge source="CZE" target="ROU">
      <data key="d0">3698434</data>
    </edge>
    <edge source="CZE" target="RUS">
      <data key="d0">132200</data>
    </edge>
    <edge source="CZE" target="SRB">
      <data key="d0">19305</data>
    </edge>
    <edge source="CZE" target="SVK">
      <data key="d0">40050278</data>
    </edge>
    <edge source="CZE" target="SVN">
      <data key="d0">240212</data>
    </edge>
    <edge source="CZE" target="ESP">
      <data key="d0">1203575</data>
    </edge>
    <edge source="CZE" target="SWE">
      <data key="d0">393853</data>
    </edge>
    <edge source="CZE" target="CHE">
      <data key="d0">536359</data>
    </edge>
    <edge source="CZE" target="ARE">
      <data key="d0">37261</data>
    </edge>
    <edge source="CZE" target="UKR">
      <data key="d0">465143</data>
    </edge>
    <edge source="CZE" target="GBR">
      <data key="d0">1119223</data>
    </edge>
    <edge source="CZE" target="USA">
      <data key="d0">290214</data>
    </edge>
    <edge source="BEN" target="CHN">
      <data key="d0">25802</data>
    </edge>
    <edge source="BEN" target="GHA">
      <data key="d0">123205</data>
    </edge>
    <edge source="BEN" target="TGO">
      <data key="d0">210709</data>
    </edge>
    <edge source="DNK" target="AZE">
      <data key="d0">1336491</data>
    </edge>
    <edge source="DNK" target="ARG">
      <data key="d0">43759</data>
    </edge>
    <edge source="DNK" target="AUS">
      <data key="d0">32033831</data>
    </edge>
    <edge source="DNK" target="AUT">
      <data key="d0">32781990</data>
    </edge>
    <edge source="DNK" target="BEL">
      <data key="d0">64904922</data>
    </edge>
    <edge source="DNK" target="BRA">
      <data key="d0">110426</data>
    </edge>
    <edge source="DNK" target="BGR">
      <data key="d0">1189281</data>
    </edge>
    <edge source="DNK" target="BLR">
      <data key="d0">319213</data>
    </edge>
    <edge source="DNK" target="KHM">
      <data key="d0">55085</data>
    </edge>
    <edge source="DNK" target="CAN">
      <data key="d0">1459931</data>
    </edge>
    <edge source="DNK" target="LKA">
      <data key="d0">10915</data>
    </edge>
    <edge source="DNK" target="CHN">
      <data key="d0">134764125</data>
    </edge>
    <edge source="DNK" target="HRV">
      <data key="d0">1184985</data>
    </edge>
    <edge source="DNK" target="CZE">
      <data key="d0">12025249</data>
    </edge>
    <edge source="DNK" target="EST">
      <data key="d0">14599275</data>
    </edge>
    <edge source="DNK" target="FIN">
      <data key="d0">28631682</data>
    </edge>
    <edge source="DNK" target="FRA">
      <data key="d0">211279382</data>
    </edge>
    <edge source="DNK" target="GEO">
      <data key="d0">1024343</data>
    </edge>
    <edge source="DNK" target="DEU">
      <data key="d0">573274541</data>
    </edge>
    <edge source="DNK" target="GHA">
      <data key="d0">135908</data>
    </edge>
    <edge source="DNK" target="GRC">
      <data key="d0">14368767</data>
    </edge>
    <edge source="DNK" target="HKG">
      <data key="d0">6997346</data>
    </edge>
    <edge source="DNK" target="HUN">
      <data key="d0">1881340</data>
    </edge>
    <edge source="DNK" target="IDN">
      <data key="d0">2949700</data>
    </edge>
    <edge source="DNK" target="IRL">
      <data key="d0">11632049</data>
    </edge>
    <edge source="DNK" target="ISR">
      <data key="d0">443766</data>
    </edge>
    <edge source="DNK" target="ITA">
      <data key="d0">269467960</data>
    </edge>
    <edge source="DNK" target="JPN">
      <data key="d0">38392364</data>
    </edge>
    <edge source="DNK" target="KAZ">
      <data key="d0">363909</data>
    </edge>
    <edge source="DNK" target="KOR">
      <data key="d0">2344792</data>
    </edge>
    <edge source="DNK" target="KGZ">
      <data key="d0">223072</data>
    </edge>
    <edge source="DNK" target="LBN">
      <data key="d0">194215</data>
    </edge>
    <edge source="DNK" target="LVA">
      <data key="d0">11963965</data>
    </edge>
    <edge source="DNK" target="LTU">
      <data key="d0">10465520</data>
    </edge>
    <edge source="DNK" target="MYS">
      <data key="d0">282604</data>
    </edge>
    <edge source="DNK" target="MUS">
      <data key="d0">282801</data>
    </edge>
    <edge source="DNK" target="MDA">
      <data key="d0">1454553</data>
    </edge>
    <edge source="DNK" target="MAR">
      <data key="d0">12736161</data>
    </edge>
    <edge source="DNK" target="NLD">
      <data key="d0">171683576</data>
    </edge>
    <edge source="DNK" target="NOR">
      <data key="d0">126642145</data>
    </edge>
    <edge source="DNK" target="PER">
      <data key="d0">68845</data>
    </edge>
    <edge source="DNK" target="PHL">
      <data key="d0">136770</data>
    </edge>
    <edge source="DNK" target="POL">
      <data key="d0">120716489</data>
    </edge>
    <edge source="DNK" target="PRT">
      <data key="d0">6901968</data>
    </edge>
    <edge source="DNK" target="ROU">
      <data key="d0">3871546</data>
    </edge>
    <edge source="DNK" target="RUS">
      <data key="d0">44973981</data>
    </edge>
    <edge source="DNK" target="SRB">
      <data key="d0">247121</data>
    </edge>
    <edge source="DNK" target="IND">
      <data key="d0">424092</data>
    </edge>
    <edge source="DNK" target="SGP">
      <data key="d0">1356324</data>
    </edge>
    <edge source="DNK" target="SVK">
      <data key="d0">862932</data>
    </edge>
    <edge source="DNK" target="VNM">
      <data key="d0">63974981</data>
    </edge>
    <edge source="DNK" target="SVN">
      <data key="d0">1522692</data>
    </edge>
    <edge source="DNK" target="ZAF">
      <data key="d0">158745</data>
    </edge>
    <edge source="DNK" target="ESP">
      <data key="d0">86322942</data>
    </edge>
    <edge source="DNK" target="SWE">
      <data key="d0">296921637</data>
    </edge>
    <edge source="DNK" target="CHE">
      <data key="d0">67716862</data>
    </edge>
    <edge source="DNK" target="THA">
      <data key="d0">9201903</data>
    </edge>
    <edge source="DNK" target="ARE">
      <data key="d0">1476649</data>
    </edge>
    <edge source="DNK" target="TUN">
      <data key="d0">2460993</data>
    </edge>
    <edge source="DNK" target="TUR">
      <data key="d0">148652</data>
    </edge>
    <edge source="DNK" target="UGA">
      <data key="d0">21307</data>
    </edge>
    <edge source="DNK" target="UKR">
      <data key="d0">12972017</data>
    </edge>
    <edge source="DNK" target="GBR">
      <data key="d0">223639936</data>
    </edge>
    <edge source="DNK" target="USA">
      <data key="d0">12451813</data>
    </edge>
    <edge source="ECU" target="ALB">
      <data key="d0">722685</data>
    </edge>
    <edge source="ECU" target="DZA">
      <data key="d0">686863</data>
    </edge>
    <edge source="ECU" target="ARG">
      <data key="d0">60894770</data>
    </edge>
    <edge source="ECU" target="AUS">
      <data key="d0">238792</data>
    </edge>
    <edge source="ECU" target="AUT">
      <data key="d0">83247</data>
    </edge>
    <edge source="ECU" target="ARM">
      <data key="d0">30000</data>
    </edge>
    <edge source="ECU" target="BEL">
      <data key="d0">53237158</data>
    </edge>
    <edge source="ECU" target="BOL">
      <data key="d0">788278</data>
    </edge>
    <edge source="ECU" target="BRA">
      <data key="d0">25239908</data>
    </edge>
    <edge source="ECU" target="BGR">
      <data key="d0">104206</data>
    </edge>
    <edge source="ECU" target="CAN">
      <data key="d0">11044577</data>
    </edge>
    <edge source="ECU" target="LKA">
      <data key="d0">45000</data>
    </edge>
    <edge source="ECU" target="CHL">
      <data key="d0">75702733</data>
    </edge>
    <edge source="ECU" target="CHN">
      <data key="d0">48527243</data>
    </edge>
    <edge source="ECU" target="COL">
      <data key="d0">106483073</data>
    </edge>
    <edge source="ECU" target="CRI">
      <data key="d0">5945048</data>
    </edge>
    <edge source="ECU" target="CZE">
      <data key="d0">1794393</data>
    </edge>
    <edge source="ECU" target="BEN">
      <data key="d0">135360</data>
    </edge>
    <edge source="ECU" target="DNK">
      <data key="d0">3376285</data>
    </edge>
    <edge source="ECU" target="FIN">
      <data key="d0">694668</data>
    </edge>
    <edge source="ECU" target="FRA">
      <data key="d0">188934174</data>
    </edge>
    <edge source="ECU" target="GEO">
      <data key="d0">231352</data>
    </edge>
    <edge source="ECU" target="DEU">
      <data key="d0">45473634</data>
    </edge>
    <edge source="ECU" target="GHA">
      <data key="d0">129400</data>
    </edge>
    <edge source="ECU" target="GRC">
      <data key="d0">4036220</data>
    </edge>
    <edge source="ECU" target="GTM">
      <data key="d0">5626171</data>
    </edge>
    <edge source="ECU" target="HND">
      <data key="d0">703190</data>
    </edge>
    <edge source="ECU" target="HKG">
      <data key="d0">3399423</data>
    </edge>
    <edge source="ECU" target="HUN">
      <data key="d0">47785</data>
    </edge>
    <edge source="ECU" target="IDN">
      <data key="d0">55629</data>
    </edge>
    <edge source="ECU" target="IRL">
      <data key="d0">344828</data>
    </edge>
    <edge source="ECU" target="ISR">
      <data key="d0">719712</data>
    </edge>
    <edge source="ECU" target="ITA">
      <data key="d0">217990358</data>
    </edge>
    <edge source="ECU" target="CIV">
      <data key="d0">368987</data>
    </edge>
    <edge source="ECU" target="JPN">
      <data key="d0">20304851</data>
    </edge>
    <edge source="ECU" target="KOR">
      <data key="d0">29257999</data>
    </edge>
    <edge source="ECU" target="LBN">
      <data key="d0">361706</data>
    </edge>
    <edge source="ECU" target="LVA">
      <data key="d0">130262</data>
    </edge>
    <edge source="ECU" target="LTU">
      <data key="d0">1554108</data>
    </edge>
    <edge source="ECU" target="MYS">
      <data key="d0">312361</data>
    </edge>
    <edge source="ECU" target="MEX">
      <data key="d0">2674590</data>
    </edge>
    <edge source="ECU" target="MAR">
      <data key="d0">1265028</data>
    </edge>
    <edge source="ECU" target="NLD">
      <data key="d0">61443151</data>
    </edge>
    <edge source="ECU" target="NIC">
      <data key="d0">732613</data>
    </edge>
    <edge source="ECU" target="PAN">
      <data key="d0">1982780</data>
    </edge>
    <edge source="ECU" target="PRY">
      <data key="d0">1871904</data>
    </edge>
    <edge source="ECU" target="PER">
      <data key="d0">46310507</data>
    </edge>
    <edge source="ECU" target="PHL">
      <data key="d0">281810</data>
    </edge>
    <edge source="ECU" target="POL">
      <data key="d0">2437979</data>
    </edge>
    <edge source="ECU" target="PRT">
      <data key="d0">8015085</data>
    </edge>
    <edge source="ECU" target="ROU">
      <data key="d0">2672738</data>
    </edge>
    <edge source="ECU" target="RUS">
      <data key="d0">13782602</data>
    </edge>
    <edge source="ECU" target="SGP">
      <data key="d0">338995</data>
    </edge>
    <edge source="ECU" target="SVK">
      <data key="d0">478999</data>
    </edge>
    <edge source="ECU" target="VNM">
      <data key="d0">139222380</data>
    </edge>
    <edge source="ECU" target="ZAF">
      <data key="d0">2472400</data>
    </edge>
    <edge source="ECU" target="ESP">
      <data key="d0">368340282</data>
    </edge>
    <edge source="ECU" target="SWE">
      <data key="d0">678954</data>
    </edge>
    <edge source="ECU" target="CHE">
      <data key="d0">10885</data>
    </edge>
    <edge source="ECU" target="THA">
      <data key="d0">944318</data>
    </edge>
    <edge source="ECU" target="ARE">
      <data key="d0">2268709</data>
    </edge>
    <edge source="ECU" target="UKR">
      <data key="d0">3686515</data>
    </edge>
    <edge source="ECU" target="MKD">
      <data key="d0">32946</data>
    </edge>
    <edge source="ECU" target="EGY">
      <data key="d0">16868463</data>
    </edge>
    <edge source="ECU" target="GBR">
      <data key="d0">79974059</data>
    </edge>
    <edge source="ECU" target="USA">
      <data key="d0">841742969</data>
    </edge>
    <edge source="ECU" target="URY">
      <data key="d0">4527186</data>
    </edge>
    <edge source="SLV" target="BRA">
      <data key="d0">3945273</data>
    </edge>
    <edge source="SLV" target="COL">
      <data key="d0">773400</data>
    </edge>
    <edge source="SLV" target="CRI">
      <data key="d0">13754823</data>
    </edge>
    <edge source="SLV" target="FIN">
      <data key="d0">468486</data>
    </edge>
    <edge source="SLV" target="GTM">
      <data key="d0">884188</data>
    </edge>
    <edge source="SLV" target="HND">
      <data key="d0">372962</data>
    </edge>
    <edge source="SLV" target="HKG">
      <data key="d0">883418</data>
    </edge>
    <edge source="SLV" target="ITA">
      <data key="d0">7369341</data>
    </edge>
    <edge source="SLV" target="MEX">
      <data key="d0">3954919</data>
    </edge>
    <edge source="SLV" target="NIC">
      <data key="d0">928667</data>
    </edge>
    <edge source="SLV" target="PAN">
      <data key="d0">3693360</data>
    </edge>
    <edge source="SLV" target="VNM">
      <data key="d0">108110</data>
    </edge>
    <edge source="SLV" target="ESP">
      <data key="d0">59649638</data>
    </edge>
    <edge source="SLV" target="USA">
      <data key="d0">5756678</data>
    </edge>
    <edge source="EST" target="DZA">
      <data key="d0">58744</data>
    </edge>
    <edge source="EST" target="AZE">
      <data key="d0">273608</data>
    </edge>
    <edge source="EST" target="AUS">
      <data key="d0">550687</data>
    </edge>
    <edge source="EST" target="AUT">
      <data key="d0">46195</data>
    </edge>
    <edge source="EST" target="BEL">
      <data key="d0">41776</data>
    </edge>
    <edge source="EST" target="BGR">
      <data key="d0">610823</data>
    </edge>
    <edge source="EST" target="BLR">
      <data key="d0">6425203</data>
    </edge>
    <edge source="EST" target="CAN">
      <data key="d0">169655</data>
    </edge>
    <edge source="EST" target="CHN">
      <data key="d0">2764817</data>
    </edge>
    <edge source="EST" target="HRV">
      <data key="d0">1073693</data>
    </edge>
    <edge source="EST" target="CZE">
      <data key="d0">2218477</data>
    </edge>
    <edge source="EST" target="DNK">
      <data key="d0">10628375</data>
    </edge>
    <edge source="EST" target="FIN">
      <data key="d0">29048552</data>
    </edge>
    <edge source="EST" target="FRA">
      <data key="d0">5425605</data>
    </edge>
    <edge source="EST" target="GEO">
      <data key="d0">120697</data>
    </edge>
    <edge source="EST" target="DEU">
      <data key="d0">20843521</data>
    </edge>
    <edge source="EST" target="HUN">
      <data key="d0">275089</data>
    </edge>
    <edge source="EST" target="IRL">
      <data key="d0">13628</data>
    </edge>
    <edge source="EST" target="ISR">
      <data key="d0">624847</data>
    </edge>
    <edge source="EST" target="ITA">
      <data key="d0">754932</data>
    </edge>
    <edge source="EST" target="JPN">
      <data key="d0">232564</data>
    </edge>
    <edge source="EST" target="KAZ">
      <data key="d0">2625650</data>
    </edge>
    <edge source="EST" target="JOR">
      <data key="d0">13508</data>
    </edge>
    <edge source="EST" target="LBN">
      <data key="d0">56067</data>
    </edge>
    <edge source="EST" target="LVA">
      <data key="d0">16582490</data>
    </edge>
    <edge source="EST" target="LTU">
      <data key="d0">4531629</data>
    </edge>
    <edge source="EST" target="MDA">
      <data key="d0">2901677</data>
    </edge>
    <edge source="EST" target="NLD">
      <data key="d0">2427965</data>
    </edge>
    <edge source="EST" target="NOR">
      <data key="d0">11790487</data>
    </edge>
    <edge source="EST" target="POL">
      <data key="d0">1774340</data>
    </edge>
    <edge source="EST" target="ROU">
      <data key="d0">1452219</data>
    </edge>
    <edge source="EST" target="RUS">
      <data key="d0">22612845</data>
    </edge>
    <edge source="EST" target="SRB">
      <data key="d0">3168853</data>
    </edge>
    <edge source="EST" target="SVK">
      <data key="d0">27383119</data>
    </edge>
    <edge source="EST" target="VNM">
      <data key="d0">90812</data>
    </edge>
    <edge source="EST" target="SVN">
      <data key="d0">104570</data>
    </edge>
    <edge source="EST" target="ESP">
      <data key="d0">5597576</data>
    </edge>
    <edge source="EST" target="SWE">
      <data key="d0">18605958</data>
    </edge>
    <edge source="EST" target="CHE">
      <data key="d0">9455713</data>
    </edge>
    <edge source="EST" target="THA">
      <data key="d0">18790</data>
    </edge>
    <edge source="EST" target="UKR">
      <data key="d0">19779804</data>
    </edge>
    <edge source="EST" target="MKD">
      <data key="d0">15726</data>
    </edge>
    <edge source="EST" target="GBR">
      <data key="d0">2222436</data>
    </edge>
    <edge source="EST" target="USA">
      <data key="d0">1661109</data>
    </edge>
    <edge source="GEO" target="AZE">
      <data key="d0">841996</data>
    </edge>
    <edge source="GEO" target="ARM">
      <data key="d0">948494</data>
    </edge>
    <edge source="GEO" target="TUR">
      <data key="d0">560896</data>
    </edge>
    <edge source="PSE" target="ISR">
      <data key="d0">189336</data>
    </edge>
    <edge source="DEU" target="ALB">
      <data key="d0">48206</data>
    </edge>
    <edge source="DEU" target="DZA">
      <data key="d0">182450</data>
    </edge>
    <edge source="DEU" target="AZE">
      <data key="d0">92479</data>
    </edge>
    <edge source="DEU" target="ARG">
      <data key="d0">130304</data>
    </edge>
    <edge source="DEU" target="AUS">
      <data key="d0">4811234</data>
    </edge>
    <edge source="DEU" target="AUT">
      <data key="d0">255095012</data>
    </edge>
    <edge source="DEU" target="ARM">
      <data key="d0">143401</data>
    </edge>
    <edge source="DEU" target="BEL">
      <data key="d0">115131947</data>
    </edge>
    <edge source="DEU" target="BRA">
      <data key="d0">539043</data>
    </edge>
    <edge source="DEU" target="BGR">
      <data key="d0">3189756</data>
    </edge>
    <edge source="DEU" target="BLR">
      <data key="d0">222907</data>
    </edge>
    <edge source="DEU" target="CMR">
      <data key="d0">2979242</data>
    </edge>
    <edge source="DEU" target="CAN">
      <data key="d0">1163267</data>
    </edge>
    <edge source="DEU" target="CHL">
      <data key="d0">248052</data>
    </edge>
    <edge source="DEU" target="CHN">
      <data key="d0">25077566</data>
    </edge>
    <edge source="DEU" target="COL">
      <data key="d0">449912</data>
    </edge>
    <edge source="DEU" target="CRI">
      <data key="d0">63425</data>
    </edge>
    <edge source="DEU" target="HRV">
      <data key="d0">2995940</data>
    </edge>
    <edge source="DEU" target="CZE">
      <data key="d0">33004529</data>
    </edge>
    <edge source="DEU" target="BEN">
      <data key="d0">52836</data>
    </edge>
    <edge source="DEU" target="DNK">
      <data key="d0">133234689</data>
    </edge>
    <edge source="DEU" target="EST">
      <data key="d0">2738067</data>
    </edge>
    <edge source="DEU" target="FIN">
      <data key="d0">12237567</data>
    </edge>
    <edge source="DEU" target="FRA">
      <data key="d0">285532740</data>
    </edge>
    <edge source="DEU" target="GEO">
      <data key="d0">619399</data>
    </edge>
    <edge source="DEU" target="GMB">
      <data key="d0">15306</data>
    </edge>
    <edge source="DEU" target="GHA">
      <data key="d0">65354</data>
    </edge>
    <edge source="DEU" target="GRC">
      <data key="d0">21359960</data>
    </edge>
    <edge source="DEU" target="GTM">
      <data key="d0">11769</data>
    </edge>
    <edge source="DEU" target="HKG">
      <data key="d0">1864525</data>
    </edge>
    <edge source="DEU" target="HUN">
      <data key="d0">13276514</data>
    </edge>
    <edge source="DEU" target="IDN">
      <data key="d0">54593</data>
    </edge>
    <edge source="DEU" target="IRL">
      <data key="d0">11533512</data>
    </edge>
    <edge source="DEU" target="ISR">
      <data key="d0">1090854</data>
    </edge>
    <edge source="DEU" target="ITA">
      <data key="d0">192513213</data>
    </edge>
    <edge source="DEU" target="CIV">
      <data key="d0">837580</data>
    </edge>
    <edge source="DEU" target="JPN">
      <data key="d0">14220748</data>
    </edge>
    <edge source="DEU" target="KAZ">
      <data key="d0">602713</data>
    </edge>
    <edge source="DEU" target="JOR">
      <data key="d0">277897</data>
    </edge>
    <edge source="DEU" target="KOR">
      <data key="d0">433310</data>
    </edge>
    <edge source="DEU" target="KGZ">
      <data key="d0">29845</data>
    </edge>
    <edge source="DEU" target="LBN">
      <data key="d0">578596</data>
    </edge>
    <edge source="DEU" target="LVA">
      <data key="d0">2394353</data>
    </edge>
    <edge source="DEU" target="LTU">
      <data key="d0">10056279</data>
    </edge>
    <edge source="DEU" target="MYS">
      <data key="d0">408403</data>
    </edge>
    <edge source="DEU" target="MRT">
      <data key="d0">32868930</data>
    </edge>
    <edge source="DEU" target="MUS">
      <data key="d0">19388</data>
    </edge>
    <edge source="DEU" target="MEX">
      <data key="d0">16640</data>
    </edge>
    <edge source="DEU" target="MDA">
      <data key="d0">190925</data>
    </edge>
    <edge source="DEU" target="MAR">
      <data key="d0">5760219</data>
    </edge>
    <edge source="DEU" target="OMN">
      <data key="d0">160747</data>
    </edge>
    <edge source="DEU" target="NAM">
      <data key="d0">200109</data>
    </edge>
    <edge source="DEU" target="NLD">
      <data key="d0">375285863</data>
    </edge>
    <edge source="DEU" target="NZL">
      <data key="d0">270148</data>
    </edge>
    <edge source="DEU" target="NOR">
      <data key="d0">10541919</data>
    </edge>
    <edge source="DEU" target="PAN">
      <data key="d0">11322</data>
    </edge>
    <edge source="DEU" target="PRY">
      <data key="d0">22920</data>
    </edge>
    <edge source="DEU" target="PER">
      <data key="d0">54971</data>
    </edge>
    <edge source="DEU" target="PHL">
      <data key="d0">64822</data>
    </edge>
    <edge source="DEU" target="POL">
      <data key="d0">150581943</data>
    </edge>
    <edge source="DEU" target="PRT">
      <data key="d0">41700408</data>
    </edge>
    <edge source="DEU" target="ROU">
      <data key="d0">17134325</data>
    </edge>
    <edge source="DEU" target="RUS">
      <data key="d0">7231549</data>
    </edge>
    <edge source="DEU" target="SAU">
      <data key="d0">53098</data>
    </edge>
    <edge source="DEU" target="SRB">
      <data key="d0">1024492</data>
    </edge>
    <edge source="DEU" target="IND">
      <data key="d0">217672</data>
    </edge>
    <edge source="DEU" target="SGP">
      <data key="d0">345992</data>
    </edge>
    <edge source="DEU" target="SVK">
      <data key="d0">10600547</data>
    </edge>
    <edge source="DEU" target="VNM">
      <data key="d0">5545279</data>
    </edge>
    <edge source="DEU" target="SVN">
      <data key="d0">6919856</data>
    </edge>
    <edge source="DEU" target="ZAF">
      <data key="d0">650891</data>
    </edge>
    <edge source="DEU" target="ESP">
      <data key="d0">66117740</data>
    </edge>
    <edge source="DEU" target="SWE">
      <data key="d0">25207587</data>
    </edge>
    <edge source="DEU" target="CHE">
      <data key="d0">95919542</data>
    </edge>
    <edge source="DEU" target="THA">
      <data key="d0">2285877</data>
    </edge>
    <edge source="DEU" target="ARE">
      <data key="d0">3255766</data>
    </edge>
    <edge source="DEU" target="TUN">
      <data key="d0">122847</data>
    </edge>
    <edge source="DEU" target="TUR">
      <data key="d0">5094845</data>
    </edge>
    <edge source="DEU" target="UKR">
      <data key="d0">3656556</data>
    </edge>
    <edge source="DEU" target="MKD">
      <data key="d0">590581</data>
    </edge>
    <edge source="DEU" target="EGY">
      <data key="d0">2674089</data>
    </edge>
    <edge source="DEU" target="GBR">
      <data key="d0">253243105</data>
    </edge>
    <edge source="DEU" target="USA">
      <data key="d0">13779102</data>
    </edge>
    <edge source="DEU" target="URY">
      <data key="d0">290300</data>
    </edge>
    <edge source="GHA" target="CAN">
      <data key="d0">12094</data>
    </edge>
    <edge source="GHA" target="CHN">
      <data key="d0">2588490</data>
    </edge>
    <edge source="GHA" target="FRA">
      <data key="d0">430703</data>
    </edge>
    <edge source="GHA" target="ITA">
      <data key="d0">371607</data>
    </edge>
    <edge source="GHA" target="JPN">
      <data key="d0">47606</data>
    </edge>
    <edge source="GHA" target="NLD">
      <data key="d0">18354</data>
    </edge>
    <edge source="GHA" target="PRT">
      <data key="d0">1954337</data>
    </edge>
    <edge source="GHA" target="SEN">
      <data key="d0">11998</data>
    </edge>
    <edge source="GHA" target="VNM">
      <data key="d0">433645</data>
    </edge>
    <edge source="GHA" target="ESP">
      <data key="d0">1862074</data>
    </edge>
    <edge source="GHA" target="THA">
      <data key="d0">810985</data>
    </edge>
    <edge source="GHA" target="GBR">
      <data key="d0">10160</data>
    </edge>
    <edge source="GHA" target="USA">
      <data key="d0">57262</data>
    </edge>
    <edge source="GHA" target="BFA">
      <data key="d0">358296</data>
    </edge>
    <edge source="HKG" target="AZE">
      <data key="d0">139348</data>
    </edge>
    <edge source="HKG" target="AUS">
      <data key="d0">3176938</data>
    </edge>
    <edge source="HKG" target="ARM">
      <data key="d0">10858</data>
    </edge>
    <edge source="HKG" target="KHM">
      <data key="d0">228697</data>
    </edge>
    <edge source="HKG" target="CAN">
      <data key="d0">19099646</data>
    </edge>
    <edge source="HKG" target="LKA">
      <data key="d0">35434</data>
    </edge>
    <edge source="HKG" target="CHN">
      <data key="d0">126229965</data>
    </edge>
    <edge source="HKG" target="CZE">
      <data key="d0">11202</data>
    </edge>
    <edge source="HKG" target="FRA">
      <data key="d0">16620</data>
    </edge>
    <edge source="HKG" target="DEU">
      <data key="d0">226058</data>
    </edge>
    <edge source="HKG" target="GRC">
      <data key="d0">20124</data>
    </edge>
    <edge source="HKG" target="IDN">
      <data key="d0">718193</data>
    </edge>
    <edge source="HKG" target="ITA">
      <data key="d0">14249</data>
    </edge>
    <edge source="HKG" target="JPN">
      <data key="d0">16658911</data>
    </edge>
    <edge source="HKG" target="KOR">
      <data key="d0">9443578</data>
    </edge>
    <edge source="HKG" target="MYS">
      <data key="d0">9446195</data>
    </edge>
    <edge source="HKG" target="NLD">
      <data key="d0">165191</data>
    </edge>
    <edge source="HKG" target="NZL">
      <data key="d0">212023</data>
    </edge>
    <edge source="HKG" target="PAN">
      <data key="d0">141810</data>
    </edge>
    <edge source="HKG" target="PHL">
      <data key="d0">702578</data>
    </edge>
    <edge source="HKG" target="PRT">
      <data key="d0">75812</data>
    </edge>
    <edge source="HKG" target="RUS">
      <data key="d0">1210082</data>
    </edge>
    <edge source="HKG" target="SAU">
      <data key="d0">11854</data>
    </edge>
    <edge source="HKG" target="SEN">
      <data key="d0">16959</data>
    </edge>
    <edge source="HKG" target="IND">
      <data key="d0">137479</data>
    </edge>
    <edge source="HKG" target="SGP">
      <data key="d0">30406278</data>
    </edge>
    <edge source="HKG" target="VNM">
      <data key="d0">369633168</data>
    </edge>
    <edge source="HKG" target="ZAF">
      <data key="d0">94036</data>
    </edge>
    <edge source="HKG" target="ESP">
      <data key="d0">264971</data>
    </edge>
    <edge source="HKG" target="SWE">
      <data key="d0">15404</data>
    </edge>
    <edge source="HKG" target="THA">
      <data key="d0">3686760</data>
    </edge>
    <edge source="HKG" target="ARE">
      <data key="d0">212799</data>
    </edge>
    <edge source="HKG" target="TUR">
      <data key="d0">42312</data>
    </edge>
    <edge source="HKG" target="UKR">
      <data key="d0">306582</data>
    </edge>
    <edge source="HKG" target="GBR">
      <data key="d0">295043</data>
    </edge>
    <edge source="HKG" target="USA">
      <data key="d0">45768729</data>
    </edge>
    <edge source="HKG" target="URY">
      <data key="d0">114048</data>
    </edge>
    <edge source="HUN" target="AUT">
      <data key="d0">836273</data>
    </edge>
    <edge source="HUN" target="BEL">
      <data key="d0">432722</data>
    </edge>
    <edge source="HUN" target="BGR">
      <data key="d0">30939</data>
    </edge>
    <edge source="HUN" target="HRV">
      <data key="d0">31713</data>
    </edge>
    <edge source="HUN" target="CZE">
      <data key="d0">156308</data>
    </edge>
    <edge source="HUN" target="FRA">
      <data key="d0">836644</data>
    </edge>
    <edge source="HUN" target="DEU">
      <data key="d0">2695166</data>
    </edge>
    <edge source="HUN" target="GRC">
      <data key="d0">10699</data>
    </edge>
    <edge source="HUN" target="ITA">
      <data key="d0">352532</data>
    </edge>
    <edge source="HUN" target="MDA">
      <data key="d0">26870</data>
    </edge>
    <edge source="HUN" target="NLD">
      <data key="d0">3717247</data>
    </edge>
    <edge source="HUN" target="POL">
      <data key="d0">1270026</data>
    </edge>
    <edge source="HUN" target="ROU">
      <data key="d0">3261031</data>
    </edge>
    <edge source="HUN" target="SRB">
      <data key="d0">24701</data>
    </edge>
    <edge source="HUN" target="SVK">
      <data key="d0">826004</data>
    </edge>
    <edge source="HUN" target="VNM">
      <data key="d0">36000</data>
    </edge>
    <edge source="HUN" target="SVN">
      <data key="d0">358878</data>
    </edge>
    <edge source="HUN" target="CHE">
      <data key="d0">19508</data>
    </edge>
    <edge source="HUN" target="UKR">
      <data key="d0">29975</data>
    </edge>
    <edge source="IDN" target="ALB">
      <data key="d0">892549</data>
    </edge>
    <edge source="IDN" target="DZA">
      <data key="d0">11377199</data>
    </edge>
    <edge source="IDN" target="ARG">
      <data key="d0">10713</data>
    </edge>
    <edge source="IDN" target="AUS">
      <data key="d0">46157149</data>
    </edge>
    <edge source="IDN" target="AUT">
      <data key="d0">489996</data>
    </edge>
    <edge source="IDN" target="BEL">
      <data key="d0">29392271</data>
    </edge>
    <edge source="IDN" target="BRA">
      <data key="d0">76922</data>
    </edge>
    <edge source="IDN" target="BGR">
      <data key="d0">744063</data>
    </edge>
    <edge source="IDN" target="BLR">
      <data key="d0">2416128</data>
    </edge>
    <edge source="IDN" target="CMR">
      <data key="d0">5525332</data>
    </edge>
    <edge source="IDN" target="CAN">
      <data key="d0">25595960</data>
    </edge>
    <edge source="IDN" target="LKA">
      <data key="d0">7138136</data>
    </edge>
    <edge source="IDN" target="CHL">
      <data key="d0">322000</data>
    </edge>
    <edge source="IDN" target="CHN">
      <data key="d0">192025660</data>
    </edge>
    <edge source="IDN" target="COL">
      <data key="d0">38717</data>
    </edge>
    <edge source="IDN" target="HRV">
      <data key="d0">3170302</data>
    </edge>
    <edge source="IDN" target="CZE">
      <data key="d0">319548</data>
    </edge>
    <edge source="IDN" target="BEN">
      <data key="d0">2322454</data>
    </edge>
    <edge source="IDN" target="DNK">
      <data key="d0">3782162</data>
    </edge>
    <edge source="IDN" target="ECU">
      <data key="d0">1220162</data>
    </edge>
    <edge source="IDN" target="EST">
      <data key="d0">328916</data>
    </edge>
    <edge source="IDN" target="FIN">
      <data key="d0">304059</data>
    </edge>
    <edge source="IDN" target="FRA">
      <data key="d0">29306154</data>
    </edge>
    <edge source="IDN" target="GMB">
      <data key="d0">1481960</data>
    </edge>
    <edge source="IDN" target="DEU">
      <data key="d0">38291737</data>
    </edge>
    <edge source="IDN" target="GHA">
      <data key="d0">11480871</data>
    </edge>
    <edge source="IDN" target="GRC">
      <data key="d0">2505644</data>
    </edge>
    <edge source="IDN" target="GTM">
      <data key="d0">281433</data>
    </edge>
    <edge source="IDN" target="HND">
      <data key="d0">24140</data>
    </edge>
    <edge source="IDN" target="HKG">
      <data key="d0">80706615</data>
    </edge>
    <edge source="IDN" target="HUN">
      <data key="d0">81987</data>
    </edge>
    <edge source="IDN" target="IRL">
      <data key="d0">25751</data>
    </edge>
    <edge source="IDN" target="ISR">
      <data key="d0">3807268</data>
    </edge>
    <edge source="IDN" target="ITA">
      <data key="d0">55406483</data>
    </edge>
    <edge source="IDN" target="CIV">
      <data key="d0">1850668</data>
    </edge>
    <edge source="IDN" target="JPN">
      <data key="d0">823399802</data>
    </edge>
    <edge source="IDN" target="KAZ">
      <data key="d0">108456</data>
    </edge>
    <edge source="IDN" target="JOR">
      <data key="d0">9601002</data>
    </edge>
    <edge source="IDN" target="KOR">
      <data key="d0">58365970</data>
    </edge>
    <edge source="IDN" target="LBN">
      <data key="d0">1697567</data>
    </edge>
    <edge source="IDN" target="LVA">
      <data key="d0">220235</data>
    </edge>
    <edge source="IDN" target="LTU">
      <data key="d0">4505951</data>
    </edge>
    <edge source="IDN" target="MDG">
      <data key="d0">354505</data>
    </edge>
    <edge source="IDN" target="MYS">
      <data key="d0">91296004</data>
    </edge>
    <edge source="IDN" target="MRT">
      <data key="d0">543123</data>
    </edge>
    <edge source="IDN" target="MUS">
      <data key="d0">4560172</data>
    </edge>
    <edge source="IDN" target="MEX">
      <data key="d0">3192608</data>
    </edge>
    <edge source="IDN" target="MAR">
      <data key="d0">93162</data>
    </edge>
    <edge source="IDN" target="MOZ">
      <data key="d0">1982956</data>
    </edge>
    <edge source="IDN" target="OMN">
      <data key="d0">6947943</data>
    </edge>
    <edge source="IDN" target="NAM">
      <data key="d0">733063</data>
    </edge>
    <edge source="IDN" target="NLD">
      <data key="d0">42188494</data>
    </edge>
    <edge source="IDN" target="NZL">
      <data key="d0">1538456</data>
    </edge>
    <edge source="IDN" target="NER">
      <data key="d0">49300</data>
    </edge>
    <edge source="IDN" target="NOR">
      <data key="d0">31609</data>
    </edge>
    <edge source="IDN" target="PAK">
      <data key="d0">118072</data>
    </edge>
    <edge source="IDN" target="PAN">
      <data key="d0">1652129</data>
    </edge>
    <edge source="IDN" target="PRY">
      <data key="d0">58723</data>
    </edge>
    <edge source="IDN" target="PER">
      <data key="d0">2182120</data>
    </edge>
    <edge source="IDN" target="PHL">
      <data key="d0">5815683</data>
    </edge>
    <edge source="IDN" target="POL">
      <data key="d0">1575741</data>
    </edge>
    <edge source="IDN" target="PRT">
      <data key="d0">10477698</data>
    </edge>
    <edge source="IDN" target="RUS">
      <data key="d0">43015589</data>
    </edge>
    <edge source="IDN" target="SAU">
      <data key="d0">54494830</data>
    </edge>
    <edge source="IDN" target="SEN">
      <data key="d0">677820</data>
    </edge>
    <edge source="IDN" target="IND">
      <data key="d0">462969</data>
    </edge>
    <edge source="IDN" target="SGP">
      <data key="d0">91162405</data>
    </edge>
    <edge source="IDN" target="VNM">
      <data key="d0">130813128</data>
    </edge>
    <edge source="IDN" target="ZAF">
      <data key="d0">3455369</data>
    </edge>
    <edge source="IDN" target="ESP">
      <data key="d0">34590920</data>
    </edge>
    <edge source="IDN" target="SWE">
      <data key="d0">2816967</data>
    </edge>
    <edge source="IDN" target="CHE">
      <data key="d0">1522858</data>
    </edge>
    <edge source="IDN" target="THA">
      <data key="d0">206584257</data>
    </edge>
    <edge source="IDN" target="TGO">
      <data key="d0">2049800</data>
    </edge>
    <edge source="IDN" target="ARE">
      <data key="d0">8168178</data>
    </edge>
    <edge source="IDN" target="TUN">
      <data key="d0">647601</data>
    </edge>
    <edge source="IDN" target="TUR">
      <data key="d0">3811455</data>
    </edge>
    <edge source="IDN" target="UKR">
      <data key="d0">2408367</data>
    </edge>
    <edge source="IDN" target="EGY">
      <data key="d0">13057293</data>
    </edge>
    <edge source="IDN" target="GBR">
      <data key="d0">68802910</data>
    </edge>
    <edge source="IDN" target="TZA">
      <data key="d0">1251300</data>
    </edge>
    <edge source="IDN" target="USA">
      <data key="d0">1146485292</data>
    </edge>
    <edge source="ISR" target="ARG">
      <data key="d0">103000</data>
    </edge>
    <edge source="ISR" target="AUS">
      <data key="d0">80000</data>
    </edge>
    <edge source="ISR" target="AUT">
      <data key="d0">48000</data>
    </edge>
    <edge source="ISR" target="BEL">
      <data key="d0">2717000</data>
    </edge>
    <edge source="ISR" target="BGR">
      <data key="d0">11000</data>
    </edge>
    <edge source="ISR" target="BLR">
      <data key="d0">24000</data>
    </edge>
    <edge source="ISR" target="CAN">
      <data key="d0">234000</data>
    </edge>
    <edge source="ISR" target="CHN">
      <data key="d0">16000</data>
    </edge>
    <edge source="ISR" target="HRV">
      <data key="d0">23000</data>
    </edge>
    <edge source="ISR" target="CZE">
      <data key="d0">164000</data>
    </edge>
    <edge source="ISR" target="DNK">
      <data key="d0">235000</data>
    </edge>
    <edge source="ISR" target="FRA">
      <data key="d0">2274000</data>
    </edge>
    <edge source="ISR" target="DEU">
      <data key="d0">2268000</data>
    </edge>
    <edge source="ISR" target="GRC">
      <data key="d0">367000</data>
    </edge>
    <edge source="ISR" target="HUN">
      <data key="d0">25000</data>
    </edge>
    <edge source="ISR" target="ITA">
      <data key="d0">900000</data>
    </edge>
    <edge source="ISR" target="JPN">
      <data key="d0">200000</data>
    </edge>
    <edge source="ISR" target="MEX">
      <data key="d0">180000</data>
    </edge>
    <edge source="ISR" target="NLD">
      <data key="d0">1242000</data>
    </edge>
    <edge source="ISR" target="NOR">
      <data key="d0">31000</data>
    </edge>
    <edge source="ISR" target="POL">
      <data key="d0">104000</data>
    </edge>
    <edge source="ISR" target="PRT">
      <data key="d0">359000</data>
    </edge>
    <edge source="ISR" target="RUS">
      <data key="d0">502000</data>
    </edge>
    <edge source="ISR" target="SGP">
      <data key="d0">169000</data>
    </edge>
    <edge source="ISR" target="ZAF">
      <data key="d0">573000</data>
    </edge>
    <edge source="ISR" target="ESP">
      <data key="d0">1271000</data>
    </edge>
    <edge source="ISR" target="SWE">
      <data key="d0">383000</data>
    </edge>
    <edge source="ISR" target="CHE">
      <data key="d0">309000</data>
    </edge>
    <edge source="ISR" target="UKR">
      <data key="d0">20000</data>
    </edge>
    <edge source="ISR" target="GBR">
      <data key="d0">3279000</data>
    </edge>
    <edge source="ISR" target="USA">
      <data key="d0">3770000</data>
    </edge>
    <edge source="CIV" target="CHN">
      <data key="d0">103918</data>
    </edge>
    <edge source="CIV" target="FRA">
      <data key="d0">12322</data>
    </edge>
    <edge source="CIV" target="KOR">
      <data key="d0">55950</data>
    </edge>
    <edge source="CIV" target="NLD">
      <data key="d0">145596</data>
    </edge>
    <edge source="CIV" target="ESP">
      <data key="d0">126668</data>
    </edge>
    <edge source="CIV" target="USA">
      <data key="d0">28035</data>
    </edge>
    <edge source="CIV" target="BFA">
      <data key="d0">1290640</data>
    </edge>
    <edge source="KAZ" target="AZE">
      <data key="d0">361400</data>
    </edge>
    <edge source="KAZ" target="AUT">
      <data key="d0">1829100</data>
    </edge>
    <edge source="KAZ" target="ARM">
      <data key="d0">29400</data>
    </edge>
    <edge source="KAZ" target="BLR">
      <data key="d0">21460</data>
    </edge>
    <edge source="KAZ" target="CAN">
      <data key="d0">576200</data>
    </edge>
    <edge source="KAZ" target="CHN">
      <data key="d0">26800</data>
    </edge>
    <edge source="KAZ" target="DNK">
      <data key="d0">6755900</data>
    </edge>
    <edge source="KAZ" target="EST">
      <data key="d0">159300</data>
    </edge>
    <edge source="KAZ" target="FRA">
      <data key="d0">177700</data>
    </edge>
    <edge source="KAZ" target="GEO">
      <data key="d0">478900</data>
    </edge>
    <edge source="KAZ" target="DEU">
      <data key="d0">20571400</data>
    </edge>
    <edge source="KAZ" target="ISR">
      <data key="d0">133600</data>
    </edge>
    <edge source="KAZ" target="KGZ">
      <data key="d0">1407600</data>
    </edge>
    <edge source="KAZ" target="LVA">
      <data key="d0">278300</data>
    </edge>
    <edge source="KAZ" target="LTU">
      <data key="d0">17907500</data>
    </edge>
    <edge source="KAZ" target="NLD">
      <data key="d0">1049000</data>
    </edge>
    <edge source="KAZ" target="POL">
      <data key="d0">2147400</data>
    </edge>
    <edge source="KAZ" target="RUS">
      <data key="d0">8682850</data>
    </edge>
    <edge source="KAZ" target="TUR">
      <data key="d0">2308800</data>
    </edge>
    <edge source="KAZ" target="UKR">
      <data key="d0">2274700</data>
    </edge>
    <edge source="JOR" target="ARG">
      <data key="d0">148720</data>
    </edge>
    <edge source="JOR" target="CHN">
      <data key="d0">20810</data>
    </edge>
    <edge source="JOR" target="ECU">
      <data key="d0">115938</data>
    </edge>
    <edge source="JOR" target="MAR">
      <data key="d0">77541</data>
    </edge>
    <edge source="JOR" target="IND">
      <data key="d0">22952</data>
    </edge>
    <edge source="JOR" target="VNM">
      <data key="d0">160514</data>
    </edge>
    <edge source="JOR" target="THA">
      <data key="d0">273217</data>
    </edge>
    <edge source="KOR" target="DZA">
      <data key="d0">1121795</data>
    </edge>
    <edge source="KOR" target="AUS">
      <data key="d0">8173867</data>
    </edge>
    <edge source="KOR" target="AUT">
      <data key="d0">96959</data>
    </edge>
    <edge source="KOR" target="BEL">
      <data key="d0">1571736</data>
    </edge>
    <edge source="KOR" target="BRA">
      <data key="d0">284528</data>
    </edge>
    <edge source="KOR" target="BGR">
      <data key="d0">150916</data>
    </edge>
    <edge source="KOR" target="KHM">
      <data key="d0">462687</data>
    </edge>
    <edge source="KOR" target="CAN">
      <data key="d0">15635252</data>
    </edge>
    <edge source="KOR" target="LKA">
      <data key="d0">2948342</data>
    </edge>
    <edge source="KOR" target="CHL">
      <data key="d0">338651</data>
    </edge>
    <edge source="KOR" target="CHN">
      <data key="d0">329262569</data>
    </edge>
    <edge source="KOR" target="HRV">
      <data key="d0">1727547</data>
    </edge>
    <edge source="KOR" target="CZE">
      <data key="d0">35046</data>
    </edge>
    <edge source="KOR" target="BEN">
      <data key="d0">519657</data>
    </edge>
    <edge source="KOR" target="DNK">
      <data key="d0">130714</data>
    </edge>
    <edge source="KOR" target="ECU">
      <data key="d0">21181000</data>
    </edge>
    <edge source="KOR" target="FRA">
      <data key="d0">14203177</data>
    </edge>
    <edge source="KOR" target="DEU">
      <data key="d0">6394334</data>
    </edge>
    <edge source="KOR" target="GHA">
      <data key="d0">2343630</data>
    </edge>
    <edge source="KOR" target="HKG">
      <data key="d0">22298864</data>
    </edge>
    <edge source="KOR" target="IDN">
      <data key="d0">5157702</data>
    </edge>
    <edge source="KOR" target="ISR">
      <data key="d0">34563</data>
    </edge>
    <edge source="KOR" target="ITA">
      <data key="d0">22633427</data>
    </edge>
    <edge source="KOR" target="CIV">
      <data key="d0">12758573</data>
    </edge>
    <edge source="KOR" target="JPN">
      <data key="d0">819586362</data>
    </edge>
    <edge source="KOR" target="KAZ">
      <data key="d0">281149</data>
    </edge>
    <edge source="KOR" target="KGZ">
      <data key="d0">13351</data>
    </edge>
    <edge source="KOR" target="LBN">
      <data key="d0">102615</data>
    </edge>
    <edge source="KOR" target="MYS">
      <data key="d0">4757141</data>
    </edge>
    <edge source="KOR" target="MUS">
      <data key="d0">1307705</data>
    </edge>
    <edge source="KOR" target="MEX">
      <data key="d0">4527778</data>
    </edge>
    <edge source="KOR" target="MAR">
      <data key="d0">15686</data>
    </edge>
    <edge source="KOR" target="MOZ">
      <data key="d0">768607</data>
    </edge>
    <edge source="KOR" target="OMN">
      <data key="d0">2417503</data>
    </edge>
    <edge source="KOR" target="NAM">
      <data key="d0">231318</data>
    </edge>
    <edge source="KOR" target="NLD">
      <data key="d0">4785249</data>
    </edge>
    <edge source="KOR" target="NZL">
      <data key="d0">71484216</data>
    </edge>
    <edge source="KOR" target="NOR">
      <data key="d0">3104382</data>
    </edge>
    <edge source="KOR" target="PAN">
      <data key="d0">578518</data>
    </edge>
    <edge source="KOR" target="PRY">
      <data key="d0">129601</data>
    </edge>
    <edge source="KOR" target="PHL">
      <data key="d0">14529497</data>
    </edge>
    <edge source="KOR" target="PRT">
      <data key="d0">2319845</data>
    </edge>
    <edge source="KOR" target="ROU">
      <data key="d0">225330</data>
    </edge>
    <edge source="KOR" target="RUS">
      <data key="d0">1473600</data>
    </edge>
    <edge source="KOR" target="SAU">
      <data key="d0">745318</data>
    </edge>
    <edge source="KOR" target="SEN">
      <data key="d0">264711</data>
    </edge>
    <edge source="KOR" target="SGP">
      <data key="d0">7974430</data>
    </edge>
    <edge source="KOR" target="SVK">
      <data key="d0">12774</data>
    </edge>
    <edge source="KOR" target="VNM">
      <data key="d0">43745034</data>
    </edge>
    <edge source="KOR" target="ZAF">
      <data key="d0">1306411</data>
    </edge>
    <edge source="KOR" target="ESP">
      <data key="d0">39420709</data>
    </edge>
    <edge source="KOR" target="THA">
      <data key="d0">220471592</data>
    </edge>
    <edge source="KOR" target="TGO">
      <data key="d0">291600</data>
    </edge>
    <edge source="KOR" target="ARE">
      <data key="d0">1945009</data>
    </edge>
    <edge source="KOR" target="TUR">
      <data key="d0">2635124</data>
    </edge>
    <edge source="KOR" target="UKR">
      <data key="d0">1238464</data>
    </edge>
    <edge source="KOR" target="EGY">
      <data key="d0">25946021</data>
    </edge>
    <edge source="KOR" target="GBR">
      <data key="d0">8090851</data>
    </edge>
    <edge source="KOR" target="TZA">
      <data key="d0">2801525</data>
    </edge>
    <edge source="KOR" target="USA">
      <data key="d0">127278650</data>
    </edge>
    <edge source="KOR" target="URY">
      <data key="d0">185667</data>
    </edge>
    <edge source="LBN" target="CMR">
      <data key="d0">13176</data>
    </edge>
    <edge source="LBN" target="CAF">
      <data key="d0">53217</data>
    </edge>
    <edge source="LBN" target="BEN">
      <data key="d0">22401</data>
    </edge>
    <edge source="LBN" target="DNK">
      <data key="d0">10210</data>
    </edge>
    <edge source="LBN" target="DEU">
      <data key="d0">66635</data>
    </edge>
    <edge source="LBN" target="GHA">
      <data key="d0">31218</data>
    </edge>
    <edge source="LBN" target="CIV">
      <data key="d0">100232</data>
    </edge>
    <edge source="LBN" target="JOR">
      <data key="d0">147407</data>
    </edge>
    <edge source="LBN" target="NER">
      <data key="d0">46531</data>
    </edge>
    <edge source="LBN" target="PRY">
      <data key="d0">29102</data>
    </edge>
    <edge source="LBN" target="SAU">
      <data key="d0">129070</data>
    </edge>
    <edge source="LBN" target="SEN">
      <data key="d0">79440</data>
    </edge>
    <edge source="LBN" target="ESP">
      <data key="d0">17961</data>
    </edge>
    <edge source="LBN" target="TGO">
      <data key="d0">15923</data>
    </edge>
    <edge source="LBN" target="ARE">
      <data key="d0">44959</data>
    </edge>
    <edge source="LBN" target="TUR">
      <data key="d0">16394</data>
    </edge>
    <edge source="LBN" target="GBR">
      <data key="d0">24964</data>
    </edge>
    <edge source="LBN" target="BFA">
      <data key="d0">14944</data>
    </edge>
    <edge source="LVA" target="AZE">
      <data key="d0">1416960</data>
    </edge>
    <edge source="LVA" target="AUS">
      <data key="d0">157559</data>
    </edge>
    <edge source="LVA" target="AUT">
      <data key="d0">83735</data>
    </edge>
    <edge source="LVA" target="ARM">
      <data key="d0">548712</data>
    </edge>
    <edge source="LVA" target="BEL">
      <data key="d0">21318</data>
    </edge>
    <edge source="LVA" target="BGR">
      <data key="d0">603650</data>
    </edge>
    <edge source="LVA" target="BLR">
      <data key="d0">8265732</data>
    </edge>
    <edge source="LVA" target="CAN">
      <data key="d0">324313</data>
    </edge>
    <edge source="LVA" target="HRV">
      <data key="d0">22339</data>
    </edge>
    <edge source="LVA" target="CZE">
      <data key="d0">3327609</data>
    </edge>
    <edge source="LVA" target="DNK">
      <data key="d0">11993743</data>
    </edge>
    <edge source="LVA" target="EST">
      <data key="d0">81526095</data>
    </edge>
    <edge source="LVA" target="FIN">
      <data key="d0">65552</data>
    </edge>
    <edge source="LVA" target="FRA">
      <data key="d0">11139741</data>
    </edge>
    <edge source="LVA" target="GEO">
      <data key="d0">1958741</data>
    </edge>
    <edge source="LVA" target="DEU">
      <data key="d0">4435887</data>
    </edge>
    <edge source="LVA" target="GRC">
      <data key="d0">201872</data>
    </edge>
    <edge source="LVA" target="HUN">
      <data key="d0">1147235</data>
    </edge>
    <edge source="LVA" target="IRL">
      <data key="d0">131671</data>
    </edge>
    <edge source="LVA" target="ISR">
      <data key="d0">1858064</data>
    </edge>
    <edge source="LVA" target="ITA">
      <data key="d0">341620</data>
    </edge>
    <edge source="LVA" target="JPN">
      <data key="d0">507528</data>
    </edge>
    <edge source="LVA" target="KAZ">
      <data key="d0">3909495</data>
    </edge>
    <edge source="LVA" target="KGZ">
      <data key="d0">1401072</data>
    </edge>
    <edge source="LVA" target="LTU">
      <data key="d0">30479013</data>
    </edge>
    <edge source="LVA" target="MDA">
      <data key="d0">2879825</data>
    </edge>
    <edge source="LVA" target="NLD">
      <data key="d0">416042</data>
    </edge>
    <edge source="LVA" target="NOR">
      <data key="d0">78007</data>
    </edge>
    <edge source="LVA" target="POL">
      <data key="d0">5799706</data>
    </edge>
    <edge source="LVA" target="ROU">
      <data key="d0">1493051</data>
    </edge>
    <edge source="LVA" target="RUS">
      <data key="d0">41342197</data>
    </edge>
    <edge source="LVA" target="SRB">
      <data key="d0">136399</data>
    </edge>
    <edge source="LVA" target="SGP">
      <data key="d0">21007</data>
    </edge>
    <edge source="LVA" target="SVK">
      <data key="d0">487688</data>
    </edge>
    <edge source="LVA" target="ESP">
      <data key="d0">157473</data>
    </edge>
    <edge source="LVA" target="SWE">
      <data key="d0">4338239</data>
    </edge>
    <edge source="LVA" target="ARE">
      <data key="d0">193368</data>
    </edge>
    <edge source="LVA" target="UKR">
      <data key="d0">7043019</data>
    </edge>
    <edge source="LVA" target="MKD">
      <data key="d0">183767</data>
    </edge>
    <edge source="LVA" target="GBR">
      <data key="d0">403348</data>
    </edge>
    <edge source="LVA" target="USA">
      <data key="d0">2256863</data>
    </edge>
    <edge source="LTU" target="AUS">
      <data key="d0">73527</data>
    </edge>
    <edge source="LTU" target="AUT">
      <data key="d0">1096612</data>
    </edge>
    <edge source="LTU" target="BEL">
      <data key="d0">7973127</data>
    </edge>
    <edge source="LTU" target="BGR">
      <data key="d0">3537084</data>
    </edge>
    <edge source="LTU" target="BLR">
      <data key="d0">5090709</data>
    </edge>
    <edge source="LTU" target="CAN">
      <data key="d0">99166</data>
    </edge>
    <edge source="LTU" target="HRV">
      <data key="d0">750085</data>
    </edge>
    <edge source="LTU" target="CZE">
      <data key="d0">1718119</data>
    </edge>
    <edge source="LTU" target="DNK">
      <data key="d0">13155506</data>
    </edge>
    <edge source="LTU" target="EST">
      <data key="d0">52229829</data>
    </edge>
    <edge source="LTU" target="FIN">
      <data key="d0">192723</data>
    </edge>
    <edge source="LTU" target="FRA">
      <data key="d0">29557436</data>
    </edge>
    <edge source="LTU" target="DEU">
      <data key="d0">143276697</data>
    </edge>
    <edge source="LTU" target="GRC">
      <data key="d0">493212</data>
    </edge>
    <edge source="LTU" target="HUN">
      <data key="d0">1157925</data>
    </edge>
    <edge source="LTU" target="IRL">
      <data key="d0">595597</data>
    </edge>
    <edge source="LTU" target="ISR">
      <data key="d0">140602</data>
    </edge>
    <edge source="LTU" target="ITA">
      <data key="d0">14862653</data>
    </edge>
    <edge source="LTU" target="JPN">
      <data key="d0">776248</data>
    </edge>
    <edge source="LTU" target="KAZ">
      <data key="d0">1972577</data>
    </edge>
    <edge source="LTU" target="KGZ">
      <data key="d0">460207</data>
    </edge>
    <edge source="LTU" target="LBN">
      <data key="d0">160528</data>
    </edge>
    <edge source="LTU" target="LVA">
      <data key="d0">28468853</data>
    </edge>
    <edge source="LTU" target="MDA">
      <data key="d0">618538</data>
    </edge>
    <edge source="LTU" target="NLD">
      <data key="d0">4763973</data>
    </edge>
    <edge source="LTU" target="NOR">
      <data key="d0">738026</data>
    </edge>
    <edge source="LTU" target="POL">
      <data key="d0">22469225</data>
    </edge>
    <edge source="LTU" target="PRT">
      <data key="d0">1004082</data>
    </edge>
    <edge source="LTU" target="ROU">
      <data key="d0">1074337</data>
    </edge>
    <edge source="LTU" target="RUS">
      <data key="d0">7700289</data>
    </edge>
    <edge source="LTU" target="SRB">
      <data key="d0">353985</data>
    </edge>
    <edge source="LTU" target="SVK">
      <data key="d0">550443</data>
    </edge>
    <edge source="LTU" target="SVN">
      <data key="d0">569264</data>
    </edge>
    <edge source="LTU" target="ESP">
      <data key="d0">12096852</data>
    </edge>
    <edge source="LTU" target="SWE">
      <data key="d0">1727678</data>
    </edge>
    <edge source="LTU" target="TUR">
      <data key="d0">18688</data>
    </edge>
    <edge source="LTU" target="UKR">
      <data key="d0">6379641</data>
    </edge>
    <edge source="LTU" target="MKD">
      <data key="d0">151584</data>
    </edge>
    <edge source="LTU" target="EGY">
      <data key="d0">31411</data>
    </edge>
    <edge source="LTU" target="GBR">
      <data key="d0">18999829</data>
    </edge>
    <edge source="LTU" target="USA">
      <data key="d0">574415</data>
    </edge>
    <edge source="LTU" target="URY">
      <data key="d0">29817</data>
    </edge>
    <edge source="MYS" target="ALB">
      <data key="d0">28255</data>
    </edge>
    <edge source="MYS" target="DZA">
      <data key="d0">119054</data>
    </edge>
    <edge source="MYS" target="AUS">
      <data key="d0">73995048</data>
    </edge>
    <edge source="MYS" target="BEL">
      <data key="d0">77781</data>
    </edge>
    <edge source="MYS" target="BRA">
      <data key="d0">12739</data>
    </edge>
    <edge source="MYS" target="KHM">
      <data key="d0">73855</data>
    </edge>
    <edge source="MYS" target="CMR">
      <data key="d0">41953</data>
    </edge>
    <edge source="MYS" target="CAN">
      <data key="d0">4592468</data>
    </edge>
    <edge source="MYS" target="LKA">
      <data key="d0">141663</data>
    </edge>
    <edge source="MYS" target="CHN">
      <data key="d0">26286327</data>
    </edge>
    <edge source="MYS" target="CZE">
      <data key="d0">35725</data>
    </edge>
    <edge source="MYS" target="DNK">
      <data key="d0">648278</data>
    </edge>
    <edge source="MYS" target="FRA">
      <data key="d0">4563108</data>
    </edge>
    <edge source="MYS" target="DEU">
      <data key="d0">191665</data>
    </edge>
    <edge source="MYS" target="GRC">
      <data key="d0">50231</data>
    </edge>
    <edge source="MYS" target="HKG">
      <data key="d0">62492578</data>
    </edge>
    <edge source="MYS" target="HUN">
      <data key="d0">113200</data>
    </edge>
    <edge source="MYS" target="IDN">
      <data key="d0">37747309</data>
    </edge>
    <edge source="MYS" target="ITA">
      <data key="d0">6513929</data>
    </edge>
    <edge source="MYS" target="CIV">
      <data key="d0">13757</data>
    </edge>
    <edge source="MYS" target="JAM">
      <data key="d0">54382</data>
    </edge>
    <edge source="MYS" target="JPN">
      <data key="d0">98230721</data>
    </edge>
    <edge source="MYS" target="JOR">
      <data key="d0">228423</data>
    </edge>
    <edge source="MYS" target="KOR">
      <data key="d0">32502399</data>
    </edge>
    <edge source="MYS" target="LBN">
      <data key="d0">337546</data>
    </edge>
    <edge source="MYS" target="MUS">
      <data key="d0">1453954</data>
    </edge>
    <edge source="MYS" target="OMN">
      <data key="d0">46950</data>
    </edge>
    <edge source="MYS" target="NLD">
      <data key="d0">784449</data>
    </edge>
    <edge source="MYS" target="NZL">
      <data key="d0">2837723</data>
    </edge>
    <edge source="MYS" target="PAK">
      <data key="d0">166026</data>
    </edge>
    <edge source="MYS" target="PAN">
      <data key="d0">71003</data>
    </edge>
    <edge source="MYS" target="PER">
      <data key="d0">150809</data>
    </edge>
    <edge source="MYS" target="PHL">
      <data key="d0">3439325</data>
    </edge>
    <edge source="MYS" target="POL">
      <data key="d0">67353</data>
    </edge>
    <edge source="MYS" target="PRT">
      <data key="d0">64158</data>
    </edge>
    <edge source="MYS" target="RUS">
      <data key="d0">414759</data>
    </edge>
    <edge source="MYS" target="SAU">
      <data key="d0">945734</data>
    </edge>
    <edge source="MYS" target="IND">
      <data key="d0">365041</data>
    </edge>
    <edge source="MYS" target="SGP">
      <data key="d0">125951368</data>
    </edge>
    <edge source="MYS" target="VNM">
      <data key="d0">83097547</data>
    </edge>
    <edge source="MYS" target="ZAF">
      <data key="d0">1262029</data>
    </edge>
    <edge source="MYS" target="ESP">
      <data key="d0">147933</data>
    </edge>
    <edge source="MYS" target="SWE">
      <data key="d0">10346</data>
    </edge>
    <edge source="MYS" target="CHE">
      <data key="d0">507360</data>
    </edge>
    <edge source="MYS" target="THA">
      <data key="d0">28716727</data>
    </edge>
    <edge source="MYS" target="ARE">
      <data key="d0">1249612</data>
    </edge>
    <edge source="MYS" target="TUN">
      <data key="d0">55780</data>
    </edge>
    <edge source="MYS" target="TUR">
      <data key="d0">130800</data>
    </edge>
    <edge source="MYS" target="UKR">
      <data key="d0">23064</data>
    </edge>
    <edge source="MYS" target="EGY">
      <data key="d0">625765</data>
    </edge>
    <edge source="MYS" target="GBR">
      <data key="d0">2649040</data>
    </edge>
    <edge source="MYS" target="USA">
      <data key="d0">177893052</data>
    </edge>
    <edge source="MUS" target="AUS">
      <data key="d0">107771</data>
    </edge>
    <edge source="MUS" target="AUT">
      <data key="d0">3378332</data>
    </edge>
    <edge source="MUS" target="BEL">
      <data key="d0">12483961</data>
    </edge>
    <edge source="MUS" target="BRA">
      <data key="d0">336375</data>
    </edge>
    <edge source="MUS" target="CAN">
      <data key="d0">157185</data>
    </edge>
    <edge source="MUS" target="LKA">
      <data key="d0">86032</data>
    </edge>
    <edge source="MUS" target="CHN">
      <data key="d0">1763585</data>
    </edge>
    <edge source="MUS" target="CZE">
      <data key="d0">345727</data>
    </edge>
    <edge source="MUS" target="DNK">
      <data key="d0">265300</data>
    </edge>
    <edge source="MUS" target="FIN">
      <data key="d0">6657694</data>
    </edge>
    <edge source="MUS" target="FRA">
      <data key="d0">24990479</data>
    </edge>
    <edge source="MUS" target="DEU">
      <data key="d0">4562948</data>
    </edge>
    <edge source="MUS" target="GHA">
      <data key="d0">13223</data>
    </edge>
    <edge source="MUS" target="HKG">
      <data key="d0">131985</data>
    </edge>
    <edge source="MUS" target="ITA">
      <data key="d0">42170585</data>
    </edge>
    <edge source="MUS" target="JPN">
      <data key="d0">20211292</data>
    </edge>
    <edge source="MUS" target="KOR">
      <data key="d0">3542975</data>
    </edge>
    <edge source="MUS" target="MDG">
      <data key="d0">3966884</data>
    </edge>
    <edge source="MUS" target="MWI">
      <data key="d0">12979</data>
    </edge>
    <edge source="MUS" target="MYS">
      <data key="d0">1794604</data>
    </edge>
    <edge source="MUS" target="NAM">
      <data key="d0">109960</data>
    </edge>
    <edge source="MUS" target="NLD">
      <data key="d0">20058760</data>
    </edge>
    <edge source="MUS" target="POL">
      <data key="d0">2095393</data>
    </edge>
    <edge source="MUS" target="PRT">
      <data key="d0">6707122</data>
    </edge>
    <edge source="MUS" target="SGP">
      <data key="d0">3626484</data>
    </edge>
    <edge source="MUS" target="VNM">
      <data key="d0">570198</data>
    </edge>
    <edge source="MUS" target="SVN">
      <data key="d0">109476</data>
    </edge>
    <edge source="MUS" target="ZAF">
      <data key="d0">204927</data>
    </edge>
    <edge source="MUS" target="ESP">
      <data key="d0">121769120</data>
    </edge>
    <edge source="MUS" target="SWE">
      <data key="d0">1815134</data>
    </edge>
    <edge source="MUS" target="THA">
      <data key="d0">3486312</data>
    </edge>
    <edge source="MUS" target="GBR">
      <data key="d0">117895675</data>
    </edge>
    <edge source="MUS" target="USA">
      <data key="d0">5228357</data>
    </edge>
    <edge source="MUS" target="URY">
      <data key="d0">545295</data>
    </edge>
    <edge source="MEX" target="AUS">
      <data key="d0">363554</data>
    </edge>
    <edge source="MEX" target="CAN">
      <data key="d0">3294997</data>
    </edge>
    <edge source="MEX" target="CHL">
      <data key="d0">153767</data>
    </edge>
    <edge source="MEX" target="CHN">
      <data key="d0">15543372</data>
    </edge>
    <edge source="MEX" target="COL">
      <data key="d0">40030</data>
    </edge>
    <edge source="MEX" target="CRI">
      <data key="d0">404043</data>
    </edge>
    <edge source="MEX" target="DNK">
      <data key="d0">183916</data>
    </edge>
    <edge source="MEX" target="ECU">
      <data key="d0">52299</data>
    </edge>
    <edge source="MEX" target="SLV">
      <data key="d0">164917</data>
    </edge>
    <edge source="MEX" target="FRA">
      <data key="d0">8065869</data>
    </edge>
    <edge source="MEX" target="GEO">
      <data key="d0">81555</data>
    </edge>
    <edge source="MEX" target="GRC">
      <data key="d0">945813</data>
    </edge>
    <edge source="MEX" target="GTM">
      <data key="d0">17226075</data>
    </edge>
    <edge source="MEX" target="HND">
      <data key="d0">190842</data>
    </edge>
    <edge source="MEX" target="HKG">
      <data key="d0">89985055</data>
    </edge>
    <edge source="MEX" target="IDN">
      <data key="d0">21599</data>
    </edge>
    <edge source="MEX" target="ITA">
      <data key="d0">27856136</data>
    </edge>
    <edge source="MEX" target="JPN">
      <data key="d0">40250826</data>
    </edge>
    <edge source="MEX" target="KOR">
      <data key="d0">8572150</data>
    </edge>
    <edge source="MEX" target="LTU">
      <data key="d0">84050</data>
    </edge>
    <edge source="MEX" target="MYS">
      <data key="d0">4816759</data>
    </edge>
    <edge source="MEX" target="NLD">
      <data key="d0">2294289</data>
    </edge>
    <edge source="MEX" target="NOR">
      <data key="d0">262014</data>
    </edge>
    <edge source="MEX" target="PAN">
      <data key="d0">345661</data>
    </edge>
    <edge source="MEX" target="PER">
      <data key="d0">100967</data>
    </edge>
    <edge source="MEX" target="PHL">
      <data key="d0">849288</data>
    </edge>
    <edge source="MEX" target="PRT">
      <data key="d0">380000</data>
    </edge>
    <edge source="MEX" target="IND">
      <data key="d0">604022</data>
    </edge>
    <edge source="MEX" target="SGP">
      <data key="d0">2748128</data>
    </edge>
    <edge source="MEX" target="VNM">
      <data key="d0">11001037</data>
    </edge>
    <edge source="MEX" target="ZAF">
      <data key="d0">200808</data>
    </edge>
    <edge source="MEX" target="ESP">
      <data key="d0">82675399</data>
    </edge>
    <edge source="MEX" target="THA">
      <data key="d0">9469656</data>
    </edge>
    <edge source="MEX" target="ARE">
      <data key="d0">248429</data>
    </edge>
    <edge source="MEX" target="UKR">
      <data key="d0">376014</data>
    </edge>
    <edge source="MEX" target="GBR">
      <data key="d0">219592</data>
    </edge>
    <edge source="MEX" target="USA">
      <data key="d0">348657028</data>
    </edge>
    <edge source="MDA" target="VNM">
      <data key="d0">91493</data>
    </edge>
    <edge source="MAR" target="ALB">
      <data key="d0">2210345</data>
    </edge>
    <edge source="MAR" target="DZA">
      <data key="d0">6589086</data>
    </edge>
    <edge source="MAR" target="AZE">
      <data key="d0">41244</data>
    </edge>
    <edge source="MAR" target="ARG">
      <data key="d0">329968</data>
    </edge>
    <edge source="MAR" target="AUS">
      <data key="d0">1458854</data>
    </edge>
    <edge source="MAR" target="AUT">
      <data key="d0">1381177</data>
    </edge>
    <edge source="MAR" target="ARM">
      <data key="d0">302988</data>
    </edge>
    <edge source="MAR" target="BEL">
      <data key="d0">24064349</data>
    </edge>
    <edge source="MAR" target="BOL">
      <data key="d0">184732</data>
    </edge>
    <edge source="MAR" target="BRA">
      <data key="d0">25949042</data>
    </edge>
    <edge source="MAR" target="BGR">
      <data key="d0">840617</data>
    </edge>
    <edge source="MAR" target="CMR">
      <data key="d0">6937850</data>
    </edge>
    <edge source="MAR" target="CAN">
      <data key="d0">4308159</data>
    </edge>
    <edge source="MAR" target="CAF">
      <data key="d0">487962</data>
    </edge>
    <edge source="MAR" target="CHL">
      <data key="d0">619119</data>
    </edge>
    <edge source="MAR" target="CHN">
      <data key="d0">18488258</data>
    </edge>
    <edge source="MAR" target="COL">
      <data key="d0">89263</data>
    </edge>
    <edge source="MAR" target="CRI">
      <data key="d0">301681</data>
    </edge>
    <edge source="MAR" target="HRV">
      <data key="d0">1060102</data>
    </edge>
    <edge source="MAR" target="CZE">
      <data key="d0">1378767</data>
    </edge>
    <edge source="MAR" target="BEN">
      <data key="d0">9659593</data>
    </edge>
    <edge source="MAR" target="DNK">
      <data key="d0">6759322</data>
    </edge>
    <edge source="MAR" target="SLV">
      <data key="d0">573253</data>
    </edge>
    <edge source="MAR" target="EST">
      <data key="d0">2220640</data>
    </edge>
    <edge source="MAR" target="FIN">
      <data key="d0">271320</data>
    </edge>
    <edge source="MAR" target="FRA">
      <data key="d0">80594190</data>
    </edge>
    <edge source="MAR" target="GMB">
      <data key="d0">5851126</data>
    </edge>
    <edge source="MAR" target="PSE">
      <data key="d0">15637</data>
    </edge>
    <edge source="MAR" target="DEU">
      <data key="d0">47274665</data>
    </edge>
    <edge source="MAR" target="GHA">
      <data key="d0">30347670</data>
    </edge>
    <edge source="MAR" target="GRC">
      <data key="d0">5597559</data>
    </edge>
    <edge source="MAR" target="HND">
      <data key="d0">191746</data>
    </edge>
    <edge source="MAR" target="HKG">
      <data key="d0">2850049</data>
    </edge>
    <edge source="MAR" target="HUN">
      <data key="d0">581606</data>
    </edge>
    <edge source="MAR" target="IDN">
      <data key="d0">20500</data>
    </edge>
    <edge source="MAR" target="ITA">
      <data key="d0">166479320</data>
    </edge>
    <edge source="MAR" target="CIV">
      <data key="d0">16694265</data>
    </edge>
    <edge source="MAR" target="JPN">
      <data key="d0">105204766</data>
    </edge>
    <edge source="MAR" target="KAZ">
      <data key="d0">1099270</data>
    </edge>
    <edge source="MAR" target="JOR">
      <data key="d0">11838046</data>
    </edge>
    <edge source="MAR" target="KOR">
      <data key="d0">1643752</data>
    </edge>
    <edge source="MAR" target="LBN">
      <data key="d0">9989753</data>
    </edge>
    <edge source="MAR" target="LVA">
      <data key="d0">2581894</data>
    </edge>
    <edge source="MAR" target="LTU">
      <data key="d0">1450178</data>
    </edge>
    <edge source="MAR" target="MDG">
      <data key="d0">69922</data>
    </edge>
    <edge source="MAR" target="MYS">
      <data key="d0">163600</data>
    </edge>
    <edge source="MAR" target="MRT">
      <data key="d0">4574531</data>
    </edge>
    <edge source="MAR" target="MUS">
      <data key="d0">6850211</data>
    </edge>
    <edge source="MAR" target="MEX">
      <data key="d0">107509</data>
    </edge>
    <edge source="MAR" target="MOZ">
      <data key="d0">208240</data>
    </edge>
    <edge source="MAR" target="NAM">
      <data key="d0">2270343</data>
    </edge>
    <edge source="MAR" target="NLD">
      <data key="d0">118556229</data>
    </edge>
    <edge source="MAR" target="NIC">
      <data key="d0">72664</data>
    </edge>
    <edge source="MAR" target="NER">
      <data key="d0">1745768</data>
    </edge>
    <edge source="MAR" target="NOR">
      <data key="d0">81160</data>
    </edge>
    <edge source="MAR" target="PHL">
      <data key="d0">17348</data>
    </edge>
    <edge source="MAR" target="POL">
      <data key="d0">825057</data>
    </edge>
    <edge source="MAR" target="PRT">
      <data key="d0">31114747</data>
    </edge>
    <edge source="MAR" target="ROU">
      <data key="d0">199884</data>
    </edge>
    <edge source="MAR" target="RUS">
      <data key="d0">13766153</data>
    </edge>
    <edge source="MAR" target="SAU">
      <data key="d0">4728536</data>
    </edge>
    <edge source="MAR" target="SEN">
      <data key="d0">134639</data>
    </edge>
    <edge source="MAR" target="SRB">
      <data key="d0">187413</data>
    </edge>
    <edge source="MAR" target="IND">
      <data key="d0">230830</data>
    </edge>
    <edge source="MAR" target="SVK">
      <data key="d0">427902</data>
    </edge>
    <edge source="MAR" target="VNM">
      <data key="d0">2093199</data>
    </edge>
    <edge source="MAR" target="ZAF">
      <data key="d0">1279171</data>
    </edge>
    <edge source="MAR" target="ESP">
      <data key="d0">488576931</data>
    </edge>
    <edge source="MAR" target="SWE">
      <data key="d0">8784884</data>
    </edge>
    <edge source="MAR" target="CHE">
      <data key="d0">1879734</data>
    </edge>
    <edge source="MAR" target="THA">
      <data key="d0">14710111</data>
    </edge>
    <edge source="MAR" target="TGO">
      <data key="d0">9830608</data>
    </edge>
    <edge source="MAR" target="ARE">
      <data key="d0">1244725</data>
    </edge>
    <edge source="MAR" target="TUN">
      <data key="d0">3298466</data>
    </edge>
    <edge source="MAR" target="TUR">
      <data key="d0">2612681</data>
    </edge>
    <edge source="MAR" target="UGA">
      <data key="d0">2014024</data>
    </edge>
    <edge source="MAR" target="UKR">
      <data key="d0">7471271</data>
    </edge>
    <edge source="MAR" target="MKD">
      <data key="d0">261679</data>
    </edge>
    <edge source="MAR" target="EGY">
      <data key="d0">8197019</data>
    </edge>
    <edge source="MAR" target="GBR">
      <data key="d0">24991067</data>
    </edge>
    <edge source="MAR" target="TZA">
      <data key="d0">1047716</data>
    </edge>
    <edge source="MAR" target="USA">
      <data key="d0">41340862</data>
    </edge>
    <edge source="MAR" target="BFA">
      <data key="d0">964786</data>
    </edge>
    <edge source="MAR" target="URY">
      <data key="d0">35276</data>
    </edge>
    <edge source="MOZ" target="CHN">
      <data key="d0">4100410</data>
    </edge>
    <edge source="MOZ" target="FRA">
      <data key="d0">219818</data>
    </edge>
    <edge source="MOZ" target="ITA">
      <data key="d0">567950</data>
    </edge>
    <edge source="MOZ" target="JPN">
      <data key="d0">51740</data>
    </edge>
    <edge source="MOZ" target="MWI">
      <data key="d0">28366</data>
    </edge>
    <edge source="MOZ" target="PRT">
      <data key="d0">4510215</data>
    </edge>
    <edge source="MOZ" target="IND">
      <data key="d0">64434</data>
    </edge>
    <edge source="MOZ" target="VNM">
      <data key="d0">2158465</data>
    </edge>
    <edge source="MOZ" target="ZAF">
      <data key="d0">4858357</data>
    </edge>
    <edge source="MOZ" target="ZWE">
      <data key="d0">3050660</data>
    </edge>
    <edge source="MOZ" target="ESP">
      <data key="d0">5103115</data>
    </edge>
    <edge source="MOZ" target="THA">
      <data key="d0">418922</data>
    </edge>
    <edge source="MOZ" target="ARE">
      <data key="d0">56828</data>
    </edge>
    <edge source="MOZ" target="TZA">
      <data key="d0">56347</data>
    </edge>
    <edge source="NAM" target="AUS">
      <data key="d0">6632388</data>
    </edge>
    <edge source="NAM" target="BEL">
      <data key="d0">210706</data>
    </edge>
    <edge source="NAM" target="BWA">
      <data key="d0">527722</data>
    </edge>
    <edge source="NAM" target="BGR">
      <data key="d0">27460</data>
    </edge>
    <edge source="NAM" target="CMR">
      <data key="d0">6870903</data>
    </edge>
    <edge source="NAM" target="CAN">
      <data key="d0">90598</data>
    </edge>
    <edge source="NAM" target="CHN">
      <data key="d0">2166468</data>
    </edge>
    <edge source="NAM" target="DNK">
      <data key="d0">46146</data>
    </edge>
    <edge source="NAM" target="FRA">
      <data key="d0">17931445</data>
    </edge>
    <edge source="NAM" target="DEU">
      <data key="d0">12871780</data>
    </edge>
    <edge source="NAM" target="GHA">
      <data key="d0">635493</data>
    </edge>
    <edge source="NAM" target="GRC">
      <data key="d0">419713</data>
    </edge>
    <edge source="NAM" target="HKG">
      <data key="d0">1152654</data>
    </edge>
    <edge source="NAM" target="IDN">
      <data key="d0">221817</data>
    </edge>
    <edge source="NAM" target="IRL">
      <data key="d0">10720160</data>
    </edge>
    <edge source="NAM" target="ISR">
      <data key="d0">152565</data>
    </edge>
    <edge source="NAM" target="ITA">
      <data key="d0">70192289</data>
    </edge>
    <edge source="NAM" target="JPN">
      <data key="d0">5981555</data>
    </edge>
    <edge source="NAM" target="JOR">
      <data key="d0">434600</data>
    </edge>
    <edge source="NAM" target="KOR">
      <data key="d0">37412</data>
    </edge>
    <edge source="NAM" target="LBN">
      <data key="d0">12226</data>
    </edge>
    <edge source="NAM" target="MUS">
      <data key="d0">548995</data>
    </edge>
    <edge source="NAM" target="MAR">
      <data key="d0">257019</data>
    </edge>
    <edge source="NAM" target="MOZ">
      <data key="d0">24796938</data>
    </edge>
    <edge source="NAM" target="NLD">
      <data key="d0">9771749</data>
    </edge>
    <edge source="NAM" target="PAN">
      <data key="d0">59092</data>
    </edge>
    <edge source="NAM" target="PHL">
      <data key="d0">100115</data>
    </edge>
    <edge source="NAM" target="POL">
      <data key="d0">688718</data>
    </edge>
    <edge source="NAM" target="PRT">
      <data key="d0">37139057</data>
    </edge>
    <edge source="NAM" target="SAU">
      <data key="d0">167553</data>
    </edge>
    <edge source="NAM" target="SGP">
      <data key="d0">766721</data>
    </edge>
    <edge source="NAM" target="VNM">
      <data key="d0">937088</data>
    </edge>
    <edge source="NAM" target="ZAF">
      <data key="d0">157660655</data>
    </edge>
    <edge source="NAM" target="ZWE">
      <data key="d0">8479320</data>
    </edge>
    <edge source="NAM" target="ESP">
      <data key="d0">209309777</data>
    </edge>
    <edge source="NAM" target="SWE">
      <data key="d0">118344</data>
    </edge>
    <edge source="NAM" target="CHE">
      <data key="d0">102042</data>
    </edge>
    <edge source="NAM" target="THA">
      <data key="d0">457910</data>
    </edge>
    <edge source="NAM" target="ARE">
      <data key="d0">65300</data>
    </edge>
    <edge source="NAM" target="GBR">
      <data key="d0">3051845</data>
    </edge>
    <edge source="NAM" target="USA">
      <data key="d0">3584297</data>
    </edge>
    <edge source="NAM" target="URY">
      <data key="d0">1368192</data>
    </edge>
    <edge source="NLD" target="ALB">
      <data key="d0">25587</data>
    </edge>
    <edge source="NLD" target="AZE">
      <data key="d0">270208</data>
    </edge>
    <edge source="NLD" target="AUS">
      <data key="d0">361969</data>
    </edge>
    <edge source="NLD" target="AUT">
      <data key="d0">36233006</data>
    </edge>
    <edge source="NLD" target="ARM">
      <data key="d0">40234</data>
    </edge>
    <edge source="NLD" target="BEL">
      <data key="d0">586475978</data>
    </edge>
    <edge source="NLD" target="BRA">
      <data key="d0">1310232</data>
    </edge>
    <edge source="NLD" target="BGR">
      <data key="d0">2041860</data>
    </edge>
    <edge source="NLD" target="BLR">
      <data key="d0">741367</data>
    </edge>
    <edge source="NLD" target="CMR">
      <data key="d0">18977101</data>
    </edge>
    <edge source="NLD" target="CAN">
      <data key="d0">1839582</data>
    </edge>
    <edge source="NLD" target="CHL">
      <data key="d0">194029</data>
    </edge>
    <edge source="NLD" target="CHN">
      <data key="d0">74802425</data>
    </edge>
    <edge source="NLD" target="HRV">
      <data key="d0">1201129</data>
    </edge>
    <edge source="NLD" target="CZE">
      <data key="d0">13716227</data>
    </edge>
    <edge source="NLD" target="BEN">
      <data key="d0">4989226</data>
    </edge>
    <edge source="NLD" target="DNK">
      <data key="d0">37962718</data>
    </edge>
    <edge source="NLD" target="ECU">
      <data key="d0">482193</data>
    </edge>
    <edge source="NLD" target="EST">
      <data key="d0">2953488</data>
    </edge>
    <edge source="NLD" target="FIN">
      <data key="d0">11221750</data>
    </edge>
    <edge source="NLD" target="FRA">
      <data key="d0">413770901</data>
    </edge>
    <edge source="NLD" target="GEO">
      <data key="d0">736160</data>
    </edge>
    <edge source="NLD" target="DEU">
      <data key="d0">563981009</data>
    </edge>
    <edge source="NLD" target="GHA">
      <data key="d0">13707977</data>
    </edge>
    <edge source="NLD" target="GRC">
      <data key="d0">14146741</data>
    </edge>
    <edge source="NLD" target="HKG">
      <data key="d0">1093194</data>
    </edge>
    <edge source="NLD" target="HUN">
      <data key="d0">5957973</data>
    </edge>
    <edge source="NLD" target="IDN">
      <data key="d0">48610</data>
    </edge>
    <edge source="NLD" target="IRL">
      <data key="d0">16577812</data>
    </edge>
    <edge source="NLD" target="ISR">
      <data key="d0">3638706</data>
    </edge>
    <edge source="NLD" target="ITA">
      <data key="d0">349711097</data>
    </edge>
    <edge source="NLD" target="CIV">
      <data key="d0">24440976</data>
    </edge>
    <edge source="NLD" target="JPN">
      <data key="d0">24677794</data>
    </edge>
    <edge source="NLD" target="KAZ">
      <data key="d0">812400</data>
    </edge>
    <edge source="NLD" target="JOR">
      <data key="d0">635930</data>
    </edge>
    <edge source="NLD" target="KOR">
      <data key="d0">1184218</data>
    </edge>
    <edge source="NLD" target="LBN">
      <data key="d0">387997</data>
    </edge>
    <edge source="NLD" target="LVA">
      <data key="d0">2869390</data>
    </edge>
    <edge source="NLD" target="LTU">
      <data key="d0">17017170</data>
    </edge>
    <edge source="NLD" target="MYS">
      <data key="d0">151320</data>
    </edge>
    <edge source="NLD" target="MRT">
      <data key="d0">50042</data>
    </edge>
    <edge source="NLD" target="MEX">
      <data key="d0">872228</data>
    </edge>
    <edge source="NLD" target="MDA">
      <data key="d0">966906</data>
    </edge>
    <edge source="NLD" target="MAR">
      <data key="d0">84649598</data>
    </edge>
    <edge source="NLD" target="OMN">
      <data key="d0">44044</data>
    </edge>
    <edge source="NLD" target="NZL">
      <data key="d0">94746</data>
    </edge>
    <edge source="NLD" target="NER">
      <data key="d0">18193</data>
    </edge>
    <edge source="NLD" target="NOR">
      <data key="d0">5711751</data>
    </edge>
    <edge source="NLD" target="PRY">
      <data key="d0">13403</data>
    </edge>
    <edge source="NLD" target="PHL">
      <data key="d0">394817</data>
    </edge>
    <edge source="NLD" target="POL">
      <data key="d0">53779854</data>
    </edge>
    <edge source="NLD" target="PRT">
      <data key="d0">46263328</data>
    </edge>
    <edge source="NLD" target="ROU">
      <data key="d0">10914125</data>
    </edge>
    <edge source="NLD" target="RUS">
      <data key="d0">5611644</data>
    </edge>
    <edge source="NLD" target="SAU">
      <data key="d0">1773598</data>
    </edge>
    <edge source="NLD" target="SRB">
      <data key="d0">2322855</data>
    </edge>
    <edge source="NLD" target="IND">
      <data key="d0">538155</data>
    </edge>
    <edge source="NLD" target="SGP">
      <data key="d0">379507</data>
    </edge>
    <edge source="NLD" target="SVK">
      <data key="d0">2011459</data>
    </edge>
    <edge source="NLD" target="VNM">
      <data key="d0">1239679</data>
    </edge>
    <edge source="NLD" target="SVN">
      <data key="d0">4562124</data>
    </edge>
    <edge source="NLD" target="ZAF">
      <data key="d0">80226</data>
    </edge>
    <edge source="NLD" target="ESP">
      <data key="d0">155513035</data>
    </edge>
    <edge source="NLD" target="SWE">
      <data key="d0">55664362</data>
    </edge>
    <edge source="NLD" target="CHE">
      <data key="d0">69973477</data>
    </edge>
    <edge source="NLD" target="THA">
      <data key="d0">7586017</data>
    </edge>
    <edge source="NLD" target="TGO">
      <data key="d0">2903327</data>
    </edge>
    <edge source="NLD" target="ARE">
      <data key="d0">2099722</data>
    </edge>
    <edge source="NLD" target="TUN">
      <data key="d0">697427</data>
    </edge>
    <edge source="NLD" target="TUR">
      <data key="d0">1836322</data>
    </edge>
    <edge source="NLD" target="UGA">
      <data key="d0">271045</data>
    </edge>
    <edge source="NLD" target="UKR">
      <data key="d0">453737</data>
    </edge>
    <edge source="NLD" target="EGY">
      <data key="d0">109876375</data>
    </edge>
    <edge source="NLD" target="GBR">
      <data key="d0">143120773</data>
    </edge>
    <edge source="NLD" target="USA">
      <data key="d0">57787550</data>
    </edge>
    <edge source="NLD" target="BFA">
      <data key="d0">26038</data>
    </edge>
    <edge source="NZL" target="ALB">
      <data key="d0">32659</data>
    </edge>
    <edge source="NZL" target="ARG">
      <data key="d0">26954</data>
    </edge>
    <edge source="NZL" target="AUS">
      <data key="d0">225542670</data>
    </edge>
    <edge source="NZL" target="AUT">
      <data key="d0">317888</data>
    </edge>
    <edge source="NZL" target="BEL">
      <data key="d0">4025291</data>
    </edge>
    <edge source="NZL" target="BRA">
      <data key="d0">889093</data>
    </edge>
    <edge source="NZL" target="BGR">
      <data key="d0">283689</data>
    </edge>
    <edge source="NZL" target="BLR">
      <data key="d0">188498</data>
    </edge>
    <edge source="NZL" target="KHM">
      <data key="d0">718413</data>
    </edge>
    <edge source="NZL" target="CMR">
      <data key="d0">3136781</data>
    </edge>
    <edge source="NZL" target="CAN">
      <data key="d0">11242371</data>
    </edge>
    <edge source="NZL" target="LKA">
      <data key="d0">72120</data>
    </edge>
    <edge source="NZL" target="CHL">
      <data key="d0">191008</data>
    </edge>
    <edge source="NZL" target="CHN">
      <data key="d0">272108636</data>
    </edge>
    <edge source="NZL" target="COL">
      <data key="d0">285954</data>
    </edge>
    <edge source="NZL" target="HRV">
      <data key="d0">2267895</data>
    </edge>
    <edge source="NZL" target="BEN">
      <data key="d0">1086851</data>
    </edge>
    <edge source="NZL" target="DNK">
      <data key="d0">2996808</data>
    </edge>
    <edge source="NZL" target="EST">
      <data key="d0">203598</data>
    </edge>
    <edge source="NZL" target="FIN">
      <data key="d0">23650</data>
    </edge>
    <edge source="NZL" target="FRA">
      <data key="d0">25257862</data>
    </edge>
    <edge source="NZL" target="GEO">
      <data key="d0">3784297</data>
    </edge>
    <edge source="NZL" target="DEU">
      <data key="d0">15599982</data>
    </edge>
    <edge source="NZL" target="GHA">
      <data key="d0">4445560</data>
    </edge>
    <edge source="NZL" target="GRC">
      <data key="d0">8177199</data>
    </edge>
    <edge source="NZL" target="HND">
      <data key="d0">36591</data>
    </edge>
    <edge source="NZL" target="HKG">
      <data key="d0">95314097</data>
    </edge>
    <edge source="NZL" target="HUN">
      <data key="d0">29292</data>
    </edge>
    <edge source="NZL" target="IDN">
      <data key="d0">3054244</data>
    </edge>
    <edge source="NZL" target="IRL">
      <data key="d0">186750</data>
    </edge>
    <edge source="NZL" target="ISR">
      <data key="d0">336244</data>
    </edge>
    <edge source="NZL" target="ITA">
      <data key="d0">4395907</data>
    </edge>
    <edge source="NZL" target="CIV">
      <data key="d0">1467124</data>
    </edge>
    <edge source="NZL" target="JAM">
      <data key="d0">149340</data>
    </edge>
    <edge source="NZL" target="JPN">
      <data key="d0">107583727</data>
    </edge>
    <edge source="NZL" target="JOR">
      <data key="d0">449598</data>
    </edge>
    <edge source="NZL" target="KOR">
      <data key="d0">37290767</data>
    </edge>
    <edge source="NZL" target="LBN">
      <data key="d0">231840</data>
    </edge>
    <edge source="NZL" target="LTU">
      <data key="d0">2226268</data>
    </edge>
    <edge source="NZL" target="MYS">
      <data key="d0">6766949</data>
    </edge>
    <edge source="NZL" target="MUS">
      <data key="d0">13111638</data>
    </edge>
    <edge source="NZL" target="MEX">
      <data key="d0">1244788</data>
    </edge>
    <edge source="NZL" target="MDA">
      <data key="d0">79178</data>
    </edge>
    <edge source="NZL" target="MOZ">
      <data key="d0">2059433</data>
    </edge>
    <edge source="NZL" target="OMN">
      <data key="d0">351832</data>
    </edge>
    <edge source="NZL" target="NAM">
      <data key="d0">444798</data>
    </edge>
    <edge source="NZL" target="NLD">
      <data key="d0">4934809</data>
    </edge>
    <edge source="NZL" target="NOR">
      <data key="d0">435318</data>
    </edge>
    <edge source="NZL" target="PER">
      <data key="d0">2590349</data>
    </edge>
    <edge source="NZL" target="PHL">
      <data key="d0">2127972</data>
    </edge>
    <edge source="NZL" target="POL">
      <data key="d0">4752277</data>
    </edge>
    <edge source="NZL" target="PRT">
      <data key="d0">8584594</data>
    </edge>
    <edge source="NZL" target="ROU">
      <data key="d0">115733</data>
    </edge>
    <edge source="NZL" target="RUS">
      <data key="d0">16778291</data>
    </edge>
    <edge source="NZL" target="SAU">
      <data key="d0">1080731</data>
    </edge>
    <edge source="NZL" target="IND">
      <data key="d0">150643</data>
    </edge>
    <edge source="NZL" target="SGP">
      <data key="d0">23008523</data>
    </edge>
    <edge source="NZL" target="VNM">
      <data key="d0">14548296</data>
    </edge>
    <edge source="NZL" target="SVN">
      <data key="d0">57105</data>
    </edge>
    <edge source="NZL" target="ZAF">
      <data key="d0">13750955</data>
    </edge>
    <edge source="NZL" target="ESP">
      <data key="d0">26271352</data>
    </edge>
    <edge source="NZL" target="SWE">
      <data key="d0">3309788</data>
    </edge>
    <edge source="NZL" target="CHE">
      <data key="d0">1129204</data>
    </edge>
    <edge source="NZL" target="THA">
      <data key="d0">19232487</data>
    </edge>
    <edge source="NZL" target="TGO">
      <data key="d0">140746</data>
    </edge>
    <edge source="NZL" target="ARE">
      <data key="d0">4397520</data>
    </edge>
    <edge source="NZL" target="TUN">
      <data key="d0">482030</data>
    </edge>
    <edge source="NZL" target="UKR">
      <data key="d0">14053787</data>
    </edge>
    <edge source="NZL" target="EGY">
      <data key="d0">331681</data>
    </edge>
    <edge source="NZL" target="GBR">
      <data key="d0">9241919</data>
    </edge>
    <edge source="NZL" target="USA">
      <data key="d0">111210482</data>
    </edge>
    <edge source="NZL" target="URY">
      <data key="d0">437294</data>
    </edge>
    <edge source="NER" target="MAR">
      <data key="d0">201940</data>
    </edge>
    <edge source="NOR" target="AZE">
      <data key="d0">2244732</data>
    </edge>
    <edge source="NOR" target="ARG">
      <data key="d0">902557</data>
    </edge>
    <edge source="NOR" target="AUS">
      <data key="d0">24096592</data>
    </edge>
    <edge source="NOR" target="AUT">
      <data key="d0">5511955</data>
    </edge>
    <edge source="NOR" target="ARM">
      <data key="d0">242522</data>
    </edge>
    <edge source="NOR" target="BEL">
      <data key="d0">52972858</data>
    </edge>
    <edge source="NOR" target="BRA">
      <data key="d0">189972509</data>
    </edge>
    <edge source="NOR" target="BGR">
      <data key="d0">3613259</data>
    </edge>
    <edge source="NOR" target="BLR">
      <data key="d0">80953191</data>
    </edge>
    <edge source="NOR" target="CMR">
      <data key="d0">1817204</data>
    </edge>
    <edge source="NOR" target="CAN">
      <data key="d0">58753167</data>
    </edge>
    <edge source="NOR" target="LKA">
      <data key="d0">10702</data>
    </edge>
    <edge source="NOR" target="CHL">
      <data key="d0">256824</data>
    </edge>
    <edge source="NOR" target="CHN">
      <data key="d0">368233347</data>
    </edge>
    <edge source="NOR" target="COL">
      <data key="d0">414773</data>
    </edge>
    <edge source="NOR" target="CRI">
      <data key="d0">216025</data>
    </edge>
    <edge source="NOR" target="HRV">
      <data key="d0">3864007</data>
    </edge>
    <edge source="NOR" target="CZE">
      <data key="d0">34371535</data>
    </edge>
    <edge source="NOR" target="BEN">
      <data key="d0">874585</data>
    </edge>
    <edge source="NOR" target="DNK">
      <data key="d0">563869018</data>
    </edge>
    <edge source="NOR" target="EST">
      <data key="d0">22991208</data>
    </edge>
    <edge source="NOR" target="FIN">
      <data key="d0">173764015</data>
    </edge>
    <edge source="NOR" target="FRA">
      <data key="d0">842569938</data>
    </edge>
    <edge source="NOR" target="GEO">
      <data key="d0">9038225</data>
    </edge>
    <edge source="NOR" target="DEU">
      <data key="d0">361069839</data>
    </edge>
    <edge source="NOR" target="GHA">
      <data key="d0">1864889</data>
    </edge>
    <edge source="NOR" target="GRC">
      <data key="d0">39728699</data>
    </edge>
    <edge source="NOR" target="HKG">
      <data key="d0">102424832</data>
    </edge>
    <edge source="NOR" target="HUN">
      <data key="d0">1099676</data>
    </edge>
    <edge source="NOR" target="IDN">
      <data key="d0">15754199</data>
    </edge>
    <edge source="NOR" target="IRL">
      <data key="d0">30201113</data>
    </edge>
    <edge source="NOR" target="ISR">
      <data key="d0">72538300</data>
    </edge>
    <edge source="NOR" target="ITA">
      <data key="d0">224902804</data>
    </edge>
    <edge source="NOR" target="CIV">
      <data key="d0">4858143</data>
    </edge>
    <edge source="NOR" target="JAM">
      <data key="d0">21420496</data>
    </edge>
    <edge source="NOR" target="JPN">
      <data key="d0">373556412</data>
    </edge>
    <edge source="NOR" target="KAZ">
      <data key="d0">25254933</data>
    </edge>
    <edge source="NOR" target="JOR">
      <data key="d0">3240922</data>
    </edge>
    <edge source="NOR" target="KOR">
      <data key="d0">78899024</data>
    </edge>
    <edge source="NOR" target="KGZ">
      <data key="d0">730812</data>
    </edge>
    <edge source="NOR" target="LBN">
      <data key="d0">1003729</data>
    </edge>
    <edge source="NOR" target="LVA">
      <data key="d0">78872905</data>
    </edge>
    <edge source="NOR" target="LTU">
      <data key="d0">210258430</data>
    </edge>
    <edge source="NOR" target="MYS">
      <data key="d0">12947143</data>
    </edge>
    <edge source="NOR" target="MUS">
      <data key="d0">41505</data>
    </edge>
    <edge source="NOR" target="MEX">
      <data key="d0">18359154</data>
    </edge>
    <edge source="NOR" target="MDA">
      <data key="d0">3397370</data>
    </edge>
    <edge source="NOR" target="MAR">
      <data key="d0">4766664</data>
    </edge>
    <edge source="NOR" target="OMN">
      <data key="d0">78269</data>
    </edge>
    <edge source="NOR" target="NLD">
      <data key="d0">275325836</data>
    </edge>
    <edge source="NOR" target="NZL">
      <data key="d0">3739818</data>
    </edge>
    <edge source="NOR" target="PAK">
      <data key="d0">26805</data>
    </edge>
    <edge source="NOR" target="PAN">
      <data key="d0">2061004</data>
    </edge>
    <edge source="NOR" target="PHL">
      <data key="d0">10677183</data>
    </edge>
    <edge source="NOR" target="POL">
      <data key="d0">659336650</data>
    </edge>
    <edge source="NOR" target="PRT">
      <data key="d0">333516162</data>
    </edge>
    <edge source="NOR" target="ROU">
      <data key="d0">18824470</data>
    </edge>
    <edge source="NOR" target="RUS">
      <data key="d0">1019139513</data>
    </edge>
    <edge source="NOR" target="SAU">
      <data key="d0">8909147</data>
    </edge>
    <edge source="NOR" target="SRB">
      <data key="d0">2097119</data>
    </edge>
    <edge source="NOR" target="SGP">
      <data key="d0">44642235</data>
    </edge>
    <edge source="NOR" target="SVK">
      <data key="d0">94428</data>
    </edge>
    <edge source="NOR" target="VNM">
      <data key="d0">85504690</data>
    </edge>
    <edge source="NOR" target="ZAF">
      <data key="d0">20608529</data>
    </edge>
    <edge source="NOR" target="ESP">
      <data key="d0">291338552</data>
    </edge>
    <edge source="NOR" target="SWE">
      <data key="d0">409646085</data>
    </edge>
    <edge source="NOR" target="CHE">
      <data key="d0">31620211</data>
    </edge>
    <edge source="NOR" target="THA">
      <data key="d0">65338301</data>
    </edge>
    <edge source="NOR" target="TGO">
      <data key="d0">228698</data>
    </edge>
    <edge source="NOR" target="ARE">
      <data key="d0">15952817</data>
    </edge>
    <edge source="NOR" target="TUN">
      <data key="d0">1178500</data>
    </edge>
    <edge source="NOR" target="TUR">
      <data key="d0">67268698</data>
    </edge>
    <edge source="NOR" target="UKR">
      <data key="d0">243756608</data>
    </edge>
    <edge source="NOR" target="MKD">
      <data key="d0">84328</data>
    </edge>
    <edge source="NOR" target="EGY">
      <data key="d0">37852777</data>
    </edge>
    <edge source="NOR" target="GBR">
      <data key="d0">405873182</data>
    </edge>
    <edge source="NOR" target="USA">
      <data key="d0">208399648</data>
    </edge>
    <edge source="NOR" target="BFA">
      <data key="d0">1120656</data>
    </edge>
    <edge source="NOR" target="URY">
      <data key="d0">262638</data>
    </edge>
    <edge source="PER" target="ALB">
      <data key="d0">122493</data>
    </edge>
    <edge source="PER" target="DZA">
      <data key="d0">296471</data>
    </edge>
    <edge source="PER" target="ARG">
      <data key="d0">2110107</data>
    </edge>
    <edge source="PER" target="AUS">
      <data key="d0">1967366</data>
    </edge>
    <edge source="PER" target="AUT">
      <data key="d0">10420</data>
    </edge>
    <edge source="PER" target="BEL">
      <data key="d0">5325872</data>
    </edge>
    <edge source="PER" target="BOL">
      <data key="d0">1906498</data>
    </edge>
    <edge source="PER" target="BRA">
      <data key="d0">11972140</data>
    </edge>
    <edge source="PER" target="BGR">
      <data key="d0">172003</data>
    </edge>
    <edge source="PER" target="CMR">
      <data key="d0">585185</data>
    </edge>
    <edge source="PER" target="CAN">
      <data key="d0">8245345</data>
    </edge>
    <edge source="PER" target="LKA">
      <data key="d0">6903635</data>
    </edge>
    <edge source="PER" target="CHL">
      <data key="d0">12929845</data>
    </edge>
    <edge source="PER" target="CHN">
      <data key="d0">144028116</data>
    </edge>
    <edge source="PER" target="COL">
      <data key="d0">10817001</data>
    </edge>
    <edge source="PER" target="CRI">
      <data key="d0">1918050</data>
    </edge>
    <edge source="PER" target="HRV">
      <data key="d0">142500</data>
    </edge>
    <edge source="PER" target="CZE">
      <data key="d0">1173873</data>
    </edge>
    <edge source="PER" target="DNK">
      <data key="d0">653096</data>
    </edge>
    <edge source="PER" target="ECU">
      <data key="d0">8683075</data>
    </edge>
    <edge source="PER" target="EST">
      <data key="d0">748046</data>
    </edge>
    <edge source="PER" target="FRA">
      <data key="d0">54474348</data>
    </edge>
    <edge source="PER" target="GEO">
      <data key="d0">320786</data>
    </edge>
    <edge source="PER" target="DEU">
      <data key="d0">19747620</data>
    </edge>
    <edge source="PER" target="GHA">
      <data key="d0">2212339</data>
    </edge>
    <edge source="PER" target="GRC">
      <data key="d0">590006</data>
    </edge>
    <edge source="PER" target="GTM">
      <data key="d0">376332</data>
    </edge>
    <edge source="PER" target="HKG">
      <data key="d0">13219925</data>
    </edge>
    <edge source="PER" target="IDN">
      <data key="d0">79522</data>
    </edge>
    <edge source="PER" target="IRL">
      <data key="d0">37321</data>
    </edge>
    <edge source="PER" target="ISR">
      <data key="d0">475310</data>
    </edge>
    <edge source="PER" target="ITA">
      <data key="d0">31872856</data>
    </edge>
    <edge source="PER" target="CIV">
      <data key="d0">2429396</data>
    </edge>
    <edge source="PER" target="JAM">
      <data key="d0">1657623</data>
    </edge>
    <edge source="PER" target="JPN">
      <data key="d0">33818764</data>
    </edge>
    <edge source="PER" target="KOR">
      <data key="d0">64814925</data>
    </edge>
    <edge source="PER" target="LVA">
      <data key="d0">55895</data>
    </edge>
    <edge source="PER" target="LTU">
      <data key="d0">977331</data>
    </edge>
    <edge source="PER" target="MYS">
      <data key="d0">324903</data>
    </edge>
    <edge source="PER" target="MUS">
      <data key="d0">544766</data>
    </edge>
    <edge source="PER" target="MEX">
      <data key="d0">7065449</data>
    </edge>
    <edge source="PER" target="MAR">
      <data key="d0">44103</data>
    </edge>
    <edge source="PER" target="NLD">
      <data key="d0">3113467</data>
    </edge>
    <edge source="PER" target="NZL">
      <data key="d0">338940</data>
    </edge>
    <edge source="PER" target="NIC">
      <data key="d0">33686</data>
    </edge>
    <edge source="PER" target="NER">
      <data key="d0">174150</data>
    </edge>
    <edge source="PER" target="NOR">
      <data key="d0">555573</data>
    </edge>
    <edge source="PER" target="PAN">
      <data key="d0">13360950</data>
    </edge>
    <edge source="PER" target="PHL">
      <data key="d0">786876</data>
    </edge>
    <edge source="PER" target="POL">
      <data key="d0">884072</data>
    </edge>
    <edge source="PER" target="PRT">
      <data key="d0">13896583</data>
    </edge>
    <edge source="PER" target="ROU">
      <data key="d0">1312743</data>
    </edge>
    <edge source="PER" target="RUS">
      <data key="d0">17089543</data>
    </edge>
    <edge source="PER" target="IND">
      <data key="d0">83133</data>
    </edge>
    <edge source="PER" target="SGP">
      <data key="d0">608956</data>
    </edge>
    <edge source="PER" target="SVK">
      <data key="d0">48360</data>
    </edge>
    <edge source="PER" target="VNM">
      <data key="d0">5119555</data>
    </edge>
    <edge source="PER" target="SVN">
      <data key="d0">106639</data>
    </edge>
    <edge source="PER" target="ZAF">
      <data key="d0">5045079</data>
    </edge>
    <edge source="PER" target="ESP">
      <data key="d0">117010288</data>
    </edge>
    <edge source="PER" target="SWE">
      <data key="d0">309417</data>
    </edge>
    <edge source="PER" target="CHE">
      <data key="d0">12741</data>
    </edge>
    <edge source="PER" target="THA">
      <data key="d0">26390797</data>
    </edge>
    <edge source="PER" target="TUR">
      <data key="d0">148532</data>
    </edge>
    <edge source="PER" target="UKR">
      <data key="d0">1592980</data>
    </edge>
    <edge source="PER" target="EGY">
      <data key="d0">597533</data>
    </edge>
    <edge source="PER" target="GBR">
      <data key="d0">3470931</data>
    </edge>
    <edge source="PER" target="USA">
      <data key="d0">180826317</data>
    </edge>
    <edge source="PER" target="URY">
      <data key="d0">2710215</data>
    </edge>
    <edge source="PHL" target="DZA">
      <data key="d0">153450</data>
    </edge>
    <edge source="PHL" target="AUS">
      <data key="d0">5682824</data>
    </edge>
    <edge source="PHL" target="AUT">
      <data key="d0">69838</data>
    </edge>
    <edge source="PHL" target="BEL">
      <data key="d0">6142654</data>
    </edge>
    <edge source="PHL" target="CAN">
      <data key="d0">12699628</data>
    </edge>
    <edge source="PHL" target="CHN">
      <data key="d0">17041631</data>
    </edge>
    <edge source="PHL" target="COL">
      <data key="d0">261834</data>
    </edge>
    <edge source="PHL" target="CRI">
      <data key="d0">185454</data>
    </edge>
    <edge source="PHL" target="HRV">
      <data key="d0">536044</data>
    </edge>
    <edge source="PHL" target="CZE">
      <data key="d0">415310</data>
    </edge>
    <edge source="PHL" target="DNK">
      <data key="d0">1675043</data>
    </edge>
    <edge source="PHL" target="ECU">
      <data key="d0">48060</data>
    </edge>
    <edge source="PHL" target="SLV">
      <data key="d0">139200</data>
    </edge>
    <edge source="PHL" target="FIN">
      <data key="d0">2142192</data>
    </edge>
    <edge source="PHL" target="FRA">
      <data key="d0">5604661</data>
    </edge>
    <edge source="PHL" target="DEU">
      <data key="d0">72531966</data>
    </edge>
    <edge source="PHL" target="GRC">
      <data key="d0">1623619</data>
    </edge>
    <edge source="PHL" target="GTM">
      <data key="d0">1634617</data>
    </edge>
    <edge source="PHL" target="HND">
      <data key="d0">413210</data>
    </edge>
    <edge source="PHL" target="HKG">
      <data key="d0">70805769</data>
    </edge>
    <edge source="PHL" target="IDN">
      <data key="d0">2466565</data>
    </edge>
    <edge source="PHL" target="IRL">
      <data key="d0">1806865</data>
    </edge>
    <edge source="PHL" target="ISR">
      <data key="d0">28386592</data>
    </edge>
    <edge source="PHL" target="ITA">
      <data key="d0">22372307</data>
    </edge>
    <edge source="PHL" target="JAM">
      <data key="d0">54583</data>
    </edge>
    <edge source="PHL" target="JPN">
      <data key="d0">119181848</data>
    </edge>
    <edge source="PHL" target="KAZ">
      <data key="d0">80800</data>
    </edge>
    <edge source="PHL" target="JOR">
      <data key="d0">57300</data>
    </edge>
    <edge source="PHL" target="KOR">
      <data key="d0">11856301</data>
    </edge>
    <edge source="PHL" target="LBN">
      <data key="d0">38435</data>
    </edge>
    <edge source="PHL" target="LTU">
      <data key="d0">282386</data>
    </edge>
    <edge source="PHL" target="MYS">
      <data key="d0">4873716</data>
    </edge>
    <edge source="PHL" target="MUS">
      <data key="d0">16950</data>
    </edge>
    <edge source="PHL" target="MEX">
      <data key="d0">4341808</data>
    </edge>
    <edge source="PHL" target="MAR">
      <data key="d0">306422</data>
    </edge>
    <edge source="PHL" target="OMN">
      <data key="d0">1325347</data>
    </edge>
    <edge source="PHL" target="NLD">
      <data key="d0">14496567</data>
    </edge>
    <edge source="PHL" target="NZL">
      <data key="d0">664588</data>
    </edge>
    <edge source="PHL" target="NOR">
      <data key="d0">227633</data>
    </edge>
    <edge source="PHL" target="PAK">
      <data key="d0">10859</data>
    </edge>
    <edge source="PHL" target="PAN">
      <data key="d0">63120</data>
    </edge>
    <edge source="PHL" target="PER">
      <data key="d0">66760</data>
    </edge>
    <edge source="PHL" target="POL">
      <data key="d0">2260833</data>
    </edge>
    <edge source="PHL" target="PRT">
      <data key="d0">823647</data>
    </edge>
    <edge source="PHL" target="SAU">
      <data key="d0">2656872</data>
    </edge>
    <edge source="PHL" target="IND">
      <data key="d0">32511</data>
    </edge>
    <edge source="PHL" target="SGP">
      <data key="d0">13617422</data>
    </edge>
    <edge source="PHL" target="SVK">
      <data key="d0">67155</data>
    </edge>
    <edge source="PHL" target="VNM">
      <data key="d0">6324189</data>
    </edge>
    <edge source="PHL" target="SVN">
      <data key="d0">464872</data>
    </edge>
    <edge source="PHL" target="ZAF">
      <data key="d0">3231136</data>
    </edge>
    <edge source="PHL" target="ESP">
      <data key="d0">16202117</data>
    </edge>
    <edge source="PHL" target="SWE">
      <data key="d0">1002077</data>
    </edge>
    <edge source="PHL" target="CHE">
      <data key="d0">1848577</data>
    </edge>
    <edge source="PHL" target="THA">
      <data key="d0">16525919</data>
    </edge>
    <edge source="PHL" target="ARE">
      <data key="d0">6731215</data>
    </edge>
    <edge source="PHL" target="TUN">
      <data key="d0">2872800</data>
    </edge>
    <edge source="PHL" target="TUR">
      <data key="d0">114584</data>
    </edge>
    <edge source="PHL" target="EGY">
      <data key="d0">549950</data>
    </edge>
    <edge source="PHL" target="GBR">
      <data key="d0">40846357</data>
    </edge>
    <edge source="PHL" target="USA">
      <data key="d0">227496217</data>
    </edge>
    <edge source="POL" target="ALB">
      <data key="d0">24990</data>
    </edge>
    <edge source="POL" target="AUS">
      <data key="d0">4785126</data>
    </edge>
    <edge source="POL" target="AUT">
      <data key="d0">6516762</data>
    </edge>
    <edge source="POL" target="BEL">
      <data key="d0">12656794</data>
    </edge>
    <edge source="POL" target="BGR">
      <data key="d0">3126249</data>
    </edge>
    <edge source="POL" target="BLR">
      <data key="d0">2449609</data>
    </edge>
    <edge source="POL" target="CAN">
      <data key="d0">2767620</data>
    </edge>
    <edge source="POL" target="CHN">
      <data key="d0">38452</data>
    </edge>
    <edge source="POL" target="HRV">
      <data key="d0">2067502</data>
    </edge>
    <edge source="POL" target="CZE">
      <data key="d0">28225487</data>
    </edge>
    <edge source="POL" target="DNK">
      <data key="d0">54095426</data>
    </edge>
    <edge source="POL" target="ECU">
      <data key="d0">168991</data>
    </edge>
    <edge source="POL" target="EST">
      <data key="d0">1529536</data>
    </edge>
    <edge source="POL" target="FIN">
      <data key="d0">6106819</data>
    </edge>
    <edge source="POL" target="FRA">
      <data key="d0">146492172</data>
    </edge>
    <edge source="POL" target="DEU">
      <data key="d0">794118515</data>
    </edge>
    <edge source="POL" target="GRC">
      <data key="d0">538235</data>
    </edge>
    <edge source="POL" target="HUN">
      <data key="d0">12075249</data>
    </edge>
    <edge source="POL" target="IDN">
      <data key="d0">122495</data>
    </edge>
    <edge source="POL" target="IRL">
      <data key="d0">2006082</data>
    </edge>
    <edge source="POL" target="ISR">
      <data key="d0">577268</data>
    </edge>
    <edge source="POL" target="ITA">
      <data key="d0">38946982</data>
    </edge>
    <edge source="POL" target="JAM">
      <data key="d0">2176277</data>
    </edge>
    <edge source="POL" target="JPN">
      <data key="d0">7095394</data>
    </edge>
    <edge source="POL" target="KAZ">
      <data key="d0">171607</data>
    </edge>
    <edge source="POL" target="LBN">
      <data key="d0">91058</data>
    </edge>
    <edge source="POL" target="LVA">
      <data key="d0">1204416</data>
    </edge>
    <edge source="POL" target="LTU">
      <data key="d0">3466649</data>
    </edge>
    <edge source="POL" target="MDA">
      <data key="d0">226635</data>
    </edge>
    <edge source="POL" target="NLD">
      <data key="d0">17836815</data>
    </edge>
    <edge source="POL" target="NZL">
      <data key="d0">206554</data>
    </edge>
    <edge source="POL" target="NOR">
      <data key="d0">8655196</data>
    </edge>
    <edge source="POL" target="ROU">
      <data key="d0">16595326</data>
    </edge>
    <edge source="POL" target="RUS">
      <data key="d0">3147820</data>
    </edge>
    <edge source="POL" target="SAU">
      <data key="d0">38252</data>
    </edge>
    <edge source="POL" target="SRB">
      <data key="d0">4789340</data>
    </edge>
    <edge source="POL" target="IND">
      <data key="d0">186263</data>
    </edge>
    <edge source="POL" target="SGP">
      <data key="d0">73952</data>
    </edge>
    <edge source="POL" target="SVK">
      <data key="d0">10707812</data>
    </edge>
    <edge source="POL" target="VNM">
      <data key="d0">33330417</data>
    </edge>
    <edge source="POL" target="SVN">
      <data key="d0">783505</data>
    </edge>
    <edge source="POL" target="ZAF">
      <data key="d0">473062</data>
    </edge>
    <edge source="POL" target="ESP">
      <data key="d0">4294784</data>
    </edge>
    <edge source="POL" target="SWE">
      <data key="d0">20670101</data>
    </edge>
    <edge source="POL" target="CHE">
      <data key="d0">19395781</data>
    </edge>
    <edge source="POL" target="THA">
      <data key="d0">8693467</data>
    </edge>
    <edge source="POL" target="ARE">
      <data key="d0">321320</data>
    </edge>
    <edge source="POL" target="TUR">
      <data key="d0">332596</data>
    </edge>
    <edge source="POL" target="UKR">
      <data key="d0">1938281</data>
    </edge>
    <edge source="POL" target="MKD">
      <data key="d0">243050</data>
    </edge>
    <edge source="POL" target="EGY">
      <data key="d0">306533</data>
    </edge>
    <edge source="POL" target="GBR">
      <data key="d0">97005006</data>
    </edge>
    <edge source="POL" target="USA">
      <data key="d0">43811986</data>
    </edge>
    <edge source="POL" target="URY">
      <data key="d0">32369</data>
    </edge>
    <edge source="PRT" target="DZA">
      <data key="d0">129124</data>
    </edge>
    <edge source="PRT" target="ARG">
      <data key="d0">379326</data>
    </edge>
    <edge source="PRT" target="AUS">
      <data key="d0">1283707</data>
    </edge>
    <edge source="PRT" target="AUT">
      <data key="d0">5007185</data>
    </edge>
    <edge source="PRT" target="BEL">
      <data key="d0">6811148</data>
    </edge>
    <edge source="PRT" target="BOL">
      <data key="d0">22821</data>
    </edge>
    <edge source="PRT" target="BRA">
      <data key="d0">88353033</data>
    </edge>
    <edge source="PRT" target="CAN">
      <data key="d0">9754322</data>
    </edge>
    <edge source="PRT" target="CHL">
      <data key="d0">91584</data>
    </edge>
    <edge source="PRT" target="CHN">
      <data key="d0">1100895</data>
    </edge>
    <edge source="PRT" target="HRV">
      <data key="d0">932628</data>
    </edge>
    <edge source="PRT" target="CZE">
      <data key="d0">28692</data>
    </edge>
    <edge source="PRT" target="DNK">
      <data key="d0">544713</data>
    </edge>
    <edge source="PRT" target="EST">
      <data key="d0">58512</data>
    </edge>
    <edge source="PRT" target="FIN">
      <data key="d0">72953</data>
    </edge>
    <edge source="PRT" target="FRA">
      <data key="d0">112413456</data>
    </edge>
    <edge source="PRT" target="GEO">
      <data key="d0">13889</data>
    </edge>
    <edge source="PRT" target="DEU">
      <data key="d0">5133944</data>
    </edge>
    <edge source="PRT" target="GRC">
      <data key="d0">2210790</data>
    </edge>
    <edge source="PRT" target="HKG">
      <data key="d0">1140004</data>
    </edge>
    <edge source="PRT" target="HUN">
      <data key="d0">100325</data>
    </edge>
    <edge source="PRT" target="IDN">
      <data key="d0">27488</data>
    </edge>
    <edge source="PRT" target="IRL">
      <data key="d0">534905</data>
    </edge>
    <edge source="PRT" target="ISR">
      <data key="d0">2478303</data>
    </edge>
    <edge source="PRT" target="ITA">
      <data key="d0">75971808</data>
    </edge>
    <edge source="PRT" target="CIV">
      <data key="d0">76903</data>
    </edge>
    <edge source="PRT" target="JPN">
      <data key="d0">2985903</data>
    </edge>
    <edge source="PRT" target="KAZ">
      <data key="d0">38066</data>
    </edge>
    <edge source="PRT" target="KOR">
      <data key="d0">208634</data>
    </edge>
    <edge source="PRT" target="LBN">
      <data key="d0">180509</data>
    </edge>
    <edge source="PRT" target="MRT">
      <data key="d0">403054</data>
    </edge>
    <edge source="PRT" target="MEX">
      <data key="d0">75535</data>
    </edge>
    <edge source="PRT" target="MOZ">
      <data key="d0">5612486</data>
    </edge>
    <edge source="PRT" target="NLD">
      <data key="d0">4390976</data>
    </edge>
    <edge source="PRT" target="NOR">
      <data key="d0">86636</data>
    </edge>
    <edge source="PRT" target="PAN">
      <data key="d0">336560</data>
    </edge>
    <edge source="PRT" target="PER">
      <data key="d0">106222</data>
    </edge>
    <edge source="PRT" target="PHL">
      <data key="d0">299277</data>
    </edge>
    <edge source="PRT" target="POL">
      <data key="d0">558579</data>
    </edge>
    <edge source="PRT" target="ROU">
      <data key="d0">43867</data>
    </edge>
    <edge source="PRT" target="RUS">
      <data key="d0">902336</data>
    </edge>
    <edge source="PRT" target="SGP">
      <data key="d0">10738</data>
    </edge>
    <edge source="PRT" target="SVN">
      <data key="d0">344023</data>
    </edge>
    <edge source="PRT" target="ZAF">
      <data key="d0">2110821</data>
    </edge>
    <edge source="PRT" target="ESP">
      <data key="d0">508748100</data>
    </edge>
    <edge source="PRT" target="SWE">
      <data key="d0">609808</data>
    </edge>
    <edge source="PRT" target="CHE">
      <data key="d0">9199948</data>
    </edge>
    <edge source="PRT" target="THA">
      <data key="d0">111575</data>
    </edge>
    <edge source="PRT" target="TGO">
      <data key="d0">50819</data>
    </edge>
    <edge source="PRT" target="ARE">
      <data key="d0">308900</data>
    </edge>
    <edge source="PRT" target="TUR">
      <data key="d0">1714324</data>
    </edge>
    <edge source="PRT" target="GBR">
      <data key="d0">43464070</data>
    </edge>
    <edge source="PRT" target="USA">
      <data key="d0">23044793</data>
    </edge>
    <edge source="PRT" target="URY">
      <data key="d0">405280</data>
    </edge>
    <edge source="ROU" target="BGR">
      <data key="d0">3229174</data>
    </edge>
    <edge source="ROU" target="CAF">
      <data key="d0">59597</data>
    </edge>
    <edge source="ROU" target="CZE">
      <data key="d0">11222</data>
    </edge>
    <edge source="ROU" target="FRA">
      <data key="d0">7487084</data>
    </edge>
    <edge source="ROU" target="DEU">
      <data key="d0">412868</data>
    </edge>
    <edge source="ROU" target="GRC">
      <data key="d0">280963</data>
    </edge>
    <edge source="ROU" target="HUN">
      <data key="d0">714333</data>
    </edge>
    <edge source="ROU" target="ITA">
      <data key="d0">1532836</data>
    </edge>
    <edge source="ROU" target="KOR">
      <data key="d0">253528</data>
    </edge>
    <edge source="ROU" target="LVA">
      <data key="d0">64645</data>
    </edge>
    <edge source="ROU" target="MDA">
      <data key="d0">1051180</data>
    </edge>
    <edge source="ROU" target="NLD">
      <data key="d0">251205</data>
    </edge>
    <edge source="ROU" target="POL">
      <data key="d0">100684</data>
    </edge>
    <edge source="ROU" target="SVK">
      <data key="d0">1864411</data>
    </edge>
    <edge source="ROU" target="SVN">
      <data key="d0">186819</data>
    </edge>
    <edge source="ROU" target="ESP">
      <data key="d0">247145</data>
    </edge>
    <edge source="ROU" target="SWE">
      <data key="d0">136117</data>
    </edge>
    <edge source="ROU" target="THA">
      <data key="d0">17893</data>
    </edge>
    <edge source="ROU" target="TUR">
      <data key="d0">57829</data>
    </edge>
    <edge source="ROU" target="MKD">
      <data key="d0">169570</data>
    </edge>
    <edge source="ROU" target="GBR">
      <data key="d0">120971</data>
    </edge>
    <edge source="RUS" target="AZE">
      <data key="d0">9985745</data>
    </edge>
    <edge source="RUS" target="AUS">
      <data key="d0">272126</data>
    </edge>
    <edge source="RUS" target="ARM">
      <data key="d0">840438</data>
    </edge>
    <edge source="RUS" target="BEL">
      <data key="d0">4978226</data>
    </edge>
    <edge source="RUS" target="BLR">
      <data key="d0">30382212</data>
    </edge>
    <edge source="RUS" target="CAN">
      <data key="d0">1688962</data>
    </edge>
    <edge source="RUS" target="CHN">
      <data key="d0">932035522</data>
    </edge>
    <edge source="RUS" target="DNK">
      <data key="d0">1743522</data>
    </edge>
    <edge source="RUS" target="EST">
      <data key="d0">5629865</data>
    </edge>
    <edge source="RUS" target="FIN">
      <data key="d0">17631</data>
    </edge>
    <edge source="RUS" target="FRA">
      <data key="d0">2351432</data>
    </edge>
    <edge source="RUS" target="GEO">
      <data key="d0">1852671</data>
    </edge>
    <edge source="RUS" target="DEU">
      <data key="d0">13783205</data>
    </edge>
    <edge source="RUS" target="GHA">
      <data key="d0">811636</data>
    </edge>
    <edge source="RUS" target="GRC">
      <data key="d0">75004</data>
    </edge>
    <edge source="RUS" target="HKG">
      <data key="d0">776184</data>
    </edge>
    <edge source="RUS" target="HUN">
      <data key="d0">69661</data>
    </edge>
    <edge source="RUS" target="ISR">
      <data key="d0">350257</data>
    </edge>
    <edge source="RUS" target="JPN">
      <data key="d0">252368058</data>
    </edge>
    <edge source="RUS" target="KAZ">
      <data key="d0">20342481</data>
    </edge>
    <edge source="RUS" target="KOR">
      <data key="d0">1011562450</data>
    </edge>
    <edge source="RUS" target="KGZ">
      <data key="d0">7186228</data>
    </edge>
    <edge source="RUS" target="LVA">
      <data key="d0">76152</data>
    </edge>
    <edge source="RUS" target="LTU">
      <data key="d0">7265213</data>
    </edge>
    <edge source="RUS" target="MDA">
      <data key="d0">7095107</data>
    </edge>
    <edge source="RUS" target="NLD">
      <data key="d0">126574542</data>
    </edge>
    <edge source="RUS" target="NOR">
      <data key="d0">11606339</data>
    </edge>
    <edge source="RUS" target="PHL">
      <data key="d0">105244</data>
    </edge>
    <edge source="RUS" target="POL">
      <data key="d0">4400512</data>
    </edge>
    <edge source="RUS" target="PRT">
      <data key="d0">24529665</data>
    </edge>
    <edge source="RUS" target="ROU">
      <data key="d0">104952</data>
    </edge>
    <edge source="RUS" target="SRB">
      <data key="d0">348880</data>
    </edge>
    <edge source="RUS" target="SVK">
      <data key="d0">549988</data>
    </edge>
    <edge source="RUS" target="VNM">
      <data key="d0">241214</data>
    </edge>
    <edge source="RUS" target="ESP">
      <data key="d0">1843252</data>
    </edge>
    <edge source="RUS" target="SWE">
      <data key="d0">1483745</data>
    </edge>
    <edge source="RUS" target="CHE">
      <data key="d0">1755134</data>
    </edge>
    <edge source="RUS" target="THA">
      <data key="d0">1690806</data>
    </edge>
    <edge source="RUS" target="ARE">
      <data key="d0">61667</data>
    </edge>
    <edge source="RUS" target="UKR">
      <data key="d0">48654198</data>
    </edge>
    <edge source="RUS" target="EGY">
      <data key="d0">2481341</data>
    </edge>
    <edge source="RUS" target="GBR">
      <data key="d0">16250616</data>
    </edge>
    <edge source="RUS" target="USA">
      <data key="d0">3188840</data>
    </edge>
    <edge source="SEN" target="DZA">
      <data key="d0">189687</data>
    </edge>
    <edge source="SEN" target="ARM">
      <data key="d0">18666</data>
    </edge>
    <edge source="SEN" target="BEL">
      <data key="d0">3196132</data>
    </edge>
    <edge source="SEN" target="BGR">
      <data key="d0">258324</data>
    </edge>
    <edge source="SEN" target="CMR">
      <data key="d0">11988894</data>
    </edge>
    <edge source="SEN" target="CAN">
      <data key="d0">210281</data>
    </edge>
    <edge source="SEN" target="CAF">
      <data key="d0">427454</data>
    </edge>
    <edge source="SEN" target="CHN">
      <data key="d0">1967639</data>
    </edge>
    <edge source="SEN" target="CRI">
      <data key="d0">92302</data>
    </edge>
    <edge source="SEN" target="BEN">
      <data key="d0">59914</data>
    </edge>
    <edge source="SEN" target="FRA">
      <data key="d0">30428508</data>
    </edge>
    <edge source="SEN" target="GEO">
      <data key="d0">129565</data>
    </edge>
    <edge source="SEN" target="DEU">
      <data key="d0">804508</data>
    </edge>
    <edge source="SEN" target="GHA">
      <data key="d0">2795592</data>
    </edge>
    <edge source="SEN" target="GRC">
      <data key="d0">13233530</data>
    </edge>
    <edge source="SEN" target="HKG">
      <data key="d0">1006520</data>
    </edge>
    <edge source="SEN" target="ISR">
      <data key="d0">2310921</data>
    </edge>
    <edge source="SEN" target="ITA">
      <data key="d0">45021374</data>
    </edge>
    <edge source="SEN" target="CIV">
      <data key="d0">29075620</data>
    </edge>
    <edge source="SEN" target="JPN">
      <data key="d0">8358979</data>
    </edge>
    <edge source="SEN" target="JOR">
      <data key="d0">229703</data>
    </edge>
    <edge source="SEN" target="KOR">
      <data key="d0">13263031</data>
    </edge>
    <edge source="SEN" target="LBN">
      <data key="d0">2521876</data>
    </edge>
    <edge source="SEN" target="MRT">
      <data key="d0">154526</data>
    </edge>
    <edge source="SEN" target="MUS">
      <data key="d0">778088</data>
    </edge>
    <edge source="SEN" target="MEX">
      <data key="d0">454199</data>
    </edge>
    <edge source="SEN" target="MAR">
      <data key="d0">233384</data>
    </edge>
    <edge source="SEN" target="NLD">
      <data key="d0">415739</data>
    </edge>
    <edge source="SEN" target="NER">
      <data key="d0">26314</data>
    </edge>
    <edge source="SEN" target="PER">
      <data key="d0">178446</data>
    </edge>
    <edge source="SEN" target="PRT">
      <data key="d0">6443693</data>
    </edge>
    <edge source="SEN" target="RUS">
      <data key="d0">63083</data>
    </edge>
    <edge source="SEN" target="SAU">
      <data key="d0">150670</data>
    </edge>
    <edge source="SEN" target="SGP">
      <data key="d0">36110</data>
    </edge>
    <edge source="SEN" target="VNM">
      <data key="d0">11042731</data>
    </edge>
    <edge source="SEN" target="ZAF">
      <data key="d0">69347</data>
    </edge>
    <edge source="SEN" target="ESP">
      <data key="d0">36749063</data>
    </edge>
    <edge source="SEN" target="SWE">
      <data key="d0">25489</data>
    </edge>
    <edge source="SEN" target="CHE">
      <data key="d0">1446508</data>
    </edge>
    <edge source="SEN" target="THA">
      <data key="d0">1017123</data>
    </edge>
    <edge source="SEN" target="TGO">
      <data key="d0">948447</data>
    </edge>
    <edge source="SEN" target="ARE">
      <data key="d0">93895</data>
    </edge>
    <edge source="SEN" target="TUN">
      <data key="d0">250801</data>
    </edge>
    <edge source="SEN" target="TUR">
      <data key="d0">1807010</data>
    </edge>
    <edge source="SEN" target="UKR">
      <data key="d0">56114</data>
    </edge>
    <edge source="SEN" target="EGY">
      <data key="d0">288691</data>
    </edge>
    <edge source="SEN" target="GBR">
      <data key="d0">1486990</data>
    </edge>
    <edge source="SEN" target="USA">
      <data key="d0">1004217</data>
    </edge>
    <edge source="SEN" target="BFA">
      <data key="d0">1141179</data>
    </edge>
    <edge source="SGP" target="ARG">
      <data key="d0">67831</data>
    </edge>
    <edge source="SGP" target="AUS">
      <data key="d0">5447459</data>
    </edge>
    <edge source="SGP" target="AUT">
      <data key="d0">93273</data>
    </edge>
    <edge source="SGP" target="BEL">
      <data key="d0">381373</data>
    </edge>
    <edge source="SGP" target="BRA">
      <data key="d0">3562896</data>
    </edge>
    <edge source="SGP" target="BGR">
      <data key="d0">72246</data>
    </edge>
    <edge source="SGP" target="KHM">
      <data key="d0">744885</data>
    </edge>
    <edge source="SGP" target="CAN">
      <data key="d0">3933807</data>
    </edge>
    <edge source="SGP" target="LKA">
      <data key="d0">1156192</data>
    </edge>
    <edge source="SGP" target="CHL">
      <data key="d0">144075</data>
    </edge>
    <edge source="SGP" target="CHN">
      <data key="d0">11431775</data>
    </edge>
    <edge source="SGP" target="HRV">
      <data key="d0">93747</data>
    </edge>
    <edge source="SGP" target="CZE">
      <data key="d0">378536</data>
    </edge>
    <edge source="SGP" target="DNK">
      <data key="d0">720802</data>
    </edge>
    <edge source="SGP" target="FIN">
      <data key="d0">64273</data>
    </edge>
    <edge source="SGP" target="FRA">
      <data key="d0">3096172</data>
    </edge>
    <edge source="SGP" target="DEU">
      <data key="d0">4167993</data>
    </edge>
    <edge source="SGP" target="GRC">
      <data key="d0">656633</data>
    </edge>
    <edge source="SGP" target="HKG">
      <data key="d0">48780090</data>
    </edge>
    <edge source="SGP" target="HUN">
      <data key="d0">26636</data>
    </edge>
    <edge source="SGP" target="IDN">
      <data key="d0">20216084</data>
    </edge>
    <edge source="SGP" target="IRL">
      <data key="d0">29300</data>
    </edge>
    <edge source="SGP" target="ISR">
      <data key="d0">468200</data>
    </edge>
    <edge source="SGP" target="ITA">
      <data key="d0">7189306</data>
    </edge>
    <edge source="SGP" target="JPN">
      <data key="d0">20446446</data>
    </edge>
    <edge source="SGP" target="KOR">
      <data key="d0">6359771</data>
    </edge>
    <edge source="SGP" target="LBN">
      <data key="d0">568388</data>
    </edge>
    <edge source="SGP" target="LVA">
      <data key="d0">17023</data>
    </edge>
    <edge source="SGP" target="MYS">
      <data key="d0">83934019</data>
    </edge>
    <edge source="SGP" target="MUS">
      <data key="d0">2060228</data>
    </edge>
    <edge source="SGP" target="MAR">
      <data key="d0">13921</data>
    </edge>
    <edge source="SGP" target="OMN">
      <data key="d0">20314</data>
    </edge>
    <edge source="SGP" target="NLD">
      <data key="d0">3635257</data>
    </edge>
    <edge source="SGP" target="NZL">
      <data key="d0">769342</data>
    </edge>
    <edge source="SGP" target="NOR">
      <data key="d0">679551</data>
    </edge>
    <edge source="SGP" target="PHL">
      <data key="d0">12566214</data>
    </edge>
    <edge source="SGP" target="POL">
      <data key="d0">318619</data>
    </edge>
    <edge source="SGP" target="PRT">
      <data key="d0">181539</data>
    </edge>
    <edge source="SGP" target="ROU">
      <data key="d0">72495</data>
    </edge>
    <edge source="SGP" target="RUS">
      <data key="d0">3713244</data>
    </edge>
    <edge source="SGP" target="SAU">
      <data key="d0">714623</data>
    </edge>
    <edge source="SGP" target="SRB">
      <data key="d0">18130</data>
    </edge>
    <edge source="SGP" target="IND">
      <data key="d0">1091929</data>
    </edge>
    <edge source="SGP" target="VNM">
      <data key="d0">12086535</data>
    </edge>
    <edge source="SGP" target="ZAF">
      <data key="d0">3421868</data>
    </edge>
    <edge source="SGP" target="ESP">
      <data key="d0">2628639</data>
    </edge>
    <edge source="SGP" target="SWE">
      <data key="d0">526829</data>
    </edge>
    <edge source="SGP" target="CHE">
      <data key="d0">800773</data>
    </edge>
    <edge source="SGP" target="THA">
      <data key="d0">10511647</data>
    </edge>
    <edge source="SGP" target="ARE">
      <data key="d0">2904838</data>
    </edge>
    <edge source="SGP" target="TUN">
      <data key="d0">105670</data>
    </edge>
    <edge source="SGP" target="TUR">
      <data key="d0">1664046</data>
    </edge>
    <edge source="SGP" target="MKD">
      <data key="d0">47499</data>
    </edge>
    <edge source="SGP" target="EGY">
      <data key="d0">453992</data>
    </edge>
    <edge source="SGP" target="GBR">
      <data key="d0">10131137</data>
    </edge>
    <edge source="SGP" target="USA">
      <data key="d0">40005823</data>
    </edge>
    <edge source="SVK" target="AUT">
      <data key="d0">149392</data>
    </edge>
    <edge source="SVK" target="BGR">
      <data key="d0">31729</data>
    </edge>
    <edge source="SVK" target="HRV">
      <data key="d0">14808</data>
    </edge>
    <edge source="SVK" target="CZE">
      <data key="d0">5456079</data>
    </edge>
    <edge source="SVK" target="FRA">
      <data key="d0">38809</data>
    </edge>
    <edge source="SVK" target="DEU">
      <data key="d0">48603</data>
    </edge>
    <edge source="SVK" target="HUN">
      <data key="d0">2934683</data>
    </edge>
    <edge source="SVK" target="ITA">
      <data key="d0">236342</data>
    </edge>
    <edge source="SVK" target="POL">
      <data key="d0">451620</data>
    </edge>
    <edge source="SVK" target="ROU">
      <data key="d0">208051</data>
    </edge>
    <edge source="SVK" target="SVN">
      <data key="d0">38537</data>
    </edge>
    <edge source="SVK" target="GBR">
      <data key="d0">34156</data>
    </edge>
    <edge source="VNM" target="DZA">
      <data key="d0">9559738</data>
    </edge>
    <edge source="VNM" target="AZE">
      <data key="d0">3033030</data>
    </edge>
    <edge source="VNM" target="AUS">
      <data key="d0">181400642</data>
    </edge>
    <edge source="VNM" target="AUT">
      <data key="d0">2955542</data>
    </edge>
    <edge source="VNM" target="ARM">
      <data key="d0">347060</data>
    </edge>
    <edge source="VNM" target="BEL">
      <data key="d0">91640725</data>
    </edge>
    <edge source="VNM" target="BRA">
      <data key="d0">79138196</data>
    </edge>
    <edge source="VNM" target="BGR">
      <data key="d0">3950121</data>
    </edge>
    <edge source="VNM" target="BLR">
      <data key="d0">4273653</data>
    </edge>
    <edge source="VNM" target="KHM">
      <data key="d0">19895642</data>
    </edge>
    <edge source="VNM" target="CMR">
      <data key="d0">7107512</data>
    </edge>
    <edge source="VNM" target="CAN">
      <data key="d0">130307874</data>
    </edge>
    <edge source="VNM" target="LKA">
      <data key="d0">725867</data>
    </edge>
    <edge source="VNM" target="CHL">
      <data key="d0">9741637</data>
    </edge>
    <edge source="VNM" target="CHN">
      <data key="d0">293761899</data>
    </edge>
    <edge source="VNM" target="COL">
      <data key="d0">54152438</data>
    </edge>
    <edge source="VNM" target="CRI">
      <data key="d0">8448514</data>
    </edge>
    <edge source="VNM" target="HRV">
      <data key="d0">4171896</data>
    </edge>
    <edge source="VNM" target="CZE">
      <data key="d0">6450325</data>
    </edge>
    <edge source="VNM" target="BEN">
      <data key="d0">147255</data>
    </edge>
    <edge source="VNM" target="DNK">
      <data key="d0">27447434</data>
    </edge>
    <edge source="VNM" target="ECU">
      <data key="d0">344744</data>
    </edge>
    <edge source="VNM" target="EST">
      <data key="d0">508618</data>
    </edge>
    <edge source="VNM" target="FRA">
      <data key="d0">116413118</data>
    </edge>
    <edge source="VNM" target="GEO">
      <data key="d0">4671451</data>
    </edge>
    <edge source="VNM" target="DEU">
      <data key="d0">201599677</data>
    </edge>
    <edge source="VNM" target="GHA">
      <data key="d0">389652</data>
    </edge>
    <edge source="VNM" target="GRC">
      <data key="d0">16832319</data>
    </edge>
    <edge source="VNM" target="GTM">
      <data key="d0">1125119</data>
    </edge>
    <edge source="VNM" target="HND">
      <data key="d0">2420689</data>
    </edge>
    <edge source="VNM" target="HKG">
      <data key="d0">130709428</data>
    </edge>
    <edge source="VNM" target="HUN">
      <data key="d0">2118740</data>
    </edge>
    <edge source="VNM" target="IDN">
      <data key="d0">9466550</data>
    </edge>
    <edge source="VNM" target="IRL">
      <data key="d0">1016967</data>
    </edge>
    <edge source="VNM" target="ISR">
      <data key="d0">30307830</data>
    </edge>
    <edge source="VNM" target="ITA">
      <data key="d0">149886787</data>
    </edge>
    <edge source="VNM" target="CIV">
      <data key="d0">1714979</data>
    </edge>
    <edge source="VNM" target="JPN">
      <data key="d0">1082488437</data>
    </edge>
    <edge source="VNM" target="KAZ">
      <data key="d0">3829714</data>
    </edge>
    <edge source="VNM" target="JOR">
      <data key="d0">14079889</data>
    </edge>
    <edge source="VNM" target="KOR">
      <data key="d0">509100101</data>
    </edge>
    <edge source="VNM" target="LBN">
      <data key="d0">21757176</data>
    </edge>
    <edge source="VNM" target="LVA">
      <data key="d0">1705530</data>
    </edge>
    <edge source="VNM" target="LTU">
      <data key="d0">22190605</data>
    </edge>
    <edge source="VNM" target="MYS">
      <data key="d0">53828316</data>
    </edge>
    <edge source="VNM" target="MUS">
      <data key="d0">2417729</data>
    </edge>
    <edge source="VNM" target="MEX">
      <data key="d0">110034381</data>
    </edge>
    <edge source="VNM" target="MAR">
      <data key="d0">4175991</data>
    </edge>
    <edge source="VNM" target="OMN">
      <data key="d0">3945036</data>
    </edge>
    <edge source="VNM" target="NLD">
      <data key="d0">134882529</data>
    </edge>
    <edge source="VNM" target="NZL">
      <data key="d0">13603795</data>
    </edge>
    <edge source="VNM" target="NIC">
      <data key="d0">260365</data>
    </edge>
    <edge source="VNM" target="NOR">
      <data key="d0">5841806</data>
    </edge>
    <edge source="VNM" target="PAK">
      <data key="d0">13472382</data>
    </edge>
    <edge source="VNM" target="PAN">
      <data key="d0">1479735</data>
    </edge>
    <edge source="VNM" target="PER">
      <data key="d0">9314398</data>
    </edge>
    <edge source="VNM" target="PHL">
      <data key="d0">39159368</data>
    </edge>
    <edge source="VNM" target="POL">
      <data key="d0">32303382</data>
    </edge>
    <edge source="VNM" target="PRT">
      <data key="d0">42551824</data>
    </edge>
    <edge source="VNM" target="ROU">
      <data key="d0">10335925</data>
    </edge>
    <edge source="VNM" target="RUS">
      <data key="d0">99469348</data>
    </edge>
    <edge source="VNM" target="SAU">
      <data key="d0">56574642</data>
    </edge>
    <edge source="VNM" target="SEN">
      <data key="d0">45000</data>
    </edge>
    <edge source="VNM" target="IND">
      <data key="d0">15134946</data>
    </edge>
    <edge source="VNM" target="SGP">
      <data key="d0">85939556</data>
    </edge>
    <edge source="VNM" target="SVK">
      <data key="d0">1133363</data>
    </edge>
    <edge source="VNM" target="SVN">
      <data key="d0">2135216</data>
    </edge>
    <edge source="VNM" target="ZAF">
      <data key="d0">4006825</data>
    </edge>
    <edge source="VNM" target="ESP">
      <data key="d0">132027068</data>
    </edge>
    <edge source="VNM" target="SWE">
      <data key="d0">16147587</data>
    </edge>
    <edge source="VNM" target="CHE">
      <data key="d0">59229305</data>
    </edge>
    <edge source="VNM" target="THA">
      <data key="d0">132734823</data>
    </edge>
    <edge source="VNM" target="ARE">
      <data key="d0">50307914</data>
    </edge>
    <edge source="VNM" target="TUN">
      <data key="d0">11161239</data>
    </edge>
    <edge source="VNM" target="TUR">
      <data key="d0">5103595</data>
    </edge>
    <edge source="VNM" target="UKR">
      <data key="d0">49389417</data>
    </edge>
    <edge source="VNM" target="EGY">
      <data key="d0">79564988</data>
    </edge>
    <edge source="VNM" target="GBR">
      <data key="d0">107922562</data>
    </edge>
    <edge source="VNM" target="TZA">
      <data key="d0">131680</data>
    </edge>
    <edge source="VNM" target="USA">
      <data key="d0">1170129928</data>
    </edge>
    <edge source="VNM" target="URY">
      <data key="d0">3096701</data>
    </edge>
    <edge source="SVN" target="ALB">
      <data key="d0">87899</data>
    </edge>
    <edge source="SVN" target="AUS">
      <data key="d0">228863</data>
    </edge>
    <edge source="SVN" target="AUT">
      <data key="d0">7997772</data>
    </edge>
    <edge source="SVN" target="BGR">
      <data key="d0">130652</data>
    </edge>
    <edge source="SVN" target="CAN">
      <data key="d0">373319</data>
    </edge>
    <edge source="SVN" target="CHN">
      <data key="d0">17922</data>
    </edge>
    <edge source="SVN" target="HRV">
      <data key="d0">3799419</data>
    </edge>
    <edge source="SVN" target="CZE">
      <data key="d0">85371</data>
    </edge>
    <edge source="SVN" target="FRA">
      <data key="d0">713642</data>
    </edge>
    <edge source="SVN" target="DEU">
      <data key="d0">51773</data>
    </edge>
    <edge source="SVN" target="HUN">
      <data key="d0">239358</data>
    </edge>
    <edge source="SVN" target="IRL">
      <data key="d0">11595</data>
    </edge>
    <edge source="SVN" target="ITA">
      <data key="d0">597874</data>
    </edge>
    <edge source="SVN" target="LTU">
      <data key="d0">112437</data>
    </edge>
    <edge source="SVN" target="NLD">
      <data key="d0">13792</data>
    </edge>
    <edge source="SVN" target="POL">
      <data key="d0">34816</data>
    </edge>
    <edge source="SVN" target="ROU">
      <data key="d0">151356</data>
    </edge>
    <edge source="SVN" target="RUS">
      <data key="d0">379716</data>
    </edge>
    <edge source="SVN" target="SRB">
      <data key="d0">2375497</data>
    </edge>
    <edge source="SVN" target="SWE">
      <data key="d0">178933</data>
    </edge>
    <edge source="SVN" target="CHE">
      <data key="d0">591431</data>
    </edge>
    <edge source="SVN" target="MKD">
      <data key="d0">304772</data>
    </edge>
    <edge source="SVN" target="GBR">
      <data key="d0">17538</data>
    </edge>
    <edge source="SVN" target="USA">
      <data key="d0">633621</data>
    </edge>
    <edge source="ZAF" target="DZA">
      <data key="d0">29145</data>
    </edge>
    <edge source="ZAF" target="AUS">
      <data key="d0">32384036</data>
    </edge>
    <edge source="ZAF" target="BEL">
      <data key="d0">226466</data>
    </edge>
    <edge source="ZAF" target="BWA">
      <data key="d0">12632649</data>
    </edge>
    <edge source="ZAF" target="BRA">
      <data key="d0">198036</data>
    </edge>
    <edge source="ZAF" target="CMR">
      <data key="d0">12027911</data>
    </edge>
    <edge source="ZAF" target="CAN">
      <data key="d0">326854</data>
    </edge>
    <edge source="ZAF" target="LKA">
      <data key="d0">128747</data>
    </edge>
    <edge source="ZAF" target="CHN">
      <data key="d0">22743419</data>
    </edge>
    <edge source="ZAF" target="HRV">
      <data key="d0">931242</data>
    </edge>
    <edge source="ZAF" target="DNK">
      <data key="d0">95181</data>
    </edge>
    <edge source="ZAF" target="ECU">
      <data key="d0">135745</data>
    </edge>
    <edge source="ZAF" target="ETH">
      <data key="d0">265305</data>
    </edge>
    <edge source="ZAF" target="FRA">
      <data key="d0">13498250</data>
    </edge>
    <edge source="ZAF" target="DEU">
      <data key="d0">11042591</data>
    </edge>
    <edge source="ZAF" target="GHA">
      <data key="d0">489489</data>
    </edge>
    <edge source="ZAF" target="GRC">
      <data key="d0">5077330</data>
    </edge>
    <edge source="ZAF" target="HKG">
      <data key="d0">66381961</data>
    </edge>
    <edge source="ZAF" target="IDN">
      <data key="d0">516120</data>
    </edge>
    <edge source="ZAF" target="IRL">
      <data key="d0">1732914</data>
    </edge>
    <edge source="ZAF" target="ISR">
      <data key="d0">2213287</data>
    </edge>
    <edge source="ZAF" target="ITA">
      <data key="d0">67280076</data>
    </edge>
    <edge source="ZAF" target="JPN">
      <data key="d0">16846939</data>
    </edge>
    <edge source="ZAF" target="JOR">
      <data key="d0">238312</data>
    </edge>
    <edge source="ZAF" target="KOR">
      <data key="d0">3961851</data>
    </edge>
    <edge source="ZAF" target="LBN">
      <data key="d0">18428</data>
    </edge>
    <edge source="ZAF" target="MWI">
      <data key="d0">301839</data>
    </edge>
    <edge source="ZAF" target="MYS">
      <data key="d0">2132552</data>
    </edge>
    <edge source="ZAF" target="MUS">
      <data key="d0">7557470</data>
    </edge>
    <edge source="ZAF" target="MOZ">
      <data key="d0">10607111</data>
    </edge>
    <edge source="ZAF" target="NAM">
      <data key="d0">16474542</data>
    </edge>
    <edge source="ZAF" target="NLD">
      <data key="d0">16270415</data>
    </edge>
    <edge source="ZAF" target="NZL">
      <data key="d0">920271</data>
    </edge>
    <edge source="ZAF" target="NOR">
      <data key="d0">98123</data>
    </edge>
    <edge source="ZAF" target="PHL">
      <data key="d0">118822</data>
    </edge>
    <edge source="ZAF" target="POL">
      <data key="d0">168857</data>
    </edge>
    <edge source="ZAF" target="PRT">
      <data key="d0">27116025</data>
    </edge>
    <edge source="ZAF" target="ROU">
      <data key="d0">14925</data>
    </edge>
    <edge source="ZAF" target="IND">
      <data key="d0">253684</data>
    </edge>
    <edge source="ZAF" target="SGP">
      <data key="d0">3110566</data>
    </edge>
    <edge source="ZAF" target="VNM">
      <data key="d0">2412850</data>
    </edge>
    <edge source="ZAF" target="ZWE">
      <data key="d0">4416723</data>
    </edge>
    <edge source="ZAF" target="ESP">
      <data key="d0">76429516</data>
    </edge>
    <edge source="ZAF" target="SWE">
      <data key="d0">1417365</data>
    </edge>
    <edge source="ZAF" target="CHE">
      <data key="d0">2604220</data>
    </edge>
    <edge source="ZAF" target="THA">
      <data key="d0">2187929</data>
    </edge>
    <edge source="ZAF" target="TGO">
      <data key="d0">63387</data>
    </edge>
    <edge source="ZAF" target="ARE">
      <data key="d0">283916</data>
    </edge>
    <edge source="ZAF" target="TUR">
      <data key="d0">88730</data>
    </edge>
    <edge source="ZAF" target="UGA">
      <data key="d0">93226</data>
    </edge>
    <edge source="ZAF" target="UKR">
      <data key="d0">38057</data>
    </edge>
    <edge source="ZAF" target="GBR">
      <data key="d0">8705913</data>
    </edge>
    <edge source="ZAF" target="TZA">
      <data key="d0">16517</data>
    </edge>
    <edge source="ZAF" target="USA">
      <data key="d0">28169501</data>
    </edge>
    <edge source="ZAF" target="URY">
      <data key="d0">531264</data>
    </edge>
    <edge source="SWE" target="AUS">
      <data key="d0">1354122</data>
    </edge>
    <edge source="SWE" target="AUT">
      <data key="d0">7093567</data>
    </edge>
    <edge source="SWE" target="BEL">
      <data key="d0">38879708</data>
    </edge>
    <edge source="SWE" target="BRA">
      <data key="d0">18155</data>
    </edge>
    <edge source="SWE" target="BGR">
      <data key="d0">846068</data>
    </edge>
    <edge source="SWE" target="CAN">
      <data key="d0">1124892</data>
    </edge>
    <edge source="SWE" target="CHN">
      <data key="d0">328420</data>
    </edge>
    <edge source="SWE" target="COL">
      <data key="d0">33949</data>
    </edge>
    <edge source="SWE" target="HRV">
      <data key="d0">3850996</data>
    </edge>
    <edge source="SWE" target="CZE">
      <data key="d0">37721605</data>
    </edge>
    <edge source="SWE" target="DNK">
      <data key="d0">157149269</data>
    </edge>
    <edge source="SWE" target="EST">
      <data key="d0">23165165</data>
    </edge>
    <edge source="SWE" target="FIN">
      <data key="d0">105200382</data>
    </edge>
    <edge source="SWE" target="FRA">
      <data key="d0">586231988</data>
    </edge>
    <edge source="SWE" target="DEU">
      <data key="d0">138740800</data>
    </edge>
    <edge source="SWE" target="GRC">
      <data key="d0">16283262</data>
    </edge>
    <edge source="SWE" target="HKG">
      <data key="d0">913080</data>
    </edge>
    <edge source="SWE" target="HUN">
      <data key="d0">1466153</data>
    </edge>
    <edge source="SWE" target="IRL">
      <data key="d0">1525933</data>
    </edge>
    <edge source="SWE" target="ISR">
      <data key="d0">232920</data>
    </edge>
    <edge source="SWE" target="ITA">
      <data key="d0">141287269</data>
    </edge>
    <edge source="SWE" target="JPN">
      <data key="d0">1947343</data>
    </edge>
    <edge source="SWE" target="KOR">
      <data key="d0">211665</data>
    </edge>
    <edge source="SWE" target="LVA">
      <data key="d0">48430739</data>
    </edge>
    <edge source="SWE" target="LTU">
      <data key="d0">98182979</data>
    </edge>
    <edge source="SWE" target="MYS">
      <data key="d0">38820</data>
    </edge>
    <edge source="SWE" target="NLD">
      <data key="d0">76343743</data>
    </edge>
    <edge source="SWE" target="NOR">
      <data key="d0">72814377</data>
    </edge>
    <edge source="SWE" target="PAN">
      <data key="d0">32473</data>
    </edge>
    <edge source="SWE" target="PHL">
      <data key="d0">15498</data>
    </edge>
    <edge source="SWE" target="POL">
      <data key="d0">548684113</data>
    </edge>
    <edge source="SWE" target="PRT">
      <data key="d0">286365459</data>
    </edge>
    <edge source="SWE" target="ROU">
      <data key="d0">12651164</data>
    </edge>
    <edge source="SWE" target="RUS">
      <data key="d0">2423810</data>
    </edge>
    <edge source="SWE" target="SGP">
      <data key="d0">222144</data>
    </edge>
    <edge source="SWE" target="SVK">
      <data key="d0">464658</data>
    </edge>
    <edge source="SWE" target="VNM">
      <data key="d0">138158</data>
    </edge>
    <edge source="SWE" target="ZAF">
      <data key="d0">41329</data>
    </edge>
    <edge source="SWE" target="ESP">
      <data key="d0">232042357</data>
    </edge>
    <edge source="SWE" target="CHE">
      <data key="d0">2684479</data>
    </edge>
    <edge source="SWE" target="THA">
      <data key="d0">141995</data>
    </edge>
    <edge source="SWE" target="ARE">
      <data key="d0">180815</data>
    </edge>
    <edge source="SWE" target="TUR">
      <data key="d0">29226</data>
    </edge>
    <edge source="SWE" target="UKR">
      <data key="d0">109965</data>
    </edge>
    <edge source="SWE" target="EGY">
      <data key="d0">28635</data>
    </edge>
    <edge source="SWE" target="GBR">
      <data key="d0">199903294</data>
    </edge>
    <edge source="SWE" target="USA">
      <data key="d0">4413221</data>
    </edge>
    <edge source="THA" target="ALB">
      <data key="d0">1680809</data>
    </edge>
    <edge source="THA" target="DZA">
      <data key="d0">35609712</data>
    </edge>
    <edge source="THA" target="AZE">
      <data key="d0">17276</data>
    </edge>
    <edge source="THA" target="ARG">
      <data key="d0">31430968</data>
    </edge>
    <edge source="THA" target="AUS">
      <data key="d0">411861660</data>
    </edge>
    <edge source="THA" target="AUT">
      <data key="d0">4257187</data>
    </edge>
    <edge source="THA" target="BEL">
      <data key="d0">42514519</data>
    </edge>
    <edge source="THA" target="BRA">
      <data key="d0">33382997</data>
    </edge>
    <edge source="THA" target="BGR">
      <data key="d0">498313</data>
    </edge>
    <edge source="THA" target="BDI">
      <data key="d0">54705</data>
    </edge>
    <edge source="THA" target="KHM">
      <data key="d0">19682876</data>
    </edge>
    <edge source="THA" target="CMR">
      <data key="d0">996773</data>
    </edge>
    <edge source="THA" target="CAN">
      <data key="d0">393713972</data>
    </edge>
    <edge source="THA" target="LKA">
      <data key="d0">39967240</data>
    </edge>
    <edge source="THA" target="CHL">
      <data key="d0">37684461</data>
    </edge>
    <edge source="THA" target="CHN">
      <data key="d0">139322916</data>
    </edge>
    <edge source="THA" target="COL">
      <data key="d0">225257</data>
    </edge>
    <edge source="THA" target="CRI">
      <data key="d0">4900138</data>
    </edge>
    <edge source="THA" target="HRV">
      <data key="d0">17058150</data>
    </edge>
    <edge source="THA" target="CZE">
      <data key="d0">12213457</data>
    </edge>
    <edge source="THA" target="BEN">
      <data key="d0">1634376</data>
    </edge>
    <edge source="THA" target="DNK">
      <data key="d0">16086742</data>
    </edge>
    <edge source="THA" target="SLV">
      <data key="d0">501114</data>
    </edge>
    <edge source="THA" target="ETH">
      <data key="d0">1183092</data>
    </edge>
    <edge source="THA" target="EST">
      <data key="d0">4890633</data>
    </edge>
    <edge source="THA" target="FIN">
      <data key="d0">21569204</data>
    </edge>
    <edge source="THA" target="FRA">
      <data key="d0">99393882</data>
    </edge>
    <edge source="THA" target="GEO">
      <data key="d0">1161578</data>
    </edge>
    <edge source="THA" target="GMB">
      <data key="d0">82606</data>
    </edge>
    <edge source="THA" target="DEU">
      <data key="d0">138307269</data>
    </edge>
    <edge source="THA" target="GHA">
      <data key="d0">8180464</data>
    </edge>
    <edge source="THA" target="GRC">
      <data key="d0">11253395</data>
    </edge>
    <edge source="THA" target="GTM">
      <data key="d0">4618845</data>
    </edge>
    <edge source="THA" target="HND">
      <data key="d0">3456692</data>
    </edge>
    <edge source="THA" target="HKG">
      <data key="d0">100772096</data>
    </edge>
    <edge source="THA" target="HUN">
      <data key="d0">964567</data>
    </edge>
    <edge source="THA" target="IDN">
      <data key="d0">4714682</data>
    </edge>
    <edge source="THA" target="IRL">
      <data key="d0">3093304</data>
    </edge>
    <edge source="THA" target="ISR">
      <data key="d0">26045286</data>
    </edge>
    <edge source="THA" target="ITA">
      <data key="d0">193911592</data>
    </edge>
    <edge source="THA" target="JAM">
      <data key="d0">16665018</data>
    </edge>
    <edge source="THA" target="JPN">
      <data key="d0">1778907299</data>
    </edge>
    <edge source="THA" target="KAZ">
      <data key="d0">593801</data>
    </edge>
    <edge source="THA" target="JOR">
      <data key="d0">37123815</data>
    </edge>
    <edge source="THA" target="KOR">
      <data key="d0">136672081</data>
    </edge>
    <edge source="THA" target="KGZ">
      <data key="d0">40760</data>
    </edge>
    <edge source="THA" target="LBN">
      <data key="d0">27801286</data>
    </edge>
    <edge source="THA" target="LVA">
      <data key="d0">243265</data>
    </edge>
    <edge source="THA" target="LTU">
      <data key="d0">2538375</data>
    </edge>
    <edge source="THA" target="MDG">
      <data key="d0">17161</data>
    </edge>
    <edge source="THA" target="MYS">
      <data key="d0">112661145</data>
    </edge>
    <edge source="THA" target="MUS">
      <data key="d0">2874244</data>
    </edge>
    <edge source="THA" target="MEX">
      <data key="d0">1260288</data>
    </edge>
    <edge source="THA" target="MDA">
      <data key="d0">96436</data>
    </edge>
    <edge source="THA" target="MAR">
      <data key="d0">5415163</data>
    </edge>
    <edge source="THA" target="MOZ">
      <data key="d0">887850</data>
    </edge>
    <edge source="THA" target="OMN">
      <data key="d0">3882302</data>
    </edge>
    <edge source="THA" target="NAM">
      <data key="d0">368645</data>
    </edge>
    <edge source="THA" target="NLD">
      <data key="d0">60449815</data>
    </edge>
    <edge source="THA" target="NZL">
      <data key="d0">50804472</data>
    </edge>
    <edge source="THA" target="NIC">
      <data key="d0">4435336</data>
    </edge>
    <edge source="THA" target="NOR">
      <data key="d0">25874841</data>
    </edge>
    <edge source="THA" target="PAK">
      <data key="d0">255573</data>
    </edge>
    <edge source="THA" target="PAN">
      <data key="d0">10914519</data>
    </edge>
    <edge source="THA" target="PRY">
      <data key="d0">2290560</data>
    </edge>
    <edge source="THA" target="PER">
      <data key="d0">10610690</data>
    </edge>
    <edge source="THA" target="PHL">
      <data key="d0">4550475</data>
    </edge>
    <edge source="THA" target="POL">
      <data key="d0">10383444</data>
    </edge>
    <edge source="THA" target="PRT">
      <data key="d0">2404380</data>
    </edge>
    <edge source="THA" target="ROU">
      <data key="d0">11373805</data>
    </edge>
    <edge source="THA" target="RUS">
      <data key="d0">55501424</data>
    </edge>
    <edge source="THA" target="SAU">
      <data key="d0">149036861</data>
    </edge>
    <edge source="THA" target="SEN">
      <data key="d0">1443540</data>
    </edge>
    <edge source="THA" target="SRB">
      <data key="d0">5802082</data>
    </edge>
    <edge source="THA" target="IND">
      <data key="d0">1527669</data>
    </edge>
    <edge source="THA" target="SGP">
      <data key="d0">56854922</data>
    </edge>
    <edge source="THA" target="SVK">
      <data key="d0">2762344</data>
    </edge>
    <edge source="THA" target="VNM">
      <data key="d0">120823275</data>
    </edge>
    <edge source="THA" target="SVN">
      <data key="d0">663760</data>
    </edge>
    <edge source="THA" target="ZAF">
      <data key="d0">175385492</data>
    </edge>
    <edge source="THA" target="ZWE">
      <data key="d0">1252843</data>
    </edge>
    <edge source="THA" target="ESP">
      <data key="d0">63370664</data>
    </edge>
    <edge source="THA" target="SWE">
      <data key="d0">31907545</data>
    </edge>
    <edge source="THA" target="CHE">
      <data key="d0">19553613</data>
    </edge>
    <edge source="THA" target="TGO">
      <data key="d0">138772</data>
    </edge>
    <edge source="THA" target="ARE">
      <data key="d0">66313975</data>
    </edge>
    <edge source="THA" target="TUN">
      <data key="d0">43101155</data>
    </edge>
    <edge source="THA" target="TUR">
      <data key="d0">2294411</data>
    </edge>
    <edge source="THA" target="UGA">
      <data key="d0">30130</data>
    </edge>
    <edge source="THA" target="UKR">
      <data key="d0">3076799</data>
    </edge>
    <edge source="THA" target="MKD">
      <data key="d0">3236915</data>
    </edge>
    <edge source="THA" target="EGY">
      <data key="d0">222098761</data>
    </edge>
    <edge source="THA" target="GBR">
      <data key="d0">303227091</data>
    </edge>
    <edge source="THA" target="TZA">
      <data key="d0">1915340</data>
    </edge>
    <edge source="THA" target="USA">
      <data key="d0">1982964658</data>
    </edge>
    <edge source="THA" target="URY">
      <data key="d0">1570872</data>
    </edge>
    <edge source="TGO" target="BEN">
      <data key="d0">58410</data>
    </edge>
    <edge source="TGO" target="GHA">
      <data key="d0">112561</data>
    </edge>
    <edge source="TGO" target="KOR">
      <data key="d0">34851</data>
    </edge>
    <edge source="ARE" target="AZE">
      <data key="d0">11440</data>
    </edge>
    <edge source="ARE" target="AUS">
      <data key="d0">158438</data>
    </edge>
    <edge source="ARE" target="CAN">
      <data key="d0">87272</data>
    </edge>
    <edge source="ARE" target="LKA">
      <data key="d0">9642875</data>
    </edge>
    <edge source="ARE" target="CHN">
      <data key="d0">957714</data>
    </edge>
    <edge source="ARE" target="COL">
      <data key="d0">52156</data>
    </edge>
    <edge source="ARE" target="ETH">
      <data key="d0">166956</data>
    </edge>
    <edge source="ARE" target="FRA">
      <data key="d0">483927</data>
    </edge>
    <edge source="ARE" target="HKG">
      <data key="d0">3287094</data>
    </edge>
    <edge source="ARE" target="ITA">
      <data key="d0">655385</data>
    </edge>
    <edge source="ARE" target="CIV">
      <data key="d0">227458</data>
    </edge>
    <edge source="ARE" target="JPN">
      <data key="d0">1000195</data>
    </edge>
    <edge source="ARE" target="KAZ">
      <data key="d0">12267</data>
    </edge>
    <edge source="ARE" target="JOR">
      <data key="d0">247504</data>
    </edge>
    <edge source="ARE" target="KOR">
      <data key="d0">355461</data>
    </edge>
    <edge source="ARE" target="LBN">
      <data key="d0">266229</data>
    </edge>
    <edge source="ARE" target="MYS">
      <data key="d0">140460</data>
    </edge>
    <edge source="ARE" target="MUS">
      <data key="d0">536466</data>
    </edge>
    <edge source="ARE" target="MAR">
      <data key="d0">1264942</data>
    </edge>
    <edge source="ARE" target="OMN">
      <data key="d0">5791266</data>
    </edge>
    <edge source="ARE" target="NZL">
      <data key="d0">14330</data>
    </edge>
    <edge source="ARE" target="NOR">
      <data key="d0">221836</data>
    </edge>
    <edge source="ARE" target="PAK">
      <data key="d0">72613</data>
    </edge>
    <edge source="ARE" target="PHL">
      <data key="d0">31646</data>
    </edge>
    <edge source="ARE" target="SAU">
      <data key="d0">426229</data>
    </edge>
    <edge source="ARE" target="IND">
      <data key="d0">444375</data>
    </edge>
    <edge source="ARE" target="SGP">
      <data key="d0">190944</data>
    </edge>
    <edge source="ARE" target="VNM">
      <data key="d0">33383094</data>
    </edge>
    <edge source="ARE" target="ZAF">
      <data key="d0">136253</data>
    </edge>
    <edge source="ARE" target="THA">
      <data key="d0">941393</data>
    </edge>
    <edge source="ARE" target="TUN">
      <data key="d0">149187</data>
    </edge>
    <edge source="ARE" target="UGA">
      <data key="d0">31690</data>
    </edge>
    <edge source="ARE" target="UKR">
      <data key="d0">120207</data>
    </edge>
    <edge source="ARE" target="EGY">
      <data key="d0">2980927</data>
    </edge>
    <edge source="ARE" target="GBR">
      <data key="d0">132363</data>
    </edge>
    <edge source="ARE" target="TZA">
      <data key="d0">49876</data>
    </edge>
    <edge source="ARE" target="USA">
      <data key="d0">4025852</data>
    </edge>
    <edge source="TUR" target="AZE">
      <data key="d0">797509</data>
    </edge>
    <edge source="TUR" target="AUT">
      <data key="d0">2556411</data>
    </edge>
    <edge source="TUR" target="BEL">
      <data key="d0">2902574</data>
    </edge>
    <edge source="TUR" target="BGR">
      <data key="d0">599343</data>
    </edge>
    <edge source="TUR" target="CAN">
      <data key="d0">1595753</data>
    </edge>
    <edge source="TUR" target="CHN">
      <data key="d0">1569887</data>
    </edge>
    <edge source="TUR" target="HRV">
      <data key="d0">340054</data>
    </edge>
    <edge source="TUR" target="CZE">
      <data key="d0">3717704</data>
    </edge>
    <edge source="TUR" target="DNK">
      <data key="d0">2687035</data>
    </edge>
    <edge source="TUR" target="SLV">
      <data key="d0">124640</data>
    </edge>
    <edge source="TUR" target="FIN">
      <data key="d0">95046</data>
    </edge>
    <edge source="TUR" target="FRA">
      <data key="d0">18167989</data>
    </edge>
    <edge source="TUR" target="GEO">
      <data key="d0">103777</data>
    </edge>
    <edge source="TUR" target="DEU">
      <data key="d0">65472593</data>
    </edge>
    <edge source="TUR" target="GRC">
      <data key="d0">11286952</data>
    </edge>
    <edge source="TUR" target="HKG">
      <data key="d0">2261532</data>
    </edge>
    <edge source="TUR" target="HUN">
      <data key="d0">75703</data>
    </edge>
    <edge source="TUR" target="IRL">
      <data key="d0">366602</data>
    </edge>
    <edge source="TUR" target="ISR">
      <data key="d0">499294</data>
    </edge>
    <edge source="TUR" target="ITA">
      <data key="d0">58843521</data>
    </edge>
    <edge source="TUR" target="JPN">
      <data key="d0">45996642</data>
    </edge>
    <edge source="TUR" target="KAZ">
      <data key="d0">278400</data>
    </edge>
    <edge source="TUR" target="JOR">
      <data key="d0">1077840</data>
    </edge>
    <edge source="TUR" target="KOR">
      <data key="d0">8025401</data>
    </edge>
    <edge source="TUR" target="LBN">
      <data key="d0">18204286</data>
    </edge>
    <edge source="TUR" target="MYS">
      <data key="d0">23265</data>
    </edge>
    <edge source="TUR" target="OMN">
      <data key="d0">11150</data>
    </edge>
    <edge source="TUR" target="NLD">
      <data key="d0">81021661</data>
    </edge>
    <edge source="TUR" target="NOR">
      <data key="d0">169335</data>
    </edge>
    <edge source="TUR" target="POL">
      <data key="d0">7343071</data>
    </edge>
    <edge source="TUR" target="PRT">
      <data key="d0">450985</data>
    </edge>
    <edge source="TUR" target="ROU">
      <data key="d0">3993989</data>
    </edge>
    <edge source="TUR" target="RUS">
      <data key="d0">20563239</data>
    </edge>
    <edge source="TUR" target="SAU">
      <data key="d0">48058</data>
    </edge>
    <edge source="TUR" target="SRB">
      <data key="d0">935024</data>
    </edge>
    <edge source="TUR" target="SGP">
      <data key="d0">95431</data>
    </edge>
    <edge source="TUR" target="SVK">
      <data key="d0">358921</data>
    </edge>
    <edge source="TUR" target="VNM">
      <data key="d0">1556828</data>
    </edge>
    <edge source="TUR" target="SVN">
      <data key="d0">280347</data>
    </edge>
    <edge source="TUR" target="ESP">
      <data key="d0">15728520</data>
    </edge>
    <edge source="TUR" target="SWE">
      <data key="d0">3067423</data>
    </edge>
    <edge source="TUR" target="CHE">
      <data key="d0">579626</data>
    </edge>
    <edge source="TUR" target="THA">
      <data key="d0">96404</data>
    </edge>
    <edge source="TUR" target="ARE">
      <data key="d0">2936956</data>
    </edge>
    <edge source="TUR" target="TUN">
      <data key="d0">3084107</data>
    </edge>
    <edge source="TUR" target="UKR">
      <data key="d0">1239399</data>
    </edge>
    <edge source="TUR" target="GBR">
      <data key="d0">23442694</data>
    </edge>
    <edge source="TUR" target="USA">
      <data key="d0">8211357</data>
    </edge>
    <edge source="UKR" target="AZE">
      <data key="d0">372811</data>
    </edge>
    <edge source="UKR" target="AUS">
      <data key="d0">30495</data>
    </edge>
    <edge source="UKR" target="ARM">
      <data key="d0">543229</data>
    </edge>
    <edge source="UKR" target="BLR">
      <data key="d0">2008699</data>
    </edge>
    <edge source="UKR" target="CAN">
      <data key="d0">226277</data>
    </edge>
    <edge source="UKR" target="CHN">
      <data key="d0">43791</data>
    </edge>
    <edge source="UKR" target="FRA">
      <data key="d0">172117</data>
    </edge>
    <edge source="UKR" target="GEO">
      <data key="d0">707664</data>
    </edge>
    <edge source="UKR" target="DEU">
      <data key="d0">3348902</data>
    </edge>
    <edge source="UKR" target="ISR">
      <data key="d0">199700</data>
    </edge>
    <edge source="UKR" target="ITA">
      <data key="d0">106411</data>
    </edge>
    <edge source="UKR" target="KAZ">
      <data key="d0">1523525</data>
    </edge>
    <edge source="UKR" target="KOR">
      <data key="d0">26050</data>
    </edge>
    <edge source="UKR" target="KGZ">
      <data key="d0">757792</data>
    </edge>
    <edge source="UKR" target="LTU">
      <data key="d0">151365</data>
    </edge>
    <edge source="UKR" target="MDA">
      <data key="d0">2434677</data>
    </edge>
    <edge source="UKR" target="PAN">
      <data key="d0">54218</data>
    </edge>
    <edge source="UKR" target="POL">
      <data key="d0">339864</data>
    </edge>
    <edge source="UKR" target="RUS">
      <data key="d0">50645680</data>
    </edge>
    <edge source="UKR" target="ARE">
      <data key="d0">13864</data>
    </edge>
    <edge source="UKR" target="TUR">
      <data key="d0">326559</data>
    </edge>
    <edge source="UKR" target="GBR">
      <data key="d0">30145</data>
    </edge>
    <edge source="UKR" target="USA">
      <data key="d0">332471</data>
    </edge>
    <edge source="EGY" target="PSE">
      <data key="d0">50832</data>
    </edge>
    <edge source="EGY" target="GRC">
      <data key="d0">131438</data>
    </edge>
    <edge source="EGY" target="HKG">
      <data key="d0">85826</data>
    </edge>
    <edge source="EGY" target="ISR">
      <data key="d0">625462</data>
    </edge>
    <edge source="EGY" target="ITA">
      <data key="d0">5229522</data>
    </edge>
    <edge source="EGY" target="JOR">
      <data key="d0">448452</data>
    </edge>
    <edge source="EGY" target="LBN">
      <data key="d0">5348132</data>
    </edge>
    <edge source="EGY" target="OMN">
      <data key="d0">18697</data>
    </edge>
    <edge source="EGY" target="SAU">
      <data key="d0">2967460</data>
    </edge>
    <edge source="EGY" target="SGP">
      <data key="d0">22044</data>
    </edge>
    <edge source="EGY" target="ESP">
      <data key="d0">54912</data>
    </edge>
    <edge source="EGY" target="ARE">
      <data key="d0">950637</data>
    </edge>
    <edge source="EGY" target="TUN">
      <data key="d0">46251</data>
    </edge>
    <edge source="EGY" target="TUR">
      <data key="d0">270522</data>
    </edge>
    <edge source="GBR" target="AZE">
      <data key="d0">69075</data>
    </edge>
    <edge source="GBR" target="AUS">
      <data key="d0">5125571</data>
    </edge>
    <edge source="GBR" target="AUT">
      <data key="d0">4265158</data>
    </edge>
    <edge source="GBR" target="BEL">
      <data key="d0">53951727</data>
    </edge>
    <edge source="GBR" target="BRA">
      <data key="d0">136702</data>
    </edge>
    <edge source="GBR" target="BGR">
      <data key="d0">1581687</data>
    </edge>
    <edge source="GBR" target="BLR">
      <data key="d0">703875</data>
    </edge>
    <edge source="GBR" target="CAN">
      <data key="d0">13410498</data>
    </edge>
    <edge source="GBR" target="LKA">
      <data key="d0">114863</data>
    </edge>
    <edge source="GBR" target="CHN">
      <data key="d0">78248784</data>
    </edge>
    <edge source="GBR" target="COL">
      <data key="d0">99160</data>
    </edge>
    <edge source="GBR" target="HRV">
      <data key="d0">2990217</data>
    </edge>
    <edge source="GBR" target="CZE">
      <data key="d0">1425780</data>
    </edge>
    <edge source="GBR" target="BEN">
      <data key="d0">337444</data>
    </edge>
    <edge source="GBR" target="DNK">
      <data key="d0">29201598</data>
    </edge>
    <edge source="GBR" target="ECU">
      <data key="d0">499539</data>
    </edge>
    <edge source="GBR" target="EST">
      <data key="d0">1236880</data>
    </edge>
    <edge source="GBR" target="FIN">
      <data key="d0">1457888</data>
    </edge>
    <edge source="GBR" target="FRA">
      <data key="d0">480820752</data>
    </edge>
    <edge source="GBR" target="GEO">
      <data key="d0">135743</data>
    </edge>
    <edge source="GBR" target="DEU">
      <data key="d0">151326100</data>
    </edge>
    <edge source="GBR" target="GHA">
      <data key="d0">128846</data>
    </edge>
    <edge source="GBR" target="GRC">
      <data key="d0">5178541</data>
    </edge>
    <edge source="GBR" target="HKG">
      <data key="d0">16537044</data>
    </edge>
    <edge source="GBR" target="HUN">
      <data key="d0">1148795</data>
    </edge>
    <edge source="GBR" target="IDN">
      <data key="d0">391557</data>
    </edge>
    <edge source="GBR" target="IRL">
      <data key="d0">186427063</data>
    </edge>
    <edge source="GBR" target="ISR">
      <data key="d0">1572965</data>
    </edge>
    <edge source="GBR" target="ITA">
      <data key="d0">137896931</data>
    </edge>
    <edge source="GBR" target="CIV">
      <data key="d0">96431</data>
    </edge>
    <edge source="GBR" target="JAM">
      <data key="d0">90217</data>
    </edge>
    <edge source="GBR" target="JPN">
      <data key="d0">13287614</data>
    </edge>
    <edge source="GBR" target="KAZ">
      <data key="d0">138544</data>
    </edge>
    <edge source="GBR" target="JOR">
      <data key="d0">318415</data>
    </edge>
    <edge source="GBR" target="KOR">
      <data key="d0">27175402</data>
    </edge>
    <edge source="GBR" target="LBN">
      <data key="d0">7492176</data>
    </edge>
    <edge source="GBR" target="LVA">
      <data key="d0">3565527</data>
    </edge>
    <edge source="GBR" target="LTU">
      <data key="d0">1765706</data>
    </edge>
    <edge source="GBR" target="MYS">
      <data key="d0">462197</data>
    </edge>
    <edge source="GBR" target="MUS">
      <data key="d0">385222</data>
    </edge>
    <edge source="GBR" target="MEX">
      <data key="d0">194315</data>
    </edge>
    <edge source="GBR" target="MDA">
      <data key="d0">479045</data>
    </edge>
    <edge source="GBR" target="MAR">
      <data key="d0">13033</data>
    </edge>
    <edge source="GBR" target="OMN">
      <data key="d0">341277</data>
    </edge>
    <edge source="GBR" target="NAM">
      <data key="d0">20049</data>
    </edge>
    <edge source="GBR" target="NLD">
      <data key="d0">101270142</data>
    </edge>
    <edge source="GBR" target="NZL">
      <data key="d0">174214</data>
    </edge>
    <edge source="GBR" target="NOR">
      <data key="d0">9087048</data>
    </edge>
    <edge source="GBR" target="PAK">
      <data key="d0">12567</data>
    </edge>
    <edge source="GBR" target="PER">
      <data key="d0">243429</data>
    </edge>
    <edge source="GBR" target="PHL">
      <data key="d0">326051</data>
    </edge>
    <edge source="GBR" target="POL">
      <data key="d0">53739453</data>
    </edge>
    <edge source="GBR" target="PRT">
      <data key="d0">11643213</data>
    </edge>
    <edge source="GBR" target="ROU">
      <data key="d0">1969158</data>
    </edge>
    <edge source="GBR" target="RUS">
      <data key="d0">31227243</data>
    </edge>
    <edge source="GBR" target="SAU">
      <data key="d0">1492716</data>
    </edge>
    <edge source="GBR" target="IND">
      <data key="d0">1859391</data>
    </edge>
    <edge source="GBR" target="SGP">
      <data key="d0">3189899</data>
    </edge>
    <edge source="GBR" target="SVK">
      <data key="d0">567359</data>
    </edge>
    <edge source="GBR" target="VNM">
      <data key="d0">10386712</data>
    </edge>
    <edge source="GBR" target="SVN">
      <data key="d0">1763994</data>
    </edge>
    <edge source="GBR" target="ZAF">
      <data key="d0">5825629</data>
    </edge>
    <edge source="GBR" target="ZWE">
      <data key="d0">356467</data>
    </edge>
    <edge source="GBR" target="ESP">
      <data key="d0">189335778</data>
    </edge>
    <edge source="GBR" target="SWE">
      <data key="d0">11747703</data>
    </edge>
    <edge source="GBR" target="CHE">
      <data key="d0">15696540</data>
    </edge>
    <edge source="GBR" target="THA">
      <data key="d0">2383765</data>
    </edge>
    <edge source="GBR" target="ARE">
      <data key="d0">21615803</data>
    </edge>
    <edge source="GBR" target="TUR">
      <data key="d0">569012</data>
    </edge>
    <edge source="GBR" target="UGA">
      <data key="d0">23879</data>
    </edge>
    <edge source="GBR" target="UKR">
      <data key="d0">15504263</data>
    </edge>
    <edge source="GBR" target="EGY">
      <data key="d0">8715068</data>
    </edge>
    <edge source="GBR" target="USA">
      <data key="d0">283320598</data>
    </edge>
    <edge source="GBR" target="URY">
      <data key="d0">87318</data>
    </edge>
    <edge source="USA" target="ALB">
      <data key="d0">252510</data>
    </edge>
    <edge source="USA" target="ARG">
      <data key="d0">176295</data>
    </edge>
    <edge source="USA" target="AUS">
      <data key="d0">49593426</data>
    </edge>
    <edge source="USA" target="AUT">
      <data key="d0">267409</data>
    </edge>
    <edge source="USA" target="ARM">
      <data key="d0">591937</data>
    </edge>
    <edge source="USA" target="BEL">
      <data key="d0">33820426</data>
    </edge>
    <edge source="USA" target="BOL">
      <data key="d0">17812</data>
    </edge>
    <edge source="USA" target="BRA">
      <data key="d0">4426529</data>
    </edge>
    <edge source="USA" target="BGR">
      <data key="d0">340163</data>
    </edge>
    <edge source="USA" target="BLR">
      <data key="d0">265500</data>
    </edge>
    <edge source="USA" target="KHM">
      <data key="d0">55285</data>
    </edge>
    <edge source="USA" target="CMR">
      <data key="d0">2747686</data>
    </edge>
    <edge source="USA" target="CAN">
      <data key="d0">1164555146</data>
    </edge>
    <edge source="USA" target="CAF">
      <data key="d0">50000</data>
    </edge>
    <edge source="USA" target="LKA">
      <data key="d0">1744168</data>
    </edge>
    <edge source="USA" target="CHL">
      <data key="d0">3668734</data>
    </edge>
    <edge source="USA" target="CHN">
      <data key="d0">1130223917</data>
    </edge>
    <edge source="USA" target="COL">
      <data key="d0">8182613</data>
    </edge>
    <edge source="USA" target="CRI">
      <data key="d0">4934041</data>
    </edge>
    <edge source="USA" target="HRV">
      <data key="d0">1183465</data>
    </edge>
    <edge source="USA" target="CZE">
      <data key="d0">154798</data>
    </edge>
    <edge source="USA" target="BEN">
      <data key="d0">500150</data>
    </edge>
    <edge source="USA" target="DNK">
      <data key="d0">31582887</data>
    </edge>
    <edge source="USA" target="ECU">
      <data key="d0">5233043</data>
    </edge>
    <edge source="USA" target="SLV">
      <data key="d0">740303</data>
    </edge>
    <edge source="USA" target="EST">
      <data key="d0">4056590</data>
    </edge>
    <edge source="USA" target="FIN">
      <data key="d0">1739765</data>
    </edge>
    <edge source="USA" target="FRA">
      <data key="d0">159670356</data>
    </edge>
    <edge source="USA" target="GEO">
      <data key="d0">2409893</data>
    </edge>
    <edge source="USA" target="PSE">
      <data key="d0">19200</data>
    </edge>
    <edge source="USA" target="DEU">
      <data key="d0">289456485</data>
    </edge>
    <edge source="USA" target="GHA">
      <data key="d0">1600280</data>
    </edge>
    <edge source="USA" target="GRC">
      <data key="d0">5986393</data>
    </edge>
    <edge source="USA" target="GTM">
      <data key="d0">4917702</data>
    </edge>
    <edge source="USA" target="HND">
      <data key="d0">3779616</data>
    </edge>
    <edge source="USA" target="HKG">
      <data key="d0">174466443</data>
    </edge>
    <edge source="USA" target="HUN">
      <data key="d0">119478</data>
    </edge>
    <edge source="USA" target="IDN">
      <data key="d0">32072651</data>
    </edge>
    <edge source="USA" target="IRL">
      <data key="d0">633082</data>
    </edge>
    <edge source="USA" target="ISR">
      <data key="d0">6894659</data>
    </edge>
    <edge source="USA" target="ITA">
      <data key="d0">80660198</data>
    </edge>
    <edge source="USA" target="CIV">
      <data key="d0">197810</data>
    </edge>
    <edge source="USA" target="JAM">
      <data key="d0">5839306</data>
    </edge>
    <edge source="USA" target="JPN">
      <data key="d0">760083789</data>
    </edge>
    <edge source="USA" target="KAZ">
      <data key="d0">156822</data>
    </edge>
    <edge source="USA" target="JOR">
      <data key="d0">361381</data>
    </edge>
    <edge source="USA" target="KOR">
      <data key="d0">413927130</data>
    </edge>
    <edge source="USA" target="LBN">
      <data key="d0">463804</data>
    </edge>
    <edge source="USA" target="LVA">
      <data key="d0">386325</data>
    </edge>
    <edge source="USA" target="LTU">
      <data key="d0">24318264</data>
    </edge>
    <edge source="USA" target="MYS">
      <data key="d0">9116850</data>
    </edge>
    <edge source="USA" target="MUS">
      <data key="d0">2438588</data>
    </edge>
    <edge source="USA" target="MEX">
      <data key="d0">55314484</data>
    </edge>
    <edge source="USA" target="MDA">
      <data key="d0">568033</data>
    </edge>
    <edge source="USA" target="MAR">
      <data key="d0">819801</data>
    </edge>
    <edge source="USA" target="NLD">
      <data key="d0">190292876</data>
    </edge>
    <edge source="USA" target="NZL">
      <data key="d0">5197697</data>
    </edge>
    <edge source="USA" target="NIC">
      <data key="d0">1062780</data>
    </edge>
    <edge source="USA" target="NOR">
      <data key="d0">14218073</data>
    </edge>
    <edge source="USA" target="PAK">
      <data key="d0">50000</data>
    </edge>
    <edge source="USA" target="PAN">
      <data key="d0">7839363</data>
    </edge>
    <edge source="USA" target="PER">
      <data key="d0">9205980</data>
    </edge>
    <edge source="USA" target="PHL">
      <data key="d0">18761247</data>
    </edge>
    <edge source="USA" target="POL">
      <data key="d0">14040591</data>
    </edge>
    <edge source="USA" target="PRT">
      <data key="d0">39020346</data>
    </edge>
    <edge source="USA" target="ROU">
      <data key="d0">524622</data>
    </edge>
    <edge source="USA" target="RUS">
      <data key="d0">47755180</data>
    </edge>
    <edge source="USA" target="SAU">
      <data key="d0">744608</data>
    </edge>
    <edge source="USA" target="SEN">
      <data key="d0">14800</data>
    </edge>
    <edge source="USA" target="SRB">
      <data key="d0">191336</data>
    </edge>
    <edge source="USA" target="IND">
      <data key="d0">6683451</data>
    </edge>
    <edge source="USA" target="SGP">
      <data key="d0">24049250</data>
    </edge>
    <edge source="USA" target="VNM">
      <data key="d0">38058479</data>
    </edge>
    <edge source="USA" target="SVN">
      <data key="d0">23749</data>
    </edge>
    <edge source="USA" target="ZAF">
      <data key="d0">5124554</data>
    </edge>
    <edge source="USA" target="ESP">
      <data key="d0">139443587</data>
    </edge>
    <edge source="USA" target="SWE">
      <data key="d0">21544259</data>
    </edge>
    <edge source="USA" target="CHE">
      <data key="d0">6237533</data>
    </edge>
    <edge source="USA" target="THA">
      <data key="d0">71598448</data>
    </edge>
    <edge source="USA" target="TGO">
      <data key="d0">73070</data>
    </edge>
    <edge source="USA" target="ARE">
      <data key="d0">13412611</data>
    </edge>
    <edge source="USA" target="TUN">
      <data key="d0">480000</data>
    </edge>
    <edge source="USA" target="TUR">
      <data key="d0">6953720</data>
    </edge>
    <edge source="USA" target="UGA">
      <data key="d0">46763</data>
    </edge>
    <edge source="USA" target="UKR">
      <data key="d0">78936769</data>
    </edge>
    <edge source="USA" target="MKD">
      <data key="d0">20380</data>
    </edge>
    <edge source="USA" target="EGY">
      <data key="d0">3442802</data>
    </edge>
    <edge source="USA" target="GBR">
      <data key="d0">129727346</data>
    </edge>
    <edge source="USA" target="TZA">
      <data key="d0">33660</data>
    </edge>
    <edge source="USA" target="URY">
      <data key="d0">1192940</data>
    </edge>
    <edge source="URY" target="ALB">
      <data key="d0">101803</data>
    </edge>
    <edge source="URY" target="DZA">
      <data key="d0">771309</data>
    </edge>
    <edge source="URY" target="ARG">
      <data key="d0">72013</data>
    </edge>
    <edge source="URY" target="BEL">
      <data key="d0">1681716</data>
    </edge>
    <edge source="URY" target="BRA">
      <data key="d0">36937513</data>
    </edge>
    <edge source="URY" target="CMR">
      <data key="d0">2174224</data>
    </edge>
    <edge source="URY" target="CAN">
      <data key="d0">1548141</data>
    </edge>
    <edge source="URY" target="CHL">
      <data key="d0">184645</data>
    </edge>
    <edge source="URY" target="CHN">
      <data key="d0">14755377</data>
    </edge>
    <edge source="URY" target="COL">
      <data key="d0">3633340</data>
    </edge>
    <edge source="URY" target="CRI">
      <data key="d0">19872</data>
    </edge>
    <edge source="URY" target="HRV">
      <data key="d0">65342</data>
    </edge>
    <edge source="URY" target="BEN">
      <data key="d0">952602</data>
    </edge>
    <edge source="URY" target="DNK">
      <data key="d0">72433</data>
    </edge>
    <edge source="URY" target="SLV">
      <data key="d0">103648</data>
    </edge>
    <edge source="URY" target="EST">
      <data key="d0">31599</data>
    </edge>
    <edge source="URY" target="FRA">
      <data key="d0">5888067</data>
    </edge>
    <edge source="URY" target="GEO">
      <data key="d0">80909</data>
    </edge>
    <edge source="URY" target="DEU">
      <data key="d0">123107</data>
    </edge>
    <edge source="URY" target="GHA">
      <data key="d0">736380</data>
    </edge>
    <edge source="URY" target="GRC">
      <data key="d0">303937</data>
    </edge>
    <edge source="URY" target="HKG">
      <data key="d0">664051</data>
    </edge>
    <edge source="URY" target="ISR">
      <data key="d0">2776930</data>
    </edge>
    <edge source="URY" target="ITA">
      <data key="d0">24957732</data>
    </edge>
    <edge source="URY" target="CIV">
      <data key="d0">725975</data>
    </edge>
    <edge source="URY" target="JPN">
      <data key="d0">1099564</data>
    </edge>
    <edge source="URY" target="JOR">
      <data key="d0">106514</data>
    </edge>
    <edge source="URY" target="KOR">
      <data key="d0">1968188</data>
    </edge>
    <edge source="URY" target="LTU">
      <data key="d0">916081</data>
    </edge>
    <edge source="URY" target="MYS">
      <data key="d0">188120</data>
    </edge>
    <edge source="URY" target="MEX">
      <data key="d0">85864</data>
    </edge>
    <edge source="URY" target="MDA">
      <data key="d0">636366</data>
    </edge>
    <edge source="URY" target="MAR">
      <data key="d0">48666</data>
    </edge>
    <edge source="URY" target="NAM">
      <data key="d0">164081</data>
    </edge>
    <edge source="URY" target="NLD">
      <data key="d0">23229</data>
    </edge>
    <edge source="URY" target="PRY">
      <data key="d0">104164</data>
    </edge>
    <edge source="URY" target="PER">
      <data key="d0">70846</data>
    </edge>
    <edge source="URY" target="PHL">
      <data key="d0">18962</data>
    </edge>
    <edge source="URY" target="PRT">
      <data key="d0">133557</data>
    </edge>
    <edge source="URY" target="RUS">
      <data key="d0">455789</data>
    </edge>
    <edge source="URY" target="SRB">
      <data key="d0">797110</data>
    </edge>
    <edge source="URY" target="IND">
      <data key="d0">42817</data>
    </edge>
    <edge source="URY" target="SGP">
      <data key="d0">877749</data>
    </edge>
    <edge source="URY" target="VNM">
      <data key="d0">2980378</data>
    </edge>
    <edge source="URY" target="ZAF">
      <data key="d0">2304187</data>
    </edge>
    <edge source="URY" target="ESP">
      <data key="d0">4797322</data>
    </edge>
    <edge source="URY" target="SWE">
      <data key="d0">18117</data>
    </edge>
    <edge source="URY" target="CHE">
      <data key="d0">383610</data>
    </edge>
    <edge source="URY" target="THA">
      <data key="d0">336811</data>
    </edge>
    <edge source="URY" target="TGO">
      <data key="d0">321026</data>
    </edge>
    <edge source="URY" target="UKR">
      <data key="d0">1516404</data>
    </edge>
    <edge source="URY" target="MKD">
      <data key="d0">149049</data>
    </edge>
    <edge source="URY" target="GBR">
      <data key="d0">314106</data>
    </edge>
    <edge source="URY" target="USA">
      <data key="d0">2932224</data>
    </edge>
    <edge source="AUT" target="BEL">
      <data key="d0">83530</data>
    </edge>
    <edge source="AUT" target="BGR">
      <data key="d0">56146</data>
    </edge>
    <edge source="AUT" target="HRV">
      <data key="d0">11404</data>
    </edge>
    <edge source="AUT" target="CZE">
      <data key="d0">1902797</data>
    </edge>
    <edge source="AUT" target="DNK">
      <data key="d0">34663</data>
    </edge>
    <edge source="AUT" target="FIN">
      <data key="d0">12359</data>
    </edge>
    <edge source="AUT" target="FRA">
      <data key="d0">250977</data>
    </edge>
    <edge source="AUT" target="DEU">
      <data key="d0">11572188</data>
    </edge>
    <edge source="AUT" target="GRC">
      <data key="d0">2026470</data>
    </edge>
    <edge source="AUT" target="HKG">
      <data key="d0">12575</data>
    </edge>
    <edge source="AUT" target="HUN">
      <data key="d0">2237379</data>
    </edge>
    <edge source="AUT" target="ITA">
      <data key="d0">1380272</data>
    </edge>
    <edge source="AUT" target="LVA">
      <data key="d0">67458</data>
    </edge>
    <edge source="AUT" target="MUS">
      <data key="d0">11917</data>
    </edge>
    <edge source="AUT" target="NLD">
      <data key="d0">4047545</data>
    </edge>
    <edge source="AUT" target="POL">
      <data key="d0">1261189</data>
    </edge>
    <edge source="AUT" target="ROU">
      <data key="d0">346659</data>
    </edge>
    <edge source="AUT" target="SRB">
      <data key="d0">73873</data>
    </edge>
    <edge source="AUT" target="SVK">
      <data key="d0">3467343</data>
    </edge>
    <edge source="AUT" target="SVN">
      <data key="d0">3061082</data>
    </edge>
    <edge source="AUT" target="ESP">
      <data key="d0">33639</data>
    </edge>
    <edge source="AUT" target="SWE">
      <data key="d0">10886</data>
    </edge>
    <edge source="AUT" target="CHE">
      <data key="d0">8853195</data>
    </edge>
    <edge source="AUT" target="GBR">
      <data key="d0">335657</data>
    </edge>
    <edge source="KHM" target="CHN">
      <data key="d0">598210</data>
    </edge>
    <edge source="KHM" target="HKG">
      <data key="d0">127470</data>
    </edge>
    <edge source="KHM" target="JPN">
      <data key="d0">358798</data>
    </edge>
    <edge source="KHM" target="MYS">
      <data key="d0">37621</data>
    </edge>
    <edge source="KHM" target="SGP">
      <data key="d0">46303</data>
    </edge>
    <edge source="KHM" target="VNM">
      <data key="d0">141402</data>
    </edge>
    <edge source="KHM" target="THA">
      <data key="d0">51455</data>
    </edge>
    <edge source="IRL" target="AUT">
      <data key="d0">454661</data>
    </edge>
    <edge source="IRL" target="BEL">
      <data key="d0">10984603</data>
    </edge>
    <edge source="IRL" target="BGR">
      <data key="d0">290049</data>
    </edge>
    <edge source="IRL" target="BLR">
      <data key="d0">51713</data>
    </edge>
    <edge source="IRL" target="CMR">
      <data key="d0">22803517</data>
    </edge>
    <edge source="IRL" target="CHN">
      <data key="d0">9888761</data>
    </edge>
    <edge source="IRL" target="HRV">
      <data key="d0">213234</data>
    </edge>
    <edge source="IRL" target="CZE">
      <data key="d0">2277997</data>
    </edge>
    <edge source="IRL" target="BEN">
      <data key="d0">4016451</data>
    </edge>
    <edge source="IRL" target="DNK">
      <data key="d0">8800301</data>
    </edge>
    <edge source="IRL" target="EST">
      <data key="d0">199264</data>
    </edge>
    <edge source="IRL" target="FIN">
      <data key="d0">11522</data>
    </edge>
    <edge source="IRL" target="FRA">
      <data key="d0">164866117</data>
    </edge>
    <edge source="IRL" target="GEO">
      <data key="d0">594360</data>
    </edge>
    <edge source="IRL" target="DEU">
      <data key="d0">42103139</data>
    </edge>
    <edge source="IRL" target="GHA">
      <data key="d0">7679119</data>
    </edge>
    <edge source="IRL" target="GRC">
      <data key="d0">1250593</data>
    </edge>
    <edge source="IRL" target="HKG">
      <data key="d0">2845602</data>
    </edge>
    <edge source="IRL" target="HUN">
      <data key="d0">28822</data>
    </edge>
    <edge source="IRL" target="IDN">
      <data key="d0">795037</data>
    </edge>
    <edge source="IRL" target="ISR">
      <data key="d0">782181</data>
    </edge>
    <edge source="IRL" target="ITA">
      <data key="d0">29944818</data>
    </edge>
    <edge source="IRL" target="CIV">
      <data key="d0">4255381</data>
    </edge>
    <edge source="IRL" target="JAM">
      <data key="d0">1085356</data>
    </edge>
    <edge source="IRL" target="JPN">
      <data key="d0">8282705</data>
    </edge>
    <edge source="IRL" target="JOR">
      <data key="d0">509363</data>
    </edge>
    <edge source="IRL" target="KOR">
      <data key="d0">11106392</data>
    </edge>
    <edge source="IRL" target="LVA">
      <data key="d0">303016</data>
    </edge>
    <edge source="IRL" target="LTU">
      <data key="d0">34237</data>
    </edge>
    <edge source="IRL" target="MYS">
      <data key="d0">78017</data>
    </edge>
    <edge source="IRL" target="NLD">
      <data key="d0">20456903</data>
    </edge>
    <edge source="IRL" target="NOR">
      <data key="d0">50936</data>
    </edge>
    <edge source="IRL" target="POL">
      <data key="d0">9456057</data>
    </edge>
    <edge source="IRL" target="PRT">
      <data key="d0">5189104</data>
    </edge>
    <edge source="IRL" target="ROU">
      <data key="d0">412329</data>
    </edge>
    <edge source="IRL" target="RUS">
      <data key="d0">12739408</data>
    </edge>
    <edge source="IRL" target="SGP">
      <data key="d0">146633</data>
    </edge>
    <edge source="IRL" target="SVK">
      <data key="d0">1563544</data>
    </edge>
    <edge source="IRL" target="VNM">
      <data key="d0">304884</data>
    </edge>
    <edge source="IRL" target="SVN">
      <data key="d0">275114</data>
    </edge>
    <edge source="IRL" target="ESP">
      <data key="d0">77809578</data>
    </edge>
    <edge source="IRL" target="SWE">
      <data key="d0">6231220</data>
    </edge>
    <edge source="IRL" target="CHE">
      <data key="d0">4238738</data>
    </edge>
    <edge source="IRL" target="THA">
      <data key="d0">227948</data>
    </edge>
    <edge source="IRL" target="TGO">
      <data key="d0">1554547</data>
    </edge>
    <edge source="IRL" target="ARE">
      <data key="d0">84932</data>
    </edge>
    <edge source="IRL" target="TUR">
      <data key="d0">67261</data>
    </edge>
    <edge source="IRL" target="UKR">
      <data key="d0">557777</data>
    </edge>
    <edge source="IRL" target="EGY">
      <data key="d0">17051234</data>
    </edge>
    <edge source="IRL" target="GBR">
      <data key="d0">79694599</data>
    </edge>
    <edge source="IRL" target="USA">
      <data key="d0">501964</data>
    </edge>
    <edge source="IND" target="ALB">
      <data key="d0">163764</data>
    </edge>
    <edge source="IND" target="DZA">
      <data key="d0">4837563</data>
    </edge>
    <edge source="IND" target="ARG">
      <data key="d0">90568</data>
    </edge>
    <edge source="IND" target="AUS">
      <data key="d0">7807834</data>
    </edge>
    <edge source="IND" target="AUT">
      <data key="d0">1140609</data>
    </edge>
    <edge source="IND" target="BEL">
      <data key="d0">142791249</data>
    </edge>
    <edge source="IND" target="BWA">
      <data key="d0">12912</data>
    </edge>
    <edge source="IND" target="BRA">
      <data key="d0">537341</data>
    </edge>
    <edge source="IND" target="BGR">
      <data key="d0">268341</data>
    </edge>
    <edge source="IND" target="BLR">
      <data key="d0">3507345</data>
    </edge>
    <edge source="IND" target="CMR">
      <data key="d0">9482943</data>
    </edge>
    <edge source="IND" target="CAN">
      <data key="d0">63974640</data>
    </edge>
    <edge source="IND" target="LKA">
      <data key="d0">8764125</data>
    </edge>
    <edge source="IND" target="CHN">
      <data key="d0">169710514</data>
    </edge>
    <edge source="IND" target="HRV">
      <data key="d0">316224</data>
    </edge>
    <edge source="IND" target="CZE">
      <data key="d0">10925</data>
    </edge>
    <edge source="IND" target="BEN">
      <data key="d0">283649</data>
    </edge>
    <edge source="IND" target="DNK">
      <data key="d0">4792008</data>
    </edge>
    <edge source="IND" target="FRA">
      <data key="d0">106554899</data>
    </edge>
    <edge source="IND" target="GEO">
      <data key="d0">113027</data>
    </edge>
    <edge source="IND" target="DEU">
      <data key="d0">35541875</data>
    </edge>
    <edge source="IND" target="GHA">
      <data key="d0">207554</data>
    </edge>
    <edge source="IND" target="GRC">
      <data key="d0">21553656</data>
    </edge>
    <edge source="IND" target="HKG">
      <data key="d0">97988722</data>
    </edge>
    <edge source="IND" target="IDN">
      <data key="d0">17246142</data>
    </edge>
    <edge source="IND" target="IRL">
      <data key="d0">2578622</data>
    </edge>
    <edge source="IND" target="ISR">
      <data key="d0">1242924</data>
    </edge>
    <edge source="IND" target="ITA">
      <data key="d0">104764875</data>
    </edge>
    <edge source="IND" target="CIV">
      <data key="d0">1646156</data>
    </edge>
    <edge source="IND" target="JPN">
      <data key="d0">346444438</data>
    </edge>
    <edge source="IND" target="KAZ">
      <data key="d0">171772</data>
    </edge>
    <edge source="IND" target="JOR">
      <data key="d0">661631</data>
    </edge>
    <edge source="IND" target="KOR">
      <data key="d0">14959354</data>
    </edge>
    <edge source="IND" target="LBN">
      <data key="d0">5057177</data>
    </edge>
    <edge source="IND" target="LVA">
      <data key="d0">139766</data>
    </edge>
    <edge source="IND" target="LTU">
      <data key="d0">17333111</data>
    </edge>
    <edge source="IND" target="MDG">
      <data key="d0">34790</data>
    </edge>
    <edge source="IND" target="MYS">
      <data key="d0">33409684</data>
    </edge>
    <edge source="IND" target="MUS">
      <data key="d0">7672375</data>
    </edge>
    <edge source="IND" target="MEX">
      <data key="d0">514519</data>
    </edge>
    <edge source="IND" target="MAR">
      <data key="d0">194511</data>
    </edge>
    <edge source="IND" target="MOZ">
      <data key="d0">65945</data>
    </edge>
    <edge source="IND" target="OMN">
      <data key="d0">8294492</data>
    </edge>
    <edge source="IND" target="NAM">
      <data key="d0">2057241</data>
    </edge>
    <edge source="IND" target="NLD">
      <data key="d0">51632160</data>
    </edge>
    <edge source="IND" target="NZL">
      <data key="d0">1454578</data>
    </edge>
    <edge source="IND" target="NOR">
      <data key="d0">1430900</data>
    </edge>
    <edge source="IND" target="PAN">
      <data key="d0">453322</data>
    </edge>
    <edge source="IND" target="PER">
      <data key="d0">2662235</data>
    </edge>
    <edge source="IND" target="PHL">
      <data key="d0">6416698</data>
    </edge>
    <edge source="IND" target="POL">
      <data key="d0">2306222</data>
    </edge>
    <edge source="IND" target="PRT">
      <data key="d0">39581126</data>
    </edge>
    <edge source="IND" target="RUS">
      <data key="d0">25567573</data>
    </edge>
    <edge source="IND" target="SAU">
      <data key="d0">33794750</data>
    </edge>
    <edge source="IND" target="SGP">
      <data key="d0">46788274</data>
    </edge>
    <edge source="IND" target="VNM">
      <data key="d0">477370837</data>
    </edge>
    <edge source="IND" target="SVN">
      <data key="d0">865292</data>
    </edge>
    <edge source="IND" target="ZAF">
      <data key="d0">37764875</data>
    </edge>
    <edge source="IND" target="ESP">
      <data key="d0">180209776</data>
    </edge>
    <edge source="IND" target="SWE">
      <data key="d0">1810602</data>
    </edge>
    <edge source="IND" target="CHE">
      <data key="d0">1882601</data>
    </edge>
    <edge source="IND" target="THA">
      <data key="d0">110880903</data>
    </edge>
    <edge source="IND" target="TGO">
      <data key="d0">58144</data>
    </edge>
    <edge source="IND" target="ARE">
      <data key="d0">104290778</data>
    </edge>
    <edge source="IND" target="TUN">
      <data key="d0">9120783</data>
    </edge>
    <edge source="IND" target="TUR">
      <data key="d0">8076185</data>
    </edge>
    <edge source="IND" target="UKR">
      <data key="d0">631057</data>
    </edge>
    <edge source="IND" target="EGY">
      <data key="d0">19988604</data>
    </edge>
    <edge source="IND" target="GBR">
      <data key="d0">89077289</data>
    </edge>
    <edge source="IND" target="TZA">
      <data key="d0">179214</data>
    </edge>
    <edge source="IND" target="USA">
      <data key="d0">684428318</data>
    </edge>
    <edge source="IND" target="URY">
      <data key="d0">76517</data>
    </edge>
    <edge source="CHE" target="AUT">
      <data key="d0">88555</data>
    </edge>
    <edge source="CHE" target="DNK">
      <data key="d0">402088</data>
    </edge>
    <edge source="CHE" target="FRA">
      <data key="d0">819272</data>
    </edge>
    <edge source="CHE" target="DEU">
      <data key="d0">2663579</data>
    </edge>
    <edge source="CHE" target="HKG">
      <data key="d0">1241396</data>
    </edge>
    <edge source="CHE" target="IDN">
      <data key="d0">132311</data>
    </edge>
    <edge source="CHE" target="ITA">
      <data key="d0">89347</data>
    </edge>
    <edge source="CHE" target="JPN">
      <data key="d0">22629</data>
    </edge>
    <edge source="CHE" target="KOR">
      <data key="d0">30832</data>
    </edge>
    <edge source="CHE" target="NOR">
      <data key="d0">100398</data>
    </edge>
    <edge source="CHE" target="PAN">
      <data key="d0">12340</data>
    </edge>
    <edge source="CHE" target="PHL">
      <data key="d0">12967</data>
    </edge>
    <edge source="CHE" target="POL">
      <data key="d0">405352</data>
    </edge>
    <edge source="CHE" target="PRT">
      <data key="d0">11595</data>
    </edge>
    <edge source="CHE" target="SGP">
      <data key="d0">96055</data>
    </edge>
    <edge source="CHE" target="ESP">
      <data key="d0">81335</data>
    </edge>
    <edge source="CHE" target="SWE">
      <data key="d0">67158</data>
    </edge>
    <edge source="CHE" target="ARE">
      <data key="d0">23808</data>
    </edge>
    <edge source="CHE" target="EGY">
      <data key="d0">39454</data>
    </edge>
    <edge source="CHE" target="GBR">
      <data key="d0">1318759</data>
    </edge>
    <edge source="CHE" target="USA">
      <data key="d0">191096</data>
    </edge>
    <edge source="FIN" target="BRA">
      <data key="d0">10821</data>
    </edge>
    <edge source="FIN" target="CAN">
      <data key="d0">32881</data>
    </edge>
    <edge source="FIN" target="DNK">
      <data key="d0">4396111</data>
    </edge>
    <edge source="FIN" target="ECU">
      <data key="d0">255575</data>
    </edge>
    <edge source="FIN" target="EST">
      <data key="d0">15644859</data>
    </edge>
    <edge source="FIN" target="FRA">
      <data key="d0">47329</data>
    </edge>
    <edge source="FIN" target="DEU">
      <data key="d0">110899</data>
    </edge>
    <edge source="FIN" target="HKG">
      <data key="d0">18564</data>
    </edge>
    <edge source="FIN" target="JPN">
      <data key="d0">636324</data>
    </edge>
    <edge source="FIN" target="LVA">
      <data key="d0">1192580</data>
    </edge>
    <edge source="FIN" target="LTU">
      <data key="d0">78055</data>
    </edge>
    <edge source="FIN" target="MDA">
      <data key="d0">117824</data>
    </edge>
    <edge source="FIN" target="NLD">
      <data key="d0">24651</data>
    </edge>
    <edge source="FIN" target="NOR">
      <data key="d0">158631</data>
    </edge>
    <edge source="FIN" target="POL">
      <data key="d0">976382</data>
    </edge>
    <edge source="FIN" target="RUS">
      <data key="d0">14786849</data>
    </edge>
    <edge source="FIN" target="VNM">
      <data key="d0">96587</data>
    </edge>
    <edge source="FIN" target="ESP">
      <data key="d0">17387</data>
    </edge>
    <edge source="FIN" target="SWE">
      <data key="d0">16042894</data>
    </edge>
    <edge source="FIN" target="CHE">
      <data key="d0">13103</data>
    </edge>
    <edge source="FIN" target="UKR">
      <data key="d0">68113</data>
    </edge>
    <edge source="FIN" target="USA">
      <data key="d0">65019</data>
    </edge>
    <edge source="BDI" target="FRA">
      <data key="d0">31923</data>
    </edge>
    <edge source="BDI" target="DEU">
      <data key="d0">15020</data>
    </edge>
    <edge source="BDI" target="HKG">
      <data key="d0">35755</data>
    </edge>
    <edge source="BDI" target="GBR">
      <data key="d0">14506</data>
    </edge>
    <edge source="BDI" target="TZA">
      <data key="d0">18288</data>
    </edge>
    <edge source="BDI" target="USA">
      <data key="d0">17704</data>
    </edge>
    <edge source="BWA" target="ZAF">
      <data key="d0">207673</data>
    </edge>
    <edge source="BWA" target="TZA">
      <data key="d0">61774</data>
    </edge>
    <edge source="TZA" target="AUS">
      <data key="d0">6925390</data>
    </edge>
    <edge source="TZA" target="BEL">
      <data key="d0">5107225</data>
    </edge>
    <edge source="TZA" target="BDI">
      <data key="d0">101003</data>
    </edge>
    <edge source="TZA" target="CAN">
      <data key="d0">107882</data>
    </edge>
    <edge source="TZA" target="LKA">
      <data key="d0">25302</data>
    </edge>
    <edge source="TZA" target="CHN">
      <data key="d0">219542</data>
    </edge>
    <edge source="TZA" target="COL">
      <data key="d0">86649</data>
    </edge>
    <edge source="TZA" target="DNK">
      <data key="d0">3914551</data>
    </edge>
    <edge source="TZA" target="FRA">
      <data key="d0">2177095</data>
    </edge>
    <edge source="TZA" target="DEU">
      <data key="d0">395294</data>
    </edge>
    <edge source="TZA" target="GRC">
      <data key="d0">1449776</data>
    </edge>
    <edge source="TZA" target="HKG">
      <data key="d0">9204775</data>
    </edge>
    <edge source="TZA" target="ISR">
      <data key="d0">4979804</data>
    </edge>
    <edge source="TZA" target="ITA">
      <data key="d0">18531806</data>
    </edge>
    <edge source="TZA" target="JPN">
      <data key="d0">5800106</data>
    </edge>
    <edge source="TZA" target="MWI">
      <data key="d0">527502</data>
    </edge>
    <edge source="TZA" target="MYS">
      <data key="d0">119334</data>
    </edge>
    <edge source="TZA" target="NLD">
      <data key="d0">12244276</data>
    </edge>
    <edge source="TZA" target="PHL">
      <data key="d0">93143</data>
    </edge>
    <edge source="TZA" target="PRT">
      <data key="d0">9419211</data>
    </edge>
    <edge source="TZA" target="ROU">
      <data key="d0">1335882</data>
    </edge>
    <edge source="TZA" target="SAU">
      <data key="d0">2987358</data>
    </edge>
    <edge source="TZA" target="IND">
      <data key="d0">23485</data>
    </edge>
    <edge source="TZA" target="SGP">
      <data key="d0">192426</data>
    </edge>
    <edge source="TZA" target="VNM">
      <data key="d0">673859</data>
    </edge>
    <edge source="TZA" target="ZWE">
      <data key="d0">101296</data>
    </edge>
    <edge source="TZA" target="ESP">
      <data key="d0">5576721</data>
    </edge>
    <edge source="TZA" target="SWE">
      <data key="d0">96893</data>
    </edge>
    <edge source="TZA" target="ARE">
      <data key="d0">11614336</data>
    </edge>
    <edge source="TZA" target="TUR">
      <data key="d0">316912</data>
    </edge>
    <edge source="TZA" target="UGA">
      <data key="d0">627578</data>
    </edge>
    <edge source="TZA" target="USA">
      <data key="d0">475962</data>
    </edge>
    <edge source="GMB" target="DNK">
      <data key="d0">150727</data>
    </edge>
    <edge source="GMB" target="DEU">
      <data key="d0">50985</data>
    </edge>
    <edge source="GMB" target="HKG">
      <data key="d0">66124</data>
    </edge>
    <edge source="GMB" target="KOR">
      <data key="d0">28190</data>
    </edge>
    <edge source="GMB" target="MRT">
      <data key="d0">39478</data>
    </edge>
    <edge source="GMB" target="NLD">
      <data key="d0">613056</data>
    </edge>
    <edge source="GMB" target="SEN">
      <data key="d0">499537</data>
    </edge>
    <edge source="GMB" target="SGP">
      <data key="d0">58386</data>
    </edge>
    <edge source="GMB" target="VNM">
      <data key="d0">115738</data>
    </edge>
    <edge source="GMB" target="ZAF">
      <data key="d0">136056</data>
    </edge>
    <edge source="GMB" target="ESP">
      <data key="d0">199410</data>
    </edge>
    <edge source="GMB" target="EGY">
      <data key="d0">139552</data>
    </edge>
    <edge source="GMB" target="GBR">
      <data key="d0">34117</data>
    </edge>
    <edge source="GMB" target="USA">
      <data key="d0">10473</data>
    </edge>
    <edge source="GMB" target="URY">
      <data key="d0">147090</data>
    </edge>
    <edge source="BFA" target="NER">
      <data key="d0">595019</data>
    </edge>
    <edge source="GTM" target="CHL">
      <data key="d0">496948</data>
    </edge>
    <edge source="GTM" target="CRI">
      <data key="d0">308738</data>
    </edge>
    <edge source="GTM" target="SLV">
      <data key="d0">361016</data>
    </edge>
    <edge source="GTM" target="FRA">
      <data key="d0">5760103</data>
    </edge>
    <edge source="GTM" target="DEU">
      <data key="d0">990889</data>
    </edge>
    <edge source="GTM" target="HND">
      <data key="d0">34800</data>
    </edge>
    <edge source="GTM" target="HKG">
      <data key="d0">83579</data>
    </edge>
    <edge source="GTM" target="JPN">
      <data key="d0">1614695</data>
    </edge>
    <edge source="GTM" target="MEX">
      <data key="d0">18048700</data>
    </edge>
    <edge source="GTM" target="POL">
      <data key="d0">178716</data>
    </edge>
    <edge source="GTM" target="PRT">
      <data key="d0">95000</data>
    </edge>
    <edge source="GTM" target="VNM">
      <data key="d0">63565</data>
    </edge>
    <edge source="GTM" target="ESP">
      <data key="d0">24481248</data>
    </edge>
    <edge source="GTM" target="EGY">
      <data key="d0">223811</data>
    </edge>
    <edge source="GTM" target="GBR">
      <data key="d0">922000</data>
    </edge>
    <edge source="GTM" target="USA">
      <data key="d0">27186788</data>
    </edge>
    <edge source="JAM" target="CAN">
      <data key="d0">11512</data>
    </edge>
    <edge source="JAM" target="FRA">
      <data key="d0">4533087</data>
    </edge>
    <edge source="JAM" target="HKG">
      <data key="d0">23243</data>
    </edge>
    <edge source="JAM" target="ARE">
      <data key="d0">42385</data>
    </edge>
    <edge source="JAM" target="USA">
      <data key="d0">3655097</data>
    </edge>
    <edge source="PAN" target="SLV">
      <data key="d0">21992</data>
    </edge>
    <edge source="HND" target="BEL">
      <data key="d0">373136</data>
    </edge>
    <edge source="HND" target="CAN">
      <data key="d0">1473857</data>
    </edge>
    <edge source="HND" target="CHN">
      <data key="d0">769510</data>
    </edge>
    <edge source="HND" target="CRI">
      <data key="d0">208147</data>
    </edge>
    <edge source="HND" target="SLV">
      <data key="d0">1310853</data>
    </edge>
    <edge source="HND" target="FRA">
      <data key="d0">2498958</data>
    </edge>
    <edge source="HND" target="DEU">
      <data key="d0">14927356</data>
    </edge>
    <edge source="HND" target="GTM">
      <data key="d0">4998299</data>
    </edge>
    <edge source="HND" target="HKG">
      <data key="d0">999440</data>
    </edge>
    <edge source="HND" target="JAM">
      <data key="d0">404139</data>
    </edge>
    <edge source="HND" target="MEX">
      <data key="d0">16800728</data>
    </edge>
    <edge source="HND" target="NLD">
      <data key="d0">258890</data>
    </edge>
    <edge source="HND" target="NIC">
      <data key="d0">341498</data>
    </edge>
    <edge source="HND" target="PRT">
      <data key="d0">104436</data>
    </edge>
    <edge source="HND" target="VNM">
      <data key="d0">990477</data>
    </edge>
    <edge source="HND" target="ESP">
      <data key="d0">11596253</data>
    </edge>
    <edge source="HND" target="GBR">
      <data key="d0">37518739</data>
    </edge>
    <edge source="HND" target="USA">
      <data key="d0">152377817</data>
    </edge>
    <edge source="MDG" target="AUT">
      <data key="d0">30057</data>
    </edge>
    <edge source="MDG" target="BEL">
      <data key="d0">1365055</data>
    </edge>
    <edge source="MDG" target="CAN">
      <data key="d0">49402</data>
    </edge>
    <edge source="MDG" target="CHN">
      <data key="d0">2628117</data>
    </edge>
    <edge source="MDG" target="DNK">
      <data key="d0">69092</data>
    </edge>
    <edge source="MDG" target="FRA">
      <data key="d0">71943587</data>
    </edge>
    <edge source="MDG" target="DEU">
      <data key="d0">1290226</data>
    </edge>
    <edge source="MDG" target="GRC">
      <data key="d0">773968</data>
    </edge>
    <edge source="MDG" target="HKG">
      <data key="d0">2241250</data>
    </edge>
    <edge source="MDG" target="ITA">
      <data key="d0">10078523</data>
    </edge>
    <edge source="MDG" target="JPN">
      <data key="d0">3238127</data>
    </edge>
    <edge source="MDG" target="KOR">
      <data key="d0">152258</data>
    </edge>
    <edge source="MDG" target="MYS">
      <data key="d0">94830</data>
    </edge>
    <edge source="MDG" target="MUS">
      <data key="d0">2145275</data>
    </edge>
    <edge source="MDG" target="NLD">
      <data key="d0">4528332</data>
    </edge>
    <edge source="MDG" target="PRT">
      <data key="d0">3083049</data>
    </edge>
    <edge source="MDG" target="SGP">
      <data key="d0">38439</data>
    </edge>
    <edge source="MDG" target="VNM">
      <data key="d0">636390</data>
    </edge>
    <edge source="MDG" target="ESP">
      <data key="d0">5406342</data>
    </edge>
    <edge source="MDG" target="THA">
      <data key="d0">127276</data>
    </edge>
    <edge source="MDG" target="GBR">
      <data key="d0">1342441</data>
    </edge>
    <edge source="MDG" target="USA">
      <data key="d0">648547</data>
    </edge>
    <edge source="MRT" target="DZA">
      <data key="d0">16661</data>
    </edge>
    <edge source="MRT" target="BEL">
      <data key="d0">550873</data>
    </edge>
    <edge source="MRT" target="BRA">
      <data key="d0">92323</data>
    </edge>
    <edge source="MRT" target="CMR">
      <data key="d0">3130920</data>
    </edge>
    <edge source="MRT" target="CHN">
      <data key="d0">19596158</data>
    </edge>
    <edge source="MRT" target="CRI">
      <data key="d0">140228</data>
    </edge>
    <edge source="MRT" target="BEN">
      <data key="d0">1777103</data>
    </edge>
    <edge source="MRT" target="FRA">
      <data key="d0">3630742</data>
    </edge>
    <edge source="MRT" target="DEU">
      <data key="d0">95803</data>
    </edge>
    <edge source="MRT" target="GHA">
      <data key="d0">27905786</data>
    </edge>
    <edge source="MRT" target="GRC">
      <data key="d0">2800668</data>
    </edge>
    <edge source="MRT" target="HKG">
      <data key="d0">264251</data>
    </edge>
    <edge source="MRT" target="ITA">
      <data key="d0">24212233</data>
    </edge>
    <edge source="MRT" target="CIV">
      <data key="d0">17372878</data>
    </edge>
    <edge source="MRT" target="JPN">
      <data key="d0">234651475</data>
    </edge>
    <edge source="MRT" target="KAZ">
      <data key="d0">262296</data>
    </edge>
    <edge source="MRT" target="KOR">
      <data key="d0">8664894</data>
    </edge>
    <edge source="MRT" target="LBN">
      <data key="d0">908554</data>
    </edge>
    <edge source="MRT" target="LVA">
      <data key="d0">12889</data>
    </edge>
    <edge source="MRT" target="LTU">
      <data key="d0">418220</data>
    </edge>
    <edge source="MRT" target="MEX">
      <data key="d0">146023</data>
    </edge>
    <edge source="MRT" target="MAR">
      <data key="d0">478712</data>
    </edge>
    <edge source="MRT" target="NAM">
      <data key="d0">123488</data>
    </edge>
    <edge source="MRT" target="NLD">
      <data key="d0">3785213</data>
    </edge>
    <edge source="MRT" target="PAN">
      <data key="d0">426583</data>
    </edge>
    <edge source="MRT" target="POL">
      <data key="d0">71144</data>
    </edge>
    <edge source="MRT" target="PRT">
      <data key="d0">17212196</data>
    </edge>
    <edge source="MRT" target="ROU">
      <data key="d0">27274</data>
    </edge>
    <edge source="MRT" target="RUS">
      <data key="d0">13509606</data>
    </edge>
    <edge source="MRT" target="SAU">
      <data key="d0">59100</data>
    </edge>
    <edge source="MRT" target="SEN">
      <data key="d0">854152</data>
    </edge>
    <edge source="MRT" target="SGP">
      <data key="d0">668612</data>
    </edge>
    <edge source="MRT" target="VNM">
      <data key="d0">3888031</data>
    </edge>
    <edge source="MRT" target="ZAF">
      <data key="d0">119068</data>
    </edge>
    <edge source="MRT" target="ESP">
      <data key="d0">124828781</data>
    </edge>
    <edge source="MRT" target="CHE">
      <data key="d0">120384</data>
    </edge>
    <edge source="MRT" target="THA">
      <data key="d0">689282</data>
    </edge>
    <edge source="MRT" target="TGO">
      <data key="d0">978217</data>
    </edge>
    <edge source="MRT" target="TUN">
      <data key="d0">329081</data>
    </edge>
    <edge source="MRT" target="TUR">
      <data key="d0">44690</data>
    </edge>
    <edge source="MRT" target="UKR">
      <data key="d0">4606879</data>
    </edge>
    <edge source="MRT" target="EGY">
      <data key="d0">2064907</data>
    </edge>
    <edge source="MRT" target="GBR">
      <data key="d0">395099</data>
    </edge>
    <edge source="MRT" target="USA">
      <data key="d0">23715</data>
    </edge>
    <edge source="OMN" target="BRA">
      <data key="d0">5026772</data>
    </edge>
    <edge source="OMN" target="CMR">
      <data key="d0">272497</data>
    </edge>
    <edge source="OMN" target="LKA">
      <data key="d0">347108</data>
    </edge>
    <edge source="OMN" target="CHN">
      <data key="d0">5165932</data>
    </edge>
    <edge source="OMN" target="CZE">
      <data key="d0">479646</data>
    </edge>
    <edge source="OMN" target="FRA">
      <data key="d0">1054567</data>
    </edge>
    <edge source="OMN" target="DEU">
      <data key="d0">126941</data>
    </edge>
    <edge source="OMN" target="GHA">
      <data key="d0">584120</data>
    </edge>
    <edge source="OMN" target="GRC">
      <data key="d0">755277</data>
    </edge>
    <edge source="OMN" target="HKG">
      <data key="d0">4220372</data>
    </edge>
    <edge source="OMN" target="IDN">
      <data key="d0">106096</data>
    </edge>
    <edge source="OMN" target="ITA">
      <data key="d0">4399630</data>
    </edge>
    <edge source="OMN" target="CIV">
      <data key="d0">1552830</data>
    </edge>
    <edge source="OMN" target="JPN">
      <data key="d0">1459997</data>
    </edge>
    <edge source="OMN" target="JOR">
      <data key="d0">589654</data>
    </edge>
    <edge source="OMN" target="KOR">
      <data key="d0">1504541</data>
    </edge>
    <edge source="OMN" target="LBN">
      <data key="d0">694848</data>
    </edge>
    <edge source="OMN" target="MYS">
      <data key="d0">3104476</data>
    </edge>
    <edge source="OMN" target="MUS">
      <data key="d0">49953</data>
    </edge>
    <edge source="OMN" target="NLD">
      <data key="d0">47204</data>
    </edge>
    <edge source="OMN" target="PHL">
      <data key="d0">17472</data>
    </edge>
    <edge source="OMN" target="SAU">
      <data key="d0">11642849</data>
    </edge>
    <edge source="OMN" target="SEN">
      <data key="d0">693425</data>
    </edge>
    <edge source="OMN" target="IND">
      <data key="d0">734273</data>
    </edge>
    <edge source="OMN" target="SGP">
      <data key="d0">15693</data>
    </edge>
    <edge source="OMN" target="VNM">
      <data key="d0">53699831</data>
    </edge>
    <edge source="OMN" target="ZAF">
      <data key="d0">51867</data>
    </edge>
    <edge source="OMN" target="ESP">
      <data key="d0">242554</data>
    </edge>
    <edge source="OMN" target="CHE">
      <data key="d0">45178</data>
    </edge>
    <edge source="OMN" target="THA">
      <data key="d0">4264949</data>
    </edge>
    <edge source="OMN" target="ARE">
      <data key="d0">33615739</data>
    </edge>
    <edge source="OMN" target="TUN">
      <data key="d0">624822</data>
    </edge>
    <edge source="OMN" target="UGA">
      <data key="d0">43256</data>
    </edge>
    <edge source="OMN" target="UKR">
      <data key="d0">77051</data>
    </edge>
    <edge source="OMN" target="EGY">
      <data key="d0">6167716</data>
    </edge>
    <edge source="OMN" target="GBR">
      <data key="d0">55862</data>
    </edge>
    <edge source="OMN" target="USA">
      <data key="d0">149254</data>
    </edge>
    <edge source="PAK" target="DZA">
      <data key="d0">16043</data>
    </edge>
    <edge source="PAK" target="CAN">
      <data key="d0">371306</data>
    </edge>
    <edge source="PAK" target="LKA">
      <data key="d0">2736065</data>
    </edge>
    <edge source="PAK" target="CHN">
      <data key="d0">43475884</data>
    </edge>
    <edge source="PAK" target="HKG">
      <data key="d0">9153495</data>
    </edge>
    <edge source="PAK" target="IDN">
      <data key="d0">6504873</data>
    </edge>
    <edge source="PAK" target="IRL">
      <data key="d0">37606</data>
    </edge>
    <edge source="PAK" target="JPN">
      <data key="d0">2580564</data>
    </edge>
    <edge source="PAK" target="JOR">
      <data key="d0">172830</data>
    </edge>
    <edge source="PAK" target="KOR">
      <data key="d0">18516488</data>
    </edge>
    <edge source="PAK" target="LBN">
      <data key="d0">748440</data>
    </edge>
    <edge source="PAK" target="MYS">
      <data key="d0">17970105</data>
    </edge>
    <edge source="PAK" target="MUS">
      <data key="d0">254856</data>
    </edge>
    <edge source="PAK" target="MOZ">
      <data key="d0">25746</data>
    </edge>
    <edge source="PAK" target="OMN">
      <data key="d0">232020</data>
    </edge>
    <edge source="PAK" target="NAM">
      <data key="d0">101509</data>
    </edge>
    <edge source="PAK" target="PHL">
      <data key="d0">88485</data>
    </edge>
    <edge source="PAK" target="POL">
      <data key="d0">19594</data>
    </edge>
    <edge source="PAK" target="SAU">
      <data key="d0">17939081</data>
    </edge>
    <edge source="PAK" target="SEN">
      <data key="d0">162468</data>
    </edge>
    <edge source="PAK" target="IND">
      <data key="d0">1585093</data>
    </edge>
    <edge source="PAK" target="SGP">
      <data key="d0">687335</data>
    </edge>
    <edge source="PAK" target="VNM">
      <data key="d0">72720489</data>
    </edge>
    <edge source="PAK" target="ZAF">
      <data key="d0">47014</data>
    </edge>
    <edge source="PAK" target="THA">
      <data key="d0">28678878</data>
    </edge>
    <edge source="PAK" target="ARE">
      <data key="d0">22185963</data>
    </edge>
    <edge source="PAK" target="TUR">
      <data key="d0">74086</data>
    </edge>
    <edge source="PAK" target="EGY">
      <data key="d0">8841480</data>
    </edge>
    <edge source="PAK" target="GBR">
      <data key="d0">242998</data>
    </edge>
    <edge source="PAK" target="USA">
      <data key="d0">1733955</data>
    </edge>
    <edge source="ZWE" target="BWA">
      <data key="d0">34609</data>
    </edge>
    <edge source="ZWE" target="MOZ">
      <data key="d0">31399</data>
    </edge>
    <edge source="ZWE" target="ZAF">
      <data key="d0">119621</data>
    </edge>
    <edge source="ZWE" target="GBR">
      <data key="d0">298732</data>
    </edge>
    <edge source="NIC" target="AUS">
      <data key="d0">142427</data>
    </edge>
    <edge source="NIC" target="BEL">
      <data key="d0">807955</data>
    </edge>
    <edge source="NIC" target="COL">
      <data key="d0">362445</data>
    </edge>
    <edge source="NIC" target="CRI">
      <data key="d0">1615150</data>
    </edge>
    <edge source="NIC" target="SLV">
      <data key="d0">205636</data>
    </edge>
    <edge source="NIC" target="FRA">
      <data key="d0">18001300</data>
    </edge>
    <edge source="NIC" target="GRC">
      <data key="d0">263738</data>
    </edge>
    <edge source="NIC" target="GTM">
      <data key="d0">3528056</data>
    </edge>
    <edge source="NIC" target="HND">
      <data key="d0">4190113</data>
    </edge>
    <edge source="NIC" target="HKG">
      <data key="d0">456554</data>
    </edge>
    <edge source="NIC" target="JAM">
      <data key="d0">423060</data>
    </edge>
    <edge source="NIC" target="JPN">
      <data key="d0">372332</data>
    </edge>
    <edge source="NIC" target="KOR">
      <data key="d0">999567</data>
    </edge>
    <edge source="NIC" target="LBN">
      <data key="d0">114586</data>
    </edge>
    <edge source="NIC" target="MEX">
      <data key="d0">4617629</data>
    </edge>
    <edge source="NIC" target="NOR">
      <data key="d0">156420</data>
    </edge>
    <edge source="NIC" target="PAN">
      <data key="d0">94547</data>
    </edge>
    <edge source="NIC" target="RUS">
      <data key="d0">649446</data>
    </edge>
    <edge source="NIC" target="VNM">
      <data key="d0">4925523</data>
    </edge>
    <edge source="NIC" target="ZAF">
      <data key="d0">424118</data>
    </edge>
    <edge source="NIC" target="ESP">
      <data key="d0">47301764</data>
    </edge>
    <edge source="NIC" target="ARE">
      <data key="d0">596990</data>
    </edge>
    <edge source="NIC" target="EGY">
      <data key="d0">1698757</data>
    </edge>
    <edge source="NIC" target="GBR">
      <data key="d0">5883081</data>
    </edge>
    <edge source="NIC" target="USA">
      <data key="d0">91422528</data>
    </edge>
    <edge source="UGA" target="AUS">
      <data key="d0">159520</data>
    </edge>
    <edge source="UGA" target="AUT">
      <data key="d0">86880</data>
    </edge>
    <edge source="UGA" target="BEL">
      <data key="d0">17074411</data>
    </edge>
    <edge source="UGA" target="BDI">
      <data key="d0">84494</data>
    </edge>
    <edge source="UGA" target="CAN">
      <data key="d0">51950</data>
    </edge>
    <edge source="UGA" target="CHN">
      <data key="d0">890999</data>
    </edge>
    <edge source="UGA" target="DNK">
      <data key="d0">129516</data>
    </edge>
    <edge source="UGA" target="FRA">
      <data key="d0">347374</data>
    </edge>
    <edge source="UGA" target="DEU">
      <data key="d0">230021</data>
    </edge>
    <edge source="UGA" target="GRC">
      <data key="d0">1565607</data>
    </edge>
    <edge source="UGA" target="HKG">
      <data key="d0">13479493</data>
    </edge>
    <edge source="UGA" target="ISR">
      <data key="d0">2549445</data>
    </edge>
    <edge source="UGA" target="ITA">
      <data key="d0">2841616</data>
    </edge>
    <edge source="UGA" target="JPN">
      <data key="d0">1382266</data>
    </edge>
    <edge source="UGA" target="JOR">
      <data key="d0">695708</data>
    </edge>
    <edge source="UGA" target="LBN">
      <data key="d0">779804</data>
    </edge>
    <edge source="UGA" target="OMN">
      <data key="d0">12003</data>
    </edge>
    <edge source="UGA" target="NLD">
      <data key="d0">7140261</data>
    </edge>
    <edge source="UGA" target="POL">
      <data key="d0">111482</data>
    </edge>
    <edge source="UGA" target="PRT">
      <data key="d0">1166259</data>
    </edge>
    <edge source="UGA" target="ROU">
      <data key="d0">377658</data>
    </edge>
    <edge source="UGA" target="SAU">
      <data key="d0">142235</data>
    </edge>
    <edge source="UGA" target="SGP">
      <data key="d0">399887</data>
    </edge>
    <edge source="UGA" target="VNM">
      <data key="d0">301574</data>
    </edge>
    <edge source="UGA" target="ZWE">
      <data key="d0">135714</data>
    </edge>
    <edge source="UGA" target="ESP">
      <data key="d0">3201963</data>
    </edge>
    <edge source="UGA" target="ARE">
      <data key="d0">2058166</data>
    </edge>
    <edge source="UGA" target="EGY">
      <data key="d0">57523</data>
    </edge>
    <edge source="UGA" target="USA">
      <data key="d0">1017515</data>
    </edge>
    <edge source="MWI" target="FRA">
      <data key="d0">16207</data>
    </edge>
    <edge source="MWI" target="DEU">
      <data key="d0">67425</data>
    </edge>
    <edge source="MWI" target="HKG">
      <data key="d0">87611</data>
    </edge>
    <edge source="MWI" target="ZWE">
      <data key="d0">13254</data>
    </edge>
    <edge source="MWI" target="SWE">
      <data key="d0">14397</data>
    </edge>
    <edge source="MWI" target="GBR">
      <data key="d0">13101</data>
    </edge>
    <edge source="MWI" target="USA">
      <data key="d0">18943</data>
    </edge>
  </graph>
</graphml>
