# Supplementary material for: Core-periphery structure in sectoral international trade networks: A new approach to an old theory
Source: PLoS One. 2020 Apr 2;15(4):e0229547. doi: 10.1371/journal.pone.0229547 (PMC7117750; doi:10.1371/journal.pone.0229547)
Supplement: S8 File — (ZIP) [file pone.0229547.s008.zip › S8_File/Networks 2012/32-COAL, COKE, BRIQUETTES.graphml]

<?xml version='1.0' encoding='utf-8'?>
<graphml xmlns="http://graphml.graphdrawing.org/xmlns" xmlns:xsi="http://www.w3.org/2001/XMLSchema-instance" xsi:schemaLocation="http://graphml.graphdrawing.org/xmlns http://graphml.graphdrawing.org/xmlns/1.0/graphml.xsd">
  <key attr.name="weight" attr.type="long" for="edge" id="d0" />
  <graph edgedefault="directed">
    <node id="ALB" />
    <node id="MKD" />
    <node id="ARG" />
    <node id="BRA" />
    <node id="CHL" />
    <node id="SLV" />
    <node id="PRY" />
    <node id="URY" />
    <node id="ARM" />
    <node id="GEO" />
    <node id="AUS" />
    <node id="BEL" />
    <node id="LKA" />
    <node id="CHN" />
    <node id="DNK" />
    <node id="FIN" />
    <node id="FRA" />
    <node id="DEU" />
    <node id="GRC" />
    <node id="HKG" />
    <node id="IDN" />
    <node id="ISR" />
    <node id="ITA" />
    <node id="JPN" />
    <node id="KOR" />
    <node id="MYS" />
    <node id="MEX" />
    <node id="OMN" />
    <node id="NLD" />
    <node id="NZL" />
    <node id="PAK" />
    <node id="PHL" />
    <node id="POL" />
    <node id="SAU" />
    <node id="IND" />
    <node id="VNM" />
    <node id="ZAF" />
    <node id="ESP" />
    <node id="SWE" />
    <node id="THA" />
    <node id="TUR" />
    <node id="GBR" />
    <node id="AUT" />
    <node id="CAN" />
    <node id="HRV" />
    <node id="CZE" />
    <node id="HUN" />
    <node id="ROU" />
    <node id="CHE" />
    <node id="BLR" />
    <node id="AZE" />
    <node id="BGR" />
    <node id="LVA" />
    <node id="LTU" />
    <node id="MDA" />
    <node id="RUS" />
    <node id="SVK" />
    <node id="UKR" />
    <node id="DZA" />
    <node id="COL" />
    <node id="ECU" />
    <node id="ETH" />
    <node id="IRL" />
    <node id="MAR" />
    <node id="NOR" />
    <node id="PRT" />
    <node id="SEN" />
    <node id="SRB" />
    <node id="SVN" />
    <node id="ARE" />
    <node id="BWA" />
    <node id="MOZ" />
    <node id="NAM" />
    <node id="ZWE" />
    <node id="KHM" />
    <node id="BOL" />
    <node id="CRI" />
    <node id="GTM" />
    <node id="HND" />
    <node id="JAM" />
    <node id="NIC" />
    <node id="PAN" />
    <node id="PER" />
    <node id="SGP" />
    <node id="EGY" />
    <node id="USA" />
    <node id="KAZ" />
    <node id="MDG" />
    <node id="NER" />
    <node id="PSE" />
    <node id="JOR" />
    <node id="LBN" />
    <node id="TUN" />
    <node id="EST" />
    <node id="CMR" />
    <node id="GHA" />
    <node id="TZA" />
    <node id="KGZ" />
    <node id="CAF" />
    <node id="MWI" />
    <node id="MUS" />
    <node id="TGO" />
    <node id="CIV" />
    <edge source="ALB" target="MKD">
      <data key="d0">41131</data>
    </edge>
    <edge source="MKD" target="SRB">
      <data key="d0">1545192</data>
    </edge>
    <edge source="ARG" target="BRA">
      <data key="d0">4746168</data>
    </edge>
    <edge source="ARG" target="CHL">
      <data key="d0">6841860</data>
    </edge>
    <edge source="ARG" target="SLV">
      <data key="d0">13536</data>
    </edge>
    <edge source="ARG" target="PRY">
      <data key="d0">701485</data>
    </edge>
    <edge source="ARG" target="URY">
      <data key="d0">444995</data>
    </edge>
    <edge source="BRA" target="ARG">
      <data key="d0">89920</data>
    </edge>
    <edge source="BRA" target="COL">
      <data key="d0">12571</data>
    </edge>
    <edge source="BRA" target="URY">
      <data key="d0">114220</data>
    </edge>
    <edge source="CHL" target="BRA">
      <data key="d0">3248536</data>
    </edge>
    <edge source="CHL" target="PRY">
      <data key="d0">15120</data>
    </edge>
    <edge source="CHL" target="PER">
      <data key="d0">14306</data>
    </edge>
    <edge source="ARM" target="GEO">
      <data key="d0">76231</data>
    </edge>
    <edge source="GEO" target="ARM">
      <data key="d0">345000</data>
    </edge>
    <edge source="AUS" target="ALB">
      <data key="d0">181232</data>
    </edge>
    <edge source="AUS" target="ARG">
      <data key="d0">74213966</data>
    </edge>
    <edge source="AUS" target="BEL">
      <data key="d0">198884589</data>
    </edge>
    <edge source="AUS" target="BRA">
      <data key="d0">517200124</data>
    </edge>
    <edge source="AUS" target="LKA">
      <data key="d0">257663</data>
    </edge>
    <edge source="AUS" target="CHL">
      <data key="d0">126125619</data>
    </edge>
    <edge source="AUS" target="CHN">
      <data key="d0">7019981433</data>
    </edge>
    <edge source="AUS" target="DNK">
      <data key="d0">7230713</data>
    </edge>
    <edge source="AUS" target="FIN">
      <data key="d0">62673972</data>
    </edge>
    <edge source="AUS" target="FRA">
      <data key="d0">516628320</data>
    </edge>
    <edge source="AUS" target="DEU">
      <data key="d0">148685111</data>
    </edge>
    <edge source="AUS" target="GRC">
      <data key="d0">230718</data>
    </edge>
    <edge source="AUS" target="HKG">
      <data key="d0">63118130</data>
    </edge>
    <edge source="AUS" target="IDN">
      <data key="d0">37827</data>
    </edge>
    <edge source="AUS" target="ISR">
      <data key="d0">71241017</data>
    </edge>
    <edge source="AUS" target="ITA">
      <data key="d0">317259264</data>
    </edge>
    <edge source="AUS" target="JPN">
      <data key="d0">15616006544</data>
    </edge>
    <edge source="AUS" target="KOR">
      <data key="d0">5612634041</data>
    </edge>
    <edge source="AUS" target="MYS">
      <data key="d0">304083704</data>
    </edge>
    <edge source="AUS" target="MEX">
      <data key="d0">539756817</data>
    </edge>
    <edge source="AUS" target="OMN">
      <data key="d0">271136</data>
    </edge>
    <edge source="AUS" target="NLD">
      <data key="d0">951252115</data>
    </edge>
    <edge source="AUS" target="NZL">
      <data key="d0">5217968</data>
    </edge>
    <edge source="AUS" target="PAK">
      <data key="d0">55726623</data>
    </edge>
    <edge source="AUS" target="PHL">
      <data key="d0">47076563</data>
    </edge>
    <edge source="AUS" target="POL">
      <data key="d0">35928923</data>
    </edge>
    <edge source="AUS" target="SAU">
      <data key="d0">97959</data>
    </edge>
    <edge source="AUS" target="IND">
      <data key="d0">5666601617</data>
    </edge>
    <edge source="AUS" target="VNM">
      <data key="d0">42473116</data>
    </edge>
    <edge source="AUS" target="ZAF">
      <data key="d0">229762137</data>
    </edge>
    <edge source="AUS" target="ESP">
      <data key="d0">216916933</data>
    </edge>
    <edge source="AUS" target="SWE">
      <data key="d0">215654128</data>
    </edge>
    <edge source="AUS" target="THA">
      <data key="d0">222820263</data>
    </edge>
    <edge source="AUS" target="TUR">
      <data key="d0">217651266</data>
    </edge>
    <edge source="AUS" target="GBR">
      <data key="d0">469403147</data>
    </edge>
    <edge source="BEL" target="DZA">
      <data key="d0">1786390</data>
    </edge>
    <edge source="BEL" target="AUT">
      <data key="d0">1270766</data>
    </edge>
    <edge source="BEL" target="CHL">
      <data key="d0">18642</data>
    </edge>
    <edge source="BEL" target="CHN">
      <data key="d0">1682158</data>
    </edge>
    <edge source="BEL" target="COL">
      <data key="d0">20475</data>
    </edge>
    <edge source="BEL" target="HRV">
      <data key="d0">38051</data>
    </edge>
    <edge source="BEL" target="DNK">
      <data key="d0">586708</data>
    </edge>
    <edge source="BEL" target="ECU">
      <data key="d0">15488</data>
    </edge>
    <edge source="BEL" target="ETH">
      <data key="d0">75369</data>
    </edge>
    <edge source="BEL" target="FIN">
      <data key="d0">4373744</data>
    </edge>
    <edge source="BEL" target="FRA">
      <data key="d0">305753300</data>
    </edge>
    <edge source="BEL" target="DEU">
      <data key="d0">656359827</data>
    </edge>
    <edge source="BEL" target="GRC">
      <data key="d0">14039</data>
    </edge>
    <edge source="BEL" target="HKG">
      <data key="d0">323290</data>
    </edge>
    <edge source="BEL" target="IDN">
      <data key="d0">12942</data>
    </edge>
    <edge source="BEL" target="IRL">
      <data key="d0">150671</data>
    </edge>
    <edge source="BEL" target="ITA">
      <data key="d0">788410</data>
    </edge>
    <edge source="BEL" target="LVA">
      <data key="d0">15826</data>
    </edge>
    <edge source="BEL" target="LTU">
      <data key="d0">67566</data>
    </edge>
    <edge source="BEL" target="MYS">
      <data key="d0">1070183</data>
    </edge>
    <edge source="BEL" target="MAR">
      <data key="d0">11461727</data>
    </edge>
    <edge source="BEL" target="NLD">
      <data key="d0">70360530</data>
    </edge>
    <edge source="BEL" target="NOR">
      <data key="d0">159308</data>
    </edge>
    <edge source="BEL" target="PAK">
      <data key="d0">63042</data>
    </edge>
    <edge source="BEL" target="POL">
      <data key="d0">5739023</data>
    </edge>
    <edge source="BEL" target="PRT">
      <data key="d0">1609636</data>
    </edge>
    <edge source="BEL" target="SEN">
      <data key="d0">1613524</data>
    </edge>
    <edge source="BEL" target="SRB">
      <data key="d0">18595</data>
    </edge>
    <edge source="BEL" target="IND">
      <data key="d0">17249</data>
    </edge>
    <edge source="BEL" target="SVN">
      <data key="d0">13779</data>
    </edge>
    <edge source="BEL" target="ZAF">
      <data key="d0">3434233</data>
    </edge>
    <edge source="BEL" target="ESP">
      <data key="d0">943680</data>
    </edge>
    <edge source="BEL" target="SWE">
      <data key="d0">5514900</data>
    </edge>
    <edge source="BEL" target="CHE">
      <data key="d0">177484</data>
    </edge>
    <edge source="BEL" target="ARE">
      <data key="d0">56035</data>
    </edge>
    <edge source="BEL" target="TUR">
      <data key="d0">5072482</data>
    </edge>
    <edge source="BEL" target="MKD">
      <data key="d0">22575</data>
    </edge>
    <edge source="BEL" target="GBR">
      <data key="d0">7522131</data>
    </edge>
    <edge source="CHN" target="DZA">
      <data key="d0">13290</data>
    </edge>
    <edge source="CHN" target="AUS">
      <data key="d0">105683</data>
    </edge>
    <edge source="CHN" target="BEL">
      <data key="d0">21066720</data>
    </edge>
    <edge source="CHN" target="BRA">
      <data key="d0">144208915</data>
    </edge>
    <edge source="CHN" target="LKA">
      <data key="d0">48656</data>
    </edge>
    <edge source="CHN" target="DEU">
      <data key="d0">47328</data>
    </edge>
    <edge source="CHN" target="HKG">
      <data key="d0">195674</data>
    </edge>
    <edge source="CHN" target="IDN">
      <data key="d0">2964379</data>
    </edge>
    <edge source="CHN" target="IRL">
      <data key="d0">11842</data>
    </edge>
    <edge source="CHN" target="ISR">
      <data key="d0">49832</data>
    </edge>
    <edge source="CHN" target="JPN">
      <data key="d0">791679907</data>
    </edge>
    <edge source="CHN" target="KAZ">
      <data key="d0">46181634</data>
    </edge>
    <edge source="CHN" target="KOR">
      <data key="d0">684378024</data>
    </edge>
    <edge source="CHN" target="MDG">
      <data key="d0">13024</data>
    </edge>
    <edge source="CHN" target="MYS">
      <data key="d0">4032859</data>
    </edge>
    <edge source="CHN" target="NLD">
      <data key="d0">3265097</data>
    </edge>
    <edge source="CHN" target="NER">
      <data key="d0">365531</data>
    </edge>
    <edge source="CHN" target="PAK">
      <data key="d0">250289</data>
    </edge>
    <edge source="CHN" target="PER">
      <data key="d0">26400</data>
    </edge>
    <edge source="CHN" target="PHL">
      <data key="d0">1207594</data>
    </edge>
    <edge source="CHN" target="SAU">
      <data key="d0">5184698</data>
    </edge>
    <edge source="CHN" target="IND">
      <data key="d0">40426932</data>
    </edge>
    <edge source="CHN" target="SGP">
      <data key="d0">23170</data>
    </edge>
    <edge source="CHN" target="VNM">
      <data key="d0">1025089</data>
    </edge>
    <edge source="CHN" target="ZAF">
      <data key="d0">37857749</data>
    </edge>
    <edge source="CHN" target="THA">
      <data key="d0">9522761</data>
    </edge>
    <edge source="CHN" target="ARE">
      <data key="d0">3644109</data>
    </edge>
    <edge source="CHN" target="EGY">
      <data key="d0">74926</data>
    </edge>
    <edge source="CHN" target="USA">
      <data key="d0">630809</data>
    </edge>
    <edge source="DNK" target="BEL">
      <data key="d0">32299</data>
    </edge>
    <edge source="DNK" target="CHN">
      <data key="d0">100839</data>
    </edge>
    <edge source="DNK" target="FIN">
      <data key="d0">71026</data>
    </edge>
    <edge source="DNK" target="FRA">
      <data key="d0">1090122</data>
    </edge>
    <edge source="DNK" target="DEU">
      <data key="d0">1419043</data>
    </edge>
    <edge source="DNK" target="GRC">
      <data key="d0">42124</data>
    </edge>
    <edge source="DNK" target="ITA">
      <data key="d0">21688</data>
    </edge>
    <edge source="DNK" target="JPN">
      <data key="d0">133383</data>
    </edge>
    <edge source="DNK" target="MAR">
      <data key="d0">35959</data>
    </edge>
    <edge source="DNK" target="NLD">
      <data key="d0">67626</data>
    </edge>
    <edge source="DNK" target="NOR">
      <data key="d0">286433</data>
    </edge>
    <edge source="DNK" target="POL">
      <data key="d0">10458</data>
    </edge>
    <edge source="DNK" target="SVK">
      <data key="d0">16995</data>
    </edge>
    <edge source="DNK" target="SVN">
      <data key="d0">18574</data>
    </edge>
    <edge source="DNK" target="ESP">
      <data key="d0">40493</data>
    </edge>
    <edge source="DNK" target="SWE">
      <data key="d0">481915</data>
    </edge>
    <edge source="DNK" target="CHE">
      <data key="d0">19680</data>
    </edge>
    <edge source="DNK" target="GBR">
      <data key="d0">16143</data>
    </edge>
    <edge source="FIN" target="ALB">
      <data key="d0">16276</data>
    </edge>
    <edge source="FIN" target="BEL">
      <data key="d0">1906436</data>
    </edge>
    <edge source="FIN" target="CHN">
      <data key="d0">146244</data>
    </edge>
    <edge source="FIN" target="DNK">
      <data key="d0">381540</data>
    </edge>
    <edge source="FIN" target="EST">
      <data key="d0">129936</data>
    </edge>
    <edge source="FIN" target="FRA">
      <data key="d0">96847</data>
    </edge>
    <edge source="FIN" target="DEU">
      <data key="d0">1819779</data>
    </edge>
    <edge source="FIN" target="GRC">
      <data key="d0">398693</data>
    </edge>
    <edge source="FIN" target="ISR">
      <data key="d0">846457</data>
    </edge>
    <edge source="FIN" target="ITA">
      <data key="d0">343917</data>
    </edge>
    <edge source="FIN" target="JPN">
      <data key="d0">665026</data>
    </edge>
    <edge source="FIN" target="KAZ">
      <data key="d0">36388</data>
    </edge>
    <edge source="FIN" target="KOR">
      <data key="d0">22612</data>
    </edge>
    <edge source="FIN" target="OMN">
      <data key="d0">45138</data>
    </edge>
    <edge source="FIN" target="NLD">
      <data key="d0">3131798</data>
    </edge>
    <edge source="FIN" target="NOR">
      <data key="d0">2603758</data>
    </edge>
    <edge source="FIN" target="POL">
      <data key="d0">488263</data>
    </edge>
    <edge source="FIN" target="PRT">
      <data key="d0">292650</data>
    </edge>
    <edge source="FIN" target="RUS">
      <data key="d0">243824</data>
    </edge>
    <edge source="FIN" target="SAU">
      <data key="d0">94719</data>
    </edge>
    <edge source="FIN" target="SVK">
      <data key="d0">19253</data>
    </edge>
    <edge source="FIN" target="ZAF">
      <data key="d0">61242</data>
    </edge>
    <edge source="FIN" target="ESP">
      <data key="d0">1429939</data>
    </edge>
    <edge source="FIN" target="SWE">
      <data key="d0">1292229</data>
    </edge>
    <edge source="FIN" target="TUR">
      <data key="d0">1728899</data>
    </edge>
    <edge source="FIN" target="GBR">
      <data key="d0">50102</data>
    </edge>
    <edge source="FIN" target="USA">
      <data key="d0">407116</data>
    </edge>
    <edge source="FRA" target="DZA">
      <data key="d0">15740</data>
    </edge>
    <edge source="FRA" target="BEL">
      <data key="d0">27427275</data>
    </edge>
    <edge source="FRA" target="DEU">
      <data key="d0">20146368</data>
    </edge>
    <edge source="FRA" target="ITA">
      <data key="d0">670406</data>
    </edge>
    <edge source="FRA" target="MAR">
      <data key="d0">34247</data>
    </edge>
    <edge source="FRA" target="NLD">
      <data key="d0">118016</data>
    </edge>
    <edge source="FRA" target="NOR">
      <data key="d0">1249830</data>
    </edge>
    <edge source="FRA" target="PRT">
      <data key="d0">68547</data>
    </edge>
    <edge source="FRA" target="ESP">
      <data key="d0">865428</data>
    </edge>
    <edge source="FRA" target="CHE">
      <data key="d0">2850193</data>
    </edge>
    <edge source="FRA" target="ARE">
      <data key="d0">13654</data>
    </edge>
    <edge source="FRA" target="TUN">
      <data key="d0">24454</data>
    </edge>
    <edge source="FRA" target="TUR">
      <data key="d0">39437</data>
    </edge>
    <edge source="FRA" target="GBR">
      <data key="d0">56008</data>
    </edge>
    <edge source="DEU" target="ALB">
      <data key="d0">300100</data>
    </edge>
    <edge source="DEU" target="DZA">
      <data key="d0">1241976</data>
    </edge>
    <edge source="DEU" target="AZE">
      <data key="d0">40859</data>
    </edge>
    <edge source="DEU" target="ARG">
      <data key="d0">19604</data>
    </edge>
    <edge source="DEU" target="AUS">
      <data key="d0">2135705</data>
    </edge>
    <edge source="DEU" target="AUT">
      <data key="d0">50736615</data>
    </edge>
    <edge source="DEU" target="BEL">
      <data key="d0">84904002</data>
    </edge>
    <edge source="DEU" target="BRA">
      <data key="d0">14681663</data>
    </edge>
    <edge source="DEU" target="BGR">
      <data key="d0">228860</data>
    </edge>
    <edge source="DEU" target="CAN">
      <data key="d0">638162</data>
    </edge>
    <edge source="DEU" target="CHL">
      <data key="d0">127895</data>
    </edge>
    <edge source="DEU" target="CHN">
      <data key="d0">55986</data>
    </edge>
    <edge source="DEU" target="CRI">
      <data key="d0">21222</data>
    </edge>
    <edge source="DEU" target="HRV">
      <data key="d0">2288549</data>
    </edge>
    <edge source="DEU" target="CZE">
      <data key="d0">39768362</data>
    </edge>
    <edge source="DEU" target="DNK">
      <data key="d0">6147244</data>
    </edge>
    <edge source="DEU" target="SLV">
      <data key="d0">64241</data>
    </edge>
    <edge source="DEU" target="ETH">
      <data key="d0">100033</data>
    </edge>
    <edge source="DEU" target="FIN">
      <data key="d0">220754</data>
    </edge>
    <edge source="DEU" target="FRA">
      <data key="d0">52376064</data>
    </edge>
    <edge source="DEU" target="GRC">
      <data key="d0">1871233</data>
    </edge>
    <edge source="DEU" target="HKG">
      <data key="d0">103860</data>
    </edge>
    <edge source="DEU" target="HUN">
      <data key="d0">4556934</data>
    </edge>
    <edge source="DEU" target="IDN">
      <data key="d0">98850</data>
    </edge>
    <edge source="DEU" target="IRL">
      <data key="d0">5029394</data>
    </edge>
    <edge source="DEU" target="ISR">
      <data key="d0">70656</data>
    </edge>
    <edge source="DEU" target="ITA">
      <data key="d0">29761338</data>
    </edge>
    <edge source="DEU" target="JPN">
      <data key="d0">3061094</data>
    </edge>
    <edge source="DEU" target="KAZ">
      <data key="d0">28872</data>
    </edge>
    <edge source="DEU" target="JOR">
      <data key="d0">37733</data>
    </edge>
    <edge source="DEU" target="KOR">
      <data key="d0">263460</data>
    </edge>
    <edge source="DEU" target="LBN">
      <data key="d0">611492</data>
    </edge>
    <edge source="DEU" target="LVA">
      <data key="d0">188832</data>
    </edge>
    <edge source="DEU" target="LTU">
      <data key="d0">573504</data>
    </edge>
    <edge source="DEU" target="MYS">
      <data key="d0">375456</data>
    </edge>
    <edge source="DEU" target="MEX">
      <data key="d0">22200</data>
    </edge>
    <edge source="DEU" target="MDA">
      <data key="d0">50537</data>
    </edge>
    <edge source="DEU" target="MAR">
      <data key="d0">2454192</data>
    </edge>
    <edge source="DEU" target="OMN">
      <data key="d0">707728</data>
    </edge>
    <edge source="DEU" target="NLD">
      <data key="d0">69072960</data>
    </edge>
    <edge source="DEU" target="NZL">
      <data key="d0">92623</data>
    </edge>
    <edge source="DEU" target="NOR">
      <data key="d0">224524</data>
    </edge>
    <edge source="DEU" target="PER">
      <data key="d0">250991</data>
    </edge>
    <edge source="DEU" target="PHL">
      <data key="d0">11020</data>
    </edge>
    <edge source="DEU" target="POL">
      <data key="d0">34038350</data>
    </edge>
    <edge source="DEU" target="PRT">
      <data key="d0">2773781</data>
    </edge>
    <edge source="DEU" target="ROU">
      <data key="d0">574324</data>
    </edge>
    <edge source="DEU" target="RUS">
      <data key="d0">518253</data>
    </edge>
    <edge source="DEU" target="SAU">
      <data key="d0">1490678</data>
    </edge>
    <edge source="DEU" target="SRB">
      <data key="d0">983765</data>
    </edge>
    <edge source="DEU" target="IND">
      <data key="d0">190557</data>
    </edge>
    <edge source="DEU" target="SGP">
      <data key="d0">68720</data>
    </edge>
    <edge source="DEU" target="SVK">
      <data key="d0">5076765</data>
    </edge>
    <edge source="DEU" target="SVN">
      <data key="d0">3538730</data>
    </edge>
    <edge source="DEU" target="ZAF">
      <data key="d0">824549</data>
    </edge>
    <edge source="DEU" target="ESP">
      <data key="d0">20570014</data>
    </edge>
    <edge source="DEU" target="SWE">
      <data key="d0">3053511</data>
    </edge>
    <edge source="DEU" target="CHE">
      <data key="d0">30848917</data>
    </edge>
    <edge source="DEU" target="THA">
      <data key="d0">251751</data>
    </edge>
    <edge source="DEU" target="ARE">
      <data key="d0">645268</data>
    </edge>
    <edge source="DEU" target="TUN">
      <data key="d0">1037295</data>
    </edge>
    <edge source="DEU" target="TUR">
      <data key="d0">1712503</data>
    </edge>
    <edge source="DEU" target="UKR">
      <data key="d0">96428</data>
    </edge>
    <edge source="DEU" target="MKD">
      <data key="d0">68795</data>
    </edge>
    <edge source="DEU" target="EGY">
      <data key="d0">59990</data>
    </edge>
    <edge source="DEU" target="GBR">
      <data key="d0">6169917</data>
    </edge>
    <edge source="DEU" target="USA">
      <data key="d0">74164</data>
    </edge>
    <edge source="GRC" target="ALB">
      <data key="d0">36024</data>
    </edge>
    <edge source="GRC" target="BGR">
      <data key="d0">1085827</data>
    </edge>
    <edge source="GRC" target="DEU">
      <data key="d0">26376</data>
    </edge>
    <edge source="GRC" target="SRB">
      <data key="d0">1001019</data>
    </edge>
    <edge source="GRC" target="MKD">
      <data key="d0">1821295</data>
    </edge>
    <edge source="IDN" target="AUS">
      <data key="d0">71835</data>
    </edge>
    <edge source="IDN" target="KHM">
      <data key="d0">15100884</data>
    </edge>
    <edge source="IDN" target="LKA">
      <data key="d0">75093960</data>
    </edge>
    <edge source="IDN" target="CHL">
      <data key="d0">12466530</data>
    </edge>
    <edge source="IDN" target="CHN">
      <data key="d0">7314682300</data>
    </edge>
    <edge source="IDN" target="DEU">
      <data key="d0">8363050</data>
    </edge>
    <edge source="IDN" target="HKG">
      <data key="d0">867771785</data>
    </edge>
    <edge source="IDN" target="ITA">
      <data key="d0">378644590</data>
    </edge>
    <edge source="IDN" target="JPN">
      <data key="d0">3606788233</data>
    </edge>
    <edge source="IDN" target="JOR">
      <data key="d0">801497</data>
    </edge>
    <edge source="IDN" target="KOR">
      <data key="d0">2545197510</data>
    </edge>
    <edge source="IDN" target="MYS">
      <data key="d0">1304756561</data>
    </edge>
    <edge source="IDN" target="NLD">
      <data key="d0">12843310</data>
    </edge>
    <edge source="IDN" target="NZL">
      <data key="d0">10568940</data>
    </edge>
    <edge source="IDN" target="PAK">
      <data key="d0">154193370</data>
    </edge>
    <edge source="IDN" target="PHL">
      <data key="d0">970598063</data>
    </edge>
    <edge source="IDN" target="IND">
      <data key="d0">4933882770</data>
    </edge>
    <edge source="IDN" target="SGP">
      <data key="d0">15961341</data>
    </edge>
    <edge source="IDN" target="SVK">
      <data key="d0">1662788</data>
    </edge>
    <edge source="IDN" target="VNM">
      <data key="d0">102407683</data>
    </edge>
    <edge source="IDN" target="SVN">
      <data key="d0">26245370</data>
    </edge>
    <edge source="IDN" target="ESP">
      <data key="d0">361247913</data>
    </edge>
    <edge source="IDN" target="THA">
      <data key="d0">978200048</data>
    </edge>
    <edge source="IDN" target="ARE">
      <data key="d0">11866076</data>
    </edge>
    <edge source="IDN" target="TUR">
      <data key="d0">6486440</data>
    </edge>
    <edge source="IDN" target="UKR">
      <data key="d0">13435950</data>
    </edge>
    <edge source="IDN" target="MKD">
      <data key="d0">12869333</data>
    </edge>
    <edge source="IDN" target="USA">
      <data key="d0">14097862</data>
    </edge>
    <edge source="ISR" target="TUR">
      <data key="d0">17000</data>
    </edge>
    <edge source="ITA" target="ALB">
      <data key="d0">248806</data>
    </edge>
    <edge source="ITA" target="DZA">
      <data key="d0">146768</data>
    </edge>
    <edge source="ITA" target="AUT">
      <data key="d0">2935622</data>
    </edge>
    <edge source="ITA" target="BEL">
      <data key="d0">2892640</data>
    </edge>
    <edge source="ITA" target="BRA">
      <data key="d0">90457</data>
    </edge>
    <edge source="ITA" target="HRV">
      <data key="d0">6110268</data>
    </edge>
    <edge source="ITA" target="CZE">
      <data key="d0">1490385</data>
    </edge>
    <edge source="ITA" target="DNK">
      <data key="d0">11669</data>
    </edge>
    <edge source="ITA" target="FRA">
      <data key="d0">33099038</data>
    </edge>
    <edge source="ITA" target="DEU">
      <data key="d0">34958668</data>
    </edge>
    <edge source="ITA" target="GRC">
      <data key="d0">1344459</data>
    </edge>
    <edge source="ITA" target="HND">
      <data key="d0">45186</data>
    </edge>
    <edge source="ITA" target="ISR">
      <data key="d0">19681</data>
    </edge>
    <edge source="ITA" target="KAZ">
      <data key="d0">25265</data>
    </edge>
    <edge source="ITA" target="LBN">
      <data key="d0">163493</data>
    </edge>
    <edge source="ITA" target="MYS">
      <data key="d0">308922</data>
    </edge>
    <edge source="ITA" target="MAR">
      <data key="d0">108809</data>
    </edge>
    <edge source="ITA" target="NLD">
      <data key="d0">379304</data>
    </edge>
    <edge source="ITA" target="NOR">
      <data key="d0">2550449</data>
    </edge>
    <edge source="ITA" target="PAK">
      <data key="d0">6126684</data>
    </edge>
    <edge source="ITA" target="POL">
      <data key="d0">14756</data>
    </edge>
    <edge source="ITA" target="PRT">
      <data key="d0">175407</data>
    </edge>
    <edge source="ITA" target="ROU">
      <data key="d0">1638586</data>
    </edge>
    <edge source="ITA" target="RUS">
      <data key="d0">17674</data>
    </edge>
    <edge source="ITA" target="SAU">
      <data key="d0">27404</data>
    </edge>
    <edge source="ITA" target="SRB">
      <data key="d0">1191297</data>
    </edge>
    <edge source="ITA" target="IND">
      <data key="d0">4216290</data>
    </edge>
    <edge source="ITA" target="SVN">
      <data key="d0">12373225</data>
    </edge>
    <edge source="ITA" target="ESP">
      <data key="d0">11799573</data>
    </edge>
    <edge source="ITA" target="SWE">
      <data key="d0">5709820</data>
    </edge>
    <edge source="ITA" target="CHE">
      <data key="d0">4922092</data>
    </edge>
    <edge source="ITA" target="TUN">
      <data key="d0">935902</data>
    </edge>
    <edge source="ITA" target="TUR">
      <data key="d0">22647351</data>
    </edge>
    <edge source="ITA" target="UKR">
      <data key="d0">117806</data>
    </edge>
    <edge source="ITA" target="EGY">
      <data key="d0">1118983</data>
    </edge>
    <edge source="ITA" target="GBR">
      <data key="d0">97828</data>
    </edge>
    <edge source="ITA" target="USA">
      <data key="d0">12385</data>
    </edge>
    <edge source="JPN" target="CHN">
      <data key="d0">201260</data>
    </edge>
    <edge source="JPN" target="IDN">
      <data key="d0">16709408</data>
    </edge>
    <edge source="JPN" target="KOR">
      <data key="d0">42015152</data>
    </edge>
    <edge source="JPN" target="MYS">
      <data key="d0">33176854</data>
    </edge>
    <edge source="JPN" target="SAU">
      <data key="d0">32735</data>
    </edge>
    <edge source="JPN" target="IND">
      <data key="d0">331641730</data>
    </edge>
    <edge source="JPN" target="VNM">
      <data key="d0">1542191</data>
    </edge>
    <edge source="JPN" target="THA">
      <data key="d0">109280</data>
    </edge>
    <edge source="JPN" target="TUN">
      <data key="d0">10273</data>
    </edge>
    <edge source="JPN" target="USA">
      <data key="d0">18294194</data>
    </edge>
    <edge source="KOR" target="CHN">
      <data key="d0">757010</data>
    </edge>
    <edge source="KOR" target="IDN">
      <data key="d0">63885</data>
    </edge>
    <edge source="KOR" target="JPN">
      <data key="d0">4702170</data>
    </edge>
    <edge source="KOR" target="MYS">
      <data key="d0">87007</data>
    </edge>
    <edge source="KOR" target="PHL">
      <data key="d0">12660</data>
    </edge>
    <edge source="MYS" target="CHN">
      <data key="d0">25799825</data>
    </edge>
    <edge source="MYS" target="IDN">
      <data key="d0">2043693</data>
    </edge>
    <edge source="MYS" target="KOR">
      <data key="d0">3824059</data>
    </edge>
    <edge source="MYS" target="MUS">
      <data key="d0">16728</data>
    </edge>
    <edge source="MYS" target="NLD">
      <data key="d0">14430</data>
    </edge>
    <edge source="MYS" target="NZL">
      <data key="d0">822136</data>
    </edge>
    <edge source="MYS" target="SGP">
      <data key="d0">43222</data>
    </edge>
    <edge source="MYS" target="VNM">
      <data key="d0">6443645</data>
    </edge>
    <edge source="MYS" target="ZAF">
      <data key="d0">49176</data>
    </edge>
    <edge source="MYS" target="THA">
      <data key="d0">407095</data>
    </edge>
    <edge source="MYS" target="ARE">
      <data key="d0">43471</data>
    </edge>
    <edge source="MEX" target="SLV">
      <data key="d0">623158</data>
    </edge>
    <edge source="MEX" target="GTM">
      <data key="d0">961073</data>
    </edge>
    <edge source="MEX" target="JPN">
      <data key="d0">15369054</data>
    </edge>
    <edge source="MEX" target="TUR">
      <data key="d0">18102454</data>
    </edge>
    <edge source="MEX" target="USA">
      <data key="d0">20073</data>
    </edge>
    <edge source="NLD" target="ALB">
      <data key="d0">11939</data>
    </edge>
    <edge source="NLD" target="DZA">
      <data key="d0">8296375</data>
    </edge>
    <edge source="NLD" target="ARG">
      <data key="d0">205248</data>
    </edge>
    <edge source="NLD" target="AUS">
      <data key="d0">1666412</data>
    </edge>
    <edge source="NLD" target="AUT">
      <data key="d0">1524055</data>
    </edge>
    <edge source="NLD" target="ARM">
      <data key="d0">59549</data>
    </edge>
    <edge source="NLD" target="BEL">
      <data key="d0">84762855</data>
    </edge>
    <edge source="NLD" target="BRA">
      <data key="d0">12825917</data>
    </edge>
    <edge source="NLD" target="BGR">
      <data key="d0">11355</data>
    </edge>
    <edge source="NLD" target="CAN">
      <data key="d0">12334148</data>
    </edge>
    <edge source="NLD" target="CHL">
      <data key="d0">1338887</data>
    </edge>
    <edge source="NLD" target="CHN">
      <data key="d0">30633</data>
    </edge>
    <edge source="NLD" target="HRV">
      <data key="d0">348968</data>
    </edge>
    <edge source="NLD" target="CZE">
      <data key="d0">321280</data>
    </edge>
    <edge source="NLD" target="DNK">
      <data key="d0">16242474</data>
    </edge>
    <edge source="NLD" target="SLV">
      <data key="d0">61566</data>
    </edge>
    <edge source="NLD" target="ETH">
      <data key="d0">11305</data>
    </edge>
    <edge source="NLD" target="EST">
      <data key="d0">236945</data>
    </edge>
    <edge source="NLD" target="FIN">
      <data key="d0">7858954</data>
    </edge>
    <edge source="NLD" target="FRA">
      <data key="d0">168599440</data>
    </edge>
    <edge source="NLD" target="GEO">
      <data key="d0">24117</data>
    </edge>
    <edge source="NLD" target="DEU">
      <data key="d0">1245811937</data>
    </edge>
    <edge source="NLD" target="GRC">
      <data key="d0">1083668</data>
    </edge>
    <edge source="NLD" target="GTM">
      <data key="d0">13115</data>
    </edge>
    <edge source="NLD" target="HND">
      <data key="d0">30979</data>
    </edge>
    <edge source="NLD" target="HKG">
      <data key="d0">115758</data>
    </edge>
    <edge source="NLD" target="HUN">
      <data key="d0">83527</data>
    </edge>
    <edge source="NLD" target="IDN">
      <data key="d0">195893</data>
    </edge>
    <edge source="NLD" target="IRL">
      <data key="d0">785581</data>
    </edge>
    <edge source="NLD" target="ISR">
      <data key="d0">336473</data>
    </edge>
    <edge source="NLD" target="ITA">
      <data key="d0">10443283</data>
    </edge>
    <edge source="NLD" target="JPN">
      <data key="d0">1145661</data>
    </edge>
    <edge source="NLD" target="KAZ">
      <data key="d0">11003</data>
    </edge>
    <edge source="NLD" target="LBN">
      <data key="d0">531731</data>
    </edge>
    <edge source="NLD" target="LVA">
      <data key="d0">33603</data>
    </edge>
    <edge source="NLD" target="LTU">
      <data key="d0">1535853</data>
    </edge>
    <edge source="NLD" target="MYS">
      <data key="d0">1047578</data>
    </edge>
    <edge source="NLD" target="MEX">
      <data key="d0">12469079</data>
    </edge>
    <edge source="NLD" target="MAR">
      <data key="d0">3574392</data>
    </edge>
    <edge source="NLD" target="OMN">
      <data key="d0">274214</data>
    </edge>
    <edge source="NLD" target="NAM">
      <data key="d0">21509</data>
    </edge>
    <edge source="NLD" target="NOR">
      <data key="d0">37915247</data>
    </edge>
    <edge source="NLD" target="PHL">
      <data key="d0">41308</data>
    </edge>
    <edge source="NLD" target="POL">
      <data key="d0">8182500</data>
    </edge>
    <edge source="NLD" target="PRT">
      <data key="d0">2728612</data>
    </edge>
    <edge source="NLD" target="ROU">
      <data key="d0">756581</data>
    </edge>
    <edge source="NLD" target="RUS">
      <data key="d0">7538109</data>
    </edge>
    <edge source="NLD" target="SAU">
      <data key="d0">341819</data>
    </edge>
    <edge source="NLD" target="SEN">
      <data key="d0">20636</data>
    </edge>
    <edge source="NLD" target="SRB">
      <data key="d0">121430</data>
    </edge>
    <edge source="NLD" target="IND">
      <data key="d0">26643</data>
    </edge>
    <edge source="NLD" target="SGP">
      <data key="d0">118230</data>
    </edge>
    <edge source="NLD" target="SVK">
      <data key="d0">77841</data>
    </edge>
    <edge source="NLD" target="VNM">
      <data key="d0">18256</data>
    </edge>
    <edge source="NLD" target="SVN">
      <data key="d0">39506</data>
    </edge>
    <edge source="NLD" target="ZAF">
      <data key="d0">3125863</data>
    </edge>
    <edge source="NLD" target="ESP">
      <data key="d0">9750831</data>
    </edge>
    <edge source="NLD" target="SWE">
      <data key="d0">3131505</data>
    </edge>
    <edge source="NLD" target="CHE">
      <data key="d0">3840155</data>
    </edge>
    <edge source="NLD" target="THA">
      <data key="d0">441977</data>
    </edge>
    <edge source="NLD" target="TUN">
      <data key="d0">127935</data>
    </edge>
    <edge source="NLD" target="TUR">
      <data key="d0">86995</data>
    </edge>
    <edge source="NLD" target="MKD">
      <data key="d0">45048</data>
    </edge>
    <edge source="NLD" target="EGY">
      <data key="d0">209029</data>
    </edge>
    <edge source="NLD" target="GBR">
      <data key="d0">44838554</data>
    </edge>
    <edge source="NLD" target="TZA">
      <data key="d0">93316</data>
    </edge>
    <edge source="NLD" target="URY">
      <data key="d0">62867</data>
    </edge>
    <edge source="NZL" target="AUS">
      <data key="d0">221086</data>
    </edge>
    <edge source="NZL" target="ROU">
      <data key="d0">31952</data>
    </edge>
    <edge source="NZL" target="USA">
      <data key="d0">251206</data>
    </edge>
    <edge source="PAK" target="IND">
      <data key="d0">311180</data>
    </edge>
    <edge source="PHL" target="BEL">
      <data key="d0">220973</data>
    </edge>
    <edge source="PHL" target="CHN">
      <data key="d0">146773728</data>
    </edge>
    <edge source="PHL" target="DEU">
      <data key="d0">44493</data>
    </edge>
    <edge source="PHL" target="HKG">
      <data key="d0">6488369</data>
    </edge>
    <edge source="PHL" target="KOR">
      <data key="d0">225118</data>
    </edge>
    <edge source="PHL" target="SAU">
      <data key="d0">172752</data>
    </edge>
    <edge source="PHL" target="IND">
      <data key="d0">2196206</data>
    </edge>
    <edge source="PHL" target="THA">
      <data key="d0">6764592</data>
    </edge>
    <edge source="POL" target="DZA">
      <data key="d0">49113557</data>
    </edge>
    <edge source="POL" target="AZE">
      <data key="d0">10181</data>
    </edge>
    <edge source="POL" target="AUT">
      <data key="d0">417233085</data>
    </edge>
    <edge source="POL" target="BEL">
      <data key="d0">17534666</data>
    </edge>
    <edge source="POL" target="BRA">
      <data key="d0">87257096</data>
    </edge>
    <edge source="POL" target="BGR">
      <data key="d0">48914</data>
    </edge>
    <edge source="POL" target="BLR">
      <data key="d0">24192521</data>
    </edge>
    <edge source="POL" target="HRV">
      <data key="d0">2472338</data>
    </edge>
    <edge source="POL" target="CZE">
      <data key="d0">364710933</data>
    </edge>
    <edge source="POL" target="DNK">
      <data key="d0">11692177</data>
    </edge>
    <edge source="POL" target="EST">
      <data key="d0">48091</data>
    </edge>
    <edge source="POL" target="FIN">
      <data key="d0">67519257</data>
    </edge>
    <edge source="POL" target="FRA">
      <data key="d0">59119050</data>
    </edge>
    <edge source="POL" target="DEU">
      <data key="d0">881689224</data>
    </edge>
    <edge source="POL" target="GRC">
      <data key="d0">159365</data>
    </edge>
    <edge source="POL" target="HUN">
      <data key="d0">19316582</data>
    </edge>
    <edge source="POL" target="IRL">
      <data key="d0">26337981</data>
    </edge>
    <edge source="POL" target="ITA">
      <data key="d0">8353787</data>
    </edge>
    <edge source="POL" target="LVA">
      <data key="d0">316802</data>
    </edge>
    <edge source="POL" target="LTU">
      <data key="d0">131375</data>
    </edge>
    <edge source="POL" target="MYS">
      <data key="d0">33253</data>
    </edge>
    <edge source="POL" target="MEX">
      <data key="d0">37257839</data>
    </edge>
    <edge source="POL" target="MDA">
      <data key="d0">74277</data>
    </edge>
    <edge source="POL" target="MAR">
      <data key="d0">17425</data>
    </edge>
    <edge source="POL" target="NLD">
      <data key="d0">12383831</data>
    </edge>
    <edge source="POL" target="NOR">
      <data key="d0">114066542</data>
    </edge>
    <edge source="POL" target="PAK">
      <data key="d0">11376088</data>
    </edge>
    <edge source="POL" target="ROU">
      <data key="d0">195911608</data>
    </edge>
    <edge source="POL" target="RUS">
      <data key="d0">33630519</data>
    </edge>
    <edge source="POL" target="SRB">
      <data key="d0">1895490</data>
    </edge>
    <edge source="POL" target="IND">
      <data key="d0">98026528</data>
    </edge>
    <edge source="POL" target="SVK">
      <data key="d0">74721155</data>
    </edge>
    <edge source="POL" target="SVN">
      <data key="d0">2441908</data>
    </edge>
    <edge source="POL" target="ZAF">
      <data key="d0">7832598</data>
    </edge>
    <edge source="POL" target="ESP">
      <data key="d0">6943409</data>
    </edge>
    <edge source="POL" target="SWE">
      <data key="d0">22973525</data>
    </edge>
    <edge source="POL" target="CHE">
      <data key="d0">184696</data>
    </edge>
    <edge source="POL" target="TUN">
      <data key="d0">174416</data>
    </edge>
    <edge source="POL" target="TUR">
      <data key="d0">12147501</data>
    </edge>
    <edge source="POL" target="UKR">
      <data key="d0">147136637</data>
    </edge>
    <edge source="POL" target="EGY">
      <data key="d0">10306090</data>
    </edge>
    <edge source="POL" target="GBR">
      <data key="d0">13996129</data>
    </edge>
    <edge source="SAU" target="ARE">
      <data key="d0">395200</data>
    </edge>
    <edge source="IND" target="ALB">
      <data key="d0">76143</data>
    </edge>
    <edge source="IND" target="BRA">
      <data key="d0">66051374</data>
    </edge>
    <edge source="IND" target="CMR">
      <data key="d0">1508619</data>
    </edge>
    <edge source="IND" target="LKA">
      <data key="d0">790091</data>
    </edge>
    <edge source="IND" target="CHN">
      <data key="d0">15623034</data>
    </edge>
    <edge source="IND" target="ETH">
      <data key="d0">25087</data>
    </edge>
    <edge source="IND" target="GHA">
      <data key="d0">11377</data>
    </edge>
    <edge source="IND" target="IDN">
      <data key="d0">271994</data>
    </edge>
    <edge source="IND" target="ITA">
      <data key="d0">114110</data>
    </edge>
    <edge source="IND" target="JPN">
      <data key="d0">18715</data>
    </edge>
    <edge source="IND" target="JOR">
      <data key="d0">97774</data>
    </edge>
    <edge source="IND" target="KOR">
      <data key="d0">762415</data>
    </edge>
    <edge source="IND" target="LBN">
      <data key="d0">28360</data>
    </edge>
    <edge source="IND" target="MYS">
      <data key="d0">34893158</data>
    </edge>
    <edge source="IND" target="OMN">
      <data key="d0">118539</data>
    </edge>
    <edge source="IND" target="NLD">
      <data key="d0">50274</data>
    </edge>
    <edge source="IND" target="PAK">
      <data key="d0">5128200</data>
    </edge>
    <edge source="IND" target="SAU">
      <data key="d0">376816</data>
    </edge>
    <edge source="IND" target="ZAF">
      <data key="d0">73380</data>
    </edge>
    <edge source="IND" target="ARE">
      <data key="d0">480704</data>
    </edge>
    <edge source="IND" target="TUR">
      <data key="d0">20808</data>
    </edge>
    <edge source="IND" target="EGY">
      <data key="d0">34948</data>
    </edge>
    <edge source="IND" target="GBR">
      <data key="d0">32404</data>
    </edge>
    <edge source="IND" target="TZA">
      <data key="d0">78593</data>
    </edge>
    <edge source="IND" target="USA">
      <data key="d0">739667</data>
    </edge>
    <edge source="VNM" target="AUS">
      <data key="d0">1663200</data>
    </edge>
    <edge source="VNM" target="CHN">
      <data key="d0">808945082</data>
    </edge>
    <edge source="VNM" target="IDN">
      <data key="d0">10576120</data>
    </edge>
    <edge source="VNM" target="JPN">
      <data key="d0">165104146</data>
    </edge>
    <edge source="VNM" target="KOR">
      <data key="d0">101578331</data>
    </edge>
    <edge source="VNM" target="MYS">
      <data key="d0">16783872</data>
    </edge>
    <edge source="VNM" target="NLD">
      <data key="d0">361224</data>
    </edge>
    <edge source="VNM" target="PAK">
      <data key="d0">492500</data>
    </edge>
    <edge source="VNM" target="PHL">
      <data key="d0">40261751</data>
    </edge>
    <edge source="VNM" target="IND">
      <data key="d0">38929272</data>
    </edge>
    <edge source="VNM" target="ZAF">
      <data key="d0">5684468</data>
    </edge>
    <edge source="VNM" target="THA">
      <data key="d0">21405499</data>
    </edge>
    <edge source="ZAF" target="ARG">
      <data key="d0">12625757</data>
    </edge>
    <edge source="ZAF" target="AUS">
      <data key="d0">2407437</data>
    </edge>
    <edge source="ZAF" target="BWA">
      <data key="d0">990866</data>
    </edge>
    <edge source="ZAF" target="BRA">
      <data key="d0">123915900</data>
    </edge>
    <edge source="ZAF" target="CHN">
      <data key="d0">1076861044</data>
    </edge>
    <edge source="ZAF" target="DNK">
      <data key="d0">62465075</data>
    </edge>
    <edge source="ZAF" target="ETH">
      <data key="d0">4901544</data>
    </edge>
    <edge source="ZAF" target="FRA">
      <data key="d0">119950944</data>
    </edge>
    <edge source="ZAF" target="DEU">
      <data key="d0">5858238</data>
    </edge>
    <edge source="ZAF" target="GRC">
      <data key="d0">7301721</data>
    </edge>
    <edge source="ZAF" target="IRL">
      <data key="d0">9363488</data>
    </edge>
    <edge source="ZAF" target="ISR">
      <data key="d0">473285647</data>
    </edge>
    <edge source="ZAF" target="ITA">
      <data key="d0">305334455</data>
    </edge>
    <edge source="ZAF" target="JPN">
      <data key="d0">37353097</data>
    </edge>
    <edge source="ZAF" target="KOR">
      <data key="d0">130739247</data>
    </edge>
    <edge source="ZAF" target="MDG">
      <data key="d0">34354203</data>
    </edge>
    <edge source="ZAF" target="MWI">
      <data key="d0">20313</data>
    </edge>
    <edge source="ZAF" target="MYS">
      <data key="d0">243838466</data>
    </edge>
    <edge source="ZAF" target="MUS">
      <data key="d0">17980154</data>
    </edge>
    <edge source="ZAF" target="MEX">
      <data key="d0">22115243</data>
    </edge>
    <edge source="ZAF" target="MAR">
      <data key="d0">37472414</data>
    </edge>
    <edge source="ZAF" target="MOZ">
      <data key="d0">219870391</data>
    </edge>
    <edge source="ZAF" target="OMN">
      <data key="d0">10912</data>
    </edge>
    <edge source="ZAF" target="NAM">
      <data key="d0">357764</data>
    </edge>
    <edge source="ZAF" target="NLD">
      <data key="d0">311175197</data>
    </edge>
    <edge source="ZAF" target="NOR">
      <data key="d0">807170</data>
    </edge>
    <edge source="ZAF" target="PAK">
      <data key="d0">95278335</data>
    </edge>
    <edge source="ZAF" target="ROU">
      <data key="d0">21765028</data>
    </edge>
    <edge source="ZAF" target="SAU">
      <data key="d0">708376</data>
    </edge>
    <edge source="ZAF" target="SEN">
      <data key="d0">27810145</data>
    </edge>
    <edge source="ZAF" target="IND">
      <data key="d0">1929919881</data>
    </edge>
    <edge source="ZAF" target="ZWE">
      <data key="d0">1043197</data>
    </edge>
    <edge source="ZAF" target="ESP">
      <data key="d0">215385506</data>
    </edge>
    <edge source="ZAF" target="CHE">
      <data key="d0">15903729</data>
    </edge>
    <edge source="ZAF" target="THA">
      <data key="d0">27727120</data>
    </edge>
    <edge source="ZAF" target="TGO">
      <data key="d0">9045277</data>
    </edge>
    <edge source="ZAF" target="ARE">
      <data key="d0">197519731</data>
    </edge>
    <edge source="ZAF" target="TUR">
      <data key="d0">271579560</data>
    </edge>
    <edge source="ZAF" target="GBR">
      <data key="d0">57093049</data>
    </edge>
    <edge source="ZAF" target="USA">
      <data key="d0">41466801</data>
    </edge>
    <edge source="ESP" target="DZA">
      <data key="d0">107636900</data>
    </edge>
    <edge source="ESP" target="BEL">
      <data key="d0">755958</data>
    </edge>
    <edge source="ESP" target="CHL">
      <data key="d0">15437</data>
    </edge>
    <edge source="ESP" target="HRV">
      <data key="d0">4028147</data>
    </edge>
    <edge source="ESP" target="FRA">
      <data key="d0">29741929</data>
    </edge>
    <edge source="ESP" target="DEU">
      <data key="d0">4935618</data>
    </edge>
    <edge source="ESP" target="GRC">
      <data key="d0">1741232</data>
    </edge>
    <edge source="ESP" target="IRL">
      <data key="d0">1396206</data>
    </edge>
    <edge source="ESP" target="ITA">
      <data key="d0">147934610</data>
    </edge>
    <edge source="ESP" target="LBN">
      <data key="d0">3143850</data>
    </edge>
    <edge source="ESP" target="LVA">
      <data key="d0">2435783</data>
    </edge>
    <edge source="ESP" target="MYS">
      <data key="d0">26124</data>
    </edge>
    <edge source="ESP" target="MEX">
      <data key="d0">15349421</data>
    </edge>
    <edge source="ESP" target="MAR">
      <data key="d0">9523110</data>
    </edge>
    <edge source="ESP" target="NLD">
      <data key="d0">706348</data>
    </edge>
    <edge source="ESP" target="NZL">
      <data key="d0">362866</data>
    </edge>
    <edge source="ESP" target="NOR">
      <data key="d0">8235693</data>
    </edge>
    <edge source="ESP" target="PAK">
      <data key="d0">837357</data>
    </edge>
    <edge source="ESP" target="PRT">
      <data key="d0">12820043</data>
    </edge>
    <edge source="ESP" target="RUS">
      <data key="d0">1611592</data>
    </edge>
    <edge source="ESP" target="IND">
      <data key="d0">99817</data>
    </edge>
    <edge source="ESP" target="SWE">
      <data key="d0">16693093</data>
    </edge>
    <edge source="ESP" target="CHE">
      <data key="d0">17429</data>
    </edge>
    <edge source="ESP" target="THA">
      <data key="d0">186438</data>
    </edge>
    <edge source="ESP" target="TUN">
      <data key="d0">225074</data>
    </edge>
    <edge source="ESP" target="TUR">
      <data key="d0">3087050</data>
    </edge>
    <edge source="ESP" target="EGY">
      <data key="d0">3784352</data>
    </edge>
    <edge source="ESP" target="GBR">
      <data key="d0">24751880</data>
    </edge>
    <edge source="SWE" target="AUT">
      <data key="d0">96090</data>
    </edge>
    <edge source="SWE" target="BEL">
      <data key="d0">1004004</data>
    </edge>
    <edge source="SWE" target="DNK">
      <data key="d0">7571657</data>
    </edge>
    <edge source="SWE" target="FIN">
      <data key="d0">1757819</data>
    </edge>
    <edge source="SWE" target="DEU">
      <data key="d0">1275006</data>
    </edge>
    <edge source="SWE" target="ITA">
      <data key="d0">115869</data>
    </edge>
    <edge source="SWE" target="JPN">
      <data key="d0">23026</data>
    </edge>
    <edge source="SWE" target="NLD">
      <data key="d0">7016370</data>
    </edge>
    <edge source="SWE" target="NOR">
      <data key="d0">4010409</data>
    </edge>
    <edge source="SWE" target="POL">
      <data key="d0">60665</data>
    </edge>
    <edge source="SWE" target="IND">
      <data key="d0">62437</data>
    </edge>
    <edge source="SWE" target="ESP">
      <data key="d0">467463</data>
    </edge>
    <edge source="SWE" target="GBR">
      <data key="d0">1708372</data>
    </edge>
    <edge source="THA" target="KHM">
      <data key="d0">177164</data>
    </edge>
    <edge source="THA" target="CHN">
      <data key="d0">59131</data>
    </edge>
    <edge source="THA" target="IDN">
      <data key="d0">35720</data>
    </edge>
    <edge source="THA" target="MYS">
      <data key="d0">629700</data>
    </edge>
    <edge source="THA" target="PHL">
      <data key="d0">21093</data>
    </edge>
    <edge source="THA" target="IND">
      <data key="d0">2145658</data>
    </edge>
    <edge source="THA" target="VNM">
      <data key="d0">12781</data>
    </edge>
    <edge source="TUR" target="ALB">
      <data key="d0">570779</data>
    </edge>
    <edge source="TUR" target="AZE">
      <data key="d0">124001</data>
    </edge>
    <edge source="TUR" target="BGR">
      <data key="d0">108677</data>
    </edge>
    <edge source="TUR" target="GEO">
      <data key="d0">169001</data>
    </edge>
    <edge source="TUR" target="GRC">
      <data key="d0">2507574</data>
    </edge>
    <edge source="TUR" target="JOR">
      <data key="d0">90560</data>
    </edge>
    <edge source="TUR" target="MAR">
      <data key="d0">858400</data>
    </edge>
    <edge source="TUR" target="RUS">
      <data key="d0">148880</data>
    </edge>
    <edge source="TUR" target="IND">
      <data key="d0">59112</data>
    </edge>
    <edge source="TUR" target="EGY">
      <data key="d0">77151</data>
    </edge>
    <edge source="GBR" target="AZE">
      <data key="d0">22024</data>
    </edge>
    <edge source="GBR" target="ARG">
      <data key="d0">43854</data>
    </edge>
    <edge source="GBR" target="AUS">
      <data key="d0">60863</data>
    </edge>
    <edge source="GBR" target="BEL">
      <data key="d0">15994170</data>
    </edge>
    <edge source="GBR" target="CAN">
      <data key="d0">401139</data>
    </edge>
    <edge source="GBR" target="LKA">
      <data key="d0">24416</data>
    </edge>
    <edge source="GBR" target="CHL">
      <data key="d0">38296</data>
    </edge>
    <edge source="GBR" target="CHN">
      <data key="d0">56163</data>
    </edge>
    <edge source="GBR" target="DNK">
      <data key="d0">43237</data>
    </edge>
    <edge source="GBR" target="FIN">
      <data key="d0">17925249</data>
    </edge>
    <edge source="GBR" target="FRA">
      <data key="d0">14889413</data>
    </edge>
    <edge source="GBR" target="DEU">
      <data key="d0">19057953</data>
    </edge>
    <edge source="GBR" target="GRC">
      <data key="d0">1243961</data>
    </edge>
    <edge source="GBR" target="IRL">
      <data key="d0">86115329</data>
    </edge>
    <edge source="GBR" target="ISR">
      <data key="d0">59875</data>
    </edge>
    <edge source="GBR" target="ITA">
      <data key="d0">343130</data>
    </edge>
    <edge source="GBR" target="JPN">
      <data key="d0">91976</data>
    </edge>
    <edge source="GBR" target="JOR">
      <data key="d0">98303</data>
    </edge>
    <edge source="GBR" target="MYS">
      <data key="d0">438961</data>
    </edge>
    <edge source="GBR" target="OMN">
      <data key="d0">1385154</data>
    </edge>
    <edge source="GBR" target="NLD">
      <data key="d0">2978350</data>
    </edge>
    <edge source="GBR" target="NOR">
      <data key="d0">19027391</data>
    </edge>
    <edge source="GBR" target="PAK">
      <data key="d0">354679</data>
    </edge>
    <edge source="GBR" target="POL">
      <data key="d0">3036188</data>
    </edge>
    <edge source="GBR" target="PRT">
      <data key="d0">559442</data>
    </edge>
    <edge source="GBR" target="RUS">
      <data key="d0">26626</data>
    </edge>
    <edge source="GBR" target="SAU">
      <data key="d0">1014999</data>
    </edge>
    <edge source="GBR" target="IND">
      <data key="d0">4151536</data>
    </edge>
    <edge source="GBR" target="SGP">
      <data key="d0">52970</data>
    </edge>
    <edge source="GBR" target="SVN">
      <data key="d0">32810</data>
    </edge>
    <edge source="GBR" target="ZAF">
      <data key="d0">15322506</data>
    </edge>
    <edge source="GBR" target="ESP">
      <data key="d0">6605286</data>
    </edge>
    <edge source="GBR" target="SWE">
      <data key="d0">558402</data>
    </edge>
    <edge source="GBR" target="CHE">
      <data key="d0">11096</data>
    </edge>
    <edge source="GBR" target="THA">
      <data key="d0">1031889</data>
    </edge>
    <edge source="GBR" target="ARE">
      <data key="d0">32223</data>
    </edge>
    <edge source="GBR" target="TUR">
      <data key="d0">368202</data>
    </edge>
    <edge source="GBR" target="EGY">
      <data key="d0">295934</data>
    </edge>
    <edge source="GBR" target="USA">
      <data key="d0">31198518</data>
    </edge>
    <edge source="AUT" target="CAN">
      <data key="d0">12660</data>
    </edge>
    <edge source="AUT" target="HRV">
      <data key="d0">340291</data>
    </edge>
    <edge source="AUT" target="CZE">
      <data key="d0">43212</data>
    </edge>
    <edge source="AUT" target="DEU">
      <data key="d0">1588632</data>
    </edge>
    <edge source="AUT" target="HUN">
      <data key="d0">21413</data>
    </edge>
    <edge source="AUT" target="ITA">
      <data key="d0">136407</data>
    </edge>
    <edge source="AUT" target="ROU">
      <data key="d0">56865</data>
    </edge>
    <edge source="AUT" target="CHE">
      <data key="d0">359416</data>
    </edge>
    <edge source="CAN" target="ARG">
      <data key="d0">556215</data>
    </edge>
    <edge source="CAN" target="AUS">
      <data key="d0">1251449</data>
    </edge>
    <edge source="CAN" target="AUT">
      <data key="d0">96148</data>
    </edge>
    <edge source="CAN" target="BEL">
      <data key="d0">24533</data>
    </edge>
    <edge source="CAN" target="BOL">
      <data key="d0">24521</data>
    </edge>
    <edge source="CAN" target="BRA">
      <data key="d0">395753089</data>
    </edge>
    <edge source="CAN" target="CHL">
      <data key="d0">54178130</data>
    </edge>
    <edge source="CAN" target="CHN">
      <data key="d0">1534535905</data>
    </edge>
    <edge source="CAN" target="COL">
      <data key="d0">811981</data>
    </edge>
    <edge source="CAN" target="CRI">
      <data key="d0">485417</data>
    </edge>
    <edge source="CAN" target="CZE">
      <data key="d0">23280</data>
    </edge>
    <edge source="CAN" target="DNK">
      <data key="d0">322896</data>
    </edge>
    <edge source="CAN" target="ECU">
      <data key="d0">565679</data>
    </edge>
    <edge source="CAN" target="SLV">
      <data key="d0">60331</data>
    </edge>
    <edge source="CAN" target="FIN">
      <data key="d0">64730869</data>
    </edge>
    <edge source="CAN" target="FRA">
      <data key="d0">11465150</data>
    </edge>
    <edge source="CAN" target="DEU">
      <data key="d0">93668454</data>
    </edge>
    <edge source="CAN" target="GRC">
      <data key="d0">15873</data>
    </edge>
    <edge source="CAN" target="GTM">
      <data key="d0">1146617</data>
    </edge>
    <edge source="CAN" target="HND">
      <data key="d0">106955</data>
    </edge>
    <edge source="CAN" target="HKG">
      <data key="d0">24828</data>
    </edge>
    <edge source="CAN" target="IDN">
      <data key="d0">78907</data>
    </edge>
    <edge source="CAN" target="ISR">
      <data key="d0">86827</data>
    </edge>
    <edge source="CAN" target="ITA">
      <data key="d0">150151870</data>
    </edge>
    <edge source="CAN" target="JAM">
      <data key="d0">142189</data>
    </edge>
    <edge source="CAN" target="JPN">
      <data key="d0">1855251362</data>
    </edge>
    <edge source="CAN" target="KOR">
      <data key="d0">1136919844</data>
    </edge>
    <edge source="CAN" target="MYS">
      <data key="d0">43723</data>
    </edge>
    <edge source="CAN" target="MEX">
      <data key="d0">28245852</data>
    </edge>
    <edge source="CAN" target="NLD">
      <data key="d0">307570156</data>
    </edge>
    <edge source="CAN" target="NZL">
      <data key="d0">57221</data>
    </edge>
    <edge source="CAN" target="NIC">
      <data key="d0">76263</data>
    </edge>
    <edge source="CAN" target="NOR">
      <data key="d0">14492</data>
    </edge>
    <edge source="CAN" target="PAK">
      <data key="d0">10771075</data>
    </edge>
    <edge source="CAN" target="PAN">
      <data key="d0">38093</data>
    </edge>
    <edge source="CAN" target="PER">
      <data key="d0">242836</data>
    </edge>
    <edge source="CAN" target="PHL">
      <data key="d0">12087</data>
    </edge>
    <edge source="CAN" target="POL">
      <data key="d0">11113</data>
    </edge>
    <edge source="CAN" target="PRT">
      <data key="d0">12758</data>
    </edge>
    <edge source="CAN" target="ROU">
      <data key="d0">37887</data>
    </edge>
    <edge source="CAN" target="RUS">
      <data key="d0">253449</data>
    </edge>
    <edge source="CAN" target="SAU">
      <data key="d0">27000</data>
    </edge>
    <edge source="CAN" target="IND">
      <data key="d0">160861526</data>
    </edge>
    <edge source="CAN" target="SGP">
      <data key="d0">13921</data>
    </edge>
    <edge source="CAN" target="VNM">
      <data key="d0">24635</data>
    </edge>
    <edge source="CAN" target="ZAF">
      <data key="d0">492739</data>
    </edge>
    <edge source="CAN" target="ESP">
      <data key="d0">182997</data>
    </edge>
    <edge source="CAN" target="SWE">
      <data key="d0">14996925</data>
    </edge>
    <edge source="CAN" target="CHE">
      <data key="d0">25699</data>
    </edge>
    <edge source="CAN" target="THA">
      <data key="d0">19910</data>
    </edge>
    <edge source="CAN" target="TUR">
      <data key="d0">103219407</data>
    </edge>
    <edge source="CAN" target="EGY">
      <data key="d0">113237</data>
    </edge>
    <edge source="CAN" target="GBR">
      <data key="d0">24136173</data>
    </edge>
    <edge source="CAN" target="USA">
      <data key="d0">610742898</data>
    </edge>
    <edge source="CAN" target="URY">
      <data key="d0">301473</data>
    </edge>
    <edge source="HRV" target="ITA">
      <data key="d0">129681</data>
    </edge>
    <edge source="CZE" target="AUT">
      <data key="d0">280953124</data>
    </edge>
    <edge source="CZE" target="BEL">
      <data key="d0">1281431</data>
    </edge>
    <edge source="CZE" target="BGR">
      <data key="d0">195056</data>
    </edge>
    <edge source="CZE" target="HRV">
      <data key="d0">2471618</data>
    </edge>
    <edge source="CZE" target="FIN">
      <data key="d0">14062</data>
    </edge>
    <edge source="CZE" target="FRA">
      <data key="d0">5980954</data>
    </edge>
    <edge source="CZE" target="DEU">
      <data key="d0">129738161</data>
    </edge>
    <edge source="CZE" target="GRC">
      <data key="d0">81649</data>
    </edge>
    <edge source="CZE" target="HUN">
      <data key="d0">83474018</data>
    </edge>
    <edge source="CZE" target="ITA">
      <data key="d0">1179144</data>
    </edge>
    <edge source="CZE" target="POL">
      <data key="d0">247423212</data>
    </edge>
    <edge source="CZE" target="RUS">
      <data key="d0">9994599</data>
    </edge>
    <edge source="CZE" target="SRB">
      <data key="d0">176640</data>
    </edge>
    <edge source="CZE" target="SVK">
      <data key="d0">325638309</data>
    </edge>
    <edge source="CZE" target="SVN">
      <data key="d0">6653113</data>
    </edge>
    <edge source="CZE" target="SWE">
      <data key="d0">18172459</data>
    </edge>
    <edge source="CZE" target="CHE">
      <data key="d0">4331789</data>
    </edge>
    <edge source="CZE" target="GBR">
      <data key="d0">677689</data>
    </edge>
    <edge source="HUN" target="AUT">
      <data key="d0">50814374</data>
    </edge>
    <edge source="HUN" target="BEL">
      <data key="d0">470516</data>
    </edge>
    <edge source="HUN" target="BGR">
      <data key="d0">740591</data>
    </edge>
    <edge source="HUN" target="HRV">
      <data key="d0">3981117</data>
    </edge>
    <edge source="HUN" target="FRA">
      <data key="d0">14616505</data>
    </edge>
    <edge source="HUN" target="DEU">
      <data key="d0">2425256</data>
    </edge>
    <edge source="HUN" target="ITA">
      <data key="d0">379722</data>
    </edge>
    <edge source="HUN" target="POL">
      <data key="d0">11625</data>
    </edge>
    <edge source="HUN" target="ROU">
      <data key="d0">779945</data>
    </edge>
    <edge source="HUN" target="SRB">
      <data key="d0">17511254</data>
    </edge>
    <edge source="HUN" target="SVK">
      <data key="d0">5986272</data>
    </edge>
    <edge source="HUN" target="SVN">
      <data key="d0">65751</data>
    </edge>
    <edge source="HUN" target="MKD">
      <data key="d0">533346</data>
    </edge>
    <edge source="ROU" target="BGR">
      <data key="d0">627141</data>
    </edge>
    <edge source="ROU" target="HRV">
      <data key="d0">257428</data>
    </edge>
    <edge source="ROU" target="DEU">
      <data key="d0">11117</data>
    </edge>
    <edge source="ROU" target="MDA">
      <data key="d0">85480</data>
    </edge>
    <edge source="ROU" target="SRB">
      <data key="d0">183735</data>
    </edge>
    <edge source="CHE" target="DEU">
      <data key="d0">88278</data>
    </edge>
    <edge source="BLR" target="AZE">
      <data key="d0">43400</data>
    </edge>
    <edge source="BLR" target="BGR">
      <data key="d0">68700</data>
    </edge>
    <edge source="BLR" target="CZE">
      <data key="d0">300400</data>
    </edge>
    <edge source="BLR" target="FIN">
      <data key="d0">2700800</data>
    </edge>
    <edge source="BLR" target="FRA">
      <data key="d0">72200</data>
    </edge>
    <edge source="BLR" target="DEU">
      <data key="d0">605200</data>
    </edge>
    <edge source="BLR" target="GRC">
      <data key="d0">16400</data>
    </edge>
    <edge source="BLR" target="ITA">
      <data key="d0">124000</data>
    </edge>
    <edge source="BLR" target="LVA">
      <data key="d0">258500</data>
    </edge>
    <edge source="BLR" target="LTU">
      <data key="d0">5047100</data>
    </edge>
    <edge source="BLR" target="MDA">
      <data key="d0">21900</data>
    </edge>
    <edge source="BLR" target="NLD">
      <data key="d0">218000</data>
    </edge>
    <edge source="BLR" target="POL">
      <data key="d0">2268700</data>
    </edge>
    <edge source="BLR" target="RUS">
      <data key="d0">510400</data>
    </edge>
    <edge source="BLR" target="SVK">
      <data key="d0">28500</data>
    </edge>
    <edge source="BLR" target="SWE">
      <data key="d0">17912600</data>
    </edge>
    <edge source="BLR" target="TUR">
      <data key="d0">526800</data>
    </edge>
    <edge source="BLR" target="UKR">
      <data key="d0">64200</data>
    </edge>
    <edge source="BGR" target="GRC">
      <data key="d0">6565314</data>
    </edge>
    <edge source="BGR" target="ROU">
      <data key="d0">767407</data>
    </edge>
    <edge source="BGR" target="SRB">
      <data key="d0">43076</data>
    </edge>
    <edge source="BGR" target="TUR">
      <data key="d0">280276</data>
    </edge>
    <edge source="BGR" target="MKD">
      <data key="d0">6588186</data>
    </edge>
    <edge source="LVA" target="ALB">
      <data key="d0">37526</data>
    </edge>
    <edge source="LVA" target="DZA">
      <data key="d0">104515</data>
    </edge>
    <edge source="LVA" target="AZE">
      <data key="d0">86753</data>
    </edge>
    <edge source="LVA" target="AUS">
      <data key="d0">552346</data>
    </edge>
    <edge source="LVA" target="AUT">
      <data key="d0">1376240</data>
    </edge>
    <edge source="LVA" target="BEL">
      <data key="d0">4267648</data>
    </edge>
    <edge source="LVA" target="BRA">
      <data key="d0">11892</data>
    </edge>
    <edge source="LVA" target="BGR">
      <data key="d0">76941</data>
    </edge>
    <edge source="LVA" target="BLR">
      <data key="d0">48180</data>
    </edge>
    <edge source="LVA" target="CAN">
      <data key="d0">197662</data>
    </edge>
    <edge source="LVA" target="CHL">
      <data key="d0">857261</data>
    </edge>
    <edge source="LVA" target="CHN">
      <data key="d0">6892105</data>
    </edge>
    <edge source="LVA" target="COL">
      <data key="d0">321558</data>
    </edge>
    <edge source="LVA" target="CRI">
      <data key="d0">230793</data>
    </edge>
    <edge source="LVA" target="HRV">
      <data key="d0">229917</data>
    </edge>
    <edge source="LVA" target="CZE">
      <data key="d0">1344956</data>
    </edge>
    <edge source="LVA" target="DNK">
      <data key="d0">2510730</data>
    </edge>
    <edge source="LVA" target="ECU">
      <data key="d0">79859</data>
    </edge>
    <edge source="LVA" target="SLV">
      <data key="d0">91502</data>
    </edge>
    <edge source="LVA" target="EST">
      <data key="d0">2241249</data>
    </edge>
    <edge source="LVA" target="FIN">
      <data key="d0">22917</data>
    </edge>
    <edge source="LVA" target="FRA">
      <data key="d0">5432072</data>
    </edge>
    <edge source="LVA" target="GEO">
      <data key="d0">13108</data>
    </edge>
    <edge source="LVA" target="DEU">
      <data key="d0">29098989</data>
    </edge>
    <edge source="LVA" target="GRC">
      <data key="d0">477103</data>
    </edge>
    <edge source="LVA" target="GTM">
      <data key="d0">70208</data>
    </edge>
    <edge source="LVA" target="HND">
      <data key="d0">147208</data>
    </edge>
    <edge source="LVA" target="HKG">
      <data key="d0">46750</data>
    </edge>
    <edge source="LVA" target="HUN">
      <data key="d0">1129430</data>
    </edge>
    <edge source="LVA" target="ISR">
      <data key="d0">345744</data>
    </edge>
    <edge source="LVA" target="ITA">
      <data key="d0">24862012</data>
    </edge>
    <edge source="LVA" target="JPN">
      <data key="d0">4119862</data>
    </edge>
    <edge source="LVA" target="KAZ">
      <data key="d0">35089</data>
    </edge>
    <edge source="LVA" target="JOR">
      <data key="d0">702004</data>
    </edge>
    <edge source="LVA" target="KOR">
      <data key="d0">2561724</data>
    </edge>
    <edge source="LVA" target="LBN">
      <data key="d0">382624</data>
    </edge>
    <edge source="LVA" target="LTU">
      <data key="d0">3548662</data>
    </edge>
    <edge source="LVA" target="MYS">
      <data key="d0">220384</data>
    </edge>
    <edge source="LVA" target="MEX">
      <data key="d0">533747</data>
    </edge>
    <edge source="LVA" target="MDA">
      <data key="d0">203050</data>
    </edge>
    <edge source="LVA" target="MAR">
      <data key="d0">378899</data>
    </edge>
    <edge source="LVA" target="OMN">
      <data key="d0">409626</data>
    </edge>
    <edge source="LVA" target="NLD">
      <data key="d0">11860118</data>
    </edge>
    <edge source="LVA" target="NZL">
      <data key="d0">123863</data>
    </edge>
    <edge source="LVA" target="NOR">
      <data key="d0">230672</data>
    </edge>
    <edge source="LVA" target="PAK">
      <data key="d0">12610</data>
    </edge>
    <edge source="LVA" target="PAN">
      <data key="d0">50604</data>
    </edge>
    <edge source="LVA" target="PER">
      <data key="d0">672939</data>
    </edge>
    <edge source="LVA" target="POL">
      <data key="d0">3985679</data>
    </edge>
    <edge source="LVA" target="PRT">
      <data key="d0">532069</data>
    </edge>
    <edge source="LVA" target="ROU">
      <data key="d0">546708</data>
    </edge>
    <edge source="LVA" target="RUS">
      <data key="d0">267415</data>
    </edge>
    <edge source="LVA" target="SAU">
      <data key="d0">716912</data>
    </edge>
    <edge source="LVA" target="SEN">
      <data key="d0">17872</data>
    </edge>
    <edge source="LVA" target="SRB">
      <data key="d0">1056905</data>
    </edge>
    <edge source="LVA" target="IND">
      <data key="d0">623691</data>
    </edge>
    <edge source="LVA" target="SGP">
      <data key="d0">94195</data>
    </edge>
    <edge source="LVA" target="SVK">
      <data key="d0">190235</data>
    </edge>
    <edge source="LVA" target="VNM">
      <data key="d0">11482</data>
    </edge>
    <edge source="LVA" target="SVN">
      <data key="d0">110443</data>
    </edge>
    <edge source="LVA" target="ZAF">
      <data key="d0">30056</data>
    </edge>
    <edge source="LVA" target="ESP">
      <data key="d0">6367527</data>
    </edge>
    <edge source="LVA" target="SWE">
      <data key="d0">91753</data>
    </edge>
    <edge source="LVA" target="CHE">
      <data key="d0">1001438</data>
    </edge>
    <edge source="LVA" target="THA">
      <data key="d0">67282</data>
    </edge>
    <edge source="LVA" target="ARE">
      <data key="d0">255747</data>
    </edge>
    <edge source="LVA" target="TUN">
      <data key="d0">287380</data>
    </edge>
    <edge source="LVA" target="TUR">
      <data key="d0">2490978</data>
    </edge>
    <edge source="LVA" target="UKR">
      <data key="d0">659190</data>
    </edge>
    <edge source="LVA" target="MKD">
      <data key="d0">17345</data>
    </edge>
    <edge source="LVA" target="EGY">
      <data key="d0">381120</data>
    </edge>
    <edge source="LVA" target="GBR">
      <data key="d0">398171</data>
    </edge>
    <edge source="LVA" target="USA">
      <data key="d0">2984596</data>
    </edge>
    <edge source="LVA" target="URY">
      <data key="d0">238732</data>
    </edge>
    <edge source="LTU" target="DZA">
      <data key="d0">207817</data>
    </edge>
    <edge source="LTU" target="AZE">
      <data key="d0">136371</data>
    </edge>
    <edge source="LTU" target="ARG">
      <data key="d0">256841</data>
    </edge>
    <edge source="LTU" target="AUS">
      <data key="d0">392274</data>
    </edge>
    <edge source="LTU" target="AUT">
      <data key="d0">1122041</data>
    </edge>
    <edge source="LTU" target="BEL">
      <data key="d0">399284</data>
    </edge>
    <edge source="LTU" target="BGR">
      <data key="d0">369546</data>
    </edge>
    <edge source="LTU" target="CHN">
      <data key="d0">1594455</data>
    </edge>
    <edge source="LTU" target="COL">
      <data key="d0">123175</data>
    </edge>
    <edge source="LTU" target="CRI">
      <data key="d0">66381</data>
    </edge>
    <edge source="LTU" target="HRV">
      <data key="d0">1234821</data>
    </edge>
    <edge source="LTU" target="CZE">
      <data key="d0">2172742</data>
    </edge>
    <edge source="LTU" target="DNK">
      <data key="d0">569811</data>
    </edge>
    <edge source="LTU" target="ECU">
      <data key="d0">147055</data>
    </edge>
    <edge source="LTU" target="EST">
      <data key="d0">247409</data>
    </edge>
    <edge source="LTU" target="FIN">
      <data key="d0">2054983</data>
    </edge>
    <edge source="LTU" target="FRA">
      <data key="d0">2368126</data>
    </edge>
    <edge source="LTU" target="DEU">
      <data key="d0">4209646</data>
    </edge>
    <edge source="LTU" target="GRC">
      <data key="d0">1232636</data>
    </edge>
    <edge source="LTU" target="GTM">
      <data key="d0">112129</data>
    </edge>
    <edge source="LTU" target="HUN">
      <data key="d0">2379480</data>
    </edge>
    <edge source="LTU" target="ISR">
      <data key="d0">709526</data>
    </edge>
    <edge source="LTU" target="ITA">
      <data key="d0">4932076</data>
    </edge>
    <edge source="LTU" target="JPN">
      <data key="d0">878147</data>
    </edge>
    <edge source="LTU" target="KAZ">
      <data key="d0">86856</data>
    </edge>
    <edge source="LTU" target="JOR">
      <data key="d0">208490</data>
    </edge>
    <edge source="LTU" target="KOR">
      <data key="d0">1106619</data>
    </edge>
    <edge source="LTU" target="LBN">
      <data key="d0">93935</data>
    </edge>
    <edge source="LTU" target="LVA">
      <data key="d0">1009251</data>
    </edge>
    <edge source="LTU" target="MYS">
      <data key="d0">65404</data>
    </edge>
    <edge source="LTU" target="MDA">
      <data key="d0">45876</data>
    </edge>
    <edge source="LTU" target="MAR">
      <data key="d0">462726</data>
    </edge>
    <edge source="LTU" target="OMN">
      <data key="d0">41983</data>
    </edge>
    <edge source="LTU" target="NLD">
      <data key="d0">3263287</data>
    </edge>
    <edge source="LTU" target="NZL">
      <data key="d0">12736</data>
    </edge>
    <edge source="LTU" target="PER">
      <data key="d0">15959</data>
    </edge>
    <edge source="LTU" target="PHL">
      <data key="d0">14249</data>
    </edge>
    <edge source="LTU" target="POL">
      <data key="d0">8000082</data>
    </edge>
    <edge source="LTU" target="PRT">
      <data key="d0">387518</data>
    </edge>
    <edge source="LTU" target="ROU">
      <data key="d0">605677</data>
    </edge>
    <edge source="LTU" target="RUS">
      <data key="d0">363204</data>
    </edge>
    <edge source="LTU" target="SAU">
      <data key="d0">764831</data>
    </edge>
    <edge source="LTU" target="SRB">
      <data key="d0">94911</data>
    </edge>
    <edge source="LTU" target="SGP">
      <data key="d0">10496</data>
    </edge>
    <edge source="LTU" target="SVK">
      <data key="d0">828273</data>
    </edge>
    <edge source="LTU" target="VNM">
      <data key="d0">18818</data>
    </edge>
    <edge source="LTU" target="SVN">
      <data key="d0">461337</data>
    </edge>
    <edge source="LTU" target="ZAF">
      <data key="d0">174805</data>
    </edge>
    <edge source="LTU" target="ESP">
      <data key="d0">2031989</data>
    </edge>
    <edge source="LTU" target="SWE">
      <data key="d0">6601274</data>
    </edge>
    <edge source="LTU" target="CHE">
      <data key="d0">795546</data>
    </edge>
    <edge source="LTU" target="THA">
      <data key="d0">336633</data>
    </edge>
    <edge source="LTU" target="ARE">
      <data key="d0">42672</data>
    </edge>
    <edge source="LTU" target="TUN">
      <data key="d0">340806</data>
    </edge>
    <edge source="LTU" target="TUR">
      <data key="d0">2397924</data>
    </edge>
    <edge source="LTU" target="UKR">
      <data key="d0">620529</data>
    </edge>
    <edge source="LTU" target="MKD">
      <data key="d0">55111</data>
    </edge>
    <edge source="LTU" target="GBR">
      <data key="d0">123724</data>
    </edge>
    <edge source="LTU" target="USA">
      <data key="d0">680243</data>
    </edge>
    <edge source="LTU" target="URY">
      <data key="d0">81621</data>
    </edge>
    <edge source="RUS" target="ALB">
      <data key="d0">4666028</data>
    </edge>
    <edge source="RUS" target="AZE">
      <data key="d0">683057</data>
    </edge>
    <edge source="RUS" target="AUT">
      <data key="d0">245942</data>
    </edge>
    <edge source="RUS" target="BEL">
      <data key="d0">314117048</data>
    </edge>
    <edge source="RUS" target="BRA">
      <data key="d0">42590873</data>
    </edge>
    <edge source="RUS" target="BGR">
      <data key="d0">71440748</data>
    </edge>
    <edge source="RUS" target="BLR">
      <data key="d0">45809144</data>
    </edge>
    <edge source="RUS" target="CAN">
      <data key="d0">11434151</data>
    </edge>
    <edge source="RUS" target="CHN">
      <data key="d0">2082409871</data>
    </edge>
    <edge source="RUS" target="HRV">
      <data key="d0">948442</data>
    </edge>
    <edge source="RUS" target="CZE">
      <data key="d0">4564368</data>
    </edge>
    <edge source="RUS" target="DNK">
      <data key="d0">108131454</data>
    </edge>
    <edge source="RUS" target="EST">
      <data key="d0">8603622</data>
    </edge>
    <edge source="RUS" target="FIN">
      <data key="d0">211774607</data>
    </edge>
    <edge source="RUS" target="FRA">
      <data key="d0">177686324</data>
    </edge>
    <edge source="RUS" target="GEO">
      <data key="d0">917032</data>
    </edge>
    <edge source="RUS" target="DEU">
      <data key="d0">310098330</data>
    </edge>
    <edge source="RUS" target="GRC">
      <data key="d0">2531580</data>
    </edge>
    <edge source="RUS" target="HKG">
      <data key="d0">10821455</data>
    </edge>
    <edge source="RUS" target="HUN">
      <data key="d0">3841058</data>
    </edge>
    <edge source="RUS" target="ISR">
      <data key="d0">198256110</data>
    </edge>
    <edge source="RUS" target="ITA">
      <data key="d0">84329460</data>
    </edge>
    <edge source="RUS" target="JPN">
      <data key="d0">1447959492</data>
    </edge>
    <edge source="RUS" target="KAZ">
      <data key="d0">237591304</data>
    </edge>
    <edge source="RUS" target="KOR">
      <data key="d0">1375479573</data>
    </edge>
    <edge source="RUS" target="KGZ">
      <data key="d0">13208</data>
    </edge>
    <edge source="RUS" target="LBN">
      <data key="d0">19460631</data>
    </edge>
    <edge source="RUS" target="LVA">
      <data key="d0">367898180</data>
    </edge>
    <edge source="RUS" target="LTU">
      <data key="d0">28324979</data>
    </edge>
    <edge source="RUS" target="MYS">
      <data key="d0">4917485</data>
    </edge>
    <edge source="RUS" target="MDA">
      <data key="d0">1727983</data>
    </edge>
    <edge source="RUS" target="MAR">
      <data key="d0">61424610</data>
    </edge>
    <edge source="RUS" target="NLD">
      <data key="d0">664734577</data>
    </edge>
    <edge source="RUS" target="NOR">
      <data key="d0">31549839</data>
    </edge>
    <edge source="RUS" target="POL">
      <data key="d0">589128797</data>
    </edge>
    <edge source="RUS" target="ROU">
      <data key="d0">28560702</data>
    </edge>
    <edge source="RUS" target="SRB">
      <data key="d0">3702456</data>
    </edge>
    <edge source="RUS" target="IND">
      <data key="d0">165736116</data>
    </edge>
    <edge source="RUS" target="SVK">
      <data key="d0">108297896</data>
    </edge>
    <edge source="RUS" target="VNM">
      <data key="d0">11296732</data>
    </edge>
    <edge source="RUS" target="SVN">
      <data key="d0">18346133</data>
    </edge>
    <edge source="RUS" target="ESP">
      <data key="d0">173932453</data>
    </edge>
    <edge source="RUS" target="SWE">
      <data key="d0">28064948</data>
    </edge>
    <edge source="RUS" target="CHE">
      <data key="d0">2790451</data>
    </edge>
    <edge source="RUS" target="ARE">
      <data key="d0">52510302</data>
    </edge>
    <edge source="RUS" target="TUR">
      <data key="d0">1071097272</data>
    </edge>
    <edge source="RUS" target="UKR">
      <data key="d0">1330878590</data>
    </edge>
    <edge source="RUS" target="EGY">
      <data key="d0">8861932</data>
    </edge>
    <edge source="RUS" target="GBR">
      <data key="d0">1695874454</data>
    </edge>
    <edge source="RUS" target="USA">
      <data key="d0">5285652</data>
    </edge>
    <edge source="SVK" target="AUT">
      <data key="d0">588667</data>
    </edge>
    <edge source="SVK" target="BEL">
      <data key="d0">23184</data>
    </edge>
    <edge source="SVK" target="CZE">
      <data key="d0">10029334</data>
    </edge>
    <edge source="SVK" target="DNK">
      <data key="d0">316798</data>
    </edge>
    <edge source="SVK" target="DEU">
      <data key="d0">511882</data>
    </edge>
    <edge source="SVK" target="HUN">
      <data key="d0">739959</data>
    </edge>
    <edge source="SVK" target="MDA">
      <data key="d0">41434</data>
    </edge>
    <edge source="SVK" target="POL">
      <data key="d0">810860</data>
    </edge>
    <edge source="SVK" target="ROU">
      <data key="d0">764297</data>
    </edge>
    <edge source="SVK" target="SRB">
      <data key="d0">8012273</data>
    </edge>
    <edge source="SVK" target="SVN">
      <data key="d0">235178</data>
    </edge>
    <edge source="UKR" target="ALB">
      <data key="d0">1196700</data>
    </edge>
    <edge source="UKR" target="DZA">
      <data key="d0">2538219</data>
    </edge>
    <edge source="UKR" target="AZE">
      <data key="d0">688202</data>
    </edge>
    <edge source="UKR" target="AUT">
      <data key="d0">11606</data>
    </edge>
    <edge source="UKR" target="ARM">
      <data key="d0">50836</data>
    </edge>
    <edge source="UKR" target="BEL">
      <data key="d0">76759654</data>
    </edge>
    <edge source="UKR" target="BRA">
      <data key="d0">20750333</data>
    </edge>
    <edge source="UKR" target="BGR">
      <data key="d0">118555480</data>
    </edge>
    <edge source="UKR" target="BLR">
      <data key="d0">13020714</data>
    </edge>
    <edge source="UKR" target="CAN">
      <data key="d0">28821491</data>
    </edge>
    <edge source="UKR" target="HRV">
      <data key="d0">121866</data>
    </edge>
    <edge source="UKR" target="CZE">
      <data key="d0">7195411</data>
    </edge>
    <edge source="UKR" target="ETH">
      <data key="d0">2356302</data>
    </edge>
    <edge source="UKR" target="EST">
      <data key="d0">96220</data>
    </edge>
    <edge source="UKR" target="FIN">
      <data key="d0">2703678</data>
    </edge>
    <edge source="UKR" target="FRA">
      <data key="d0">77410</data>
    </edge>
    <edge source="UKR" target="GEO">
      <data key="d0">30326646</data>
    </edge>
    <edge source="UKR" target="DEU">
      <data key="d0">1837176</data>
    </edge>
    <edge source="UKR" target="GRC">
      <data key="d0">2318134</data>
    </edge>
    <edge source="UKR" target="HKG">
      <data key="d0">2528123</data>
    </edge>
    <edge source="UKR" target="HUN">
      <data key="d0">265693</data>
    </edge>
    <edge source="UKR" target="IDN">
      <data key="d0">979557</data>
    </edge>
    <edge source="UKR" target="ITA">
      <data key="d0">22830310</data>
    </edge>
    <edge source="UKR" target="KAZ">
      <data key="d0">2167775</data>
    </edge>
    <edge source="UKR" target="JOR">
      <data key="d0">1707981</data>
    </edge>
    <edge source="UKR" target="KOR">
      <data key="d0">2066207</data>
    </edge>
    <edge source="UKR" target="LBN">
      <data key="d0">4110151</data>
    </edge>
    <edge source="UKR" target="LVA">
      <data key="d0">187439</data>
    </edge>
    <edge source="UKR" target="LTU">
      <data key="d0">6482950</data>
    </edge>
    <edge source="UKR" target="MEX">
      <data key="d0">2629281</data>
    </edge>
    <edge source="UKR" target="MDA">
      <data key="d0">20545081</data>
    </edge>
    <edge source="UKR" target="MAR">
      <data key="d0">606100</data>
    </edge>
    <edge source="UKR" target="NLD">
      <data key="d0">6400840</data>
    </edge>
    <edge source="UKR" target="NZL">
      <data key="d0">89371</data>
    </edge>
    <edge source="UKR" target="PAK">
      <data key="d0">201702</data>
    </edge>
    <edge source="UKR" target="POL">
      <data key="d0">46460033</data>
    </edge>
    <edge source="UKR" target="PRT">
      <data key="d0">1593521</data>
    </edge>
    <edge source="UKR" target="ROU">
      <data key="d0">19527465</data>
    </edge>
    <edge source="UKR" target="RUS">
      <data key="d0">151241754</data>
    </edge>
    <edge source="UKR" target="SAU">
      <data key="d0">3462151</data>
    </edge>
    <edge source="UKR" target="SRB">
      <data key="d0">3352915</data>
    </edge>
    <edge source="UKR" target="IND">
      <data key="d0">276429605</data>
    </edge>
    <edge source="UKR" target="SVK">
      <data key="d0">54971079</data>
    </edge>
    <edge source="UKR" target="SVN">
      <data key="d0">165688</data>
    </edge>
    <edge source="UKR" target="ZAF">
      <data key="d0">1455941</data>
    </edge>
    <edge source="UKR" target="ESP">
      <data key="d0">32211127</data>
    </edge>
    <edge source="UKR" target="SWE">
      <data key="d0">999009</data>
    </edge>
    <edge source="UKR" target="CHE">
      <data key="d0">448670</data>
    </edge>
    <edge source="UKR" target="THA">
      <data key="d0">61824</data>
    </edge>
    <edge source="UKR" target="ARE">
      <data key="d0">871412</data>
    </edge>
    <edge source="UKR" target="TUR">
      <data key="d0">119375275</data>
    </edge>
    <edge source="UKR" target="MKD">
      <data key="d0">2463669</data>
    </edge>
    <edge source="UKR" target="EGY">
      <data key="d0">21710638</data>
    </edge>
    <edge source="UKR" target="GBR">
      <data key="d0">202536</data>
    </edge>
    <edge source="UKR" target="USA">
      <data key="d0">44172858</data>
    </edge>
    <edge source="COL" target="ARG">
      <data key="d0">73666738</data>
    </edge>
    <edge source="COL" target="BEL">
      <data key="d0">90857564</data>
    </edge>
    <edge source="COL" target="BRA">
      <data key="d0">477217849</data>
    </edge>
    <edge source="COL" target="CAN">
      <data key="d0">110310570</data>
    </edge>
    <edge source="COL" target="CHL">
      <data key="d0">429805714</data>
    </edge>
    <edge source="COL" target="CHN">
      <data key="d0">353819689</data>
    </edge>
    <edge source="COL" target="CRI">
      <data key="d0">60425</data>
    </edge>
    <edge source="COL" target="HRV">
      <data key="d0">77819439</data>
    </edge>
    <edge source="COL" target="DNK">
      <data key="d0">167089422</data>
    </edge>
    <edge source="COL" target="ECU">
      <data key="d0">825438</data>
    </edge>
    <edge source="COL" target="SLV">
      <data key="d0">116540</data>
    </edge>
    <edge source="COL" target="FIN">
      <data key="d0">2314969</data>
    </edge>
    <edge source="COL" target="FRA">
      <data key="d0">134885257</data>
    </edge>
    <edge source="COL" target="DEU">
      <data key="d0">50722447</data>
    </edge>
    <edge source="COL" target="GTM">
      <data key="d0">51001079</data>
    </edge>
    <edge source="COL" target="HND">
      <data key="d0">1471549</data>
    </edge>
    <edge source="COL" target="IDN">
      <data key="d0">519463</data>
    </edge>
    <edge source="COL" target="IRL">
      <data key="d0">161155483</data>
    </edge>
    <edge source="COL" target="ISR">
      <data key="d0">496064424</data>
    </edge>
    <edge source="COL" target="ITA">
      <data key="d0">157802704</data>
    </edge>
    <edge source="COL" target="JPN">
      <data key="d0">23417955</data>
    </edge>
    <edge source="COL" target="KOR">
      <data key="d0">174797946</data>
    </edge>
    <edge source="COL" target="MYS">
      <data key="d0">227634</data>
    </edge>
    <edge source="COL" target="MEX">
      <data key="d0">58035281</data>
    </edge>
    <edge source="COL" target="NLD">
      <data key="d0">1489242255</data>
    </edge>
    <edge source="COL" target="NOR">
      <data key="d0">1971917</data>
    </edge>
    <edge source="COL" target="PAK">
      <data key="d0">1633256</data>
    </edge>
    <edge source="COL" target="PER">
      <data key="d0">25133790</data>
    </edge>
    <edge source="COL" target="POL">
      <data key="d0">5983887</data>
    </edge>
    <edge source="COL" target="PRT">
      <data key="d0">316357738</data>
    </edge>
    <edge source="COL" target="SAU">
      <data key="d0">2867157</data>
    </edge>
    <edge source="COL" target="IND">
      <data key="d0">132722832</data>
    </edge>
    <edge source="COL" target="SVN">
      <data key="d0">20601850</data>
    </edge>
    <edge source="COL" target="ZAF">
      <data key="d0">2803383</data>
    </edge>
    <edge source="COL" target="ESP">
      <data key="d0">488015084</data>
    </edge>
    <edge source="COL" target="SWE">
      <data key="d0">1665367</data>
    </edge>
    <edge source="COL" target="CHE">
      <data key="d0">4652516</data>
    </edge>
    <edge source="COL" target="ARE">
      <data key="d0">148338</data>
    </edge>
    <edge source="COL" target="TUR">
      <data key="d0">744423681</data>
    </edge>
    <edge source="COL" target="UKR">
      <data key="d0">4629497</data>
    </edge>
    <edge source="COL" target="GBR">
      <data key="d0">766155510</data>
    </edge>
    <edge source="COL" target="USA">
      <data key="d0">620750500</data>
    </edge>
    <edge source="IRL" target="AUS">
      <data key="d0">823955</data>
    </edge>
    <edge source="IRL" target="BEL">
      <data key="d0">836920</data>
    </edge>
    <edge source="IRL" target="CAN">
      <data key="d0">591583</data>
    </edge>
    <edge source="IRL" target="LKA">
      <data key="d0">14593</data>
    </edge>
    <edge source="IRL" target="CHN">
      <data key="d0">45367</data>
    </edge>
    <edge source="IRL" target="FRA">
      <data key="d0">4863515</data>
    </edge>
    <edge source="IRL" target="DEU">
      <data key="d0">163871</data>
    </edge>
    <edge source="IRL" target="ISR">
      <data key="d0">1502904</data>
    </edge>
    <edge source="IRL" target="ITA">
      <data key="d0">5533063</data>
    </edge>
    <edge source="IRL" target="JPN">
      <data key="d0">37325</data>
    </edge>
    <edge source="IRL" target="OMN">
      <data key="d0">10310</data>
    </edge>
    <edge source="IRL" target="NLD">
      <data key="d0">12670333</data>
    </edge>
    <edge source="IRL" target="SAU">
      <data key="d0">15350</data>
    </edge>
    <edge source="IRL" target="IND">
      <data key="d0">10760</data>
    </edge>
    <edge source="IRL" target="SGP">
      <data key="d0">15925</data>
    </edge>
    <edge source="IRL" target="ZAF">
      <data key="d0">551500</data>
    </edge>
    <edge source="IRL" target="ESP">
      <data key="d0">199993</data>
    </edge>
    <edge source="IRL" target="CHE">
      <data key="d0">12212</data>
    </edge>
    <edge source="IRL" target="THA">
      <data key="d0">11863</data>
    </edge>
    <edge source="IRL" target="TUR">
      <data key="d0">43975</data>
    </edge>
    <edge source="IRL" target="EGY">
      <data key="d0">270986</data>
    </edge>
    <edge source="IRL" target="GBR">
      <data key="d0">43359125</data>
    </edge>
    <edge source="IRL" target="USA">
      <data key="d0">281325</data>
    </edge>
    <edge source="NOR" target="SWE">
      <data key="d0">143331</data>
    </edge>
    <edge source="PRT" target="MAR">
      <data key="d0">1375203</data>
    </edge>
    <edge source="PRT" target="MOZ">
      <data key="d0">18472</data>
    </edge>
    <edge source="PRT" target="NZL">
      <data key="d0">45235</data>
    </edge>
    <edge source="PRT" target="ESP">
      <data key="d0">1285447</data>
    </edge>
    <edge source="SRB" target="BGR">
      <data key="d0">244653</data>
    </edge>
    <edge source="SRB" target="HUN">
      <data key="d0">22618</data>
    </edge>
    <edge source="SRB" target="SVK">
      <data key="d0">185317</data>
    </edge>
    <edge source="SRB" target="MKD">
      <data key="d0">3265403</data>
    </edge>
    <edge source="SRB" target="USA">
      <data key="d0">64485</data>
    </edge>
    <edge source="SVN" target="AUT">
      <data key="d0">66365</data>
    </edge>
    <edge source="SVN" target="BGR">
      <data key="d0">43474</data>
    </edge>
    <edge source="SVN" target="HRV">
      <data key="d0">512426</data>
    </edge>
    <edge source="SVN" target="SRB">
      <data key="d0">83568</data>
    </edge>
    <edge source="SVN" target="MKD">
      <data key="d0">29847</data>
    </edge>
    <edge source="ARE" target="AZE">
      <data key="d0">278695</data>
    </edge>
    <edge source="ARE" target="AUS">
      <data key="d0">25140</data>
    </edge>
    <edge source="ARE" target="OMN">
      <data key="d0">573570</data>
    </edge>
    <edge source="ARE" target="PAK">
      <data key="d0">22548</data>
    </edge>
    <edge source="ARE" target="IND">
      <data key="d0">39377</data>
    </edge>
    <edge source="ARE" target="SGP">
      <data key="d0">17797</data>
    </edge>
    <edge source="ARE" target="EGY">
      <data key="d0">66043</data>
    </edge>
    <edge source="BWA" target="MOZ">
      <data key="d0">219663</data>
    </edge>
    <edge source="BWA" target="NAM">
      <data key="d0">2904469</data>
    </edge>
    <edge source="BWA" target="ZAF">
      <data key="d0">686758</data>
    </edge>
    <edge source="BWA" target="ZWE">
      <data key="d0">4213778</data>
    </edge>
    <edge source="MOZ" target="CHN">
      <data key="d0">435233154</data>
    </edge>
    <edge source="MOZ" target="MWI">
      <data key="d0">512777</data>
    </edge>
    <edge source="MOZ" target="ZAF">
      <data key="d0">72477</data>
    </edge>
    <edge source="NAM" target="ZAF">
      <data key="d0">127352</data>
    </edge>
    <edge source="ZWE" target="BWA">
      <data key="d0">308755</data>
    </edge>
    <edge source="ZWE" target="MWI">
      <data key="d0">26925</data>
    </edge>
    <edge source="ZWE" target="ZAF">
      <data key="d0">11783816</data>
    </edge>
    <edge source="KHM" target="THA">
      <data key="d0">851777</data>
    </edge>
    <edge source="CRI" target="NIC">
      <data key="d0">25924</data>
    </edge>
    <edge source="GTM" target="SLV">
      <data key="d0">13094</data>
    </edge>
    <edge source="HND" target="EST">
      <data key="d0">10250</data>
    </edge>
    <edge source="PER" target="ARG">
      <data key="d0">12898563</data>
    </edge>
    <edge source="PER" target="BOL">
      <data key="d0">52610</data>
    </edge>
    <edge source="PER" target="CHL">
      <data key="d0">2969190</data>
    </edge>
    <edge source="PER" target="ECU">
      <data key="d0">2599320</data>
    </edge>
    <edge source="PER" target="MYS">
      <data key="d0">371613</data>
    </edge>
    <edge source="PER" target="MEX">
      <data key="d0">55477</data>
    </edge>
    <edge source="PER" target="NLD">
      <data key="d0">2275988</data>
    </edge>
    <edge source="PER" target="ESP">
      <data key="d0">352068</data>
    </edge>
    <edge source="SGP" target="HKG">
      <data key="d0">16081</data>
    </edge>
    <edge source="SGP" target="IDN">
      <data key="d0">78888</data>
    </edge>
    <edge source="SGP" target="MYS">
      <data key="d0">69408</data>
    </edge>
    <edge source="SGP" target="SAU">
      <data key="d0">61339</data>
    </edge>
    <edge source="SGP" target="ZAF">
      <data key="d0">21040</data>
    </edge>
    <edge source="EGY" target="DZA">
      <data key="d0">104961</data>
    </edge>
    <edge source="EGY" target="BGR">
      <data key="d0">1715958</data>
    </edge>
    <edge source="EGY" target="GEO">
      <data key="d0">88838</data>
    </edge>
    <edge source="EGY" target="PSE">
      <data key="d0">12046</data>
    </edge>
    <edge source="EGY" target="GRC">
      <data key="d0">1970406</data>
    </edge>
    <edge source="EGY" target="ITA">
      <data key="d0">20843577</data>
    </edge>
    <edge source="EGY" target="JPN">
      <data key="d0">306293</data>
    </edge>
    <edge source="EGY" target="JOR">
      <data key="d0">437098</data>
    </edge>
    <edge source="EGY" target="LBN">
      <data key="d0">1563857</data>
    </edge>
    <edge source="EGY" target="OMN">
      <data key="d0">1155284</data>
    </edge>
    <edge source="EGY" target="NLD">
      <data key="d0">457594</data>
    </edge>
    <edge source="EGY" target="ROU">
      <data key="d0">3053559</data>
    </edge>
    <edge source="EGY" target="SAU">
      <data key="d0">23011390</data>
    </edge>
    <edge source="EGY" target="IND">
      <data key="d0">2192451</data>
    </edge>
    <edge source="EGY" target="ARE">
      <data key="d0">16089793</data>
    </edge>
    <edge source="EGY" target="TUN">
      <data key="d0">404701</data>
    </edge>
    <edge source="EGY" target="TUR">
      <data key="d0">5219255</data>
    </edge>
    <edge source="EGY" target="UKR">
      <data key="d0">527174</data>
    </edge>
    <edge source="EGY" target="USA">
      <data key="d0">860304</data>
    </edge>
    <edge source="USA" target="DZA">
      <data key="d0">478201</data>
    </edge>
    <edge source="USA" target="AZE">
      <data key="d0">20490</data>
    </edge>
    <edge source="USA" target="ARG">
      <data key="d0">95864812</data>
    </edge>
    <edge source="USA" target="AUS">
      <data key="d0">5445625</data>
    </edge>
    <edge source="USA" target="AUT">
      <data key="d0">258871173</data>
    </edge>
    <edge source="USA" target="BEL">
      <data key="d0">323158085</data>
    </edge>
    <edge source="USA" target="BOL">
      <data key="d0">176408</data>
    </edge>
    <edge source="USA" target="BRA">
      <data key="d0">1243758588</data>
    </edge>
    <edge source="USA" target="CAN">
      <data key="d0">951247121</data>
    </edge>
    <edge source="USA" target="CHL">
      <data key="d0">156411843</data>
    </edge>
    <edge source="USA" target="CHN">
      <data key="d0">1190695324</data>
    </edge>
    <edge source="USA" target="COL">
      <data key="d0">1043529</data>
    </edge>
    <edge source="USA" target="CRI">
      <data key="d0">122399</data>
    </edge>
    <edge source="USA" target="HRV">
      <data key="d0">111512516</data>
    </edge>
    <edge source="USA" target="ECU">
      <data key="d0">229678</data>
    </edge>
    <edge source="USA" target="SLV">
      <data key="d0">250352</data>
    </edge>
    <edge source="USA" target="FIN">
      <data key="d0">51938631</data>
    </edge>
    <edge source="USA" target="FRA">
      <data key="d0">517318931</data>
    </edge>
    <edge source="USA" target="DEU">
      <data key="d0">598786482</data>
    </edge>
    <edge source="USA" target="GTM">
      <data key="d0">2857350</data>
    </edge>
    <edge source="USA" target="HND">
      <data key="d0">9350287</data>
    </edge>
    <edge source="USA" target="HKG">
      <data key="d0">42096164</data>
    </edge>
    <edge source="USA" target="IDN">
      <data key="d0">407366</data>
    </edge>
    <edge source="USA" target="IRL">
      <data key="d0">17307014</data>
    </edge>
    <edge source="USA" target="ISR">
      <data key="d0">1826884</data>
    </edge>
    <edge source="USA" target="ITA">
      <data key="d0">1067623520</data>
    </edge>
    <edge source="USA" target="CIV">
      <data key="d0">65557</data>
    </edge>
    <edge source="USA" target="JAM">
      <data key="d0">5788720</data>
    </edge>
    <edge source="USA" target="JPN">
      <data key="d0">905808253</data>
    </edge>
    <edge source="USA" target="KOR">
      <data key="d0">830571287</data>
    </edge>
    <edge source="USA" target="LVA">
      <data key="d0">89986344</data>
    </edge>
    <edge source="USA" target="LTU">
      <data key="d0">13407</data>
    </edge>
    <edge source="USA" target="MYS">
      <data key="d0">36602</data>
    </edge>
    <edge source="USA" target="MEX">
      <data key="d0">447330626</data>
    </edge>
    <edge source="USA" target="MAR">
      <data key="d0">311561400</data>
    </edge>
    <edge source="USA" target="MOZ">
      <data key="d0">624112</data>
    </edge>
    <edge source="USA" target="OMN">
      <data key="d0">744454</data>
    </edge>
    <edge source="USA" target="NLD">
      <data key="d0">1465915892</data>
    </edge>
    <edge source="USA" target="NZL">
      <data key="d0">25185</data>
    </edge>
    <edge source="USA" target="NOR">
      <data key="d0">19552958</data>
    </edge>
    <edge source="USA" target="PAK">
      <data key="d0">6146709</data>
    </edge>
    <edge source="USA" target="PAN">
      <data key="d0">443272</data>
    </edge>
    <edge source="USA" target="PER">
      <data key="d0">2196242</data>
    </edge>
    <edge source="USA" target="POL">
      <data key="d0">111297391</data>
    </edge>
    <edge source="USA" target="PRT">
      <data key="d0">104628549</data>
    </edge>
    <edge source="USA" target="ROU">
      <data key="d0">76700786</data>
    </edge>
    <edge source="USA" target="RUS">
      <data key="d0">17645579</data>
    </edge>
    <edge source="USA" target="SAU">
      <data key="d0">14385400</data>
    </edge>
    <edge source="USA" target="SRB">
      <data key="d0">22227</data>
    </edge>
    <edge source="USA" target="IND">
      <data key="d0">874899046</data>
    </edge>
    <edge source="USA" target="SGP">
      <data key="d0">11402198</data>
    </edge>
    <edge source="USA" target="SVK">
      <data key="d0">87921919</data>
    </edge>
    <edge source="USA" target="VNM">
      <data key="d0">86567</data>
    </edge>
    <edge source="USA" target="SVN">
      <data key="d0">71907467</data>
    </edge>
    <edge source="USA" target="ZAF">
      <data key="d0">79393008</data>
    </edge>
    <edge source="USA" target="ESP">
      <data key="d0">280059578</data>
    </edge>
    <edge source="USA" target="SWE">
      <data key="d0">114591446</data>
    </edge>
    <edge source="USA" target="CHE">
      <data key="d0">71828254</data>
    </edge>
    <edge source="USA" target="THA">
      <data key="d0">997015</data>
    </edge>
    <edge source="USA" target="TGO">
      <data key="d0">6300128</data>
    </edge>
    <edge source="USA" target="ARE">
      <data key="d0">63967</data>
    </edge>
    <edge source="USA" target="TUR">
      <data key="d0">687969832</data>
    </edge>
    <edge source="USA" target="UKR">
      <data key="d0">488725079</data>
    </edge>
    <edge source="USA" target="EGY">
      <data key="d0">60375907</data>
    </edge>
    <edge source="USA" target="GBR">
      <data key="d0">1124488087</data>
    </edge>
    <edge source="USA" target="TZA">
      <data key="d0">80960</data>
    </edge>
    <edge source="USA" target="URY">
      <data key="d0">27142</data>
    </edge>
    <edge source="KAZ" target="BGR">
      <data key="d0">3269000</data>
    </edge>
    <edge source="KAZ" target="FIN">
      <data key="d0">12819500</data>
    </edge>
    <edge source="KAZ" target="GEO">
      <data key="d0">268800</data>
    </edge>
    <edge source="KAZ" target="DEU">
      <data key="d0">42300</data>
    </edge>
    <edge source="KAZ" target="GRC">
      <data key="d0">23417900</data>
    </edge>
    <edge source="KAZ" target="KGZ">
      <data key="d0">91485800</data>
    </edge>
    <edge source="KAZ" target="LVA">
      <data key="d0">60000</data>
    </edge>
    <edge source="KAZ" target="MDA">
      <data key="d0">46800</data>
    </edge>
    <edge source="KAZ" target="POL">
      <data key="d0">12084100</data>
    </edge>
    <edge source="KAZ" target="ROU">
      <data key="d0">1568900</data>
    </edge>
    <edge source="KAZ" target="RUS">
      <data key="d0">591166780</data>
    </edge>
    <edge source="KAZ" target="UKR">
      <data key="d0">249502600</data>
    </edge>
    <edge source="KAZ" target="GBR">
      <data key="d0">22695000</data>
    </edge>
    <edge source="LBN" target="CAN">
      <data key="d0">25136</data>
    </edge>
    <edge source="LBN" target="CAF">
      <data key="d0">16110</data>
    </edge>
    <edge source="LBN" target="NER">
      <data key="d0">24898</data>
    </edge>
    <edge source="LBN" target="SEN">
      <data key="d0">10817</data>
    </edge>
    <edge source="EST" target="DZA">
      <data key="d0">234406</data>
    </edge>
    <edge source="EST" target="AZE">
      <data key="d0">161314</data>
    </edge>
    <edge source="EST" target="ARG">
      <data key="d0">363247</data>
    </edge>
    <edge source="EST" target="AUS">
      <data key="d0">96042</data>
    </edge>
    <edge source="EST" target="AUT">
      <data key="d0">598683</data>
    </edge>
    <edge source="EST" target="BEL">
      <data key="d0">6848256</data>
    </edge>
    <edge source="EST" target="BGR">
      <data key="d0">28326</data>
    </edge>
    <edge source="EST" target="CHL">
      <data key="d0">429972</data>
    </edge>
    <edge source="EST" target="CHN">
      <data key="d0">1441247</data>
    </edge>
    <edge source="EST" target="COL">
      <data key="d0">105533</data>
    </edge>
    <edge source="EST" target="HRV">
      <data key="d0">148260</data>
    </edge>
    <edge source="EST" target="CZE">
      <data key="d0">1251099</data>
    </edge>
    <edge source="EST" target="DNK">
      <data key="d0">891150</data>
    </edge>
    <edge source="EST" target="ECU">
      <data key="d0">53597</data>
    </edge>
    <edge source="EST" target="FIN">
      <data key="d0">343449</data>
    </edge>
    <edge source="EST" target="FRA">
      <data key="d0">5673172</data>
    </edge>
    <edge source="EST" target="PSE">
      <data key="d0">74790</data>
    </edge>
    <edge source="EST" target="DEU">
      <data key="d0">7098917</data>
    </edge>
    <edge source="EST" target="GRC">
      <data key="d0">1280469</data>
    </edge>
    <edge source="EST" target="HND">
      <data key="d0">32167</data>
    </edge>
    <edge source="EST" target="HKG">
      <data key="d0">12158</data>
    </edge>
    <edge source="EST" target="HUN">
      <data key="d0">542865</data>
    </edge>
    <edge source="EST" target="IRL">
      <data key="d0">34913</data>
    </edge>
    <edge source="EST" target="ISR">
      <data key="d0">1177947</data>
    </edge>
    <edge source="EST" target="ITA">
      <data key="d0">3645073</data>
    </edge>
    <edge source="EST" target="JPN">
      <data key="d0">1058392</data>
    </edge>
    <edge source="EST" target="KAZ">
      <data key="d0">35109</data>
    </edge>
    <edge source="EST" target="JOR">
      <data key="d0">937943</data>
    </edge>
    <edge source="EST" target="KOR">
      <data key="d0">1942557</data>
    </edge>
    <edge source="EST" target="LBN">
      <data key="d0">59986</data>
    </edge>
    <edge source="EST" target="LVA">
      <data key="d0">1958946</data>
    </edge>
    <edge source="EST" target="LTU">
      <data key="d0">831685</data>
    </edge>
    <edge source="EST" target="MYS">
      <data key="d0">36087</data>
    </edge>
    <edge source="EST" target="MEX">
      <data key="d0">1487946</data>
    </edge>
    <edge source="EST" target="MDA">
      <data key="d0">29116</data>
    </edge>
    <edge source="EST" target="MAR">
      <data key="d0">809637</data>
    </edge>
    <edge source="EST" target="OMN">
      <data key="d0">208178</data>
    </edge>
    <edge source="EST" target="NLD">
      <data key="d0">12462659</data>
    </edge>
    <edge source="EST" target="NZL">
      <data key="d0">12270</data>
    </edge>
    <edge source="EST" target="NIC">
      <data key="d0">44849</data>
    </edge>
    <edge source="EST" target="NOR">
      <data key="d0">1316943</data>
    </edge>
    <edge source="EST" target="PAK">
      <data key="d0">57972</data>
    </edge>
    <edge source="EST" target="PAN">
      <data key="d0">53521</data>
    </edge>
    <edge source="EST" target="PER">
      <data key="d0">121771</data>
    </edge>
    <edge source="EST" target="POL">
      <data key="d0">1049954</data>
    </edge>
    <edge source="EST" target="PRT">
      <data key="d0">528929</data>
    </edge>
    <edge source="EST" target="ROU">
      <data key="d0">534708</data>
    </edge>
    <edge source="EST" target="RUS">
      <data key="d0">316318</data>
    </edge>
    <edge source="EST" target="SAU">
      <data key="d0">913747</data>
    </edge>
    <edge source="EST" target="SRB">
      <data key="d0">168464</data>
    </edge>
    <edge source="EST" target="SGP">
      <data key="d0">91274</data>
    </edge>
    <edge source="EST" target="SVK">
      <data key="d0">219604</data>
    </edge>
    <edge source="EST" target="VNM">
      <data key="d0">13259</data>
    </edge>
    <edge source="EST" target="ZAF">
      <data key="d0">195759</data>
    </edge>
    <edge source="EST" target="ZWE">
      <data key="d0">12093</data>
    </edge>
    <edge source="EST" target="ESP">
      <data key="d0">2975438</data>
    </edge>
    <edge source="EST" target="SWE">
      <data key="d0">5785766</data>
    </edge>
    <edge source="EST" target="CHE">
      <data key="d0">512721</data>
    </edge>
    <edge source="EST" target="THA">
      <data key="d0">258317</data>
    </edge>
    <edge source="EST" target="ARE">
      <data key="d0">753303</data>
    </edge>
    <edge source="EST" target="TUN">
      <data key="d0">43545</data>
    </edge>
    <edge source="EST" target="TUR">
      <data key="d0">390768</data>
    </edge>
    <edge source="EST" target="UKR">
      <data key="d0">533278</data>
    </edge>
    <edge source="EST" target="MKD">
      <data key="d0">26810</data>
    </edge>
    <edge source="EST" target="EGY">
      <data key="d0">39398</data>
    </edge>
    <edge source="EST" target="GBR">
      <data key="d0">1935456</data>
    </edge>
    <edge source="EST" target="USA">
      <data key="d0">1014829</data>
    </edge>
    <edge source="EST" target="URY">
      <data key="d0">72838</data>
    </edge>
    <edge source="TZA" target="MWI">
      <data key="d0">286145</data>
    </edge>
    <edge source="TZA" target="MOZ">
      <data key="d0">73664</data>
    </edge>
    <edge source="KGZ" target="CHN">
      <data key="d0">701327</data>
    </edge>
    <edge source="KGZ" target="KAZ">
      <data key="d0">223540</data>
    </edge>
    <edge source="MWI" target="TZA">
      <data key="d0">857034</data>
    </edge>
  </graph>
</graphml>
