# Supplementary material for: Core-periphery structure in sectoral international trade networks: A new approach to an old theory
Source: PLoS One. 2020 Apr 2;15(4):e0229547. doi: 10.1371/journal.pone.0229547 (PMC7117750; doi:10.1371/journal.pone.0229547)
Supplement: S8 File — (ZIP) [file pone.0229547.s008.zip › S8_File/Networks 2012/33-PETROLEUM,PETROL.PRODUCT.graphml]

<?xml version='1.0' encoding='utf-8'?>
<graphml xmlns="http://graphml.graphdrawing.org/xmlns" xmlns:xsi="http://www.w3.org/2001/XMLSchema-instance" xsi:schemaLocation="http://graphml.graphdrawing.org/xmlns http://graphml.graphdrawing.org/xmlns/1.0/graphml.xsd">
  <key attr.name="weight" attr.type="long" for="edge" id="d0" />
  <graph edgedefault="directed">
    <node id="ALB" />
    <node id="BEL" />
    <node id="DEU" />
    <node id="GRC" />
    <node id="HUN" />
    <node id="ITA" />
    <node id="PAN" />
    <node id="SRB" />
    <node id="IND" />
    <node id="SVK" />
    <node id="SVN" />
    <node id="ESP" />
    <node id="MKD" />
    <node id="GBR" />
    <node id="DZA" />
    <node id="AUS" />
    <node id="BRA" />
    <node id="CAN" />
    <node id="CHN" />
    <node id="DNK" />
    <node id="FRA" />
    <node id="HKG" />
    <node id="IDN" />
    <node id="IRL" />
    <node id="JPN" />
    <node id="JOR" />
    <node id="KOR" />
    <node id="LBN" />
    <node id="NLD" />
    <node id="PRT" />
    <node id="SAU" />
    <node id="SGP" />
    <node id="SWE" />
    <node id="CHE" />
    <node id="THA" />
    <node id="ARE" />
    <node id="TUN" />
    <node id="TUR" />
    <node id="USA" />
    <node id="ARG" />
    <node id="BOL" />
    <node id="CHL" />
    <node id="COL" />
    <node id="CRI" />
    <node id="ECU" />
    <node id="PRY" />
    <node id="ZAF" />
    <node id="URY" />
    <node id="GHA" />
    <node id="MYS" />
    <node id="NZL" />
    <node id="PAK" />
    <node id="PHL" />
    <node id="VNM" />
    <node id="UKR" />
    <node id="EGY" />
    <node id="AUT" />
    <node id="AZE" />
    <node id="BGR" />
    <node id="BLR" />
    <node id="HRV" />
    <node id="CZE" />
    <node id="BEN" />
    <node id="EST" />
    <node id="FIN" />
    <node id="GEO" />
    <node id="ISR" />
    <node id="KAZ" />
    <node id="LVA" />
    <node id="LTU" />
    <node id="MEX" />
    <node id="MDA" />
    <node id="NOR" />
    <node id="POL" />
    <node id="ROU" />
    <node id="RUS" />
    <node id="KGZ" />
    <node id="ARM" />
    <node id="KHM" />
    <node id="CMR" />
    <node id="CAF" />
    <node id="LKA" />
    <node id="SLV" />
    <node id="ETH" />
    <node id="GMB" />
    <node id="GTM" />
    <node id="HND" />
    <node id="CIV" />
    <node id="JAM" />
    <node id="MDG" />
    <node id="MRT" />
    <node id="MUS" />
    <node id="MAR" />
    <node id="MOZ" />
    <node id="OMN" />
    <node id="NAM" />
    <node id="NIC" />
    <node id="NER" />
    <node id="PER" />
    <node id="SEN" />
    <node id="ZWE" />
    <node id="TGO" />
    <node id="UGA" />
    <node id="TZA" />
    <node id="BFA" />
    <node id="BWA" />
    <node id="BDI" />
    <node id="PSE" />
    <node id="MWI" />
    <edge source="ALB" target="BEL">
      <data key="d0">68791</data>
    </edge>
    <edge source="ALB" target="DEU">
      <data key="d0">21006682</data>
    </edge>
    <edge source="ALB" target="GRC">
      <data key="d0">10555</data>
    </edge>
    <edge source="ALB" target="HUN">
      <data key="d0">37347</data>
    </edge>
    <edge source="ALB" target="ITA">
      <data key="d0">261168966</data>
    </edge>
    <edge source="ALB" target="PAN">
      <data key="d0">255639</data>
    </edge>
    <edge source="ALB" target="SRB">
      <data key="d0">11001201</data>
    </edge>
    <edge source="ALB" target="IND">
      <data key="d0">10025529</data>
    </edge>
    <edge source="ALB" target="SVK">
      <data key="d0">16902</data>
    </edge>
    <edge source="ALB" target="SVN">
      <data key="d0">86579</data>
    </edge>
    <edge source="ALB" target="ESP">
      <data key="d0">165547479</data>
    </edge>
    <edge source="ALB" target="MKD">
      <data key="d0">84077</data>
    </edge>
    <edge source="ALB" target="GBR">
      <data key="d0">33386</data>
    </edge>
    <edge source="BEL" target="ALB">
      <data key="d0">264186</data>
    </edge>
    <edge source="BEL" target="DZA">
      <data key="d0">56763244</data>
    </edge>
    <edge source="BEL" target="AZE">
      <data key="d0">8561074</data>
    </edge>
    <edge source="BEL" target="ARG">
      <data key="d0">62942315</data>
    </edge>
    <edge source="BEL" target="AUS">
      <data key="d0">14279818</data>
    </edge>
    <edge source="BEL" target="AUT">
      <data key="d0">64652673</data>
    </edge>
    <edge source="BEL" target="ARM">
      <data key="d0">2701665</data>
    </edge>
    <edge source="BEL" target="BOL">
      <data key="d0">114749</data>
    </edge>
    <edge source="BEL" target="BRA">
      <data key="d0">247463529</data>
    </edge>
    <edge source="BEL" target="BGR">
      <data key="d0">20724649</data>
    </edge>
    <edge source="BEL" target="BLR">
      <data key="d0">4059764</data>
    </edge>
    <edge source="BEL" target="KHM">
      <data key="d0">17257</data>
    </edge>
    <edge source="BEL" target="CMR">
      <data key="d0">3333002</data>
    </edge>
    <edge source="BEL" target="CAN">
      <data key="d0">134835750</data>
    </edge>
    <edge source="BEL" target="CAF">
      <data key="d0">18817</data>
    </edge>
    <edge source="BEL" target="LKA">
      <data key="d0">347379</data>
    </edge>
    <edge source="BEL" target="CHL">
      <data key="d0">40949240</data>
    </edge>
    <edge source="BEL" target="CHN">
      <data key="d0">435267577</data>
    </edge>
    <edge source="BEL" target="COL">
      <data key="d0">2002278</data>
    </edge>
    <edge source="BEL" target="CRI">
      <data key="d0">367415</data>
    </edge>
    <edge source="BEL" target="HRV">
      <data key="d0">65850738</data>
    </edge>
    <edge source="BEL" target="CZE">
      <data key="d0">32917806</data>
    </edge>
    <edge source="BEL" target="BEN">
      <data key="d0">63502205</data>
    </edge>
    <edge source="BEL" target="DNK">
      <data key="d0">68101245</data>
    </edge>
    <edge source="BEL" target="ECU">
      <data key="d0">500261</data>
    </edge>
    <edge source="BEL" target="SLV">
      <data key="d0">73403</data>
    </edge>
    <edge source="BEL" target="ETH">
      <data key="d0">515263</data>
    </edge>
    <edge source="BEL" target="EST">
      <data key="d0">50788386</data>
    </edge>
    <edge source="BEL" target="FIN">
      <data key="d0">107247509</data>
    </edge>
    <edge source="BEL" target="FRA">
      <data key="d0">2510079538</data>
    </edge>
    <edge source="BEL" target="GEO">
      <data key="d0">4016659</data>
    </edge>
    <edge source="BEL" target="GMB">
      <data key="d0">52157</data>
    </edge>
    <edge source="BEL" target="DEU">
      <data key="d0">5726414156</data>
    </edge>
    <edge source="BEL" target="GHA">
      <data key="d0">48911321</data>
    </edge>
    <edge source="BEL" target="GRC">
      <data key="d0">65242791</data>
    </edge>
    <edge source="BEL" target="GTM">
      <data key="d0">77120</data>
    </edge>
    <edge source="BEL" target="HND">
      <data key="d0">23983</data>
    </edge>
    <edge source="BEL" target="HKG">
      <data key="d0">3141465</data>
    </edge>
    <edge source="BEL" target="HUN">
      <data key="d0">19032045</data>
    </edge>
    <edge source="BEL" target="IDN">
      <data key="d0">22993415</data>
    </edge>
    <edge source="BEL" target="IRL">
      <data key="d0">89815521</data>
    </edge>
    <edge source="BEL" target="ISR">
      <data key="d0">20208880</data>
    </edge>
    <edge source="BEL" target="ITA">
      <data key="d0">319574651</data>
    </edge>
    <edge source="BEL" target="CIV">
      <data key="d0">77225691</data>
    </edge>
    <edge source="BEL" target="JAM">
      <data key="d0">416987</data>
    </edge>
    <edge source="BEL" target="JPN">
      <data key="d0">97892041</data>
    </edge>
    <edge source="BEL" target="KAZ">
      <data key="d0">7800074</data>
    </edge>
    <edge source="BEL" target="JOR">
      <data key="d0">1678932</data>
    </edge>
    <edge source="BEL" target="KOR">
      <data key="d0">23367926</data>
    </edge>
    <edge source="BEL" target="KGZ">
      <data key="d0">7117319</data>
    </edge>
    <edge source="BEL" target="LBN">
      <data key="d0">7066383</data>
    </edge>
    <edge source="BEL" target="LVA">
      <data key="d0">2962679</data>
    </edge>
    <edge source="BEL" target="LTU">
      <data key="d0">8328372</data>
    </edge>
    <edge source="BEL" target="MDG">
      <data key="d0">13023</data>
    </edge>
    <edge source="BEL" target="MYS">
      <data key="d0">5657352</data>
    </edge>
    <edge source="BEL" target="MRT">
      <data key="d0">45951807</data>
    </edge>
    <edge source="BEL" target="MUS">
      <data key="d0">283144</data>
    </edge>
    <edge source="BEL" target="MEX">
      <data key="d0">5418350</data>
    </edge>
    <edge source="BEL" target="MDA">
      <data key="d0">23677</data>
    </edge>
    <edge source="BEL" target="MAR">
      <data key="d0">176994999</data>
    </edge>
    <edge source="BEL" target="MOZ">
      <data key="d0">4465283</data>
    </edge>
    <edge source="BEL" target="OMN">
      <data key="d0">1881063</data>
    </edge>
    <edge source="BEL" target="NAM">
      <data key="d0">9096140</data>
    </edge>
    <edge source="BEL" target="NLD">
      <data key="d0">12839849608</data>
    </edge>
    <edge source="BEL" target="NZL">
      <data key="d0">2535691</data>
    </edge>
    <edge source="BEL" target="NIC">
      <data key="d0">45118</data>
    </edge>
    <edge source="BEL" target="NER">
      <data key="d0">2553459</data>
    </edge>
    <edge source="BEL" target="NOR">
      <data key="d0">153711971</data>
    </edge>
    <edge source="BEL" target="PAK">
      <data key="d0">2992256</data>
    </edge>
    <edge source="BEL" target="PAN">
      <data key="d0">708549</data>
    </edge>
    <edge source="BEL" target="PRY">
      <data key="d0">37837</data>
    </edge>
    <edge source="BEL" target="PER">
      <data key="d0">34312873</data>
    </edge>
    <edge source="BEL" target="PHL">
      <data key="d0">1143744</data>
    </edge>
    <edge source="BEL" target="POL">
      <data key="d0">86362405</data>
    </edge>
    <edge source="BEL" target="PRT">
      <data key="d0">23285364</data>
    </edge>
    <edge source="BEL" target="ROU">
      <data key="d0">19112133</data>
    </edge>
    <edge source="BEL" target="RUS">
      <data key="d0">227715114</data>
    </edge>
    <edge source="BEL" target="SAU">
      <data key="d0">50348968</data>
    </edge>
    <edge source="BEL" target="SEN">
      <data key="d0">238791265</data>
    </edge>
    <edge source="BEL" target="SRB">
      <data key="d0">6897234</data>
    </edge>
    <edge source="BEL" target="IND">
      <data key="d0">26033852</data>
    </edge>
    <edge source="BEL" target="SGP">
      <data key="d0">202187758</data>
    </edge>
    <edge source="BEL" target="SVK">
      <data key="d0">9488915</data>
    </edge>
    <edge source="BEL" target="VNM">
      <data key="d0">1925918</data>
    </edge>
    <edge source="BEL" target="SVN">
      <data key="d0">10816495</data>
    </edge>
    <edge source="BEL" target="ZAF">
      <data key="d0">42968224</data>
    </edge>
    <edge source="BEL" target="ZWE">
      <data key="d0">58365</data>
    </edge>
    <edge source="BEL" target="ESP">
      <data key="d0">263690195</data>
    </edge>
    <edge source="BEL" target="SWE">
      <data key="d0">364790139</data>
    </edge>
    <edge source="BEL" target="CHE">
      <data key="d0">797035580</data>
    </edge>
    <edge source="BEL" target="THA">
      <data key="d0">18076828</data>
    </edge>
    <edge source="BEL" target="TGO">
      <data key="d0">500001725</data>
    </edge>
    <edge source="BEL" target="ARE">
      <data key="d0">22531068</data>
    </edge>
    <edge source="BEL" target="TUN">
      <data key="d0">41750144</data>
    </edge>
    <edge source="BEL" target="TUR">
      <data key="d0">107338365</data>
    </edge>
    <edge source="BEL" target="UGA">
      <data key="d0">1161829</data>
    </edge>
    <edge source="BEL" target="UKR">
      <data key="d0">22713964</data>
    </edge>
    <edge source="BEL" target="MKD">
      <data key="d0">1510414</data>
    </edge>
    <edge source="BEL" target="EGY">
      <data key="d0">463125353</data>
    </edge>
    <edge source="BEL" target="GBR">
      <data key="d0">1763863309</data>
    </edge>
    <edge source="BEL" target="TZA">
      <data key="d0">7130853</data>
    </edge>
    <edge source="BEL" target="USA">
      <data key="d0">1854060295</data>
    </edge>
    <edge source="BEL" target="BFA">
      <data key="d0">1216108</data>
    </edge>
    <edge source="BEL" target="URY">
      <data key="d0">2549410</data>
    </edge>
    <edge source="DEU" target="ALB">
      <data key="d0">2258029</data>
    </edge>
    <edge source="DEU" target="DZA">
      <data key="d0">1822223</data>
    </edge>
    <edge source="DEU" target="AZE">
      <data key="d0">8464335</data>
    </edge>
    <edge source="DEU" target="ARG">
      <data key="d0">16687875</data>
    </edge>
    <edge source="DEU" target="AUS">
      <data key="d0">13829591</data>
    </edge>
    <edge source="DEU" target="AUT">
      <data key="d0">3956595609</data>
    </edge>
    <edge source="DEU" target="ARM">
      <data key="d0">1000473</data>
    </edge>
    <edge source="DEU" target="BEL">
      <data key="d0">870922132</data>
    </edge>
    <edge source="DEU" target="BOL">
      <data key="d0">337352</data>
    </edge>
    <edge source="DEU" target="BRA">
      <data key="d0">58902195</data>
    </edge>
    <edge source="DEU" target="BGR">
      <data key="d0">12752293</data>
    </edge>
    <edge source="DEU" target="BLR">
      <data key="d0">25654855</data>
    </edge>
    <edge source="DEU" target="KHM">
      <data key="d0">142326</data>
    </edge>
    <edge source="DEU" target="CMR">
      <data key="d0">331509</data>
    </edge>
    <edge source="DEU" target="CAN">
      <data key="d0">53449779</data>
    </edge>
    <edge source="DEU" target="LKA">
      <data key="d0">222785</data>
    </edge>
    <edge source="DEU" target="CHL">
      <data key="d0">12264479</data>
    </edge>
    <edge source="DEU" target="CHN">
      <data key="d0">166221969</data>
    </edge>
    <edge source="DEU" target="COL">
      <data key="d0">4006809</data>
    </edge>
    <edge source="DEU" target="CRI">
      <data key="d0">1182486</data>
    </edge>
    <edge source="DEU" target="HRV">
      <data key="d0">20001802</data>
    </edge>
    <edge source="DEU" target="CZE">
      <data key="d0">886931981</data>
    </edge>
    <edge source="DEU" target="BEN">
      <data key="d0">26967</data>
    </edge>
    <edge source="DEU" target="DNK">
      <data key="d0">219414353</data>
    </edge>
    <edge source="DEU" target="ECU">
      <data key="d0">4636130</data>
    </edge>
    <edge source="DEU" target="SLV">
      <data key="d0">245280</data>
    </edge>
    <edge source="DEU" target="ETH">
      <data key="d0">161663</data>
    </edge>
    <edge source="DEU" target="EST">
      <data key="d0">22735669</data>
    </edge>
    <edge source="DEU" target="FIN">
      <data key="d0">51672244</data>
    </edge>
    <edge source="DEU" target="FRA">
      <data key="d0">858499843</data>
    </edge>
    <edge source="DEU" target="GEO">
      <data key="d0">11499946</data>
    </edge>
    <edge source="DEU" target="PSE">
      <data key="d0">563668</data>
    </edge>
    <edge source="DEU" target="GHA">
      <data key="d0">6149709</data>
    </edge>
    <edge source="DEU" target="GRC">
      <data key="d0">28686526</data>
    </edge>
    <edge source="DEU" target="GTM">
      <data key="d0">1131872</data>
    </edge>
    <edge source="DEU" target="HND">
      <data key="d0">426145</data>
    </edge>
    <edge source="DEU" target="HKG">
      <data key="d0">5894954</data>
    </edge>
    <edge source="DEU" target="HUN">
      <data key="d0">100526939</data>
    </edge>
    <edge source="DEU" target="IDN">
      <data key="d0">9279755</data>
    </edge>
    <edge source="DEU" target="IRL">
      <data key="d0">33140239</data>
    </edge>
    <edge source="DEU" target="ISR">
      <data key="d0">14816105</data>
    </edge>
    <edge source="DEU" target="ITA">
      <data key="d0">161923686</data>
    </edge>
    <edge source="DEU" target="CIV">
      <data key="d0">5925113</data>
    </edge>
    <edge source="DEU" target="JAM">
      <data key="d0">400169</data>
    </edge>
    <edge source="DEU" target="JPN">
      <data key="d0">21741457</data>
    </edge>
    <edge source="DEU" target="KAZ">
      <data key="d0">31952495</data>
    </edge>
    <edge source="DEU" target="JOR">
      <data key="d0">5628485</data>
    </edge>
    <edge source="DEU" target="KOR">
      <data key="d0">26571356</data>
    </edge>
    <edge source="DEU" target="KGZ">
      <data key="d0">3195152</data>
    </edge>
    <edge source="DEU" target="LBN">
      <data key="d0">8474044</data>
    </edge>
    <edge source="DEU" target="LVA">
      <data key="d0">10452226</data>
    </edge>
    <edge source="DEU" target="LTU">
      <data key="d0">19750414</data>
    </edge>
    <edge source="DEU" target="MDG">
      <data key="d0">72144</data>
    </edge>
    <edge source="DEU" target="MYS">
      <data key="d0">15273056</data>
    </edge>
    <edge source="DEU" target="MUS">
      <data key="d0">347981</data>
    </edge>
    <edge source="DEU" target="MEX">
      <data key="d0">10626445</data>
    </edge>
    <edge source="DEU" target="MDA">
      <data key="d0">4590921</data>
    </edge>
    <edge source="DEU" target="MAR">
      <data key="d0">5236816</data>
    </edge>
    <edge source="DEU" target="OMN">
      <data key="d0">72842874</data>
    </edge>
    <edge source="DEU" target="NAM">
      <data key="d0">243590</data>
    </edge>
    <edge source="DEU" target="NLD">
      <data key="d0">4846987588</data>
    </edge>
    <edge source="DEU" target="NZL">
      <data key="d0">4020236</data>
    </edge>
    <edge source="DEU" target="NIC">
      <data key="d0">181989</data>
    </edge>
    <edge source="DEU" target="NER">
      <data key="d0">198454</data>
    </edge>
    <edge source="DEU" target="NOR">
      <data key="d0">30026063</data>
    </edge>
    <edge source="DEU" target="PAK">
      <data key="d0">2689574</data>
    </edge>
    <edge source="DEU" target="PAN">
      <data key="d0">667589</data>
    </edge>
    <edge source="DEU" target="PRY">
      <data key="d0">1023728</data>
    </edge>
    <edge source="DEU" target="PER">
      <data key="d0">4268514</data>
    </edge>
    <edge source="DEU" target="PHL">
      <data key="d0">2589411</data>
    </edge>
    <edge source="DEU" target="POL">
      <data key="d0">1445917514</data>
    </edge>
    <edge source="DEU" target="PRT">
      <data key="d0">30297512</data>
    </edge>
    <edge source="DEU" target="ROU">
      <data key="d0">43068688</data>
    </edge>
    <edge source="DEU" target="RUS">
      <data key="d0">374204423</data>
    </edge>
    <edge source="DEU" target="SAU">
      <data key="d0">11903386</data>
    </edge>
    <edge source="DEU" target="SEN">
      <data key="d0">774730</data>
    </edge>
    <edge source="DEU" target="SRB">
      <data key="d0">9446847</data>
    </edge>
    <edge source="DEU" target="IND">
      <data key="d0">40215795</data>
    </edge>
    <edge source="DEU" target="SGP">
      <data key="d0">26433102</data>
    </edge>
    <edge source="DEU" target="SVK">
      <data key="d0">105384390</data>
    </edge>
    <edge source="DEU" target="VNM">
      <data key="d0">2561660</data>
    </edge>
    <edge source="DEU" target="SVN">
      <data key="d0">38060643</data>
    </edge>
    <edge source="DEU" target="ZAF">
      <data key="d0">124558709</data>
    </edge>
    <edge source="DEU" target="ESP">
      <data key="d0">80023711</data>
    </edge>
    <edge source="DEU" target="SWE">
      <data key="d0">295045535</data>
    </edge>
    <edge source="DEU" target="CHE">
      <data key="d0">3826717413</data>
    </edge>
    <edge source="DEU" target="THA">
      <data key="d0">17406659</data>
    </edge>
    <edge source="DEU" target="TGO">
      <data key="d0">2364773</data>
    </edge>
    <edge source="DEU" target="ARE">
      <data key="d0">17890531</data>
    </edge>
    <edge source="DEU" target="TUN">
      <data key="d0">3778536</data>
    </edge>
    <edge source="DEU" target="TUR">
      <data key="d0">184167252</data>
    </edge>
    <edge source="DEU" target="UGA">
      <data key="d0">336590</data>
    </edge>
    <edge source="DEU" target="UKR">
      <data key="d0">65411438</data>
    </edge>
    <edge source="DEU" target="MKD">
      <data key="d0">1898582</data>
    </edge>
    <edge source="DEU" target="EGY">
      <data key="d0">13559981</data>
    </edge>
    <edge source="DEU" target="GBR">
      <data key="d0">799271563</data>
    </edge>
    <edge source="DEU" target="TZA">
      <data key="d0">1931334</data>
    </edge>
    <edge source="DEU" target="USA">
      <data key="d0">171466837</data>
    </edge>
    <edge source="DEU" target="URY">
      <data key="d0">957769</data>
    </edge>
    <edge source="GRC" target="ALB">
      <data key="d0">87541441</data>
    </edge>
    <edge source="GRC" target="DZA">
      <data key="d0">141580791</data>
    </edge>
    <edge source="GRC" target="AZE">
      <data key="d0">49532</data>
    </edge>
    <edge source="GRC" target="AUS">
      <data key="d0">390451</data>
    </edge>
    <edge source="GRC" target="AUT">
      <data key="d0">4027024</data>
    </edge>
    <edge source="GRC" target="BEL">
      <data key="d0">2193267</data>
    </edge>
    <edge source="GRC" target="BRA">
      <data key="d0">54026820</data>
    </edge>
    <edge source="GRC" target="BGR">
      <data key="d0">487869400</data>
    </edge>
    <edge source="GRC" target="CMR">
      <data key="d0">30305</data>
    </edge>
    <edge source="GRC" target="CAN">
      <data key="d0">131845</data>
    </edge>
    <edge source="GRC" target="CHL">
      <data key="d0">99936</data>
    </edge>
    <edge source="GRC" target="CHN">
      <data key="d0">110064340</data>
    </edge>
    <edge source="GRC" target="HRV">
      <data key="d0">9275021</data>
    </edge>
    <edge source="GRC" target="CZE">
      <data key="d0">1106773</data>
    </edge>
    <edge source="GRC" target="DNK">
      <data key="d0">174992</data>
    </edge>
    <edge source="GRC" target="FIN">
      <data key="d0">19527</data>
    </edge>
    <edge source="GRC" target="FRA">
      <data key="d0">54974853</data>
    </edge>
    <edge source="GRC" target="GEO">
      <data key="d0">142738908</data>
    </edge>
    <edge source="GRC" target="DEU">
      <data key="d0">8584720</data>
    </edge>
    <edge source="GRC" target="GHA">
      <data key="d0">202164</data>
    </edge>
    <edge source="GRC" target="HKG">
      <data key="d0">153757</data>
    </edge>
    <edge source="GRC" target="HUN">
      <data key="d0">426836</data>
    </edge>
    <edge source="GRC" target="IRL">
      <data key="d0">153955</data>
    </edge>
    <edge source="GRC" target="ISR">
      <data key="d0">595976895</data>
    </edge>
    <edge source="GRC" target="ITA">
      <data key="d0">277201065</data>
    </edge>
    <edge source="GRC" target="CIV">
      <data key="d0">15720</data>
    </edge>
    <edge source="GRC" target="JAM">
      <data key="d0">213201</data>
    </edge>
    <edge source="GRC" target="JOR">
      <data key="d0">13700706</data>
    </edge>
    <edge source="GRC" target="KOR">
      <data key="d0">131144975</data>
    </edge>
    <edge source="GRC" target="LBN">
      <data key="d0">857854236</data>
    </edge>
    <edge source="GRC" target="MDA">
      <data key="d0">3728495</data>
    </edge>
    <edge source="GRC" target="MAR">
      <data key="d0">29498185</data>
    </edge>
    <edge source="GRC" target="OMN">
      <data key="d0">11730</data>
    </edge>
    <edge source="GRC" target="NLD">
      <data key="d0">22596130</data>
    </edge>
    <edge source="GRC" target="NZL">
      <data key="d0">70228</data>
    </edge>
    <edge source="GRC" target="NOR">
      <data key="d0">143409</data>
    </edge>
    <edge source="GRC" target="PAN">
      <data key="d0">75243</data>
    </edge>
    <edge source="GRC" target="POL">
      <data key="d0">1276646</data>
    </edge>
    <edge source="GRC" target="ROU">
      <data key="d0">21777108</data>
    </edge>
    <edge source="GRC" target="RUS">
      <data key="d0">3672308</data>
    </edge>
    <edge source="GRC" target="SAU">
      <data key="d0">359157199</data>
    </edge>
    <edge source="GRC" target="SRB">
      <data key="d0">131486133</data>
    </edge>
    <edge source="GRC" target="IND">
      <data key="d0">791947</data>
    </edge>
    <edge source="GRC" target="SGP">
      <data key="d0">640378039</data>
    </edge>
    <edge source="GRC" target="SVK">
      <data key="d0">1645062</data>
    </edge>
    <edge source="GRC" target="SVN">
      <data key="d0">91365453</data>
    </edge>
    <edge source="GRC" target="ZAF">
      <data key="d0">167361</data>
    </edge>
    <edge source="GRC" target="ESP">
      <data key="d0">153187511</data>
    </edge>
    <edge source="GRC" target="SWE">
      <data key="d0">383552</data>
    </edge>
    <edge source="GRC" target="CHE">
      <data key="d0">34317</data>
    </edge>
    <edge source="GRC" target="TGO">
      <data key="d0">39743064</data>
    </edge>
    <edge source="GRC" target="ARE">
      <data key="d0">238711047</data>
    </edge>
    <edge source="GRC" target="TUN">
      <data key="d0">64490939</data>
    </edge>
    <edge source="GRC" target="TUR">
      <data key="d0">2749033438</data>
    </edge>
    <edge source="GRC" target="UKR">
      <data key="d0">55539286</data>
    </edge>
    <edge source="GRC" target="MKD">
      <data key="d0">691925917</data>
    </edge>
    <edge source="GRC" target="EGY">
      <data key="d0">224639975</data>
    </edge>
    <edge source="GRC" target="GBR">
      <data key="d0">32050070</data>
    </edge>
    <edge source="GRC" target="TZA">
      <data key="d0">68633</data>
    </edge>
    <edge source="GRC" target="USA">
      <data key="d0">453672965</data>
    </edge>
    <edge source="HUN" target="ALB">
      <data key="d0">433497</data>
    </edge>
    <edge source="HUN" target="DZA">
      <data key="d0">605503</data>
    </edge>
    <edge source="HUN" target="AUS">
      <data key="d0">59168</data>
    </edge>
    <edge source="HUN" target="AUT">
      <data key="d0">570701764</data>
    </edge>
    <edge source="HUN" target="BEL">
      <data key="d0">932761</data>
    </edge>
    <edge source="HUN" target="BRA">
      <data key="d0">35986</data>
    </edge>
    <edge source="HUN" target="BGR">
      <data key="d0">11401771</data>
    </edge>
    <edge source="HUN" target="BLR">
      <data key="d0">550614</data>
    </edge>
    <edge source="HUN" target="CAN">
      <data key="d0">210474</data>
    </edge>
    <edge source="HUN" target="CHN">
      <data key="d0">998985</data>
    </edge>
    <edge source="HUN" target="HRV">
      <data key="d0">105896938</data>
    </edge>
    <edge source="HUN" target="CZE">
      <data key="d0">41878380</data>
    </edge>
    <edge source="HUN" target="DNK">
      <data key="d0">502095</data>
    </edge>
    <edge source="HUN" target="ETH">
      <data key="d0">1314634</data>
    </edge>
    <edge source="HUN" target="EST">
      <data key="d0">26986</data>
    </edge>
    <edge source="HUN" target="FIN">
      <data key="d0">173290</data>
    </edge>
    <edge source="HUN" target="FRA">
      <data key="d0">4051972</data>
    </edge>
    <edge source="HUN" target="GEO">
      <data key="d0">44309</data>
    </edge>
    <edge source="HUN" target="DEU">
      <data key="d0">175499787</data>
    </edge>
    <edge source="HUN" target="GRC">
      <data key="d0">2035395</data>
    </edge>
    <edge source="HUN" target="GTM">
      <data key="d0">234056</data>
    </edge>
    <edge source="HUN" target="IDN">
      <data key="d0">791906</data>
    </edge>
    <edge source="HUN" target="IRL">
      <data key="d0">2269680</data>
    </edge>
    <edge source="HUN" target="ISR">
      <data key="d0">4068535</data>
    </edge>
    <edge source="HUN" target="ITA">
      <data key="d0">20762281</data>
    </edge>
    <edge source="HUN" target="CIV">
      <data key="d0">462930</data>
    </edge>
    <edge source="HUN" target="KAZ">
      <data key="d0">890425</data>
    </edge>
    <edge source="HUN" target="JOR">
      <data key="d0">412626</data>
    </edge>
    <edge source="HUN" target="KGZ">
      <data key="d0">169624</data>
    </edge>
    <edge source="HUN" target="LBN">
      <data key="d0">130374</data>
    </edge>
    <edge source="HUN" target="LVA">
      <data key="d0">762463</data>
    </edge>
    <edge source="HUN" target="LTU">
      <data key="d0">493573</data>
    </edge>
    <edge source="HUN" target="MUS">
      <data key="d0">109639</data>
    </edge>
    <edge source="HUN" target="MEX">
      <data key="d0">63929</data>
    </edge>
    <edge source="HUN" target="MDA">
      <data key="d0">14526590</data>
    </edge>
    <edge source="HUN" target="MAR">
      <data key="d0">65079</data>
    </edge>
    <edge source="HUN" target="OMN">
      <data key="d0">50377</data>
    </edge>
    <edge source="HUN" target="NLD">
      <data key="d0">14011041</data>
    </edge>
    <edge source="HUN" target="NOR">
      <data key="d0">2993684</data>
    </edge>
    <edge source="HUN" target="PAK">
      <data key="d0">241645</data>
    </edge>
    <edge source="HUN" target="PAN">
      <data key="d0">181913</data>
    </edge>
    <edge source="HUN" target="POL">
      <data key="d0">54265838</data>
    </edge>
    <edge source="HUN" target="ROU">
      <data key="d0">706216746</data>
    </edge>
    <edge source="HUN" target="RUS">
      <data key="d0">9025285</data>
    </edge>
    <edge source="HUN" target="SAU">
      <data key="d0">44550</data>
    </edge>
    <edge source="HUN" target="SRB">
      <data key="d0">299358271</data>
    </edge>
    <edge source="HUN" target="IND">
      <data key="d0">4354134</data>
    </edge>
    <edge source="HUN" target="SVK">
      <data key="d0">154699268</data>
    </edge>
    <edge source="HUN" target="SVN">
      <data key="d0">184511100</data>
    </edge>
    <edge source="HUN" target="ZAF">
      <data key="d0">31164</data>
    </edge>
    <edge source="HUN" target="ESP">
      <data key="d0">1768826</data>
    </edge>
    <edge source="HUN" target="SWE">
      <data key="d0">631652</data>
    </edge>
    <edge source="HUN" target="CHE">
      <data key="d0">29785458</data>
    </edge>
    <edge source="HUN" target="THA">
      <data key="d0">194237</data>
    </edge>
    <edge source="HUN" target="ARE">
      <data key="d0">21365</data>
    </edge>
    <edge source="HUN" target="TUN">
      <data key="d0">489290</data>
    </edge>
    <edge source="HUN" target="TUR">
      <data key="d0">21683841</data>
    </edge>
    <edge source="HUN" target="UGA">
      <data key="d0">2509422</data>
    </edge>
    <edge source="HUN" target="UKR">
      <data key="d0">65279446</data>
    </edge>
    <edge source="HUN" target="MKD">
      <data key="d0">2207601</data>
    </edge>
    <edge source="HUN" target="EGY">
      <data key="d0">4114356</data>
    </edge>
    <edge source="HUN" target="GBR">
      <data key="d0">7963377</data>
    </edge>
    <edge source="HUN" target="TZA">
      <data key="d0">263890</data>
    </edge>
    <edge source="HUN" target="USA">
      <data key="d0">1169388</data>
    </edge>
    <edge source="ITA" target="ALB">
      <data key="d0">571790141</data>
    </edge>
    <edge source="ITA" target="DZA">
      <data key="d0">1122735428</data>
    </edge>
    <edge source="ITA" target="AZE">
      <data key="d0">1473192</data>
    </edge>
    <edge source="ITA" target="ARG">
      <data key="d0">976377</data>
    </edge>
    <edge source="ITA" target="AUS">
      <data key="d0">1422602</data>
    </edge>
    <edge source="ITA" target="AUT">
      <data key="d0">515263784</data>
    </edge>
    <edge source="ITA" target="BEL">
      <data key="d0">222326234</data>
    </edge>
    <edge source="ITA" target="BRA">
      <data key="d0">379830888</data>
    </edge>
    <edge source="ITA" target="BGR">
      <data key="d0">21896483</data>
    </edge>
    <edge source="ITA" target="BLR">
      <data key="d0">2375093</data>
    </edge>
    <edge source="ITA" target="CMR">
      <data key="d0">6388242</data>
    </edge>
    <edge source="ITA" target="CAN">
      <data key="d0">707624</data>
    </edge>
    <edge source="ITA" target="LKA">
      <data key="d0">42208</data>
    </edge>
    <edge source="ITA" target="CHL">
      <data key="d0">1090719</data>
    </edge>
    <edge source="ITA" target="CHN">
      <data key="d0">59134445</data>
    </edge>
    <edge source="ITA" target="COL">
      <data key="d0">899231</data>
    </edge>
    <edge source="ITA" target="CRI">
      <data key="d0">59178</data>
    </edge>
    <edge source="ITA" target="HRV">
      <data key="d0">501487123</data>
    </edge>
    <edge source="ITA" target="CZE">
      <data key="d0">19381919</data>
    </edge>
    <edge source="ITA" target="BEN">
      <data key="d0">1562575</data>
    </edge>
    <edge source="ITA" target="DNK">
      <data key="d0">24553874</data>
    </edge>
    <edge source="ITA" target="ECU">
      <data key="d0">12830</data>
    </edge>
    <edge source="ITA" target="SLV">
      <data key="d0">577224</data>
    </edge>
    <edge source="ITA" target="ETH">
      <data key="d0">413937</data>
    </edge>
    <edge source="ITA" target="EST">
      <data key="d0">3469165</data>
    </edge>
    <edge source="ITA" target="FIN">
      <data key="d0">7027336</data>
    </edge>
    <edge source="ITA" target="FRA">
      <data key="d0">1412722771</data>
    </edge>
    <edge source="ITA" target="GEO">
      <data key="d0">55458454</data>
    </edge>
    <edge source="ITA" target="DEU">
      <data key="d0">363746582</data>
    </edge>
    <edge source="ITA" target="GHA">
      <data key="d0">28467458</data>
    </edge>
    <edge source="ITA" target="GRC">
      <data key="d0">650138322</data>
    </edge>
    <edge source="ITA" target="GTM">
      <data key="d0">54796</data>
    </edge>
    <edge source="ITA" target="HKG">
      <data key="d0">576416</data>
    </edge>
    <edge source="ITA" target="HUN">
      <data key="d0">39555395</data>
    </edge>
    <edge source="ITA" target="IDN">
      <data key="d0">510034</data>
    </edge>
    <edge source="ITA" target="IRL">
      <data key="d0">575956</data>
    </edge>
    <edge source="ITA" target="ISR">
      <data key="d0">183077801</data>
    </edge>
    <edge source="ITA" target="CIV">
      <data key="d0">3100007</data>
    </edge>
    <edge source="ITA" target="JAM">
      <data key="d0">27906</data>
    </edge>
    <edge source="ITA" target="JPN">
      <data key="d0">69609300</data>
    </edge>
    <edge source="ITA" target="KAZ">
      <data key="d0">5257124</data>
    </edge>
    <edge source="ITA" target="JOR">
      <data key="d0">171981262</data>
    </edge>
    <edge source="ITA" target="KOR">
      <data key="d0">285532320</data>
    </edge>
    <edge source="ITA" target="LBN">
      <data key="d0">637487260</data>
    </edge>
    <edge source="ITA" target="LVA">
      <data key="d0">1306341</data>
    </edge>
    <edge source="ITA" target="LTU">
      <data key="d0">1202941</data>
    </edge>
    <edge source="ITA" target="MDG">
      <data key="d0">208666</data>
    </edge>
    <edge source="ITA" target="MYS">
      <data key="d0">5183732</data>
    </edge>
    <edge source="ITA" target="MRT">
      <data key="d0">35389048</data>
    </edge>
    <edge source="ITA" target="MUS">
      <data key="d0">4139464</data>
    </edge>
    <edge source="ITA" target="MEX">
      <data key="d0">605361381</data>
    </edge>
    <edge source="ITA" target="MDA">
      <data key="d0">376773</data>
    </edge>
    <edge source="ITA" target="MAR">
      <data key="d0">107508840</data>
    </edge>
    <edge source="ITA" target="MOZ">
      <data key="d0">1202743</data>
    </edge>
    <edge source="ITA" target="OMN">
      <data key="d0">31453361</data>
    </edge>
    <edge source="ITA" target="NAM">
      <data key="d0">31268173</data>
    </edge>
    <edge source="ITA" target="NLD">
      <data key="d0">714018321</data>
    </edge>
    <edge source="ITA" target="NZL">
      <data key="d0">147875</data>
    </edge>
    <edge source="ITA" target="NIC">
      <data key="d0">38455</data>
    </edge>
    <edge source="ITA" target="NOR">
      <data key="d0">737174</data>
    </edge>
    <edge source="ITA" target="PAK">
      <data key="d0">629030</data>
    </edge>
    <edge source="ITA" target="PAN">
      <data key="d0">395171</data>
    </edge>
    <edge source="ITA" target="PER">
      <data key="d0">195363</data>
    </edge>
    <edge source="ITA" target="PHL">
      <data key="d0">522256</data>
    </edge>
    <edge source="ITA" target="POL">
      <data key="d0">24027801</data>
    </edge>
    <edge source="ITA" target="PRT">
      <data key="d0">2815553</data>
    </edge>
    <edge source="ITA" target="ROU">
      <data key="d0">126097566</data>
    </edge>
    <edge source="ITA" target="RUS">
      <data key="d0">32664925</data>
    </edge>
    <edge source="ITA" target="SAU">
      <data key="d0">569121857</data>
    </edge>
    <edge source="ITA" target="SEN">
      <data key="d0">9534997</data>
    </edge>
    <edge source="ITA" target="SRB">
      <data key="d0">19050295</data>
    </edge>
    <edge source="ITA" target="IND">
      <data key="d0">20150233</data>
    </edge>
    <edge source="ITA" target="SGP">
      <data key="d0">159431887</data>
    </edge>
    <edge source="ITA" target="SVK">
      <data key="d0">24210983</data>
    </edge>
    <edge source="ITA" target="VNM">
      <data key="d0">540351</data>
    </edge>
    <edge source="ITA" target="SVN">
      <data key="d0">1722784922</data>
    </edge>
    <edge source="ITA" target="ZAF">
      <data key="d0">144865515</data>
    </edge>
    <edge source="ITA" target="ESP">
      <data key="d0">2173777569</data>
    </edge>
    <edge source="ITA" target="SWE">
      <data key="d0">24597077</data>
    </edge>
    <edge source="ITA" target="CHE">
      <data key="d0">985852776</data>
    </edge>
    <edge source="ITA" target="THA">
      <data key="d0">609492</data>
    </edge>
    <edge source="ITA" target="TGO">
      <data key="d0">38088002</data>
    </edge>
    <edge source="ITA" target="ARE">
      <data key="d0">686766385</data>
    </edge>
    <edge source="ITA" target="TUN">
      <data key="d0">656672352</data>
    </edge>
    <edge source="ITA" target="TUR">
      <data key="d0">2781838825</data>
    </edge>
    <edge source="ITA" target="UGA">
      <data key="d0">3859242</data>
    </edge>
    <edge source="ITA" target="UKR">
      <data key="d0">75905018</data>
    </edge>
    <edge source="ITA" target="MKD">
      <data key="d0">910407</data>
    </edge>
    <edge source="ITA" target="EGY">
      <data key="d0">1061513777</data>
    </edge>
    <edge source="ITA" target="GBR">
      <data key="d0">305562459</data>
    </edge>
    <edge source="ITA" target="TZA">
      <data key="d0">2534635</data>
    </edge>
    <edge source="ITA" target="USA">
      <data key="d0">1588806734</data>
    </edge>
    <edge source="ITA" target="BFA">
      <data key="d0">446937</data>
    </edge>
    <edge source="ITA" target="URY">
      <data key="d0">226798</data>
    </edge>
    <edge source="PAN" target="COL">
      <data key="d0">173548</data>
    </edge>
    <edge source="PAN" target="CRI">
      <data key="d0">31540</data>
    </edge>
    <edge source="PAN" target="SLV">
      <data key="d0">24221</data>
    </edge>
    <edge source="PAN" target="GTM">
      <data key="d0">156817</data>
    </edge>
    <edge source="PAN" target="HND">
      <data key="d0">30781</data>
    </edge>
    <edge source="PAN" target="USA">
      <data key="d0">15575</data>
    </edge>
    <edge source="SRB" target="ALB">
      <data key="d0">2063402</data>
    </edge>
    <edge source="SRB" target="AUT">
      <data key="d0">1247199</data>
    </edge>
    <edge source="SRB" target="BEL">
      <data key="d0">10713</data>
    </edge>
    <edge source="SRB" target="BGR">
      <data key="d0">22992484</data>
    </edge>
    <edge source="SRB" target="HRV">
      <data key="d0">2490977</data>
    </edge>
    <edge source="SRB" target="CZE">
      <data key="d0">27503</data>
    </edge>
    <edge source="SRB" target="FRA">
      <data key="d0">1641178</data>
    </edge>
    <edge source="SRB" target="DEU">
      <data key="d0">7714547</data>
    </edge>
    <edge source="SRB" target="GRC">
      <data key="d0">867770</data>
    </edge>
    <edge source="SRB" target="HUN">
      <data key="d0">8097964</data>
    </edge>
    <edge source="SRB" target="IRL">
      <data key="d0">192587</data>
    </edge>
    <edge source="SRB" target="ITA">
      <data key="d0">4421345</data>
    </edge>
    <edge source="SRB" target="JOR">
      <data key="d0">57913</data>
    </edge>
    <edge source="SRB" target="KGZ">
      <data key="d0">10217</data>
    </edge>
    <edge source="SRB" target="MDA">
      <data key="d0">787482</data>
    </edge>
    <edge source="SRB" target="NLD">
      <data key="d0">29884</data>
    </edge>
    <edge source="SRB" target="NOR">
      <data key="d0">895093</data>
    </edge>
    <edge source="SRB" target="POL">
      <data key="d0">518988</data>
    </edge>
    <edge source="SRB" target="ROU">
      <data key="d0">83863519</data>
    </edge>
    <edge source="SRB" target="RUS">
      <data key="d0">2196063</data>
    </edge>
    <edge source="SRB" target="SVK">
      <data key="d0">1543059</data>
    </edge>
    <edge source="SRB" target="SVN">
      <data key="d0">1544932</data>
    </edge>
    <edge source="SRB" target="SWE">
      <data key="d0">81186</data>
    </edge>
    <edge source="SRB" target="CHE">
      <data key="d0">2678043</data>
    </edge>
    <edge source="SRB" target="ARE">
      <data key="d0">854798</data>
    </edge>
    <edge source="SRB" target="TUN">
      <data key="d0">584949</data>
    </edge>
    <edge source="SRB" target="TUR">
      <data key="d0">44940842</data>
    </edge>
    <edge source="SRB" target="UKR">
      <data key="d0">16814099</data>
    </edge>
    <edge source="SRB" target="MKD">
      <data key="d0">13179100</data>
    </edge>
    <edge source="SRB" target="GBR">
      <data key="d0">6129687</data>
    </edge>
    <edge source="SRB" target="USA">
      <data key="d0">181414</data>
    </edge>
    <edge source="IND" target="DZA">
      <data key="d0">1037342</data>
    </edge>
    <edge source="IND" target="ARG">
      <data key="d0">2848902</data>
    </edge>
    <edge source="IND" target="AUS">
      <data key="d0">224849186</data>
    </edge>
    <edge source="IND" target="AUT">
      <data key="d0">20748</data>
    </edge>
    <edge source="IND" target="BEL">
      <data key="d0">94250666</data>
    </edge>
    <edge source="IND" target="BOL">
      <data key="d0">34129</data>
    </edge>
    <edge source="IND" target="BRA">
      <data key="d0">3361034236</data>
    </edge>
    <edge source="IND" target="BGR">
      <data key="d0">424765</data>
    </edge>
    <edge source="IND" target="BDI">
      <data key="d0">820881</data>
    </edge>
    <edge source="IND" target="BLR">
      <data key="d0">39226</data>
    </edge>
    <edge source="IND" target="CMR">
      <data key="d0">11321382</data>
    </edge>
    <edge source="IND" target="CAN">
      <data key="d0">1319041</data>
    </edge>
    <edge source="IND" target="LKA">
      <data key="d0">686340433</data>
    </edge>
    <edge source="IND" target="CHL">
      <data key="d0">1033440</data>
    </edge>
    <edge source="IND" target="CHN">
      <data key="d0">325928316</data>
    </edge>
    <edge source="IND" target="COL">
      <data key="d0">1693509</data>
    </edge>
    <edge source="IND" target="CRI">
      <data key="d0">657469</data>
    </edge>
    <edge source="IND" target="HRV">
      <data key="d0">278087</data>
    </edge>
    <edge source="IND" target="BEN">
      <data key="d0">63693</data>
    </edge>
    <edge source="IND" target="DNK">
      <data key="d0">67088</data>
    </edge>
    <edge source="IND" target="ECU">
      <data key="d0">801735</data>
    </edge>
    <edge source="IND" target="SLV">
      <data key="d0">264152</data>
    </edge>
    <edge source="IND" target="ETH">
      <data key="d0">16031184</data>
    </edge>
    <edge source="IND" target="FIN">
      <data key="d0">859212</data>
    </edge>
    <edge source="IND" target="FRA">
      <data key="d0">1538610942</data>
    </edge>
    <edge source="IND" target="GEO">
      <data key="d0">108958</data>
    </edge>
    <edge source="IND" target="DEU">
      <data key="d0">6971741</data>
    </edge>
    <edge source="IND" target="GHA">
      <data key="d0">4880120</data>
    </edge>
    <edge source="IND" target="GRC">
      <data key="d0">63089669</data>
    </edge>
    <edge source="IND" target="GTM">
      <data key="d0">1013526</data>
    </edge>
    <edge source="IND" target="HND">
      <data key="d0">556252</data>
    </edge>
    <edge source="IND" target="HKG">
      <data key="d0">57308965</data>
    </edge>
    <edge source="IND" target="IDN">
      <data key="d0">1571415381</data>
    </edge>
    <edge source="IND" target="IRL">
      <data key="d0">29532</data>
    </edge>
    <edge source="IND" target="ISR">
      <data key="d0">1717967252</data>
    </edge>
    <edge source="IND" target="ITA">
      <data key="d0">184169847</data>
    </edge>
    <edge source="IND" target="CIV">
      <data key="d0">6586499</data>
    </edge>
    <edge source="IND" target="JPN">
      <data key="d0">2815351098</data>
    </edge>
    <edge source="IND" target="KAZ">
      <data key="d0">424731</data>
    </edge>
    <edge source="IND" target="JOR">
      <data key="d0">41058491</data>
    </edge>
    <edge source="IND" target="KOR">
      <data key="d0">1172868480</data>
    </edge>
    <edge source="IND" target="LBN">
      <data key="d0">243418</data>
    </edge>
    <edge source="IND" target="MDG">
      <data key="d0">762497</data>
    </edge>
    <edge source="IND" target="MWI">
      <data key="d0">105016</data>
    </edge>
    <edge source="IND" target="MYS">
      <data key="d0">400276167</data>
    </edge>
    <edge source="IND" target="MRT">
      <data key="d0">114633</data>
    </edge>
    <edge source="IND" target="MUS">
      <data key="d0">389504053</data>
    </edge>
    <edge source="IND" target="MEX">
      <data key="d0">83304</data>
    </edge>
    <edge source="IND" target="MAR">
      <data key="d0">1724664</data>
    </edge>
    <edge source="IND" target="MOZ">
      <data key="d0">469953596</data>
    </edge>
    <edge source="IND" target="OMN">
      <data key="d0">1189807820</data>
    </edge>
    <edge source="IND" target="NAM">
      <data key="d0">386514</data>
    </edge>
    <edge source="IND" target="NLD">
      <data key="d0">5294037965</data>
    </edge>
    <edge source="IND" target="NZL">
      <data key="d0">2134145</data>
    </edge>
    <edge source="IND" target="NIC">
      <data key="d0">45496</data>
    </edge>
    <edge source="IND" target="NOR">
      <data key="d0">28756</data>
    </edge>
    <edge source="IND" target="PAK">
      <data key="d0">22143300</data>
    </edge>
    <edge source="IND" target="PAN">
      <data key="d0">177664</data>
    </edge>
    <edge source="IND" target="PRY">
      <data key="d0">908912</data>
    </edge>
    <edge source="IND" target="PER">
      <data key="d0">1601913</data>
    </edge>
    <edge source="IND" target="PHL">
      <data key="d0">13106850</data>
    </edge>
    <edge source="IND" target="POL">
      <data key="d0">1289768</data>
    </edge>
    <edge source="IND" target="PRT">
      <data key="d0">93242</data>
    </edge>
    <edge source="IND" target="ROU">
      <data key="d0">645500</data>
    </edge>
    <edge source="IND" target="RUS">
      <data key="d0">7389741</data>
    </edge>
    <edge source="IND" target="SAU">
      <data key="d0">4019065422</data>
    </edge>
    <edge source="IND" target="SEN">
      <data key="d0">2859631</data>
    </edge>
    <edge source="IND" target="SGP">
      <data key="d0">8168661859</data>
    </edge>
    <edge source="IND" target="VNM">
      <data key="d0">19809081</data>
    </edge>
    <edge source="IND" target="SVN">
      <data key="d0">223940</data>
    </edge>
    <edge source="IND" target="ZAF">
      <data key="d0">1803658577</data>
    </edge>
    <edge source="IND" target="ZWE">
      <data key="d0">21390</data>
    </edge>
    <edge source="IND" target="ESP">
      <data key="d0">99965777</data>
    </edge>
    <edge source="IND" target="SWE">
      <data key="d0">208354</data>
    </edge>
    <edge source="IND" target="CHE">
      <data key="d0">81421140</data>
    </edge>
    <edge source="IND" target="THA">
      <data key="d0">28376341</data>
    </edge>
    <edge source="IND" target="TGO">
      <data key="d0">1438901</data>
    </edge>
    <edge source="IND" target="ARE">
      <data key="d0">6510123197</data>
    </edge>
    <edge source="IND" target="TUN">
      <data key="d0">1195819</data>
    </edge>
    <edge source="IND" target="TUR">
      <data key="d0">890195937</data>
    </edge>
    <edge source="IND" target="UGA">
      <data key="d0">3550708</data>
    </edge>
    <edge source="IND" target="UKR">
      <data key="d0">1426951</data>
    </edge>
    <edge source="IND" target="MKD">
      <data key="d0">65147</data>
    </edge>
    <edge source="IND" target="EGY">
      <data key="d0">354043663</data>
    </edge>
    <edge source="IND" target="GBR">
      <data key="d0">103289683</data>
    </edge>
    <edge source="IND" target="TZA">
      <data key="d0">717262615</data>
    </edge>
    <edge source="IND" target="USA">
      <data key="d0">1220839528</data>
    </edge>
    <edge source="IND" target="URY">
      <data key="d0">2782574</data>
    </edge>
    <edge source="SVK" target="AUT">
      <data key="d0">1247149342</data>
    </edge>
    <edge source="SVK" target="BEL">
      <data key="d0">3192230</data>
    </edge>
    <edge source="SVK" target="BGR">
      <data key="d0">20887651</data>
    </edge>
    <edge source="SVK" target="BLR">
      <data key="d0">26441</data>
    </edge>
    <edge source="SVK" target="HRV">
      <data key="d0">14849848</data>
    </edge>
    <edge source="SVK" target="CZE">
      <data key="d0">1127836511</data>
    </edge>
    <edge source="SVK" target="DNK">
      <data key="d0">25297</data>
    </edge>
    <edge source="SVK" target="FIN">
      <data key="d0">324508</data>
    </edge>
    <edge source="SVK" target="FRA">
      <data key="d0">18955827</data>
    </edge>
    <edge source="SVK" target="DEU">
      <data key="d0">224402190</data>
    </edge>
    <edge source="SVK" target="HUN">
      <data key="d0">588102778</data>
    </edge>
    <edge source="SVK" target="ITA">
      <data key="d0">28488691</data>
    </edge>
    <edge source="SVK" target="LVA">
      <data key="d0">621143</data>
    </edge>
    <edge source="SVK" target="LTU">
      <data key="d0">565009</data>
    </edge>
    <edge source="SVK" target="NLD">
      <data key="d0">1573118</data>
    </edge>
    <edge source="SVK" target="POL">
      <data key="d0">471431173</data>
    </edge>
    <edge source="SVK" target="ROU">
      <data key="d0">9558895</data>
    </edge>
    <edge source="SVK" target="RUS">
      <data key="d0">788215</data>
    </edge>
    <edge source="SVK" target="SRB">
      <data key="d0">124670</data>
    </edge>
    <edge source="SVK" target="SVN">
      <data key="d0">5664356</data>
    </edge>
    <edge source="SVK" target="SWE">
      <data key="d0">728101</data>
    </edge>
    <edge source="SVK" target="CHE">
      <data key="d0">165824</data>
    </edge>
    <edge source="SVK" target="UKR">
      <data key="d0">1814652</data>
    </edge>
    <edge source="SVK" target="MKD">
      <data key="d0">769780</data>
    </edge>
    <edge source="SVK" target="GBR">
      <data key="d0">6507493</data>
    </edge>
    <edge source="SVN" target="ALB">
      <data key="d0">148042</data>
    </edge>
    <edge source="SVN" target="AUT">
      <data key="d0">354492727</data>
    </edge>
    <edge source="SVN" target="BEL">
      <data key="d0">1212184</data>
    </edge>
    <edge source="SVN" target="BGR">
      <data key="d0">2951489</data>
    </edge>
    <edge source="SVN" target="BLR">
      <data key="d0">13319</data>
    </edge>
    <edge source="SVN" target="HRV">
      <data key="d0">175287399</data>
    </edge>
    <edge source="SVN" target="CZE">
      <data key="d0">87809988</data>
    </edge>
    <edge source="SVN" target="DNK">
      <data key="d0">17397</data>
    </edge>
    <edge source="SVN" target="FIN">
      <data key="d0">502826</data>
    </edge>
    <edge source="SVN" target="FRA">
      <data key="d0">1482914</data>
    </edge>
    <edge source="SVN" target="DEU">
      <data key="d0">2392815</data>
    </edge>
    <edge source="SVN" target="GRC">
      <data key="d0">164825</data>
    </edge>
    <edge source="SVN" target="HUN">
      <data key="d0">26521765</data>
    </edge>
    <edge source="SVN" target="ITA">
      <data key="d0">155229718</data>
    </edge>
    <edge source="SVN" target="LTU">
      <data key="d0">19534</data>
    </edge>
    <edge source="SVN" target="MDA">
      <data key="d0">208020</data>
    </edge>
    <edge source="SVN" target="NLD">
      <data key="d0">169862</data>
    </edge>
    <edge source="SVN" target="POL">
      <data key="d0">5230313</data>
    </edge>
    <edge source="SVN" target="PRT">
      <data key="d0">20177</data>
    </edge>
    <edge source="SVN" target="ROU">
      <data key="d0">2122325</data>
    </edge>
    <edge source="SVN" target="RUS">
      <data key="d0">683806</data>
    </edge>
    <edge source="SVN" target="SRB">
      <data key="d0">13897070</data>
    </edge>
    <edge source="SVN" target="SVK">
      <data key="d0">33561264</data>
    </edge>
    <edge source="SVN" target="ESP">
      <data key="d0">1319907</data>
    </edge>
    <edge source="SVN" target="MKD">
      <data key="d0">1594502</data>
    </edge>
    <edge source="SVN" target="GBR">
      <data key="d0">1160314</data>
    </edge>
    <edge source="ESP" target="ALB">
      <data key="d0">722167</data>
    </edge>
    <edge source="ESP" target="DZA">
      <data key="d0">386984132</data>
    </edge>
    <edge source="ESP" target="AZE">
      <data key="d0">437712</data>
    </edge>
    <edge source="ESP" target="ARG">
      <data key="d0">21105629</data>
    </edge>
    <edge source="ESP" target="AUS">
      <data key="d0">1852410</data>
    </edge>
    <edge source="ESP" target="AUT">
      <data key="d0">2341659</data>
    </edge>
    <edge source="ESP" target="BEL">
      <data key="d0">292215873</data>
    </edge>
    <edge source="ESP" target="BOL">
      <data key="d0">355643</data>
    </edge>
    <edge source="ESP" target="BRA">
      <data key="d0">130596420</data>
    </edge>
    <edge source="ESP" target="BGR">
      <data key="d0">533889</data>
    </edge>
    <edge source="ESP" target="BLR">
      <data key="d0">2696354</data>
    </edge>
    <edge source="ESP" target="CMR">
      <data key="d0">15921849</data>
    </edge>
    <edge source="ESP" target="CAN">
      <data key="d0">220911692</data>
    </edge>
    <edge source="ESP" target="CAF">
      <data key="d0">660969</data>
    </edge>
    <edge source="ESP" target="LKA">
      <data key="d0">22604</data>
    </edge>
    <edge source="ESP" target="CHL">
      <data key="d0">44585444</data>
    </edge>
    <edge source="ESP" target="CHN">
      <data key="d0">6621320</data>
    </edge>
    <edge source="ESP" target="COL">
      <data key="d0">1990305</data>
    </edge>
    <edge source="ESP" target="CRI">
      <data key="d0">1607785</data>
    </edge>
    <edge source="ESP" target="HRV">
      <data key="d0">23391475</data>
    </edge>
    <edge source="ESP" target="CZE">
      <data key="d0">1319816</data>
    </edge>
    <edge source="ESP" target="BEN">
      <data key="d0">425161</data>
    </edge>
    <edge source="ESP" target="DNK">
      <data key="d0">55118206</data>
    </edge>
    <edge source="ESP" target="ECU">
      <data key="d0">311401343</data>
    </edge>
    <edge source="ESP" target="SLV">
      <data key="d0">761101</data>
    </edge>
    <edge source="ESP" target="FIN">
      <data key="d0">748485</data>
    </edge>
    <edge source="ESP" target="FRA">
      <data key="d0">2186994834</data>
    </edge>
    <edge source="ESP" target="GEO">
      <data key="d0">679400</data>
    </edge>
    <edge source="ESP" target="GMB">
      <data key="d0">2778266</data>
    </edge>
    <edge source="ESP" target="DEU">
      <data key="d0">192127565</data>
    </edge>
    <edge source="ESP" target="GHA">
      <data key="d0">68529880</data>
    </edge>
    <edge source="ESP" target="GRC">
      <data key="d0">42426215</data>
    </edge>
    <edge source="ESP" target="GTM">
      <data key="d0">5336030</data>
    </edge>
    <edge source="ESP" target="HND">
      <data key="d0">195162</data>
    </edge>
    <edge source="ESP" target="HKG">
      <data key="d0">1896999</data>
    </edge>
    <edge source="ESP" target="HUN">
      <data key="d0">1525319</data>
    </edge>
    <edge source="ESP" target="IDN">
      <data key="d0">1342028</data>
    </edge>
    <edge source="ESP" target="IRL">
      <data key="d0">4267933</data>
    </edge>
    <edge source="ESP" target="ISR">
      <data key="d0">63765998</data>
    </edge>
    <edge source="ESP" target="ITA">
      <data key="d0">731506915</data>
    </edge>
    <edge source="ESP" target="CIV">
      <data key="d0">6799751</data>
    </edge>
    <edge source="ESP" target="JPN">
      <data key="d0">1020375</data>
    </edge>
    <edge source="ESP" target="KAZ">
      <data key="d0">487365</data>
    </edge>
    <edge source="ESP" target="JOR">
      <data key="d0">1783497</data>
    </edge>
    <edge source="ESP" target="KOR">
      <data key="d0">232073659</data>
    </edge>
    <edge source="ESP" target="LBN">
      <data key="d0">26891050</data>
    </edge>
    <edge source="ESP" target="LVA">
      <data key="d0">72267</data>
    </edge>
    <edge source="ESP" target="LTU">
      <data key="d0">108753</data>
    </edge>
    <edge source="ESP" target="MDG">
      <data key="d0">304619</data>
    </edge>
    <edge source="ESP" target="MYS">
      <data key="d0">13688287</data>
    </edge>
    <edge source="ESP" target="MRT">
      <data key="d0">20778194</data>
    </edge>
    <edge source="ESP" target="MEX">
      <data key="d0">42955441</data>
    </edge>
    <edge source="ESP" target="MAR">
      <data key="d0">1365378753</data>
    </edge>
    <edge source="ESP" target="MOZ">
      <data key="d0">81193</data>
    </edge>
    <edge source="ESP" target="OMN">
      <data key="d0">31002111</data>
    </edge>
    <edge source="ESP" target="NAM">
      <data key="d0">28315</data>
    </edge>
    <edge source="ESP" target="NLD">
      <data key="d0">1323087918</data>
    </edge>
    <edge source="ESP" target="NZL">
      <data key="d0">387735</data>
    </edge>
    <edge source="ESP" target="NIC">
      <data key="d0">3397514</data>
    </edge>
    <edge source="ESP" target="NOR">
      <data key="d0">121722665</data>
    </edge>
    <edge source="ESP" target="PAK">
      <data key="d0">459494</data>
    </edge>
    <edge source="ESP" target="PAN">
      <data key="d0">2716500</data>
    </edge>
    <edge source="ESP" target="PRY">
      <data key="d0">22302</data>
    </edge>
    <edge source="ESP" target="PER">
      <data key="d0">12394117</data>
    </edge>
    <edge source="ESP" target="PHL">
      <data key="d0">2501665</data>
    </edge>
    <edge source="ESP" target="POL">
      <data key="d0">10123289</data>
    </edge>
    <edge source="ESP" target="PRT">
      <data key="d0">1033538875</data>
    </edge>
    <edge source="ESP" target="ROU">
      <data key="d0">9067692</data>
    </edge>
    <edge source="ESP" target="RUS">
      <data key="d0">3574754</data>
    </edge>
    <edge source="ESP" target="SAU">
      <data key="d0">4596594</data>
    </edge>
    <edge source="ESP" target="SEN">
      <data key="d0">18595439</data>
    </edge>
    <edge source="ESP" target="SRB">
      <data key="d0">216752</data>
    </edge>
    <edge source="ESP" target="IND">
      <data key="d0">10156799</data>
    </edge>
    <edge source="ESP" target="SGP">
      <data key="d0">219624259</data>
    </edge>
    <edge source="ESP" target="SVK">
      <data key="d0">234951</data>
    </edge>
    <edge source="ESP" target="VNM">
      <data key="d0">63596</data>
    </edge>
    <edge source="ESP" target="SVN">
      <data key="d0">33643966</data>
    </edge>
    <edge source="ESP" target="ZAF">
      <data key="d0">115860904</data>
    </edge>
    <edge source="ESP" target="SWE">
      <data key="d0">3882859</data>
    </edge>
    <edge source="ESP" target="CHE">
      <data key="d0">803506</data>
    </edge>
    <edge source="ESP" target="THA">
      <data key="d0">1169376</data>
    </edge>
    <edge source="ESP" target="TGO">
      <data key="d0">121552294</data>
    </edge>
    <edge source="ESP" target="ARE">
      <data key="d0">26800645</data>
    </edge>
    <edge source="ESP" target="TUN">
      <data key="d0">274284177</data>
    </edge>
    <edge source="ESP" target="TUR">
      <data key="d0">261365906</data>
    </edge>
    <edge source="ESP" target="UKR">
      <data key="d0">335263</data>
    </edge>
    <edge source="ESP" target="MKD">
      <data key="d0">212781</data>
    </edge>
    <edge source="ESP" target="EGY">
      <data key="d0">189743823</data>
    </edge>
    <edge source="ESP" target="GBR">
      <data key="d0">347349823</data>
    </edge>
    <edge source="ESP" target="TZA">
      <data key="d0">721663</data>
    </edge>
    <edge source="ESP" target="USA">
      <data key="d0">2456767404</data>
    </edge>
    <edge source="ESP" target="URY">
      <data key="d0">871740</data>
    </edge>
    <edge source="MKD" target="ALB">
      <data key="d0">52491</data>
    </edge>
    <edge source="MKD" target="BGR">
      <data key="d0">19010</data>
    </edge>
    <edge source="MKD" target="HRV">
      <data key="d0">115369</data>
    </edge>
    <edge source="MKD" target="CZE">
      <data key="d0">77303</data>
    </edge>
    <edge source="MKD" target="FIN">
      <data key="d0">56571</data>
    </edge>
    <edge source="MKD" target="DEU">
      <data key="d0">873706</data>
    </edge>
    <edge source="MKD" target="GRC">
      <data key="d0">115966</data>
    </edge>
    <edge source="MKD" target="ITA">
      <data key="d0">665599</data>
    </edge>
    <edge source="MKD" target="NLD">
      <data key="d0">473847</data>
    </edge>
    <edge source="MKD" target="ROU">
      <data key="d0">10457</data>
    </edge>
    <edge source="MKD" target="RUS">
      <data key="d0">16067</data>
    </edge>
    <edge source="MKD" target="SRB">
      <data key="d0">198021418</data>
    </edge>
    <edge source="MKD" target="SVN">
      <data key="d0">245834</data>
    </edge>
    <edge source="MKD" target="CHE">
      <data key="d0">1888125</data>
    </edge>
    <edge source="MKD" target="ARE">
      <data key="d0">201375</data>
    </edge>
    <edge source="MKD" target="TUR">
      <data key="d0">391909</data>
    </edge>
    <edge source="MKD" target="GBR">
      <data key="d0">3378764</data>
    </edge>
    <edge source="MKD" target="USA">
      <data key="d0">112555</data>
    </edge>
    <edge source="GBR" target="ALB">
      <data key="d0">913996</data>
    </edge>
    <edge source="GBR" target="DZA">
      <data key="d0">1457789</data>
    </edge>
    <edge source="GBR" target="AZE">
      <data key="d0">554276</data>
    </edge>
    <edge source="GBR" target="ARG">
      <data key="d0">37195913</data>
    </edge>
    <edge source="GBR" target="AUS">
      <data key="d0">6134742</data>
    </edge>
    <edge source="GBR" target="AUT">
      <data key="d0">2688132</data>
    </edge>
    <edge source="GBR" target="ARM">
      <data key="d0">440797</data>
    </edge>
    <edge source="GBR" target="BEL">
      <data key="d0">2590482860</data>
    </edge>
    <edge source="GBR" target="BRA">
      <data key="d0">153266683</data>
    </edge>
    <edge source="GBR" target="BGR">
      <data key="d0">1278085</data>
    </edge>
    <edge source="GBR" target="BLR">
      <data key="d0">2183329</data>
    </edge>
    <edge source="GBR" target="CMR">
      <data key="d0">1092811</data>
    </edge>
    <edge source="GBR" target="CAN">
      <data key="d0">787833508</data>
    </edge>
    <edge source="GBR" target="LKA">
      <data key="d0">548744</data>
    </edge>
    <edge source="GBR" target="CHL">
      <data key="d0">253712329</data>
    </edge>
    <edge source="GBR" target="CHN">
      <data key="d0">7063886</data>
    </edge>
    <edge source="GBR" target="COL">
      <data key="d0">628166</data>
    </edge>
    <edge source="GBR" target="CRI">
      <data key="d0">36611</data>
    </edge>
    <edge source="GBR" target="HRV">
      <data key="d0">26810273</data>
    </edge>
    <edge source="GBR" target="CZE">
      <data key="d0">6748356</data>
    </edge>
    <edge source="GBR" target="BEN">
      <data key="d0">32482687</data>
    </edge>
    <edge source="GBR" target="DNK">
      <data key="d0">531361118</data>
    </edge>
    <edge source="GBR" target="ECU">
      <data key="d0">341758348</data>
    </edge>
    <edge source="GBR" target="ETH">
      <data key="d0">94584</data>
    </edge>
    <edge source="GBR" target="EST">
      <data key="d0">1003699</data>
    </edge>
    <edge source="GBR" target="FIN">
      <data key="d0">140022113</data>
    </edge>
    <edge source="GBR" target="FRA">
      <data key="d0">6503376277</data>
    </edge>
    <edge source="GBR" target="GEO">
      <data key="d0">106086</data>
    </edge>
    <edge source="GBR" target="GMB">
      <data key="d0">29173307</data>
    </edge>
    <edge source="GBR" target="PSE">
      <data key="d0">39117</data>
    </edge>
    <edge source="GBR" target="DEU">
      <data key="d0">8912606587</data>
    </edge>
    <edge source="GBR" target="GHA">
      <data key="d0">157992955</data>
    </edge>
    <edge source="GBR" target="GRC">
      <data key="d0">6460053</data>
    </edge>
    <edge source="GBR" target="GTM">
      <data key="d0">21195</data>
    </edge>
    <edge source="GBR" target="HND">
      <data key="d0">364626</data>
    </edge>
    <edge source="GBR" target="HKG">
      <data key="d0">2948825</data>
    </edge>
    <edge source="GBR" target="HUN">
      <data key="d0">1240962</data>
    </edge>
    <edge source="GBR" target="IDN">
      <data key="d0">420977</data>
    </edge>
    <edge source="GBR" target="IRL">
      <data key="d0">3506752235</data>
    </edge>
    <edge source="GBR" target="ISR">
      <data key="d0">4699858</data>
    </edge>
    <edge source="GBR" target="ITA">
      <data key="d0">50281097</data>
    </edge>
    <edge source="GBR" target="CIV">
      <data key="d0">3699772</data>
    </edge>
    <edge source="GBR" target="JAM">
      <data key="d0">1164204</data>
    </edge>
    <edge source="GBR" target="JPN">
      <data key="d0">2306443</data>
    </edge>
    <edge source="GBR" target="KAZ">
      <data key="d0">305515</data>
    </edge>
    <edge source="GBR" target="JOR">
      <data key="d0">916399</data>
    </edge>
    <edge source="GBR" target="KOR">
      <data key="d0">3208221849</data>
    </edge>
    <edge source="GBR" target="KGZ">
      <data key="d0">11931695</data>
    </edge>
    <edge source="GBR" target="LBN">
      <data key="d0">19540063</data>
    </edge>
    <edge source="GBR" target="LVA">
      <data key="d0">10239936</data>
    </edge>
    <edge source="GBR" target="LTU">
      <data key="d0">31930816</data>
    </edge>
    <edge source="GBR" target="MWI">
      <data key="d0">95730</data>
    </edge>
    <edge source="GBR" target="MYS">
      <data key="d0">1738506</data>
    </edge>
    <edge source="GBR" target="MRT">
      <data key="d0">42652673</data>
    </edge>
    <edge source="GBR" target="MUS">
      <data key="d0">71141</data>
    </edge>
    <edge source="GBR" target="MEX">
      <data key="d0">642868</data>
    </edge>
    <edge source="GBR" target="MDA">
      <data key="d0">56643</data>
    </edge>
    <edge source="GBR" target="MAR">
      <data key="d0">72638872</data>
    </edge>
    <edge source="GBR" target="MOZ">
      <data key="d0">10849</data>
    </edge>
    <edge source="GBR" target="OMN">
      <data key="d0">4899088</data>
    </edge>
    <edge source="GBR" target="NLD">
      <data key="d0">17858868465</data>
    </edge>
    <edge source="GBR" target="NZL">
      <data key="d0">3570498</data>
    </edge>
    <edge source="GBR" target="NOR">
      <data key="d0">501821357</data>
    </edge>
    <edge source="GBR" target="PAK">
      <data key="d0">1588487</data>
    </edge>
    <edge source="GBR" target="PAN">
      <data key="d0">659186</data>
    </edge>
    <edge source="GBR" target="PER">
      <data key="d0">372645</data>
    </edge>
    <edge source="GBR" target="PHL">
      <data key="d0">660221</data>
    </edge>
    <edge source="GBR" target="POL">
      <data key="d0">9685398</data>
    </edge>
    <edge source="GBR" target="PRT">
      <data key="d0">57480627</data>
    </edge>
    <edge source="GBR" target="ROU">
      <data key="d0">1535274</data>
    </edge>
    <edge source="GBR" target="RUS">
      <data key="d0">156908923</data>
    </edge>
    <edge source="GBR" target="SAU">
      <data key="d0">5587006</data>
    </edge>
    <edge source="GBR" target="SEN">
      <data key="d0">1374554783</data>
    </edge>
    <edge source="GBR" target="SRB">
      <data key="d0">1710136</data>
    </edge>
    <edge source="GBR" target="IND">
      <data key="d0">4373349</data>
    </edge>
    <edge source="GBR" target="SGP">
      <data key="d0">86376156</data>
    </edge>
    <edge source="GBR" target="SVK">
      <data key="d0">509986</data>
    </edge>
    <edge source="GBR" target="VNM">
      <data key="d0">761490</data>
    </edge>
    <edge source="GBR" target="SVN">
      <data key="d0">152356</data>
    </edge>
    <edge source="GBR" target="ZAF">
      <data key="d0">188084630</data>
    </edge>
    <edge source="GBR" target="ESP">
      <data key="d0">497302413</data>
    </edge>
    <edge source="GBR" target="SWE">
      <data key="d0">1847937125</data>
    </edge>
    <edge source="GBR" target="CHE">
      <data key="d0">48692531</data>
    </edge>
    <edge source="GBR" target="THA">
      <data key="d0">3732780</data>
    </edge>
    <edge source="GBR" target="TGO">
      <data key="d0">406795692</data>
    </edge>
    <edge source="GBR" target="ARE">
      <data key="d0">5159481</data>
    </edge>
    <edge source="GBR" target="TUN">
      <data key="d0">198235</data>
    </edge>
    <edge source="GBR" target="TUR">
      <data key="d0">98797948</data>
    </edge>
    <edge source="GBR" target="UKR">
      <data key="d0">3476884</data>
    </edge>
    <edge source="GBR" target="EGY">
      <data key="d0">19875659</data>
    </edge>
    <edge source="GBR" target="TZA">
      <data key="d0">138281</data>
    </edge>
    <edge source="GBR" target="USA">
      <data key="d0">7080253492</data>
    </edge>
    <edge source="GBR" target="URY">
      <data key="d0">42657</data>
    </edge>
    <edge source="DZA" target="AUS">
      <data key="d0">32794583</data>
    </edge>
    <edge source="DZA" target="BEL">
      <data key="d0">1821925091</data>
    </edge>
    <edge source="DZA" target="BRA">
      <data key="d0">3105631441</data>
    </edge>
    <edge source="DZA" target="CAN">
      <data key="d0">5076669736</data>
    </edge>
    <edge source="DZA" target="CHN">
      <data key="d0">2540945349</data>
    </edge>
    <edge source="DZA" target="DNK">
      <data key="d0">190406140</data>
    </edge>
    <edge source="DZA" target="FRA">
      <data key="d0">3273176461</data>
    </edge>
    <edge source="DZA" target="DEU">
      <data key="d0">193062873</data>
    </edge>
    <edge source="DZA" target="GRC">
      <data key="d0">23609482</data>
    </edge>
    <edge source="DZA" target="HKG">
      <data key="d0">43943978</data>
    </edge>
    <edge source="DZA" target="IDN">
      <data key="d0">147297233</data>
    </edge>
    <edge source="DZA" target="IRL">
      <data key="d0">766263098</data>
    </edge>
    <edge source="DZA" target="ITA">
      <data key="d0">1873772130</data>
    </edge>
    <edge source="DZA" target="JPN">
      <data key="d0">693421569</data>
    </edge>
    <edge source="DZA" target="JOR">
      <data key="d0">92721</data>
    </edge>
    <edge source="DZA" target="KOR">
      <data key="d0">355562470</data>
    </edge>
    <edge source="DZA" target="LBN">
      <data key="d0">26196914</data>
    </edge>
    <edge source="DZA" target="NLD">
      <data key="d0">4881146252</data>
    </edge>
    <edge source="DZA" target="PAN">
      <data key="d0">213990524</data>
    </edge>
    <edge source="DZA" target="PRT">
      <data key="d0">755674061</data>
    </edge>
    <edge source="DZA" target="SAU">
      <data key="d0">139929</data>
    </edge>
    <edge source="DZA" target="IND">
      <data key="d0">815346093</data>
    </edge>
    <edge source="DZA" target="SGP">
      <data key="d0">100718884</data>
    </edge>
    <edge source="DZA" target="ESP">
      <data key="d0">2104537003</data>
    </edge>
    <edge source="DZA" target="SWE">
      <data key="d0">10714571</data>
    </edge>
    <edge source="DZA" target="CHE">
      <data key="d0">25742</data>
    </edge>
    <edge source="DZA" target="THA">
      <data key="d0">232175788</data>
    </edge>
    <edge source="DZA" target="ARE">
      <data key="d0">1091363</data>
    </edge>
    <edge source="DZA" target="TUN">
      <data key="d0">30648075</data>
    </edge>
    <edge source="DZA" target="TUR">
      <data key="d0">56942593</data>
    </edge>
    <edge source="DZA" target="GBR">
      <data key="d0">3383339979</data>
    </edge>
    <edge source="DZA" target="USA">
      <data key="d0">10501745575</data>
    </edge>
    <edge source="AUS" target="BRA">
      <data key="d0">37370639</data>
    </edge>
    <edge source="AUS" target="CHL">
      <data key="d0">279520</data>
    </edge>
    <edge source="AUS" target="CHN">
      <data key="d0">2548103587</data>
    </edge>
    <edge source="AUS" target="ECU">
      <data key="d0">21086</data>
    </edge>
    <edge source="AUS" target="FRA">
      <data key="d0">76234</data>
    </edge>
    <edge source="AUS" target="DEU">
      <data key="d0">95765</data>
    </edge>
    <edge source="AUS" target="GHA">
      <data key="d0">36077</data>
    </edge>
    <edge source="AUS" target="HKG">
      <data key="d0">97994892</data>
    </edge>
    <edge source="AUS" target="IDN">
      <data key="d0">252394106</data>
    </edge>
    <edge source="AUS" target="IRL">
      <data key="d0">19021</data>
    </edge>
    <edge source="AUS" target="JPN">
      <data key="d0">1394552276</data>
    </edge>
    <edge source="AUS" target="KOR">
      <data key="d0">1435380739</data>
    </edge>
    <edge source="AUS" target="MYS">
      <data key="d0">1136454208</data>
    </edge>
    <edge source="AUS" target="NZL">
      <data key="d0">322990448</data>
    </edge>
    <edge source="AUS" target="PAK">
      <data key="d0">80420</data>
    </edge>
    <edge source="AUS" target="PHL">
      <data key="d0">300900</data>
    </edge>
    <edge source="AUS" target="IND">
      <data key="d0">253964054</data>
    </edge>
    <edge source="AUS" target="SGP">
      <data key="d0">3103042665</data>
    </edge>
    <edge source="AUS" target="VNM">
      <data key="d0">40542299</data>
    </edge>
    <edge source="AUS" target="ZAF">
      <data key="d0">1279281</data>
    </edge>
    <edge source="AUS" target="THA">
      <data key="d0">934335767</data>
    </edge>
    <edge source="AUS" target="ARE">
      <data key="d0">74833</data>
    </edge>
    <edge source="AUS" target="TUR">
      <data key="d0">41546</data>
    </edge>
    <edge source="AUS" target="UKR">
      <data key="d0">28266</data>
    </edge>
    <edge source="AUS" target="EGY">
      <data key="d0">19338</data>
    </edge>
    <edge source="AUS" target="GBR">
      <data key="d0">12684</data>
    </edge>
    <edge source="AUS" target="USA">
      <data key="d0">246629655</data>
    </edge>
    <edge source="BRA" target="ARG">
      <data key="d0">235517598</data>
    </edge>
    <edge source="BRA" target="AUS">
      <data key="d0">187102</data>
    </edge>
    <edge source="BRA" target="BEL">
      <data key="d0">467553</data>
    </edge>
    <edge source="BRA" target="BOL">
      <data key="d0">152616920</data>
    </edge>
    <edge source="BRA" target="CAN">
      <data key="d0">730116463</data>
    </edge>
    <edge source="BRA" target="LKA">
      <data key="d0">51863</data>
    </edge>
    <edge source="BRA" target="CHL">
      <data key="d0">1077429590</data>
    </edge>
    <edge source="BRA" target="CHN">
      <data key="d0">4834789606</data>
    </edge>
    <edge source="BRA" target="COL">
      <data key="d0">4153763</data>
    </edge>
    <edge source="BRA" target="CRI">
      <data key="d0">292906</data>
    </edge>
    <edge source="BRA" target="ECU">
      <data key="d0">951708</data>
    </edge>
    <edge source="BRA" target="FIN">
      <data key="d0">13433</data>
    </edge>
    <edge source="BRA" target="FRA">
      <data key="d0">745193370</data>
    </edge>
    <edge source="BRA" target="DEU">
      <data key="d0">66248816</data>
    </edge>
    <edge source="BRA" target="GHA">
      <data key="d0">77150</data>
    </edge>
    <edge source="BRA" target="GRC">
      <data key="d0">15903</data>
    </edge>
    <edge source="BRA" target="GTM">
      <data key="d0">411680</data>
    </edge>
    <edge source="BRA" target="HND">
      <data key="d0">50480</data>
    </edge>
    <edge source="BRA" target="IDN">
      <data key="d0">23854</data>
    </edge>
    <edge source="BRA" target="ISR">
      <data key="d0">45218</data>
    </edge>
    <edge source="BRA" target="CIV">
      <data key="d0">387137</data>
    </edge>
    <edge source="BRA" target="JAM">
      <data key="d0">293089</data>
    </edge>
    <edge source="BRA" target="JPN">
      <data key="d0">56351</data>
    </edge>
    <edge source="BRA" target="KOR">
      <data key="d0">2891020</data>
    </edge>
    <edge source="BRA" target="LBN">
      <data key="d0">53193</data>
    </edge>
    <edge source="BRA" target="MRT">
      <data key="d0">91528</data>
    </edge>
    <edge source="BRA" target="MEX">
      <data key="d0">625506</data>
    </edge>
    <edge source="BRA" target="MOZ">
      <data key="d0">1137763</data>
    </edge>
    <edge source="BRA" target="NLD">
      <data key="d0">2526566692</data>
    </edge>
    <edge source="BRA" target="PAN">
      <data key="d0">569373</data>
    </edge>
    <edge source="BRA" target="PRY">
      <data key="d0">190727345</data>
    </edge>
    <edge source="BRA" target="PER">
      <data key="d0">189417943</data>
    </edge>
    <edge source="BRA" target="PHL">
      <data key="d0">198894</data>
    </edge>
    <edge source="BRA" target="POL">
      <data key="d0">739733</data>
    </edge>
    <edge source="BRA" target="PRT">
      <data key="d0">823194508</data>
    </edge>
    <edge source="BRA" target="RUS">
      <data key="d0">29946</data>
    </edge>
    <edge source="BRA" target="SEN">
      <data key="d0">2098292</data>
    </edge>
    <edge source="BRA" target="IND">
      <data key="d0">3431991453</data>
    </edge>
    <edge source="BRA" target="SGP">
      <data key="d0">1257093537</data>
    </edge>
    <edge source="BRA" target="ZAF">
      <data key="d0">27391382</data>
    </edge>
    <edge source="BRA" target="ESP">
      <data key="d0">432355931</data>
    </edge>
    <edge source="BRA" target="CHE">
      <data key="d0">463755</data>
    </edge>
    <edge source="BRA" target="THA">
      <data key="d0">3613280</data>
    </edge>
    <edge source="BRA" target="ARE">
      <data key="d0">34746079</data>
    </edge>
    <edge source="BRA" target="TUR">
      <data key="d0">13883692</data>
    </edge>
    <edge source="BRA" target="GBR">
      <data key="d0">5357961</data>
    </edge>
    <edge source="BRA" target="USA">
      <data key="d0">5736018645</data>
    </edge>
    <edge source="BRA" target="URY">
      <data key="d0">489014844</data>
    </edge>
    <edge source="CAN" target="ALB">
      <data key="d0">217055</data>
    </edge>
    <edge source="CAN" target="DZA">
      <data key="d0">49270</data>
    </edge>
    <edge source="CAN" target="AZE">
      <data key="d0">255488</data>
    </edge>
    <edge source="CAN" target="ARG">
      <data key="d0">40594668</data>
    </edge>
    <edge source="CAN" target="AUS">
      <data key="d0">3010866</data>
    </edge>
    <edge source="CAN" target="AUT">
      <data key="d0">61785</data>
    </edge>
    <edge source="CAN" target="BEL">
      <data key="d0">64692985</data>
    </edge>
    <edge source="CAN" target="BRA">
      <data key="d0">3362127</data>
    </edge>
    <edge source="CAN" target="BGR">
      <data key="d0">29536</data>
    </edge>
    <edge source="CAN" target="CMR">
      <data key="d0">19447</data>
    </edge>
    <edge source="CAN" target="CHL">
      <data key="d0">2259290</data>
    </edge>
    <edge source="CAN" target="CHN">
      <data key="d0">551283290</data>
    </edge>
    <edge source="CAN" target="COL">
      <data key="d0">1227091</data>
    </edge>
    <edge source="CAN" target="CRI">
      <data key="d0">1514481</data>
    </edge>
    <edge source="CAN" target="CZE">
      <data key="d0">98636</data>
    </edge>
    <edge source="CAN" target="DNK">
      <data key="d0">62752</data>
    </edge>
    <edge source="CAN" target="ECU">
      <data key="d0">213373</data>
    </edge>
    <edge source="CAN" target="FIN">
      <data key="d0">27532015</data>
    </edge>
    <edge source="CAN" target="FRA">
      <data key="d0">545596028</data>
    </edge>
    <edge source="CAN" target="DEU">
      <data key="d0">27196855</data>
    </edge>
    <edge source="CAN" target="GHA">
      <data key="d0">126645</data>
    </edge>
    <edge source="CAN" target="GTM">
      <data key="d0">329191</data>
    </edge>
    <edge source="CAN" target="HND">
      <data key="d0">12690</data>
    </edge>
    <edge source="CAN" target="HKG">
      <data key="d0">357058</data>
    </edge>
    <edge source="CAN" target="IDN">
      <data key="d0">779382</data>
    </edge>
    <edge source="CAN" target="ISR">
      <data key="d0">430004</data>
    </edge>
    <edge source="CAN" target="ITA">
      <data key="d0">41963927</data>
    </edge>
    <edge source="CAN" target="CIV">
      <data key="d0">27983</data>
    </edge>
    <edge source="CAN" target="JAM">
      <data key="d0">73768</data>
    </edge>
    <edge source="CAN" target="JPN">
      <data key="d0">51260782</data>
    </edge>
    <edge source="CAN" target="KAZ">
      <data key="d0">585651</data>
    </edge>
    <edge source="CAN" target="JOR">
      <data key="d0">22398</data>
    </edge>
    <edge source="CAN" target="KOR">
      <data key="d0">761958</data>
    </edge>
    <edge source="CAN" target="LBN">
      <data key="d0">79330</data>
    </edge>
    <edge source="CAN" target="LVA">
      <data key="d0">260800</data>
    </edge>
    <edge source="CAN" target="MYS">
      <data key="d0">356486</data>
    </edge>
    <edge source="CAN" target="MEX">
      <data key="d0">13202760</data>
    </edge>
    <edge source="CAN" target="MAR">
      <data key="d0">75790970</data>
    </edge>
    <edge source="CAN" target="OMN">
      <data key="d0">27345</data>
    </edge>
    <edge source="CAN" target="NLD">
      <data key="d0">1068615723</data>
    </edge>
    <edge source="CAN" target="NZL">
      <data key="d0">250757</data>
    </edge>
    <edge source="CAN" target="NIC">
      <data key="d0">24687</data>
    </edge>
    <edge source="CAN" target="NOR">
      <data key="d0">45680</data>
    </edge>
    <edge source="CAN" target="PAK">
      <data key="d0">353715</data>
    </edge>
    <edge source="CAN" target="PAN">
      <data key="d0">317746</data>
    </edge>
    <edge source="CAN" target="PRY">
      <data key="d0">13600</data>
    </edge>
    <edge source="CAN" target="PER">
      <data key="d0">995948</data>
    </edge>
    <edge source="CAN" target="PHL">
      <data key="d0">42840</data>
    </edge>
    <edge source="CAN" target="POL">
      <data key="d0">136919</data>
    </edge>
    <edge source="CAN" target="ROU">
      <data key="d0">41623882</data>
    </edge>
    <edge source="CAN" target="RUS">
      <data key="d0">30687577</data>
    </edge>
    <edge source="CAN" target="SAU">
      <data key="d0">850749</data>
    </edge>
    <edge source="CAN" target="SEN">
      <data key="d0">30797</data>
    </edge>
    <edge source="CAN" target="IND">
      <data key="d0">1180275</data>
    </edge>
    <edge source="CAN" target="SGP">
      <data key="d0">2350741</data>
    </edge>
    <edge source="CAN" target="SVK">
      <data key="d0">80839</data>
    </edge>
    <edge source="CAN" target="VNM">
      <data key="d0">349557</data>
    </edge>
    <edge source="CAN" target="SVN">
      <data key="d0">29678</data>
    </edge>
    <edge source="CAN" target="ZAF">
      <data key="d0">846479</data>
    </edge>
    <edge source="CAN" target="ESP">
      <data key="d0">87498109</data>
    </edge>
    <edge source="CAN" target="SWE">
      <data key="d0">242619</data>
    </edge>
    <edge source="CAN" target="CHE">
      <data key="d0">29595</data>
    </edge>
    <edge source="CAN" target="THA">
      <data key="d0">1256020</data>
    </edge>
    <edge source="CAN" target="ARE">
      <data key="d0">7811020</data>
    </edge>
    <edge source="CAN" target="TUR">
      <data key="d0">40699704</data>
    </edge>
    <edge source="CAN" target="UKR">
      <data key="d0">253907</data>
    </edge>
    <edge source="CAN" target="EGY">
      <data key="d0">659039</data>
    </edge>
    <edge source="CAN" target="GBR">
      <data key="d0">444167538</data>
    </edge>
    <edge source="CAN" target="USA">
      <data key="d0">92422137927</data>
    </edge>
    <edge source="CAN" target="BFA">
      <data key="d0">410120</data>
    </edge>
    <edge source="CAN" target="URY">
      <data key="d0">31058</data>
    </edge>
    <edge source="CHN" target="ALB">
      <data key="d0">25132</data>
    </edge>
    <edge source="CHN" target="DZA">
      <data key="d0">748888</data>
    </edge>
    <edge source="CHN" target="AZE">
      <data key="d0">182711</data>
    </edge>
    <edge source="CHN" target="ARG">
      <data key="d0">84750116</data>
    </edge>
    <edge source="CHN" target="AUS">
      <data key="d0">316404131</data>
    </edge>
    <edge source="CHN" target="AUT">
      <data key="d0">13871636</data>
    </edge>
    <edge source="CHN" target="BEL">
      <data key="d0">29395269</data>
    </edge>
    <edge source="CHN" target="BRA">
      <data key="d0">43874002</data>
    </edge>
    <edge source="CHN" target="BLR">
      <data key="d0">163312</data>
    </edge>
    <edge source="CHN" target="KHM">
      <data key="d0">11541885</data>
    </edge>
    <edge source="CHN" target="CMR">
      <data key="d0">633253</data>
    </edge>
    <edge source="CHN" target="CAN">
      <data key="d0">135290560</data>
    </edge>
    <edge source="CHN" target="LKA">
      <data key="d0">10925929</data>
    </edge>
    <edge source="CHN" target="CHL">
      <data key="d0">10591007</data>
    </edge>
    <edge source="CHN" target="COL">
      <data key="d0">9648404</data>
    </edge>
    <edge source="CHN" target="CRI">
      <data key="d0">985083</data>
    </edge>
    <edge source="CHN" target="HRV">
      <data key="d0">2230963</data>
    </edge>
    <edge source="CHN" target="BEN">
      <data key="d0">281630</data>
    </edge>
    <edge source="CHN" target="DNK">
      <data key="d0">42817391</data>
    </edge>
    <edge source="CHN" target="ECU">
      <data key="d0">4391366</data>
    </edge>
    <edge source="CHN" target="SLV">
      <data key="d0">1661725</data>
    </edge>
    <edge source="CHN" target="ETH">
      <data key="d0">41786950</data>
    </edge>
    <edge source="CHN" target="FIN">
      <data key="d0">76212755</data>
    </edge>
    <edge source="CHN" target="FRA">
      <data key="d0">104129043</data>
    </edge>
    <edge source="CHN" target="GEO">
      <data key="d0">62425</data>
    </edge>
    <edge source="CHN" target="GMB">
      <data key="d0">33829</data>
    </edge>
    <edge source="CHN" target="DEU">
      <data key="d0">548568124</data>
    </edge>
    <edge source="CHN" target="GHA">
      <data key="d0">8560402</data>
    </edge>
    <edge source="CHN" target="GRC">
      <data key="d0">146139765</data>
    </edge>
    <edge source="CHN" target="GTM">
      <data key="d0">14418072</data>
    </edge>
    <edge source="CHN" target="HND">
      <data key="d0">952007</data>
    </edge>
    <edge source="CHN" target="HKG">
      <data key="d0">4606689243</data>
    </edge>
    <edge source="CHN" target="HUN">
      <data key="d0">19843</data>
    </edge>
    <edge source="CHN" target="IDN">
      <data key="d0">2203346315</data>
    </edge>
    <edge source="CHN" target="IRL">
      <data key="d0">263805</data>
    </edge>
    <edge source="CHN" target="ISR">
      <data key="d0">8845753</data>
    </edge>
    <edge source="CHN" target="ITA">
      <data key="d0">54316600</data>
    </edge>
    <edge source="CHN" target="CIV">
      <data key="d0">298216</data>
    </edge>
    <edge source="CHN" target="JAM">
      <data key="d0">128281</data>
    </edge>
    <edge source="CHN" target="JPN">
      <data key="d0">1675134485</data>
    </edge>
    <edge source="CHN" target="KAZ">
      <data key="d0">31562478</data>
    </edge>
    <edge source="CHN" target="JOR">
      <data key="d0">64470</data>
    </edge>
    <edge source="CHN" target="KOR">
      <data key="d0">1338100462</data>
    </edge>
    <edge source="CHN" target="KGZ">
      <data key="d0">96568</data>
    </edge>
    <edge source="CHN" target="LBN">
      <data key="d0">553956</data>
    </edge>
    <edge source="CHN" target="LVA">
      <data key="d0">651630</data>
    </edge>
    <edge source="CHN" target="LTU">
      <data key="d0">121213</data>
    </edge>
    <edge source="CHN" target="MDG">
      <data key="d0">13508701</data>
    </edge>
    <edge source="CHN" target="MYS">
      <data key="d0">496265795</data>
    </edge>
    <edge source="CHN" target="MRT">
      <data key="d0">132627</data>
    </edge>
    <edge source="CHN" target="MUS">
      <data key="d0">2128630</data>
    </edge>
    <edge source="CHN" target="MEX">
      <data key="d0">78747063</data>
    </edge>
    <edge source="CHN" target="MDA">
      <data key="d0">757070</data>
    </edge>
    <edge source="CHN" target="MAR">
      <data key="d0">75215</data>
    </edge>
    <edge source="CHN" target="MOZ">
      <data key="d0">9474536</data>
    </edge>
    <edge source="CHN" target="OMN">
      <data key="d0">41542083</data>
    </edge>
    <edge source="CHN" target="NAM">
      <data key="d0">202830</data>
    </edge>
    <edge source="CHN" target="NLD">
      <data key="d0">349482575</data>
    </edge>
    <edge source="CHN" target="NZL">
      <data key="d0">33688455</data>
    </edge>
    <edge source="CHN" target="NIC">
      <data key="d0">853680</data>
    </edge>
    <edge source="CHN" target="NER">
      <data key="d0">110992</data>
    </edge>
    <edge source="CHN" target="NOR">
      <data key="d0">19705941</data>
    </edge>
    <edge source="CHN" target="PAK">
      <data key="d0">20611871</data>
    </edge>
    <edge source="CHN" target="PAN">
      <data key="d0">3585945063</data>
    </edge>
    <edge source="CHN" target="PRY">
      <data key="d0">155050</data>
    </edge>
    <edge source="CHN" target="PER">
      <data key="d0">13085539</data>
    </edge>
    <edge source="CHN" target="PHL">
      <data key="d0">312881635</data>
    </edge>
    <edge source="CHN" target="POL">
      <data key="d0">11508087</data>
    </edge>
    <edge source="CHN" target="PRT">
      <data key="d0">930570</data>
    </edge>
    <edge source="CHN" target="ROU">
      <data key="d0">5974303</data>
    </edge>
    <edge source="CHN" target="RUS">
      <data key="d0">293568720</data>
    </edge>
    <edge source="CHN" target="SAU">
      <data key="d0">29880726</data>
    </edge>
    <edge source="CHN" target="SEN">
      <data key="d0">189406</data>
    </edge>
    <edge source="CHN" target="IND">
      <data key="d0">249048560</data>
    </edge>
    <edge source="CHN" target="SGP">
      <data key="d0">1896205977</data>
    </edge>
    <edge source="CHN" target="VNM">
      <data key="d0">1374663876</data>
    </edge>
    <edge source="CHN" target="SVN">
      <data key="d0">124511</data>
    </edge>
    <edge source="CHN" target="ZAF">
      <data key="d0">24371470</data>
    </edge>
    <edge source="CHN" target="ZWE">
      <data key="d0">140535</data>
    </edge>
    <edge source="CHN" target="ESP">
      <data key="d0">10072733</data>
    </edge>
    <edge source="CHN" target="SWE">
      <data key="d0">24709072</data>
    </edge>
    <edge source="CHN" target="CHE">
      <data key="d0">23573677</data>
    </edge>
    <edge source="CHN" target="THA">
      <data key="d0">117552394</data>
    </edge>
    <edge source="CHN" target="TGO">
      <data key="d0">492239</data>
    </edge>
    <edge source="CHN" target="ARE">
      <data key="d0">396203541</data>
    </edge>
    <edge source="CHN" target="TUR">
      <data key="d0">51222554</data>
    </edge>
    <edge source="CHN" target="UKR">
      <data key="d0">54264</data>
    </edge>
    <edge source="CHN" target="EGY">
      <data key="d0">16150975</data>
    </edge>
    <edge source="CHN" target="GBR">
      <data key="d0">241440094</data>
    </edge>
    <edge source="CHN" target="TZA">
      <data key="d0">5862261</data>
    </edge>
    <edge source="CHN" target="USA">
      <data key="d0">1307170266</data>
    </edge>
    <edge source="CHN" target="URY">
      <data key="d0">841453</data>
    </edge>
    <edge source="DNK" target="ARG">
      <data key="d0">12857</data>
    </edge>
    <edge source="DNK" target="AUS">
      <data key="d0">123828</data>
    </edge>
    <edge source="DNK" target="AUT">
      <data key="d0">41404</data>
    </edge>
    <edge source="DNK" target="BEL">
      <data key="d0">34288400</data>
    </edge>
    <edge source="DNK" target="BGR">
      <data key="d0">90607</data>
    </edge>
    <edge source="DNK" target="BLR">
      <data key="d0">10069</data>
    </edge>
    <edge source="DNK" target="CAN">
      <data key="d0">82774567</data>
    </edge>
    <edge source="DNK" target="CHL">
      <data key="d0">28798</data>
    </edge>
    <edge source="DNK" target="CHN">
      <data key="d0">191765</data>
    </edge>
    <edge source="DNK" target="CZE">
      <data key="d0">632152</data>
    </edge>
    <edge source="DNK" target="EST">
      <data key="d0">3046081</data>
    </edge>
    <edge source="DNK" target="FIN">
      <data key="d0">82124841</data>
    </edge>
    <edge source="DNK" target="FRA">
      <data key="d0">88415419</data>
    </edge>
    <edge source="DNK" target="DEU">
      <data key="d0">389039331</data>
    </edge>
    <edge source="DNK" target="GHA">
      <data key="d0">15770</data>
    </edge>
    <edge source="DNK" target="GRC">
      <data key="d0">754881</data>
    </edge>
    <edge source="DNK" target="HKG">
      <data key="d0">231408</data>
    </edge>
    <edge source="DNK" target="HUN">
      <data key="d0">29443</data>
    </edge>
    <edge source="DNK" target="IRL">
      <data key="d0">92865516</data>
    </edge>
    <edge source="DNK" target="ISR">
      <data key="d0">28690</data>
    </edge>
    <edge source="DNK" target="ITA">
      <data key="d0">34295913</data>
    </edge>
    <edge source="DNK" target="JPN">
      <data key="d0">115745</data>
    </edge>
    <edge source="DNK" target="KOR">
      <data key="d0">146307</data>
    </edge>
    <edge source="DNK" target="LBN">
      <data key="d0">12598</data>
    </edge>
    <edge source="DNK" target="LVA">
      <data key="d0">71021</data>
    </edge>
    <edge source="DNK" target="LTU">
      <data key="d0">17249874</data>
    </edge>
    <edge source="DNK" target="MYS">
      <data key="d0">1074590</data>
    </edge>
    <edge source="DNK" target="MAR">
      <data key="d0">125979767</data>
    </edge>
    <edge source="DNK" target="NAM">
      <data key="d0">26105</data>
    </edge>
    <edge source="DNK" target="NLD">
      <data key="d0">1015362229</data>
    </edge>
    <edge source="DNK" target="NZL">
      <data key="d0">47593</data>
    </edge>
    <edge source="DNK" target="NOR">
      <data key="d0">677908964</data>
    </edge>
    <edge source="DNK" target="POL">
      <data key="d0">51650644</data>
    </edge>
    <edge source="DNK" target="PRT">
      <data key="d0">20159</data>
    </edge>
    <edge source="DNK" target="ROU">
      <data key="d0">473583</data>
    </edge>
    <edge source="DNK" target="RUS">
      <data key="d0">185407</data>
    </edge>
    <edge source="DNK" target="SAU">
      <data key="d0">13125</data>
    </edge>
    <edge source="DNK" target="IND">
      <data key="d0">10748</data>
    </edge>
    <edge source="DNK" target="SGP">
      <data key="d0">20653</data>
    </edge>
    <edge source="DNK" target="SVK">
      <data key="d0">46531</data>
    </edge>
    <edge source="DNK" target="VNM">
      <data key="d0">31909</data>
    </edge>
    <edge source="DNK" target="SVN">
      <data key="d0">73859</data>
    </edge>
    <edge source="DNK" target="ESP">
      <data key="d0">33946193</data>
    </edge>
    <edge source="DNK" target="SWE">
      <data key="d0">3498883285</data>
    </edge>
    <edge source="DNK" target="THA">
      <data key="d0">177091</data>
    </edge>
    <edge source="DNK" target="TGO">
      <data key="d0">18008</data>
    </edge>
    <edge source="DNK" target="TUR">
      <data key="d0">125627</data>
    </edge>
    <edge source="DNK" target="UKR">
      <data key="d0">40378</data>
    </edge>
    <edge source="DNK" target="GBR">
      <data key="d0">2906213449</data>
    </edge>
    <edge source="DNK" target="USA">
      <data key="d0">112636210</data>
    </edge>
    <edge source="FRA" target="ALB">
      <data key="d0">278608</data>
    </edge>
    <edge source="FRA" target="DZA">
      <data key="d0">844210783</data>
    </edge>
    <edge source="FRA" target="AZE">
      <data key="d0">56714</data>
    </edge>
    <edge source="FRA" target="ARG">
      <data key="d0">16825921</data>
    </edge>
    <edge source="FRA" target="AUS">
      <data key="d0">4423870</data>
    </edge>
    <edge source="FRA" target="AUT">
      <data key="d0">20834942</data>
    </edge>
    <edge source="FRA" target="ARM">
      <data key="d0">74205</data>
    </edge>
    <edge source="FRA" target="BEL">
      <data key="d0">1528093612</data>
    </edge>
    <edge source="FRA" target="BOL">
      <data key="d0">557532</data>
    </edge>
    <edge source="FRA" target="BRA">
      <data key="d0">118949990</data>
    </edge>
    <edge source="FRA" target="BGR">
      <data key="d0">4422732</data>
    </edge>
    <edge source="FRA" target="BLR">
      <data key="d0">836803</data>
    </edge>
    <edge source="FRA" target="KHM">
      <data key="d0">12606</data>
    </edge>
    <edge source="FRA" target="CMR">
      <data key="d0">9033108</data>
    </edge>
    <edge source="FRA" target="CAN">
      <data key="d0">129274758</data>
    </edge>
    <edge source="FRA" target="CAF">
      <data key="d0">1364430</data>
    </edge>
    <edge source="FRA" target="LKA">
      <data key="d0">15012577</data>
    </edge>
    <edge source="FRA" target="CHL">
      <data key="d0">31369190</data>
    </edge>
    <edge source="FRA" target="CHN">
      <data key="d0">40749223</data>
    </edge>
    <edge source="FRA" target="COL">
      <data key="d0">4395060</data>
    </edge>
    <edge source="FRA" target="CRI">
      <data key="d0">442062</data>
    </edge>
    <edge source="FRA" target="HRV">
      <data key="d0">3517460</data>
    </edge>
    <edge source="FRA" target="CZE">
      <data key="d0">17335812</data>
    </edge>
    <edge source="FRA" target="BEN">
      <data key="d0">3327346</data>
    </edge>
    <edge source="FRA" target="DNK">
      <data key="d0">29787297</data>
    </edge>
    <edge source="FRA" target="ECU">
      <data key="d0">64900391</data>
    </edge>
    <edge source="FRA" target="SLV">
      <data key="d0">36193</data>
    </edge>
    <edge source="FRA" target="ETH">
      <data key="d0">395941</data>
    </edge>
    <edge source="FRA" target="EST">
      <data key="d0">82487950</data>
    </edge>
    <edge source="FRA" target="FIN">
      <data key="d0">59843742</data>
    </edge>
    <edge source="FRA" target="GEO">
      <data key="d0">427378</data>
    </edge>
    <edge source="FRA" target="GMB">
      <data key="d0">65471</data>
    </edge>
    <edge source="FRA" target="PSE">
      <data key="d0">115310</data>
    </edge>
    <edge source="FRA" target="DEU">
      <data key="d0">822202973</data>
    </edge>
    <edge source="FRA" target="GHA">
      <data key="d0">26423256</data>
    </edge>
    <edge source="FRA" target="GRC">
      <data key="d0">236632423</data>
    </edge>
    <edge source="FRA" target="GTM">
      <data key="d0">844587</data>
    </edge>
    <edge source="FRA" target="HND">
      <data key="d0">946251</data>
    </edge>
    <edge source="FRA" target="HKG">
      <data key="d0">2968367</data>
    </edge>
    <edge source="FRA" target="HUN">
      <data key="d0">9384170</data>
    </edge>
    <edge source="FRA" target="IDN">
      <data key="d0">1106416</data>
    </edge>
    <edge source="FRA" target="IRL">
      <data key="d0">30918136</data>
    </edge>
    <edge source="FRA" target="ISR">
      <data key="d0">83117076</data>
    </edge>
    <edge source="FRA" target="ITA">
      <data key="d0">399669309</data>
    </edge>
    <edge source="FRA" target="CIV">
      <data key="d0">14931453</data>
    </edge>
    <edge source="FRA" target="JPN">
      <data key="d0">16192793</data>
    </edge>
    <edge source="FRA" target="KAZ">
      <data key="d0">1482951</data>
    </edge>
    <edge source="FRA" target="JOR">
      <data key="d0">2379913</data>
    </edge>
    <edge source="FRA" target="KOR">
      <data key="d0">30072091</data>
    </edge>
    <edge source="FRA" target="LBN">
      <data key="d0">752541587</data>
    </edge>
    <edge source="FRA" target="LVA">
      <data key="d0">913299</data>
    </edge>
    <edge source="FRA" target="LTU">
      <data key="d0">1491867</data>
    </edge>
    <edge source="FRA" target="MDG">
      <data key="d0">2167227</data>
    </edge>
    <edge source="FRA" target="MWI">
      <data key="d0">42094</data>
    </edge>
    <edge source="FRA" target="MYS">
      <data key="d0">1966013</data>
    </edge>
    <edge source="FRA" target="MRT">
      <data key="d0">7736911</data>
    </edge>
    <edge source="FRA" target="MUS">
      <data key="d0">302759</data>
    </edge>
    <edge source="FRA" target="MEX">
      <data key="d0">7569446</data>
    </edge>
    <edge source="FRA" target="MDA">
      <data key="d0">252873</data>
    </edge>
    <edge source="FRA" target="MAR">
      <data key="d0">22418704</data>
    </edge>
    <edge source="FRA" target="OMN">
      <data key="d0">26532807</data>
    </edge>
    <edge source="FRA" target="NAM">
      <data key="d0">24332</data>
    </edge>
    <edge source="FRA" target="NLD">
      <data key="d0">3270947376</data>
    </edge>
    <edge source="FRA" target="NZL">
      <data key="d0">276466</data>
    </edge>
    <edge source="FRA" target="NER">
      <data key="d0">1661956</data>
    </edge>
    <edge source="FRA" target="NOR">
      <data key="d0">196486516</data>
    </edge>
    <edge source="FRA" target="PAK">
      <data key="d0">167205983</data>
    </edge>
    <edge source="FRA" target="PAN">
      <data key="d0">1085392</data>
    </edge>
    <edge source="FRA" target="PRY">
      <data key="d0">264174</data>
    </edge>
    <edge source="FRA" target="PER">
      <data key="d0">1260425</data>
    </edge>
    <edge source="FRA" target="PHL">
      <data key="d0">1000061</data>
    </edge>
    <edge source="FRA" target="POL">
      <data key="d0">66427074</data>
    </edge>
    <edge source="FRA" target="PRT">
      <data key="d0">45142465</data>
    </edge>
    <edge source="FRA" target="ROU">
      <data key="d0">15665620</data>
    </edge>
    <edge source="FRA" target="RUS">
      <data key="d0">77181929</data>
    </edge>
    <edge source="FRA" target="SAU">
      <data key="d0">81792987</data>
    </edge>
    <edge source="FRA" target="SEN">
      <data key="d0">263058107</data>
    </edge>
    <edge source="FRA" target="SRB">
      <data key="d0">2154009</data>
    </edge>
    <edge source="FRA" target="IND">
      <data key="d0">36007519</data>
    </edge>
    <edge source="FRA" target="SGP">
      <data key="d0">56564296</data>
    </edge>
    <edge source="FRA" target="SVK">
      <data key="d0">11722979</data>
    </edge>
    <edge source="FRA" target="VNM">
      <data key="d0">2873311</data>
    </edge>
    <edge source="FRA" target="SVN">
      <data key="d0">58329995</data>
    </edge>
    <edge source="FRA" target="ZAF">
      <data key="d0">35581906</data>
    </edge>
    <edge source="FRA" target="ESP">
      <data key="d0">619323232</data>
    </edge>
    <edge source="FRA" target="SWE">
      <data key="d0">119784181</data>
    </edge>
    <edge source="FRA" target="CHE">
      <data key="d0">764201349</data>
    </edge>
    <edge source="FRA" target="THA">
      <data key="d0">1926317</data>
    </edge>
    <edge source="FRA" target="TGO">
      <data key="d0">204930597</data>
    </edge>
    <edge source="FRA" target="ARE">
      <data key="d0">325426222</data>
    </edge>
    <edge source="FRA" target="TUN">
      <data key="d0">106871860</data>
    </edge>
    <edge source="FRA" target="TUR">
      <data key="d0">83511584</data>
    </edge>
    <edge source="FRA" target="UGA">
      <data key="d0">284723</data>
    </edge>
    <edge source="FRA" target="UKR">
      <data key="d0">5397270</data>
    </edge>
    <edge source="FRA" target="MKD">
      <data key="d0">802770</data>
    </edge>
    <edge source="FRA" target="EGY">
      <data key="d0">151646108</data>
    </edge>
    <edge source="FRA" target="GBR">
      <data key="d0">989002920</data>
    </edge>
    <edge source="FRA" target="TZA">
      <data key="d0">442407</data>
    </edge>
    <edge source="FRA" target="USA">
      <data key="d0">1587371679</data>
    </edge>
    <edge source="FRA" target="BFA">
      <data key="d0">7503215</data>
    </edge>
    <edge source="FRA" target="URY">
      <data key="d0">8153471</data>
    </edge>
    <edge source="HKG" target="DZA">
      <data key="d0">124904</data>
    </edge>
    <edge source="HKG" target="ARG">
      <data key="d0">41712</data>
    </edge>
    <edge source="HKG" target="AUS">
      <data key="d0">168895</data>
    </edge>
    <edge source="HKG" target="BEL">
      <data key="d0">86944</data>
    </edge>
    <edge source="HKG" target="CHL">
      <data key="d0">338656</data>
    </edge>
    <edge source="HKG" target="CHN">
      <data key="d0">615214119</data>
    </edge>
    <edge source="HKG" target="COL">
      <data key="d0">40412</data>
    </edge>
    <edge source="HKG" target="CRI">
      <data key="d0">31540</data>
    </edge>
    <edge source="HKG" target="BEN">
      <data key="d0">48115</data>
    </edge>
    <edge source="HKG" target="DNK">
      <data key="d0">128920</data>
    </edge>
    <edge source="HKG" target="ECU">
      <data key="d0">216177</data>
    </edge>
    <edge source="HKG" target="SLV">
      <data key="d0">164044</data>
    </edge>
    <edge source="HKG" target="FRA">
      <data key="d0">158252</data>
    </edge>
    <edge source="HKG" target="DEU">
      <data key="d0">105695</data>
    </edge>
    <edge source="HKG" target="GHA">
      <data key="d0">239815</data>
    </edge>
    <edge source="HKG" target="GTM">
      <data key="d0">68385</data>
    </edge>
    <edge source="HKG" target="HND">
      <data key="d0">36679</data>
    </edge>
    <edge source="HKG" target="IDN">
      <data key="d0">610173</data>
    </edge>
    <edge source="HKG" target="JPN">
      <data key="d0">4120264</data>
    </edge>
    <edge source="HKG" target="KOR">
      <data key="d0">1269550</data>
    </edge>
    <edge source="HKG" target="MYS">
      <data key="d0">1715960</data>
    </edge>
    <edge source="HKG" target="MEX">
      <data key="d0">27157</data>
    </edge>
    <edge source="HKG" target="OMN">
      <data key="d0">88123</data>
    </edge>
    <edge source="HKG" target="NZL">
      <data key="d0">44723</data>
    </edge>
    <edge source="HKG" target="NIC">
      <data key="d0">17395</data>
    </edge>
    <edge source="HKG" target="NOR">
      <data key="d0">966681</data>
    </edge>
    <edge source="HKG" target="PAK">
      <data key="d0">141646</data>
    </edge>
    <edge source="HKG" target="PAN">
      <data key="d0">28268</data>
    </edge>
    <edge source="HKG" target="PHL">
      <data key="d0">38310543</data>
    </edge>
    <edge source="HKG" target="SAU">
      <data key="d0">323017</data>
    </edge>
    <edge source="HKG" target="IND">
      <data key="d0">14572905</data>
    </edge>
    <edge source="HKG" target="SGP">
      <data key="d0">38788965</data>
    </edge>
    <edge source="HKG" target="VNM">
      <data key="d0">63404507</data>
    </edge>
    <edge source="HKG" target="ZAF">
      <data key="d0">224765</data>
    </edge>
    <edge source="HKG" target="ESP">
      <data key="d0">77410</data>
    </edge>
    <edge source="HKG" target="SWE">
      <data key="d0">520781</data>
    </edge>
    <edge source="HKG" target="THA">
      <data key="d0">7682676</data>
    </edge>
    <edge source="HKG" target="ARE">
      <data key="d0">683448</data>
    </edge>
    <edge source="HKG" target="TUR">
      <data key="d0">30509</data>
    </edge>
    <edge source="HKG" target="EGY">
      <data key="d0">494147</data>
    </edge>
    <edge source="HKG" target="GBR">
      <data key="d0">304014</data>
    </edge>
    <edge source="HKG" target="USA">
      <data key="d0">185309</data>
    </edge>
    <edge source="IDN" target="ARG">
      <data key="d0">23976</data>
    </edge>
    <edge source="IDN" target="AUS">
      <data key="d0">1546948107</data>
    </edge>
    <edge source="IDN" target="BRA">
      <data key="d0">318615</data>
    </edge>
    <edge source="IDN" target="KHM">
      <data key="d0">545484</data>
    </edge>
    <edge source="IDN" target="CHN">
      <data key="d0">365654856</data>
    </edge>
    <edge source="IDN" target="FRA">
      <data key="d0">33000</data>
    </edge>
    <edge source="IDN" target="DEU">
      <data key="d0">116052</data>
    </edge>
    <edge source="IDN" target="HKG">
      <data key="d0">207765</data>
    </edge>
    <edge source="IDN" target="ITA">
      <data key="d0">40486</data>
    </edge>
    <edge source="IDN" target="JPN">
      <data key="d0">6373278823</data>
    </edge>
    <edge source="IDN" target="KOR">
      <data key="d0">2498923670</data>
    </edge>
    <edge source="IDN" target="MDG">
      <data key="d0">779981</data>
    </edge>
    <edge source="IDN" target="MYS">
      <data key="d0">2373576609</data>
    </edge>
    <edge source="IDN" target="OMN">
      <data key="d0">8534997</data>
    </edge>
    <edge source="IDN" target="NLD">
      <data key="d0">78297828</data>
    </edge>
    <edge source="IDN" target="NZL">
      <data key="d0">74939759</data>
    </edge>
    <edge source="IDN" target="PAK">
      <data key="d0">2010493</data>
    </edge>
    <edge source="IDN" target="PER">
      <data key="d0">240000</data>
    </edge>
    <edge source="IDN" target="PHL">
      <data key="d0">19629969</data>
    </edge>
    <edge source="IDN" target="SAU">
      <data key="d0">3029508</data>
    </edge>
    <edge source="IDN" target="IND">
      <data key="d0">49565986</data>
    </edge>
    <edge source="IDN" target="SGP">
      <data key="d0">1544949263</data>
    </edge>
    <edge source="IDN" target="VNM">
      <data key="d0">17231008</data>
    </edge>
    <edge source="IDN" target="ZAF">
      <data key="d0">41203747</data>
    </edge>
    <edge source="IDN" target="THA">
      <data key="d0">1269862361</data>
    </edge>
    <edge source="IDN" target="ARE">
      <data key="d0">1374840</data>
    </edge>
    <edge source="IDN" target="TUR">
      <data key="d0">6310200</data>
    </edge>
    <edge source="IDN" target="EGY">
      <data key="d0">31658</data>
    </edge>
    <edge source="IDN" target="TZA">
      <data key="d0">10143</data>
    </edge>
    <edge source="IDN" target="USA">
      <data key="d0">283441929</data>
    </edge>
    <edge source="IRL" target="AUS">
      <data key="d0">67975</data>
    </edge>
    <edge source="IRL" target="AUT">
      <data key="d0">267604</data>
    </edge>
    <edge source="IRL" target="BEL">
      <data key="d0">904928</data>
    </edge>
    <edge source="IRL" target="CZE">
      <data key="d0">4925666</data>
    </edge>
    <edge source="IRL" target="DNK">
      <data key="d0">1230838</data>
    </edge>
    <edge source="IRL" target="FRA">
      <data key="d0">381182612</data>
    </edge>
    <edge source="IRL" target="DEU">
      <data key="d0">29996469</data>
    </edge>
    <edge source="IRL" target="GRC">
      <data key="d0">14705</data>
    </edge>
    <edge source="IRL" target="HUN">
      <data key="d0">151237</data>
    </edge>
    <edge source="IRL" target="ITA">
      <data key="d0">337171</data>
    </edge>
    <edge source="IRL" target="NLD">
      <data key="d0">41981005</data>
    </edge>
    <edge source="IRL" target="POL">
      <data key="d0">20638</data>
    </edge>
    <edge source="IRL" target="SGP">
      <data key="d0">17024</data>
    </edge>
    <edge source="IRL" target="ESP">
      <data key="d0">36521620</data>
    </edge>
    <edge source="IRL" target="SWE">
      <data key="d0">37229005</data>
    </edge>
    <edge source="IRL" target="GBR">
      <data key="d0">1234591674</data>
    </edge>
    <edge source="IRL" target="USA">
      <data key="d0">209831821</data>
    </edge>
    <edge source="JPN" target="ARG">
      <data key="d0">1769809</data>
    </edge>
    <edge source="JPN" target="AUS">
      <data key="d0">1663905641</data>
    </edge>
    <edge source="JPN" target="AUT">
      <data key="d0">28025</data>
    </edge>
    <edge source="JPN" target="ARM">
      <data key="d0">346683</data>
    </edge>
    <edge source="JPN" target="BEL">
      <data key="d0">1717506</data>
    </edge>
    <edge source="JPN" target="BRA">
      <data key="d0">172958269</data>
    </edge>
    <edge source="JPN" target="KHM">
      <data key="d0">353335</data>
    </edge>
    <edge source="JPN" target="CAN">
      <data key="d0">8607247</data>
    </edge>
    <edge source="JPN" target="LKA">
      <data key="d0">2397204</data>
    </edge>
    <edge source="JPN" target="CHL">
      <data key="d0">319270391</data>
    </edge>
    <edge source="JPN" target="CHN">
      <data key="d0">1887595902</data>
    </edge>
    <edge source="JPN" target="COL">
      <data key="d0">320212</data>
    </edge>
    <edge source="JPN" target="CZE">
      <data key="d0">191200</data>
    </edge>
    <edge source="JPN" target="ECU">
      <data key="d0">118012</data>
    </edge>
    <edge source="JPN" target="SLV">
      <data key="d0">13380</data>
    </edge>
    <edge source="JPN" target="EST">
      <data key="d0">76583</data>
    </edge>
    <edge source="JPN" target="FIN">
      <data key="d0">576807</data>
    </edge>
    <edge source="JPN" target="FRA">
      <data key="d0">71067085</data>
    </edge>
    <edge source="JPN" target="GEO">
      <data key="d0">362130</data>
    </edge>
    <edge source="JPN" target="DEU">
      <data key="d0">9026955</data>
    </edge>
    <edge source="JPN" target="HKG">
      <data key="d0">1751419037</data>
    </edge>
    <edge source="JPN" target="HUN">
      <data key="d0">82145</data>
    </edge>
    <edge source="JPN" target="IDN">
      <data key="d0">70611072</data>
    </edge>
    <edge source="JPN" target="IRL">
      <data key="d0">28939</data>
    </edge>
    <edge source="JPN" target="ISR">
      <data key="d0">167685</data>
    </edge>
    <edge source="JPN" target="ITA">
      <data key="d0">4943465</data>
    </edge>
    <edge source="JPN" target="JAM">
      <data key="d0">79464</data>
    </edge>
    <edge source="JPN" target="KAZ">
      <data key="d0">711281</data>
    </edge>
    <edge source="JPN" target="JOR">
      <data key="d0">40853</data>
    </edge>
    <edge source="JPN" target="KOR">
      <data key="d0">2062081667</data>
    </edge>
    <edge source="JPN" target="LBN">
      <data key="d0">25168</data>
    </edge>
    <edge source="JPN" target="MYS">
      <data key="d0">148776349</data>
    </edge>
    <edge source="JPN" target="MUS">
      <data key="d0">182606</data>
    </edge>
    <edge source="JPN" target="MEX">
      <data key="d0">126202391</data>
    </edge>
    <edge source="JPN" target="MAR">
      <data key="d0">11889</data>
    </edge>
    <edge source="JPN" target="MOZ">
      <data key="d0">15610315</data>
    </edge>
    <edge source="JPN" target="OMN">
      <data key="d0">3237485</data>
    </edge>
    <edge source="JPN" target="NLD">
      <data key="d0">18569193</data>
    </edge>
    <edge source="JPN" target="NZL">
      <data key="d0">42141031</data>
    </edge>
    <edge source="JPN" target="NOR">
      <data key="d0">144058</data>
    </edge>
    <edge source="JPN" target="PAK">
      <data key="d0">1891542</data>
    </edge>
    <edge source="JPN" target="PAN">
      <data key="d0">353148</data>
    </edge>
    <edge source="JPN" target="PRY">
      <data key="d0">37621</data>
    </edge>
    <edge source="JPN" target="PER">
      <data key="d0">290458</data>
    </edge>
    <edge source="JPN" target="PHL">
      <data key="d0">73174107</data>
    </edge>
    <edge source="JPN" target="POL">
      <data key="d0">1187352</data>
    </edge>
    <edge source="JPN" target="ROU">
      <data key="d0">123788</data>
    </edge>
    <edge source="JPN" target="RUS">
      <data key="d0">61377583</data>
    </edge>
    <edge source="JPN" target="SAU">
      <data key="d0">7330283</data>
    </edge>
    <edge source="JPN" target="IND">
      <data key="d0">91619299</data>
    </edge>
    <edge source="JPN" target="SGP">
      <data key="d0">3256209181</data>
    </edge>
    <edge source="JPN" target="SVK">
      <data key="d0">10636</data>
    </edge>
    <edge source="JPN" target="VNM">
      <data key="d0">25072788</data>
    </edge>
    <edge source="JPN" target="SVN">
      <data key="d0">13518</data>
    </edge>
    <edge source="JPN" target="ZAF">
      <data key="d0">6689070</data>
    </edge>
    <edge source="JPN" target="ESP">
      <data key="d0">121132</data>
    </edge>
    <edge source="JPN" target="SWE">
      <data key="d0">1516509</data>
    </edge>
    <edge source="JPN" target="CHE">
      <data key="d0">125316</data>
    </edge>
    <edge source="JPN" target="THA">
      <data key="d0">124859757</data>
    </edge>
    <edge source="JPN" target="ARE">
      <data key="d0">9869190</data>
    </edge>
    <edge source="JPN" target="TUR">
      <data key="d0">364886</data>
    </edge>
    <edge source="JPN" target="UKR">
      <data key="d0">4070699</data>
    </edge>
    <edge source="JPN" target="EGY">
      <data key="d0">401392</data>
    </edge>
    <edge source="JPN" target="GBR">
      <data key="d0">3831668</data>
    </edge>
    <edge source="JPN" target="TZA">
      <data key="d0">164466</data>
    </edge>
    <edge source="JPN" target="USA">
      <data key="d0">587300058</data>
    </edge>
    <edge source="JPN" target="URY">
      <data key="d0">12540</data>
    </edge>
    <edge source="JOR" target="PSE">
      <data key="d0">552803</data>
    </edge>
    <edge source="JOR" target="ISR">
      <data key="d0">1308762</data>
    </edge>
    <edge source="JOR" target="KOR">
      <data key="d0">32175</data>
    </edge>
    <edge source="JOR" target="LBN">
      <data key="d0">110327</data>
    </edge>
    <edge source="JOR" target="SAU">
      <data key="d0">118039</data>
    </edge>
    <edge source="JOR" target="ARE">
      <data key="d0">275627</data>
    </edge>
    <edge source="JOR" target="UKR">
      <data key="d0">48355</data>
    </edge>
    <edge source="JOR" target="USA">
      <data key="d0">15996</data>
    </edge>
    <edge source="KOR" target="DZA">
      <data key="d0">11949</data>
    </edge>
    <edge source="KOR" target="AZE">
      <data key="d0">1757415</data>
    </edge>
    <edge source="KOR" target="ARG">
      <data key="d0">447284</data>
    </edge>
    <edge source="KOR" target="AUS">
      <data key="d0">3085964317</data>
    </edge>
    <edge source="KOR" target="AUT">
      <data key="d0">61430915</data>
    </edge>
    <edge source="KOR" target="ARM">
      <data key="d0">64820</data>
    </edge>
    <edge source="KOR" target="BEL">
      <data key="d0">205861116</data>
    </edge>
    <edge source="KOR" target="BWA">
      <data key="d0">86248</data>
    </edge>
    <edge source="KOR" target="BRA">
      <data key="d0">1038137195</data>
    </edge>
    <edge source="KOR" target="BGR">
      <data key="d0">59251</data>
    </edge>
    <edge source="KOR" target="BLR">
      <data key="d0">151912</data>
    </edge>
    <edge source="KOR" target="KHM">
      <data key="d0">1783295</data>
    </edge>
    <edge source="KOR" target="CAN">
      <data key="d0">57356146</data>
    </edge>
    <edge source="KOR" target="CAF">
      <data key="d0">43980257</data>
    </edge>
    <edge source="KOR" target="LKA">
      <data key="d0">9378909</data>
    </edge>
    <edge source="KOR" target="CHL">
      <data key="d0">174577361</data>
    </edge>
    <edge source="KOR" target="CHN">
      <data key="d0">10408224454</data>
    </edge>
    <edge source="KOR" target="COL">
      <data key="d0">2087806</data>
    </edge>
    <edge source="KOR" target="CRI">
      <data key="d0">127496</data>
    </edge>
    <edge source="KOR" target="CZE">
      <data key="d0">1234804</data>
    </edge>
    <edge source="KOR" target="ECU">
      <data key="d0">1615039</data>
    </edge>
    <edge source="KOR" target="ETH">
      <data key="d0">264865</data>
    </edge>
    <edge source="KOR" target="FIN">
      <data key="d0">250457584</data>
    </edge>
    <edge source="KOR" target="FRA">
      <data key="d0">457759</data>
    </edge>
    <edge source="KOR" target="GEO">
      <data key="d0">1052563</data>
    </edge>
    <edge source="KOR" target="DEU">
      <data key="d0">997496</data>
    </edge>
    <edge source="KOR" target="GHA">
      <data key="d0">1605610</data>
    </edge>
    <edge source="KOR" target="GRC">
      <data key="d0">478989</data>
    </edge>
    <edge source="KOR" target="GTM">
      <data key="d0">55548207</data>
    </edge>
    <edge source="KOR" target="HND">
      <data key="d0">57656</data>
    </edge>
    <edge source="KOR" target="HKG">
      <data key="d0">3308705574</data>
    </edge>
    <edge source="KOR" target="IDN">
      <data key="d0">5543952109</data>
    </edge>
    <edge source="KOR" target="ISR">
      <data key="d0">1643416</data>
    </edge>
    <edge source="KOR" target="CIV">
      <data key="d0">875367</data>
    </edge>
    <edge source="KOR" target="JPN">
      <data key="d0">8714225918</data>
    </edge>
    <edge source="KOR" target="KAZ">
      <data key="d0">9245720</data>
    </edge>
    <edge source="KOR" target="JOR">
      <data key="d0">1001215</data>
    </edge>
    <edge source="KOR" target="KGZ">
      <data key="d0">1489892</data>
    </edge>
    <edge source="KOR" target="LVA">
      <data key="d0">283487</data>
    </edge>
    <edge source="KOR" target="LTU">
      <data key="d0">802759</data>
    </edge>
    <edge source="KOR" target="MWI">
      <data key="d0">21200</data>
    </edge>
    <edge source="KOR" target="MYS">
      <data key="d0">1580901650</data>
    </edge>
    <edge source="KOR" target="MUS">
      <data key="d0">235580</data>
    </edge>
    <edge source="KOR" target="MEX">
      <data key="d0">42921250</data>
    </edge>
    <edge source="KOR" target="MOZ">
      <data key="d0">27154</data>
    </edge>
    <edge source="KOR" target="OMN">
      <data key="d0">15299316</data>
    </edge>
    <edge source="KOR" target="NAM">
      <data key="d0">52950</data>
    </edge>
    <edge source="KOR" target="NLD">
      <data key="d0">2328604445</data>
    </edge>
    <edge source="KOR" target="NZL">
      <data key="d0">608477992</data>
    </edge>
    <edge source="KOR" target="PAK">
      <data key="d0">48062077</data>
    </edge>
    <edge source="KOR" target="PAN">
      <data key="d0">111707502</data>
    </edge>
    <edge source="KOR" target="PER">
      <data key="d0">63129</data>
    </edge>
    <edge source="KOR" target="PHL">
      <data key="d0">1910715952</data>
    </edge>
    <edge source="KOR" target="POL">
      <data key="d0">43591</data>
    </edge>
    <edge source="KOR" target="RUS">
      <data key="d0">129839065</data>
    </edge>
    <edge source="KOR" target="SAU">
      <data key="d0">178784410</data>
    </edge>
    <edge source="KOR" target="SEN">
      <data key="d0">35738</data>
    </edge>
    <edge source="KOR" target="IND">
      <data key="d0">777357155</data>
    </edge>
    <edge source="KOR" target="SGP">
      <data key="d0">8128572770</data>
    </edge>
    <edge source="KOR" target="SVK">
      <data key="d0">2192363</data>
    </edge>
    <edge source="KOR" target="VNM">
      <data key="d0">1195363126</data>
    </edge>
    <edge source="KOR" target="ZAF">
      <data key="d0">299399970</data>
    </edge>
    <edge source="KOR" target="ZWE">
      <data key="d0">10764</data>
    </edge>
    <edge source="KOR" target="ESP">
      <data key="d0">595449</data>
    </edge>
    <edge source="KOR" target="THA">
      <data key="d0">174918730</data>
    </edge>
    <edge source="KOR" target="ARE">
      <data key="d0">93689731</data>
    </edge>
    <edge source="KOR" target="TUR">
      <data key="d0">11619951</data>
    </edge>
    <edge source="KOR" target="UGA">
      <data key="d0">290880</data>
    </edge>
    <edge source="KOR" target="UKR">
      <data key="d0">7027896</data>
    </edge>
    <edge source="KOR" target="EGY">
      <data key="d0">646067</data>
    </edge>
    <edge source="KOR" target="GBR">
      <data key="d0">201380022</data>
    </edge>
    <edge source="KOR" target="TZA">
      <data key="d0">89901674</data>
    </edge>
    <edge source="KOR" target="USA">
      <data key="d0">2900067995</data>
    </edge>
    <edge source="KOR" target="URY">
      <data key="d0">729673</data>
    </edge>
    <edge source="LBN" target="CMR">
      <data key="d0">194256</data>
    </edge>
    <edge source="LBN" target="CHN">
      <data key="d0">63814</data>
    </edge>
    <edge source="LBN" target="FRA">
      <data key="d0">21015</data>
    </edge>
    <edge source="LBN" target="GMB">
      <data key="d0">25174</data>
    </edge>
    <edge source="LBN" target="JOR">
      <data key="d0">21147</data>
    </edge>
    <edge source="LBN" target="SAU">
      <data key="d0">11510</data>
    </edge>
    <edge source="LBN" target="TGO">
      <data key="d0">24998</data>
    </edge>
    <edge source="LBN" target="ARE">
      <data key="d0">34399</data>
    </edge>
    <edge source="NLD" target="ALB">
      <data key="d0">999741</data>
    </edge>
    <edge source="NLD" target="DZA">
      <data key="d0">231945587</data>
    </edge>
    <edge source="NLD" target="AZE">
      <data key="d0">2195381</data>
    </edge>
    <edge source="NLD" target="ARG">
      <data key="d0">364893313</data>
    </edge>
    <edge source="NLD" target="AUS">
      <data key="d0">79638063</data>
    </edge>
    <edge source="NLD" target="AUT">
      <data key="d0">42203745</data>
    </edge>
    <edge source="NLD" target="ARM">
      <data key="d0">1680064</data>
    </edge>
    <edge source="NLD" target="BEL">
      <data key="d0">13970950048</data>
    </edge>
    <edge source="NLD" target="BOL">
      <data key="d0">272437</data>
    </edge>
    <edge source="NLD" target="BRA">
      <data key="d0">1296923239</data>
    </edge>
    <edge source="NLD" target="BGR">
      <data key="d0">3138487</data>
    </edge>
    <edge source="NLD" target="BLR">
      <data key="d0">1146135</data>
    </edge>
    <edge source="NLD" target="CMR">
      <data key="d0">77498274</data>
    </edge>
    <edge source="NLD" target="CAN">
      <data key="d0">680028553</data>
    </edge>
    <edge source="NLD" target="CAF">
      <data key="d0">96770964</data>
    </edge>
    <edge source="NLD" target="LKA">
      <data key="d0">231128</data>
    </edge>
    <edge source="NLD" target="CHL">
      <data key="d0">84346764</data>
    </edge>
    <edge source="NLD" target="CHN">
      <data key="d0">1578514869</data>
    </edge>
    <edge source="NLD" target="COL">
      <data key="d0">89453</data>
    </edge>
    <edge source="NLD" target="CRI">
      <data key="d0">182143</data>
    </edge>
    <edge source="NLD" target="HRV">
      <data key="d0">4559719</data>
    </edge>
    <edge source="NLD" target="CZE">
      <data key="d0">7504570</data>
    </edge>
    <edge source="NLD" target="BEN">
      <data key="d0">37493815</data>
    </edge>
    <edge source="NLD" target="DNK">
      <data key="d0">409939621</data>
    </edge>
    <edge source="NLD" target="ECU">
      <data key="d0">33531158</data>
    </edge>
    <edge source="NLD" target="ETH">
      <data key="d0">72567</data>
    </edge>
    <edge source="NLD" target="EST">
      <data key="d0">109516592</data>
    </edge>
    <edge source="NLD" target="FIN">
      <data key="d0">327834829</data>
    </edge>
    <edge source="NLD" target="FRA">
      <data key="d0">4593817116</data>
    </edge>
    <edge source="NLD" target="GEO">
      <data key="d0">4561007</data>
    </edge>
    <edge source="NLD" target="GMB">
      <data key="d0">375339</data>
    </edge>
    <edge source="NLD" target="DEU">
      <data key="d0">17767758536</data>
    </edge>
    <edge source="NLD" target="GHA">
      <data key="d0">1082729017</data>
    </edge>
    <edge source="NLD" target="GRC">
      <data key="d0">87572337</data>
    </edge>
    <edge source="NLD" target="HND">
      <data key="d0">83260</data>
    </edge>
    <edge source="NLD" target="HKG">
      <data key="d0">1072847</data>
    </edge>
    <edge source="NLD" target="HUN">
      <data key="d0">8521010</data>
    </edge>
    <edge source="NLD" target="IDN">
      <data key="d0">38523982</data>
    </edge>
    <edge source="NLD" target="IRL">
      <data key="d0">127859075</data>
    </edge>
    <edge source="NLD" target="ISR">
      <data key="d0">5010213</data>
    </edge>
    <edge source="NLD" target="ITA">
      <data key="d0">148820751</data>
    </edge>
    <edge source="NLD" target="CIV">
      <data key="d0">33173866</data>
    </edge>
    <edge source="NLD" target="JAM">
      <data key="d0">48736</data>
    </edge>
    <edge source="NLD" target="JPN">
      <data key="d0">6703044</data>
    </edge>
    <edge source="NLD" target="KAZ">
      <data key="d0">7496101</data>
    </edge>
    <edge source="NLD" target="JOR">
      <data key="d0">16952148</data>
    </edge>
    <edge source="NLD" target="KOR">
      <data key="d0">37578100</data>
    </edge>
    <edge source="NLD" target="KGZ">
      <data key="d0">563976</data>
    </edge>
    <edge source="NLD" target="LBN">
      <data key="d0">290317830</data>
    </edge>
    <edge source="NLD" target="LVA">
      <data key="d0">2039763</data>
    </edge>
    <edge source="NLD" target="LTU">
      <data key="d0">35183985</data>
    </edge>
    <edge source="NLD" target="MYS">
      <data key="d0">20250036</data>
    </edge>
    <edge source="NLD" target="MRT">
      <data key="d0">313940471</data>
    </edge>
    <edge source="NLD" target="MUS">
      <data key="d0">34393</data>
    </edge>
    <edge source="NLD" target="MEX">
      <data key="d0">2424328573</data>
    </edge>
    <edge source="NLD" target="MDA">
      <data key="d0">25391</data>
    </edge>
    <edge source="NLD" target="MAR">
      <data key="d0">85471148</data>
    </edge>
    <edge source="NLD" target="MOZ">
      <data key="d0">22148881</data>
    </edge>
    <edge source="NLD" target="OMN">
      <data key="d0">96665810</data>
    </edge>
    <edge source="NLD" target="NAM">
      <data key="d0">34442458</data>
    </edge>
    <edge source="NLD" target="NZL">
      <data key="d0">1674361</data>
    </edge>
    <edge source="NLD" target="NIC">
      <data key="d0">41314558</data>
    </edge>
    <edge source="NLD" target="NER">
      <data key="d0">106037460</data>
    </edge>
    <edge source="NLD" target="NOR">
      <data key="d0">333971658</data>
    </edge>
    <edge source="NLD" target="PAK">
      <data key="d0">9318279</data>
    </edge>
    <edge source="NLD" target="PAN">
      <data key="d0">38396101</data>
    </edge>
    <edge source="NLD" target="PRY">
      <data key="d0">17104</data>
    </edge>
    <edge source="NLD" target="PER">
      <data key="d0">1789807</data>
    </edge>
    <edge source="NLD" target="PHL">
      <data key="d0">424280</data>
    </edge>
    <edge source="NLD" target="POL">
      <data key="d0">96262132</data>
    </edge>
    <edge source="NLD" target="PRT">
      <data key="d0">177758638</data>
    </edge>
    <edge source="NLD" target="ROU">
      <data key="d0">47355928</data>
    </edge>
    <edge source="NLD" target="RUS">
      <data key="d0">127523527</data>
    </edge>
    <edge source="NLD" target="SAU">
      <data key="d0">368191901</data>
    </edge>
    <edge source="NLD" target="SEN">
      <data key="d0">234913992</data>
    </edge>
    <edge source="NLD" target="SRB">
      <data key="d0">2595716</data>
    </edge>
    <edge source="NLD" target="IND">
      <data key="d0">14576096</data>
    </edge>
    <edge source="NLD" target="SGP">
      <data key="d0">2754778481</data>
    </edge>
    <edge source="NLD" target="SVK">
      <data key="d0">4761487</data>
    </edge>
    <edge source="NLD" target="VNM">
      <data key="d0">345903</data>
    </edge>
    <edge source="NLD" target="SVN">
      <data key="d0">4927875</data>
    </edge>
    <edge source="NLD" target="ZAF">
      <data key="d0">434467057</data>
    </edge>
    <edge source="NLD" target="ZWE">
      <data key="d0">46387</data>
    </edge>
    <edge source="NLD" target="ESP">
      <data key="d0">1384751139</data>
    </edge>
    <edge source="NLD" target="SWE">
      <data key="d0">288549182</data>
    </edge>
    <edge source="NLD" target="CHE">
      <data key="d0">1063547132</data>
    </edge>
    <edge source="NLD" target="THA">
      <data key="d0">915821</data>
    </edge>
    <edge source="NLD" target="TGO">
      <data key="d0">1564081819</data>
    </edge>
    <edge source="NLD" target="ARE">
      <data key="d0">137503717</data>
    </edge>
    <edge source="NLD" target="TUN">
      <data key="d0">5460092</data>
    </edge>
    <edge source="NLD" target="TUR">
      <data key="d0">200942244</data>
    </edge>
    <edge source="NLD" target="UGA">
      <data key="d0">73624</data>
    </edge>
    <edge source="NLD" target="UKR">
      <data key="d0">14611881</data>
    </edge>
    <edge source="NLD" target="MKD">
      <data key="d0">517678</data>
    </edge>
    <edge source="NLD" target="EGY">
      <data key="d0">504396772</data>
    </edge>
    <edge source="NLD" target="GBR">
      <data key="d0">3739065089</data>
    </edge>
    <edge source="NLD" target="TZA">
      <data key="d0">9031279</data>
    </edge>
    <edge source="NLD" target="USA">
      <data key="d0">6511945452</data>
    </edge>
    <edge source="NLD" target="BFA">
      <data key="d0">771211</data>
    </edge>
    <edge source="NLD" target="URY">
      <data key="d0">14374267</data>
    </edge>
    <edge source="PRT" target="ALB">
      <data key="d0">142277</data>
    </edge>
    <edge source="PRT" target="DZA">
      <data key="d0">6558899</data>
    </edge>
    <edge source="PRT" target="ARG">
      <data key="d0">249312</data>
    </edge>
    <edge source="PRT" target="ARM">
      <data key="d0">94555</data>
    </edge>
    <edge source="PRT" target="BEL">
      <data key="d0">41683078</data>
    </edge>
    <edge source="PRT" target="BRA">
      <data key="d0">5155140</data>
    </edge>
    <edge source="PRT" target="CHL">
      <data key="d0">2012085</data>
    </edge>
    <edge source="PRT" target="ECU">
      <data key="d0">931944</data>
    </edge>
    <edge source="PRT" target="FRA">
      <data key="d0">78685001</data>
    </edge>
    <edge source="PRT" target="GMB">
      <data key="d0">1480198</data>
    </edge>
    <edge source="PRT" target="DEU">
      <data key="d0">31019605</data>
    </edge>
    <edge source="PRT" target="GHA">
      <data key="d0">606570</data>
    </edge>
    <edge source="PRT" target="GRC">
      <data key="d0">119647178</data>
    </edge>
    <edge source="PRT" target="IDN">
      <data key="d0">101685</data>
    </edge>
    <edge source="PRT" target="IRL">
      <data key="d0">114055</data>
    </edge>
    <edge source="PRT" target="ISR">
      <data key="d0">13912253</data>
    </edge>
    <edge source="PRT" target="ITA">
      <data key="d0">13245383</data>
    </edge>
    <edge source="PRT" target="CIV">
      <data key="d0">196818</data>
    </edge>
    <edge source="PRT" target="MWI">
      <data key="d0">1036535</data>
    </edge>
    <edge source="PRT" target="MRT">
      <data key="d0">1994138</data>
    </edge>
    <edge source="PRT" target="MAR">
      <data key="d0">64079440</data>
    </edge>
    <edge source="PRT" target="MOZ">
      <data key="d0">4015757</data>
    </edge>
    <edge source="PRT" target="NLD">
      <data key="d0">529592585</data>
    </edge>
    <edge source="PRT" target="PER">
      <data key="d0">122158</data>
    </edge>
    <edge source="PRT" target="POL">
      <data key="d0">354498</data>
    </edge>
    <edge source="PRT" target="ROU">
      <data key="d0">25572</data>
    </edge>
    <edge source="PRT" target="SAU">
      <data key="d0">30662456</data>
    </edge>
    <edge source="PRT" target="SEN">
      <data key="d0">32450</data>
    </edge>
    <edge source="PRT" target="IND">
      <data key="d0">11527508</data>
    </edge>
    <edge source="PRT" target="VNM">
      <data key="d0">958235</data>
    </edge>
    <edge source="PRT" target="ZAF">
      <data key="d0">92388</data>
    </edge>
    <edge source="PRT" target="ESP">
      <data key="d0">335799774</data>
    </edge>
    <edge source="PRT" target="SWE">
      <data key="d0">24208164</data>
    </edge>
    <edge source="PRT" target="CHE">
      <data key="d0">13436</data>
    </edge>
    <edge source="PRT" target="TGO">
      <data key="d0">29412266</data>
    </edge>
    <edge source="PRT" target="TUN">
      <data key="d0">58654</data>
    </edge>
    <edge source="PRT" target="TUR">
      <data key="d0">72073089</data>
    </edge>
    <edge source="PRT" target="EGY">
      <data key="d0">31521346</data>
    </edge>
    <edge source="PRT" target="GBR">
      <data key="d0">112514997</data>
    </edge>
    <edge source="PRT" target="TZA">
      <data key="d0">268533</data>
    </edge>
    <edge source="PRT" target="USA">
      <data key="d0">886523674</data>
    </edge>
    <edge source="PRT" target="URY">
      <data key="d0">302701</data>
    </edge>
    <edge source="SAU" target="DZA">
      <data key="d0">42933</data>
    </edge>
    <edge source="SAU" target="CHN">
      <data key="d0">72000</data>
    </edge>
    <edge source="SAU" target="MRT">
      <data key="d0">66400</data>
    </edge>
    <edge source="SAU" target="NER">
      <data key="d0">224000</data>
    </edge>
    <edge source="SAU" target="IND">
      <data key="d0">92800</data>
    </edge>
    <edge source="SAU" target="SGP">
      <data key="d0">38400</data>
    </edge>
    <edge source="SAU" target="ARE">
      <data key="d0">257067</data>
    </edge>
    <edge source="SAU" target="GBR">
      <data key="d0">30933</data>
    </edge>
    <edge source="SAU" target="USA">
      <data key="d0">338934</data>
    </edge>
    <edge source="SGP" target="DZA">
      <data key="d0">14376</data>
    </edge>
    <edge source="SGP" target="AZE">
      <data key="d0">286640</data>
    </edge>
    <edge source="SGP" target="ARG">
      <data key="d0">19134618</data>
    </edge>
    <edge source="SGP" target="AUS">
      <data key="d0">9216282210</data>
    </edge>
    <edge source="SGP" target="BEL">
      <data key="d0">13258050</data>
    </edge>
    <edge source="SGP" target="BWA">
      <data key="d0">140027</data>
    </edge>
    <edge source="SGP" target="BRA">
      <data key="d0">46957116</data>
    </edge>
    <edge source="SGP" target="BDI">
      <data key="d0">30278453</data>
    </edge>
    <edge source="SGP" target="BLR">
      <data key="d0">26375</data>
    </edge>
    <edge source="SGP" target="KHM">
      <data key="d0">510257484</data>
    </edge>
    <edge source="SGP" target="CMR">
      <data key="d0">139335</data>
    </edge>
    <edge source="SGP" target="CAN">
      <data key="d0">221906450</data>
    </edge>
    <edge source="SGP" target="LKA">
      <data key="d0">867221361</data>
    </edge>
    <edge source="SGP" target="CHL">
      <data key="d0">362617</data>
    </edge>
    <edge source="SGP" target="CHN">
      <data key="d0">6660806276</data>
    </edge>
    <edge source="SGP" target="COL">
      <data key="d0">131947</data>
    </edge>
    <edge source="SGP" target="BEN">
      <data key="d0">28740</data>
    </edge>
    <edge source="SGP" target="ECU">
      <data key="d0">26258</data>
    </edge>
    <edge source="SGP" target="ETH">
      <data key="d0">355475</data>
    </edge>
    <edge source="SGP" target="FIN">
      <data key="d0">3623785</data>
    </edge>
    <edge source="SGP" target="FRA">
      <data key="d0">626748902</data>
    </edge>
    <edge source="SGP" target="GEO">
      <data key="d0">269276</data>
    </edge>
    <edge source="SGP" target="DEU">
      <data key="d0">35346</data>
    </edge>
    <edge source="SGP" target="GHA">
      <data key="d0">21477</data>
    </edge>
    <edge source="SGP" target="HKG">
      <data key="d0">5605911269</data>
    </edge>
    <edge source="SGP" target="IDN">
      <data key="d0">14428284568</data>
    </edge>
    <edge source="SGP" target="ISR">
      <data key="d0">68535</data>
    </edge>
    <edge source="SGP" target="ITA">
      <data key="d0">33694816</data>
    </edge>
    <edge source="SGP" target="CIV">
      <data key="d0">194239</data>
    </edge>
    <edge source="SGP" target="JPN">
      <data key="d0">459121332</data>
    </edge>
    <edge source="SGP" target="KAZ">
      <data key="d0">1302996</data>
    </edge>
    <edge source="SGP" target="JOR">
      <data key="d0">56690608</data>
    </edge>
    <edge source="SGP" target="KOR">
      <data key="d0">1477554673</data>
    </edge>
    <edge source="SGP" target="KGZ">
      <data key="d0">329314</data>
    </edge>
    <edge source="SGP" target="LBN">
      <data key="d0">393430</data>
    </edge>
    <edge source="SGP" target="MDG">
      <data key="d0">47921420</data>
    </edge>
    <edge source="SGP" target="MYS">
      <data key="d0">18599877545</data>
    </edge>
    <edge source="SGP" target="MRT">
      <data key="d0">899453</data>
    </edge>
    <edge source="SGP" target="MUS">
      <data key="d0">5708187</data>
    </edge>
    <edge source="SGP" target="MEX">
      <data key="d0">84405</data>
    </edge>
    <edge source="SGP" target="MAR">
      <data key="d0">780149</data>
    </edge>
    <edge source="SGP" target="MOZ">
      <data key="d0">90740372</data>
    </edge>
    <edge source="SGP" target="OMN">
      <data key="d0">210508504</data>
    </edge>
    <edge source="SGP" target="NAM">
      <data key="d0">86606</data>
    </edge>
    <edge source="SGP" target="NLD">
      <data key="d0">1310090222</data>
    </edge>
    <edge source="SGP" target="NZL">
      <data key="d0">1005225247</data>
    </edge>
    <edge source="SGP" target="NOR">
      <data key="d0">29950</data>
    </edge>
    <edge source="SGP" target="PAK">
      <data key="d0">82477088</data>
    </edge>
    <edge source="SGP" target="PAN">
      <data key="d0">10384459</data>
    </edge>
    <edge source="SGP" target="PER">
      <data key="d0">785900</data>
    </edge>
    <edge source="SGP" target="PHL">
      <data key="d0">874056779</data>
    </edge>
    <edge source="SGP" target="PRT">
      <data key="d0">26644</data>
    </edge>
    <edge source="SGP" target="RUS">
      <data key="d0">6651407</data>
    </edge>
    <edge source="SGP" target="SAU">
      <data key="d0">111930289</data>
    </edge>
    <edge source="SGP" target="SEN">
      <data key="d0">352821</data>
    </edge>
    <edge source="SGP" target="IND">
      <data key="d0">1085850296</data>
    </edge>
    <edge source="SGP" target="VNM">
      <data key="d0">3681065681</data>
    </edge>
    <edge source="SGP" target="ZAF">
      <data key="d0">609093299</data>
    </edge>
    <edge source="SGP" target="ESP">
      <data key="d0">77732</data>
    </edge>
    <edge source="SGP" target="THA">
      <data key="d0">880600662</data>
    </edge>
    <edge source="SGP" target="TGO">
      <data key="d0">55806</data>
    </edge>
    <edge source="SGP" target="ARE">
      <data key="d0">235802482</data>
    </edge>
    <edge source="SGP" target="TUN">
      <data key="d0">61395</data>
    </edge>
    <edge source="SGP" target="TUR">
      <data key="d0">85362</data>
    </edge>
    <edge source="SGP" target="UGA">
      <data key="d0">30727</data>
    </edge>
    <edge source="SGP" target="UKR">
      <data key="d0">195249</data>
    </edge>
    <edge source="SGP" target="EGY">
      <data key="d0">41859109</data>
    </edge>
    <edge source="SGP" target="GBR">
      <data key="d0">211459450</data>
    </edge>
    <edge source="SGP" target="TZA">
      <data key="d0">15606470</data>
    </edge>
    <edge source="SGP" target="USA">
      <data key="d0">509504348</data>
    </edge>
    <edge source="SWE" target="ALB">
      <data key="d0">25536</data>
    </edge>
    <edge source="SWE" target="DZA">
      <data key="d0">75573</data>
    </edge>
    <edge source="SWE" target="ARG">
      <data key="d0">40129031</data>
    </edge>
    <edge source="SWE" target="AUS">
      <data key="d0">796030</data>
    </edge>
    <edge source="SWE" target="AUT">
      <data key="d0">954114</data>
    </edge>
    <edge source="SWE" target="ARM">
      <data key="d0">30997</data>
    </edge>
    <edge source="SWE" target="BEL">
      <data key="d0">575689942</data>
    </edge>
    <edge source="SWE" target="BRA">
      <data key="d0">42340881</data>
    </edge>
    <edge source="SWE" target="BGR">
      <data key="d0">607687</data>
    </edge>
    <edge source="SWE" target="BLR">
      <data key="d0">549383</data>
    </edge>
    <edge source="SWE" target="CMR">
      <data key="d0">15203</data>
    </edge>
    <edge source="SWE" target="CAN">
      <data key="d0">93569459</data>
    </edge>
    <edge source="SWE" target="CHL">
      <data key="d0">133582</data>
    </edge>
    <edge source="SWE" target="CHN">
      <data key="d0">4373663</data>
    </edge>
    <edge source="SWE" target="COL">
      <data key="d0">106127</data>
    </edge>
    <edge source="SWE" target="CRI">
      <data key="d0">47676</data>
    </edge>
    <edge source="SWE" target="HRV">
      <data key="d0">104947</data>
    </edge>
    <edge source="SWE" target="CZE">
      <data key="d0">1054928</data>
    </edge>
    <edge source="SWE" target="DNK">
      <data key="d0">1002870484</data>
    </edge>
    <edge source="SWE" target="ECU">
      <data key="d0">215059</data>
    </edge>
    <edge source="SWE" target="EST">
      <data key="d0">71025708</data>
    </edge>
    <edge source="SWE" target="FIN">
      <data key="d0">702782107</data>
    </edge>
    <edge source="SWE" target="FRA">
      <data key="d0">1099563693</data>
    </edge>
    <edge source="SWE" target="DEU">
      <data key="d0">301886198</data>
    </edge>
    <edge source="SWE" target="GHA">
      <data key="d0">159708</data>
    </edge>
    <edge source="SWE" target="GRC">
      <data key="d0">723851</data>
    </edge>
    <edge source="SWE" target="GTM">
      <data key="d0">39706</data>
    </edge>
    <edge source="SWE" target="HKG">
      <data key="d0">28635</data>
    </edge>
    <edge source="SWE" target="HUN">
      <data key="d0">233953</data>
    </edge>
    <edge source="SWE" target="IDN">
      <data key="d0">675880</data>
    </edge>
    <edge source="SWE" target="IRL">
      <data key="d0">262703901</data>
    </edge>
    <edge source="SWE" target="ISR">
      <data key="d0">81885546</data>
    </edge>
    <edge source="SWE" target="ITA">
      <data key="d0">5590512</data>
    </edge>
    <edge source="SWE" target="JPN">
      <data key="d0">2546026</data>
    </edge>
    <edge source="SWE" target="KAZ">
      <data key="d0">373291</data>
    </edge>
    <edge source="SWE" target="JOR">
      <data key="d0">47086</data>
    </edge>
    <edge source="SWE" target="KOR">
      <data key="d0">864076</data>
    </edge>
    <edge source="SWE" target="LBN">
      <data key="d0">27454</data>
    </edge>
    <edge source="SWE" target="LVA">
      <data key="d0">76324555</data>
    </edge>
    <edge source="SWE" target="LTU">
      <data key="d0">1502759</data>
    </edge>
    <edge source="SWE" target="MYS">
      <data key="d0">543922</data>
    </edge>
    <edge source="SWE" target="MEX">
      <data key="d0">391594</data>
    </edge>
    <edge source="SWE" target="MAR">
      <data key="d0">22146990</data>
    </edge>
    <edge source="SWE" target="MOZ">
      <data key="d0">38230</data>
    </edge>
    <edge source="SWE" target="OMN">
      <data key="d0">232624</data>
    </edge>
    <edge source="SWE" target="NLD">
      <data key="d0">1791300571</data>
    </edge>
    <edge source="SWE" target="NZL">
      <data key="d0">149080</data>
    </edge>
    <edge source="SWE" target="NIC">
      <data key="d0">18893</data>
    </edge>
    <edge source="SWE" target="NOR">
      <data key="d0">1265508111</data>
    </edge>
    <edge source="SWE" target="PAK">
      <data key="d0">11366</data>
    </edge>
    <edge source="SWE" target="PRY">
      <data key="d0">296832</data>
    </edge>
    <edge source="SWE" target="PER">
      <data key="d0">458754</data>
    </edge>
    <edge source="SWE" target="PHL">
      <data key="d0">138748</data>
    </edge>
    <edge source="SWE" target="POL">
      <data key="d0">180471042</data>
    </edge>
    <edge source="SWE" target="PRT">
      <data key="d0">1685346</data>
    </edge>
    <edge source="SWE" target="ROU">
      <data key="d0">1028654</data>
    </edge>
    <edge source="SWE" target="RUS">
      <data key="d0">22047948</data>
    </edge>
    <edge source="SWE" target="SAU">
      <data key="d0">453736</data>
    </edge>
    <edge source="SWE" target="SRB">
      <data key="d0">269230</data>
    </edge>
    <edge source="SWE" target="IND">
      <data key="d0">898467</data>
    </edge>
    <edge source="SWE" target="SGP">
      <data key="d0">51780028</data>
    </edge>
    <edge source="SWE" target="SVK">
      <data key="d0">34244</data>
    </edge>
    <edge source="SWE" target="VNM">
      <data key="d0">372848</data>
    </edge>
    <edge source="SWE" target="SVN">
      <data key="d0">13727</data>
    </edge>
    <edge source="SWE" target="ZAF">
      <data key="d0">74761425</data>
    </edge>
    <edge source="SWE" target="ESP">
      <data key="d0">116260371</data>
    </edge>
    <edge source="SWE" target="CHE">
      <data key="d0">7272168</data>
    </edge>
    <edge source="SWE" target="THA">
      <data key="d0">2974817</data>
    </edge>
    <edge source="SWE" target="ARE">
      <data key="d0">621266</data>
    </edge>
    <edge source="SWE" target="TUN">
      <data key="d0">1978488</data>
    </edge>
    <edge source="SWE" target="TUR">
      <data key="d0">3443903</data>
    </edge>
    <edge source="SWE" target="UKR">
      <data key="d0">1116036</data>
    </edge>
    <edge source="SWE" target="MKD">
      <data key="d0">25093</data>
    </edge>
    <edge source="SWE" target="EGY">
      <data key="d0">180372</data>
    </edge>
    <edge source="SWE" target="GBR">
      <data key="d0">4320182140</data>
    </edge>
    <edge source="SWE" target="USA">
      <data key="d0">637952384</data>
    </edge>
    <edge source="SWE" target="BFA">
      <data key="d0">25978</data>
    </edge>
    <edge source="SWE" target="URY">
      <data key="d0">51662</data>
    </edge>
    <edge source="CHE" target="ALB">
      <data key="d0">24307</data>
    </edge>
    <edge source="CHE" target="DZA">
      <data key="d0">518965</data>
    </edge>
    <edge source="CHE" target="AZE">
      <data key="d0">45451</data>
    </edge>
    <edge source="CHE" target="ARG">
      <data key="d0">23416</data>
    </edge>
    <edge source="CHE" target="AUS">
      <data key="d0">702180</data>
    </edge>
    <edge source="CHE" target="AUT">
      <data key="d0">15755755</data>
    </edge>
    <edge source="CHE" target="BEL">
      <data key="d0">18211436</data>
    </edge>
    <edge source="CHE" target="BRA">
      <data key="d0">586200</data>
    </edge>
    <edge source="CHE" target="BGR">
      <data key="d0">1290386</data>
    </edge>
    <edge source="CHE" target="BLR">
      <data key="d0">66132</data>
    </edge>
    <edge source="CHE" target="KHM">
      <data key="d0">33502</data>
    </edge>
    <edge source="CHE" target="CMR">
      <data key="d0">36078</data>
    </edge>
    <edge source="CHE" target="CAN">
      <data key="d0">24899441</data>
    </edge>
    <edge source="CHE" target="LKA">
      <data key="d0">4430677</data>
    </edge>
    <edge source="CHE" target="CHL">
      <data key="d0">482278</data>
    </edge>
    <edge source="CHE" target="CHN">
      <data key="d0">9645652</data>
    </edge>
    <edge source="CHE" target="COL">
      <data key="d0">31639</data>
    </edge>
    <edge source="CHE" target="CRI">
      <data key="d0">16365</data>
    </edge>
    <edge source="CHE" target="HRV">
      <data key="d0">1198068</data>
    </edge>
    <edge source="CHE" target="CZE">
      <data key="d0">1229430</data>
    </edge>
    <edge source="CHE" target="DNK">
      <data key="d0">668132</data>
    </edge>
    <edge source="CHE" target="EST">
      <data key="d0">100069</data>
    </edge>
    <edge source="CHE" target="FIN">
      <data key="d0">8823877</data>
    </edge>
    <edge source="CHE" target="FRA">
      <data key="d0">67844661</data>
    </edge>
    <edge source="CHE" target="GEO">
      <data key="d0">25943</data>
    </edge>
    <edge source="CHE" target="DEU">
      <data key="d0">125308942</data>
    </edge>
    <edge source="CHE" target="GHA">
      <data key="d0">10367</data>
    </edge>
    <edge source="CHE" target="GRC">
      <data key="d0">6751573</data>
    </edge>
    <edge source="CHE" target="HKG">
      <data key="d0">113795</data>
    </edge>
    <edge source="CHE" target="HUN">
      <data key="d0">914768</data>
    </edge>
    <edge source="CHE" target="IDN">
      <data key="d0">19757</data>
    </edge>
    <edge source="CHE" target="IRL">
      <data key="d0">3983581</data>
    </edge>
    <edge source="CHE" target="ISR">
      <data key="d0">10474758</data>
    </edge>
    <edge source="CHE" target="ITA">
      <data key="d0">4782620</data>
    </edge>
    <edge source="CHE" target="JPN">
      <data key="d0">1172128</data>
    </edge>
    <edge source="CHE" target="KAZ">
      <data key="d0">44311</data>
    </edge>
    <edge source="CHE" target="JOR">
      <data key="d0">1310268</data>
    </edge>
    <edge source="CHE" target="KOR">
      <data key="d0">11923299</data>
    </edge>
    <edge source="CHE" target="LBN">
      <data key="d0">23019</data>
    </edge>
    <edge source="CHE" target="LVA">
      <data key="d0">1365640</data>
    </edge>
    <edge source="CHE" target="LTU">
      <data key="d0">482196</data>
    </edge>
    <edge source="CHE" target="MYS">
      <data key="d0">63497</data>
    </edge>
    <edge source="CHE" target="MUS">
      <data key="d0">2206797</data>
    </edge>
    <edge source="CHE" target="MEX">
      <data key="d0">151692</data>
    </edge>
    <edge source="CHE" target="MAR">
      <data key="d0">2855441</data>
    </edge>
    <edge source="CHE" target="OMN">
      <data key="d0">5902701</data>
    </edge>
    <edge source="CHE" target="NLD">
      <data key="d0">103033762</data>
    </edge>
    <edge source="CHE" target="NZL">
      <data key="d0">77714</data>
    </edge>
    <edge source="CHE" target="NOR">
      <data key="d0">6510685</data>
    </edge>
    <edge source="CHE" target="PAK">
      <data key="d0">97575</data>
    </edge>
    <edge source="CHE" target="PER">
      <data key="d0">34922</data>
    </edge>
    <edge source="CHE" target="PHL">
      <data key="d0">45854</data>
    </edge>
    <edge source="CHE" target="POL">
      <data key="d0">4255882</data>
    </edge>
    <edge source="CHE" target="PRT">
      <data key="d0">16395652</data>
    </edge>
    <edge source="CHE" target="ROU">
      <data key="d0">387179</data>
    </edge>
    <edge source="CHE" target="RUS">
      <data key="d0">6911527</data>
    </edge>
    <edge source="CHE" target="SAU">
      <data key="d0">5507426</data>
    </edge>
    <edge source="CHE" target="SEN">
      <data key="d0">20943</data>
    </edge>
    <edge source="CHE" target="SRB">
      <data key="d0">2292418</data>
    </edge>
    <edge source="CHE" target="IND">
      <data key="d0">208500</data>
    </edge>
    <edge source="CHE" target="SGP">
      <data key="d0">53233597</data>
    </edge>
    <edge source="CHE" target="SVK">
      <data key="d0">154334</data>
    </edge>
    <edge source="CHE" target="VNM">
      <data key="d0">10182</data>
    </edge>
    <edge source="CHE" target="SVN">
      <data key="d0">2628867</data>
    </edge>
    <edge source="CHE" target="ZAF">
      <data key="d0">97763</data>
    </edge>
    <edge source="CHE" target="ESP">
      <data key="d0">15538073</data>
    </edge>
    <edge source="CHE" target="SWE">
      <data key="d0">10290464</data>
    </edge>
    <edge source="CHE" target="THA">
      <data key="d0">34109716</data>
    </edge>
    <edge source="CHE" target="ARE">
      <data key="d0">53194511</data>
    </edge>
    <edge source="CHE" target="TUN">
      <data key="d0">2570181</data>
    </edge>
    <edge source="CHE" target="TUR">
      <data key="d0">18544414</data>
    </edge>
    <edge source="CHE" target="UKR">
      <data key="d0">5808937</data>
    </edge>
    <edge source="CHE" target="MKD">
      <data key="d0">111264</data>
    </edge>
    <edge source="CHE" target="EGY">
      <data key="d0">3142653</data>
    </edge>
    <edge source="CHE" target="GBR">
      <data key="d0">31757932</data>
    </edge>
    <edge source="CHE" target="USA">
      <data key="d0">119221856</data>
    </edge>
    <edge source="THA" target="AUS">
      <data key="d0">200223006</data>
    </edge>
    <edge source="THA" target="BRA">
      <data key="d0">104385</data>
    </edge>
    <edge source="THA" target="KHM">
      <data key="d0">667028983</data>
    </edge>
    <edge source="THA" target="CAN">
      <data key="d0">5718562</data>
    </edge>
    <edge source="THA" target="LKA">
      <data key="d0">1456129</data>
    </edge>
    <edge source="THA" target="CHL">
      <data key="d0">13591</data>
    </edge>
    <edge source="THA" target="CHN">
      <data key="d0">1720670920</data>
    </edge>
    <edge source="THA" target="ETH">
      <data key="d0">1608170</data>
    </edge>
    <edge source="THA" target="GEO">
      <data key="d0">36352</data>
    </edge>
    <edge source="THA" target="DEU">
      <data key="d0">10663610</data>
    </edge>
    <edge source="THA" target="GHA">
      <data key="d0">69539</data>
    </edge>
    <edge source="THA" target="GRC">
      <data key="d0">44843</data>
    </edge>
    <edge source="THA" target="GTM">
      <data key="d0">22220</data>
    </edge>
    <edge source="THA" target="HKG">
      <data key="d0">154780889</data>
    </edge>
    <edge source="THA" target="IDN">
      <data key="d0">225392632</data>
    </edge>
    <edge source="THA" target="ISR">
      <data key="d0">24887</data>
    </edge>
    <edge source="THA" target="ITA">
      <data key="d0">35828</data>
    </edge>
    <edge source="THA" target="JPN">
      <data key="d0">492293202</data>
    </edge>
    <edge source="THA" target="JOR">
      <data key="d0">88009</data>
    </edge>
    <edge source="THA" target="KOR">
      <data key="d0">313811393</data>
    </edge>
    <edge source="THA" target="LBN">
      <data key="d0">396421</data>
    </edge>
    <edge source="THA" target="MDG">
      <data key="d0">145331</data>
    </edge>
    <edge source="THA" target="MYS">
      <data key="d0">1832617459</data>
    </edge>
    <edge source="THA" target="MEX">
      <data key="d0">66578</data>
    </edge>
    <edge source="THA" target="NLD">
      <data key="d0">67387510</data>
    </edge>
    <edge source="THA" target="NZL">
      <data key="d0">9524605</data>
    </edge>
    <edge source="THA" target="NOR">
      <data key="d0">51597</data>
    </edge>
    <edge source="THA" target="PAK">
      <data key="d0">682857</data>
    </edge>
    <edge source="THA" target="PHL">
      <data key="d0">608613011</data>
    </edge>
    <edge source="THA" target="POL">
      <data key="d0">45900</data>
    </edge>
    <edge source="THA" target="SAU">
      <data key="d0">67981916</data>
    </edge>
    <edge source="THA" target="IND">
      <data key="d0">17535592</data>
    </edge>
    <edge source="THA" target="SGP">
      <data key="d0">4080001757</data>
    </edge>
    <edge source="THA" target="VNM">
      <data key="d0">833787724</data>
    </edge>
    <edge source="THA" target="ZAF">
      <data key="d0">500753696</data>
    </edge>
    <edge source="THA" target="CHE">
      <data key="d0">13522</data>
    </edge>
    <edge source="THA" target="TGO">
      <data key="d0">34343</data>
    </edge>
    <edge source="THA" target="ARE">
      <data key="d0">47377716</data>
    </edge>
    <edge source="THA" target="TUR">
      <data key="d0">3844690</data>
    </edge>
    <edge source="THA" target="UKR">
      <data key="d0">74258</data>
    </edge>
    <edge source="THA" target="EGY">
      <data key="d0">289701</data>
    </edge>
    <edge source="THA" target="GBR">
      <data key="d0">152321</data>
    </edge>
    <edge source="THA" target="TZA">
      <data key="d0">103995</data>
    </edge>
    <edge source="THA" target="USA">
      <data key="d0">717166075</data>
    </edge>
    <edge source="ARE" target="ALB">
      <data key="d0">35503</data>
    </edge>
    <edge source="ARE" target="DZA">
      <data key="d0">34764251</data>
    </edge>
    <edge source="ARE" target="AZE">
      <data key="d0">1994090</data>
    </edge>
    <edge source="ARE" target="AUS">
      <data key="d0">1125860</data>
    </edge>
    <edge source="ARE" target="ARM">
      <data key="d0">185225</data>
    </edge>
    <edge source="ARE" target="BEL">
      <data key="d0">79636</data>
    </edge>
    <edge source="ARE" target="BWA">
      <data key="d0">788639</data>
    </edge>
    <edge source="ARE" target="BRA">
      <data key="d0">484348</data>
    </edge>
    <edge source="ARE" target="BGR">
      <data key="d0">13679</data>
    </edge>
    <edge source="ARE" target="BDI">
      <data key="d0">380197</data>
    </edge>
    <edge source="ARE" target="BLR">
      <data key="d0">53393</data>
    </edge>
    <edge source="ARE" target="KHM">
      <data key="d0">4762254</data>
    </edge>
    <edge source="ARE" target="CMR">
      <data key="d0">18572115</data>
    </edge>
    <edge source="ARE" target="CAN">
      <data key="d0">558985</data>
    </edge>
    <edge source="ARE" target="LKA">
      <data key="d0">20863962</data>
    </edge>
    <edge source="ARE" target="CHL">
      <data key="d0">973675</data>
    </edge>
    <edge source="ARE" target="CHN">
      <data key="d0">8478661</data>
    </edge>
    <edge source="ARE" target="CRI">
      <data key="d0">17558</data>
    </edge>
    <edge source="ARE" target="CZE">
      <data key="d0">270818</data>
    </edge>
    <edge source="ARE" target="BEN">
      <data key="d0">4715815</data>
    </edge>
    <edge source="ARE" target="ETH">
      <data key="d0">34030813</data>
    </edge>
    <edge source="ARE" target="FRA">
      <data key="d0">437663</data>
    </edge>
    <edge source="ARE" target="GEO">
      <data key="d0">126994</data>
    </edge>
    <edge source="ARE" target="GMB">
      <data key="d0">1669299</data>
    </edge>
    <edge source="ARE" target="PSE">
      <data key="d0">185516</data>
    </edge>
    <edge source="ARE" target="DEU">
      <data key="d0">39194446</data>
    </edge>
    <edge source="ARE" target="GHA">
      <data key="d0">25502787</data>
    </edge>
    <edge source="ARE" target="GRC">
      <data key="d0">84845</data>
    </edge>
    <edge source="ARE" target="HKG">
      <data key="d0">724504</data>
    </edge>
    <edge source="ARE" target="HUN">
      <data key="d0">28420</data>
    </edge>
    <edge source="ARE" target="IDN">
      <data key="d0">5486015</data>
    </edge>
    <edge source="ARE" target="ITA">
      <data key="d0">88786</data>
    </edge>
    <edge source="ARE" target="CIV">
      <data key="d0">6730313</data>
    </edge>
    <edge source="ARE" target="JPN">
      <data key="d0">82742</data>
    </edge>
    <edge source="ARE" target="KAZ">
      <data key="d0">1029383</data>
    </edge>
    <edge source="ARE" target="JOR">
      <data key="d0">2696316</data>
    </edge>
    <edge source="ARE" target="KOR">
      <data key="d0">14803497</data>
    </edge>
    <edge source="ARE" target="KGZ">
      <data key="d0">45377</data>
    </edge>
    <edge source="ARE" target="LBN">
      <data key="d0">16012270</data>
    </edge>
    <edge source="ARE" target="LVA">
      <data key="d0">313994</data>
    </edge>
    <edge source="ARE" target="MDG">
      <data key="d0">10091650</data>
    </edge>
    <edge source="ARE" target="MWI">
      <data key="d0">4201207</data>
    </edge>
    <edge source="ARE" target="MYS">
      <data key="d0">10880028</data>
    </edge>
    <edge source="ARE" target="MRT">
      <data key="d0">1498472</data>
    </edge>
    <edge source="ARE" target="MUS">
      <data key="d0">1602548</data>
    </edge>
    <edge source="ARE" target="MAR">
      <data key="d0">3773103</data>
    </edge>
    <edge source="ARE" target="MOZ">
      <data key="d0">17761398</data>
    </edge>
    <edge source="ARE" target="OMN">
      <data key="d0">152161846</data>
    </edge>
    <edge source="ARE" target="NAM">
      <data key="d0">160960</data>
    </edge>
    <edge source="ARE" target="NLD">
      <data key="d0">40941176</data>
    </edge>
    <edge source="ARE" target="NZL">
      <data key="d0">1235440</data>
    </edge>
    <edge source="ARE" target="NIC">
      <data key="d0">267328</data>
    </edge>
    <edge source="ARE" target="NER">
      <data key="d0">950699</data>
    </edge>
    <edge source="ARE" target="NOR">
      <data key="d0">59721</data>
    </edge>
    <edge source="ARE" target="PAK">
      <data key="d0">687943719</data>
    </edge>
    <edge source="ARE" target="PAN">
      <data key="d0">63963</data>
    </edge>
    <edge source="ARE" target="PER">
      <data key="d0">473578</data>
    </edge>
    <edge source="ARE" target="PHL">
      <data key="d0">14840071</data>
    </edge>
    <edge source="ARE" target="POL">
      <data key="d0">14391</data>
    </edge>
    <edge source="ARE" target="PRT">
      <data key="d0">233662</data>
    </edge>
    <edge source="ARE" target="ROU">
      <data key="d0">93453</data>
    </edge>
    <edge source="ARE" target="RUS">
      <data key="d0">510947</data>
    </edge>
    <edge source="ARE" target="SAU">
      <data key="d0">232879603</data>
    </edge>
    <edge source="ARE" target="SEN">
      <data key="d0">14451048</data>
    </edge>
    <edge source="ARE" target="IND">
      <data key="d0">67153241</data>
    </edge>
    <edge source="ARE" target="SGP">
      <data key="d0">44533061</data>
    </edge>
    <edge source="ARE" target="VNM">
      <data key="d0">4873997</data>
    </edge>
    <edge source="ARE" target="ZAF">
      <data key="d0">13487156</data>
    </edge>
    <edge source="ARE" target="ZWE">
      <data key="d0">1686227</data>
    </edge>
    <edge source="ARE" target="ESP">
      <data key="d0">42026</data>
    </edge>
    <edge source="ARE" target="CHE">
      <data key="d0">4083860</data>
    </edge>
    <edge source="ARE" target="THA">
      <data key="d0">636361</data>
    </edge>
    <edge source="ARE" target="TGO">
      <data key="d0">6407834</data>
    </edge>
    <edge source="ARE" target="TUN">
      <data key="d0">1685616</data>
    </edge>
    <edge source="ARE" target="TUR">
      <data key="d0">6879344</data>
    </edge>
    <edge source="ARE" target="UGA">
      <data key="d0">3521205</data>
    </edge>
    <edge source="ARE" target="UKR">
      <data key="d0">510285</data>
    </edge>
    <edge source="ARE" target="EGY">
      <data key="d0">27884767</data>
    </edge>
    <edge source="ARE" target="GBR">
      <data key="d0">53090887</data>
    </edge>
    <edge source="ARE" target="TZA">
      <data key="d0">164930832</data>
    </edge>
    <edge source="ARE" target="USA">
      <data key="d0">1620460</data>
    </edge>
    <edge source="ARE" target="BFA">
      <data key="d0">216336</data>
    </edge>
    <edge source="ARE" target="URY">
      <data key="d0">15830</data>
    </edge>
    <edge source="TUN" target="DZA">
      <data key="d0">3168924</data>
    </edge>
    <edge source="TUN" target="BEL">
      <data key="d0">192032</data>
    </edge>
    <edge source="TUN" target="CMR">
      <data key="d0">55131</data>
    </edge>
    <edge source="TUN" target="BEN">
      <data key="d0">60843</data>
    </edge>
    <edge source="TUN" target="FRA">
      <data key="d0">247440852</data>
    </edge>
    <edge source="TUN" target="DEU">
      <data key="d0">49051143</data>
    </edge>
    <edge source="TUN" target="GHA">
      <data key="d0">74518</data>
    </edge>
    <edge source="TUN" target="GRC">
      <data key="d0">71447</data>
    </edge>
    <edge source="TUN" target="IRL">
      <data key="d0">19369</data>
    </edge>
    <edge source="TUN" target="ITA">
      <data key="d0">717832526</data>
    </edge>
    <edge source="TUN" target="CIV">
      <data key="d0">300629</data>
    </edge>
    <edge source="TUN" target="MAR">
      <data key="d0">61562</data>
    </edge>
    <edge source="TUN" target="NLD">
      <data key="d0">353209427</data>
    </edge>
    <edge source="TUN" target="PAN">
      <data key="d0">74021</data>
    </edge>
    <edge source="TUN" target="POL">
      <data key="d0">89775208</data>
    </edge>
    <edge source="TUN" target="PRT">
      <data key="d0">2146832</data>
    </edge>
    <edge source="TUN" target="RUS">
      <data key="d0">154281</data>
    </edge>
    <edge source="TUN" target="SEN">
      <data key="d0">71908</data>
    </edge>
    <edge source="TUN" target="SVN">
      <data key="d0">10197</data>
    </edge>
    <edge source="TUN" target="ESP">
      <data key="d0">197007734</data>
    </edge>
    <edge source="TUN" target="CHE">
      <data key="d0">700829505</data>
    </edge>
    <edge source="TUN" target="TUR">
      <data key="d0">393784</data>
    </edge>
    <edge source="TUN" target="EGY">
      <data key="d0">1034971</data>
    </edge>
    <edge source="TUN" target="GBR">
      <data key="d0">267811073</data>
    </edge>
    <edge source="TUN" target="USA">
      <data key="d0">74921729</data>
    </edge>
    <edge source="TUN" target="BFA">
      <data key="d0">1310983</data>
    </edge>
    <edge source="TUR" target="ALB">
      <data key="d0">1234550</data>
    </edge>
    <edge source="TUR" target="DZA">
      <data key="d0">24482010</data>
    </edge>
    <edge source="TUR" target="AZE">
      <data key="d0">27762982</data>
    </edge>
    <edge source="TUR" target="ARG">
      <data key="d0">440420</data>
    </edge>
    <edge source="TUR" target="AUS">
      <data key="d0">329991</data>
    </edge>
    <edge source="TUR" target="AUT">
      <data key="d0">8110263</data>
    </edge>
    <edge source="TUR" target="ARM">
      <data key="d0">240802</data>
    </edge>
    <edge source="TUR" target="BEL">
      <data key="d0">34481253</data>
    </edge>
    <edge source="TUR" target="BRA">
      <data key="d0">175231900</data>
    </edge>
    <edge source="TUR" target="BGR">
      <data key="d0">3734045</data>
    </edge>
    <edge source="TUR" target="BLR">
      <data key="d0">1137491</data>
    </edge>
    <edge source="TUR" target="KHM">
      <data key="d0">1966286</data>
    </edge>
    <edge source="TUR" target="CMR">
      <data key="d0">739222</data>
    </edge>
    <edge source="TUR" target="CAN">
      <data key="d0">1592395</data>
    </edge>
    <edge source="TUR" target="LKA">
      <data key="d0">31723</data>
    </edge>
    <edge source="TUR" target="CHL">
      <data key="d0">1657905</data>
    </edge>
    <edge source="TUR" target="CHN">
      <data key="d0">30094451</data>
    </edge>
    <edge source="TUR" target="COL">
      <data key="d0">1279187</data>
    </edge>
    <edge source="TUR" target="HRV">
      <data key="d0">2064543</data>
    </edge>
    <edge source="TUR" target="CZE">
      <data key="d0">18282559</data>
    </edge>
    <edge source="TUR" target="BEN">
      <data key="d0">7511517</data>
    </edge>
    <edge source="TUR" target="DNK">
      <data key="d0">51707519</data>
    </edge>
    <edge source="TUR" target="ECU">
      <data key="d0">615241</data>
    </edge>
    <edge source="TUR" target="ETH">
      <data key="d0">818991</data>
    </edge>
    <edge source="TUR" target="EST">
      <data key="d0">436383</data>
    </edge>
    <edge source="TUR" target="FIN">
      <data key="d0">6414122</data>
    </edge>
    <edge source="TUR" target="FRA">
      <data key="d0">25844687</data>
    </edge>
    <edge source="TUR" target="GEO">
      <data key="d0">9535715</data>
    </edge>
    <edge source="TUR" target="GMB">
      <data key="d0">766240</data>
    </edge>
    <edge source="TUR" target="PSE">
      <data key="d0">706442</data>
    </edge>
    <edge source="TUR" target="DEU">
      <data key="d0">185458035</data>
    </edge>
    <edge source="TUR" target="GHA">
      <data key="d0">29450588</data>
    </edge>
    <edge source="TUR" target="GRC">
      <data key="d0">124126430</data>
    </edge>
    <edge source="TUR" target="GTM">
      <data key="d0">1666657</data>
    </edge>
    <edge source="TUR" target="HND">
      <data key="d0">235505</data>
    </edge>
    <edge source="TUR" target="HKG">
      <data key="d0">5403339</data>
    </edge>
    <edge source="TUR" target="HUN">
      <data key="d0">342132</data>
    </edge>
    <edge source="TUR" target="IDN">
      <data key="d0">123486</data>
    </edge>
    <edge source="TUR" target="IRL">
      <data key="d0">8917641</data>
    </edge>
    <edge source="TUR" target="ISR">
      <data key="d0">13050815</data>
    </edge>
    <edge source="TUR" target="ITA">
      <data key="d0">179563862</data>
    </edge>
    <edge source="TUR" target="CIV">
      <data key="d0">994636</data>
    </edge>
    <edge source="TUR" target="JPN">
      <data key="d0">16663191</data>
    </edge>
    <edge source="TUR" target="KAZ">
      <data key="d0">16689709</data>
    </edge>
    <edge source="TUR" target="JOR">
      <data key="d0">278213592</data>
    </edge>
    <edge source="TUR" target="KOR">
      <data key="d0">26898044</data>
    </edge>
    <edge source="TUR" target="KGZ">
      <data key="d0">416373</data>
    </edge>
    <edge source="TUR" target="LBN">
      <data key="d0">38186318</data>
    </edge>
    <edge source="TUR" target="LVA">
      <data key="d0">4107610</data>
    </edge>
    <edge source="TUR" target="LTU">
      <data key="d0">3060301</data>
    </edge>
    <edge source="TUR" target="MDG">
      <data key="d0">49964</data>
    </edge>
    <edge source="TUR" target="MYS">
      <data key="d0">12405281</data>
    </edge>
    <edge source="TUR" target="MRT">
      <data key="d0">1550015</data>
    </edge>
    <edge source="TUR" target="MUS">
      <data key="d0">220602</data>
    </edge>
    <edge source="TUR" target="MEX">
      <data key="d0">482920</data>
    </edge>
    <edge source="TUR" target="MDA">
      <data key="d0">4440538</data>
    </edge>
    <edge source="TUR" target="MAR">
      <data key="d0">8010462</data>
    </edge>
    <edge source="TUR" target="MOZ">
      <data key="d0">106429</data>
    </edge>
    <edge source="TUR" target="OMN">
      <data key="d0">45403377</data>
    </edge>
    <edge source="TUR" target="NLD">
      <data key="d0">259400671</data>
    </edge>
    <edge source="TUR" target="NZL">
      <data key="d0">259525</data>
    </edge>
    <edge source="TUR" target="NIC">
      <data key="d0">433276</data>
    </edge>
    <edge source="TUR" target="NOR">
      <data key="d0">13707839</data>
    </edge>
    <edge source="TUR" target="PAK">
      <data key="d0">14292017</data>
    </edge>
    <edge source="TUR" target="PAN">
      <data key="d0">31078314</data>
    </edge>
    <edge source="TUR" target="PER">
      <data key="d0">1397466</data>
    </edge>
    <edge source="TUR" target="PHL">
      <data key="d0">1071647</data>
    </edge>
    <edge source="TUR" target="POL">
      <data key="d0">6872568</data>
    </edge>
    <edge source="TUR" target="PRT">
      <data key="d0">3143597</data>
    </edge>
    <edge source="TUR" target="ROU">
      <data key="d0">46203699</data>
    </edge>
    <edge source="TUR" target="RUS">
      <data key="d0">159572522</data>
    </edge>
    <edge source="TUR" target="SAU">
      <data key="d0">89094235</data>
    </edge>
    <edge source="TUR" target="SEN">
      <data key="d0">3178895</data>
    </edge>
    <edge source="TUR" target="SRB">
      <data key="d0">3319584</data>
    </edge>
    <edge source="TUR" target="IND">
      <data key="d0">8772020</data>
    </edge>
    <edge source="TUR" target="SGP">
      <data key="d0">205197081</data>
    </edge>
    <edge source="TUR" target="SVK">
      <data key="d0">794923</data>
    </edge>
    <edge source="TUR" target="VNM">
      <data key="d0">693907</data>
    </edge>
    <edge source="TUR" target="SVN">
      <data key="d0">3016131</data>
    </edge>
    <edge source="TUR" target="ZAF">
      <data key="d0">33675906</data>
    </edge>
    <edge source="TUR" target="ZWE">
      <data key="d0">98336</data>
    </edge>
    <edge source="TUR" target="ESP">
      <data key="d0">101067973</data>
    </edge>
    <edge source="TUR" target="SWE">
      <data key="d0">13395171</data>
    </edge>
    <edge source="TUR" target="CHE">
      <data key="d0">108771306</data>
    </edge>
    <edge source="TUR" target="THA">
      <data key="d0">110776</data>
    </edge>
    <edge source="TUR" target="TGO">
      <data key="d0">198702337</data>
    </edge>
    <edge source="TUR" target="ARE">
      <data key="d0">761787355</data>
    </edge>
    <edge source="TUR" target="TUN">
      <data key="d0">5591221</data>
    </edge>
    <edge source="TUR" target="UKR">
      <data key="d0">35345286</data>
    </edge>
    <edge source="TUR" target="MKD">
      <data key="d0">570342</data>
    </edge>
    <edge source="TUR" target="EGY">
      <data key="d0">1525643855</data>
    </edge>
    <edge source="TUR" target="GBR">
      <data key="d0">222271507</data>
    </edge>
    <edge source="TUR" target="TZA">
      <data key="d0">1680290</data>
    </edge>
    <edge source="TUR" target="USA">
      <data key="d0">151178421</data>
    </edge>
    <edge source="TUR" target="BFA">
      <data key="d0">203032</data>
    </edge>
    <edge source="TUR" target="URY">
      <data key="d0">550603</data>
    </edge>
    <edge source="USA" target="ALB">
      <data key="d0">2460184</data>
    </edge>
    <edge source="USA" target="DZA">
      <data key="d0">27399065</data>
    </edge>
    <edge source="USA" target="AZE">
      <data key="d0">158470</data>
    </edge>
    <edge source="USA" target="ARG">
      <data key="d0">2322073241</data>
    </edge>
    <edge source="USA" target="AUS">
      <data key="d0">352251562</data>
    </edge>
    <edge source="USA" target="AUT">
      <data key="d0">439190</data>
    </edge>
    <edge source="USA" target="ARM">
      <data key="d0">100481</data>
    </edge>
    <edge source="USA" target="BEL">
      <data key="d0">778762397</data>
    </edge>
    <edge source="USA" target="BOL">
      <data key="d0">43483878</data>
    </edge>
    <edge source="USA" target="BRA">
      <data key="d0">5689067011</data>
    </edge>
    <edge source="USA" target="BGR">
      <data key="d0">19946685</data>
    </edge>
    <edge source="USA" target="BLR">
      <data key="d0">35444</data>
    </edge>
    <edge source="USA" target="KHM">
      <data key="d0">394961</data>
    </edge>
    <edge source="USA" target="CMR">
      <data key="d0">365014</data>
    </edge>
    <edge source="USA" target="CAN">
      <data key="d0">14136083776</data>
    </edge>
    <edge source="USA" target="LKA">
      <data key="d0">638279</data>
    </edge>
    <edge source="USA" target="CHL">
      <data key="d0">5677322921</data>
    </edge>
    <edge source="USA" target="CHN">
      <data key="d0">1167884337</data>
    </edge>
    <edge source="USA" target="COL">
      <data key="d0">3458844784</data>
    </edge>
    <edge source="USA" target="CRI">
      <data key="d0">2062648068</data>
    </edge>
    <edge source="USA" target="HRV">
      <data key="d0">20841680</data>
    </edge>
    <edge source="USA" target="CZE">
      <data key="d0">2362495</data>
    </edge>
    <edge source="USA" target="BEN">
      <data key="d0">41269720</data>
    </edge>
    <edge source="USA" target="DNK">
      <data key="d0">18606905</data>
    </edge>
    <edge source="USA" target="ECU">
      <data key="d0">2481202477</data>
    </edge>
    <edge source="USA" target="SLV">
      <data key="d0">346370469</data>
    </edge>
    <edge source="USA" target="ETH">
      <data key="d0">44728</data>
    </edge>
    <edge source="USA" target="EST">
      <data key="d0">2514946</data>
    </edge>
    <edge source="USA" target="FIN">
      <data key="d0">56021976</data>
    </edge>
    <edge source="USA" target="FRA">
      <data key="d0">3729266440</data>
    </edge>
    <edge source="USA" target="GEO">
      <data key="d0">768801</data>
    </edge>
    <edge source="USA" target="DEU">
      <data key="d0">475009637</data>
    </edge>
    <edge source="USA" target="GHA">
      <data key="d0">86186863</data>
    </edge>
    <edge source="USA" target="GRC">
      <data key="d0">58552729</data>
    </edge>
    <edge source="USA" target="GTM">
      <data key="d0">1784501917</data>
    </edge>
    <edge source="USA" target="HND">
      <data key="d0">1347451028</data>
    </edge>
    <edge source="USA" target="HKG">
      <data key="d0">13072587</data>
    </edge>
    <edge source="USA" target="HUN">
      <data key="d0">1119241</data>
    </edge>
    <edge source="USA" target="IDN">
      <data key="d0">147611174</data>
    </edge>
    <edge source="USA" target="IRL">
      <data key="d0">76152662</data>
    </edge>
    <edge source="USA" target="ISR">
      <data key="d0">498055078</data>
    </edge>
    <edge source="USA" target="ITA">
      <data key="d0">547506174</data>
    </edge>
    <edge source="USA" target="CIV">
      <data key="d0">810883</data>
    </edge>
    <edge source="USA" target="JAM">
      <data key="d0">473947651</data>
    </edge>
    <edge source="USA" target="JPN">
      <data key="d0">1286379753</data>
    </edge>
    <edge source="USA" target="KAZ">
      <data key="d0">4667832</data>
    </edge>
    <edge source="USA" target="JOR">
      <data key="d0">297882647</data>
    </edge>
    <edge source="USA" target="KOR">
      <data key="d0">767527292</data>
    </edge>
    <edge source="USA" target="KGZ">
      <data key="d0">488757</data>
    </edge>
    <edge source="USA" target="LBN">
      <data key="d0">74606384</data>
    </edge>
    <edge source="USA" target="LVA">
      <data key="d0">2001850</data>
    </edge>
    <edge source="USA" target="LTU">
      <data key="d0">369888</data>
    </edge>
    <edge source="USA" target="MDG">
      <data key="d0">14035</data>
    </edge>
    <edge source="USA" target="MYS">
      <data key="d0">73122109</data>
    </edge>
    <edge source="USA" target="MRT">
      <data key="d0">130348857</data>
    </edge>
    <edge source="USA" target="MEX">
      <data key="d0">20624905040</data>
    </edge>
    <edge source="USA" target="MAR">
      <data key="d0">440931716</data>
    </edge>
    <edge source="USA" target="MOZ">
      <data key="d0">107333108</data>
    </edge>
    <edge source="USA" target="OMN">
      <data key="d0">5142193</data>
    </edge>
    <edge source="USA" target="NAM">
      <data key="d0">27867039</data>
    </edge>
    <edge source="USA" target="NLD">
      <data key="d0">9970285742</data>
    </edge>
    <edge source="USA" target="NZL">
      <data key="d0">82248515</data>
    </edge>
    <edge source="USA" target="NIC">
      <data key="d0">26873258</data>
    </edge>
    <edge source="USA" target="NOR">
      <data key="d0">240861682</data>
    </edge>
    <edge source="USA" target="PAK">
      <data key="d0">6032375</data>
    </edge>
    <edge source="USA" target="PAN">
      <data key="d0">5062931956</data>
    </edge>
    <edge source="USA" target="PRY">
      <data key="d0">40565065</data>
    </edge>
    <edge source="USA" target="PER">
      <data key="d0">2244046793</data>
    </edge>
    <edge source="USA" target="PHL">
      <data key="d0">16707748</data>
    </edge>
    <edge source="USA" target="POL">
      <data key="d0">1977108</data>
    </edge>
    <edge source="USA" target="PRT">
      <data key="d0">40773180</data>
    </edge>
    <edge source="USA" target="ROU">
      <data key="d0">170278304</data>
    </edge>
    <edge source="USA" target="RUS">
      <data key="d0">38257359</data>
    </edge>
    <edge source="USA" target="SAU">
      <data key="d0">43571395</data>
    </edge>
    <edge source="USA" target="SEN">
      <data key="d0">5313703</data>
    </edge>
    <edge source="USA" target="SRB">
      <data key="d0">1154274</data>
    </edge>
    <edge source="USA" target="IND">
      <data key="d0">719345727</data>
    </edge>
    <edge source="USA" target="SGP">
      <data key="d0">4420105427</data>
    </edge>
    <edge source="USA" target="SVK">
      <data key="d0">51975</data>
    </edge>
    <edge source="USA" target="VNM">
      <data key="d0">8342442</data>
    </edge>
    <edge source="USA" target="SVN">
      <data key="d0">61098991</data>
    </edge>
    <edge source="USA" target="ZAF">
      <data key="d0">162926257</data>
    </edge>
    <edge source="USA" target="ESP">
      <data key="d0">981420425</data>
    </edge>
    <edge source="USA" target="SWE">
      <data key="d0">6919912</data>
    </edge>
    <edge source="USA" target="CHE">
      <data key="d0">49215852</data>
    </edge>
    <edge source="USA" target="THA">
      <data key="d0">295158414</data>
    </edge>
    <edge source="USA" target="TGO">
      <data key="d0">264308486</data>
    </edge>
    <edge source="USA" target="ARE">
      <data key="d0">82732584</data>
    </edge>
    <edge source="USA" target="TUN">
      <data key="d0">93645531</data>
    </edge>
    <edge source="USA" target="TUR">
      <data key="d0">1011783510</data>
    </edge>
    <edge source="USA" target="UGA">
      <data key="d0">40235</data>
    </edge>
    <edge source="USA" target="UKR">
      <data key="d0">872116</data>
    </edge>
    <edge source="USA" target="EGY">
      <data key="d0">315345881</data>
    </edge>
    <edge source="USA" target="GBR">
      <data key="d0">1463088262</data>
    </edge>
    <edge source="USA" target="TZA">
      <data key="d0">83772</data>
    </edge>
    <edge source="USA" target="URY">
      <data key="d0">44546216</data>
    </edge>
    <edge source="ARG" target="BEL">
      <data key="d0">4258096</data>
    </edge>
    <edge source="ARG" target="BOL">
      <data key="d0">80638932</data>
    </edge>
    <edge source="ARG" target="BRA">
      <data key="d0">931030856</data>
    </edge>
    <edge source="ARG" target="CHL">
      <data key="d0">1050511937</data>
    </edge>
    <edge source="ARG" target="CHN">
      <data key="d0">650539147</data>
    </edge>
    <edge source="ARG" target="COL">
      <data key="d0">43085</data>
    </edge>
    <edge source="ARG" target="CRI">
      <data key="d0">14336</data>
    </edge>
    <edge source="ARG" target="ECU">
      <data key="d0">9778110</data>
    </edge>
    <edge source="ARG" target="IDN">
      <data key="d0">4181196</data>
    </edge>
    <edge source="ARG" target="NLD">
      <data key="d0">32256999</data>
    </edge>
    <edge source="ARG" target="PRY">
      <data key="d0">193527252</data>
    </edge>
    <edge source="ARG" target="ZAF">
      <data key="d0">9517076</data>
    </edge>
    <edge source="ARG" target="USA">
      <data key="d0">917954284</data>
    </edge>
    <edge source="ARG" target="URY">
      <data key="d0">4595089</data>
    </edge>
    <edge source="BOL" target="ARG">
      <data key="d0">136583452</data>
    </edge>
    <edge source="BOL" target="BRA">
      <data key="d0">1610230</data>
    </edge>
    <edge source="BOL" target="CHL">
      <data key="d0">103919448</data>
    </edge>
    <edge source="BOL" target="COL">
      <data key="d0">2563287</data>
    </edge>
    <edge source="BOL" target="DEU">
      <data key="d0">24532</data>
    </edge>
    <edge source="BOL" target="JOR">
      <data key="d0">69785</data>
    </edge>
    <edge source="BOL" target="PAN">
      <data key="d0">5641128</data>
    </edge>
    <edge source="BOL" target="PRY">
      <data key="d0">1444277</data>
    </edge>
    <edge source="BOL" target="PER">
      <data key="d0">6827849</data>
    </edge>
    <edge source="BOL" target="PRT">
      <data key="d0">132484</data>
    </edge>
    <edge source="BOL" target="ESP">
      <data key="d0">384474</data>
    </edge>
    <edge source="BOL" target="ARE">
      <data key="d0">17947</data>
    </edge>
    <edge source="BOL" target="USA">
      <data key="d0">171027239</data>
    </edge>
    <edge source="CHL" target="ARG">
      <data key="d0">5596457</data>
    </edge>
    <edge source="CHL" target="BOL">
      <data key="d0">126658802</data>
    </edge>
    <edge source="CHL" target="BRA">
      <data key="d0">41394</data>
    </edge>
    <edge source="CHL" target="COL">
      <data key="d0">41768</data>
    </edge>
    <edge source="CHL" target="ECU">
      <data key="d0">92248</data>
    </edge>
    <edge source="CHL" target="GTM">
      <data key="d0">44079</data>
    </edge>
    <edge source="CHL" target="MYS">
      <data key="d0">53180177</data>
    </edge>
    <edge source="CHL" target="NLD">
      <data key="d0">3149761</data>
    </edge>
    <edge source="CHL" target="PAN">
      <data key="d0">35160882</data>
    </edge>
    <edge source="CHL" target="PRY">
      <data key="d0">6972861</data>
    </edge>
    <edge source="CHL" target="PER">
      <data key="d0">34745498</data>
    </edge>
    <edge source="CHL" target="IND">
      <data key="d0">5085286</data>
    </edge>
    <edge source="CHL" target="USA">
      <data key="d0">63836884</data>
    </edge>
    <edge source="CHL" target="URY">
      <data key="d0">1688184</data>
    </edge>
    <edge source="COL" target="ARG">
      <data key="d0">41379807</data>
    </edge>
    <edge source="COL" target="BOL">
      <data key="d0">2549771</data>
    </edge>
    <edge source="COL" target="BRA">
      <data key="d0">39940537</data>
    </edge>
    <edge source="COL" target="CAN">
      <data key="d0">114012000</data>
    </edge>
    <edge source="COL" target="CHL">
      <data key="d0">1247721136</data>
    </edge>
    <edge source="COL" target="CHN">
      <data key="d0">2255815427</data>
    </edge>
    <edge source="COL" target="CRI">
      <data key="d0">6520694</data>
    </edge>
    <edge source="COL" target="BEN">
      <data key="d0">21250</data>
    </edge>
    <edge source="COL" target="DNK">
      <data key="d0">3379516</data>
    </edge>
    <edge source="COL" target="ECU">
      <data key="d0">33955677</data>
    </edge>
    <edge source="COL" target="SLV">
      <data key="d0">4831176</data>
    </edge>
    <edge source="COL" target="FRA">
      <data key="d0">83978636</data>
    </edge>
    <edge source="COL" target="DEU">
      <data key="d0">43573918</data>
    </edge>
    <edge source="COL" target="GTM">
      <data key="d0">358060381</data>
    </edge>
    <edge source="COL" target="HND">
      <data key="d0">114496614</data>
    </edge>
    <edge source="COL" target="HKG">
      <data key="d0">360250529</data>
    </edge>
    <edge source="COL" target="IDN">
      <data key="d0">115191070</data>
    </edge>
    <edge source="COL" target="ITA">
      <data key="d0">51335816</data>
    </edge>
    <edge source="COL" target="CIV">
      <data key="d0">105590579</data>
    </edge>
    <edge source="COL" target="MYS">
      <data key="d0">209419407</data>
    </edge>
    <edge source="COL" target="MEX">
      <data key="d0">38243920</data>
    </edge>
    <edge source="COL" target="NLD">
      <data key="d0">529697964</data>
    </edge>
    <edge source="COL" target="NIC">
      <data key="d0">11654</data>
    </edge>
    <edge source="COL" target="PAN">
      <data key="d0">2525797180</data>
    </edge>
    <edge source="COL" target="PRY">
      <data key="d0">2653147</data>
    </edge>
    <edge source="COL" target="PER">
      <data key="d0">417469410</data>
    </edge>
    <edge source="COL" target="SEN">
      <data key="d0">27382558</data>
    </edge>
    <edge source="COL" target="IND">
      <data key="d0">1149854196</data>
    </edge>
    <edge source="COL" target="SGP">
      <data key="d0">416085653</data>
    </edge>
    <edge source="COL" target="ZAF">
      <data key="d0">106614820</data>
    </edge>
    <edge source="COL" target="ESP">
      <data key="d0">2200784087</data>
    </edge>
    <edge source="COL" target="SWE">
      <data key="d0">1260832</data>
    </edge>
    <edge source="COL" target="CHE">
      <data key="d0">242004</data>
    </edge>
    <edge source="COL" target="TGO">
      <data key="d0">130482735</data>
    </edge>
    <edge source="COL" target="TUR">
      <data key="d0">134676</data>
    </edge>
    <edge source="COL" target="GBR">
      <data key="d0">10281959</data>
    </edge>
    <edge source="COL" target="USA">
      <data key="d0">15158234958</data>
    </edge>
    <edge source="COL" target="URY">
      <data key="d0">141846</data>
    </edge>
    <edge source="CRI" target="GTM">
      <data key="d0">142052</data>
    </edge>
    <edge source="CRI" target="HND">
      <data key="d0">23840</data>
    </edge>
    <edge source="CRI" target="HKG">
      <data key="d0">26427</data>
    </edge>
    <edge source="CRI" target="IRL">
      <data key="d0">10834</data>
    </edge>
    <edge source="CRI" target="MEX">
      <data key="d0">98960</data>
    </edge>
    <edge source="CRI" target="NIC">
      <data key="d0">264816</data>
    </edge>
    <edge source="CRI" target="PAN">
      <data key="d0">3727398</data>
    </edge>
    <edge source="CRI" target="PHL">
      <data key="d0">54720</data>
    </edge>
    <edge source="CRI" target="ARE">
      <data key="d0">10769</data>
    </edge>
    <edge source="CRI" target="USA">
      <data key="d0">264381</data>
    </edge>
    <edge source="ECU" target="BOL">
      <data key="d0">127950</data>
    </edge>
    <edge source="ECU" target="CAN">
      <data key="d0">37031978</data>
    </edge>
    <edge source="ECU" target="CHL">
      <data key="d0">1655292676</data>
    </edge>
    <edge source="ECU" target="CHN">
      <data key="d0">180100773</data>
    </edge>
    <edge source="ECU" target="COL">
      <data key="d0">4175314</data>
    </edge>
    <edge source="ECU" target="CRI">
      <data key="d0">35383</data>
    </edge>
    <edge source="ECU" target="SLV">
      <data key="d0">140588723</data>
    </edge>
    <edge source="ECU" target="GTM">
      <data key="d0">74505498</data>
    </edge>
    <edge source="ECU" target="HND">
      <data key="d0">121059203</data>
    </edge>
    <edge source="ECU" target="JPN">
      <data key="d0">492324212</data>
    </edge>
    <edge source="ECU" target="NIC">
      <data key="d0">32256</data>
    </edge>
    <edge source="ECU" target="PAN">
      <data key="d0">871346283</data>
    </edge>
    <edge source="ECU" target="PER">
      <data key="d0">1655943580</data>
    </edge>
    <edge source="ECU" target="IND">
      <data key="d0">56472269</data>
    </edge>
    <edge source="ECU" target="USA">
      <data key="d0">8365812036</data>
    </edge>
    <edge source="PRY" target="ARG">
      <data key="d0">238064</data>
    </edge>
    <edge source="PRY" target="BOL">
      <data key="d0">5036960</data>
    </edge>
    <edge source="ZAF" target="ARG">
      <data key="d0">3152673</data>
    </edge>
    <edge source="ZAF" target="AUS">
      <data key="d0">11045152</data>
    </edge>
    <edge source="ZAF" target="BEL">
      <data key="d0">167603</data>
    </edge>
    <edge source="ZAF" target="BWA">
      <data key="d0">1001632835</data>
    </edge>
    <edge source="ZAF" target="BRA">
      <data key="d0">24999933</data>
    </edge>
    <edge source="ZAF" target="BDI">
      <data key="d0">911720</data>
    </edge>
    <edge source="ZAF" target="CMR">
      <data key="d0">1106302</data>
    </edge>
    <edge source="ZAF" target="CAN">
      <data key="d0">96578</data>
    </edge>
    <edge source="ZAF" target="CHL">
      <data key="d0">1198539</data>
    </edge>
    <edge source="ZAF" target="CHN">
      <data key="d0">10852295</data>
    </edge>
    <edge source="ZAF" target="COL">
      <data key="d0">1286519</data>
    </edge>
    <edge source="ZAF" target="CRI">
      <data key="d0">11295</data>
    </edge>
    <edge source="ZAF" target="HRV">
      <data key="d0">47158</data>
    </edge>
    <edge source="ZAF" target="DNK">
      <data key="d0">379388</data>
    </edge>
    <edge source="ZAF" target="ECU">
      <data key="d0">167394</data>
    </edge>
    <edge source="ZAF" target="SLV">
      <data key="d0">39556</data>
    </edge>
    <edge source="ZAF" target="ETH">
      <data key="d0">71286</data>
    </edge>
    <edge source="ZAF" target="FRA">
      <data key="d0">17547560</data>
    </edge>
    <edge source="ZAF" target="GMB">
      <data key="d0">257523</data>
    </edge>
    <edge source="ZAF" target="DEU">
      <data key="d0">52825637</data>
    </edge>
    <edge source="ZAF" target="GHA">
      <data key="d0">3405243</data>
    </edge>
    <edge source="ZAF" target="GRC">
      <data key="d0">1001563</data>
    </edge>
    <edge source="ZAF" target="HND">
      <data key="d0">27286</data>
    </edge>
    <edge source="ZAF" target="HKG">
      <data key="d0">824487</data>
    </edge>
    <edge source="ZAF" target="IDN">
      <data key="d0">1716424</data>
    </edge>
    <edge source="ZAF" target="IRL">
      <data key="d0">210946</data>
    </edge>
    <edge source="ZAF" target="ISR">
      <data key="d0">1783709</data>
    </edge>
    <edge source="ZAF" target="ITA">
      <data key="d0">5150174</data>
    </edge>
    <edge source="ZAF" target="CIV">
      <data key="d0">1015514</data>
    </edge>
    <edge source="ZAF" target="JPN">
      <data key="d0">14190255</data>
    </edge>
    <edge source="ZAF" target="KOR">
      <data key="d0">3811421</data>
    </edge>
    <edge source="ZAF" target="LBN">
      <data key="d0">31398</data>
    </edge>
    <edge source="ZAF" target="MDG">
      <data key="d0">4777241</data>
    </edge>
    <edge source="ZAF" target="MWI">
      <data key="d0">14958407</data>
    </edge>
    <edge source="ZAF" target="MYS">
      <data key="d0">265270111</data>
    </edge>
    <edge source="ZAF" target="MRT">
      <data key="d0">412174</data>
    </edge>
    <edge source="ZAF" target="MUS">
      <data key="d0">17931926</data>
    </edge>
    <edge source="ZAF" target="MEX">
      <data key="d0">50177</data>
    </edge>
    <edge source="ZAF" target="MAR">
      <data key="d0">43012</data>
    </edge>
    <edge source="ZAF" target="MOZ">
      <data key="d0">63847183</data>
    </edge>
    <edge source="ZAF" target="OMN">
      <data key="d0">36062128</data>
    </edge>
    <edge source="ZAF" target="NAM">
      <data key="d0">89829674</data>
    </edge>
    <edge source="ZAF" target="NLD">
      <data key="d0">67141566</data>
    </edge>
    <edge source="ZAF" target="NZL">
      <data key="d0">416436</data>
    </edge>
    <edge source="ZAF" target="NOR">
      <data key="d0">293371</data>
    </edge>
    <edge source="ZAF" target="PAK">
      <data key="d0">322978</data>
    </edge>
    <edge source="ZAF" target="PAN">
      <data key="d0">3523422</data>
    </edge>
    <edge source="ZAF" target="PER">
      <data key="d0">1660568</data>
    </edge>
    <edge source="ZAF" target="PHL">
      <data key="d0">188152</data>
    </edge>
    <edge source="ZAF" target="POL">
      <data key="d0">15791</data>
    </edge>
    <edge source="ZAF" target="PRT">
      <data key="d0">1201538</data>
    </edge>
    <edge source="ZAF" target="RUS">
      <data key="d0">704815</data>
    </edge>
    <edge source="ZAF" target="SAU">
      <data key="d0">4772849</data>
    </edge>
    <edge source="ZAF" target="SEN">
      <data key="d0">783885</data>
    </edge>
    <edge source="ZAF" target="IND">
      <data key="d0">18152876</data>
    </edge>
    <edge source="ZAF" target="SGP">
      <data key="d0">299883553</data>
    </edge>
    <edge source="ZAF" target="SVK">
      <data key="d0">10945</data>
    </edge>
    <edge source="ZAF" target="VNM">
      <data key="d0">32492</data>
    </edge>
    <edge source="ZAF" target="SVN">
      <data key="d0">18421</data>
    </edge>
    <edge source="ZAF" target="ZWE">
      <data key="d0">89050446</data>
    </edge>
    <edge source="ZAF" target="ESP">
      <data key="d0">4770185</data>
    </edge>
    <edge source="ZAF" target="THA">
      <data key="d0">675630</data>
    </edge>
    <edge source="ZAF" target="TGO">
      <data key="d0">202981</data>
    </edge>
    <edge source="ZAF" target="ARE">
      <data key="d0">2503548</data>
    </edge>
    <edge source="ZAF" target="TUR">
      <data key="d0">2239890</data>
    </edge>
    <edge source="ZAF" target="UGA">
      <data key="d0">966065</data>
    </edge>
    <edge source="ZAF" target="UKR">
      <data key="d0">227016</data>
    </edge>
    <edge source="ZAF" target="EGY">
      <data key="d0">154366</data>
    </edge>
    <edge source="ZAF" target="GBR">
      <data key="d0">5733193</data>
    </edge>
    <edge source="ZAF" target="TZA">
      <data key="d0">18053214</data>
    </edge>
    <edge source="ZAF" target="USA">
      <data key="d0">82886048</data>
    </edge>
    <edge source="ZAF" target="BFA">
      <data key="d0">391228</data>
    </edge>
    <edge source="ZAF" target="URY">
      <data key="d0">56080</data>
    </edge>
    <edge source="URY" target="ARG">
      <data key="d0">4392615</data>
    </edge>
    <edge source="URY" target="BRA">
      <data key="d0">41376335</data>
    </edge>
    <edge source="URY" target="PAN">
      <data key="d0">4822671</data>
    </edge>
    <edge source="URY" target="PRY">
      <data key="d0">22894405</data>
    </edge>
    <edge source="URY" target="CHE">
      <data key="d0">2149409</data>
    </edge>
    <edge source="URY" target="USA">
      <data key="d0">13782235</data>
    </edge>
    <edge source="GHA" target="CAN">
      <data key="d0">101948129</data>
    </edge>
    <edge source="GHA" target="CHN">
      <data key="d0">430794208</data>
    </edge>
    <edge source="GHA" target="FRA">
      <data key="d0">1257779733</data>
    </edge>
    <edge source="GHA" target="GMB">
      <data key="d0">76268</data>
    </edge>
    <edge source="GHA" target="ITA">
      <data key="d0">1148886762</data>
    </edge>
    <edge source="GHA" target="CIV">
      <data key="d0">783651</data>
    </edge>
    <edge source="GHA" target="NLD">
      <data key="d0">157912207</data>
    </edge>
    <edge source="GHA" target="SEN">
      <data key="d0">73598</data>
    </edge>
    <edge source="GHA" target="ZAF">
      <data key="d0">344620215</data>
    </edge>
    <edge source="GHA" target="ESP">
      <data key="d0">109365268</data>
    </edge>
    <edge source="GHA" target="TGO">
      <data key="d0">56449748</data>
    </edge>
    <edge source="GHA" target="TUR">
      <data key="d0">7422644</data>
    </edge>
    <edge source="GHA" target="UGA">
      <data key="d0">207805</data>
    </edge>
    <edge source="GHA" target="GBR">
      <data key="d0">79422489</data>
    </edge>
    <edge source="GHA" target="USA">
      <data key="d0">103416820</data>
    </edge>
    <edge source="GHA" target="BFA">
      <data key="d0">245424</data>
    </edge>
    <edge source="MYS" target="ARG">
      <data key="d0">37792674</data>
    </edge>
    <edge source="MYS" target="AUS">
      <data key="d0">4647663767</data>
    </edge>
    <edge source="MYS" target="BEL">
      <data key="d0">50369917</data>
    </edge>
    <edge source="MYS" target="BRA">
      <data key="d0">18609141</data>
    </edge>
    <edge source="MYS" target="BGR">
      <data key="d0">57915</data>
    </edge>
    <edge source="MYS" target="KHM">
      <data key="d0">8810566</data>
    </edge>
    <edge source="MYS" target="CMR">
      <data key="d0">22721</data>
    </edge>
    <edge source="MYS" target="LKA">
      <data key="d0">321235933</data>
    </edge>
    <edge source="MYS" target="CHN">
      <data key="d0">1461596022</data>
    </edge>
    <edge source="MYS" target="COL">
      <data key="d0">4398635</data>
    </edge>
    <edge source="MYS" target="ECU">
      <data key="d0">437125</data>
    </edge>
    <edge source="MYS" target="FRA">
      <data key="d0">11212959</data>
    </edge>
    <edge source="MYS" target="DEU">
      <data key="d0">43795476</data>
    </edge>
    <edge source="MYS" target="GHA">
      <data key="d0">20867</data>
    </edge>
    <edge source="MYS" target="GTM">
      <data key="d0">137401</data>
    </edge>
    <edge source="MYS" target="HKG">
      <data key="d0">138746953</data>
    </edge>
    <edge source="MYS" target="IDN">
      <data key="d0">2154919109</data>
    </edge>
    <edge source="MYS" target="ITA">
      <data key="d0">30145324</data>
    </edge>
    <edge source="MYS" target="JPN">
      <data key="d0">1729601374</data>
    </edge>
    <edge source="MYS" target="KOR">
      <data key="d0">1159216925</data>
    </edge>
    <edge source="MYS" target="LBN">
      <data key="d0">47197</data>
    </edge>
    <edge source="MYS" target="MUS">
      <data key="d0">11283043</data>
    </edge>
    <edge source="MYS" target="MEX">
      <data key="d0">283339</data>
    </edge>
    <edge source="MYS" target="MOZ">
      <data key="d0">37946847</data>
    </edge>
    <edge source="MYS" target="OMN">
      <data key="d0">7601051</data>
    </edge>
    <edge source="MYS" target="NLD">
      <data key="d0">8956764</data>
    </edge>
    <edge source="MYS" target="NZL">
      <data key="d0">498390410</data>
    </edge>
    <edge source="MYS" target="PAK">
      <data key="d0">1375675</data>
    </edge>
    <edge source="MYS" target="PAN">
      <data key="d0">393706</data>
    </edge>
    <edge source="MYS" target="PER">
      <data key="d0">412982</data>
    </edge>
    <edge source="MYS" target="PHL">
      <data key="d0">305183496</data>
    </edge>
    <edge source="MYS" target="PRT">
      <data key="d0">29793308</data>
    </edge>
    <edge source="MYS" target="RUS">
      <data key="d0">9743658</data>
    </edge>
    <edge source="MYS" target="SAU">
      <data key="d0">53280261</data>
    </edge>
    <edge source="MYS" target="IND">
      <data key="d0">1866476754</data>
    </edge>
    <edge source="MYS" target="SGP">
      <data key="d0">7867301189</data>
    </edge>
    <edge source="MYS" target="VNM">
      <data key="d0">207540813</data>
    </edge>
    <edge source="MYS" target="ZAF">
      <data key="d0">114205724</data>
    </edge>
    <edge source="MYS" target="THA">
      <data key="d0">2021811716</data>
    </edge>
    <edge source="MYS" target="ARE">
      <data key="d0">21314522</data>
    </edge>
    <edge source="MYS" target="EGY">
      <data key="d0">85671</data>
    </edge>
    <edge source="MYS" target="GBR">
      <data key="d0">21202288</data>
    </edge>
    <edge source="MYS" target="TZA">
      <data key="d0">754765</data>
    </edge>
    <edge source="MYS" target="USA">
      <data key="d0">165098182</data>
    </edge>
    <edge source="NZL" target="AUS">
      <data key="d0">1588176350</data>
    </edge>
    <edge source="NZL" target="HKG">
      <data key="d0">72817</data>
    </edge>
    <edge source="NZL" target="IDN">
      <data key="d0">19483545</data>
    </edge>
    <edge source="NZL" target="ITA">
      <data key="d0">20492</data>
    </edge>
    <edge source="NZL" target="JPN">
      <data key="d0">47758178</data>
    </edge>
    <edge source="NZL" target="MYS">
      <data key="d0">25689</data>
    </edge>
    <edge source="NZL" target="SGP">
      <data key="d0">71910893</data>
    </edge>
    <edge source="NZL" target="THA">
      <data key="d0">10923</data>
    </edge>
    <edge source="NZL" target="GBR">
      <data key="d0">24748</data>
    </edge>
    <edge source="NZL" target="USA">
      <data key="d0">249090</data>
    </edge>
    <edge source="PAK" target="CHN">
      <data key="d0">36907</data>
    </edge>
    <edge source="PAK" target="KOR">
      <data key="d0">15733628</data>
    </edge>
    <edge source="PAK" target="SAU">
      <data key="d0">35475</data>
    </edge>
    <edge source="PAK" target="IND">
      <data key="d0">2788455</data>
    </edge>
    <edge source="PAK" target="ARE">
      <data key="d0">294151564</data>
    </edge>
    <edge source="PAK" target="TUR">
      <data key="d0">7190258</data>
    </edge>
    <edge source="PAK" target="TZA">
      <data key="d0">260706</data>
    </edge>
    <edge source="PHL" target="AUS">
      <data key="d0">5081294</data>
    </edge>
    <edge source="PHL" target="KHM">
      <data key="d0">220275</data>
    </edge>
    <edge source="PHL" target="CHN">
      <data key="d0">1162350</data>
    </edge>
    <edge source="PHL" target="HKG">
      <data key="d0">138008731</data>
    </edge>
    <edge source="PHL" target="IDN">
      <data key="d0">4214884</data>
    </edge>
    <edge source="PHL" target="JPN">
      <data key="d0">67497</data>
    </edge>
    <edge source="PHL" target="KOR">
      <data key="d0">554358512</data>
    </edge>
    <edge source="PHL" target="MYS">
      <data key="d0">80436035</data>
    </edge>
    <edge source="PHL" target="MEX">
      <data key="d0">58950</data>
    </edge>
    <edge source="PHL" target="NZL">
      <data key="d0">235511</data>
    </edge>
    <edge source="PHL" target="PAK">
      <data key="d0">950585</data>
    </edge>
    <edge source="PHL" target="IND">
      <data key="d0">1707641</data>
    </edge>
    <edge source="PHL" target="SGP">
      <data key="d0">227526235</data>
    </edge>
    <edge source="PHL" target="VNM">
      <data key="d0">612665</data>
    </edge>
    <edge source="PHL" target="THA">
      <data key="d0">46629302</data>
    </edge>
    <edge source="PHL" target="ARE">
      <data key="d0">76160</data>
    </edge>
    <edge source="PHL" target="TZA">
      <data key="d0">32745</data>
    </edge>
    <edge source="VNM" target="AUS">
      <data key="d0">1726752393</data>
    </edge>
    <edge source="VNM" target="KHM">
      <data key="d0">818111691</data>
    </edge>
    <edge source="VNM" target="LKA">
      <data key="d0">87352</data>
    </edge>
    <edge source="VNM" target="CHN">
      <data key="d0">1425799060</data>
    </edge>
    <edge source="VNM" target="COL">
      <data key="d0">1057000</data>
    </edge>
    <edge source="VNM" target="CZE">
      <data key="d0">36745</data>
    </edge>
    <edge source="VNM" target="DNK">
      <data key="d0">386400</data>
    </edge>
    <edge source="VNM" target="FIN">
      <data key="d0">206300</data>
    </edge>
    <edge source="VNM" target="FRA">
      <data key="d0">38801835</data>
    </edge>
    <edge source="VNM" target="DEU">
      <data key="d0">183280</data>
    </edge>
    <edge source="VNM" target="GRC">
      <data key="d0">58642</data>
    </edge>
    <edge source="VNM" target="HKG">
      <data key="d0">11820801</data>
    </edge>
    <edge source="VNM" target="IDN">
      <data key="d0">131193774</data>
    </edge>
    <edge source="VNM" target="ISR">
      <data key="d0">40395</data>
    </edge>
    <edge source="VNM" target="ITA">
      <data key="d0">1532175</data>
    </edge>
    <edge source="VNM" target="JPN">
      <data key="d0">2558083458</data>
    </edge>
    <edge source="VNM" target="KOR">
      <data key="d0">925904253</data>
    </edge>
    <edge source="VNM" target="MYS">
      <data key="d0">1075880202</data>
    </edge>
    <edge source="VNM" target="NLD">
      <data key="d0">129084</data>
    </edge>
    <edge source="VNM" target="NZL">
      <data key="d0">145047</data>
    </edge>
    <edge source="VNM" target="PAN">
      <data key="d0">30511739</data>
    </edge>
    <edge source="VNM" target="PHL">
      <data key="d0">2881373</data>
    </edge>
    <edge source="VNM" target="RUS">
      <data key="d0">14050399</data>
    </edge>
    <edge source="VNM" target="IND">
      <data key="d0">552082</data>
    </edge>
    <edge source="VNM" target="SGP">
      <data key="d0">308610486</data>
    </edge>
    <edge source="VNM" target="ESP">
      <data key="d0">10461</data>
    </edge>
    <edge source="VNM" target="THA">
      <data key="d0">493585799</data>
    </edge>
    <edge source="VNM" target="TUR">
      <data key="d0">61080</data>
    </edge>
    <edge source="VNM" target="UKR">
      <data key="d0">109740</data>
    </edge>
    <edge source="VNM" target="GBR">
      <data key="d0">241415</data>
    </edge>
    <edge source="VNM" target="USA">
      <data key="d0">385183469</data>
    </edge>
    <edge source="UKR" target="DZA">
      <data key="d0">3798069</data>
    </edge>
    <edge source="UKR" target="AZE">
      <data key="d0">3951692</data>
    </edge>
    <edge source="UKR" target="AUT">
      <data key="d0">4024048</data>
    </edge>
    <edge source="UKR" target="ARM">
      <data key="d0">1292276</data>
    </edge>
    <edge source="UKR" target="BEL">
      <data key="d0">2684446</data>
    </edge>
    <edge source="UKR" target="BRA">
      <data key="d0">19208755</data>
    </edge>
    <edge source="UKR" target="BGR">
      <data key="d0">3762953</data>
    </edge>
    <edge source="UKR" target="BLR">
      <data key="d0">784741</data>
    </edge>
    <edge source="UKR" target="CAN">
      <data key="d0">7466745</data>
    </edge>
    <edge source="UKR" target="CHL">
      <data key="d0">205227</data>
    </edge>
    <edge source="UKR" target="CHN">
      <data key="d0">5786436</data>
    </edge>
    <edge source="UKR" target="CZE">
      <data key="d0">59940937</data>
    </edge>
    <edge source="UKR" target="DNK">
      <data key="d0">5730303</data>
    </edge>
    <edge source="UKR" target="ECU">
      <data key="d0">10359</data>
    </edge>
    <edge source="UKR" target="ETH">
      <data key="d0">97195</data>
    </edge>
    <edge source="UKR" target="EST">
      <data key="d0">17737050</data>
    </edge>
    <edge source="UKR" target="FRA">
      <data key="d0">2961286</data>
    </edge>
    <edge source="UKR" target="GEO">
      <data key="d0">2534360</data>
    </edge>
    <edge source="UKR" target="DEU">
      <data key="d0">11611825</data>
    </edge>
    <edge source="UKR" target="GRC">
      <data key="d0">5002366</data>
    </edge>
    <edge source="UKR" target="HKG">
      <data key="d0">79721</data>
    </edge>
    <edge source="UKR" target="HUN">
      <data key="d0">13173701</data>
    </edge>
    <edge source="UKR" target="IRL">
      <data key="d0">9424197</data>
    </edge>
    <edge source="UKR" target="ISR">
      <data key="d0">85706</data>
    </edge>
    <edge source="UKR" target="ITA">
      <data key="d0">48153519</data>
    </edge>
    <edge source="UKR" target="KAZ">
      <data key="d0">4177687</data>
    </edge>
    <edge source="UKR" target="KOR">
      <data key="d0">174121</data>
    </edge>
    <edge source="UKR" target="KGZ">
      <data key="d0">269765</data>
    </edge>
    <edge source="UKR" target="LBN">
      <data key="d0">985401</data>
    </edge>
    <edge source="UKR" target="LVA">
      <data key="d0">67244654</data>
    </edge>
    <edge source="UKR" target="LTU">
      <data key="d0">1150200</data>
    </edge>
    <edge source="UKR" target="MEX">
      <data key="d0">2223052</data>
    </edge>
    <edge source="UKR" target="MDA">
      <data key="d0">1611008</data>
    </edge>
    <edge source="UKR" target="MAR">
      <data key="d0">88608</data>
    </edge>
    <edge source="UKR" target="NLD">
      <data key="d0">2307483</data>
    </edge>
    <edge source="UKR" target="NER">
      <data key="d0">19127</data>
    </edge>
    <edge source="UKR" target="NOR">
      <data key="d0">60745</data>
    </edge>
    <edge source="UKR" target="PAK">
      <data key="d0">138017</data>
    </edge>
    <edge source="UKR" target="PAN">
      <data key="d0">776587</data>
    </edge>
    <edge source="UKR" target="PHL">
      <data key="d0">19333</data>
    </edge>
    <edge source="UKR" target="POL">
      <data key="d0">47916923</data>
    </edge>
    <edge source="UKR" target="PRT">
      <data key="d0">30583</data>
    </edge>
    <edge source="UKR" target="ROU">
      <data key="d0">4142735</data>
    </edge>
    <edge source="UKR" target="RUS">
      <data key="d0">582557255</data>
    </edge>
    <edge source="UKR" target="SAU">
      <data key="d0">6975474</data>
    </edge>
    <edge source="UKR" target="SRB">
      <data key="d0">221512</data>
    </edge>
    <edge source="UKR" target="IND">
      <data key="d0">10024814</data>
    </edge>
    <edge source="UKR" target="SGP">
      <data key="d0">7751794</data>
    </edge>
    <edge source="UKR" target="SVK">
      <data key="d0">7893189</data>
    </edge>
    <edge source="UKR" target="VNM">
      <data key="d0">116069</data>
    </edge>
    <edge source="UKR" target="SVN">
      <data key="d0">30729</data>
    </edge>
    <edge source="UKR" target="ZAF">
      <data key="d0">2262648</data>
    </edge>
    <edge source="UKR" target="ESP">
      <data key="d0">48818</data>
    </edge>
    <edge source="UKR" target="CHE">
      <data key="d0">6592419</data>
    </edge>
    <edge source="UKR" target="ARE">
      <data key="d0">7128170</data>
    </edge>
    <edge source="UKR" target="TUN">
      <data key="d0">391618</data>
    </edge>
    <edge source="UKR" target="TUR">
      <data key="d0">29538014</data>
    </edge>
    <edge source="UKR" target="MKD">
      <data key="d0">45622</data>
    </edge>
    <edge source="UKR" target="EGY">
      <data key="d0">8392621</data>
    </edge>
    <edge source="UKR" target="GBR">
      <data key="d0">18564586</data>
    </edge>
    <edge source="UKR" target="USA">
      <data key="d0">971448</data>
    </edge>
    <edge source="EGY" target="DZA">
      <data key="d0">334770</data>
    </edge>
    <edge source="EGY" target="BRA">
      <data key="d0">3610831</data>
    </edge>
    <edge source="EGY" target="CHN">
      <data key="d0">309981525</data>
    </edge>
    <edge source="EGY" target="ETH">
      <data key="d0">5861677</data>
    </edge>
    <edge source="EGY" target="FRA">
      <data key="d0">79613345</data>
    </edge>
    <edge source="EGY" target="DEU">
      <data key="d0">93187773</data>
    </edge>
    <edge source="EGY" target="GHA">
      <data key="d0">53260</data>
    </edge>
    <edge source="EGY" target="GRC">
      <data key="d0">38455394</data>
    </edge>
    <edge source="EGY" target="HKG">
      <data key="d0">30898</data>
    </edge>
    <edge source="EGY" target="IDN">
      <data key="d0">52813</data>
    </edge>
    <edge source="EGY" target="ISR">
      <data key="d0">1278840</data>
    </edge>
    <edge source="EGY" target="ITA">
      <data key="d0">809017234</data>
    </edge>
    <edge source="EGY" target="CIV">
      <data key="d0">1366257</data>
    </edge>
    <edge source="EGY" target="JPN">
      <data key="d0">517641648</data>
    </edge>
    <edge source="EGY" target="JOR">
      <data key="d0">1291588</data>
    </edge>
    <edge source="EGY" target="KOR">
      <data key="d0">26580627</data>
    </edge>
    <edge source="EGY" target="LBN">
      <data key="d0">3293621</data>
    </edge>
    <edge source="EGY" target="MYS">
      <data key="d0">55399514</data>
    </edge>
    <edge source="EGY" target="MEX">
      <data key="d0">254248</data>
    </edge>
    <edge source="EGY" target="MAR">
      <data key="d0">7999834</data>
    </edge>
    <edge source="EGY" target="NLD">
      <data key="d0">143299252</data>
    </edge>
    <edge source="EGY" target="NZL">
      <data key="d0">285816</data>
    </edge>
    <edge source="EGY" target="PHL">
      <data key="d0">212169</data>
    </edge>
    <edge source="EGY" target="SAU">
      <data key="d0">369025</data>
    </edge>
    <edge source="EGY" target="IND">
      <data key="d0">1598019741</data>
    </edge>
    <edge source="EGY" target="VNM">
      <data key="d0">2925128</data>
    </edge>
    <edge source="EGY" target="ZAF">
      <data key="d0">9349910</data>
    </edge>
    <edge source="EGY" target="ESP">
      <data key="d0">137759496</data>
    </edge>
    <edge source="EGY" target="ARE">
      <data key="d0">128880329</data>
    </edge>
    <edge source="EGY" target="TUN">
      <data key="d0">104641595</data>
    </edge>
    <edge source="EGY" target="TUR">
      <data key="d0">146322738</data>
    </edge>
    <edge source="EGY" target="UGA">
      <data key="d0">3899250</data>
    </edge>
    <edge source="EGY" target="GBR">
      <data key="d0">58890</data>
    </edge>
    <edge source="EGY" target="TZA">
      <data key="d0">3536863</data>
    </edge>
    <edge source="EGY" target="USA">
      <data key="d0">649259417</data>
    </edge>
    <edge source="AUT" target="ALB">
      <data key="d0">188303</data>
    </edge>
    <edge source="AUT" target="DZA">
      <data key="d0">25423</data>
    </edge>
    <edge source="AUT" target="AZE">
      <data key="d0">401064</data>
    </edge>
    <edge source="AUT" target="AUS">
      <data key="d0">76674</data>
    </edge>
    <edge source="AUT" target="BEL">
      <data key="d0">2436672</data>
    </edge>
    <edge source="AUT" target="BGR">
      <data key="d0">45434965</data>
    </edge>
    <edge source="AUT" target="BLR">
      <data key="d0">605951</data>
    </edge>
    <edge source="AUT" target="CAN">
      <data key="d0">48545</data>
    </edge>
    <edge source="AUT" target="CHN">
      <data key="d0">3365662</data>
    </edge>
    <edge source="AUT" target="CRI">
      <data key="d0">33769</data>
    </edge>
    <edge source="AUT" target="HRV">
      <data key="d0">94892407</data>
    </edge>
    <edge source="AUT" target="CZE">
      <data key="d0">336313376</data>
    </edge>
    <edge source="AUT" target="BEN">
      <data key="d0">10270</data>
    </edge>
    <edge source="AUT" target="DNK">
      <data key="d0">170328</data>
    </edge>
    <edge source="AUT" target="EST">
      <data key="d0">1646055</data>
    </edge>
    <edge source="AUT" target="FIN">
      <data key="d0">220430</data>
    </edge>
    <edge source="AUT" target="FRA">
      <data key="d0">3315620</data>
    </edge>
    <edge source="AUT" target="GEO">
      <data key="d0">136064</data>
    </edge>
    <edge source="AUT" target="DEU">
      <data key="d0">634668866</data>
    </edge>
    <edge source="AUT" target="GRC">
      <data key="d0">814197</data>
    </edge>
    <edge source="AUT" target="HKG">
      <data key="d0">168624</data>
    </edge>
    <edge source="AUT" target="HUN">
      <data key="d0">538022510</data>
    </edge>
    <edge source="AUT" target="IRL">
      <data key="d0">195516</data>
    </edge>
    <edge source="AUT" target="ISR">
      <data key="d0">30257</data>
    </edge>
    <edge source="AUT" target="ITA">
      <data key="d0">73555484</data>
    </edge>
    <edge source="AUT" target="JPN">
      <data key="d0">789857</data>
    </edge>
    <edge source="AUT" target="KAZ">
      <data key="d0">21881</data>
    </edge>
    <edge source="AUT" target="JOR">
      <data key="d0">70200</data>
    </edge>
    <edge source="AUT" target="KOR">
      <data key="d0">41231</data>
    </edge>
    <edge source="AUT" target="LBN">
      <data key="d0">222715</data>
    </edge>
    <edge source="AUT" target="LVA">
      <data key="d0">7373216</data>
    </edge>
    <edge source="AUT" target="LTU">
      <data key="d0">645067</data>
    </edge>
    <edge source="AUT" target="MYS">
      <data key="d0">42106</data>
    </edge>
    <edge source="AUT" target="MEX">
      <data key="d0">18446</data>
    </edge>
    <edge source="AUT" target="MDA">
      <data key="d0">33550430</data>
    </edge>
    <edge source="AUT" target="NLD">
      <data key="d0">7083275</data>
    </edge>
    <edge source="AUT" target="NOR">
      <data key="d0">194686</data>
    </edge>
    <edge source="AUT" target="PAK">
      <data key="d0">96449</data>
    </edge>
    <edge source="AUT" target="PHL">
      <data key="d0">77346</data>
    </edge>
    <edge source="AUT" target="POL">
      <data key="d0">26134398</data>
    </edge>
    <edge source="AUT" target="PRT">
      <data key="d0">88307</data>
    </edge>
    <edge source="AUT" target="ROU">
      <data key="d0">153775577</data>
    </edge>
    <edge source="AUT" target="RUS">
      <data key="d0">2714761</data>
    </edge>
    <edge source="AUT" target="SAU">
      <data key="d0">61472</data>
    </edge>
    <edge source="AUT" target="SRB">
      <data key="d0">19158338</data>
    </edge>
    <edge source="AUT" target="IND">
      <data key="d0">74897</data>
    </edge>
    <edge source="AUT" target="SGP">
      <data key="d0">322146</data>
    </edge>
    <edge source="AUT" target="SVK">
      <data key="d0">378419929</data>
    </edge>
    <edge source="AUT" target="VNM">
      <data key="d0">15604</data>
    </edge>
    <edge source="AUT" target="SVN">
      <data key="d0">221011702</data>
    </edge>
    <edge source="AUT" target="ZAF">
      <data key="d0">315323</data>
    </edge>
    <edge source="AUT" target="ESP">
      <data key="d0">218682</data>
    </edge>
    <edge source="AUT" target="SWE">
      <data key="d0">171271</data>
    </edge>
    <edge source="AUT" target="CHE">
      <data key="d0">123685972</data>
    </edge>
    <edge source="AUT" target="THA">
      <data key="d0">10669</data>
    </edge>
    <edge source="AUT" target="ARE">
      <data key="d0">268555</data>
    </edge>
    <edge source="AUT" target="TUN">
      <data key="d0">304603</data>
    </edge>
    <edge source="AUT" target="TUR">
      <data key="d0">2140243</data>
    </edge>
    <edge source="AUT" target="UKR">
      <data key="d0">1532985</data>
    </edge>
    <edge source="AUT" target="MKD">
      <data key="d0">912846</data>
    </edge>
    <edge source="AUT" target="GBR">
      <data key="d0">7770499</data>
    </edge>
    <edge source="AUT" target="USA">
      <data key="d0">10094984</data>
    </edge>
    <edge source="AZE" target="AUS">
      <data key="d0">31037160</data>
    </edge>
    <edge source="AZE" target="AUT">
      <data key="d0">139947993</data>
    </edge>
    <edge source="AZE" target="BEL">
      <data key="d0">1208409</data>
    </edge>
    <edge source="AZE" target="BGR">
      <data key="d0">597441385</data>
    </edge>
    <edge source="AZE" target="BLR">
      <data key="d0">4721281</data>
    </edge>
    <edge source="AZE" target="CAN">
      <data key="d0">1187194</data>
    </edge>
    <edge source="AZE" target="CHN">
      <data key="d0">161452457</data>
    </edge>
    <edge source="AZE" target="HRV">
      <data key="d0">330588751</data>
    </edge>
    <edge source="AZE" target="CZE">
      <data key="d0">511260425</data>
    </edge>
    <edge source="AZE" target="DNK">
      <data key="d0">1763966</data>
    </edge>
    <edge source="AZE" target="EST">
      <data key="d0">11252</data>
    </edge>
    <edge source="AZE" target="FIN">
      <data key="d0">33735</data>
    </edge>
    <edge source="AZE" target="FRA">
      <data key="d0">1773748656</data>
    </edge>
    <edge source="AZE" target="GEO">
      <data key="d0">307885023</data>
    </edge>
    <edge source="AZE" target="DEU">
      <data key="d0">951670970</data>
    </edge>
    <edge source="AZE" target="GRC">
      <data key="d0">833658239</data>
    </edge>
    <edge source="AZE" target="HUN">
      <data key="d0">10319</data>
    </edge>
    <edge source="AZE" target="IDN">
      <data key="d0">1757305491</data>
    </edge>
    <edge source="AZE" target="IRL">
      <data key="d0">34678</data>
    </edge>
    <edge source="AZE" target="ISR">
      <data key="d0">1666323435</data>
    </edge>
    <edge source="AZE" target="ITA">
      <data key="d0">5546364945</data>
    </edge>
    <edge source="AZE" target="KAZ">
      <data key="d0">12408278</data>
    </edge>
    <edge source="AZE" target="JOR">
      <data key="d0">44809</data>
    </edge>
    <edge source="AZE" target="KOR">
      <data key="d0">1055381</data>
    </edge>
    <edge source="AZE" target="KGZ">
      <data key="d0">19568</data>
    </edge>
    <edge source="AZE" target="LBN">
      <data key="d0">31146106</data>
    </edge>
    <edge source="AZE" target="LVA">
      <data key="d0">2829500</data>
    </edge>
    <edge source="AZE" target="LTU">
      <data key="d0">109031</data>
    </edge>
    <edge source="AZE" target="MYS">
      <data key="d0">370439221</data>
    </edge>
    <edge source="AZE" target="MDA">
      <data key="d0">57141</data>
    </edge>
    <edge source="AZE" target="NLD">
      <data key="d0">5030153</data>
    </edge>
    <edge source="AZE" target="PAN">
      <data key="d0">280514</data>
    </edge>
    <edge source="AZE" target="PHL">
      <data key="d0">25324</data>
    </edge>
    <edge source="AZE" target="POL">
      <data key="d0">48971</data>
    </edge>
    <edge source="AZE" target="PRT">
      <data key="d0">243085128</data>
    </edge>
    <edge source="AZE" target="ROU">
      <data key="d0">57994950</data>
    </edge>
    <edge source="AZE" target="RUS">
      <data key="d0">45067320</data>
    </edge>
    <edge source="AZE" target="SRB">
      <data key="d0">21327</data>
    </edge>
    <edge source="AZE" target="IND">
      <data key="d0">1887769149</data>
    </edge>
    <edge source="AZE" target="SGP">
      <data key="d0">250240206</data>
    </edge>
    <edge source="AZE" target="VNM">
      <data key="d0">19155617</data>
    </edge>
    <edge source="AZE" target="SVN">
      <data key="d0">17930</data>
    </edge>
    <edge source="AZE" target="ESP">
      <data key="d0">66143867</data>
    </edge>
    <edge source="AZE" target="SWE">
      <data key="d0">81407</data>
    </edge>
    <edge source="AZE" target="CHE">
      <data key="d0">43168</data>
    </edge>
    <edge source="AZE" target="THA">
      <data key="d0">343703949</data>
    </edge>
    <edge source="AZE" target="ARE">
      <data key="d0">6352931</data>
    </edge>
    <edge source="AZE" target="TUN">
      <data key="d0">247233345</data>
    </edge>
    <edge source="AZE" target="TUR">
      <data key="d0">387319513</data>
    </edge>
    <edge source="AZE" target="UKR">
      <data key="d0">56742667</data>
    </edge>
    <edge source="AZE" target="EGY">
      <data key="d0">24298608</data>
    </edge>
    <edge source="AZE" target="GBR">
      <data key="d0">316090001</data>
    </edge>
    <edge source="AZE" target="USA">
      <data key="d0">1594449873</data>
    </edge>
    <edge source="BGR" target="ALB">
      <data key="d0">141095</data>
    </edge>
    <edge source="BGR" target="DZA">
      <data key="d0">39703284</data>
    </edge>
    <edge source="BGR" target="AZE">
      <data key="d0">43106</data>
    </edge>
    <edge source="BGR" target="AUT">
      <data key="d0">19855428</data>
    </edge>
    <edge source="BGR" target="ARM">
      <data key="d0">682857</data>
    </edge>
    <edge source="BGR" target="BEL">
      <data key="d0">2549772</data>
    </edge>
    <edge source="BGR" target="BLR">
      <data key="d0">3435115</data>
    </edge>
    <edge source="BGR" target="KHM">
      <data key="d0">89763</data>
    </edge>
    <edge source="BGR" target="CAN">
      <data key="d0">24743</data>
    </edge>
    <edge source="BGR" target="CHN">
      <data key="d0">49324</data>
    </edge>
    <edge source="BGR" target="HRV">
      <data key="d0">19417106</data>
    </edge>
    <edge source="BGR" target="CZE">
      <data key="d0">8552624</data>
    </edge>
    <edge source="BGR" target="EST">
      <data key="d0">127118</data>
    </edge>
    <edge source="BGR" target="FRA">
      <data key="d0">58553596</data>
    </edge>
    <edge source="BGR" target="GEO">
      <data key="d0">283801646</data>
    </edge>
    <edge source="BGR" target="DEU">
      <data key="d0">8904229</data>
    </edge>
    <edge source="BGR" target="GRC">
      <data key="d0">144879123</data>
    </edge>
    <edge source="BGR" target="HKG">
      <data key="d0">268336</data>
    </edge>
    <edge source="BGR" target="HUN">
      <data key="d0">13105053</data>
    </edge>
    <edge source="BGR" target="IRL">
      <data key="d0">15389118</data>
    </edge>
    <edge source="BGR" target="ISR">
      <data key="d0">59165270</data>
    </edge>
    <edge source="BGR" target="ITA">
      <data key="d0">57215060</data>
    </edge>
    <edge source="BGR" target="KAZ">
      <data key="d0">73012</data>
    </edge>
    <edge source="BGR" target="KOR">
      <data key="d0">19594</data>
    </edge>
    <edge source="BGR" target="LBN">
      <data key="d0">33815479</data>
    </edge>
    <edge source="BGR" target="LVA">
      <data key="d0">47462</data>
    </edge>
    <edge source="BGR" target="LTU">
      <data key="d0">45870</data>
    </edge>
    <edge source="BGR" target="MDA">
      <data key="d0">22293444</data>
    </edge>
    <edge source="BGR" target="NLD">
      <data key="d0">1240470</data>
    </edge>
    <edge source="BGR" target="NZL">
      <data key="d0">42731</data>
    </edge>
    <edge source="BGR" target="PAK">
      <data key="d0">11069</data>
    </edge>
    <edge source="BGR" target="PAN">
      <data key="d0">1475482</data>
    </edge>
    <edge source="BGR" target="PHL">
      <data key="d0">24577</data>
    </edge>
    <edge source="BGR" target="POL">
      <data key="d0">21948218</data>
    </edge>
    <edge source="BGR" target="ROU">
      <data key="d0">60173835</data>
    </edge>
    <edge source="BGR" target="RUS">
      <data key="d0">14964486</data>
    </edge>
    <edge source="BGR" target="SAU">
      <data key="d0">26089259</data>
    </edge>
    <edge source="BGR" target="SRB">
      <data key="d0">118896905</data>
    </edge>
    <edge source="BGR" target="IND">
      <data key="d0">367400</data>
    </edge>
    <edge source="BGR" target="SGP">
      <data key="d0">49682609</data>
    </edge>
    <edge source="BGR" target="SVK">
      <data key="d0">10208092</data>
    </edge>
    <edge source="BGR" target="SVN">
      <data key="d0">126683561</data>
    </edge>
    <edge source="BGR" target="ZAF">
      <data key="d0">131999036</data>
    </edge>
    <edge source="BGR" target="ESP">
      <data key="d0">19937868</data>
    </edge>
    <edge source="BGR" target="CHE">
      <data key="d0">1873397</data>
    </edge>
    <edge source="BGR" target="TGO">
      <data key="d0">26215272</data>
    </edge>
    <edge source="BGR" target="ARE">
      <data key="d0">141402773</data>
    </edge>
    <edge source="BGR" target="TUN">
      <data key="d0">88945579</data>
    </edge>
    <edge source="BGR" target="TUR">
      <data key="d0">757973178</data>
    </edge>
    <edge source="BGR" target="UKR">
      <data key="d0">136349623</data>
    </edge>
    <edge source="BGR" target="MKD">
      <data key="d0">82895679</data>
    </edge>
    <edge source="BGR" target="EGY">
      <data key="d0">63133191</data>
    </edge>
    <edge source="BGR" target="GBR">
      <data key="d0">326123</data>
    </edge>
    <edge source="BGR" target="TZA">
      <data key="d0">15161</data>
    </edge>
    <edge source="BGR" target="USA">
      <data key="d0">113402626</data>
    </edge>
    <edge source="BLR" target="AZE">
      <data key="d0">185500</data>
    </edge>
    <edge source="BLR" target="AUT">
      <data key="d0">2107100</data>
    </edge>
    <edge source="BLR" target="ARM">
      <data key="d0">1182000</data>
    </edge>
    <edge source="BLR" target="BEL">
      <data key="d0">25800600</data>
    </edge>
    <edge source="BLR" target="BGR">
      <data key="d0">201900</data>
    </edge>
    <edge source="BLR" target="CAN">
      <data key="d0">29200</data>
    </edge>
    <edge source="BLR" target="CZE">
      <data key="d0">50325500</data>
    </edge>
    <edge source="BLR" target="DNK">
      <data key="d0">2939200</data>
    </edge>
    <edge source="BLR" target="EST">
      <data key="d0">104884600</data>
    </edge>
    <edge source="BLR" target="FIN">
      <data key="d0">74931300</data>
    </edge>
    <edge source="BLR" target="FRA">
      <data key="d0">16500</data>
    </edge>
    <edge source="BLR" target="GEO">
      <data key="d0">168300</data>
    </edge>
    <edge source="BLR" target="DEU">
      <data key="d0">1295368700</data>
    </edge>
    <edge source="BLR" target="HUN">
      <data key="d0">19322800</data>
    </edge>
    <edge source="BLR" target="IRL">
      <data key="d0">556100</data>
    </edge>
    <edge source="BLR" target="ITA">
      <data key="d0">525592000</data>
    </edge>
    <edge source="BLR" target="KAZ">
      <data key="d0">11776300</data>
    </edge>
    <edge source="BLR" target="LBN">
      <data key="d0">16500</data>
    </edge>
    <edge source="BLR" target="LVA">
      <data key="d0">1809960000</data>
    </edge>
    <edge source="BLR" target="LTU">
      <data key="d0">376593900</data>
    </edge>
    <edge source="BLR" target="MDA">
      <data key="d0">139736500</data>
    </edge>
    <edge source="BLR" target="NLD">
      <data key="d0">5665271700</data>
    </edge>
    <edge source="BLR" target="POL">
      <data key="d0">249402200</data>
    </edge>
    <edge source="BLR" target="ROU">
      <data key="d0">37435400</data>
    </edge>
    <edge source="BLR" target="RUS">
      <data key="d0">248129400</data>
    </edge>
    <edge source="BLR" target="SRB">
      <data key="d0">219200</data>
    </edge>
    <edge source="BLR" target="SVK">
      <data key="d0">45533800</data>
    </edge>
    <edge source="BLR" target="CHE">
      <data key="d0">10500</data>
    </edge>
    <edge source="BLR" target="ARE">
      <data key="d0">2161200</data>
    </edge>
    <edge source="BLR" target="TUR">
      <data key="d0">5386800</data>
    </edge>
    <edge source="BLR" target="UKR">
      <data key="d0">4326603000</data>
    </edge>
    <edge source="BLR" target="GBR">
      <data key="d0">383160200</data>
    </edge>
    <edge source="BLR" target="USA">
      <data key="d0">22200</data>
    </edge>
    <edge source="HRV" target="ALB">
      <data key="d0">19654092</data>
    </edge>
    <edge source="HRV" target="DZA">
      <data key="d0">48435136</data>
    </edge>
    <edge source="HRV" target="AUT">
      <data key="d0">1381475</data>
    </edge>
    <edge source="HRV" target="BEL">
      <data key="d0">25263387</data>
    </edge>
    <edge source="HRV" target="BGR">
      <data key="d0">370385</data>
    </edge>
    <edge source="HRV" target="CHN">
      <data key="d0">10762</data>
    </edge>
    <edge source="HRV" target="CZE">
      <data key="d0">101439</data>
    </edge>
    <edge source="HRV" target="DNK">
      <data key="d0">184063</data>
    </edge>
    <edge source="HRV" target="FRA">
      <data key="d0">306553</data>
    </edge>
    <edge source="HRV" target="DEU">
      <data key="d0">8184735</data>
    </edge>
    <edge source="HRV" target="GRC">
      <data key="d0">41253295</data>
    </edge>
    <edge source="HRV" target="HND">
      <data key="d0">28197</data>
    </edge>
    <edge source="HRV" target="HKG">
      <data key="d0">67586</data>
    </edge>
    <edge source="HRV" target="HUN">
      <data key="d0">62188094</data>
    </edge>
    <edge source="HRV" target="IRL">
      <data key="d0">594603</data>
    </edge>
    <edge source="HRV" target="ITA">
      <data key="d0">86052384</data>
    </edge>
    <edge source="HRV" target="LBN">
      <data key="d0">61585946</data>
    </edge>
    <edge source="HRV" target="NLD">
      <data key="d0">25430642</data>
    </edge>
    <edge source="HRV" target="PAN">
      <data key="d0">267024</data>
    </edge>
    <edge source="HRV" target="PRT">
      <data key="d0">588761</data>
    </edge>
    <edge source="HRV" target="RUS">
      <data key="d0">3623606</data>
    </edge>
    <edge source="HRV" target="SAU">
      <data key="d0">25005286</data>
    </edge>
    <edge source="HRV" target="SRB">
      <data key="d0">17834311</data>
    </edge>
    <edge source="HRV" target="SVK">
      <data key="d0">2922633</data>
    </edge>
    <edge source="HRV" target="SVN">
      <data key="d0">85194936</data>
    </edge>
    <edge source="HRV" target="CHE">
      <data key="d0">4309022</data>
    </edge>
    <edge source="HRV" target="ARE">
      <data key="d0">589204</data>
    </edge>
    <edge source="HRV" target="TUN">
      <data key="d0">148947173</data>
    </edge>
    <edge source="HRV" target="TUR">
      <data key="d0">182484</data>
    </edge>
    <edge source="HRV" target="UKR">
      <data key="d0">185379</data>
    </edge>
    <edge source="HRV" target="MKD">
      <data key="d0">1078715</data>
    </edge>
    <edge source="HRV" target="EGY">
      <data key="d0">44656</data>
    </edge>
    <edge source="HRV" target="GBR">
      <data key="d0">49830730</data>
    </edge>
    <edge source="HRV" target="USA">
      <data key="d0">1919862</data>
    </edge>
    <edge source="CZE" target="ALB">
      <data key="d0">19620</data>
    </edge>
    <edge source="CZE" target="DZA">
      <data key="d0">59599</data>
    </edge>
    <edge source="CZE" target="AZE">
      <data key="d0">38945</data>
    </edge>
    <edge source="CZE" target="AUS">
      <data key="d0">12267</data>
    </edge>
    <edge source="CZE" target="AUT">
      <data key="d0">526958914</data>
    </edge>
    <edge source="CZE" target="ARM">
      <data key="d0">27014</data>
    </edge>
    <edge source="CZE" target="BEL">
      <data key="d0">2566241</data>
    </edge>
    <edge source="CZE" target="BGR">
      <data key="d0">2896323</data>
    </edge>
    <edge source="CZE" target="BLR">
      <data key="d0">507821</data>
    </edge>
    <edge source="CZE" target="LKA">
      <data key="d0">25620</data>
    </edge>
    <edge source="CZE" target="CHN">
      <data key="d0">5088551</data>
    </edge>
    <edge source="CZE" target="COL">
      <data key="d0">15726</data>
    </edge>
    <edge source="CZE" target="HRV">
      <data key="d0">470147</data>
    </edge>
    <edge source="CZE" target="DNK">
      <data key="d0">119888</data>
    </edge>
    <edge source="CZE" target="EST">
      <data key="d0">47021</data>
    </edge>
    <edge source="CZE" target="FIN">
      <data key="d0">674612</data>
    </edge>
    <edge source="CZE" target="FRA">
      <data key="d0">3361795</data>
    </edge>
    <edge source="CZE" target="GEO">
      <data key="d0">716903</data>
    </edge>
    <edge source="CZE" target="DEU">
      <data key="d0">356908424</data>
    </edge>
    <edge source="CZE" target="GRC">
      <data key="d0">934585</data>
    </edge>
    <edge source="CZE" target="HKG">
      <data key="d0">90853</data>
    </edge>
    <edge source="CZE" target="HUN">
      <data key="d0">18763207</data>
    </edge>
    <edge source="CZE" target="IRL">
      <data key="d0">12124</data>
    </edge>
    <edge source="CZE" target="ISR">
      <data key="d0">2238666</data>
    </edge>
    <edge source="CZE" target="ITA">
      <data key="d0">4079089</data>
    </edge>
    <edge source="CZE" target="JPN">
      <data key="d0">166211</data>
    </edge>
    <edge source="CZE" target="KAZ">
      <data key="d0">41967</data>
    </edge>
    <edge source="CZE" target="KOR">
      <data key="d0">17221119</data>
    </edge>
    <edge source="CZE" target="LBN">
      <data key="d0">23205</data>
    </edge>
    <edge source="CZE" target="LVA">
      <data key="d0">289486</data>
    </edge>
    <edge source="CZE" target="LTU">
      <data key="d0">502587</data>
    </edge>
    <edge source="CZE" target="MYS">
      <data key="d0">21080</data>
    </edge>
    <edge source="CZE" target="MEX">
      <data key="d0">11905</data>
    </edge>
    <edge source="CZE" target="NLD">
      <data key="d0">1256225</data>
    </edge>
    <edge source="CZE" target="NOR">
      <data key="d0">2466620</data>
    </edge>
    <edge source="CZE" target="POL">
      <data key="d0">116612703</data>
    </edge>
    <edge source="CZE" target="PRT">
      <data key="d0">156136</data>
    </edge>
    <edge source="CZE" target="ROU">
      <data key="d0">3238424</data>
    </edge>
    <edge source="CZE" target="RUS">
      <data key="d0">7373746</data>
    </edge>
    <edge source="CZE" target="SAU">
      <data key="d0">31761</data>
    </edge>
    <edge source="CZE" target="SRB">
      <data key="d0">1932933</data>
    </edge>
    <edge source="CZE" target="IND">
      <data key="d0">339614</data>
    </edge>
    <edge source="CZE" target="SGP">
      <data key="d0">31703</data>
    </edge>
    <edge source="CZE" target="SVK">
      <data key="d0">471365748</data>
    </edge>
    <edge source="CZE" target="VNM">
      <data key="d0">250634</data>
    </edge>
    <edge source="CZE" target="SVN">
      <data key="d0">1622348</data>
    </edge>
    <edge source="CZE" target="ESP">
      <data key="d0">153367</data>
    </edge>
    <edge source="CZE" target="SWE">
      <data key="d0">933239</data>
    </edge>
    <edge source="CZE" target="CHE">
      <data key="d0">5182849</data>
    </edge>
    <edge source="CZE" target="THA">
      <data key="d0">18515</data>
    </edge>
    <edge source="CZE" target="ARE">
      <data key="d0">15060063</data>
    </edge>
    <edge source="CZE" target="TUN">
      <data key="d0">222601</data>
    </edge>
    <edge source="CZE" target="TUR">
      <data key="d0">5974382</data>
    </edge>
    <edge source="CZE" target="UGA">
      <data key="d0">117433</data>
    </edge>
    <edge source="CZE" target="UKR">
      <data key="d0">2442421</data>
    </edge>
    <edge source="CZE" target="EGY">
      <data key="d0">244105</data>
    </edge>
    <edge source="CZE" target="GBR">
      <data key="d0">281818</data>
    </edge>
    <edge source="CZE" target="USA">
      <data key="d0">14456588</data>
    </edge>
    <edge source="BEN" target="FRA">
      <data key="d0">1028181</data>
    </edge>
    <edge source="BEN" target="CIV">
      <data key="d0">16972082</data>
    </edge>
    <edge source="BEN" target="ZAF">
      <data key="d0">4498309</data>
    </edge>
    <edge source="BEN" target="CHE">
      <data key="d0">387266</data>
    </edge>
    <edge source="BEN" target="TGO">
      <data key="d0">292284</data>
    </edge>
    <edge source="BEN" target="GBR">
      <data key="d0">253554</data>
    </edge>
    <edge source="BEN" target="BFA">
      <data key="d0">148571</data>
    </edge>
    <edge source="EST" target="AZE">
      <data key="d0">17132</data>
    </edge>
    <edge source="EST" target="BEL">
      <data key="d0">77651410</data>
    </edge>
    <edge source="EST" target="BRA">
      <data key="d0">55250</data>
    </edge>
    <edge source="EST" target="BLR">
      <data key="d0">656361</data>
    </edge>
    <edge source="EST" target="CAN">
      <data key="d0">78719580</data>
    </edge>
    <edge source="EST" target="CHN">
      <data key="d0">12188166</data>
    </edge>
    <edge source="EST" target="DNK">
      <data key="d0">59539775</data>
    </edge>
    <edge source="EST" target="FIN">
      <data key="d0">45597762</data>
    </edge>
    <edge source="EST" target="FRA">
      <data key="d0">8539836</data>
    </edge>
    <edge source="EST" target="GEO">
      <data key="d0">83555</data>
    </edge>
    <edge source="EST" target="DEU">
      <data key="d0">5704232</data>
    </edge>
    <edge source="EST" target="KAZ">
      <data key="d0">219703</data>
    </edge>
    <edge source="EST" target="KGZ">
      <data key="d0">11650115</data>
    </edge>
    <edge source="EST" target="LVA">
      <data key="d0">28223122</data>
    </edge>
    <edge source="EST" target="LTU">
      <data key="d0">37256268</data>
    </edge>
    <edge source="EST" target="MDG">
      <data key="d0">436015</data>
    </edge>
    <edge source="EST" target="MDA">
      <data key="d0">109661</data>
    </edge>
    <edge source="EST" target="MAR">
      <data key="d0">72435232</data>
    </edge>
    <edge source="EST" target="NAM">
      <data key="d0">478405</data>
    </edge>
    <edge source="EST" target="NLD">
      <data key="d0">153846707</data>
    </edge>
    <edge source="EST" target="NOR">
      <data key="d0">1900033</data>
    </edge>
    <edge source="EST" target="PAK">
      <data key="d0">10815303</data>
    </edge>
    <edge source="EST" target="PAN">
      <data key="d0">16856</data>
    </edge>
    <edge source="EST" target="POL">
      <data key="d0">943164</data>
    </edge>
    <edge source="EST" target="PRT">
      <data key="d0">434521</data>
    </edge>
    <edge source="EST" target="RUS">
      <data key="d0">34705758</data>
    </edge>
    <edge source="EST" target="SGP">
      <data key="d0">76129081</data>
    </edge>
    <edge source="EST" target="ESP">
      <data key="d0">17089179</data>
    </edge>
    <edge source="EST" target="SWE">
      <data key="d0">243203926</data>
    </edge>
    <edge source="EST" target="CHE">
      <data key="d0">2387061</data>
    </edge>
    <edge source="EST" target="ARE">
      <data key="d0">13138402</data>
    </edge>
    <edge source="EST" target="TUR">
      <data key="d0">148894</data>
    </edge>
    <edge source="EST" target="UKR">
      <data key="d0">28451220</data>
    </edge>
    <edge source="EST" target="GBR">
      <data key="d0">44313159</data>
    </edge>
    <edge source="EST" target="TZA">
      <data key="d0">449920</data>
    </edge>
    <edge source="EST" target="USA">
      <data key="d0">815095952</data>
    </edge>
    <edge source="FIN" target="AZE">
      <data key="d0">11938</data>
    </edge>
    <edge source="FIN" target="AUT">
      <data key="d0">30639</data>
    </edge>
    <edge source="FIN" target="BEL">
      <data key="d0">601007409</data>
    </edge>
    <edge source="FIN" target="BRA">
      <data key="d0">77556202</data>
    </edge>
    <edge source="FIN" target="BGR">
      <data key="d0">11109</data>
    </edge>
    <edge source="FIN" target="BLR">
      <data key="d0">6731983</data>
    </edge>
    <edge source="FIN" target="CAN">
      <data key="d0">227660968</data>
    </edge>
    <edge source="FIN" target="CHL">
      <data key="d0">33643762</data>
    </edge>
    <edge source="FIN" target="CHN">
      <data key="d0">10359</data>
    </edge>
    <edge source="FIN" target="CZE">
      <data key="d0">57755</data>
    </edge>
    <edge source="FIN" target="DNK">
      <data key="d0">289631894</data>
    </edge>
    <edge source="FIN" target="EST">
      <data key="d0">432717130</data>
    </edge>
    <edge source="FIN" target="FRA">
      <data key="d0">260690848</data>
    </edge>
    <edge source="FIN" target="DEU">
      <data key="d0">211763800</data>
    </edge>
    <edge source="FIN" target="HUN">
      <data key="d0">16319</data>
    </edge>
    <edge source="FIN" target="ISR">
      <data key="d0">99364</data>
    </edge>
    <edge source="FIN" target="ITA">
      <data key="d0">672196</data>
    </edge>
    <edge source="FIN" target="KAZ">
      <data key="d0">32351023</data>
    </edge>
    <edge source="FIN" target="KOR">
      <data key="d0">210492</data>
    </edge>
    <edge source="FIN" target="KGZ">
      <data key="d0">52521065</data>
    </edge>
    <edge source="FIN" target="LVA">
      <data key="d0">256491664</data>
    </edge>
    <edge source="FIN" target="LTU">
      <data key="d0">39293109</data>
    </edge>
    <edge source="FIN" target="NLD">
      <data key="d0">836845676</data>
    </edge>
    <edge source="FIN" target="NOR">
      <data key="d0">259020933</data>
    </edge>
    <edge source="FIN" target="POL">
      <data key="d0">85591589</data>
    </edge>
    <edge source="FIN" target="RUS">
      <data key="d0">430834817</data>
    </edge>
    <edge source="FIN" target="SAU">
      <data key="d0">11690</data>
    </edge>
    <edge source="FIN" target="SRB">
      <data key="d0">16022</data>
    </edge>
    <edge source="FIN" target="IND">
      <data key="d0">11621</data>
    </edge>
    <edge source="FIN" target="SGP">
      <data key="d0">50034</data>
    </edge>
    <edge source="FIN" target="SVK">
      <data key="d0">39432</data>
    </edge>
    <edge source="FIN" target="ZAF">
      <data key="d0">99275</data>
    </edge>
    <edge source="FIN" target="ESP">
      <data key="d0">11739</data>
    </edge>
    <edge source="FIN" target="SWE">
      <data key="d0">2130381093</data>
    </edge>
    <edge source="FIN" target="CHE">
      <data key="d0">556075</data>
    </edge>
    <edge source="FIN" target="THA">
      <data key="d0">15392</data>
    </edge>
    <edge source="FIN" target="TGO">
      <data key="d0">202205864</data>
    </edge>
    <edge source="FIN" target="TUR">
      <data key="d0">5032093</data>
    </edge>
    <edge source="FIN" target="UKR">
      <data key="d0">68784265</data>
    </edge>
    <edge source="FIN" target="EGY">
      <data key="d0">83345</data>
    </edge>
    <edge source="FIN" target="GBR">
      <data key="d0">425030730</data>
    </edge>
    <edge source="FIN" target="USA">
      <data key="d0">819205424</data>
    </edge>
    <edge source="GEO" target="AZE">
      <data key="d0">2126695</data>
    </edge>
    <edge source="GEO" target="ARM">
      <data key="d0">855547</data>
    </edge>
    <edge source="GEO" target="BGR">
      <data key="d0">31996</data>
    </edge>
    <edge source="GEO" target="EST">
      <data key="d0">22608</data>
    </edge>
    <edge source="GEO" target="DEU">
      <data key="d0">262710</data>
    </edge>
    <edge source="GEO" target="ISR">
      <data key="d0">10800</data>
    </edge>
    <edge source="GEO" target="ITA">
      <data key="d0">27581124</data>
    </edge>
    <edge source="GEO" target="POL">
      <data key="d0">34605</data>
    </edge>
    <edge source="GEO" target="TUR">
      <data key="d0">15411</data>
    </edge>
    <edge source="ISR" target="ARG">
      <data key="d0">114000</data>
    </edge>
    <edge source="ISR" target="BEL">
      <data key="d0">195000</data>
    </edge>
    <edge source="ISR" target="BRA">
      <data key="d0">10619000</data>
    </edge>
    <edge source="ISR" target="BGR">
      <data key="d0">495000</data>
    </edge>
    <edge source="ISR" target="CAN">
      <data key="d0">10000</data>
    </edge>
    <edge source="ISR" target="CHL">
      <data key="d0">106000</data>
    </edge>
    <edge source="ISR" target="CHN">
      <data key="d0">34000</data>
    </edge>
    <edge source="ISR" target="COL">
      <data key="d0">287000</data>
    </edge>
    <edge source="ISR" target="HRV">
      <data key="d0">183000</data>
    </edge>
    <edge source="ISR" target="DNK">
      <data key="d0">342000</data>
    </edge>
    <edge source="ISR" target="ETH">
      <data key="d0">22000</data>
    </edge>
    <edge source="ISR" target="GEO">
      <data key="d0">120000</data>
    </edge>
    <edge source="ISR" target="DEU">
      <data key="d0">266000</data>
    </edge>
    <edge source="ISR" target="GHA">
      <data key="d0">1130000</data>
    </edge>
    <edge source="ISR" target="GRC">
      <data key="d0">1130000</data>
    </edge>
    <edge source="ISR" target="GTM">
      <data key="d0">90000</data>
    </edge>
    <edge source="ISR" target="HKG">
      <data key="d0">26000</data>
    </edge>
    <edge source="ISR" target="ITA">
      <data key="d0">13415000</data>
    </edge>
    <edge source="ISR" target="LVA">
      <data key="d0">75000</data>
    </edge>
    <edge source="ISR" target="MEX">
      <data key="d0">254000</data>
    </edge>
    <edge source="ISR" target="NLD">
      <data key="d0">11000</data>
    </edge>
    <edge source="ISR" target="PAN">
      <data key="d0">63000</data>
    </edge>
    <edge source="ISR" target="PRY">
      <data key="d0">29000</data>
    </edge>
    <edge source="ISR" target="POL">
      <data key="d0">635000</data>
    </edge>
    <edge source="ISR" target="PRT">
      <data key="d0">2221000</data>
    </edge>
    <edge source="ISR" target="ROU">
      <data key="d0">323000</data>
    </edge>
    <edge source="ISR" target="RUS">
      <data key="d0">76000</data>
    </edge>
    <edge source="ISR" target="SRB">
      <data key="d0">30000</data>
    </edge>
    <edge source="ISR" target="IND">
      <data key="d0">189000</data>
    </edge>
    <edge source="ISR" target="SGP">
      <data key="d0">97000</data>
    </edge>
    <edge source="ISR" target="SVN">
      <data key="d0">95000</data>
    </edge>
    <edge source="ISR" target="ZAF">
      <data key="d0">56000</data>
    </edge>
    <edge source="ISR" target="ESP">
      <data key="d0">1732000</data>
    </edge>
    <edge source="ISR" target="CHE">
      <data key="d0">3114000</data>
    </edge>
    <edge source="ISR" target="TGO">
      <data key="d0">61550000</data>
    </edge>
    <edge source="ISR" target="TUR">
      <data key="d0">44544000</data>
    </edge>
    <edge source="ISR" target="UKR">
      <data key="d0">370000</data>
    </edge>
    <edge source="ISR" target="EGY">
      <data key="d0">42173000</data>
    </edge>
    <edge source="ISR" target="TZA">
      <data key="d0">44000</data>
    </edge>
    <edge source="ISR" target="USA">
      <data key="d0">1275000</data>
    </edge>
    <edge source="ISR" target="URY">
      <data key="d0">161000</data>
    </edge>
    <edge source="KAZ" target="AZE">
      <data key="d0">72300</data>
    </edge>
    <edge source="KAZ" target="AUT">
      <data key="d0">4951700000</data>
    </edge>
    <edge source="KAZ" target="BGR">
      <data key="d0">327305100</data>
    </edge>
    <edge source="KAZ" target="CAN">
      <data key="d0">2856894300</data>
    </edge>
    <edge source="KAZ" target="CHN">
      <data key="d0">9094636900</data>
    </edge>
    <edge source="KAZ" target="HRV">
      <data key="d0">140231900</data>
    </edge>
    <edge source="KAZ" target="EST">
      <data key="d0">6477000</data>
    </edge>
    <edge source="KAZ" target="FIN">
      <data key="d0">461790800</data>
    </edge>
    <edge source="KAZ" target="FRA">
      <data key="d0">5271742300</data>
    </edge>
    <edge source="KAZ" target="GEO">
      <data key="d0">50700</data>
    </edge>
    <edge source="KAZ" target="DEU">
      <data key="d0">355211900</data>
    </edge>
    <edge source="KAZ" target="GRC">
      <data key="d0">603432000</data>
    </edge>
    <edge source="KAZ" target="ISR">
      <data key="d0">1511809000</data>
    </edge>
    <edge source="KAZ" target="ITA">
      <data key="d0">15269060500</data>
    </edge>
    <edge source="KAZ" target="KGZ">
      <data key="d0">31858100</data>
    </edge>
    <edge source="KAZ" target="LVA">
      <data key="d0">114508600</data>
    </edge>
    <edge source="KAZ" target="LTU">
      <data key="d0">81357500</data>
    </edge>
    <edge source="KAZ" target="MAR">
      <data key="d0">23698200</data>
    </edge>
    <edge source="KAZ" target="NLD">
      <data key="d0">7045154500</data>
    </edge>
    <edge source="KAZ" target="POL">
      <data key="d0">689923100</data>
    </edge>
    <edge source="KAZ" target="PRT">
      <data key="d0">1017805700</data>
    </edge>
    <edge source="KAZ" target="ROU">
      <data key="d0">2897614300</data>
    </edge>
    <edge source="KAZ" target="RUS">
      <data key="d0">75031970</data>
    </edge>
    <edge source="KAZ" target="IND">
      <data key="d0">19438800</data>
    </edge>
    <edge source="KAZ" target="ESP">
      <data key="d0">583815900</data>
    </edge>
    <edge source="KAZ" target="CHE">
      <data key="d0">3440529200</data>
    </edge>
    <edge source="KAZ" target="ARE">
      <data key="d0">310500</data>
    </edge>
    <edge source="KAZ" target="TUR">
      <data key="d0">964252600</data>
    </edge>
    <edge source="KAZ" target="UKR">
      <data key="d0">801920100</data>
    </edge>
    <edge source="KAZ" target="GBR">
      <data key="d0">442733200</data>
    </edge>
    <edge source="KAZ" target="USA">
      <data key="d0">5005700</data>
    </edge>
    <edge source="LVA" target="DZA">
      <data key="d0">107069</data>
    </edge>
    <edge source="LVA" target="AZE">
      <data key="d0">918110</data>
    </edge>
    <edge source="LVA" target="ARM">
      <data key="d0">46030</data>
    </edge>
    <edge source="LVA" target="BRA">
      <data key="d0">68082</data>
    </edge>
    <edge source="LVA" target="BGR">
      <data key="d0">916499</data>
    </edge>
    <edge source="LVA" target="BLR">
      <data key="d0">1574491</data>
    </edge>
    <edge source="LVA" target="KHM">
      <data key="d0">12239</data>
    </edge>
    <edge source="LVA" target="CMR">
      <data key="d0">136932</data>
    </edge>
    <edge source="LVA" target="COL">
      <data key="d0">31738</data>
    </edge>
    <edge source="LVA" target="CZE">
      <data key="d0">4626215</data>
    </edge>
    <edge source="LVA" target="DNK">
      <data key="d0">120650</data>
    </edge>
    <edge source="LVA" target="EST">
      <data key="d0">16624572</data>
    </edge>
    <edge source="LVA" target="FIN">
      <data key="d0">1606622</data>
    </edge>
    <edge source="LVA" target="FRA">
      <data key="d0">13157</data>
    </edge>
    <edge source="LVA" target="GEO">
      <data key="d0">94738</data>
    </edge>
    <edge source="LVA" target="DEU">
      <data key="d0">2288102</data>
    </edge>
    <edge source="LVA" target="GHA">
      <data key="d0">77936</data>
    </edge>
    <edge source="LVA" target="ITA">
      <data key="d0">5517625</data>
    </edge>
    <edge source="LVA" target="CIV">
      <data key="d0">19115</data>
    </edge>
    <edge source="LVA" target="KAZ">
      <data key="d0">1205916</data>
    </edge>
    <edge source="LVA" target="KGZ">
      <data key="d0">55713</data>
    </edge>
    <edge source="LVA" target="LTU">
      <data key="d0">112344438</data>
    </edge>
    <edge source="LVA" target="MRT">
      <data key="d0">29230</data>
    </edge>
    <edge source="LVA" target="MEX">
      <data key="d0">20396</data>
    </edge>
    <edge source="LVA" target="MDA">
      <data key="d0">32189</data>
    </edge>
    <edge source="LVA" target="MAR">
      <data key="d0">170815</data>
    </edge>
    <edge source="LVA" target="NLD">
      <data key="d0">32535468</data>
    </edge>
    <edge source="LVA" target="NZL">
      <data key="d0">20828</data>
    </edge>
    <edge source="LVA" target="NOR">
      <data key="d0">301336</data>
    </edge>
    <edge source="LVA" target="PAK">
      <data key="d0">38286</data>
    </edge>
    <edge source="LVA" target="PAN">
      <data key="d0">89617</data>
    </edge>
    <edge source="LVA" target="POL">
      <data key="d0">203985899</data>
    </edge>
    <edge source="LVA" target="RUS">
      <data key="d0">1460408</data>
    </edge>
    <edge source="LVA" target="SGP">
      <data key="d0">220157</data>
    </edge>
    <edge source="LVA" target="SVK">
      <data key="d0">21131807</data>
    </edge>
    <edge source="LVA" target="VNM">
      <data key="d0">550560</data>
    </edge>
    <edge source="LVA" target="ESP">
      <data key="d0">384979</data>
    </edge>
    <edge source="LVA" target="SWE">
      <data key="d0">206543</data>
    </edge>
    <edge source="LVA" target="UKR">
      <data key="d0">477686</data>
    </edge>
    <edge source="LVA" target="GBR">
      <data key="d0">497128</data>
    </edge>
    <edge source="LTU" target="ALB">
      <data key="d0">200770</data>
    </edge>
    <edge source="LTU" target="AZE">
      <data key="d0">3479874</data>
    </edge>
    <edge source="LTU" target="ARG">
      <data key="d0">26846</data>
    </edge>
    <edge source="LTU" target="ARM">
      <data key="d0">522322</data>
    </edge>
    <edge source="LTU" target="BEL">
      <data key="d0">12683421</data>
    </edge>
    <edge source="LTU" target="BGR">
      <data key="d0">3738395</data>
    </edge>
    <edge source="LTU" target="BLR">
      <data key="d0">11676509</data>
    </edge>
    <edge source="LTU" target="CAN">
      <data key="d0">33042359</data>
    </edge>
    <edge source="LTU" target="CHL">
      <data key="d0">1657077</data>
    </edge>
    <edge source="LTU" target="CHN">
      <data key="d0">1528747</data>
    </edge>
    <edge source="LTU" target="HRV">
      <data key="d0">429792</data>
    </edge>
    <edge source="LTU" target="CZE">
      <data key="d0">10933512</data>
    </edge>
    <edge source="LTU" target="DNK">
      <data key="d0">16351</data>
    </edge>
    <edge source="LTU" target="EST">
      <data key="d0">1408044585</data>
    </edge>
    <edge source="LTU" target="FIN">
      <data key="d0">184113</data>
    </edge>
    <edge source="LTU" target="FRA">
      <data key="d0">244544590</data>
    </edge>
    <edge source="LTU" target="GEO">
      <data key="d0">816835</data>
    </edge>
    <edge source="LTU" target="DEU">
      <data key="d0">25975260</data>
    </edge>
    <edge source="LTU" target="GHA">
      <data key="d0">31626</data>
    </edge>
    <edge source="LTU" target="GRC">
      <data key="d0">315680</data>
    </edge>
    <edge source="LTU" target="HUN">
      <data key="d0">9801324</data>
    </edge>
    <edge source="LTU" target="IRL">
      <data key="d0">18264</data>
    </edge>
    <edge source="LTU" target="ISR">
      <data key="d0">197765</data>
    </edge>
    <edge source="LTU" target="ITA">
      <data key="d0">920156</data>
    </edge>
    <edge source="LTU" target="KAZ">
      <data key="d0">13815271</data>
    </edge>
    <edge source="LTU" target="KGZ">
      <data key="d0">1186754</data>
    </edge>
    <edge source="LTU" target="LBN">
      <data key="d0">25549</data>
    </edge>
    <edge source="LTU" target="LVA">
      <data key="d0">1005201536</data>
    </edge>
    <edge source="LTU" target="MRT">
      <data key="d0">29565</data>
    </edge>
    <edge source="LTU" target="MDA">
      <data key="d0">24626565</data>
    </edge>
    <edge source="LTU" target="MAR">
      <data key="d0">162803</data>
    </edge>
    <edge source="LTU" target="OMN">
      <data key="d0">906902</data>
    </edge>
    <edge source="LTU" target="NAM">
      <data key="d0">13580</data>
    </edge>
    <edge source="LTU" target="NLD">
      <data key="d0">1161702266</data>
    </edge>
    <edge source="LTU" target="NZL">
      <data key="d0">33442</data>
    </edge>
    <edge source="LTU" target="NOR">
      <data key="d0">12096</data>
    </edge>
    <edge source="LTU" target="PRY">
      <data key="d0">50092</data>
    </edge>
    <edge source="LTU" target="POL">
      <data key="d0">636038177</data>
    </edge>
    <edge source="LTU" target="PRT">
      <data key="d0">354778</data>
    </edge>
    <edge source="LTU" target="ROU">
      <data key="d0">733378</data>
    </edge>
    <edge source="LTU" target="RUS">
      <data key="d0">26790591</data>
    </edge>
    <edge source="LTU" target="SRB">
      <data key="d0">468665</data>
    </edge>
    <edge source="LTU" target="SVK">
      <data key="d0">1890291</data>
    </edge>
    <edge source="LTU" target="SVN">
      <data key="d0">2489993</data>
    </edge>
    <edge source="LTU" target="SWE">
      <data key="d0">123637</data>
    </edge>
    <edge source="LTU" target="CHE">
      <data key="d0">11929</data>
    </edge>
    <edge source="LTU" target="TGO">
      <data key="d0">113815804</data>
    </edge>
    <edge source="LTU" target="TUN">
      <data key="d0">52252</data>
    </edge>
    <edge source="LTU" target="TUR">
      <data key="d0">216742</data>
    </edge>
    <edge source="LTU" target="UGA">
      <data key="d0">14714</data>
    </edge>
    <edge source="LTU" target="UKR">
      <data key="d0">752507096</data>
    </edge>
    <edge source="LTU" target="GBR">
      <data key="d0">1090265263</data>
    </edge>
    <edge source="LTU" target="USA">
      <data key="d0">111725519</data>
    </edge>
    <edge source="MEX" target="ARG">
      <data key="d0">104133</data>
    </edge>
    <edge source="MEX" target="BEL">
      <data key="d0">12220</data>
    </edge>
    <edge source="MEX" target="BOL">
      <data key="d0">2066693</data>
    </edge>
    <edge source="MEX" target="BRA">
      <data key="d0">158694316</data>
    </edge>
    <edge source="MEX" target="CAN">
      <data key="d0">844576844</data>
    </edge>
    <edge source="MEX" target="CHL">
      <data key="d0">1752157</data>
    </edge>
    <edge source="MEX" target="CHN">
      <data key="d0">385275886</data>
    </edge>
    <edge source="MEX" target="COL">
      <data key="d0">946677387</data>
    </edge>
    <edge source="MEX" target="CRI">
      <data key="d0">7957066</data>
    </edge>
    <edge source="MEX" target="ECU">
      <data key="d0">4321487</data>
    </edge>
    <edge source="MEX" target="SLV">
      <data key="d0">5492265</data>
    </edge>
    <edge source="MEX" target="FRA">
      <data key="d0">69017654</data>
    </edge>
    <edge source="MEX" target="DEU">
      <data key="d0">917482</data>
    </edge>
    <edge source="MEX" target="GTM">
      <data key="d0">7923132</data>
    </edge>
    <edge source="MEX" target="HND">
      <data key="d0">2775645</data>
    </edge>
    <edge source="MEX" target="HKG">
      <data key="d0">33090</data>
    </edge>
    <edge source="MEX" target="ITA">
      <data key="d0">1926811</data>
    </edge>
    <edge source="MEX" target="JAM">
      <data key="d0">136745663</data>
    </edge>
    <edge source="MEX" target="JPN">
      <data key="d0">58547751</data>
    </edge>
    <edge source="MEX" target="MYS">
      <data key="d0">35100</data>
    </edge>
    <edge source="MEX" target="NLD">
      <data key="d0">262777528</data>
    </edge>
    <edge source="MEX" target="NIC">
      <data key="d0">5065667</data>
    </edge>
    <edge source="MEX" target="PAN">
      <data key="d0">2092005</data>
    </edge>
    <edge source="MEX" target="PRY">
      <data key="d0">3386599</data>
    </edge>
    <edge source="MEX" target="PER">
      <data key="d0">1886529</data>
    </edge>
    <edge source="MEX" target="PHL">
      <data key="d0">2071567</data>
    </edge>
    <edge source="MEX" target="PRT">
      <data key="d0">104010083</data>
    </edge>
    <edge source="MEX" target="IND">
      <data key="d0">2810446036</data>
    </edge>
    <edge source="MEX" target="SGP">
      <data key="d0">24962825</data>
    </edge>
    <edge source="MEX" target="ZAF">
      <data key="d0">112266</data>
    </edge>
    <edge source="MEX" target="ESP">
      <data key="d0">6232219533</data>
    </edge>
    <edge source="MEX" target="SWE">
      <data key="d0">227890</data>
    </edge>
    <edge source="MEX" target="THA">
      <data key="d0">22870</data>
    </edge>
    <edge source="MEX" target="TUN">
      <data key="d0">2756859</data>
    </edge>
    <edge source="MEX" target="TUR">
      <data key="d0">1818824</data>
    </edge>
    <edge source="MEX" target="EGY">
      <data key="d0">96971</data>
    </edge>
    <edge source="MEX" target="GBR">
      <data key="d0">196335</data>
    </edge>
    <edge source="MEX" target="USA">
      <data key="d0">39314218109</data>
    </edge>
    <edge source="MEX" target="URY">
      <data key="d0">303733</data>
    </edge>
    <edge source="MDA" target="BGR">
      <data key="d0">7221175</data>
    </edge>
    <edge source="MDA" target="ROU">
      <data key="d0">1598817</data>
    </edge>
    <edge source="MDA" target="RUS">
      <data key="d0">75314</data>
    </edge>
    <edge source="MDA" target="SVK">
      <data key="d0">24700</data>
    </edge>
    <edge source="MDA" target="CHE">
      <data key="d0">22520</data>
    </edge>
    <edge source="MDA" target="TUR">
      <data key="d0">119104</data>
    </edge>
    <edge source="NOR" target="AZE">
      <data key="d0">83033</data>
    </edge>
    <edge source="NOR" target="AUS">
      <data key="d0">41293</data>
    </edge>
    <edge source="NOR" target="AUT">
      <data key="d0">60895</data>
    </edge>
    <edge source="NOR" target="BEL">
      <data key="d0">564182428</data>
    </edge>
    <edge source="NOR" target="BRA">
      <data key="d0">87653</data>
    </edge>
    <edge source="NOR" target="CAN">
      <data key="d0">401641515</data>
    </edge>
    <edge source="NOR" target="CHN">
      <data key="d0">67465976</data>
    </edge>
    <edge source="NOR" target="HRV">
      <data key="d0">11200</data>
    </edge>
    <edge source="NOR" target="CZE">
      <data key="d0">326270</data>
    </edge>
    <edge source="NOR" target="DNK">
      <data key="d0">2553102817</data>
    </edge>
    <edge source="NOR" target="EST">
      <data key="d0">57506548</data>
    </edge>
    <edge source="NOR" target="FIN">
      <data key="d0">1025138923</data>
    </edge>
    <edge source="NOR" target="FRA">
      <data key="d0">3080418473</data>
    </edge>
    <edge source="NOR" target="DEU">
      <data key="d0">3978194186</data>
    </edge>
    <edge source="NOR" target="GRC">
      <data key="d0">132869070</data>
    </edge>
    <edge source="NOR" target="HKG">
      <data key="d0">49506</data>
    </edge>
    <edge source="NOR" target="IRL">
      <data key="d0">1291130288</data>
    </edge>
    <edge source="NOR" target="ITA">
      <data key="d0">282862072</data>
    </edge>
    <edge source="NOR" target="JPN">
      <data key="d0">82013500</data>
    </edge>
    <edge source="NOR" target="KOR">
      <data key="d0">2349448157</data>
    </edge>
    <edge source="NOR" target="LVA">
      <data key="d0">10365495</data>
    </edge>
    <edge source="NOR" target="LTU">
      <data key="d0">10506</data>
    </edge>
    <edge source="NOR" target="MYS">
      <data key="d0">57402</data>
    </edge>
    <edge source="NOR" target="OMN">
      <data key="d0">23788791</data>
    </edge>
    <edge source="NOR" target="NLD">
      <data key="d0">11173427747</data>
    </edge>
    <edge source="NOR" target="NZL">
      <data key="d0">10507</data>
    </edge>
    <edge source="NOR" target="POL">
      <data key="d0">728392799</data>
    </edge>
    <edge source="NOR" target="RUS">
      <data key="d0">36841139</data>
    </edge>
    <edge source="NOR" target="SRB">
      <data key="d0">129334</data>
    </edge>
    <edge source="NOR" target="SGP">
      <data key="d0">47094</data>
    </edge>
    <edge source="NOR" target="SVK">
      <data key="d0">16109</data>
    </edge>
    <edge source="NOR" target="SVN">
      <data key="d0">24726</data>
    </edge>
    <edge source="NOR" target="ZAF">
      <data key="d0">10523329</data>
    </edge>
    <edge source="NOR" target="ESP">
      <data key="d0">14282</data>
    </edge>
    <edge source="NOR" target="SWE">
      <data key="d0">4412609768</data>
    </edge>
    <edge source="NOR" target="CHE">
      <data key="d0">55993391</data>
    </edge>
    <edge source="NOR" target="THA">
      <data key="d0">96292</data>
    </edge>
    <edge source="NOR" target="ARE">
      <data key="d0">39687</data>
    </edge>
    <edge source="NOR" target="GBR">
      <data key="d0">25293897042</data>
    </edge>
    <edge source="NOR" target="USA">
      <data key="d0">5041255656</data>
    </edge>
    <edge source="NOR" target="URY">
      <data key="d0">79205958</data>
    </edge>
    <edge source="POL" target="ALB">
      <data key="d0">86981</data>
    </edge>
    <edge source="POL" target="DZA">
      <data key="d0">270369</data>
    </edge>
    <edge source="POL" target="AZE">
      <data key="d0">2367408</data>
    </edge>
    <edge source="POL" target="ARG">
      <data key="d0">1277264</data>
    </edge>
    <edge source="POL" target="AUS">
      <data key="d0">44662</data>
    </edge>
    <edge source="POL" target="AUT">
      <data key="d0">35400303</data>
    </edge>
    <edge source="POL" target="ARM">
      <data key="d0">342963</data>
    </edge>
    <edge source="POL" target="BEL">
      <data key="d0">78944391</data>
    </edge>
    <edge source="POL" target="BRA">
      <data key="d0">3990468</data>
    </edge>
    <edge source="POL" target="BGR">
      <data key="d0">13833077</data>
    </edge>
    <edge source="POL" target="BLR">
      <data key="d0">5318592</data>
    </edge>
    <edge source="POL" target="CMR">
      <data key="d0">1083428</data>
    </edge>
    <edge source="POL" target="LKA">
      <data key="d0">247152</data>
    </edge>
    <edge source="POL" target="CHL">
      <data key="d0">842951</data>
    </edge>
    <edge source="POL" target="CHN">
      <data key="d0">475744</data>
    </edge>
    <edge source="POL" target="HRV">
      <data key="d0">4296088</data>
    </edge>
    <edge source="POL" target="CZE">
      <data key="d0">362037005</data>
    </edge>
    <edge source="POL" target="DNK">
      <data key="d0">397173566</data>
    </edge>
    <edge source="POL" target="EST">
      <data key="d0">244251339</data>
    </edge>
    <edge source="POL" target="FIN">
      <data key="d0">56680805</data>
    </edge>
    <edge source="POL" target="FRA">
      <data key="d0">76818443</data>
    </edge>
    <edge source="POL" target="GEO">
      <data key="d0">734278</data>
    </edge>
    <edge source="POL" target="DEU">
      <data key="d0">563502315</data>
    </edge>
    <edge source="POL" target="GHA">
      <data key="d0">577024</data>
    </edge>
    <edge source="POL" target="GRC">
      <data key="d0">6226932</data>
    </edge>
    <edge source="POL" target="HKG">
      <data key="d0">90039</data>
    </edge>
    <edge source="POL" target="HUN">
      <data key="d0">75741460</data>
    </edge>
    <edge source="POL" target="IDN">
      <data key="d0">29844</data>
    </edge>
    <edge source="POL" target="IRL">
      <data key="d0">11236410</data>
    </edge>
    <edge source="POL" target="ISR">
      <data key="d0">401518</data>
    </edge>
    <edge source="POL" target="ITA">
      <data key="d0">14961288</data>
    </edge>
    <edge source="POL" target="CIV">
      <data key="d0">294090</data>
    </edge>
    <edge source="POL" target="KAZ">
      <data key="d0">1834597</data>
    </edge>
    <edge source="POL" target="JOR">
      <data key="d0">366279</data>
    </edge>
    <edge source="POL" target="KOR">
      <data key="d0">53303</data>
    </edge>
    <edge source="POL" target="KGZ">
      <data key="d0">246436</data>
    </edge>
    <edge source="POL" target="LBN">
      <data key="d0">87008</data>
    </edge>
    <edge source="POL" target="LVA">
      <data key="d0">49308683</data>
    </edge>
    <edge source="POL" target="LTU">
      <data key="d0">366103978</data>
    </edge>
    <edge source="POL" target="MYS">
      <data key="d0">211072</data>
    </edge>
    <edge source="POL" target="MRT">
      <data key="d0">141935</data>
    </edge>
    <edge source="POL" target="MUS">
      <data key="d0">21050</data>
    </edge>
    <edge source="POL" target="MDA">
      <data key="d0">3571287</data>
    </edge>
    <edge source="POL" target="MAR">
      <data key="d0">309869</data>
    </edge>
    <edge source="POL" target="NLD">
      <data key="d0">1042115432</data>
    </edge>
    <edge source="POL" target="NOR">
      <data key="d0">14218092</data>
    </edge>
    <edge source="POL" target="PAN">
      <data key="d0">276638</data>
    </edge>
    <edge source="POL" target="PER">
      <data key="d0">344923</data>
    </edge>
    <edge source="POL" target="PHL">
      <data key="d0">76755</data>
    </edge>
    <edge source="POL" target="PRT">
      <data key="d0">209497</data>
    </edge>
    <edge source="POL" target="ROU">
      <data key="d0">89190413</data>
    </edge>
    <edge source="POL" target="RUS">
      <data key="d0">116353496</data>
    </edge>
    <edge source="POL" target="SAU">
      <data key="d0">363830</data>
    </edge>
    <edge source="POL" target="SEN">
      <data key="d0">4614329</data>
    </edge>
    <edge source="POL" target="SRB">
      <data key="d0">8204881</data>
    </edge>
    <edge source="POL" target="IND">
      <data key="d0">572244</data>
    </edge>
    <edge source="POL" target="SGP">
      <data key="d0">30513809</data>
    </edge>
    <edge source="POL" target="SVK">
      <data key="d0">67870460</data>
    </edge>
    <edge source="POL" target="VNM">
      <data key="d0">276228</data>
    </edge>
    <edge source="POL" target="SVN">
      <data key="d0">9261884</data>
    </edge>
    <edge source="POL" target="ZAF">
      <data key="d0">446898</data>
    </edge>
    <edge source="POL" target="ESP">
      <data key="d0">35433521</data>
    </edge>
    <edge source="POL" target="SWE">
      <data key="d0">348256902</data>
    </edge>
    <edge source="POL" target="CHE">
      <data key="d0">1354919</data>
    </edge>
    <edge source="POL" target="TGO">
      <data key="d0">178183</data>
    </edge>
    <edge source="POL" target="ARE">
      <data key="d0">1420778</data>
    </edge>
    <edge source="POL" target="TUN">
      <data key="d0">867870</data>
    </edge>
    <edge source="POL" target="TUR">
      <data key="d0">6672723</data>
    </edge>
    <edge source="POL" target="UGA">
      <data key="d0">3290969</data>
    </edge>
    <edge source="POL" target="UKR">
      <data key="d0">313819676</data>
    </edge>
    <edge source="POL" target="MKD">
      <data key="d0">915567</data>
    </edge>
    <edge source="POL" target="EGY">
      <data key="d0">6620246</data>
    </edge>
    <edge source="POL" target="GBR">
      <data key="d0">405612032</data>
    </edge>
    <edge source="POL" target="TZA">
      <data key="d0">8251137</data>
    </edge>
    <edge source="POL" target="USA">
      <data key="d0">156102238</data>
    </edge>
    <edge source="ROU" target="ALB">
      <data key="d0">98889</data>
    </edge>
    <edge source="ROU" target="DZA">
      <data key="d0">20898062</data>
    </edge>
    <edge source="ROU" target="AUT">
      <data key="d0">1558211</data>
    </edge>
    <edge source="ROU" target="ARM">
      <data key="d0">17003</data>
    </edge>
    <edge source="ROU" target="BEL">
      <data key="d0">583756</data>
    </edge>
    <edge source="ROU" target="BGR">
      <data key="d0">338137918</data>
    </edge>
    <edge source="ROU" target="CHN">
      <data key="d0">675206</data>
    </edge>
    <edge source="ROU" target="HRV">
      <data key="d0">10046105</data>
    </edge>
    <edge source="ROU" target="CZE">
      <data key="d0">1197996</data>
    </edge>
    <edge source="ROU" target="ETH">
      <data key="d0">13047</data>
    </edge>
    <edge source="ROU" target="FRA">
      <data key="d0">200360</data>
    </edge>
    <edge source="ROU" target="GEO">
      <data key="d0">295295781</data>
    </edge>
    <edge source="ROU" target="DEU">
      <data key="d0">25292080</data>
    </edge>
    <edge source="ROU" target="GRC">
      <data key="d0">15826296</data>
    </edge>
    <edge source="ROU" target="HUN">
      <data key="d0">113177642</data>
    </edge>
    <edge source="ROU" target="ISR">
      <data key="d0">123270993</data>
    </edge>
    <edge source="ROU" target="ITA">
      <data key="d0">7472550</data>
    </edge>
    <edge source="ROU" target="JPN">
      <data key="d0">18298</data>
    </edge>
    <edge source="ROU" target="KAZ">
      <data key="d0">50923</data>
    </edge>
    <edge source="ROU" target="KGZ">
      <data key="d0">107673</data>
    </edge>
    <edge source="ROU" target="LBN">
      <data key="d0">73660672</data>
    </edge>
    <edge source="ROU" target="LVA">
      <data key="d0">123257</data>
    </edge>
    <edge source="ROU" target="LTU">
      <data key="d0">297088</data>
    </edge>
    <edge source="ROU" target="MDA">
      <data key="d0">297696816</data>
    </edge>
    <edge source="ROU" target="MAR">
      <data key="d0">295546</data>
    </edge>
    <edge source="ROU" target="OMN">
      <data key="d0">31392488</data>
    </edge>
    <edge source="ROU" target="NLD">
      <data key="d0">9526460</data>
    </edge>
    <edge source="ROU" target="NOR">
      <data key="d0">45929</data>
    </edge>
    <edge source="ROU" target="PAN">
      <data key="d0">22133</data>
    </edge>
    <edge source="ROU" target="POL">
      <data key="d0">2472737</data>
    </edge>
    <edge source="ROU" target="PRT">
      <data key="d0">37723</data>
    </edge>
    <edge source="ROU" target="RUS">
      <data key="d0">11589866</data>
    </edge>
    <edge source="ROU" target="SRB">
      <data key="d0">312342666</data>
    </edge>
    <edge source="ROU" target="IND">
      <data key="d0">22389596</data>
    </edge>
    <edge source="ROU" target="SGP">
      <data key="d0">20779361</data>
    </edge>
    <edge source="ROU" target="SVK">
      <data key="d0">15181976</data>
    </edge>
    <edge source="ROU" target="SVN">
      <data key="d0">3511035</data>
    </edge>
    <edge source="ROU" target="ESP">
      <data key="d0">3594734</data>
    </edge>
    <edge source="ROU" target="SWE">
      <data key="d0">159664</data>
    </edge>
    <edge source="ROU" target="CHE">
      <data key="d0">4512574</data>
    </edge>
    <edge source="ROU" target="THA">
      <data key="d0">12856</data>
    </edge>
    <edge source="ROU" target="TGO">
      <data key="d0">75563836</data>
    </edge>
    <edge source="ROU" target="ARE">
      <data key="d0">72096498</data>
    </edge>
    <edge source="ROU" target="TUN">
      <data key="d0">84598820</data>
    </edge>
    <edge source="ROU" target="TUR">
      <data key="d0">169599488</data>
    </edge>
    <edge source="ROU" target="UKR">
      <data key="d0">499883024</data>
    </edge>
    <edge source="ROU" target="MKD">
      <data key="d0">229446</data>
    </edge>
    <edge source="ROU" target="EGY">
      <data key="d0">1273521</data>
    </edge>
    <edge source="ROU" target="GBR">
      <data key="d0">1228277</data>
    </edge>
    <edge source="ROU" target="USA">
      <data key="d0">6860825</data>
    </edge>
    <edge source="RUS" target="DZA">
      <data key="d0">398884388</data>
    </edge>
    <edge source="RUS" target="AZE">
      <data key="d0">24454981</data>
    </edge>
    <edge source="RUS" target="ARG">
      <data key="d0">189696404</data>
    </edge>
    <edge source="RUS" target="AUS">
      <data key="d0">12512815</data>
    </edge>
    <edge source="RUS" target="AUT">
      <data key="d0">436953</data>
    </edge>
    <edge source="RUS" target="ARM">
      <data key="d0">8804060</data>
    </edge>
    <edge source="RUS" target="BEL">
      <data key="d0">1846264025</data>
    </edge>
    <edge source="RUS" target="BRA">
      <data key="d0">203376052</data>
    </edge>
    <edge source="RUS" target="BGR">
      <data key="d0">3624826364</data>
    </edge>
    <edge source="RUS" target="BLR">
      <data key="d0">13872758391</data>
    </edge>
    <edge source="RUS" target="CAN">
      <data key="d0">5791133</data>
    </edge>
    <edge source="RUS" target="CHN">
      <data key="d0">22595936244</data>
    </edge>
    <edge source="RUS" target="COL">
      <data key="d0">18190</data>
    </edge>
    <edge source="RUS" target="HRV">
      <data key="d0">292218750</data>
    </edge>
    <edge source="RUS" target="CZE">
      <data key="d0">2440932805</data>
    </edge>
    <edge source="RUS" target="DNK">
      <data key="d0">667624783</data>
    </edge>
    <edge source="RUS" target="ECU">
      <data key="d0">124896</data>
    </edge>
    <edge source="RUS" target="ETH">
      <data key="d0">16275</data>
    </edge>
    <edge source="RUS" target="EST">
      <data key="d0">2753922329</data>
    </edge>
    <edge source="RUS" target="FIN">
      <data key="d0">7317286324</data>
    </edge>
    <edge source="RUS" target="FRA">
      <data key="d0">6038156655</data>
    </edge>
    <edge source="RUS" target="GEO">
      <data key="d0">115371837</data>
    </edge>
    <edge source="RUS" target="PSE">
      <data key="d0">32742</data>
    </edge>
    <edge source="RUS" target="DEU">
      <data key="d0">17993840989</data>
    </edge>
    <edge source="RUS" target="GRC">
      <data key="d0">4389080405</data>
    </edge>
    <edge source="RUS" target="HKG">
      <data key="d0">295779927</data>
    </edge>
    <edge source="RUS" target="HUN">
      <data key="d0">4964704204</data>
    </edge>
    <edge source="RUS" target="IDN">
      <data key="d0">539307308</data>
    </edge>
    <edge source="RUS" target="ISR">
      <data key="d0">337464993</data>
    </edge>
    <edge source="RUS" target="ITA">
      <data key="d0">22347239754</data>
    </edge>
    <edge source="RUS" target="CIV">
      <data key="d0">44962</data>
    </edge>
    <edge source="RUS" target="JPN">
      <data key="d0">7153814643</data>
    </edge>
    <edge source="RUS" target="KAZ">
      <data key="d0">3861925741</data>
    </edge>
    <edge source="RUS" target="JOR">
      <data key="d0">86290575</data>
    </edge>
    <edge source="RUS" target="KOR">
      <data key="d0">9105700970</data>
    </edge>
    <edge source="RUS" target="KGZ">
      <data key="d0">984373221</data>
    </edge>
    <edge source="RUS" target="LBN">
      <data key="d0">29612384</data>
    </edge>
    <edge source="RUS" target="LVA">
      <data key="d0">6345400994</data>
    </edge>
    <edge source="RUS" target="LTU">
      <data key="d0">2354405287</data>
    </edge>
    <edge source="RUS" target="MYS">
      <data key="d0">81752634</data>
    </edge>
    <edge source="RUS" target="MDA">
      <data key="d0">31195753</data>
    </edge>
    <edge source="RUS" target="MAR">
      <data key="d0">944133624</data>
    </edge>
    <edge source="RUS" target="NLD">
      <data key="d0">65919430151</data>
    </edge>
    <edge source="RUS" target="NIC">
      <data key="d0">85147</data>
    </edge>
    <edge source="RUS" target="NOR">
      <data key="d0">446632342</data>
    </edge>
    <edge source="RUS" target="PAN">
      <data key="d0">308251</data>
    </edge>
    <edge source="RUS" target="PER">
      <data key="d0">94009</data>
    </edge>
    <edge source="RUS" target="PHL">
      <data key="d0">1030706979</data>
    </edge>
    <edge source="RUS" target="POL">
      <data key="d0">16365782665</data>
    </edge>
    <edge source="RUS" target="PRT">
      <data key="d0">372162101</data>
    </edge>
    <edge source="RUS" target="ROU">
      <data key="d0">1367317092</data>
    </edge>
    <edge source="RUS" target="SAU">
      <data key="d0">179385020</data>
    </edge>
    <edge source="RUS" target="SRB">
      <data key="d0">10078206</data>
    </edge>
    <edge source="RUS" target="IND">
      <data key="d0">9853240</data>
    </edge>
    <edge source="RUS" target="SGP">
      <data key="d0">1505076429</data>
    </edge>
    <edge source="RUS" target="SVK">
      <data key="d0">4260416354</data>
    </edge>
    <edge source="RUS" target="VNM">
      <data key="d0">2533653</data>
    </edge>
    <edge source="RUS" target="SVN">
      <data key="d0">60939063</data>
    </edge>
    <edge source="RUS" target="ZAF">
      <data key="d0">109675673</data>
    </edge>
    <edge source="RUS" target="ESP">
      <data key="d0">4872817072</data>
    </edge>
    <edge source="RUS" target="SWE">
      <data key="d0">4843072158</data>
    </edge>
    <edge source="RUS" target="CHE">
      <data key="d0">6117893838</data>
    </edge>
    <edge source="RUS" target="THA">
      <data key="d0">767536727</data>
    </edge>
    <edge source="RUS" target="TGO">
      <data key="d0">42392532</data>
    </edge>
    <edge source="RUS" target="ARE">
      <data key="d0">229641099</data>
    </edge>
    <edge source="RUS" target="TUN">
      <data key="d0">246226515</data>
    </edge>
    <edge source="RUS" target="TUR">
      <data key="d0">7569421127</data>
    </edge>
    <edge source="RUS" target="UKR">
      <data key="d0">3568539962</data>
    </edge>
    <edge source="RUS" target="EGY">
      <data key="d0">324420127</data>
    </edge>
    <edge source="RUS" target="GBR">
      <data key="d0">5554034829</data>
    </edge>
    <edge source="RUS" target="USA">
      <data key="d0">6046992368</data>
    </edge>
    <edge source="RUS" target="URY">
      <data key="d0">136590793</data>
    </edge>
    <edge source="KGZ" target="AZE">
      <data key="d0">748080</data>
    </edge>
    <edge source="KGZ" target="ARM">
      <data key="d0">38306</data>
    </edge>
    <edge source="KGZ" target="BEL">
      <data key="d0">57975</data>
    </edge>
    <edge source="KGZ" target="BGR">
      <data key="d0">80778</data>
    </edge>
    <edge source="KGZ" target="CHN">
      <data key="d0">7675959</data>
    </edge>
    <edge source="KGZ" target="CZE">
      <data key="d0">106996</data>
    </edge>
    <edge source="KGZ" target="FIN">
      <data key="d0">546410</data>
    </edge>
    <edge source="KGZ" target="FRA">
      <data key="d0">172383</data>
    </edge>
    <edge source="KGZ" target="GEO">
      <data key="d0">127996</data>
    </edge>
    <edge source="KGZ" target="DEU">
      <data key="d0">4464561</data>
    </edge>
    <edge source="KGZ" target="GRC">
      <data key="d0">84053</data>
    </edge>
    <edge source="KGZ" target="IRL">
      <data key="d0">43645</data>
    </edge>
    <edge source="KGZ" target="JPN">
      <data key="d0">419024</data>
    </edge>
    <edge source="KGZ" target="KAZ">
      <data key="d0">713682</data>
    </edge>
    <edge source="KGZ" target="KOR">
      <data key="d0">281778</data>
    </edge>
    <edge source="KGZ" target="MYS">
      <data key="d0">11716</data>
    </edge>
    <edge source="KGZ" target="PAK">
      <data key="d0">23853</data>
    </edge>
    <edge source="KGZ" target="POL">
      <data key="d0">78088</data>
    </edge>
    <edge source="KGZ" target="ROU">
      <data key="d0">89439</data>
    </edge>
    <edge source="KGZ" target="RUS">
      <data key="d0">41839244</data>
    </edge>
    <edge source="KGZ" target="IND">
      <data key="d0">27973</data>
    </edge>
    <edge source="KGZ" target="SGP">
      <data key="d0">29520</data>
    </edge>
    <edge source="KGZ" target="SWE">
      <data key="d0">89719</data>
    </edge>
    <edge source="KGZ" target="CHE">
      <data key="d0">11736</data>
    </edge>
    <edge source="KGZ" target="ARE">
      <data key="d0">7037014</data>
    </edge>
    <edge source="KGZ" target="TUR">
      <data key="d0">12931161</data>
    </edge>
    <edge source="KGZ" target="UGA">
      <data key="d0">118096</data>
    </edge>
    <edge source="KGZ" target="UKR">
      <data key="d0">696550</data>
    </edge>
    <edge source="KGZ" target="GBR">
      <data key="d0">1451177</data>
    </edge>
    <edge source="KGZ" target="USA">
      <data key="d0">1842398</data>
    </edge>
    <edge source="CMR" target="BRA">
      <data key="d0">644324</data>
    </edge>
    <edge source="CMR" target="CAF">
      <data key="d0">3319502</data>
    </edge>
    <edge source="CMR" target="CHN">
      <data key="d0">406698279</data>
    </edge>
    <edge source="CMR" target="FRA">
      <data key="d0">176056806</data>
    </edge>
    <edge source="CMR" target="GHA">
      <data key="d0">6766639</data>
    </edge>
    <edge source="CMR" target="ITA">
      <data key="d0">98394442</data>
    </edge>
    <edge source="CMR" target="NLD">
      <data key="d0">149157443</data>
    </edge>
    <edge source="CMR" target="PRT">
      <data key="d0">489009719</data>
    </edge>
    <edge source="CMR" target="SEN">
      <data key="d0">6886462</data>
    </edge>
    <edge source="CMR" target="IND">
      <data key="d0">91084200</data>
    </edge>
    <edge source="CMR" target="ESP">
      <data key="d0">427293024</data>
    </edge>
    <edge source="CMR" target="SWE">
      <data key="d0">4279950</data>
    </edge>
    <edge source="CMR" target="TGO">
      <data key="d0">42139121</data>
    </edge>
    <edge source="CMR" target="GBR">
      <data key="d0">42018930</data>
    </edge>
    <edge source="CMR" target="USA">
      <data key="d0">97563605</data>
    </edge>
    <edge source="LKA" target="CHN">
      <data key="d0">66813</data>
    </edge>
    <edge source="LKA" target="MYS">
      <data key="d0">118679</data>
    </edge>
    <edge source="LKA" target="MUS">
      <data key="d0">12329</data>
    </edge>
    <edge source="LKA" target="MDA">
      <data key="d0">121303</data>
    </edge>
    <edge source="LKA" target="PAK">
      <data key="d0">19648</data>
    </edge>
    <edge source="LKA" target="IND">
      <data key="d0">12145792</data>
    </edge>
    <edge source="LKA" target="SGP">
      <data key="d0">5266072</data>
    </edge>
    <edge source="LKA" target="CHE">
      <data key="d0">42469</data>
    </edge>
    <edge source="LKA" target="ARE">
      <data key="d0">264164</data>
    </edge>
    <edge source="SLV" target="CRI">
      <data key="d0">10442159</data>
    </edge>
    <edge source="SLV" target="GTM">
      <data key="d0">48731522</data>
    </edge>
    <edge source="SLV" target="HND">
      <data key="d0">17078224</data>
    </edge>
    <edge source="SLV" target="JAM">
      <data key="d0">2957601</data>
    </edge>
    <edge source="SLV" target="MEX">
      <data key="d0">309616</data>
    </edge>
    <edge source="SLV" target="NIC">
      <data key="d0">20532879</data>
    </edge>
    <edge source="SLV" target="PAN">
      <data key="d0">10376934</data>
    </edge>
    <edge source="SLV" target="ESP">
      <data key="d0">14272793</data>
    </edge>
    <edge source="SLV" target="USA">
      <data key="d0">17751764</data>
    </edge>
    <edge source="ETH" target="ISR">
      <data key="d0">14690</data>
    </edge>
    <edge source="ETH" target="ZAF">
      <data key="d0">19925</data>
    </edge>
    <edge source="ETH" target="ARE">
      <data key="d0">16805</data>
    </edge>
    <edge source="ETH" target="UGA">
      <data key="d0">16223</data>
    </edge>
    <edge source="GMB" target="SEN">
      <data key="d0">13190</data>
    </edge>
    <edge source="GTM" target="CRI">
      <data key="d0">402498</data>
    </edge>
    <edge source="GTM" target="SLV">
      <data key="d0">10319840</data>
    </edge>
    <edge source="GTM" target="HND">
      <data key="d0">758299</data>
    </edge>
    <edge source="GTM" target="MEX">
      <data key="d0">207855</data>
    </edge>
    <edge source="GTM" target="NIC">
      <data key="d0">2617598</data>
    </edge>
    <edge source="GTM" target="PAN">
      <data key="d0">8812274</data>
    </edge>
    <edge source="GTM" target="USA">
      <data key="d0">295377380</data>
    </edge>
    <edge source="HND" target="CAN">
      <data key="d0">24869</data>
    </edge>
    <edge source="HND" target="CRI">
      <data key="d0">50589</data>
    </edge>
    <edge source="HND" target="SLV">
      <data key="d0">19318</data>
    </edge>
    <edge source="HND" target="FRA">
      <data key="d0">74395</data>
    </edge>
    <edge source="HND" target="GTM">
      <data key="d0">49700</data>
    </edge>
    <edge source="HND" target="NIC">
      <data key="d0">14769</data>
    </edge>
    <edge source="HND" target="USA">
      <data key="d0">3591938</data>
    </edge>
    <edge source="CIV" target="BEL">
      <data key="d0">264964</data>
    </edge>
    <edge source="CIV" target="BRA">
      <data key="d0">41882</data>
    </edge>
    <edge source="CIV" target="CMR">
      <data key="d0">100906523</data>
    </edge>
    <edge source="CIV" target="CAN">
      <data key="d0">340608178</data>
    </edge>
    <edge source="CIV" target="BEN">
      <data key="d0">104200825</data>
    </edge>
    <edge source="CIV" target="FRA">
      <data key="d0">12243535</data>
    </edge>
    <edge source="CIV" target="GMB">
      <data key="d0">14700686</data>
    </edge>
    <edge source="CIV" target="DEU">
      <data key="d0">453243798</data>
    </edge>
    <edge source="CIV" target="GHA">
      <data key="d0">140270726</data>
    </edge>
    <edge source="CIV" target="GRC">
      <data key="d0">19128</data>
    </edge>
    <edge source="CIV" target="HKG">
      <data key="d0">29405</data>
    </edge>
    <edge source="CIV" target="IDN">
      <data key="d0">20168523</data>
    </edge>
    <edge source="CIV" target="IRL">
      <data key="d0">31443</data>
    </edge>
    <edge source="CIV" target="ITA">
      <data key="d0">19716992</data>
    </edge>
    <edge source="CIV" target="LBN">
      <data key="d0">18784</data>
    </edge>
    <edge source="CIV" target="LTU">
      <data key="d0">36795</data>
    </edge>
    <edge source="CIV" target="MAR">
      <data key="d0">143768</data>
    </edge>
    <edge source="CIV" target="NLD">
      <data key="d0">102996583</data>
    </edge>
    <edge source="CIV" target="NER">
      <data key="d0">771968</data>
    </edge>
    <edge source="CIV" target="NOR">
      <data key="d0">17494</data>
    </edge>
    <edge source="CIV" target="PAN">
      <data key="d0">1607629</data>
    </edge>
    <edge source="CIV" target="SEN">
      <data key="d0">35397417</data>
    </edge>
    <edge source="CIV" target="IND">
      <data key="d0">68430947</data>
    </edge>
    <edge source="CIV" target="SGP">
      <data key="d0">1487116</data>
    </edge>
    <edge source="CIV" target="ZAF">
      <data key="d0">339045</data>
    </edge>
    <edge source="CIV" target="ESP">
      <data key="d0">1018865</data>
    </edge>
    <edge source="CIV" target="SWE">
      <data key="d0">19789439</data>
    </edge>
    <edge source="CIV" target="CHE">
      <data key="d0">15171</data>
    </edge>
    <edge source="CIV" target="TGO">
      <data key="d0">56222060</data>
    </edge>
    <edge source="CIV" target="TUR">
      <data key="d0">16678360</data>
    </edge>
    <edge source="CIV" target="GBR">
      <data key="d0">102035165</data>
    </edge>
    <edge source="CIV" target="USA">
      <data key="d0">139899534</data>
    </edge>
    <edge source="CIV" target="BFA">
      <data key="d0">55653087</data>
    </edge>
    <edge source="JAM" target="USA">
      <data key="d0">332018636</data>
    </edge>
    <edge source="MDG" target="AUS">
      <data key="d0">19877</data>
    </edge>
    <edge source="MDG" target="CHN">
      <data key="d0">10077</data>
    </edge>
    <edge source="MDG" target="FRA">
      <data key="d0">38396223</data>
    </edge>
    <edge source="MDG" target="GRC">
      <data key="d0">52416</data>
    </edge>
    <edge source="MDG" target="HKG">
      <data key="d0">66531</data>
    </edge>
    <edge source="MDG" target="ITA">
      <data key="d0">2417711</data>
    </edge>
    <edge source="MDG" target="CIV">
      <data key="d0">14302</data>
    </edge>
    <edge source="MDG" target="LBN">
      <data key="d0">10565</data>
    </edge>
    <edge source="MDG" target="MUS">
      <data key="d0">1432031</data>
    </edge>
    <edge source="MDG" target="MOZ">
      <data key="d0">49925</data>
    </edge>
    <edge source="MDG" target="PAN">
      <data key="d0">86130</data>
    </edge>
    <edge source="MDG" target="IND">
      <data key="d0">33803</data>
    </edge>
    <edge source="MDG" target="SGP">
      <data key="d0">49584</data>
    </edge>
    <edge source="MDG" target="ZAF">
      <data key="d0">3367171</data>
    </edge>
    <edge source="MDG" target="ESP">
      <data key="d0">3663421</data>
    </edge>
    <edge source="MDG" target="THA">
      <data key="d0">5068040</data>
    </edge>
    <edge source="MDG" target="ARE">
      <data key="d0">73733</data>
    </edge>
    <edge source="MDG" target="TZA">
      <data key="d0">17643</data>
    </edge>
    <edge source="MDG" target="USA">
      <data key="d0">22634</data>
    </edge>
    <edge source="MRT" target="CHN">
      <data key="d0">271316877</data>
    </edge>
    <edge source="MRT" target="LTU">
      <data key="d0">30569</data>
    </edge>
    <edge source="MRT" target="SAU">
      <data key="d0">14678</data>
    </edge>
    <edge source="MRT" target="SEN">
      <data key="d0">10259</data>
    </edge>
    <edge source="MRT" target="ESP">
      <data key="d0">942127</data>
    </edge>
    <edge source="MRT" target="THA">
      <data key="d0">189371</data>
    </edge>
    <edge source="MRT" target="ARE">
      <data key="d0">72484406</data>
    </edge>
    <edge source="MUS" target="FRA">
      <data key="d0">213207</data>
    </edge>
    <edge source="MUS" target="GRC">
      <data key="d0">98019</data>
    </edge>
    <edge source="MUS" target="KOR">
      <data key="d0">78268</data>
    </edge>
    <edge source="MUS" target="MDG">
      <data key="d0">72583</data>
    </edge>
    <edge source="MUS" target="ESP">
      <data key="d0">34971</data>
    </edge>
    <edge source="MUS" target="ARE">
      <data key="d0">106814</data>
    </edge>
    <edge source="MUS" target="GBR">
      <data key="d0">121696</data>
    </edge>
    <edge source="MUS" target="USA">
      <data key="d0">17883</data>
    </edge>
    <edge source="MAR" target="DZA">
      <data key="d0">41490662</data>
    </edge>
    <edge source="MAR" target="BRA">
      <data key="d0">177990614</data>
    </edge>
    <edge source="MAR" target="CMR">
      <data key="d0">68001</data>
    </edge>
    <edge source="MAR" target="FRA">
      <data key="d0">10995</data>
    </edge>
    <edge source="MAR" target="GHA">
      <data key="d0">44168670</data>
    </edge>
    <edge source="MAR" target="GRC">
      <data key="d0">10017</data>
    </edge>
    <edge source="MAR" target="CIV">
      <data key="d0">941210</data>
    </edge>
    <edge source="MAR" target="JPN">
      <data key="d0">46671941</data>
    </edge>
    <edge source="MAR" target="KOR">
      <data key="d0">89434924</data>
    </edge>
    <edge source="MAR" target="LBN">
      <data key="d0">1792548</data>
    </edge>
    <edge source="MAR" target="MRT">
      <data key="d0">8324632</data>
    </edge>
    <edge source="MAR" target="NLD">
      <data key="d0">31728617</data>
    </edge>
    <edge source="MAR" target="NER">
      <data key="d0">13676</data>
    </edge>
    <edge source="MAR" target="NOR">
      <data key="d0">313694</data>
    </edge>
    <edge source="MAR" target="SEN">
      <data key="d0">137526352</data>
    </edge>
    <edge source="MAR" target="IND">
      <data key="d0">54861</data>
    </edge>
    <edge source="MAR" target="ESP">
      <data key="d0">93052960</data>
    </edge>
    <edge source="MAR" target="TGO">
      <data key="d0">29050498</data>
    </edge>
    <edge source="MAR" target="TUR">
      <data key="d0">16375845</data>
    </edge>
    <edge source="MAR" target="EGY">
      <data key="d0">26977</data>
    </edge>
    <edge source="MAR" target="GBR">
      <data key="d0">75972076</data>
    </edge>
    <edge source="MAR" target="BFA">
      <data key="d0">1671898</data>
    </edge>
    <edge source="MOZ" target="BWA">
      <data key="d0">2481542</data>
    </edge>
    <edge source="MOZ" target="ITA">
      <data key="d0">678446</data>
    </edge>
    <edge source="MOZ" target="MWI">
      <data key="d0">10997148</data>
    </edge>
    <edge source="MOZ" target="PRT">
      <data key="d0">493511</data>
    </edge>
    <edge source="MOZ" target="ZAF">
      <data key="d0">10811060</data>
    </edge>
    <edge source="MOZ" target="ZWE">
      <data key="d0">162162</data>
    </edge>
    <edge source="MOZ" target="ARE">
      <data key="d0">5532362</data>
    </edge>
    <edge source="MOZ" target="GBR">
      <data key="d0">7261503</data>
    </edge>
    <edge source="MOZ" target="USA">
      <data key="d0">1746746</data>
    </edge>
    <edge source="OMN" target="LKA">
      <data key="d0">29364996</data>
    </edge>
    <edge source="OMN" target="CHN">
      <data key="d0">19443</data>
    </edge>
    <edge source="OMN" target="FIN">
      <data key="d0">231204</data>
    </edge>
    <edge source="OMN" target="FRA">
      <data key="d0">482642</data>
    </edge>
    <edge source="OMN" target="HKG">
      <data key="d0">6301888</data>
    </edge>
    <edge source="OMN" target="IDN">
      <data key="d0">21713280</data>
    </edge>
    <edge source="OMN" target="JPN">
      <data key="d0">22273423</data>
    </edge>
    <edge source="OMN" target="JOR">
      <data key="d0">10389809</data>
    </edge>
    <edge source="OMN" target="KOR">
      <data key="d0">73908256</data>
    </edge>
    <edge source="OMN" target="MDG">
      <data key="d0">17011104</data>
    </edge>
    <edge source="OMN" target="MOZ">
      <data key="d0">38150342</data>
    </edge>
    <edge source="OMN" target="NLD">
      <data key="d0">32448905</data>
    </edge>
    <edge source="OMN" target="PAK">
      <data key="d0">510936412</data>
    </edge>
    <edge source="OMN" target="PHL">
      <data key="d0">295287</data>
    </edge>
    <edge source="OMN" target="SAU">
      <data key="d0">168880666</data>
    </edge>
    <edge source="OMN" target="IND">
      <data key="d0">81628828</data>
    </edge>
    <edge source="OMN" target="SGP">
      <data key="d0">48271179</data>
    </edge>
    <edge source="OMN" target="VNM">
      <data key="d0">33593617</data>
    </edge>
    <edge source="OMN" target="ZAF">
      <data key="d0">30724153</data>
    </edge>
    <edge source="OMN" target="ARE">
      <data key="d0">432089925</data>
    </edge>
    <edge source="OMN" target="EGY">
      <data key="d0">35063703</data>
    </edge>
    <edge source="OMN" target="GBR">
      <data key="d0">42225193</data>
    </edge>
    <edge source="OMN" target="TZA">
      <data key="d0">461693186</data>
    </edge>
    <edge source="OMN" target="USA">
      <data key="d0">6135406</data>
    </edge>
    <edge source="NAM" target="BWA">
      <data key="d0">20770548</data>
    </edge>
    <edge source="NAM" target="KHM">
      <data key="d0">28336</data>
    </edge>
    <edge source="NAM" target="CHN">
      <data key="d0">169599</data>
    </edge>
    <edge source="NAM" target="DNK">
      <data key="d0">45853</data>
    </edge>
    <edge source="NAM" target="FRA">
      <data key="d0">57935</data>
    </edge>
    <edge source="NAM" target="DEU">
      <data key="d0">57562</data>
    </edge>
    <edge source="NAM" target="GHA">
      <data key="d0">101512</data>
    </edge>
    <edge source="NAM" target="ITA">
      <data key="d0">48219</data>
    </edge>
    <edge source="NAM" target="JPN">
      <data key="d0">31691</data>
    </edge>
    <edge source="NAM" target="LTU">
      <data key="d0">310467</data>
    </edge>
    <edge source="NAM" target="NOR">
      <data key="d0">10877</data>
    </edge>
    <edge source="NAM" target="PAN">
      <data key="d0">131879</data>
    </edge>
    <edge source="NAM" target="PHL">
      <data key="d0">21940</data>
    </edge>
    <edge source="NAM" target="RUS">
      <data key="d0">48838</data>
    </edge>
    <edge source="NAM" target="SGP">
      <data key="d0">20660</data>
    </edge>
    <edge source="NAM" target="ZAF">
      <data key="d0">1042220</data>
    </edge>
    <edge source="NAM" target="ZWE">
      <data key="d0">14588</data>
    </edge>
    <edge source="NAM" target="ESP">
      <data key="d0">87327</data>
    </edge>
    <edge source="NAM" target="ARE">
      <data key="d0">18895</data>
    </edge>
    <edge source="NAM" target="TZA">
      <data key="d0">1500197</data>
    </edge>
    <edge source="NAM" target="USA">
      <data key="d0">14658</data>
    </edge>
    <edge source="NIC" target="CRI">
      <data key="d0">5246233</data>
    </edge>
    <edge source="NIC" target="SLV">
      <data key="d0">38833002</data>
    </edge>
    <edge source="NIC" target="GTM">
      <data key="d0">2314442</data>
    </edge>
    <edge source="NIC" target="HND">
      <data key="d0">2694787</data>
    </edge>
    <edge source="NIC" target="PAN">
      <data key="d0">816623</data>
    </edge>
    <edge source="NIC" target="ZAF">
      <data key="d0">17113</data>
    </edge>
    <edge source="NER" target="CMR">
      <data key="d0">2682332</data>
    </edge>
    <edge source="NER" target="CHN">
      <data key="d0">40927</data>
    </edge>
    <edge source="NER" target="BEN">
      <data key="d0">191114</data>
    </edge>
    <edge source="NER" target="FRA">
      <data key="d0">45633</data>
    </edge>
    <edge source="NER" target="CIV">
      <data key="d0">1698152</data>
    </edge>
    <edge source="NER" target="KOR">
      <data key="d0">30403</data>
    </edge>
    <edge source="NER" target="MAR">
      <data key="d0">26479</data>
    </edge>
    <edge source="NER" target="NAM">
      <data key="d0">39632</data>
    </edge>
    <edge source="NER" target="TGO">
      <data key="d0">90940</data>
    </edge>
    <edge source="NER" target="ARE">
      <data key="d0">29339</data>
    </edge>
    <edge source="NER" target="USA">
      <data key="d0">6360751</data>
    </edge>
    <edge source="NER" target="BFA">
      <data key="d0">33556549</data>
    </edge>
    <edge source="PER" target="ARG">
      <data key="d0">42301354</data>
    </edge>
    <edge source="PER" target="BEL">
      <data key="d0">91016</data>
    </edge>
    <edge source="PER" target="BOL">
      <data key="d0">21871143</data>
    </edge>
    <edge source="PER" target="BRA">
      <data key="d0">314015851</data>
    </edge>
    <edge source="PER" target="CAN">
      <data key="d0">6463951</data>
    </edge>
    <edge source="PER" target="CHL">
      <data key="d0">533937708</data>
    </edge>
    <edge source="PER" target="COL">
      <data key="d0">28315697</data>
    </edge>
    <edge source="PER" target="CRI">
      <data key="d0">8446623</data>
    </edge>
    <edge source="PER" target="ECU">
      <data key="d0">40369944</data>
    </edge>
    <edge source="PER" target="SLV">
      <data key="d0">8647895</data>
    </edge>
    <edge source="PER" target="FRA">
      <data key="d0">22355530</data>
    </edge>
    <edge source="PER" target="DEU">
      <data key="d0">25286</data>
    </edge>
    <edge source="PER" target="IDN">
      <data key="d0">40000134</data>
    </edge>
    <edge source="PER" target="JPN">
      <data key="d0">82782314</data>
    </edge>
    <edge source="PER" target="MEX">
      <data key="d0">28924377</data>
    </edge>
    <edge source="PER" target="NLD">
      <data key="d0">45718067</data>
    </edge>
    <edge source="PER" target="NIC">
      <data key="d0">58592</data>
    </edge>
    <edge source="PER" target="PAN">
      <data key="d0">368485583</data>
    </edge>
    <edge source="PER" target="PRY">
      <data key="d0">4300967</data>
    </edge>
    <edge source="PER" target="ESP">
      <data key="d0">93591925</data>
    </edge>
    <edge source="PER" target="GBR">
      <data key="d0">130660</data>
    </edge>
    <edge source="PER" target="USA">
      <data key="d0">1793934994</data>
    </edge>
    <edge source="PER" target="URY">
      <data key="d0">4872748</data>
    </edge>
    <edge source="SEN" target="BEL">
      <data key="d0">2979382</data>
    </edge>
    <edge source="SEN" target="CMR">
      <data key="d0">2912836</data>
    </edge>
    <edge source="SEN" target="CAF">
      <data key="d0">1000271</data>
    </edge>
    <edge source="SEN" target="BEN">
      <data key="d0">184712</data>
    </edge>
    <edge source="SEN" target="GMB">
      <data key="d0">2451014</data>
    </edge>
    <edge source="SEN" target="GHA">
      <data key="d0">66106</data>
    </edge>
    <edge source="SEN" target="CIV">
      <data key="d0">4136222</data>
    </edge>
    <edge source="SEN" target="MRT">
      <data key="d0">5322348</data>
    </edge>
    <edge source="SEN" target="MOZ">
      <data key="d0">12817</data>
    </edge>
    <edge source="SEN" target="NLD">
      <data key="d0">9449101</data>
    </edge>
    <edge source="SEN" target="NER">
      <data key="d0">3865858</data>
    </edge>
    <edge source="SEN" target="SVK">
      <data key="d0">10602</data>
    </edge>
    <edge source="SEN" target="ZAF">
      <data key="d0">11267</data>
    </edge>
    <edge source="SEN" target="ESP">
      <data key="d0">148498</data>
    </edge>
    <edge source="SEN" target="SWE">
      <data key="d0">2362115</data>
    </edge>
    <edge source="SEN" target="CHE">
      <data key="d0">2230773</data>
    </edge>
    <edge source="SEN" target="TGO">
      <data key="d0">8448005</data>
    </edge>
    <edge source="SEN" target="GBR">
      <data key="d0">153928</data>
    </edge>
    <edge source="SEN" target="TZA">
      <data key="d0">102223</data>
    </edge>
    <edge source="SEN" target="BFA">
      <data key="d0">15099729</data>
    </edge>
    <edge source="ZWE" target="MOZ">
      <data key="d0">203161</data>
    </edge>
    <edge source="ZWE" target="ZAF">
      <data key="d0">143428</data>
    </edge>
    <edge source="TGO" target="BEN">
      <data key="d0">1693035</data>
    </edge>
    <edge source="TGO" target="DNK">
      <data key="d0">6614156</data>
    </edge>
    <edge source="TGO" target="GHA">
      <data key="d0">1417155</data>
    </edge>
    <edge source="TGO" target="CIV">
      <data key="d0">220034</data>
    </edge>
    <edge source="TGO" target="NER">
      <data key="d0">2619179</data>
    </edge>
    <edge source="TGO" target="PAN">
      <data key="d0">58463</data>
    </edge>
    <edge source="TGO" target="SEN">
      <data key="d0">970707</data>
    </edge>
    <edge source="TGO" target="ESP">
      <data key="d0">47672</data>
    </edge>
    <edge source="TGO" target="CHE">
      <data key="d0">532351</data>
    </edge>
    <edge source="TGO" target="BFA">
      <data key="d0">1025790</data>
    </edge>
    <edge source="UGA" target="BDI">
      <data key="d0">301094</data>
    </edge>
    <edge source="UGA" target="TZA">
      <data key="d0">128510</data>
    </edge>
    <edge source="TZA" target="BDI">
      <data key="d0">2058053</data>
    </edge>
    <edge source="TZA" target="GMB">
      <data key="d0">21793</data>
    </edge>
    <edge source="TZA" target="MDG">
      <data key="d0">28263</data>
    </edge>
    <edge source="TZA" target="MWI">
      <data key="d0">9501730</data>
    </edge>
    <edge source="TZA" target="MOZ">
      <data key="d0">1694834</data>
    </edge>
    <edge source="TZA" target="ZWE">
      <data key="d0">318280</data>
    </edge>
    <edge source="TZA" target="UGA">
      <data key="d0">3529680</data>
    </edge>
    <edge source="BFA" target="DZA">
      <data key="d0">1054135</data>
    </edge>
    <edge source="BFA" target="BEL">
      <data key="d0">4470886</data>
    </edge>
    <edge source="BFA" target="CMR">
      <data key="d0">148981</data>
    </edge>
    <edge source="BFA" target="COL">
      <data key="d0">61536</data>
    </edge>
    <edge source="BFA" target="BEN">
      <data key="d0">191202</data>
    </edge>
    <edge source="BFA" target="ETH">
      <data key="d0">11320266</data>
    </edge>
    <edge source="BFA" target="FRA">
      <data key="d0">30865853</data>
    </edge>
    <edge source="BFA" target="DEU">
      <data key="d0">105966</data>
    </edge>
    <edge source="BFA" target="GHA">
      <data key="d0">1289777</data>
    </edge>
    <edge source="BFA" target="CIV">
      <data key="d0">5861936</data>
    </edge>
    <edge source="BFA" target="MRT">
      <data key="d0">79974</data>
    </edge>
    <edge source="BFA" target="MAR">
      <data key="d0">3719667</data>
    </edge>
    <edge source="BFA" target="NLD">
      <data key="d0">188485</data>
    </edge>
    <edge source="BFA" target="NER">
      <data key="d0">4227798</data>
    </edge>
    <edge source="BFA" target="SAU">
      <data key="d0">284340</data>
    </edge>
    <edge source="BFA" target="SEN">
      <data key="d0">9874902</data>
    </edge>
    <edge source="BFA" target="ESP">
      <data key="d0">169472</data>
    </edge>
    <edge source="BFA" target="SWE">
      <data key="d0">41118</data>
    </edge>
    <edge source="BFA" target="TGO">
      <data key="d0">178322</data>
    </edge>
    <edge source="BFA" target="ARE">
      <data key="d0">413847</data>
    </edge>
    <edge source="BFA" target="TUN">
      <data key="d0">543926</data>
    </edge>
    <edge source="BFA" target="USA">
      <data key="d0">75197</data>
    </edge>
    <edge source="BWA" target="NAM">
      <data key="d0">203443</data>
    </edge>
    <edge source="BWA" target="ZAF">
      <data key="d0">1357749</data>
    </edge>
    <edge source="BWA" target="ZWE">
      <data key="d0">24113354</data>
    </edge>
    <edge source="BDI" target="SAU">
      <data key="d0">159215</data>
    </edge>
    <edge source="BDI" target="TZA">
      <data key="d0">324078</data>
    </edge>
    <edge source="PSE" target="ISR">
      <data key="d0">2439173</data>
    </edge>
    <edge source="PSE" target="JOR">
      <data key="d0">87044</data>
    </edge>
    <edge source="MWI" target="MOZ">
      <data key="d0">14577</data>
    </edge>
    <edge source="MWI" target="TZA">
      <data key="d0">237006</data>
    </edge>
  </graph>
</graphml>
