# Supplementary material for: Core-periphery structure in sectoral international trade networks: A new approach to an old theory
Source: PLoS One. 2020 Apr 2;15(4):e0229547. doi: 10.1371/journal.pone.0229547 (PMC7117750; doi:10.1371/journal.pone.0229547)
Supplement: S8 File — (ZIP) [file pone.0229547.s008.zip › S8_File/Networks 2012/34-GAS,NATURAL,MANUFACTURED.graphml]

<?xml version='1.0' encoding='utf-8'?>
<graphml xmlns="http://graphml.graphdrawing.org/xmlns" xmlns:xsi="http://www.w3.org/2001/XMLSchema-instance" xsi:schemaLocation="http://graphml.graphdrawing.org/xmlns http://graphml.graphdrawing.org/xmlns/1.0/graphml.xsd">
  <key attr.name="weight" attr.type="long" for="edge" id="d0" />
  <graph edgedefault="directed">
    <node id="ALB" />
    <node id="SRB" />
    <node id="DZA" />
    <node id="BEL" />
    <node id="BRA" />
    <node id="CHN" />
    <node id="ECU" />
    <node id="FRA" />
    <node id="DEU" />
    <node id="GHA" />
    <node id="GRC" />
    <node id="ITA" />
    <node id="JPN" />
    <node id="MRT" />
    <node id="MEX" />
    <node id="MAR" />
    <node id="NLD" />
    <node id="PRY" />
    <node id="PRT" />
    <node id="IND" />
    <node id="SVN" />
    <node id="ESP" />
    <node id="CHE" />
    <node id="TUN" />
    <node id="TUR" />
    <node id="EGY" />
    <node id="GBR" />
    <node id="USA" />
    <node id="ARG" />
    <node id="BOL" />
    <node id="CHL" />
    <node id="CRI" />
    <node id="BEN" />
    <node id="SEN" />
    <node id="URY" />
    <node id="ARM" />
    <node id="GEO" />
    <node id="AUS" />
    <node id="HKG" />
    <node id="KOR" />
    <node id="MUS" />
    <node id="OMN" />
    <node id="NZL" />
    <node id="SGP" />
    <node id="ZAF" />
    <node id="THA" />
    <node id="AUT" />
    <node id="BGR" />
    <node id="HRV" />
    <node id="CZE" />
    <node id="HUN" />
    <node id="POL" />
    <node id="ROU" />
    <node id="SVK" />
    <node id="AZE" />
    <node id="RUS" />
    <node id="BLR" />
    <node id="EST" />
    <node id="FIN" />
    <node id="LVA" />
    <node id="LTU" />
    <node id="MDA" />
    <node id="UKR" />
    <node id="MKD" />
    <node id="CMR" />
    <node id="CAN" />
    <node id="DNK" />
    <node id="IRL" />
    <node id="LBN" />
    <node id="NOR" />
    <node id="PAN" />
    <node id="SWE" />
    <node id="TGO" />
    <node id="BWA" />
    <node id="BFA" />
    <node id="NER" />
    <node id="KHM" />
    <node id="IDN" />
    <node id="KAZ" />
    <node id="MYS" />
    <node id="PAK" />
    <node id="PHL" />
    <node id="VNM" />
    <node id="ARE" />
    <node id="COL" />
    <node id="JOR" />
    <node id="SLV" />
    <node id="GTM" />
    <node id="HND" />
    <node id="NIC" />
    <node id="ISR" />
    <node id="CIV" />
    <node id="SAU" />
    <node id="NAM" />
    <node id="PER" />
    <node id="KGZ" />
    <node id="ZWE" />
    <node id="UGA" />
    <node id="TZA" />
    <node id="MDG" />
    <node id="MOZ" />
    <node id="GMB" />
    <node id="LKA" />
    <node id="MWI" />
    <node id="BDI" />
    <node id="ETH" />
    <node id="JAM" />
    <edge source="ALB" target="SRB">
      <data key="d0">64319</data>
    </edge>
    <edge source="SRB" target="AUT">
      <data key="d0">22505</data>
    </edge>
    <edge source="SRB" target="HRV">
      <data key="d0">211099</data>
    </edge>
    <edge source="SRB" target="HUN">
      <data key="d0">133404</data>
    </edge>
    <edge source="SRB" target="ITA">
      <data key="d0">470070</data>
    </edge>
    <edge source="SRB" target="ROU">
      <data key="d0">760531</data>
    </edge>
    <edge source="SRB" target="SVN">
      <data key="d0">16518</data>
    </edge>
    <edge source="SRB" target="MKD">
      <data key="d0">1236761</data>
    </edge>
    <edge source="DZA" target="BEL">
      <data key="d0">88741130</data>
    </edge>
    <edge source="DZA" target="BRA">
      <data key="d0">275967122</data>
    </edge>
    <edge source="DZA" target="CHN">
      <data key="d0">48939181</data>
    </edge>
    <edge source="DZA" target="ECU">
      <data key="d0">107748200</data>
    </edge>
    <edge source="DZA" target="FRA">
      <data key="d0">2707243598</data>
    </edge>
    <edge source="DZA" target="DEU">
      <data key="d0">28665937</data>
    </edge>
    <edge source="DZA" target="GHA">
      <data key="d0">9502708</data>
    </edge>
    <edge source="DZA" target="GRC">
      <data key="d0">322261168</data>
    </edge>
    <edge source="DZA" target="ITA">
      <data key="d0">9550075717</data>
    </edge>
    <edge source="DZA" target="JPN">
      <data key="d0">160966594</data>
    </edge>
    <edge source="DZA" target="MRT">
      <data key="d0">50657127</data>
    </edge>
    <edge source="DZA" target="MEX">
      <data key="d0">24523148</data>
    </edge>
    <edge source="DZA" target="MAR">
      <data key="d0">936067990</data>
    </edge>
    <edge source="DZA" target="NLD">
      <data key="d0">355081346</data>
    </edge>
    <edge source="DZA" target="PRY">
      <data key="d0">180360824</data>
    </edge>
    <edge source="DZA" target="PRT">
      <data key="d0">901080665</data>
    </edge>
    <edge source="DZA" target="IND">
      <data key="d0">236841115</data>
    </edge>
    <edge source="DZA" target="SVN">
      <data key="d0">102120375</data>
    </edge>
    <edge source="DZA" target="ESP">
      <data key="d0">5430649244</data>
    </edge>
    <edge source="DZA" target="CHE">
      <data key="d0">7937183</data>
    </edge>
    <edge source="DZA" target="TUN">
      <data key="d0">950145338</data>
    </edge>
    <edge source="DZA" target="TUR">
      <data key="d0">2554179479</data>
    </edge>
    <edge source="DZA" target="EGY">
      <data key="d0">753505046</data>
    </edge>
    <edge source="DZA" target="GBR">
      <data key="d0">277267419</data>
    </edge>
    <edge source="DZA" target="USA">
      <data key="d0">267759924</data>
    </edge>
    <edge source="BEL" target="AUS">
      <data key="d0">31816</data>
    </edge>
    <edge source="BEL" target="AUT">
      <data key="d0">11246</data>
    </edge>
    <edge source="BEL" target="BRA">
      <data key="d0">102568710</data>
    </edge>
    <edge source="BEL" target="CMR">
      <data key="d0">56404</data>
    </edge>
    <edge source="BEL" target="CAN">
      <data key="d0">66440</data>
    </edge>
    <edge source="BEL" target="CHN">
      <data key="d0">7137340</data>
    </edge>
    <edge source="BEL" target="CZE">
      <data key="d0">10067</data>
    </edge>
    <edge source="BEL" target="DNK">
      <data key="d0">70772</data>
    </edge>
    <edge source="BEL" target="FIN">
      <data key="d0">8286722</data>
    </edge>
    <edge source="BEL" target="FRA">
      <data key="d0">5163830049</data>
    </edge>
    <edge source="BEL" target="DEU">
      <data key="d0">1557224431</data>
    </edge>
    <edge source="BEL" target="GHA">
      <data key="d0">32534</data>
    </edge>
    <edge source="BEL" target="HKG">
      <data key="d0">28467</data>
    </edge>
    <edge source="BEL" target="IRL">
      <data key="d0">3936047</data>
    </edge>
    <edge source="BEL" target="ITA">
      <data key="d0">89497</data>
    </edge>
    <edge source="BEL" target="JPN">
      <data key="d0">67423478</data>
    </edge>
    <edge source="BEL" target="KOR">
      <data key="d0">47810700</data>
    </edge>
    <edge source="BEL" target="LBN">
      <data key="d0">115770</data>
    </edge>
    <edge source="BEL" target="MAR">
      <data key="d0">1570777</data>
    </edge>
    <edge source="BEL" target="NLD">
      <data key="d0">964437603</data>
    </edge>
    <edge source="BEL" target="NOR">
      <data key="d0">905265</data>
    </edge>
    <edge source="BEL" target="PAN">
      <data key="d0">259154</data>
    </edge>
    <edge source="BEL" target="POL">
      <data key="d0">567379</data>
    </edge>
    <edge source="BEL" target="PRT">
      <data key="d0">65786</data>
    </edge>
    <edge source="BEL" target="SGP">
      <data key="d0">175679</data>
    </edge>
    <edge source="BEL" target="ESP">
      <data key="d0">2036128</data>
    </edge>
    <edge source="BEL" target="SWE">
      <data key="d0">699675</data>
    </edge>
    <edge source="BEL" target="CHE">
      <data key="d0">13856944</data>
    </edge>
    <edge source="BEL" target="GBR">
      <data key="d0">528215870</data>
    </edge>
    <edge source="BEL" target="USA">
      <data key="d0">87045456</data>
    </edge>
    <edge source="BRA" target="ARG">
      <data key="d0">105837054</data>
    </edge>
    <edge source="BRA" target="JPN">
      <data key="d0">30521534</data>
    </edge>
    <edge source="BRA" target="URY">
      <data key="d0">18189890</data>
    </edge>
    <edge source="CHN" target="AUS">
      <data key="d0">1262800</data>
    </edge>
    <edge source="CHN" target="BRA">
      <data key="d0">22009</data>
    </edge>
    <edge source="CHN" target="KHM">
      <data key="d0">3877125</data>
    </edge>
    <edge source="CHN" target="CMR">
      <data key="d0">15370</data>
    </edge>
    <edge source="CHN" target="HKG">
      <data key="d0">1159106832</data>
    </edge>
    <edge source="CHN" target="IDN">
      <data key="d0">4767594</data>
    </edge>
    <edge source="CHN" target="JPN">
      <data key="d0">4821286</data>
    </edge>
    <edge source="CHN" target="KAZ">
      <data key="d0">27664</data>
    </edge>
    <edge source="CHN" target="KOR">
      <data key="d0">143642820</data>
    </edge>
    <edge source="CHN" target="MYS">
      <data key="d0">43869396</data>
    </edge>
    <edge source="CHN" target="NLD">
      <data key="d0">116038</data>
    </edge>
    <edge source="CHN" target="PAK">
      <data key="d0">29543</data>
    </edge>
    <edge source="CHN" target="PHL">
      <data key="d0">301644036</data>
    </edge>
    <edge source="CHN" target="RUS">
      <data key="d0">28352</data>
    </edge>
    <edge source="CHN" target="IND">
      <data key="d0">77921</data>
    </edge>
    <edge source="CHN" target="SGP">
      <data key="d0">4773744</data>
    </edge>
    <edge source="CHN" target="VNM">
      <data key="d0">303537323</data>
    </edge>
    <edge source="CHN" target="THA">
      <data key="d0">2944176</data>
    </edge>
    <edge source="CHN" target="ARE">
      <data key="d0">102843</data>
    </edge>
    <edge source="CHN" target="GBR">
      <data key="d0">87500</data>
    </edge>
    <edge source="CHN" target="USA">
      <data key="d0">26993</data>
    </edge>
    <edge source="FRA" target="DZA">
      <data key="d0">12704</data>
    </edge>
    <edge source="FRA" target="AUS">
      <data key="d0">28994</data>
    </edge>
    <edge source="FRA" target="AUT">
      <data key="d0">28037</data>
    </edge>
    <edge source="FRA" target="BEL">
      <data key="d0">134466276</data>
    </edge>
    <edge source="FRA" target="BRA">
      <data key="d0">60858588</data>
    </edge>
    <edge source="FRA" target="CAN">
      <data key="d0">14360</data>
    </edge>
    <edge source="FRA" target="CHN">
      <data key="d0">1668757</data>
    </edge>
    <edge source="FRA" target="CZE">
      <data key="d0">300022</data>
    </edge>
    <edge source="FRA" target="BEN">
      <data key="d0">23384</data>
    </edge>
    <edge source="FRA" target="DNK">
      <data key="d0">1840962</data>
    </edge>
    <edge source="FRA" target="ECU">
      <data key="d0">25602</data>
    </edge>
    <edge source="FRA" target="EST">
      <data key="d0">1113582</data>
    </edge>
    <edge source="FRA" target="DEU">
      <data key="d0">152885555</data>
    </edge>
    <edge source="FRA" target="GHA">
      <data key="d0">10519</data>
    </edge>
    <edge source="FRA" target="GRC">
      <data key="d0">11059708</data>
    </edge>
    <edge source="FRA" target="HUN">
      <data key="d0">24797</data>
    </edge>
    <edge source="FRA" target="IRL">
      <data key="d0">2611519</data>
    </edge>
    <edge source="FRA" target="ISR">
      <data key="d0">152820</data>
    </edge>
    <edge source="FRA" target="ITA">
      <data key="d0">1405340476</data>
    </edge>
    <edge source="FRA" target="JPN">
      <data key="d0">56537474</data>
    </edge>
    <edge source="FRA" target="LBN">
      <data key="d0">6834371</data>
    </edge>
    <edge source="FRA" target="MYS">
      <data key="d0">12664</data>
    </edge>
    <edge source="FRA" target="MUS">
      <data key="d0">23186</data>
    </edge>
    <edge source="FRA" target="MAR">
      <data key="d0">79158935</data>
    </edge>
    <edge source="FRA" target="NLD">
      <data key="d0">50952374</data>
    </edge>
    <edge source="FRA" target="NOR">
      <data key="d0">105540</data>
    </edge>
    <edge source="FRA" target="POL">
      <data key="d0">1587095</data>
    </edge>
    <edge source="FRA" target="PRT">
      <data key="d0">148361</data>
    </edge>
    <edge source="FRA" target="ROU">
      <data key="d0">4684307</data>
    </edge>
    <edge source="FRA" target="RUS">
      <data key="d0">104545</data>
    </edge>
    <edge source="FRA" target="SEN">
      <data key="d0">83835</data>
    </edge>
    <edge source="FRA" target="IND">
      <data key="d0">44670220</data>
    </edge>
    <edge source="FRA" target="ZAF">
      <data key="d0">119576</data>
    </edge>
    <edge source="FRA" target="ESP">
      <data key="d0">1377303568</data>
    </edge>
    <edge source="FRA" target="SWE">
      <data key="d0">89327</data>
    </edge>
    <edge source="FRA" target="CHE">
      <data key="d0">269629124</data>
    </edge>
    <edge source="FRA" target="TGO">
      <data key="d0">29867</data>
    </edge>
    <edge source="FRA" target="ARE">
      <data key="d0">119233</data>
    </edge>
    <edge source="FRA" target="TUN">
      <data key="d0">93075594</data>
    </edge>
    <edge source="FRA" target="TUR">
      <data key="d0">4250611</data>
    </edge>
    <edge source="FRA" target="EGY">
      <data key="d0">195349552</data>
    </edge>
    <edge source="FRA" target="GBR">
      <data key="d0">145083769</data>
    </edge>
    <edge source="FRA" target="USA">
      <data key="d0">4178559</data>
    </edge>
    <edge source="DEU" target="AUS">
      <data key="d0">61122</data>
    </edge>
    <edge source="DEU" target="AUT">
      <data key="d0">25478573</data>
    </edge>
    <edge source="DEU" target="BEL">
      <data key="d0">105004407</data>
    </edge>
    <edge source="DEU" target="BRA">
      <data key="d0">45701</data>
    </edge>
    <edge source="DEU" target="BGR">
      <data key="d0">1311380</data>
    </edge>
    <edge source="DEU" target="CHL">
      <data key="d0">229372</data>
    </edge>
    <edge source="DEU" target="CHN">
      <data key="d0">174163</data>
    </edge>
    <edge source="DEU" target="CZE">
      <data key="d0">24436570</data>
    </edge>
    <edge source="DEU" target="DNK">
      <data key="d0">972433</data>
    </edge>
    <edge source="DEU" target="EST">
      <data key="d0">62448</data>
    </edge>
    <edge source="DEU" target="FIN">
      <data key="d0">683620</data>
    </edge>
    <edge source="DEU" target="FRA">
      <data key="d0">35566302</data>
    </edge>
    <edge source="DEU" target="GRC">
      <data key="d0">31768</data>
    </edge>
    <edge source="DEU" target="HUN">
      <data key="d0">87122</data>
    </edge>
    <edge source="DEU" target="IRL">
      <data key="d0">52774</data>
    </edge>
    <edge source="DEU" target="ITA">
      <data key="d0">6236634</data>
    </edge>
    <edge source="DEU" target="JPN">
      <data key="d0">320531</data>
    </edge>
    <edge source="DEU" target="KAZ">
      <data key="d0">14448</data>
    </edge>
    <edge source="DEU" target="LBN">
      <data key="d0">217378</data>
    </edge>
    <edge source="DEU" target="LTU">
      <data key="d0">264140</data>
    </edge>
    <edge source="DEU" target="NLD">
      <data key="d0">71797986</data>
    </edge>
    <edge source="DEU" target="NOR">
      <data key="d0">424408</data>
    </edge>
    <edge source="DEU" target="POL">
      <data key="d0">26070059</data>
    </edge>
    <edge source="DEU" target="ROU">
      <data key="d0">216720</data>
    </edge>
    <edge source="DEU" target="RUS">
      <data key="d0">176237</data>
    </edge>
    <edge source="DEU" target="SVK">
      <data key="d0">17552</data>
    </edge>
    <edge source="DEU" target="SVN">
      <data key="d0">140423</data>
    </edge>
    <edge source="DEU" target="ZAF">
      <data key="d0">18203</data>
    </edge>
    <edge source="DEU" target="ESP">
      <data key="d0">775827</data>
    </edge>
    <edge source="DEU" target="SWE">
      <data key="d0">613247</data>
    </edge>
    <edge source="DEU" target="CHE">
      <data key="d0">34869930</data>
    </edge>
    <edge source="DEU" target="ARE">
      <data key="d0">102971</data>
    </edge>
    <edge source="DEU" target="TUR">
      <data key="d0">66663</data>
    </edge>
    <edge source="DEU" target="MKD">
      <data key="d0">457774</data>
    </edge>
    <edge source="DEU" target="GBR">
      <data key="d0">38428739</data>
    </edge>
    <edge source="DEU" target="USA">
      <data key="d0">8960574</data>
    </edge>
    <edge source="GHA" target="BEN">
      <data key="d0">2492665</data>
    </edge>
    <edge source="GHA" target="TGO">
      <data key="d0">612693122</data>
    </edge>
    <edge source="GHA" target="BFA">
      <data key="d0">4979850</data>
    </edge>
    <edge source="GRC" target="ALB">
      <data key="d0">4255867</data>
    </edge>
    <edge source="GRC" target="ARG">
      <data key="d0">15588</data>
    </edge>
    <edge source="GRC" target="BRA">
      <data key="d0">45422</data>
    </edge>
    <edge source="GRC" target="BGR">
      <data key="d0">2225358</data>
    </edge>
    <edge source="GRC" target="CMR">
      <data key="d0">67950</data>
    </edge>
    <edge source="GRC" target="CHL">
      <data key="d0">46826</data>
    </edge>
    <edge source="GRC" target="HRV">
      <data key="d0">37987</data>
    </edge>
    <edge source="GRC" target="DNK">
      <data key="d0">136159</data>
    </edge>
    <edge source="GRC" target="FIN">
      <data key="d0">24287</data>
    </edge>
    <edge source="GRC" target="FRA">
      <data key="d0">322039</data>
    </edge>
    <edge source="GRC" target="GEO">
      <data key="d0">2434323</data>
    </edge>
    <edge source="GRC" target="DEU">
      <data key="d0">320705</data>
    </edge>
    <edge source="GRC" target="ISR">
      <data key="d0">87059</data>
    </edge>
    <edge source="GRC" target="ITA">
      <data key="d0">100340</data>
    </edge>
    <edge source="GRC" target="CIV">
      <data key="d0">261485</data>
    </edge>
    <edge source="GRC" target="KOR">
      <data key="d0">19438</data>
    </edge>
    <edge source="GRC" target="LBN">
      <data key="d0">21684366</data>
    </edge>
    <edge source="GRC" target="MYS">
      <data key="d0">42809</data>
    </edge>
    <edge source="GRC" target="MRT">
      <data key="d0">257135</data>
    </edge>
    <edge source="GRC" target="MAR">
      <data key="d0">13042500</data>
    </edge>
    <edge source="GRC" target="NLD">
      <data key="d0">306585</data>
    </edge>
    <edge source="GRC" target="POL">
      <data key="d0">10367</data>
    </edge>
    <edge source="GRC" target="PRT">
      <data key="d0">194868</data>
    </edge>
    <edge source="GRC" target="ROU">
      <data key="d0">293866</data>
    </edge>
    <edge source="GRC" target="SAU">
      <data key="d0">338489</data>
    </edge>
    <edge source="GRC" target="SEN">
      <data key="d0">107493</data>
    </edge>
    <edge source="GRC" target="SRB">
      <data key="d0">82908</data>
    </edge>
    <edge source="GRC" target="SVN">
      <data key="d0">27941</data>
    </edge>
    <edge source="GRC" target="ZAF">
      <data key="d0">185596</data>
    </edge>
    <edge source="GRC" target="ESP">
      <data key="d0">24921</data>
    </edge>
    <edge source="GRC" target="TGO">
      <data key="d0">90653</data>
    </edge>
    <edge source="GRC" target="ARE">
      <data key="d0">91335</data>
    </edge>
    <edge source="GRC" target="TUN">
      <data key="d0">98992175</data>
    </edge>
    <edge source="GRC" target="TUR">
      <data key="d0">87784</data>
    </edge>
    <edge source="GRC" target="UKR">
      <data key="d0">77101</data>
    </edge>
    <edge source="GRC" target="MKD">
      <data key="d0">13117618</data>
    </edge>
    <edge source="GRC" target="EGY">
      <data key="d0">33468257</data>
    </edge>
    <edge source="GRC" target="GBR">
      <data key="d0">81766</data>
    </edge>
    <edge source="ITA" target="ALB">
      <data key="d0">20386834</data>
    </edge>
    <edge source="ITA" target="DZA">
      <data key="d0">177439</data>
    </edge>
    <edge source="ITA" target="AUS">
      <data key="d0">28047</data>
    </edge>
    <edge source="ITA" target="AUT">
      <data key="d0">943244</data>
    </edge>
    <edge source="ITA" target="BEL">
      <data key="d0">32788607</data>
    </edge>
    <edge source="ITA" target="BRA">
      <data key="d0">919522</data>
    </edge>
    <edge source="ITA" target="CMR">
      <data key="d0">101798</data>
    </edge>
    <edge source="ITA" target="CAN">
      <data key="d0">11002</data>
    </edge>
    <edge source="ITA" target="CHL">
      <data key="d0">1017428</data>
    </edge>
    <edge source="ITA" target="CRI">
      <data key="d0">13313</data>
    </edge>
    <edge source="ITA" target="HRV">
      <data key="d0">3949740</data>
    </edge>
    <edge source="ITA" target="CZE">
      <data key="d0">436113</data>
    </edge>
    <edge source="ITA" target="DNK">
      <data key="d0">603396</data>
    </edge>
    <edge source="ITA" target="EST">
      <data key="d0">25286</data>
    </edge>
    <edge source="ITA" target="FIN">
      <data key="d0">35276</data>
    </edge>
    <edge source="ITA" target="FRA">
      <data key="d0">19030175</data>
    </edge>
    <edge source="ITA" target="DEU">
      <data key="d0">57189484</data>
    </edge>
    <edge source="ITA" target="GHA">
      <data key="d0">11212</data>
    </edge>
    <edge source="ITA" target="GRC">
      <data key="d0">24512</data>
    </edge>
    <edge source="ITA" target="HUN">
      <data key="d0">145279</data>
    </edge>
    <edge source="ITA" target="IRL">
      <data key="d0">10294</data>
    </edge>
    <edge source="ITA" target="ISR">
      <data key="d0">487180</data>
    </edge>
    <edge source="ITA" target="LBN">
      <data key="d0">13844799</data>
    </edge>
    <edge source="ITA" target="LVA">
      <data key="d0">15128</data>
    </edge>
    <edge source="ITA" target="LTU">
      <data key="d0">114549</data>
    </edge>
    <edge source="ITA" target="MYS">
      <data key="d0">48202</data>
    </edge>
    <edge source="ITA" target="MAR">
      <data key="d0">27948251</data>
    </edge>
    <edge source="ITA" target="NAM">
      <data key="d0">788638</data>
    </edge>
    <edge source="ITA" target="NLD">
      <data key="d0">8171337</data>
    </edge>
    <edge source="ITA" target="NER">
      <data key="d0">51069</data>
    </edge>
    <edge source="ITA" target="NOR">
      <data key="d0">186139</data>
    </edge>
    <edge source="ITA" target="PAN">
      <data key="d0">34865</data>
    </edge>
    <edge source="ITA" target="PER">
      <data key="d0">24882</data>
    </edge>
    <edge source="ITA" target="POL">
      <data key="d0">467645</data>
    </edge>
    <edge source="ITA" target="PRT">
      <data key="d0">86550</data>
    </edge>
    <edge source="ITA" target="ROU">
      <data key="d0">575250</data>
    </edge>
    <edge source="ITA" target="RUS">
      <data key="d0">165238</data>
    </edge>
    <edge source="ITA" target="SAU">
      <data key="d0">244182</data>
    </edge>
    <edge source="ITA" target="SEN">
      <data key="d0">71036</data>
    </edge>
    <edge source="ITA" target="SRB">
      <data key="d0">98550</data>
    </edge>
    <edge source="ITA" target="IND">
      <data key="d0">630564</data>
    </edge>
    <edge source="ITA" target="SGP">
      <data key="d0">212649</data>
    </edge>
    <edge source="ITA" target="SVK">
      <data key="d0">1127956</data>
    </edge>
    <edge source="ITA" target="SVN">
      <data key="d0">45539260</data>
    </edge>
    <edge source="ITA" target="ZAF">
      <data key="d0">527251</data>
    </edge>
    <edge source="ITA" target="ESP">
      <data key="d0">21796765</data>
    </edge>
    <edge source="ITA" target="SWE">
      <data key="d0">163133</data>
    </edge>
    <edge source="ITA" target="CHE">
      <data key="d0">65170537</data>
    </edge>
    <edge source="ITA" target="TUN">
      <data key="d0">51772196</data>
    </edge>
    <edge source="ITA" target="TUR">
      <data key="d0">21525591</data>
    </edge>
    <edge source="ITA" target="UKR">
      <data key="d0">89243</data>
    </edge>
    <edge source="ITA" target="EGY">
      <data key="d0">38487226</data>
    </edge>
    <edge source="ITA" target="GBR">
      <data key="d0">718293</data>
    </edge>
    <edge source="JPN" target="CHN">
      <data key="d0">2978496</data>
    </edge>
    <edge source="JPN" target="KOR">
      <data key="d0">144173955</data>
    </edge>
    <edge source="JPN" target="MYS">
      <data key="d0">193718</data>
    </edge>
    <edge source="JPN" target="PHL">
      <data key="d0">78362</data>
    </edge>
    <edge source="JPN" target="VNM">
      <data key="d0">185763</data>
    </edge>
    <edge source="JPN" target="THA">
      <data key="d0">79214</data>
    </edge>
    <edge source="JPN" target="USA">
      <data key="d0">139698</data>
    </edge>
    <edge source="MEX" target="USA">
      <data key="d0">1241909</data>
    </edge>
    <edge source="NLD" target="AUT">
      <data key="d0">1381597</data>
    </edge>
    <edge source="NLD" target="BEL">
      <data key="d0">472393300</data>
    </edge>
    <edge source="NLD" target="CHN">
      <data key="d0">4364094</data>
    </edge>
    <edge source="NLD" target="CZE">
      <data key="d0">63299514</data>
    </edge>
    <edge source="NLD" target="DNK">
      <data key="d0">835840</data>
    </edge>
    <edge source="NLD" target="EST">
      <data key="d0">46272</data>
    </edge>
    <edge source="NLD" target="FIN">
      <data key="d0">214980</data>
    </edge>
    <edge source="NLD" target="FRA">
      <data key="d0">79114747</data>
    </edge>
    <edge source="NLD" target="DEU">
      <data key="d0">862049116</data>
    </edge>
    <edge source="NLD" target="HKG">
      <data key="d0">23408</data>
    </edge>
    <edge source="NLD" target="HUN">
      <data key="d0">19089</data>
    </edge>
    <edge source="NLD" target="IRL">
      <data key="d0">24096</data>
    </edge>
    <edge source="NLD" target="ISR">
      <data key="d0">57100</data>
    </edge>
    <edge source="NLD" target="ITA">
      <data key="d0">1031391</data>
    </edge>
    <edge source="NLD" target="LBN">
      <data key="d0">87661</data>
    </edge>
    <edge source="NLD" target="LVA">
      <data key="d0">15562</data>
    </edge>
    <edge source="NLD" target="MAR">
      <data key="d0">15946838</data>
    </edge>
    <edge source="NLD" target="NOR">
      <data key="d0">6822115</data>
    </edge>
    <edge source="NLD" target="POL">
      <data key="d0">7344664</data>
    </edge>
    <edge source="NLD" target="PRT">
      <data key="d0">10038453</data>
    </edge>
    <edge source="NLD" target="SGP">
      <data key="d0">27676</data>
    </edge>
    <edge source="NLD" target="SVN">
      <data key="d0">47217</data>
    </edge>
    <edge source="NLD" target="ZAF">
      <data key="d0">14787</data>
    </edge>
    <edge source="NLD" target="ESP">
      <data key="d0">26650557</data>
    </edge>
    <edge source="NLD" target="SWE">
      <data key="d0">520997</data>
    </edge>
    <edge source="NLD" target="CHE">
      <data key="d0">15765463</data>
    </edge>
    <edge source="NLD" target="TUN">
      <data key="d0">3683283</data>
    </edge>
    <edge source="NLD" target="TUR">
      <data key="d0">650431</data>
    </edge>
    <edge source="NLD" target="UKR">
      <data key="d0">135575</data>
    </edge>
    <edge source="NLD" target="EGY">
      <data key="d0">28954</data>
    </edge>
    <edge source="NLD" target="GBR">
      <data key="d0">33760560</data>
    </edge>
    <edge source="NLD" target="USA">
      <data key="d0">11667415</data>
    </edge>
    <edge source="PRY" target="ARG">
      <data key="d0">433922</data>
    </edge>
    <edge source="PRY" target="BOL">
      <data key="d0">32284348</data>
    </edge>
    <edge source="PRT" target="BRA">
      <data key="d0">46985013</data>
    </edge>
    <edge source="PRT" target="GMB">
      <data key="d0">5157482</data>
    </edge>
    <edge source="PRT" target="MRT">
      <data key="d0">2749727</data>
    </edge>
    <edge source="PRT" target="MAR">
      <data key="d0">11147755</data>
    </edge>
    <edge source="PRT" target="MOZ">
      <data key="d0">14375</data>
    </edge>
    <edge source="PRT" target="NLD">
      <data key="d0">24151757</data>
    </edge>
    <edge source="PRT" target="SEN">
      <data key="d0">17994977</data>
    </edge>
    <edge source="PRT" target="ESP">
      <data key="d0">65436432</data>
    </edge>
    <edge source="PRT" target="CHE">
      <data key="d0">2973415</data>
    </edge>
    <edge source="IND" target="SAU">
      <data key="d0">73476</data>
    </edge>
    <edge source="IND" target="ARE">
      <data key="d0">46480</data>
    </edge>
    <edge source="IND" target="EGY">
      <data key="d0">11435</data>
    </edge>
    <edge source="SVN" target="AUT">
      <data key="d0">1076938</data>
    </edge>
    <edge source="SVN" target="HRV">
      <data key="d0">26604</data>
    </edge>
    <edge source="SVN" target="DEU">
      <data key="d0">41075</data>
    </edge>
    <edge source="SVN" target="ITA">
      <data key="d0">47412</data>
    </edge>
    <edge source="ESP" target="ALB">
      <data key="d0">950094</data>
    </edge>
    <edge source="ESP" target="DZA">
      <data key="d0">13730</data>
    </edge>
    <edge source="ESP" target="ARG">
      <data key="d0">118771489</data>
    </edge>
    <edge source="ESP" target="BRA">
      <data key="d0">76102337</data>
    </edge>
    <edge source="ESP" target="FIN">
      <data key="d0">2680127</data>
    </edge>
    <edge source="ESP" target="FRA">
      <data key="d0">3158198</data>
    </edge>
    <edge source="ESP" target="ISR">
      <data key="d0">42533075</data>
    </edge>
    <edge source="ESP" target="ITA">
      <data key="d0">1201462</data>
    </edge>
    <edge source="ESP" target="JPN">
      <data key="d0">273938170</data>
    </edge>
    <edge source="ESP" target="KOR">
      <data key="d0">37354395</data>
    </edge>
    <edge source="ESP" target="MYS">
      <data key="d0">45675444</data>
    </edge>
    <edge source="ESP" target="MRT">
      <data key="d0">2423862</data>
    </edge>
    <edge source="ESP" target="MAR">
      <data key="d0">188363006</data>
    </edge>
    <edge source="ESP" target="NLD">
      <data key="d0">6433559</data>
    </edge>
    <edge source="ESP" target="POL">
      <data key="d0">1406383</data>
    </edge>
    <edge source="ESP" target="PRT">
      <data key="d0">46587553</data>
    </edge>
    <edge source="ESP" target="SEN">
      <data key="d0">19808091</data>
    </edge>
    <edge source="ESP" target="IND">
      <data key="d0">75399519</data>
    </edge>
    <edge source="ESP" target="ARE">
      <data key="d0">16971</data>
    </edge>
    <edge source="ESP" target="TUN">
      <data key="d0">3197527</data>
    </edge>
    <edge source="ESP" target="TUR">
      <data key="d0">104790970</data>
    </edge>
    <edge source="ESP" target="GBR">
      <data key="d0">7869357</data>
    </edge>
    <edge source="CHE" target="AZE">
      <data key="d0">10027</data>
    </edge>
    <edge source="CHE" target="AUS">
      <data key="d0">260999</data>
    </edge>
    <edge source="CHE" target="AUT">
      <data key="d0">68931</data>
    </edge>
    <edge source="CHE" target="BEL">
      <data key="d0">25023</data>
    </edge>
    <edge source="CHE" target="BRA">
      <data key="d0">118292</data>
    </edge>
    <edge source="CHE" target="BGR">
      <data key="d0">11264</data>
    </edge>
    <edge source="CHE" target="CHL">
      <data key="d0">16799</data>
    </edge>
    <edge source="CHE" target="HRV">
      <data key="d0">7548920</data>
    </edge>
    <edge source="CHE" target="DNK">
      <data key="d0">1207357</data>
    </edge>
    <edge source="CHE" target="FIN">
      <data key="d0">165397</data>
    </edge>
    <edge source="CHE" target="FRA">
      <data key="d0">1604406</data>
    </edge>
    <edge source="CHE" target="DEU">
      <data key="d0">5450056</data>
    </edge>
    <edge source="CHE" target="GRC">
      <data key="d0">24141</data>
    </edge>
    <edge source="CHE" target="HKG">
      <data key="d0">59345</data>
    </edge>
    <edge source="CHE" target="ISR">
      <data key="d0">124426</data>
    </edge>
    <edge source="CHE" target="ITA">
      <data key="d0">2520878</data>
    </edge>
    <edge source="CHE" target="KOR">
      <data key="d0">882648</data>
    </edge>
    <edge source="CHE" target="MYS">
      <data key="d0">20717</data>
    </edge>
    <edge source="CHE" target="NLD">
      <data key="d0">30838</data>
    </edge>
    <edge source="CHE" target="NZL">
      <data key="d0">54710</data>
    </edge>
    <edge source="CHE" target="NOR">
      <data key="d0">57138</data>
    </edge>
    <edge source="CHE" target="POL">
      <data key="d0">29017</data>
    </edge>
    <edge source="CHE" target="ROU">
      <data key="d0">30133</data>
    </edge>
    <edge source="CHE" target="RUS">
      <data key="d0">152957</data>
    </edge>
    <edge source="CHE" target="SAU">
      <data key="d0">162179</data>
    </edge>
    <edge source="CHE" target="SGP">
      <data key="d0">159621</data>
    </edge>
    <edge source="CHE" target="ZAF">
      <data key="d0">20798</data>
    </edge>
    <edge source="CHE" target="ESP">
      <data key="d0">595268</data>
    </edge>
    <edge source="CHE" target="SWE">
      <data key="d0">194032</data>
    </edge>
    <edge source="CHE" target="ARE">
      <data key="d0">101883</data>
    </edge>
    <edge source="CHE" target="TUR">
      <data key="d0">256564</data>
    </edge>
    <edge source="CHE" target="USA">
      <data key="d0">73123</data>
    </edge>
    <edge source="CHE" target="URY">
      <data key="d0">10945</data>
    </edge>
    <edge source="TUN" target="ALB">
      <data key="d0">650400</data>
    </edge>
    <edge source="TUN" target="ITA">
      <data key="d0">23487470</data>
    </edge>
    <edge source="TUN" target="MAR">
      <data key="d0">2597386</data>
    </edge>
    <edge source="TUN" target="ESP">
      <data key="d0">1543060</data>
    </edge>
    <edge source="TUR" target="BGR">
      <data key="d0">424203</data>
    </edge>
    <edge source="TUR" target="GEO">
      <data key="d0">35510</data>
    </edge>
    <edge source="TUR" target="GRC">
      <data key="d0">4271469</data>
    </edge>
    <edge source="TUR" target="KOR">
      <data key="d0">240498859</data>
    </edge>
    <edge source="TUR" target="LBN">
      <data key="d0">8821343</data>
    </edge>
    <edge source="TUR" target="PHL">
      <data key="d0">75275</data>
    </edge>
    <edge source="TUR" target="SRB">
      <data key="d0">2098183</data>
    </edge>
    <edge source="TUR" target="TUN">
      <data key="d0">12199231</data>
    </edge>
    <edge source="TUR" target="UKR">
      <data key="d0">2397848</data>
    </edge>
    <edge source="TUR" target="USA">
      <data key="d0">12592524</data>
    </edge>
    <edge source="EGY" target="BRA">
      <data key="d0">25657803</data>
    </edge>
    <edge source="EGY" target="CHL">
      <data key="d0">18143379</data>
    </edge>
    <edge source="EGY" target="CHN">
      <data key="d0">114014905</data>
    </edge>
    <edge source="EGY" target="FRA">
      <data key="d0">177084982</data>
    </edge>
    <edge source="EGY" target="GRC">
      <data key="d0">22480652</data>
    </edge>
    <edge source="EGY" target="ITA">
      <data key="d0">366137014</data>
    </edge>
    <edge source="EGY" target="JPN">
      <data key="d0">453757505</data>
    </edge>
    <edge source="EGY" target="JOR">
      <data key="d0">106722948</data>
    </edge>
    <edge source="EGY" target="KOR">
      <data key="d0">195045444</data>
    </edge>
    <edge source="EGY" target="LBN">
      <data key="d0">21969803</data>
    </edge>
    <edge source="EGY" target="MYS">
      <data key="d0">17996716</data>
    </edge>
    <edge source="EGY" target="PRT">
      <data key="d0">27140913</data>
    </edge>
    <edge source="EGY" target="IND">
      <data key="d0">137691932</data>
    </edge>
    <edge source="EGY" target="ESP">
      <data key="d0">268469276</data>
    </edge>
    <edge source="EGY" target="TUR">
      <data key="d0">143136594</data>
    </edge>
    <edge source="EGY" target="USA">
      <data key="d0">22686639</data>
    </edge>
    <edge source="GBR" target="AZE">
      <data key="d0">10637</data>
    </edge>
    <edge source="GBR" target="ARG">
      <data key="d0">46121</data>
    </edge>
    <edge source="GBR" target="AUS">
      <data key="d0">287718</data>
    </edge>
    <edge source="GBR" target="BEL">
      <data key="d0">2034225722</data>
    </edge>
    <edge source="GBR" target="BRA">
      <data key="d0">72861</data>
    </edge>
    <edge source="GBR" target="CAN">
      <data key="d0">27087</data>
    </edge>
    <edge source="GBR" target="LKA">
      <data key="d0">16494</data>
    </edge>
    <edge source="GBR" target="CHL">
      <data key="d0">18485</data>
    </edge>
    <edge source="GBR" target="CHN">
      <data key="d0">141355</data>
    </edge>
    <edge source="GBR" target="CZE">
      <data key="d0">55722</data>
    </edge>
    <edge source="GBR" target="DNK">
      <data key="d0">2733749</data>
    </edge>
    <edge source="GBR" target="ECU">
      <data key="d0">17066885</data>
    </edge>
    <edge source="GBR" target="ETH">
      <data key="d0">12984</data>
    </edge>
    <edge source="GBR" target="EST">
      <data key="d0">1455467</data>
    </edge>
    <edge source="GBR" target="FIN">
      <data key="d0">1673254</data>
    </edge>
    <edge source="GBR" target="FRA">
      <data key="d0">313587891</data>
    </edge>
    <edge source="GBR" target="DEU">
      <data key="d0">43608806</data>
    </edge>
    <edge source="GBR" target="GHA">
      <data key="d0">4343586</data>
    </edge>
    <edge source="GBR" target="GRC">
      <data key="d0">80375</data>
    </edge>
    <edge source="GBR" target="HUN">
      <data key="d0">11177</data>
    </edge>
    <edge source="GBR" target="IRL">
      <data key="d0">1677351141</data>
    </edge>
    <edge source="GBR" target="ISR">
      <data key="d0">34577</data>
    </edge>
    <edge source="GBR" target="ITA">
      <data key="d0">413470</data>
    </edge>
    <edge source="GBR" target="JPN">
      <data key="d0">52059</data>
    </edge>
    <edge source="GBR" target="KAZ">
      <data key="d0">44312</data>
    </edge>
    <edge source="GBR" target="KOR">
      <data key="d0">182797</data>
    </edge>
    <edge source="GBR" target="LBN">
      <data key="d0">11771</data>
    </edge>
    <edge source="GBR" target="MYS">
      <data key="d0">24952</data>
    </edge>
    <edge source="GBR" target="MRT">
      <data key="d0">4446297</data>
    </edge>
    <edge source="GBR" target="MUS">
      <data key="d0">445765</data>
    </edge>
    <edge source="GBR" target="MAR">
      <data key="d0">232978948</data>
    </edge>
    <edge source="GBR" target="NLD">
      <data key="d0">1241631555</data>
    </edge>
    <edge source="GBR" target="NZL">
      <data key="d0">79603</data>
    </edge>
    <edge source="GBR" target="NOR">
      <data key="d0">109512493</data>
    </edge>
    <edge source="GBR" target="PAK">
      <data key="d0">31990</data>
    </edge>
    <edge source="GBR" target="PAN">
      <data key="d0">44772</data>
    </edge>
    <edge source="GBR" target="PER">
      <data key="d0">11299</data>
    </edge>
    <edge source="GBR" target="POL">
      <data key="d0">19641477</data>
    </edge>
    <edge source="GBR" target="PRT">
      <data key="d0">192475552</data>
    </edge>
    <edge source="GBR" target="ROU">
      <data key="d0">13734</data>
    </edge>
    <edge source="GBR" target="SEN">
      <data key="d0">52023769</data>
    </edge>
    <edge source="GBR" target="IND">
      <data key="d0">82494</data>
    </edge>
    <edge source="GBR" target="SGP">
      <data key="d0">1615126</data>
    </edge>
    <edge source="GBR" target="SVK">
      <data key="d0">24310</data>
    </edge>
    <edge source="GBR" target="VNM">
      <data key="d0">49616</data>
    </edge>
    <edge source="GBR" target="ZAF">
      <data key="d0">2438880</data>
    </edge>
    <edge source="GBR" target="ESP">
      <data key="d0">15254751</data>
    </edge>
    <edge source="GBR" target="SWE">
      <data key="d0">114782436</data>
    </edge>
    <edge source="GBR" target="CHE">
      <data key="d0">12593</data>
    </edge>
    <edge source="GBR" target="THA">
      <data key="d0">39453</data>
    </edge>
    <edge source="GBR" target="ARE">
      <data key="d0">353589</data>
    </edge>
    <edge source="GBR" target="TUN">
      <data key="d0">14519830</data>
    </edge>
    <edge source="GBR" target="TUR">
      <data key="d0">53243</data>
    </edge>
    <edge source="GBR" target="UKR">
      <data key="d0">252611</data>
    </edge>
    <edge source="GBR" target="EGY">
      <data key="d0">37139</data>
    </edge>
    <edge source="GBR" target="USA">
      <data key="d0">20388512</data>
    </edge>
    <edge source="USA" target="DZA">
      <data key="d0">56001</data>
    </edge>
    <edge source="USA" target="ARG">
      <data key="d0">262656</data>
    </edge>
    <edge source="USA" target="AUS">
      <data key="d0">2197979</data>
    </edge>
    <edge source="USA" target="BEL">
      <data key="d0">21958597</data>
    </edge>
    <edge source="USA" target="BRA">
      <data key="d0">359767984</data>
    </edge>
    <edge source="USA" target="CAN">
      <data key="d0">3505886632</data>
    </edge>
    <edge source="USA" target="CHL">
      <data key="d0">248105225</data>
    </edge>
    <edge source="USA" target="CHN">
      <data key="d0">79405408</data>
    </edge>
    <edge source="USA" target="COL">
      <data key="d0">285487</data>
    </edge>
    <edge source="USA" target="CRI">
      <data key="d0">86934956</data>
    </edge>
    <edge source="USA" target="DNK">
      <data key="d0">1004316</data>
    </edge>
    <edge source="USA" target="ECU">
      <data key="d0">213538651</data>
    </edge>
    <edge source="USA" target="SLV">
      <data key="d0">39638</data>
    </edge>
    <edge source="USA" target="FIN">
      <data key="d0">32506</data>
    </edge>
    <edge source="USA" target="FRA">
      <data key="d0">111970612</data>
    </edge>
    <edge source="USA" target="DEU">
      <data key="d0">382430</data>
    </edge>
    <edge source="USA" target="GHA">
      <data key="d0">12807390</data>
    </edge>
    <edge source="USA" target="GTM">
      <data key="d0">2372098</data>
    </edge>
    <edge source="USA" target="HND">
      <data key="d0">197695573</data>
    </edge>
    <edge source="USA" target="HKG">
      <data key="d0">93126</data>
    </edge>
    <edge source="USA" target="IDN">
      <data key="d0">1452924</data>
    </edge>
    <edge source="USA" target="ISR">
      <data key="d0">300094</data>
    </edge>
    <edge source="USA" target="ITA">
      <data key="d0">74151</data>
    </edge>
    <edge source="USA" target="JAM">
      <data key="d0">7825116</data>
    </edge>
    <edge source="USA" target="JPN">
      <data key="d0">465600882</data>
    </edge>
    <edge source="USA" target="KOR">
      <data key="d0">34575625</data>
    </edge>
    <edge source="USA" target="MYS">
      <data key="d0">1415946</data>
    </edge>
    <edge source="USA" target="MEX">
      <data key="d0">2558971161</data>
    </edge>
    <edge source="USA" target="MAR">
      <data key="d0">45566462</data>
    </edge>
    <edge source="USA" target="NLD">
      <data key="d0">159779278</data>
    </edge>
    <edge source="USA" target="NZL">
      <data key="d0">642871</data>
    </edge>
    <edge source="USA" target="NOR">
      <data key="d0">118574</data>
    </edge>
    <edge source="USA" target="PAK">
      <data key="d0">497877</data>
    </edge>
    <edge source="USA" target="PAN">
      <data key="d0">81436260</data>
    </edge>
    <edge source="USA" target="PER">
      <data key="d0">2415143</data>
    </edge>
    <edge source="USA" target="PHL">
      <data key="d0">324001</data>
    </edge>
    <edge source="USA" target="PRT">
      <data key="d0">3566911</data>
    </edge>
    <edge source="USA" target="RUS">
      <data key="d0">613870</data>
    </edge>
    <edge source="USA" target="SAU">
      <data key="d0">820074</data>
    </edge>
    <edge source="USA" target="IND">
      <data key="d0">33412697</data>
    </edge>
    <edge source="USA" target="SGP">
      <data key="d0">465752</data>
    </edge>
    <edge source="USA" target="ZAF">
      <data key="d0">121556</data>
    </edge>
    <edge source="USA" target="ESP">
      <data key="d0">53844331</data>
    </edge>
    <edge source="USA" target="SWE">
      <data key="d0">33483</data>
    </edge>
    <edge source="USA" target="THA">
      <data key="d0">48952</data>
    </edge>
    <edge source="USA" target="ARE">
      <data key="d0">159666</data>
    </edge>
    <edge source="USA" target="TUR">
      <data key="d0">79272</data>
    </edge>
    <edge source="USA" target="EGY">
      <data key="d0">12177540</data>
    </edge>
    <edge source="USA" target="GBR">
      <data key="d0">29439178</data>
    </edge>
    <edge source="ARG" target="BOL">
      <data key="d0">5503515</data>
    </edge>
    <edge source="ARG" target="BRA">
      <data key="d0">331146390</data>
    </edge>
    <edge source="ARG" target="CHL">
      <data key="d0">235330149</data>
    </edge>
    <edge source="ARG" target="CRI">
      <data key="d0">7472911</data>
    </edge>
    <edge source="ARG" target="BEN">
      <data key="d0">9294309</data>
    </edge>
    <edge source="ARG" target="ECU">
      <data key="d0">68303355</data>
    </edge>
    <edge source="ARG" target="FRA">
      <data key="d0">4253261</data>
    </edge>
    <edge source="ARG" target="PRY">
      <data key="d0">78135837</data>
    </edge>
    <edge source="ARG" target="SEN">
      <data key="d0">4876576</data>
    </edge>
    <edge source="ARG" target="URY">
      <data key="d0">55089683</data>
    </edge>
    <edge source="BOL" target="ARG">
      <data key="d0">1911875969</data>
    </edge>
    <edge source="BOL" target="BRA">
      <data key="d0">3565747112</data>
    </edge>
    <edge source="BOL" target="PRY">
      <data key="d0">404722</data>
    </edge>
    <edge source="CHL" target="BRA">
      <data key="d0">163122</data>
    </edge>
    <edge source="CHL" target="ECU">
      <data key="d0">1210603</data>
    </edge>
    <edge source="CHL" target="KOR">
      <data key="d0">30720</data>
    </edge>
    <edge source="CRI" target="PAN">
      <data key="d0">19954</data>
    </edge>
    <edge source="CRI" target="USA">
      <data key="d0">36341</data>
    </edge>
    <edge source="BEN" target="TGO">
      <data key="d0">126626</data>
    </edge>
    <edge source="ARM" target="GEO">
      <data key="d0">2431080</data>
    </edge>
    <edge source="AUS" target="CHN">
      <data key="d0">1071215</data>
    </edge>
    <edge source="AUS" target="HKG">
      <data key="d0">32514</data>
    </edge>
    <edge source="AUS" target="JPN">
      <data key="d0">705585865</data>
    </edge>
    <edge source="AUS" target="KOR">
      <data key="d0">205171137</data>
    </edge>
    <edge source="AUS" target="MUS">
      <data key="d0">9851923</data>
    </edge>
    <edge source="AUS" target="OMN">
      <data key="d0">8566962</data>
    </edge>
    <edge source="AUS" target="NZL">
      <data key="d0">15434555</data>
    </edge>
    <edge source="AUS" target="SGP">
      <data key="d0">120170033</data>
    </edge>
    <edge source="AUS" target="ZAF">
      <data key="d0">27615</data>
    </edge>
    <edge source="AUS" target="THA">
      <data key="d0">59651</data>
    </edge>
    <edge source="AUS" target="USA">
      <data key="d0">179271</data>
    </edge>
    <edge source="HKG" target="BRA">
      <data key="d0">23787</data>
    </edge>
    <edge source="HKG" target="JPN">
      <data key="d0">510489</data>
    </edge>
    <edge source="HKG" target="KOR">
      <data key="d0">13506</data>
    </edge>
    <edge source="HKG" target="SGP">
      <data key="d0">15688</data>
    </edge>
    <edge source="HKG" target="ZAF">
      <data key="d0">12893</data>
    </edge>
    <edge source="HKG" target="THA">
      <data key="d0">32489</data>
    </edge>
    <edge source="KOR" target="ARG">
      <data key="d0">774310</data>
    </edge>
    <edge source="KOR" target="AUS">
      <data key="d0">6843206</data>
    </edge>
    <edge source="KOR" target="BEL">
      <data key="d0">262875</data>
    </edge>
    <edge source="KOR" target="BRA">
      <data key="d0">295830</data>
    </edge>
    <edge source="KOR" target="KHM">
      <data key="d0">22000</data>
    </edge>
    <edge source="KOR" target="CAN">
      <data key="d0">2195497</data>
    </edge>
    <edge source="KOR" target="CHL">
      <data key="d0">731390</data>
    </edge>
    <edge source="KOR" target="CHN">
      <data key="d0">192741526</data>
    </edge>
    <edge source="KOR" target="COL">
      <data key="d0">13040</data>
    </edge>
    <edge source="KOR" target="CRI">
      <data key="d0">178109</data>
    </edge>
    <edge source="KOR" target="CZE">
      <data key="d0">27195</data>
    </edge>
    <edge source="KOR" target="DNK">
      <data key="d0">64113</data>
    </edge>
    <edge source="KOR" target="FIN">
      <data key="d0">74814</data>
    </edge>
    <edge source="KOR" target="FRA">
      <data key="d0">750736</data>
    </edge>
    <edge source="KOR" target="DEU">
      <data key="d0">602315</data>
    </edge>
    <edge source="KOR" target="GTM">
      <data key="d0">115505</data>
    </edge>
    <edge source="KOR" target="HKG">
      <data key="d0">1560253</data>
    </edge>
    <edge source="KOR" target="IDN">
      <data key="d0">722394</data>
    </edge>
    <edge source="KOR" target="ISR">
      <data key="d0">479124</data>
    </edge>
    <edge source="KOR" target="ITA">
      <data key="d0">315354</data>
    </edge>
    <edge source="KOR" target="JPN">
      <data key="d0">56886146</data>
    </edge>
    <edge source="KOR" target="KAZ">
      <data key="d0">195407</data>
    </edge>
    <edge source="KOR" target="LBN">
      <data key="d0">12375</data>
    </edge>
    <edge source="KOR" target="MYS">
      <data key="d0">2293208</data>
    </edge>
    <edge source="KOR" target="MEX">
      <data key="d0">405383</data>
    </edge>
    <edge source="KOR" target="NLD">
      <data key="d0">4140276</data>
    </edge>
    <edge source="KOR" target="NZL">
      <data key="d0">1140943</data>
    </edge>
    <edge source="KOR" target="NOR">
      <data key="d0">54479</data>
    </edge>
    <edge source="KOR" target="PRY">
      <data key="d0">19545</data>
    </edge>
    <edge source="KOR" target="PHL">
      <data key="d0">1710519</data>
    </edge>
    <edge source="KOR" target="POL">
      <data key="d0">123496</data>
    </edge>
    <edge source="KOR" target="RUS">
      <data key="d0">16806810</data>
    </edge>
    <edge source="KOR" target="SAU">
      <data key="d0">631304</data>
    </edge>
    <edge source="KOR" target="IND">
      <data key="d0">289156</data>
    </edge>
    <edge source="KOR" target="SGP">
      <data key="d0">1306009</data>
    </edge>
    <edge source="KOR" target="VNM">
      <data key="d0">6341980</data>
    </edge>
    <edge source="KOR" target="SVN">
      <data key="d0">18073</data>
    </edge>
    <edge source="KOR" target="ZAF">
      <data key="d0">86313</data>
    </edge>
    <edge source="KOR" target="ESP">
      <data key="d0">975911</data>
    </edge>
    <edge source="KOR" target="SWE">
      <data key="d0">576311</data>
    </edge>
    <edge source="KOR" target="THA">
      <data key="d0">1244119</data>
    </edge>
    <edge source="KOR" target="ARE">
      <data key="d0">623816</data>
    </edge>
    <edge source="KOR" target="UGA">
      <data key="d0">16649</data>
    </edge>
    <edge source="KOR" target="UKR">
      <data key="d0">241797</data>
    </edge>
    <edge source="KOR" target="GBR">
      <data key="d0">3241925</data>
    </edge>
    <edge source="KOR" target="TZA">
      <data key="d0">97248</data>
    </edge>
    <edge source="KOR" target="USA">
      <data key="d0">19015379</data>
    </edge>
    <edge source="MUS" target="MDG">
      <data key="d0">66735</data>
    </edge>
    <edge source="OMN" target="SAU">
      <data key="d0">11306</data>
    </edge>
    <edge source="OMN" target="ARE">
      <data key="d0">15970121</data>
    </edge>
    <edge source="NZL" target="AUS">
      <data key="d0">12969200</data>
    </edge>
    <edge source="NZL" target="FRA">
      <data key="d0">24805</data>
    </edge>
    <edge source="NZL" target="DEU">
      <data key="d0">13762</data>
    </edge>
    <edge source="NZL" target="KOR">
      <data key="d0">14424</data>
    </edge>
    <edge source="NZL" target="POL">
      <data key="d0">38429</data>
    </edge>
    <edge source="NZL" target="GBR">
      <data key="d0">464384</data>
    </edge>
    <edge source="NZL" target="USA">
      <data key="d0">65018</data>
    </edge>
    <edge source="SGP" target="AUS">
      <data key="d0">149490</data>
    </edge>
    <edge source="SGP" target="LKA">
      <data key="d0">10116</data>
    </edge>
    <edge source="SGP" target="CHN">
      <data key="d0">79546725</data>
    </edge>
    <edge source="SGP" target="HKG">
      <data key="d0">219559</data>
    </edge>
    <edge source="SGP" target="IDN">
      <data key="d0">3948650</data>
    </edge>
    <edge source="SGP" target="KOR">
      <data key="d0">40913963</data>
    </edge>
    <edge source="SGP" target="MYS">
      <data key="d0">228881569</data>
    </edge>
    <edge source="SGP" target="NLD">
      <data key="d0">60493</data>
    </edge>
    <edge source="SGP" target="PHL">
      <data key="d0">20674870</data>
    </edge>
    <edge source="SGP" target="IND">
      <data key="d0">6263978</data>
    </edge>
    <edge source="SGP" target="VNM">
      <data key="d0">2900091</data>
    </edge>
    <edge source="SGP" target="THA">
      <data key="d0">1671969</data>
    </edge>
    <edge source="SGP" target="ARE">
      <data key="d0">14631</data>
    </edge>
    <edge source="SGP" target="TUR">
      <data key="d0">13174</data>
    </edge>
    <edge source="SGP" target="USA">
      <data key="d0">877795</data>
    </edge>
    <edge source="ZAF" target="BWA">
      <data key="d0">19819724</data>
    </edge>
    <edge source="ZAF" target="CHN">
      <data key="d0">21847</data>
    </edge>
    <edge source="ZAF" target="MWI">
      <data key="d0">993544</data>
    </edge>
    <edge source="ZAF" target="MYS">
      <data key="d0">311411</data>
    </edge>
    <edge source="ZAF" target="MUS">
      <data key="d0">42843</data>
    </edge>
    <edge source="ZAF" target="MOZ">
      <data key="d0">23618794</data>
    </edge>
    <edge source="ZAF" target="NAM">
      <data key="d0">5075105</data>
    </edge>
    <edge source="ZAF" target="PHL">
      <data key="d0">77993</data>
    </edge>
    <edge source="ZAF" target="ZWE">
      <data key="d0">9589972</data>
    </edge>
    <edge source="ZAF" target="TZA">
      <data key="d0">131541</data>
    </edge>
    <edge source="THA" target="AUS">
      <data key="d0">1157731</data>
    </edge>
    <edge source="THA" target="KHM">
      <data key="d0">10374336</data>
    </edge>
    <edge source="THA" target="CHN">
      <data key="d0">62433109</data>
    </edge>
    <edge source="THA" target="HKG">
      <data key="d0">27499</data>
    </edge>
    <edge source="THA" target="IDN">
      <data key="d0">811770</data>
    </edge>
    <edge source="THA" target="JPN">
      <data key="d0">5180685</data>
    </edge>
    <edge source="THA" target="KOR">
      <data key="d0">61418368</data>
    </edge>
    <edge source="THA" target="MYS">
      <data key="d0">603512</data>
    </edge>
    <edge source="THA" target="SGP">
      <data key="d0">186820</data>
    </edge>
    <edge source="THA" target="TGO">
      <data key="d0">42000</data>
    </edge>
    <edge source="THA" target="EGY">
      <data key="d0">29700</data>
    </edge>
    <edge source="AUT" target="BGR">
      <data key="d0">1127112</data>
    </edge>
    <edge source="AUT" target="HRV">
      <data key="d0">32563</data>
    </edge>
    <edge source="AUT" target="CZE">
      <data key="d0">30203989</data>
    </edge>
    <edge source="AUT" target="DEU">
      <data key="d0">3665775</data>
    </edge>
    <edge source="AUT" target="HUN">
      <data key="d0">204331</data>
    </edge>
    <edge source="AUT" target="ITA">
      <data key="d0">281085</data>
    </edge>
    <edge source="AUT" target="JPN">
      <data key="d0">19482</data>
    </edge>
    <edge source="AUT" target="POL">
      <data key="d0">647049</data>
    </edge>
    <edge source="AUT" target="ROU">
      <data key="d0">7338518</data>
    </edge>
    <edge source="AUT" target="SRB">
      <data key="d0">3697863</data>
    </edge>
    <edge source="AUT" target="SVK">
      <data key="d0">137967</data>
    </edge>
    <edge source="AUT" target="SVN">
      <data key="d0">8330239</data>
    </edge>
    <edge source="AUT" target="CHE">
      <data key="d0">57938</data>
    </edge>
    <edge source="BGR" target="GRC">
      <data key="d0">450763</data>
    </edge>
    <edge source="BGR" target="LVA">
      <data key="d0">3773477</data>
    </edge>
    <edge source="BGR" target="SRB">
      <data key="d0">615362</data>
    </edge>
    <edge source="BGR" target="MKD">
      <data key="d0">15093594</data>
    </edge>
    <edge source="HRV" target="ALB">
      <data key="d0">21511084</data>
    </edge>
    <edge source="HRV" target="AUT">
      <data key="d0">250940</data>
    </edge>
    <edge source="HRV" target="BGR">
      <data key="d0">1645356</data>
    </edge>
    <edge source="HRV" target="GRC">
      <data key="d0">1500335</data>
    </edge>
    <edge source="HRV" target="HUN">
      <data key="d0">2461919</data>
    </edge>
    <edge source="HRV" target="ITA">
      <data key="d0">151123009</data>
    </edge>
    <edge source="HRV" target="LBN">
      <data key="d0">1844823</data>
    </edge>
    <edge source="HRV" target="SRB">
      <data key="d0">7437365</data>
    </edge>
    <edge source="HRV" target="SVN">
      <data key="d0">5114976</data>
    </edge>
    <edge source="HRV" target="TUN">
      <data key="d0">2034022</data>
    </edge>
    <edge source="HRV" target="MKD">
      <data key="d0">188954</data>
    </edge>
    <edge source="HRV" target="EGY">
      <data key="d0">4705483</data>
    </edge>
    <edge source="CZE" target="AUT">
      <data key="d0">15950806</data>
    </edge>
    <edge source="CZE" target="BGR">
      <data key="d0">7778714</data>
    </edge>
    <edge source="CZE" target="HRV">
      <data key="d0">31950</data>
    </edge>
    <edge source="CZE" target="EST">
      <data key="d0">21203</data>
    </edge>
    <edge source="CZE" target="DEU">
      <data key="d0">405458945</data>
    </edge>
    <edge source="CZE" target="HUN">
      <data key="d0">23928726</data>
    </edge>
    <edge source="CZE" target="ITA">
      <data key="d0">2090813</data>
    </edge>
    <edge source="CZE" target="LVA">
      <data key="d0">10712</data>
    </edge>
    <edge source="CZE" target="LTU">
      <data key="d0">27323</data>
    </edge>
    <edge source="CZE" target="NLD">
      <data key="d0">30795087</data>
    </edge>
    <edge source="CZE" target="POL">
      <data key="d0">15671242</data>
    </edge>
    <edge source="CZE" target="ROU">
      <data key="d0">12060124</data>
    </edge>
    <edge source="CZE" target="SRB">
      <data key="d0">9352870</data>
    </edge>
    <edge source="CZE" target="IND">
      <data key="d0">33923</data>
    </edge>
    <edge source="CZE" target="SVK">
      <data key="d0">284757022</data>
    </edge>
    <edge source="CZE" target="SVN">
      <data key="d0">577595</data>
    </edge>
    <edge source="CZE" target="CHE">
      <data key="d0">94587</data>
    </edge>
    <edge source="CZE" target="MKD">
      <data key="d0">1498544</data>
    </edge>
    <edge source="CZE" target="GBR">
      <data key="d0">7917281</data>
    </edge>
    <edge source="HUN" target="AUT">
      <data key="d0">14074849</data>
    </edge>
    <edge source="HUN" target="BGR">
      <data key="d0">2150095</data>
    </edge>
    <edge source="HUN" target="HRV">
      <data key="d0">86917751</data>
    </edge>
    <edge source="HUN" target="CZE">
      <data key="d0">19038434</data>
    </edge>
    <edge source="HUN" target="DEU">
      <data key="d0">1131863</data>
    </edge>
    <edge source="HUN" target="ITA">
      <data key="d0">812296</data>
    </edge>
    <edge source="HUN" target="ROU">
      <data key="d0">268641018</data>
    </edge>
    <edge source="HUN" target="SRB">
      <data key="d0">36676039</data>
    </edge>
    <edge source="HUN" target="SVK">
      <data key="d0">528093</data>
    </edge>
    <edge source="HUN" target="SVN">
      <data key="d0">19724204</data>
    </edge>
    <edge source="POL" target="AUT">
      <data key="d0">4690657</data>
    </edge>
    <edge source="POL" target="BEL">
      <data key="d0">11806</data>
    </edge>
    <edge source="POL" target="CZE">
      <data key="d0">13358182</data>
    </edge>
    <edge source="POL" target="DNK">
      <data key="d0">220011</data>
    </edge>
    <edge source="POL" target="FRA">
      <data key="d0">3347337</data>
    </edge>
    <edge source="POL" target="DEU">
      <data key="d0">61531364</data>
    </edge>
    <edge source="POL" target="HUN">
      <data key="d0">491155</data>
    </edge>
    <edge source="POL" target="ITA">
      <data key="d0">1056719</data>
    </edge>
    <edge source="POL" target="LVA">
      <data key="d0">174870</data>
    </edge>
    <edge source="POL" target="LTU">
      <data key="d0">36998</data>
    </edge>
    <edge source="POL" target="MAR">
      <data key="d0">1974729</data>
    </edge>
    <edge source="POL" target="NLD">
      <data key="d0">1566190</data>
    </edge>
    <edge source="POL" target="ROU">
      <data key="d0">86956</data>
    </edge>
    <edge source="POL" target="RUS">
      <data key="d0">70113</data>
    </edge>
    <edge source="POL" target="SRB">
      <data key="d0">2589320</data>
    </edge>
    <edge source="POL" target="SVK">
      <data key="d0">16922326</data>
    </edge>
    <edge source="POL" target="SVN">
      <data key="d0">188603</data>
    </edge>
    <edge source="POL" target="CHE">
      <data key="d0">1728591</data>
    </edge>
    <edge source="POL" target="UKR">
      <data key="d0">90933</data>
    </edge>
    <edge source="ROU" target="ALB">
      <data key="d0">3833285</data>
    </edge>
    <edge source="ROU" target="BGR">
      <data key="d0">76730457</data>
    </edge>
    <edge source="ROU" target="HRV">
      <data key="d0">52800</data>
    </edge>
    <edge source="ROU" target="CZE">
      <data key="d0">35714</data>
    </edge>
    <edge source="ROU" target="DEU">
      <data key="d0">66701442</data>
    </edge>
    <edge source="ROU" target="GRC">
      <data key="d0">13881</data>
    </edge>
    <edge source="ROU" target="HUN">
      <data key="d0">205715</data>
    </edge>
    <edge source="ROU" target="ITA">
      <data key="d0">918132</data>
    </edge>
    <edge source="ROU" target="MDA">
      <data key="d0">5217514</data>
    </edge>
    <edge source="ROU" target="MAR">
      <data key="d0">11104576</data>
    </edge>
    <edge source="ROU" target="POL">
      <data key="d0">677671</data>
    </edge>
    <edge source="ROU" target="SRB">
      <data key="d0">54105616</data>
    </edge>
    <edge source="ROU" target="TUN">
      <data key="d0">660880</data>
    </edge>
    <edge source="ROU" target="TUR">
      <data key="d0">11577161</data>
    </edge>
    <edge source="ROU" target="UKR">
      <data key="d0">718884</data>
    </edge>
    <edge source="ROU" target="MKD">
      <data key="d0">8110457</data>
    </edge>
    <edge source="ROU" target="EGY">
      <data key="d0">12919791</data>
    </edge>
    <edge source="SVK" target="AUT">
      <data key="d0">55840546</data>
    </edge>
    <edge source="SVK" target="BEL">
      <data key="d0">56463</data>
    </edge>
    <edge source="SVK" target="CZE">
      <data key="d0">194418127</data>
    </edge>
    <edge source="SVK" target="DNK">
      <data key="d0">47247</data>
    </edge>
    <edge source="SVK" target="FRA">
      <data key="d0">36304169</data>
    </edge>
    <edge source="SVK" target="DEU">
      <data key="d0">326396221</data>
    </edge>
    <edge source="SVK" target="HUN">
      <data key="d0">21389426</data>
    </edge>
    <edge source="SVK" target="ITA">
      <data key="d0">63491483</data>
    </edge>
    <edge source="SVK" target="NLD">
      <data key="d0">1556784</data>
    </edge>
    <edge source="SVK" target="POL">
      <data key="d0">3766460</data>
    </edge>
    <edge source="SVK" target="SRB">
      <data key="d0">211275</data>
    </edge>
    <edge source="SVK" target="SVN">
      <data key="d0">106763</data>
    </edge>
    <edge source="SVK" target="MKD">
      <data key="d0">641900</data>
    </edge>
    <edge source="SVK" target="GBR">
      <data key="d0">129731731</data>
    </edge>
    <edge source="AZE" target="GEO">
      <data key="d0">177015669</data>
    </edge>
    <edge source="AZE" target="RUS">
      <data key="d0">454845176</data>
    </edge>
    <edge source="AZE" target="TUR">
      <data key="d0">11113900</data>
    </edge>
    <edge source="RUS" target="ALB">
      <data key="d0">4983710</data>
    </edge>
    <edge source="RUS" target="ARM">
      <data key="d0">230350</data>
    </edge>
    <edge source="RUS" target="BGR">
      <data key="d0">29169756</data>
    </edge>
    <edge source="RUS" target="BLR">
      <data key="d0">145981290</data>
    </edge>
    <edge source="RUS" target="CHN">
      <data key="d0">89592960</data>
    </edge>
    <edge source="RUS" target="EST">
      <data key="d0">507673</data>
    </edge>
    <edge source="RUS" target="FIN">
      <data key="d0">155395610</data>
    </edge>
    <edge source="RUS" target="GEO">
      <data key="d0">3146759</data>
    </edge>
    <edge source="RUS" target="HUN">
      <data key="d0">116149531</data>
    </edge>
    <edge source="RUS" target="ITA">
      <data key="d0">5849113</data>
    </edge>
    <edge source="RUS" target="JPN">
      <data key="d0">4133645015</data>
    </edge>
    <edge source="RUS" target="KAZ">
      <data key="d0">1487119</data>
    </edge>
    <edge source="RUS" target="KOR">
      <data key="d0">454142448</data>
    </edge>
    <edge source="RUS" target="KGZ">
      <data key="d0">1883322</data>
    </edge>
    <edge source="RUS" target="LBN">
      <data key="d0">1597009</data>
    </edge>
    <edge source="RUS" target="LVA">
      <data key="d0">52359851</data>
    </edge>
    <edge source="RUS" target="LTU">
      <data key="d0">41327088</data>
    </edge>
    <edge source="RUS" target="MDA">
      <data key="d0">17870409</data>
    </edge>
    <edge source="RUS" target="MAR">
      <data key="d0">2900013</data>
    </edge>
    <edge source="RUS" target="NLD">
      <data key="d0">23049686</data>
    </edge>
    <edge source="RUS" target="POL">
      <data key="d0">766981297</data>
    </edge>
    <edge source="RUS" target="ROU">
      <data key="d0">32246550</data>
    </edge>
    <edge source="RUS" target="SRB">
      <data key="d0">1998506</data>
    </edge>
    <edge source="RUS" target="SVK">
      <data key="d0">45280368</data>
    </edge>
    <edge source="RUS" target="SWE">
      <data key="d0">68818889</data>
    </edge>
    <edge source="RUS" target="CHE">
      <data key="d0">10682228</data>
    </edge>
    <edge source="RUS" target="TUR">
      <data key="d0">287686062</data>
    </edge>
    <edge source="RUS" target="UKR">
      <data key="d0">75782973</data>
    </edge>
    <edge source="BLR" target="BEL">
      <data key="d0">83500</data>
    </edge>
    <edge source="BLR" target="BGR">
      <data key="d0">123500</data>
    </edge>
    <edge source="BLR" target="EST">
      <data key="d0">87700</data>
    </edge>
    <edge source="BLR" target="FIN">
      <data key="d0">1641000</data>
    </edge>
    <edge source="BLR" target="GEO">
      <data key="d0">11900</data>
    </edge>
    <edge source="BLR" target="DEU">
      <data key="d0">579800</data>
    </edge>
    <edge source="BLR" target="HUN">
      <data key="d0">4991700</data>
    </edge>
    <edge source="BLR" target="LVA">
      <data key="d0">2100200</data>
    </edge>
    <edge source="BLR" target="LTU">
      <data key="d0">145700</data>
    </edge>
    <edge source="BLR" target="MDA">
      <data key="d0">459200</data>
    </edge>
    <edge source="BLR" target="MAR">
      <data key="d0">1083800</data>
    </edge>
    <edge source="BLR" target="POL">
      <data key="d0">154322500</data>
    </edge>
    <edge source="BLR" target="ROU">
      <data key="d0">3835100</data>
    </edge>
    <edge source="BLR" target="RUS">
      <data key="d0">50920700</data>
    </edge>
    <edge source="BLR" target="SRB">
      <data key="d0">22971000</data>
    </edge>
    <edge source="BLR" target="SVK">
      <data key="d0">2975300</data>
    </edge>
    <edge source="BLR" target="UKR">
      <data key="d0">80196900</data>
    </edge>
    <edge source="BLR" target="MKD">
      <data key="d0">2559900</data>
    </edge>
    <edge source="EST" target="CAN">
      <data key="d0">2287998</data>
    </edge>
    <edge source="EST" target="DEU">
      <data key="d0">15324</data>
    </edge>
    <edge source="EST" target="LVA">
      <data key="d0">393846</data>
    </edge>
    <edge source="EST" target="LTU">
      <data key="d0">109135</data>
    </edge>
    <edge source="EST" target="RUS">
      <data key="d0">91811</data>
    </edge>
    <edge source="EST" target="USA">
      <data key="d0">10153208</data>
    </edge>
    <edge source="FIN" target="BEL">
      <data key="d0">4634416</data>
    </edge>
    <edge source="FIN" target="EST">
      <data key="d0">28263</data>
    </edge>
    <edge source="FIN" target="FRA">
      <data key="d0">5038224</data>
    </edge>
    <edge source="FIN" target="DEU">
      <data key="d0">51370</data>
    </edge>
    <edge source="FIN" target="GHA">
      <data key="d0">7926678</data>
    </edge>
    <edge source="FIN" target="LVA">
      <data key="d0">97115</data>
    </edge>
    <edge source="FIN" target="MAR">
      <data key="d0">4756724</data>
    </edge>
    <edge source="FIN" target="NLD">
      <data key="d0">8830210</data>
    </edge>
    <edge source="FIN" target="NOR">
      <data key="d0">973780</data>
    </edge>
    <edge source="FIN" target="RUS">
      <data key="d0">40678</data>
    </edge>
    <edge source="FIN" target="SEN">
      <data key="d0">4421630</data>
    </edge>
    <edge source="FIN" target="USA">
      <data key="d0">11180338</data>
    </edge>
    <edge source="LVA" target="EST">
      <data key="d0">7792881</data>
    </edge>
    <edge source="LVA" target="DEU">
      <data key="d0">606860</data>
    </edge>
    <edge source="LVA" target="LTU">
      <data key="d0">41839652</data>
    </edge>
    <edge source="LVA" target="POL">
      <data key="d0">16367042</data>
    </edge>
    <edge source="LTU" target="BLR">
      <data key="d0">357207</data>
    </edge>
    <edge source="LTU" target="EST">
      <data key="d0">9179584</data>
    </edge>
    <edge source="LTU" target="DEU">
      <data key="d0">1573949</data>
    </edge>
    <edge source="LTU" target="LVA">
      <data key="d0">10041062</data>
    </edge>
    <edge source="LTU" target="POL">
      <data key="d0">89386888</data>
    </edge>
    <edge source="LTU" target="RUS">
      <data key="d0">79631</data>
    </edge>
    <edge source="MDA" target="BGR">
      <data key="d0">742703</data>
    </edge>
    <edge source="MDA" target="ROU">
      <data key="d0">5613778</data>
    </edge>
    <edge source="MDA" target="MKD">
      <data key="d0">72243</data>
    </edge>
    <edge source="UKR" target="ITA">
      <data key="d0">4103028</data>
    </edge>
    <edge source="UKR" target="KAZ">
      <data key="d0">234907</data>
    </edge>
    <edge source="UKR" target="MAR">
      <data key="d0">3374354</data>
    </edge>
    <edge source="UKR" target="PAN">
      <data key="d0">374860</data>
    </edge>
    <edge source="UKR" target="RUS">
      <data key="d0">62770083</data>
    </edge>
    <edge source="UKR" target="TUR">
      <data key="d0">7521522</data>
    </edge>
    <edge source="UKR" target="EGY">
      <data key="d0">1673742</data>
    </edge>
    <edge source="MKD" target="BGR">
      <data key="d0">78929</data>
    </edge>
    <edge source="MKD" target="GRC">
      <data key="d0">14607</data>
    </edge>
    <edge source="MKD" target="SRB">
      <data key="d0">4418613</data>
    </edge>
    <edge source="CAN" target="CHN">
      <data key="d0">12114</data>
    </edge>
    <edge source="CAN" target="FRA">
      <data key="d0">14044</data>
    </edge>
    <edge source="CAN" target="GBR">
      <data key="d0">836768</data>
    </edge>
    <edge source="CAN" target="USA">
      <data key="d0">11380372259</data>
    </edge>
    <edge source="IRL" target="BEL">
      <data key="d0">17030028</data>
    </edge>
    <edge source="IRL" target="FRA">
      <data key="d0">3666025</data>
    </edge>
    <edge source="IRL" target="DEU">
      <data key="d0">16126</data>
    </edge>
    <edge source="IRL" target="ITA">
      <data key="d0">82397</data>
    </edge>
    <edge source="IRL" target="OMN">
      <data key="d0">13542</data>
    </edge>
    <edge source="IRL" target="NLD">
      <data key="d0">7010357</data>
    </edge>
    <edge source="IRL" target="ARE">
      <data key="d0">39499</data>
    </edge>
    <edge source="IRL" target="GBR">
      <data key="d0">5347207</data>
    </edge>
    <edge source="NOR" target="ARG">
      <data key="d0">42015833</data>
    </edge>
    <edge source="NOR" target="AUT">
      <data key="d0">672246755</data>
    </edge>
    <edge source="NOR" target="BEL">
      <data key="d0">3192464519</data>
    </edge>
    <edge source="NOR" target="BRA">
      <data key="d0">95926188</data>
    </edge>
    <edge source="NOR" target="CHL">
      <data key="d0">33149194</data>
    </edge>
    <edge source="NOR" target="CZE">
      <data key="d0">1285212613</data>
    </edge>
    <edge source="NOR" target="DNK">
      <data key="d0">1610310152</data>
    </edge>
    <edge source="NOR" target="ECU">
      <data key="d0">7631255</data>
    </edge>
    <edge source="NOR" target="FIN">
      <data key="d0">79394921</data>
    </edge>
    <edge source="NOR" target="FRA">
      <data key="d0">5054036764</data>
    </edge>
    <edge source="NOR" target="DEU">
      <data key="d0">10578078515</data>
    </edge>
    <edge source="NOR" target="GHA">
      <data key="d0">8724435</data>
    </edge>
    <edge source="NOR" target="GRC">
      <data key="d0">61063873</data>
    </edge>
    <edge source="NOR" target="GTM">
      <data key="d0">8319265</data>
    </edge>
    <edge source="NOR" target="IRL">
      <data key="d0">925792</data>
    </edge>
    <edge source="NOR" target="ITA">
      <data key="d0">2606397011</data>
    </edge>
    <edge source="NOR" target="JPN">
      <data key="d0">319873019</data>
    </edge>
    <edge source="NOR" target="MEX">
      <data key="d0">44522616</data>
    </edge>
    <edge source="NOR" target="MAR">
      <data key="d0">61449053</data>
    </edge>
    <edge source="NOR" target="NLD">
      <data key="d0">4917755310</data>
    </edge>
    <edge source="NOR" target="PAN">
      <data key="d0">19112087</data>
    </edge>
    <edge source="NOR" target="POL">
      <data key="d0">3940352</data>
    </edge>
    <edge source="NOR" target="PRT">
      <data key="d0">55823408</data>
    </edge>
    <edge source="NOR" target="IND">
      <data key="d0">33927523</data>
    </edge>
    <edge source="NOR" target="ESP">
      <data key="d0">1522767653</data>
    </edge>
    <edge source="NOR" target="SWE">
      <data key="d0">824602067</data>
    </edge>
    <edge source="NOR" target="CHE">
      <data key="d0">56898262</data>
    </edge>
    <edge source="NOR" target="TUR">
      <data key="d0">533891681</data>
    </edge>
    <edge source="NOR" target="GBR">
      <data key="d0">13623017998</data>
    </edge>
    <edge source="NOR" target="USA">
      <data key="d0">240295517</data>
    </edge>
    <edge source="SWE" target="BEL">
      <data key="d0">129440549</data>
    </edge>
    <edge source="SWE" target="DNK">
      <data key="d0">796473</data>
    </edge>
    <edge source="SWE" target="EST">
      <data key="d0">16236</data>
    </edge>
    <edge source="SWE" target="FIN">
      <data key="d0">5444532</data>
    </edge>
    <edge source="SWE" target="FRA">
      <data key="d0">13508449</data>
    </edge>
    <edge source="SWE" target="DEU">
      <data key="d0">15683399</data>
    </edge>
    <edge source="SWE" target="IRL">
      <data key="d0">1863504</data>
    </edge>
    <edge source="SWE" target="MAR">
      <data key="d0">23690636</data>
    </edge>
    <edge source="SWE" target="NLD">
      <data key="d0">131119252</data>
    </edge>
    <edge source="SWE" target="NOR">
      <data key="d0">148700990</data>
    </edge>
    <edge source="SWE" target="POL">
      <data key="d0">11649078</data>
    </edge>
    <edge source="SWE" target="PRT">
      <data key="d0">3794021</data>
    </edge>
    <edge source="SWE" target="TUN">
      <data key="d0">21940640</data>
    </edge>
    <edge source="SWE" target="GBR">
      <data key="d0">32657892</data>
    </edge>
    <edge source="SWE" target="USA">
      <data key="d0">12104</data>
    </edge>
    <edge source="BWA" target="ZAF">
      <data key="d0">21164</data>
    </edge>
    <edge source="BFA" target="NER">
      <data key="d0">28460</data>
    </edge>
    <edge source="NER" target="BEN">
      <data key="d0">15462</data>
    </edge>
    <edge source="NER" target="BFA">
      <data key="d0">498058</data>
    </edge>
    <edge source="IDN" target="CHN">
      <data key="d0">429775090</data>
    </edge>
    <edge source="IDN" target="JPN">
      <data key="d0">6530590128</data>
    </edge>
    <edge source="IDN" target="KOR">
      <data key="d0">5946565616</data>
    </edge>
    <edge source="IDN" target="MYS">
      <data key="d0">440251143</data>
    </edge>
    <edge source="IDN" target="MEX">
      <data key="d0">56387960</data>
    </edge>
    <edge source="IDN" target="SGP">
      <data key="d0">5039173358</data>
    </edge>
    <edge source="KAZ" target="ALB">
      <data key="d0">6450800</data>
    </edge>
    <edge source="KAZ" target="BGR">
      <data key="d0">24629600</data>
    </edge>
    <edge source="KAZ" target="CHN">
      <data key="d0">4151900</data>
    </edge>
    <edge source="KAZ" target="FIN">
      <data key="d0">38903500</data>
    </edge>
    <edge source="KAZ" target="GRC">
      <data key="d0">1978500</data>
    </edge>
    <edge source="KAZ" target="HUN">
      <data key="d0">105486400</data>
    </edge>
    <edge source="KAZ" target="ITA">
      <data key="d0">2139300</data>
    </edge>
    <edge source="KAZ" target="KGZ">
      <data key="d0">68907500</data>
    </edge>
    <edge source="KAZ" target="LVA">
      <data key="d0">15859200</data>
    </edge>
    <edge source="KAZ" target="MDA">
      <data key="d0">27297000</data>
    </edge>
    <edge source="KAZ" target="MAR">
      <data key="d0">3243200</data>
    </edge>
    <edge source="KAZ" target="NLD">
      <data key="d0">28844300</data>
    </edge>
    <edge source="KAZ" target="POL">
      <data key="d0">856167000</data>
    </edge>
    <edge source="KAZ" target="ROU">
      <data key="d0">59390100</data>
    </edge>
    <edge source="KAZ" target="RUS">
      <data key="d0">230452800</data>
    </edge>
    <edge source="KAZ" target="SRB">
      <data key="d0">4410600</data>
    </edge>
    <edge source="KAZ" target="SVK">
      <data key="d0">59284500</data>
    </edge>
    <edge source="KAZ" target="CHE">
      <data key="d0">196535300</data>
    </edge>
    <edge source="KAZ" target="ARE">
      <data key="d0">1013100</data>
    </edge>
    <edge source="KAZ" target="TUR">
      <data key="d0">411362600</data>
    </edge>
    <edge source="KAZ" target="UKR">
      <data key="d0">1272718800</data>
    </edge>
    <edge source="KAZ" target="GBR">
      <data key="d0">212000</data>
    </edge>
    <edge source="MYS" target="AUS">
      <data key="d0">106814</data>
    </edge>
    <edge source="MYS" target="KHM">
      <data key="d0">21310</data>
    </edge>
    <edge source="MYS" target="CHN">
      <data key="d0">849038653</data>
    </edge>
    <edge source="MYS" target="HKG">
      <data key="d0">16819651</data>
    </edge>
    <edge source="MYS" target="IDN">
      <data key="d0">153451397</data>
    </edge>
    <edge source="MYS" target="JPN">
      <data key="d0">12914617332</data>
    </edge>
    <edge source="MYS" target="KOR">
      <data key="d0">2335095998</data>
    </edge>
    <edge source="MYS" target="PHL">
      <data key="d0">30689636</data>
    </edge>
    <edge source="MYS" target="IND">
      <data key="d0">31725134</data>
    </edge>
    <edge source="MYS" target="SGP">
      <data key="d0">961380325</data>
    </edge>
    <edge source="MYS" target="VNM">
      <data key="d0">7536213</data>
    </edge>
    <edge source="MYS" target="THA">
      <data key="d0">149236</data>
    </edge>
    <edge source="PAK" target="SGP">
      <data key="d0">17887</data>
    </edge>
    <edge source="PHL" target="CAN">
      <data key="d0">92368</data>
    </edge>
    <edge source="PHL" target="HKG">
      <data key="d0">11995</data>
    </edge>
    <edge source="PHL" target="MYS">
      <data key="d0">2249460</data>
    </edge>
    <edge source="PHL" target="VNM">
      <data key="d0">1167930</data>
    </edge>
    <edge source="PHL" target="THA">
      <data key="d0">178964</data>
    </edge>
    <edge source="PHL" target="USA">
      <data key="d0">552535</data>
    </edge>
    <edge source="VNM" target="KHM">
      <data key="d0">6792861</data>
    </edge>
    <edge source="VNM" target="CHN">
      <data key="d0">804240</data>
    </edge>
    <edge source="VNM" target="JPN">
      <data key="d0">196266</data>
    </edge>
    <edge source="VNM" target="MYS">
      <data key="d0">1171946</data>
    </edge>
    <edge source="ARE" target="AZE">
      <data key="d0">55228</data>
    </edge>
    <edge source="ARE" target="DEU">
      <data key="d0">901042</data>
    </edge>
    <edge source="ARE" target="KAZ">
      <data key="d0">36760</data>
    </edge>
    <edge source="ARE" target="OMN">
      <data key="d0">67715</data>
    </edge>
    <edge source="ARE" target="NLD">
      <data key="d0">49726</data>
    </edge>
    <edge source="ARE" target="PAK">
      <data key="d0">208874</data>
    </edge>
    <edge source="ARE" target="SAU">
      <data key="d0">79854</data>
    </edge>
    <edge source="ARE" target="SGP">
      <data key="d0">117767</data>
    </edge>
    <edge source="ARE" target="UGA">
      <data key="d0">39081</data>
    </edge>
    <edge source="ARE" target="EGY">
      <data key="d0">24285</data>
    </edge>
    <edge source="COL" target="CRI">
      <data key="d0">505059</data>
    </edge>
    <edge source="COL" target="ECU">
      <data key="d0">16705</data>
    </edge>
    <edge source="COL" target="PAN">
      <data key="d0">8884595</data>
    </edge>
    <edge source="COL" target="USA">
      <data key="d0">1350802</data>
    </edge>
    <edge source="JOR" target="ZWE">
      <data key="d0">19528</data>
    </edge>
    <edge source="SLV" target="GTM">
      <data key="d0">313572</data>
    </edge>
    <edge source="SLV" target="HND">
      <data key="d0">68203</data>
    </edge>
    <edge source="SLV" target="NIC">
      <data key="d0">528079</data>
    </edge>
    <edge source="GTM" target="CRI">
      <data key="d0">899885</data>
    </edge>
    <edge source="GTM" target="SLV">
      <data key="d0">46097209</data>
    </edge>
    <edge source="GTM" target="HND">
      <data key="d0">11124772</data>
    </edge>
    <edge source="GTM" target="NIC">
      <data key="d0">7661515</data>
    </edge>
    <edge source="HND" target="USA">
      <data key="d0">179762850</data>
    </edge>
    <edge source="NIC" target="SLV">
      <data key="d0">182627</data>
    </edge>
    <edge source="NIC" target="HND">
      <data key="d0">36000</data>
    </edge>
    <edge source="ISR" target="SRB">
      <data key="d0">15000</data>
    </edge>
    <edge source="NAM" target="BWA">
      <data key="d0">209931</data>
    </edge>
    <edge source="NAM" target="CHN">
      <data key="d0">74172</data>
    </edge>
    <edge source="NAM" target="DEU">
      <data key="d0">18601</data>
    </edge>
    <edge source="NAM" target="ZAF">
      <data key="d0">25878</data>
    </edge>
    <edge source="PER" target="BOL">
      <data key="d0">9864628</data>
    </edge>
    <edge source="PER" target="CHL">
      <data key="d0">5469972</data>
    </edge>
    <edge source="PER" target="ECU">
      <data key="d0">89737264</data>
    </edge>
    <edge source="PER" target="JPN">
      <data key="d0">451681362</data>
    </edge>
    <edge source="PER" target="MEX">
      <data key="d0">79197871</data>
    </edge>
    <edge source="PER" target="ESP">
      <data key="d0">663819971</data>
    </edge>
    <edge source="PER" target="THA">
      <data key="d0">135861808</data>
    </edge>
    <edge source="TZA" target="BDI">
      <data key="d0">102496</data>
    </edge>
    <edge source="TZA" target="UGA">
      <data key="d0">5511275</data>
    </edge>
    <edge source="TZA" target="GBR">
      <data key="d0">34202</data>
    </edge>
    <edge source="MOZ" target="ZAF">
      <data key="d0">248088131</data>
    </edge>
    <edge source="MOZ" target="GBR">
      <data key="d0">19155</data>
    </edge>
    <edge source="MOZ" target="USA">
      <data key="d0">51534</data>
    </edge>
  </graph>
</graphml>
