# Supplementary material for: Core-periphery structure in sectoral international trade networks: A new approach to an old theory
Source: PLoS One. 2020 Apr 2;15(4):e0229547. doi: 10.1371/journal.pone.0229547 (PMC7117750; doi:10.1371/journal.pone.0229547)
Supplement: S8 File — (ZIP) [file pone.0229547.s008.zip › S8_File/Networks 2012/35-ELECTRIC CURRENT.graphml]

<?xml version='1.0' encoding='utf-8'?>
<graphml xmlns="http://graphml.graphdrawing.org/xmlns" xmlns:xsi="http://www.w3.org/2001/XMLSchema-instance" xsi:schemaLocation="http://graphml.graphdrawing.org/xmlns http://graphml.graphdrawing.org/xmlns/1.0/graphml.xsd">
  <key attr.name="weight" attr.type="long" for="edge" id="d0" />
  <graph edgedefault="directed">
    <node id="ALB" />
    <node id="CZE" />
    <node id="FRA" />
    <node id="GRC" />
    <node id="SRB" />
    <node id="SVN" />
    <node id="CHE" />
    <node id="DZA" />
    <node id="MAR" />
    <node id="ARG" />
    <node id="BRA" />
    <node id="CHL" />
    <node id="URY" />
    <node id="ARM" />
    <node id="GEO" />
    <node id="AUT" />
    <node id="DEU" />
    <node id="HUN" />
    <node id="ITA" />
    <node id="SVK" />
    <node id="SWE" />
    <node id="AZE" />
    <node id="RUS" />
    <node id="TUR" />
    <node id="BLR" />
    <node id="EST" />
    <node id="LVA" />
    <node id="LTU" />
    <node id="BEL" />
    <node id="NLD" />
    <node id="BOL" />
    <node id="BGR" />
    <node id="DNK" />
    <node id="ROU" />
    <node id="MKD" />
    <node id="CAN" />
    <node id="USA" />
    <node id="CHN" />
    <node id="HKG" />
    <node id="VNM" />
    <node id="COL" />
    <node id="ECU" />
    <node id="HRV" />
    <node id="GBR" />
    <node id="POL" />
    <node id="ESP" />
    <node id="NOR" />
    <node id="PER" />
    <node id="EGY" />
    <node id="JOR" />
    <node id="LBN" />
    <node id="SLV" />
    <node id="GTM" />
    <node id="HND" />
    <node id="FIN" />
    <node id="GHA" />
    <node id="BEN" />
    <node id="CIV" />
    <node id="BFA" />
    <node id="CRI" />
    <node id="MEX" />
    <node id="NIC" />
    <node id="IND" />
    <node id="IRL" />
    <node id="JAM" />
    <node id="KAZ" />
    <node id="PSE" />
    <node id="KGZ" />
    <node id="MYS" />
    <node id="THA" />
    <node id="MOZ" />
    <node id="ZAF" />
    <node id="ZWE" />
    <node id="PRY" />
    <node id="PRT" />
    <node id="UKR" />
    <node id="BWA" />
    <node id="NAM" />
    <node id="KHM" />
    <node id="UGA" />
    <node id="TZA" />
    <node id="MDA" />
    <edge source="ALB" target="CZE">
      <data key="d0">687835</data>
    </edge>
    <edge source="ALB" target="FRA">
      <data key="d0">143981</data>
    </edge>
    <edge source="ALB" target="GRC">
      <data key="d0">2080913</data>
    </edge>
    <edge source="ALB" target="SRB">
      <data key="d0">4201826</data>
    </edge>
    <edge source="ALB" target="SVN">
      <data key="d0">4433331</data>
    </edge>
    <edge source="ALB" target="CHE">
      <data key="d0">6667273</data>
    </edge>
    <edge source="CZE" target="ALB">
      <data key="d0">3087019</data>
    </edge>
    <edge source="CZE" target="AUT">
      <data key="d0">133522453</data>
    </edge>
    <edge source="CZE" target="HRV">
      <data key="d0">76415499</data>
    </edge>
    <edge source="CZE" target="DEU">
      <data key="d0">907653465</data>
    </edge>
    <edge source="CZE" target="ITA">
      <data key="d0">4618498</data>
    </edge>
    <edge source="CZE" target="POL">
      <data key="d0">8553068</data>
    </edge>
    <edge source="CZE" target="SRB">
      <data key="d0">106072694</data>
    </edge>
    <edge source="CZE" target="SVK">
      <data key="d0">897092299</data>
    </edge>
    <edge source="CZE" target="SVN">
      <data key="d0">1844644</data>
    </edge>
    <edge source="CZE" target="ESP">
      <data key="d0">103152</data>
    </edge>
    <edge source="CZE" target="CHE">
      <data key="d0">2260054</data>
    </edge>
    <edge source="CZE" target="TUR">
      <data key="d0">26089297</data>
    </edge>
    <edge source="CZE" target="MKD">
      <data key="d0">18069785</data>
    </edge>
    <edge source="CZE" target="GBR">
      <data key="d0">82044305</data>
    </edge>
    <edge source="FRA" target="BEL">
      <data key="d0">389496669</data>
    </edge>
    <edge source="FRA" target="DEU">
      <data key="d0">733503438</data>
    </edge>
    <edge source="FRA" target="ITA">
      <data key="d0">760117505</data>
    </edge>
    <edge source="FRA" target="ESP">
      <data key="d0">243438317</data>
    </edge>
    <edge source="FRA" target="CHE">
      <data key="d0">576552787</data>
    </edge>
    <edge source="FRA" target="GBR">
      <data key="d0">456772975</data>
    </edge>
    <edge source="GRC" target="ALB">
      <data key="d0">17824555</data>
    </edge>
    <edge source="GRC" target="BGR">
      <data key="d0">6695265</data>
    </edge>
    <edge source="GRC" target="CZE">
      <data key="d0">1836411</data>
    </edge>
    <edge source="GRC" target="DNK">
      <data key="d0">488105</data>
    </edge>
    <edge source="GRC" target="ITA">
      <data key="d0">110131185</data>
    </edge>
    <edge source="GRC" target="SVN">
      <data key="d0">129139213</data>
    </edge>
    <edge source="GRC" target="CHE">
      <data key="d0">25353122</data>
    </edge>
    <edge source="GRC" target="TUR">
      <data key="d0">27192099</data>
    </edge>
    <edge source="GRC" target="MKD">
      <data key="d0">8421880</data>
    </edge>
    <edge source="SRB" target="ALB">
      <data key="d0">5301379</data>
    </edge>
    <edge source="SRB" target="BGR">
      <data key="d0">2372130</data>
    </edge>
    <edge source="SRB" target="HRV">
      <data key="d0">5021020</data>
    </edge>
    <edge source="SRB" target="CZE">
      <data key="d0">4668993</data>
    </edge>
    <edge source="SRB" target="HUN">
      <data key="d0">19414218</data>
    </edge>
    <edge source="SRB" target="ROU">
      <data key="d0">419740</data>
    </edge>
    <edge source="SRB" target="SVN">
      <data key="d0">1572219</data>
    </edge>
    <edge source="SRB" target="MKD">
      <data key="d0">17859132</data>
    </edge>
    <edge source="SVN" target="AUT">
      <data key="d0">41581679</data>
    </edge>
    <edge source="SVN" target="BEL">
      <data key="d0">8672642</data>
    </edge>
    <edge source="SVN" target="BGR">
      <data key="d0">1759374</data>
    </edge>
    <edge source="SVN" target="HRV">
      <data key="d0">297682296</data>
    </edge>
    <edge source="SVN" target="CZE">
      <data key="d0">38474255</data>
    </edge>
    <edge source="SVN" target="DNK">
      <data key="d0">2922355</data>
    </edge>
    <edge source="SVN" target="FRA">
      <data key="d0">499076</data>
    </edge>
    <edge source="SVN" target="DEU">
      <data key="d0">67176312</data>
    </edge>
    <edge source="SVN" target="HUN">
      <data key="d0">3193853</data>
    </edge>
    <edge source="SVN" target="ITA">
      <data key="d0">291445828</data>
    </edge>
    <edge source="SVN" target="SRB">
      <data key="d0">6750495</data>
    </edge>
    <edge source="SVN" target="SVK">
      <data key="d0">7145689</data>
    </edge>
    <edge source="SVN" target="GBR">
      <data key="d0">43882</data>
    </edge>
    <edge source="CHE" target="AUT">
      <data key="d0">41274539</data>
    </edge>
    <edge source="CHE" target="FRA">
      <data key="d0">601971196</data>
    </edge>
    <edge source="CHE" target="DEU">
      <data key="d0">3803349529</data>
    </edge>
    <edge source="CHE" target="ITA">
      <data key="d0">1981809936</data>
    </edge>
    <edge source="DZA" target="MAR">
      <data key="d0">4799050</data>
    </edge>
    <edge source="MAR" target="DZA">
      <data key="d0">782797</data>
    </edge>
    <edge source="MAR" target="ESP">
      <data key="d0">19007</data>
    </edge>
    <edge source="ARG" target="BRA">
      <data key="d0">80218</data>
    </edge>
    <edge source="ARG" target="CHL">
      <data key="d0">3367899</data>
    </edge>
    <edge source="ARG" target="URY">
      <data key="d0">133358003</data>
    </edge>
    <edge source="BRA" target="ARG">
      <data key="d0">323601696</data>
    </edge>
    <edge source="BRA" target="BOL">
      <data key="d0">114265</data>
    </edge>
    <edge source="BRA" target="URY">
      <data key="d0">86312661</data>
    </edge>
    <edge source="URY" target="ARG">
      <data key="d0">5823379</data>
    </edge>
    <edge source="ARM" target="GEO">
      <data key="d0">10707584</data>
    </edge>
    <edge source="AUT" target="CZE">
      <data key="d0">23787562</data>
    </edge>
    <edge source="AUT" target="DEU">
      <data key="d0">1409447405</data>
    </edge>
    <edge source="AUT" target="HUN">
      <data key="d0">9672322</data>
    </edge>
    <edge source="AUT" target="ITA">
      <data key="d0">18198450</data>
    </edge>
    <edge source="AUT" target="SVK">
      <data key="d0">18332347</data>
    </edge>
    <edge source="AUT" target="SVN">
      <data key="d0">3351127</data>
    </edge>
    <edge source="AUT" target="SWE">
      <data key="d0">248800</data>
    </edge>
    <edge source="AUT" target="CHE">
      <data key="d0">422397229</data>
    </edge>
    <edge source="DEU" target="AUT">
      <data key="d0">1168154472</data>
    </edge>
    <edge source="DEU" target="CZE">
      <data key="d0">207576996</data>
    </edge>
    <edge source="DEU" target="DNK">
      <data key="d0">101931622</data>
    </edge>
    <edge source="DEU" target="FRA">
      <data key="d0">53961869</data>
    </edge>
    <edge source="DEU" target="NLD">
      <data key="d0">1656615135</data>
    </edge>
    <edge source="DEU" target="POL">
      <data key="d0">420421898</data>
    </edge>
    <edge source="DEU" target="SWE">
      <data key="d0">16121462</data>
    </edge>
    <edge source="DEU" target="CHE">
      <data key="d0">795517914</data>
    </edge>
    <edge source="HUN" target="AUT">
      <data key="d0">95559903</data>
    </edge>
    <edge source="HUN" target="HRV">
      <data key="d0">550973925</data>
    </edge>
    <edge source="HUN" target="ROU">
      <data key="d0">95737633</data>
    </edge>
    <edge source="HUN" target="SRB">
      <data key="d0">299096667</data>
    </edge>
    <edge source="HUN" target="SVK">
      <data key="d0">12846884</data>
    </edge>
    <edge source="ITA" target="BGR">
      <data key="d0">35971058</data>
    </edge>
    <edge source="ITA" target="CZE">
      <data key="d0">17208585</data>
    </edge>
    <edge source="ITA" target="FRA">
      <data key="d0">116117162</data>
    </edge>
    <edge source="ITA" target="DEU">
      <data key="d0">46437974</data>
    </edge>
    <edge source="ITA" target="ROU">
      <data key="d0">2810160</data>
    </edge>
    <edge source="ITA" target="SVN">
      <data key="d0">1563484</data>
    </edge>
    <edge source="ITA" target="CHE">
      <data key="d0">3232620</data>
    </edge>
    <edge source="SVK" target="CZE">
      <data key="d0">150233</data>
    </edge>
    <edge source="SVK" target="HUN">
      <data key="d0">39804854</data>
    </edge>
    <edge source="SVK" target="UKR">
      <data key="d0">11345289</data>
    </edge>
    <edge source="SWE" target="DNK">
      <data key="d0">359087141</data>
    </edge>
    <edge source="SWE" target="FIN">
      <data key="d0">566401499</data>
    </edge>
    <edge source="SWE" target="DEU">
      <data key="d0">122460637</data>
    </edge>
    <edge source="SWE" target="NOR">
      <data key="d0">97031665</data>
    </edge>
    <edge source="SWE" target="POL">
      <data key="d0">110251401</data>
    </edge>
    <edge source="AZE" target="GEO">
      <data key="d0">110832</data>
    </edge>
    <edge source="AZE" target="RUS">
      <data key="d0">15584973</data>
    </edge>
    <edge source="AZE" target="TUR">
      <data key="d0">7774401</data>
    </edge>
    <edge source="RUS" target="AZE">
      <data key="d0">3098341</data>
    </edge>
    <edge source="RUS" target="BLR">
      <data key="d0">232567294</data>
    </edge>
    <edge source="RUS" target="CHN">
      <data key="d0">128677826</data>
    </edge>
    <edge source="RUS" target="FIN">
      <data key="d0">212280545</data>
    </edge>
    <edge source="RUS" target="GEO">
      <data key="d0">37513211</data>
    </edge>
    <edge source="RUS" target="KAZ">
      <data key="d0">115019287</data>
    </edge>
    <edge source="RUS" target="LTU">
      <data key="d0">252398027</data>
    </edge>
    <edge source="RUS" target="NOR">
      <data key="d0">4922612</data>
    </edge>
    <edge source="RUS" target="UKR">
      <data key="d0">7033902</data>
    </edge>
    <edge source="TUR" target="BGR">
      <data key="d0">1582074</data>
    </edge>
    <edge source="TUR" target="CZE">
      <data key="d0">265146</data>
    </edge>
    <edge source="TUR" target="GRC">
      <data key="d0">23334816</data>
    </edge>
    <edge source="TUR" target="SVN">
      <data key="d0">1173356</data>
    </edge>
    <edge source="BLR" target="EST">
      <data key="d0">98900</data>
    </edge>
    <edge source="BLR" target="LVA">
      <data key="d0">209200</data>
    </edge>
    <edge source="BLR" target="LTU">
      <data key="d0">19690200</data>
    </edge>
    <edge source="BLR" target="RUS">
      <data key="d0">343200</data>
    </edge>
    <edge source="EST" target="FIN">
      <data key="d0">23462100</data>
    </edge>
    <edge source="EST" target="LVA">
      <data key="d0">127116891</data>
    </edge>
    <edge source="EST" target="LTU">
      <data key="d0">112819909</data>
    </edge>
    <edge source="LVA" target="EST">
      <data key="d0">15789040</data>
    </edge>
    <edge source="LVA" target="LTU">
      <data key="d0">37432128</data>
    </edge>
    <edge source="LVA" target="NOR">
      <data key="d0">37693591</data>
    </edge>
    <edge source="LTU" target="BLR">
      <data key="d0">7010288</data>
    </edge>
    <edge source="LTU" target="EST">
      <data key="d0">19194915</data>
    </edge>
    <edge source="LTU" target="LVA">
      <data key="d0">113322338</data>
    </edge>
    <edge source="BEL" target="FRA">
      <data key="d0">155388239</data>
    </edge>
    <edge source="BEL" target="NLD">
      <data key="d0">240994604</data>
    </edge>
    <edge source="NLD" target="BEL">
      <data key="d0">528937018</data>
    </edge>
    <edge source="NLD" target="DEU">
      <data key="d0">54041251</data>
    </edge>
    <edge source="NLD" target="NOR">
      <data key="d0">5921264</data>
    </edge>
    <edge source="NLD" target="GBR">
      <data key="d0">407032840</data>
    </edge>
    <edge source="BGR" target="AUT">
      <data key="d0">157165</data>
    </edge>
    <edge source="BGR" target="CZE">
      <data key="d0">50285310</data>
    </edge>
    <edge source="BGR" target="DNK">
      <data key="d0">5119408</data>
    </edge>
    <edge source="BGR" target="DEU">
      <data key="d0">1062473</data>
    </edge>
    <edge source="BGR" target="GRC">
      <data key="d0">108478697</data>
    </edge>
    <edge source="BGR" target="HUN">
      <data key="d0">4891153</data>
    </edge>
    <edge source="BGR" target="ITA">
      <data key="d0">19973527</data>
    </edge>
    <edge source="BGR" target="ROU">
      <data key="d0">50720441</data>
    </edge>
    <edge source="BGR" target="SRB">
      <data key="d0">53872273</data>
    </edge>
    <edge source="BGR" target="SVK">
      <data key="d0">6705624</data>
    </edge>
    <edge source="BGR" target="SVN">
      <data key="d0">47443569</data>
    </edge>
    <edge source="BGR" target="TUR">
      <data key="d0">77048628</data>
    </edge>
    <edge source="BGR" target="MKD">
      <data key="d0">75092493</data>
    </edge>
    <edge source="DNK" target="DEU">
      <data key="d0">399992543</data>
    </edge>
    <edge source="DNK" target="NOR">
      <data key="d0">16974307</data>
    </edge>
    <edge source="DNK" target="SWE">
      <data key="d0">57031735</data>
    </edge>
    <edge source="ROU" target="BGR">
      <data key="d0">3558013</data>
    </edge>
    <edge source="ROU" target="GRC">
      <data key="d0">91945</data>
    </edge>
    <edge source="ROU" target="HUN">
      <data key="d0">36496710</data>
    </edge>
    <edge source="ROU" target="SRB">
      <data key="d0">22995307</data>
    </edge>
    <edge source="ROU" target="CHE">
      <data key="d0">22373808</data>
    </edge>
    <edge source="MKD" target="BGR">
      <data key="d0">272746</data>
    </edge>
    <edge source="MKD" target="CZE">
      <data key="d0">159434</data>
    </edge>
    <edge source="MKD" target="DNK">
      <data key="d0">92907</data>
    </edge>
    <edge source="MKD" target="GRC">
      <data key="d0">5875006</data>
    </edge>
    <edge source="MKD" target="SRB">
      <data key="d0">8008747</data>
    </edge>
    <edge source="MKD" target="SVN">
      <data key="d0">30480941</data>
    </edge>
    <edge source="CAN" target="USA">
      <data key="d0">1928398941</data>
    </edge>
    <edge source="USA" target="CAN">
      <data key="d0">233067299</data>
    </edge>
    <edge source="CHN" target="HKG">
      <data key="d0">662437206</data>
    </edge>
    <edge source="CHN" target="VNM">
      <data key="d0">163239293</data>
    </edge>
    <edge source="HKG" target="CHN">
      <data key="d0">135818449</data>
    </edge>
    <edge source="VNM" target="KHM">
      <data key="d0">28862890</data>
    </edge>
    <edge source="COL" target="ECU">
      <data key="d0">41218722</data>
    </edge>
    <edge source="ECU" target="PER">
      <data key="d0">6952352</data>
    </edge>
    <edge source="HRV" target="CZE">
      <data key="d0">1528870</data>
    </edge>
    <edge source="HRV" target="DNK">
      <data key="d0">1840093</data>
    </edge>
    <edge source="HRV" target="DEU">
      <data key="d0">437327</data>
    </edge>
    <edge source="HRV" target="HUN">
      <data key="d0">2937345</data>
    </edge>
    <edge source="HRV" target="SRB">
      <data key="d0">1113826</data>
    </edge>
    <edge source="HRV" target="SVK">
      <data key="d0">106952</data>
    </edge>
    <edge source="HRV" target="SVN">
      <data key="d0">7112011</data>
    </edge>
    <edge source="HRV" target="CHE">
      <data key="d0">1102878</data>
    </edge>
    <edge source="HRV" target="GBR">
      <data key="d0">406579</data>
    </edge>
    <edge source="GBR" target="FRA">
      <data key="d0">91443288</data>
    </edge>
    <edge source="GBR" target="DEU">
      <data key="d0">132240</data>
    </edge>
    <edge source="GBR" target="IRL">
      <data key="d0">49901214</data>
    </edge>
    <edge source="GBR" target="NLD">
      <data key="d0">19997973</data>
    </edge>
    <edge source="POL" target="CZE">
      <data key="d0">544294674</data>
    </edge>
    <edge source="POL" target="DEU">
      <data key="d0">10535739</data>
    </edge>
    <edge source="POL" target="SVK">
      <data key="d0">216497077</data>
    </edge>
    <edge source="POL" target="SWE">
      <data key="d0">8010639</data>
    </edge>
    <edge source="ESP" target="BEL">
      <data key="d0">1678118</data>
    </edge>
    <edge source="ESP" target="DNK">
      <data key="d0">17786916</data>
    </edge>
    <edge source="ESP" target="FRA">
      <data key="d0">5381826</data>
    </edge>
    <edge source="ESP" target="DEU">
      <data key="d0">74036293</data>
    </edge>
    <edge source="ESP" target="MAR">
      <data key="d0">258629165</data>
    </edge>
    <edge source="ESP" target="PRT">
      <data key="d0">327417489</data>
    </edge>
    <edge source="ESP" target="CHE">
      <data key="d0">25175</data>
    </edge>
    <edge source="ESP" target="UKR">
      <data key="d0">25738</data>
    </edge>
    <edge source="ESP" target="GBR">
      <data key="d0">50254476</data>
    </edge>
    <edge source="ESP" target="USA">
      <data key="d0">6340172</data>
    </edge>
    <edge source="NOR" target="DNK">
      <data key="d0">214358909</data>
    </edge>
    <edge source="NOR" target="FIN">
      <data key="d0">2163603</data>
    </edge>
    <edge source="NOR" target="NLD">
      <data key="d0">234662642</data>
    </edge>
    <edge source="NOR" target="SWE">
      <data key="d0">422085331</data>
    </edge>
    <edge source="PER" target="ECU">
      <data key="d0">362157</data>
    </edge>
    <edge source="EGY" target="JOR">
      <data key="d0">128747853</data>
    </edge>
    <edge source="EGY" target="LBN">
      <data key="d0">17833587</data>
    </edge>
    <edge source="JOR" target="PSE">
      <data key="d0">11867372</data>
    </edge>
    <edge source="JOR" target="EGY">
      <data key="d0">2677368</data>
    </edge>
    <edge source="SLV" target="GTM">
      <data key="d0">115269</data>
    </edge>
    <edge source="SLV" target="HND">
      <data key="d0">15036363</data>
    </edge>
    <edge source="GTM" target="CRI">
      <data key="d0">152957</data>
    </edge>
    <edge source="GTM" target="SLV">
      <data key="d0">10348131</data>
    </edge>
    <edge source="GTM" target="HND">
      <data key="d0">1489656</data>
    </edge>
    <edge source="GTM" target="MEX">
      <data key="d0">31967</data>
    </edge>
    <edge source="GTM" target="NIC">
      <data key="d0">140186</data>
    </edge>
    <edge source="FIN" target="EST">
      <data key="d0">60607571</data>
    </edge>
    <edge source="FIN" target="NOR">
      <data key="d0">4672366</data>
    </edge>
    <edge source="FIN" target="SWE">
      <data key="d0">1300811</data>
    </edge>
    <edge source="GHA" target="BEN">
      <data key="d0">40721429</data>
    </edge>
    <edge source="GHA" target="CIV">
      <data key="d0">927284</data>
    </edge>
    <edge source="GHA" target="BFA">
      <data key="d0">3965102</data>
    </edge>
    <edge source="MEX" target="GTM">
      <data key="d0">39219903</data>
    </edge>
    <edge source="MEX" target="USA">
      <data key="d0">143608308</data>
    </edge>
    <edge source="IND" target="USA">
      <data key="d0">323006</data>
    </edge>
    <edge source="IRL" target="GBR">
      <data key="d0">4645940</data>
    </edge>
    <edge source="JAM" target="GBR">
      <data key="d0">3527239</data>
    </edge>
    <edge source="KAZ" target="RUS">
      <data key="d0">47352070</data>
    </edge>
    <edge source="KGZ" target="CHN">
      <data key="d0">30820</data>
    </edge>
    <edge source="KGZ" target="KAZ">
      <data key="d0">48578981</data>
    </edge>
    <edge source="MYS" target="THA">
      <data key="d0">3457506</data>
    </edge>
    <edge source="THA" target="KHM">
      <data key="d0">63692646</data>
    </edge>
    <edge source="THA" target="CHN">
      <data key="d0">10343</data>
    </edge>
    <edge source="THA" target="HKG">
      <data key="d0">10305</data>
    </edge>
    <edge source="THA" target="MYS">
      <data key="d0">12791060</data>
    </edge>
    <edge source="THA" target="VNM">
      <data key="d0">33024</data>
    </edge>
    <edge source="MOZ" target="ZAF">
      <data key="d0">196543226</data>
    </edge>
    <edge source="MOZ" target="ZWE">
      <data key="d0">36866541</data>
    </edge>
    <edge source="ZAF" target="BWA">
      <data key="d0">165819479</data>
    </edge>
    <edge source="ZAF" target="MOZ">
      <data key="d0">225344443</data>
    </edge>
    <edge source="ZAF" target="NAM">
      <data key="d0">69164132</data>
    </edge>
    <edge source="ZAF" target="ZWE">
      <data key="d0">64957</data>
    </edge>
    <edge source="ZWE" target="NAM">
      <data key="d0">864752</data>
    </edge>
    <edge source="PRY" target="ARG">
      <data key="d0">421506815</data>
    </edge>
    <edge source="PRY" target="BRA">
      <data key="d0">1799542011</data>
    </edge>
    <edge source="PRT" target="ESP">
      <data key="d0">26655074</data>
    </edge>
    <edge source="UKR" target="BLR">
      <data key="d0">251642284</data>
    </edge>
    <edge source="UKR" target="HUN">
      <data key="d0">246912272</data>
    </edge>
    <edge source="UKR" target="MDA">
      <data key="d0">56727692</data>
    </edge>
    <edge source="UKR" target="POL">
      <data key="d0">50662442</data>
    </edge>
    <edge source="UKR" target="ROU">
      <data key="d0">11452298</data>
    </edge>
    <edge source="UKR" target="SVK">
      <data key="d0">6301381</data>
    </edge>
    <edge source="UGA" target="TZA">
      <data key="d0">5817703</data>
    </edge>
  </graph>
</graphml>
