# Supplementary material for: Core-periphery structure in sectoral international trade networks: A new approach to an old theory
Source: PLoS One. 2020 Apr 2;15(4):e0229547. doi: 10.1371/journal.pone.0229547 (PMC7117750; doi:10.1371/journal.pone.0229547)
Supplement: S8 File — (ZIP) [file pone.0229547.s008.zip › S8_File/Networks 2012/4-CEREALS,CEREAL PREPRTNS..graphml]

<?xml version='1.0' encoding='utf-8'?>
<graphml xmlns="http://graphml.graphdrawing.org/xmlns" xmlns:xsi="http://www.w3.org/2001/XMLSchema-instance" xsi:schemaLocation="http://graphml.graphdrawing.org/xmlns http://graphml.graphdrawing.org/xmlns/1.0/graphml.xsd">
  <key attr.name="weight" attr.type="long" for="edge" id="d0" />
  <graph edgedefault="directed">
    <node id="ALB" />
    <node id="BGR" />
    <node id="GRC" />
    <node id="ISR" />
    <node id="ITA" />
    <node id="POL" />
    <node id="ROU" />
    <node id="SRB" />
    <node id="MKD" />
    <node id="GBR" />
    <node id="USA" />
    <node id="DZA" />
    <node id="CAN" />
    <node id="FRA" />
    <node id="NER" />
    <node id="TUN" />
    <node id="ARG" />
    <node id="AZE" />
    <node id="AUS" />
    <node id="BEL" />
    <node id="BOL" />
    <node id="BRA" />
    <node id="KHM" />
    <node id="CMR" />
    <node id="LKA" />
    <node id="CHL" />
    <node id="CHN" />
    <node id="COL" />
    <node id="CRI" />
    <node id="HRV" />
    <node id="CZE" />
    <node id="BEN" />
    <node id="DNK" />
    <node id="ECU" />
    <node id="SLV" />
    <node id="ETH" />
    <node id="EST" />
    <node id="GEO" />
    <node id="DEU" />
    <node id="GHA" />
    <node id="GTM" />
    <node id="HND" />
    <node id="HKG" />
    <node id="HUN" />
    <node id="IDN" />
    <node id="IRL" />
    <node id="CIV" />
    <node id="JAM" />
    <node id="JPN" />
    <node id="JOR" />
    <node id="KOR" />
    <node id="LBN" />
    <node id="LVA" />
    <node id="LTU" />
    <node id="MWI" />
    <node id="MYS" />
    <node id="MRT" />
    <node id="MUS" />
    <node id="MEX" />
    <node id="MAR" />
    <node id="MOZ" />
    <node id="OMN" />
    <node id="NAM" />
    <node id="NLD" />
    <node id="NZL" />
    <node id="NIC" />
    <node id="NOR" />
    <node id="PAK" />
    <node id="PAN" />
    <node id="PRY" />
    <node id="PER" />
    <node id="PHL" />
    <node id="PRT" />
    <node id="RUS" />
    <node id="SAU" />
    <node id="SEN" />
    <node id="IND" />
    <node id="SGP" />
    <node id="VNM" />
    <node id="ZAF" />
    <node id="ZWE" />
    <node id="ESP" />
    <node id="CHE" />
    <node id="THA" />
    <node id="TGO" />
    <node id="ARE" />
    <node id="TUR" />
    <node id="UGA" />
    <node id="UKR" />
    <node id="EGY" />
    <node id="TZA" />
    <node id="BFA" />
    <node id="URY" />
    <node id="ARM" />
    <node id="MDG" />
    <node id="SWE" />
    <node id="AUT" />
    <node id="BLR" />
    <node id="FIN" />
    <node id="GMB" />
    <node id="KAZ" />
    <node id="KGZ" />
    <node id="MDA" />
    <node id="SVK" />
    <node id="SVN" />
    <node id="BWA" />
    <node id="BDI" />
    <node id="CAF" />
    <node id="PSE" />
    <edge source="ALB" target="BGR">
      <data key="d0">418539</data>
    </edge>
    <edge source="ALB" target="GRC">
      <data key="d0">1358425</data>
    </edge>
    <edge source="ALB" target="ISR">
      <data key="d0">176119</data>
    </edge>
    <edge source="ALB" target="ITA">
      <data key="d0">115803</data>
    </edge>
    <edge source="ALB" target="POL">
      <data key="d0">168701</data>
    </edge>
    <edge source="ALB" target="ROU">
      <data key="d0">282092</data>
    </edge>
    <edge source="ALB" target="SRB">
      <data key="d0">1721030</data>
    </edge>
    <edge source="ALB" target="MKD">
      <data key="d0">314629</data>
    </edge>
    <edge source="ALB" target="GBR">
      <data key="d0">13929</data>
    </edge>
    <edge source="ALB" target="USA">
      <data key="d0">13888</data>
    </edge>
    <edge source="BGR" target="ALB">
      <data key="d0">10741565</data>
    </edge>
    <edge source="BGR" target="DZA">
      <data key="d0">184009</data>
    </edge>
    <edge source="BGR" target="AZE">
      <data key="d0">1382543</data>
    </edge>
    <edge source="BGR" target="AUS">
      <data key="d0">135664</data>
    </edge>
    <edge source="BGR" target="AUT">
      <data key="d0">2054449</data>
    </edge>
    <edge source="BGR" target="ARM">
      <data key="d0">327204</data>
    </edge>
    <edge source="BGR" target="BEL">
      <data key="d0">5356554</data>
    </edge>
    <edge source="BGR" target="BRA">
      <data key="d0">123433</data>
    </edge>
    <edge source="BGR" target="BLR">
      <data key="d0">145420</data>
    </edge>
    <edge source="BGR" target="CAN">
      <data key="d0">3356427</data>
    </edge>
    <edge source="BGR" target="CHN">
      <data key="d0">200391</data>
    </edge>
    <edge source="BGR" target="HRV">
      <data key="d0">7692682</data>
    </edge>
    <edge source="BGR" target="CZE">
      <data key="d0">4821744</data>
    </edge>
    <edge source="BGR" target="DNK">
      <data key="d0">666038</data>
    </edge>
    <edge source="BGR" target="FRA">
      <data key="d0">9711892</data>
    </edge>
    <edge source="BGR" target="GEO">
      <data key="d0">896428</data>
    </edge>
    <edge source="BGR" target="PSE">
      <data key="d0">55545</data>
    </edge>
    <edge source="BGR" target="DEU">
      <data key="d0">28985275</data>
    </edge>
    <edge source="BGR" target="GHA">
      <data key="d0">49766</data>
    </edge>
    <edge source="BGR" target="GRC">
      <data key="d0">165782265</data>
    </edge>
    <edge source="BGR" target="HUN">
      <data key="d0">4893248</data>
    </edge>
    <edge source="BGR" target="IRL">
      <data key="d0">2796354</data>
    </edge>
    <edge source="BGR" target="ISR">
      <data key="d0">6628287</data>
    </edge>
    <edge source="BGR" target="ITA">
      <data key="d0">171931740</data>
    </edge>
    <edge source="BGR" target="JPN">
      <data key="d0">312640</data>
    </edge>
    <edge source="BGR" target="KAZ">
      <data key="d0">70631</data>
    </edge>
    <edge source="BGR" target="JOR">
      <data key="d0">6731155</data>
    </edge>
    <edge source="BGR" target="KOR">
      <data key="d0">46801</data>
    </edge>
    <edge source="BGR" target="LBN">
      <data key="d0">32729566</data>
    </edge>
    <edge source="BGR" target="LVA">
      <data key="d0">188314</data>
    </edge>
    <edge source="BGR" target="LTU">
      <data key="d0">613213</data>
    </edge>
    <edge source="BGR" target="MDA">
      <data key="d0">250066</data>
    </edge>
    <edge source="BGR" target="MAR">
      <data key="d0">176252</data>
    </edge>
    <edge source="BGR" target="OMN">
      <data key="d0">6676886</data>
    </edge>
    <edge source="BGR" target="NLD">
      <data key="d0">6757757</data>
    </edge>
    <edge source="BGR" target="PAK">
      <data key="d0">333438</data>
    </edge>
    <edge source="BGR" target="PHL">
      <data key="d0">56438</data>
    </edge>
    <edge source="BGR" target="POL">
      <data key="d0">14722258</data>
    </edge>
    <edge source="BGR" target="PRT">
      <data key="d0">80565373</data>
    </edge>
    <edge source="BGR" target="ROU">
      <data key="d0">195537544</data>
    </edge>
    <edge source="BGR" target="RUS">
      <data key="d0">406882</data>
    </edge>
    <edge source="BGR" target="SAU">
      <data key="d0">51561201</data>
    </edge>
    <edge source="BGR" target="SRB">
      <data key="d0">13341975</data>
    </edge>
    <edge source="BGR" target="SGP">
      <data key="d0">16085</data>
    </edge>
    <edge source="BGR" target="SVK">
      <data key="d0">2865862</data>
    </edge>
    <edge source="BGR" target="SVN">
      <data key="d0">2128327</data>
    </edge>
    <edge source="BGR" target="ZAF">
      <data key="d0">500114</data>
    </edge>
    <edge source="BGR" target="ESP">
      <data key="d0">268349954</data>
    </edge>
    <edge source="BGR" target="SWE">
      <data key="d0">44330</data>
    </edge>
    <edge source="BGR" target="CHE">
      <data key="d0">349478</data>
    </edge>
    <edge source="BGR" target="THA">
      <data key="d0">28313</data>
    </edge>
    <edge source="BGR" target="ARE">
      <data key="d0">17899529</data>
    </edge>
    <edge source="BGR" target="TUN">
      <data key="d0">151839</data>
    </edge>
    <edge source="BGR" target="TUR">
      <data key="d0">35387479</data>
    </edge>
    <edge source="BGR" target="UKR">
      <data key="d0">202068</data>
    </edge>
    <edge source="BGR" target="MKD">
      <data key="d0">13343014</data>
    </edge>
    <edge source="BGR" target="EGY">
      <data key="d0">17963873</data>
    </edge>
    <edge source="BGR" target="GBR">
      <data key="d0">12303924</data>
    </edge>
    <edge source="BGR" target="USA">
      <data key="d0">2284641</data>
    </edge>
    <edge source="BGR" target="URY">
      <data key="d0">14691</data>
    </edge>
    <edge source="GRC" target="ALB">
      <data key="d0">8972992</data>
    </edge>
    <edge source="GRC" target="DZA">
      <data key="d0">19582</data>
    </edge>
    <edge source="GRC" target="AZE">
      <data key="d0">22139</data>
    </edge>
    <edge source="GRC" target="AUS">
      <data key="d0">2389400</data>
    </edge>
    <edge source="GRC" target="AUT">
      <data key="d0">908475</data>
    </edge>
    <edge source="GRC" target="BEL">
      <data key="d0">4752707</data>
    </edge>
    <edge source="GRC" target="BRA">
      <data key="d0">13329</data>
    </edge>
    <edge source="GRC" target="BGR">
      <data key="d0">24579170</data>
    </edge>
    <edge source="GRC" target="BLR">
      <data key="d0">13505</data>
    </edge>
    <edge source="GRC" target="CAN">
      <data key="d0">2604013</data>
    </edge>
    <edge source="GRC" target="CHN">
      <data key="d0">1309695</data>
    </edge>
    <edge source="GRC" target="HRV">
      <data key="d0">31754</data>
    </edge>
    <edge source="GRC" target="CZE">
      <data key="d0">4179015</data>
    </edge>
    <edge source="GRC" target="DNK">
      <data key="d0">1383442</data>
    </edge>
    <edge source="GRC" target="ETH">
      <data key="d0">43212</data>
    </edge>
    <edge source="GRC" target="EST">
      <data key="d0">1376492</data>
    </edge>
    <edge source="GRC" target="FIN">
      <data key="d0">948226</data>
    </edge>
    <edge source="GRC" target="FRA">
      <data key="d0">8170542</data>
    </edge>
    <edge source="GRC" target="GEO">
      <data key="d0">15675</data>
    </edge>
    <edge source="GRC" target="DEU">
      <data key="d0">41458893</data>
    </edge>
    <edge source="GRC" target="HKG">
      <data key="d0">2873908</data>
    </edge>
    <edge source="GRC" target="HUN">
      <data key="d0">7681724</data>
    </edge>
    <edge source="GRC" target="IRL">
      <data key="d0">266950</data>
    </edge>
    <edge source="GRC" target="ISR">
      <data key="d0">1437658</data>
    </edge>
    <edge source="GRC" target="ITA">
      <data key="d0">105358667</data>
    </edge>
    <edge source="GRC" target="JPN">
      <data key="d0">3856801</data>
    </edge>
    <edge source="GRC" target="JOR">
      <data key="d0">379844</data>
    </edge>
    <edge source="GRC" target="KOR">
      <data key="d0">120961</data>
    </edge>
    <edge source="GRC" target="LBN">
      <data key="d0">763488</data>
    </edge>
    <edge source="GRC" target="LVA">
      <data key="d0">712491</data>
    </edge>
    <edge source="GRC" target="LTU">
      <data key="d0">1198358</data>
    </edge>
    <edge source="GRC" target="MYS">
      <data key="d0">74533</data>
    </edge>
    <edge source="GRC" target="MEX">
      <data key="d0">265799</data>
    </edge>
    <edge source="GRC" target="MDA">
      <data key="d0">73473</data>
    </edge>
    <edge source="GRC" target="MAR">
      <data key="d0">25378</data>
    </edge>
    <edge source="GRC" target="OMN">
      <data key="d0">18821</data>
    </edge>
    <edge source="GRC" target="NLD">
      <data key="d0">13567713</data>
    </edge>
    <edge source="GRC" target="NOR">
      <data key="d0">1721016</data>
    </edge>
    <edge source="GRC" target="PAK">
      <data key="d0">67708</data>
    </edge>
    <edge source="GRC" target="PAN">
      <data key="d0">66222</data>
    </edge>
    <edge source="GRC" target="POL">
      <data key="d0">24335958</data>
    </edge>
    <edge source="GRC" target="PRT">
      <data key="d0">370869</data>
    </edge>
    <edge source="GRC" target="ROU">
      <data key="d0">12230545</data>
    </edge>
    <edge source="GRC" target="RUS">
      <data key="d0">1871080</data>
    </edge>
    <edge source="GRC" target="SAU">
      <data key="d0">1754353</data>
    </edge>
    <edge source="GRC" target="SRB">
      <data key="d0">1534472</data>
    </edge>
    <edge source="GRC" target="IND">
      <data key="d0">76536</data>
    </edge>
    <edge source="GRC" target="SGP">
      <data key="d0">51870</data>
    </edge>
    <edge source="GRC" target="SVK">
      <data key="d0">1080119</data>
    </edge>
    <edge source="GRC" target="SVN">
      <data key="d0">80858</data>
    </edge>
    <edge source="GRC" target="ZAF">
      <data key="d0">169383</data>
    </edge>
    <edge source="GRC" target="ZWE">
      <data key="d0">68885</data>
    </edge>
    <edge source="GRC" target="ESP">
      <data key="d0">9991796</data>
    </edge>
    <edge source="GRC" target="SWE">
      <data key="d0">3298942</data>
    </edge>
    <edge source="GRC" target="CHE">
      <data key="d0">261482</data>
    </edge>
    <edge source="GRC" target="THA">
      <data key="d0">91153</data>
    </edge>
    <edge source="GRC" target="ARE">
      <data key="d0">740535</data>
    </edge>
    <edge source="GRC" target="TUN">
      <data key="d0">1138430</data>
    </edge>
    <edge source="GRC" target="TUR">
      <data key="d0">42259863</data>
    </edge>
    <edge source="GRC" target="UKR">
      <data key="d0">300850</data>
    </edge>
    <edge source="GRC" target="MKD">
      <data key="d0">2460923</data>
    </edge>
    <edge source="GRC" target="EGY">
      <data key="d0">1137038</data>
    </edge>
    <edge source="GRC" target="GBR">
      <data key="d0">12975293</data>
    </edge>
    <edge source="GRC" target="USA">
      <data key="d0">7546253</data>
    </edge>
    <edge source="GRC" target="URY">
      <data key="d0">165344</data>
    </edge>
    <edge source="ISR" target="AZE">
      <data key="d0">29000</data>
    </edge>
    <edge source="ISR" target="ARG">
      <data key="d0">543000</data>
    </edge>
    <edge source="ISR" target="AUS">
      <data key="d0">3018000</data>
    </edge>
    <edge source="ISR" target="AUT">
      <data key="d0">52000</data>
    </edge>
    <edge source="ISR" target="BEL">
      <data key="d0">3650000</data>
    </edge>
    <edge source="ISR" target="BRA">
      <data key="d0">271000</data>
    </edge>
    <edge source="ISR" target="KHM">
      <data key="d0">10000</data>
    </edge>
    <edge source="ISR" target="CAN">
      <data key="d0">4671000</data>
    </edge>
    <edge source="ISR" target="CHL">
      <data key="d0">32000</data>
    </edge>
    <edge source="ISR" target="CHN">
      <data key="d0">478000</data>
    </edge>
    <edge source="ISR" target="DNK">
      <data key="d0">436000</data>
    </edge>
    <edge source="ISR" target="FRA">
      <data key="d0">4453000</data>
    </edge>
    <edge source="ISR" target="GEO">
      <data key="d0">33000</data>
    </edge>
    <edge source="ISR" target="DEU">
      <data key="d0">1920000</data>
    </edge>
    <edge source="ISR" target="GRC">
      <data key="d0">235000</data>
    </edge>
    <edge source="ISR" target="HKG">
      <data key="d0">63000</data>
    </edge>
    <edge source="ISR" target="HUN">
      <data key="d0">47000</data>
    </edge>
    <edge source="ISR" target="ITA">
      <data key="d0">1772000</data>
    </edge>
    <edge source="ISR" target="JPN">
      <data key="d0">152000</data>
    </edge>
    <edge source="ISR" target="KAZ">
      <data key="d0">25000</data>
    </edge>
    <edge source="ISR" target="JOR">
      <data key="d0">25479000</data>
    </edge>
    <edge source="ISR" target="KOR">
      <data key="d0">17000</data>
    </edge>
    <edge source="ISR" target="LVA">
      <data key="d0">526000</data>
    </edge>
    <edge source="ISR" target="MEX">
      <data key="d0">99000</data>
    </edge>
    <edge source="ISR" target="MAR">
      <data key="d0">27000</data>
    </edge>
    <edge source="ISR" target="NLD">
      <data key="d0">1704000</data>
    </edge>
    <edge source="ISR" target="NZL">
      <data key="d0">46000</data>
    </edge>
    <edge source="ISR" target="PAN">
      <data key="d0">14000</data>
    </edge>
    <edge source="ISR" target="POL">
      <data key="d0">77000</data>
    </edge>
    <edge source="ISR" target="ROU">
      <data key="d0">91000</data>
    </edge>
    <edge source="ISR" target="RUS">
      <data key="d0">741000</data>
    </edge>
    <edge source="ISR" target="IND">
      <data key="d0">617000</data>
    </edge>
    <edge source="ISR" target="SGP">
      <data key="d0">64000</data>
    </edge>
    <edge source="ISR" target="SVN">
      <data key="d0">91000</data>
    </edge>
    <edge source="ISR" target="ZAF">
      <data key="d0">2046000</data>
    </edge>
    <edge source="ISR" target="ESP">
      <data key="d0">694000</data>
    </edge>
    <edge source="ISR" target="SWE">
      <data key="d0">15000</data>
    </edge>
    <edge source="ISR" target="CHE">
      <data key="d0">273000</data>
    </edge>
    <edge source="ISR" target="THA">
      <data key="d0">36000</data>
    </edge>
    <edge source="ISR" target="TUR">
      <data key="d0">219000</data>
    </edge>
    <edge source="ISR" target="UKR">
      <data key="d0">293000</data>
    </edge>
    <edge source="ISR" target="EGY">
      <data key="d0">97000</data>
    </edge>
    <edge source="ISR" target="GBR">
      <data key="d0">6164000</data>
    </edge>
    <edge source="ISR" target="USA">
      <data key="d0">43206000</data>
    </edge>
    <edge source="ISR" target="URY">
      <data key="d0">36000</data>
    </edge>
    <edge source="ITA" target="ALB">
      <data key="d0">20078437</data>
    </edge>
    <edge source="ITA" target="DZA">
      <data key="d0">23190211</data>
    </edge>
    <edge source="ITA" target="AZE">
      <data key="d0">4307622</data>
    </edge>
    <edge source="ITA" target="ARG">
      <data key="d0">1869463</data>
    </edge>
    <edge source="ITA" target="AUS">
      <data key="d0">75683611</data>
    </edge>
    <edge source="ITA" target="AUT">
      <data key="d0">142939376</data>
    </edge>
    <edge source="ITA" target="ARM">
      <data key="d0">2735538</data>
    </edge>
    <edge source="ITA" target="BEL">
      <data key="d0">161851869</data>
    </edge>
    <edge source="ITA" target="BOL">
      <data key="d0">146847</data>
    </edge>
    <edge source="ITA" target="BRA">
      <data key="d0">38177128</data>
    </edge>
    <edge source="ITA" target="BGR">
      <data key="d0">7658997</data>
    </edge>
    <edge source="ITA" target="BDI">
      <data key="d0">211794</data>
    </edge>
    <edge source="ITA" target="BLR">
      <data key="d0">878708</data>
    </edge>
    <edge source="ITA" target="KHM">
      <data key="d0">338164</data>
    </edge>
    <edge source="ITA" target="CMR">
      <data key="d0">2091014</data>
    </edge>
    <edge source="ITA" target="CAN">
      <data key="d0">72653578</data>
    </edge>
    <edge source="ITA" target="CAF">
      <data key="d0">758589</data>
    </edge>
    <edge source="ITA" target="LKA">
      <data key="d0">578602</data>
    </edge>
    <edge source="ITA" target="CHL">
      <data key="d0">3609224</data>
    </edge>
    <edge source="ITA" target="CHN">
      <data key="d0">27284278</data>
    </edge>
    <edge source="ITA" target="COL">
      <data key="d0">3867242</data>
    </edge>
    <edge source="ITA" target="CRI">
      <data key="d0">1936934</data>
    </edge>
    <edge source="ITA" target="HRV">
      <data key="d0">37140696</data>
    </edge>
    <edge source="ITA" target="CZE">
      <data key="d0">68444187</data>
    </edge>
    <edge source="ITA" target="BEN">
      <data key="d0">1891184</data>
    </edge>
    <edge source="ITA" target="DNK">
      <data key="d0">69303823</data>
    </edge>
    <edge source="ITA" target="ECU">
      <data key="d0">1681559</data>
    </edge>
    <edge source="ITA" target="SLV">
      <data key="d0">270679</data>
    </edge>
    <edge source="ITA" target="ETH">
      <data key="d0">5887954</data>
    </edge>
    <edge source="ITA" target="EST">
      <data key="d0">3127773</data>
    </edge>
    <edge source="ITA" target="FIN">
      <data key="d0">25229944</data>
    </edge>
    <edge source="ITA" target="FRA">
      <data key="d0">790173738</data>
    </edge>
    <edge source="ITA" target="GEO">
      <data key="d0">2425187</data>
    </edge>
    <edge source="ITA" target="GMB">
      <data key="d0">147067</data>
    </edge>
    <edge source="ITA" target="PSE">
      <data key="d0">347205</data>
    </edge>
    <edge source="ITA" target="DEU">
      <data key="d0">819204959</data>
    </edge>
    <edge source="ITA" target="GHA">
      <data key="d0">3883451</data>
    </edge>
    <edge source="ITA" target="GRC">
      <data key="d0">72199714</data>
    </edge>
    <edge source="ITA" target="GTM">
      <data key="d0">598298</data>
    </edge>
    <edge source="ITA" target="HND">
      <data key="d0">378826</data>
    </edge>
    <edge source="ITA" target="HKG">
      <data key="d0">25021012</data>
    </edge>
    <edge source="ITA" target="HUN">
      <data key="d0">41312520</data>
    </edge>
    <edge source="ITA" target="IDN">
      <data key="d0">3450809</data>
    </edge>
    <edge source="ITA" target="IRL">
      <data key="d0">21535309</data>
    </edge>
    <edge source="ITA" target="ISR">
      <data key="d0">58419539</data>
    </edge>
    <edge source="ITA" target="CIV">
      <data key="d0">1304282</data>
    </edge>
    <edge source="ITA" target="JAM">
      <data key="d0">124551</data>
    </edge>
    <edge source="ITA" target="JPN">
      <data key="d0">144938316</data>
    </edge>
    <edge source="ITA" target="KAZ">
      <data key="d0">1432581</data>
    </edge>
    <edge source="ITA" target="JOR">
      <data key="d0">7796248</data>
    </edge>
    <edge source="ITA" target="KOR">
      <data key="d0">26349673</data>
    </edge>
    <edge source="ITA" target="KGZ">
      <data key="d0">169710</data>
    </edge>
    <edge source="ITA" target="LBN">
      <data key="d0">33268876</data>
    </edge>
    <edge source="ITA" target="LVA">
      <data key="d0">5145578</data>
    </edge>
    <edge source="ITA" target="LTU">
      <data key="d0">6374460</data>
    </edge>
    <edge source="ITA" target="MDG">
      <data key="d0">242448</data>
    </edge>
    <edge source="ITA" target="MYS">
      <data key="d0">8434204</data>
    </edge>
    <edge source="ITA" target="MRT">
      <data key="d0">976893</data>
    </edge>
    <edge source="ITA" target="MUS">
      <data key="d0">2124550</data>
    </edge>
    <edge source="ITA" target="MEX">
      <data key="d0">36433729</data>
    </edge>
    <edge source="ITA" target="MDA">
      <data key="d0">1914547</data>
    </edge>
    <edge source="ITA" target="MAR">
      <data key="d0">11548210</data>
    </edge>
    <edge source="ITA" target="MOZ">
      <data key="d0">271454</data>
    </edge>
    <edge source="ITA" target="OMN">
      <data key="d0">4574082</data>
    </edge>
    <edge source="ITA" target="NAM">
      <data key="d0">160469</data>
    </edge>
    <edge source="ITA" target="NLD">
      <data key="d0">148511089</data>
    </edge>
    <edge source="ITA" target="NZL">
      <data key="d0">3872853</data>
    </edge>
    <edge source="ITA" target="NIC">
      <data key="d0">105777</data>
    </edge>
    <edge source="ITA" target="NER">
      <data key="d0">8034789</data>
    </edge>
    <edge source="ITA" target="NOR">
      <data key="d0">24272563</data>
    </edge>
    <edge source="ITA" target="PAK">
      <data key="d0">1488937</data>
    </edge>
    <edge source="ITA" target="PAN">
      <data key="d0">1506198</data>
    </edge>
    <edge source="ITA" target="PRY">
      <data key="d0">192106</data>
    </edge>
    <edge source="ITA" target="PER">
      <data key="d0">1677899</data>
    </edge>
    <edge source="ITA" target="PHL">
      <data key="d0">5051206</data>
    </edge>
    <edge source="ITA" target="POL">
      <data key="d0">55018067</data>
    </edge>
    <edge source="ITA" target="PRT">
      <data key="d0">42487053</data>
    </edge>
    <edge source="ITA" target="ROU">
      <data key="d0">32968700</data>
    </edge>
    <edge source="ITA" target="RUS">
      <data key="d0">87977815</data>
    </edge>
    <edge source="ITA" target="SAU">
      <data key="d0">64040456</data>
    </edge>
    <edge source="ITA" target="SEN">
      <data key="d0">1234966</data>
    </edge>
    <edge source="ITA" target="SRB">
      <data key="d0">11546643</data>
    </edge>
    <edge source="ITA" target="IND">
      <data key="d0">6954067</data>
    </edge>
    <edge source="ITA" target="SGP">
      <data key="d0">11353115</data>
    </edge>
    <edge source="ITA" target="SVK">
      <data key="d0">22695248</data>
    </edge>
    <edge source="ITA" target="VNM">
      <data key="d0">1866387</data>
    </edge>
    <edge source="ITA" target="SVN">
      <data key="d0">39360371</data>
    </edge>
    <edge source="ITA" target="ZAF">
      <data key="d0">17316932</data>
    </edge>
    <edge source="ITA" target="ZWE">
      <data key="d0">112079</data>
    </edge>
    <edge source="ITA" target="ESP">
      <data key="d0">161459850</data>
    </edge>
    <edge source="ITA" target="SWE">
      <data key="d0">92192056</data>
    </edge>
    <edge source="ITA" target="CHE">
      <data key="d0">140425760</data>
    </edge>
    <edge source="ITA" target="THA">
      <data key="d0">10931075</data>
    </edge>
    <edge source="ITA" target="TGO">
      <data key="d0">4627657</data>
    </edge>
    <edge source="ITA" target="ARE">
      <data key="d0">27099869</data>
    </edge>
    <edge source="ITA" target="TUN">
      <data key="d0">43708486</data>
    </edge>
    <edge source="ITA" target="TUR">
      <data key="d0">33333853</data>
    </edge>
    <edge source="ITA" target="UGA">
      <data key="d0">480979</data>
    </edge>
    <edge source="ITA" target="UKR">
      <data key="d0">12193618</data>
    </edge>
    <edge source="ITA" target="MKD">
      <data key="d0">3477914</data>
    </edge>
    <edge source="ITA" target="EGY">
      <data key="d0">31674574</data>
    </edge>
    <edge source="ITA" target="GBR">
      <data key="d0">485960300</data>
    </edge>
    <edge source="ITA" target="TZA">
      <data key="d0">1240464</data>
    </edge>
    <edge source="ITA" target="USA">
      <data key="d0">340278156</data>
    </edge>
    <edge source="ITA" target="BFA">
      <data key="d0">5465802</data>
    </edge>
    <edge source="ITA" target="URY">
      <data key="d0">1614979</data>
    </edge>
    <edge source="POL" target="ALB">
      <data key="d0">834065</data>
    </edge>
    <edge source="POL" target="DZA">
      <data key="d0">43204994</data>
    </edge>
    <edge source="POL" target="AZE">
      <data key="d0">3256417</data>
    </edge>
    <edge source="POL" target="ARG">
      <data key="d0">789500</data>
    </edge>
    <edge source="POL" target="AUS">
      <data key="d0">4912461</data>
    </edge>
    <edge source="POL" target="AUT">
      <data key="d0">28262592</data>
    </edge>
    <edge source="POL" target="ARM">
      <data key="d0">185149</data>
    </edge>
    <edge source="POL" target="BEL">
      <data key="d0">48351534</data>
    </edge>
    <edge source="POL" target="BRA">
      <data key="d0">3197925</data>
    </edge>
    <edge source="POL" target="BGR">
      <data key="d0">12896284</data>
    </edge>
    <edge source="POL" target="BLR">
      <data key="d0">2003192</data>
    </edge>
    <edge source="POL" target="KHM">
      <data key="d0">2606603</data>
    </edge>
    <edge source="POL" target="CMR">
      <data key="d0">354070</data>
    </edge>
    <edge source="POL" target="CAN">
      <data key="d0">4310279</data>
    </edge>
    <edge source="POL" target="LKA">
      <data key="d0">97046</data>
    </edge>
    <edge source="POL" target="CHL">
      <data key="d0">47376</data>
    </edge>
    <edge source="POL" target="CHN">
      <data key="d0">998580</data>
    </edge>
    <edge source="POL" target="HRV">
      <data key="d0">12944773</data>
    </edge>
    <edge source="POL" target="CZE">
      <data key="d0">137597942</data>
    </edge>
    <edge source="POL" target="DNK">
      <data key="d0">56536295</data>
    </edge>
    <edge source="POL" target="EST">
      <data key="d0">9042080</data>
    </edge>
    <edge source="POL" target="FIN">
      <data key="d0">8856230</data>
    </edge>
    <edge source="POL" target="FRA">
      <data key="d0">50507192</data>
    </edge>
    <edge source="POL" target="GEO">
      <data key="d0">26429</data>
    </edge>
    <edge source="POL" target="PSE">
      <data key="d0">121317</data>
    </edge>
    <edge source="POL" target="DEU">
      <data key="d0">667665374</data>
    </edge>
    <edge source="POL" target="GHA">
      <data key="d0">82278</data>
    </edge>
    <edge source="POL" target="GRC">
      <data key="d0">5202675</data>
    </edge>
    <edge source="POL" target="HKG">
      <data key="d0">1951539</data>
    </edge>
    <edge source="POL" target="HUN">
      <data key="d0">51126134</data>
    </edge>
    <edge source="POL" target="IRL">
      <data key="d0">113254141</data>
    </edge>
    <edge source="POL" target="ISR">
      <data key="d0">14461271</data>
    </edge>
    <edge source="POL" target="ITA">
      <data key="d0">22662243</data>
    </edge>
    <edge source="POL" target="CIV">
      <data key="d0">17140</data>
    </edge>
    <edge source="POL" target="JPN">
      <data key="d0">1708254</data>
    </edge>
    <edge source="POL" target="KAZ">
      <data key="d0">1713146</data>
    </edge>
    <edge source="POL" target="JOR">
      <data key="d0">458454</data>
    </edge>
    <edge source="POL" target="KOR">
      <data key="d0">713704</data>
    </edge>
    <edge source="POL" target="KGZ">
      <data key="d0">74980</data>
    </edge>
    <edge source="POL" target="LBN">
      <data key="d0">1605032</data>
    </edge>
    <edge source="POL" target="LVA">
      <data key="d0">13656994</data>
    </edge>
    <edge source="POL" target="LTU">
      <data key="d0">32075554</data>
    </edge>
    <edge source="POL" target="MYS">
      <data key="d0">572389</data>
    </edge>
    <edge source="POL" target="MUS">
      <data key="d0">10404</data>
    </edge>
    <edge source="POL" target="MDA">
      <data key="d0">347464</data>
    </edge>
    <edge source="POL" target="MAR">
      <data key="d0">2171097</data>
    </edge>
    <edge source="POL" target="MOZ">
      <data key="d0">20243</data>
    </edge>
    <edge source="POL" target="OMN">
      <data key="d0">383481</data>
    </edge>
    <edge source="POL" target="NLD">
      <data key="d0">45702367</data>
    </edge>
    <edge source="POL" target="NZL">
      <data key="d0">153269</data>
    </edge>
    <edge source="POL" target="NOR">
      <data key="d0">13560836</data>
    </edge>
    <edge source="POL" target="PAN">
      <data key="d0">31828</data>
    </edge>
    <edge source="POL" target="PHL">
      <data key="d0">64224</data>
    </edge>
    <edge source="POL" target="PRT">
      <data key="d0">10556188</data>
    </edge>
    <edge source="POL" target="ROU">
      <data key="d0">44701157</data>
    </edge>
    <edge source="POL" target="RUS">
      <data key="d0">41227773</data>
    </edge>
    <edge source="POL" target="SAU">
      <data key="d0">56948735</data>
    </edge>
    <edge source="POL" target="SEN">
      <data key="d0">80374</data>
    </edge>
    <edge source="POL" target="SRB">
      <data key="d0">5816369</data>
    </edge>
    <edge source="POL" target="IND">
      <data key="d0">23744</data>
    </edge>
    <edge source="POL" target="SGP">
      <data key="d0">861458</data>
    </edge>
    <edge source="POL" target="SVK">
      <data key="d0">45907639</data>
    </edge>
    <edge source="POL" target="VNM">
      <data key="d0">882980</data>
    </edge>
    <edge source="POL" target="SVN">
      <data key="d0">5963894</data>
    </edge>
    <edge source="POL" target="ZAF">
      <data key="d0">2851100</data>
    </edge>
    <edge source="POL" target="ESP">
      <data key="d0">46275512</data>
    </edge>
    <edge source="POL" target="SWE">
      <data key="d0">26635585</data>
    </edge>
    <edge source="POL" target="CHE">
      <data key="d0">5581748</data>
    </edge>
    <edge source="POL" target="ARE">
      <data key="d0">4820729</data>
    </edge>
    <edge source="POL" target="TUN">
      <data key="d0">7420258</data>
    </edge>
    <edge source="POL" target="TUR">
      <data key="d0">8410537</data>
    </edge>
    <edge source="POL" target="UKR">
      <data key="d0">15161429</data>
    </edge>
    <edge source="POL" target="MKD">
      <data key="d0">670188</data>
    </edge>
    <edge source="POL" target="EGY">
      <data key="d0">1088165</data>
    </edge>
    <edge source="POL" target="GBR">
      <data key="d0">136658463</data>
    </edge>
    <edge source="POL" target="USA">
      <data key="d0">12791279</data>
    </edge>
    <edge source="ROU" target="ALB">
      <data key="d0">3829964</data>
    </edge>
    <edge source="ROU" target="DZA">
      <data key="d0">19085344</data>
    </edge>
    <edge source="ROU" target="AUS">
      <data key="d0">271810</data>
    </edge>
    <edge source="ROU" target="AUT">
      <data key="d0">4250826</data>
    </edge>
    <edge source="ROU" target="ARM">
      <data key="d0">47943</data>
    </edge>
    <edge source="ROU" target="BEL">
      <data key="d0">34036018</data>
    </edge>
    <edge source="ROU" target="BRA">
      <data key="d0">10146</data>
    </edge>
    <edge source="ROU" target="BGR">
      <data key="d0">48212448</data>
    </edge>
    <edge source="ROU" target="BLR">
      <data key="d0">1002836</data>
    </edge>
    <edge source="ROU" target="CAN">
      <data key="d0">388887</data>
    </edge>
    <edge source="ROU" target="CHL">
      <data key="d0">140332</data>
    </edge>
    <edge source="ROU" target="CHN">
      <data key="d0">71928</data>
    </edge>
    <edge source="ROU" target="COL">
      <data key="d0">22303</data>
    </edge>
    <edge source="ROU" target="HRV">
      <data key="d0">3353821</data>
    </edge>
    <edge source="ROU" target="CZE">
      <data key="d0">7736219</data>
    </edge>
    <edge source="ROU" target="DNK">
      <data key="d0">3967165</data>
    </edge>
    <edge source="ROU" target="EST">
      <data key="d0">192960</data>
    </edge>
    <edge source="ROU" target="FIN">
      <data key="d0">91285</data>
    </edge>
    <edge source="ROU" target="FRA">
      <data key="d0">26659813</data>
    </edge>
    <edge source="ROU" target="GEO">
      <data key="d0">774492</data>
    </edge>
    <edge source="ROU" target="PSE">
      <data key="d0">168095</data>
    </edge>
    <edge source="ROU" target="DEU">
      <data key="d0">65565105</data>
    </edge>
    <edge source="ROU" target="GRC">
      <data key="d0">55887632</data>
    </edge>
    <edge source="ROU" target="HUN">
      <data key="d0">90701685</data>
    </edge>
    <edge source="ROU" target="IRL">
      <data key="d0">3294052</data>
    </edge>
    <edge source="ROU" target="ISR">
      <data key="d0">11063307</data>
    </edge>
    <edge source="ROU" target="ITA">
      <data key="d0">122283954</data>
    </edge>
    <edge source="ROU" target="JPN">
      <data key="d0">49494180</data>
    </edge>
    <edge source="ROU" target="JOR">
      <data key="d0">34243282</data>
    </edge>
    <edge source="ROU" target="KOR">
      <data key="d0">88679130</data>
    </edge>
    <edge source="ROU" target="LBN">
      <data key="d0">24287579</data>
    </edge>
    <edge source="ROU" target="LVA">
      <data key="d0">218908</data>
    </edge>
    <edge source="ROU" target="LTU">
      <data key="d0">417464</data>
    </edge>
    <edge source="ROU" target="MRT">
      <data key="d0">35100</data>
    </edge>
    <edge source="ROU" target="MEX">
      <data key="d0">54202</data>
    </edge>
    <edge source="ROU" target="MDA">
      <data key="d0">6555036</data>
    </edge>
    <edge source="ROU" target="MAR">
      <data key="d0">8958114</data>
    </edge>
    <edge source="ROU" target="MOZ">
      <data key="d0">71280</data>
    </edge>
    <edge source="ROU" target="NLD">
      <data key="d0">79098379</data>
    </edge>
    <edge source="ROU" target="POL">
      <data key="d0">3064480</data>
    </edge>
    <edge source="ROU" target="PRT">
      <data key="d0">28320408</data>
    </edge>
    <edge source="ROU" target="RUS">
      <data key="d0">30893407</data>
    </edge>
    <edge source="ROU" target="SAU">
      <data key="d0">116964292</data>
    </edge>
    <edge source="ROU" target="SEN">
      <data key="d0">4368447</data>
    </edge>
    <edge source="ROU" target="SRB">
      <data key="d0">9488433</data>
    </edge>
    <edge source="ROU" target="IND">
      <data key="d0">11823</data>
    </edge>
    <edge source="ROU" target="SVK">
      <data key="d0">9416936</data>
    </edge>
    <edge source="ROU" target="SVN">
      <data key="d0">432926</data>
    </edge>
    <edge source="ROU" target="ZAF">
      <data key="d0">22386859</data>
    </edge>
    <edge source="ROU" target="ESP">
      <data key="d0">183220563</data>
    </edge>
    <edge source="ROU" target="SWE">
      <data key="d0">213731</data>
    </edge>
    <edge source="ROU" target="CHE">
      <data key="d0">2329433</data>
    </edge>
    <edge source="ROU" target="ARE">
      <data key="d0">8990210</data>
    </edge>
    <edge source="ROU" target="TUN">
      <data key="d0">7023938</data>
    </edge>
    <edge source="ROU" target="TUR">
      <data key="d0">67588937</data>
    </edge>
    <edge source="ROU" target="UKR">
      <data key="d0">63523079</data>
    </edge>
    <edge source="ROU" target="MKD">
      <data key="d0">1035193</data>
    </edge>
    <edge source="ROU" target="EGY">
      <data key="d0">219118462</data>
    </edge>
    <edge source="ROU" target="GBR">
      <data key="d0">15115659</data>
    </edge>
    <edge source="ROU" target="USA">
      <data key="d0">4111233</data>
    </edge>
    <edge source="ROU" target="URY">
      <data key="d0">12470</data>
    </edge>
    <edge source="SRB" target="ALB">
      <data key="d0">11608848</data>
    </edge>
    <edge source="SRB" target="AZE">
      <data key="d0">45654</data>
    </edge>
    <edge source="SRB" target="AUS">
      <data key="d0">484228</data>
    </edge>
    <edge source="SRB" target="AUT">
      <data key="d0">6206411</data>
    </edge>
    <edge source="SRB" target="BEL">
      <data key="d0">26401</data>
    </edge>
    <edge source="SRB" target="BGR">
      <data key="d0">3713067</data>
    </edge>
    <edge source="SRB" target="CAN">
      <data key="d0">224370</data>
    </edge>
    <edge source="SRB" target="CHN">
      <data key="d0">28474</data>
    </edge>
    <edge source="SRB" target="HRV">
      <data key="d0">22651698</data>
    </edge>
    <edge source="SRB" target="CZE">
      <data key="d0">74811</data>
    </edge>
    <edge source="SRB" target="FRA">
      <data key="d0">3206668</data>
    </edge>
    <edge source="SRB" target="GEO">
      <data key="d0">38060</data>
    </edge>
    <edge source="SRB" target="DEU">
      <data key="d0">1853711</data>
    </edge>
    <edge source="SRB" target="GRC">
      <data key="d0">493528</data>
    </edge>
    <edge source="SRB" target="HUN">
      <data key="d0">7580073</data>
    </edge>
    <edge source="SRB" target="IRL">
      <data key="d0">12389</data>
    </edge>
    <edge source="SRB" target="ITA">
      <data key="d0">34030885</data>
    </edge>
    <edge source="SRB" target="KAZ">
      <data key="d0">45183</data>
    </edge>
    <edge source="SRB" target="KOR">
      <data key="d0">1851133</data>
    </edge>
    <edge source="SRB" target="LBN">
      <data key="d0">200930</data>
    </edge>
    <edge source="SRB" target="MRT">
      <data key="d0">12810</data>
    </edge>
    <edge source="SRB" target="MDA">
      <data key="d0">19547</data>
    </edge>
    <edge source="SRB" target="NLD">
      <data key="d0">4840094</data>
    </edge>
    <edge source="SRB" target="POL">
      <data key="d0">12958</data>
    </edge>
    <edge source="SRB" target="ROU">
      <data key="d0">490107362</data>
    </edge>
    <edge source="SRB" target="RUS">
      <data key="d0">5450031</data>
    </edge>
    <edge source="SRB" target="SVK">
      <data key="d0">281610</data>
    </edge>
    <edge source="SRB" target="SVN">
      <data key="d0">9475379</data>
    </edge>
    <edge source="SRB" target="ESP">
      <data key="d0">44726</data>
    </edge>
    <edge source="SRB" target="SWE">
      <data key="d0">770500</data>
    </edge>
    <edge source="SRB" target="CHE">
      <data key="d0">1782807</data>
    </edge>
    <edge source="SRB" target="ARE">
      <data key="d0">106780</data>
    </edge>
    <edge source="SRB" target="TUR">
      <data key="d0">707201</data>
    </edge>
    <edge source="SRB" target="UKR">
      <data key="d0">2112634</data>
    </edge>
    <edge source="SRB" target="MKD">
      <data key="d0">57018937</data>
    </edge>
    <edge source="SRB" target="GBR">
      <data key="d0">47565</data>
    </edge>
    <edge source="SRB" target="USA">
      <data key="d0">1165957</data>
    </edge>
    <edge source="MKD" target="ALB">
      <data key="d0">1164201</data>
    </edge>
    <edge source="MKD" target="DZA">
      <data key="d0">61255</data>
    </edge>
    <edge source="MKD" target="AZE">
      <data key="d0">228256</data>
    </edge>
    <edge source="MKD" target="AUS">
      <data key="d0">474037</data>
    </edge>
    <edge source="MKD" target="AUT">
      <data key="d0">65271</data>
    </edge>
    <edge source="MKD" target="BGR">
      <data key="d0">1155050</data>
    </edge>
    <edge source="MKD" target="CAN">
      <data key="d0">146845</data>
    </edge>
    <edge source="MKD" target="CHN">
      <data key="d0">15463</data>
    </edge>
    <edge source="MKD" target="HRV">
      <data key="d0">8372753</data>
    </edge>
    <edge source="MKD" target="CZE">
      <data key="d0">189719</data>
    </edge>
    <edge source="MKD" target="FIN">
      <data key="d0">37293</data>
    </edge>
    <edge source="MKD" target="FRA">
      <data key="d0">129007</data>
    </edge>
    <edge source="MKD" target="DEU">
      <data key="d0">218239</data>
    </edge>
    <edge source="MKD" target="GRC">
      <data key="d0">1485363</data>
    </edge>
    <edge source="MKD" target="HUN">
      <data key="d0">816173</data>
    </edge>
    <edge source="MKD" target="ISR">
      <data key="d0">1464131</data>
    </edge>
    <edge source="MKD" target="ITA">
      <data key="d0">15133</data>
    </edge>
    <edge source="MKD" target="JPN">
      <data key="d0">85630</data>
    </edge>
    <edge source="MKD" target="JOR">
      <data key="d0">24398</data>
    </edge>
    <edge source="MKD" target="NLD">
      <data key="d0">248887</data>
    </edge>
    <edge source="MKD" target="ROU">
      <data key="d0">4006047</data>
    </edge>
    <edge source="MKD" target="RUS">
      <data key="d0">25686</data>
    </edge>
    <edge source="MKD" target="SAU">
      <data key="d0">33561</data>
    </edge>
    <edge source="MKD" target="SRB">
      <data key="d0">23980380</data>
    </edge>
    <edge source="MKD" target="SVK">
      <data key="d0">556295</data>
    </edge>
    <edge source="MKD" target="SVN">
      <data key="d0">2106619</data>
    </edge>
    <edge source="MKD" target="ESP">
      <data key="d0">179325</data>
    </edge>
    <edge source="MKD" target="SWE">
      <data key="d0">274541</data>
    </edge>
    <edge source="MKD" target="CHE">
      <data key="d0">284057</data>
    </edge>
    <edge source="MKD" target="TUR">
      <data key="d0">1640053</data>
    </edge>
    <edge source="MKD" target="GBR">
      <data key="d0">88289</data>
    </edge>
    <edge source="MKD" target="USA">
      <data key="d0">476540</data>
    </edge>
    <edge source="GBR" target="ALB">
      <data key="d0">21202</data>
    </edge>
    <edge source="GBR" target="DZA">
      <data key="d0">16919480</data>
    </edge>
    <edge source="GBR" target="AZE">
      <data key="d0">63733</data>
    </edge>
    <edge source="GBR" target="AUS">
      <data key="d0">58603590</data>
    </edge>
    <edge source="GBR" target="AUT">
      <data key="d0">11797038</data>
    </edge>
    <edge source="GBR" target="BEL">
      <data key="d0">105555004</data>
    </edge>
    <edge source="GBR" target="BOL">
      <data key="d0">34057</data>
    </edge>
    <edge source="GBR" target="BRA">
      <data key="d0">1887821</data>
    </edge>
    <edge source="GBR" target="BGR">
      <data key="d0">1732379</data>
    </edge>
    <edge source="GBR" target="KHM">
      <data key="d0">35696</data>
    </edge>
    <edge source="GBR" target="CMR">
      <data key="d0">3064270</data>
    </edge>
    <edge source="GBR" target="CAN">
      <data key="d0">44425840</data>
    </edge>
    <edge source="GBR" target="LKA">
      <data key="d0">59609</data>
    </edge>
    <edge source="GBR" target="CHL">
      <data key="d0">224129</data>
    </edge>
    <edge source="GBR" target="CHN">
      <data key="d0">7217825</data>
    </edge>
    <edge source="GBR" target="COL">
      <data key="d0">450189</data>
    </edge>
    <edge source="GBR" target="CRI">
      <data key="d0">191268</data>
    </edge>
    <edge source="GBR" target="HRV">
      <data key="d0">873725</data>
    </edge>
    <edge source="GBR" target="CZE">
      <data key="d0">9844494</data>
    </edge>
    <edge source="GBR" target="BEN">
      <data key="d0">213851</data>
    </edge>
    <edge source="GBR" target="DNK">
      <data key="d0">41897690</data>
    </edge>
    <edge source="GBR" target="SLV">
      <data key="d0">92257</data>
    </edge>
    <edge source="GBR" target="ETH">
      <data key="d0">16900</data>
    </edge>
    <edge source="GBR" target="EST">
      <data key="d0">615270</data>
    </edge>
    <edge source="GBR" target="FIN">
      <data key="d0">19440910</data>
    </edge>
    <edge source="GBR" target="FRA">
      <data key="d0">214173523</data>
    </edge>
    <edge source="GBR" target="GEO">
      <data key="d0">15753</data>
    </edge>
    <edge source="GBR" target="GMB">
      <data key="d0">351273</data>
    </edge>
    <edge source="GBR" target="PSE">
      <data key="d0">730828</data>
    </edge>
    <edge source="GBR" target="DEU">
      <data key="d0">142304564</data>
    </edge>
    <edge source="GBR" target="GHA">
      <data key="d0">8045166</data>
    </edge>
    <edge source="GBR" target="GRC">
      <data key="d0">22934603</data>
    </edge>
    <edge source="GBR" target="HND">
      <data key="d0">59671</data>
    </edge>
    <edge source="GBR" target="HKG">
      <data key="d0">17927816</data>
    </edge>
    <edge source="GBR" target="HUN">
      <data key="d0">5374658</data>
    </edge>
    <edge source="GBR" target="IDN">
      <data key="d0">533840</data>
    </edge>
    <edge source="GBR" target="IRL">
      <data key="d0">846486946</data>
    </edge>
    <edge source="GBR" target="ISR">
      <data key="d0">13840717</data>
    </edge>
    <edge source="GBR" target="ITA">
      <data key="d0">98988711</data>
    </edge>
    <edge source="GBR" target="CIV">
      <data key="d0">503628</data>
    </edge>
    <edge source="GBR" target="JAM">
      <data key="d0">677005</data>
    </edge>
    <edge source="GBR" target="JPN">
      <data key="d0">68258421</data>
    </edge>
    <edge source="GBR" target="JOR">
      <data key="d0">3784144</data>
    </edge>
    <edge source="GBR" target="KOR">
      <data key="d0">11094336</data>
    </edge>
    <edge source="GBR" target="LBN">
      <data key="d0">8447231</data>
    </edge>
    <edge source="GBR" target="LVA">
      <data key="d0">2819757</data>
    </edge>
    <edge source="GBR" target="LTU">
      <data key="d0">1736729</data>
    </edge>
    <edge source="GBR" target="MDG">
      <data key="d0">53462</data>
    </edge>
    <edge source="GBR" target="MYS">
      <data key="d0">9965246</data>
    </edge>
    <edge source="GBR" target="MRT">
      <data key="d0">79011</data>
    </edge>
    <edge source="GBR" target="MUS">
      <data key="d0">4576782</data>
    </edge>
    <edge source="GBR" target="MEX">
      <data key="d0">1525006</data>
    </edge>
    <edge source="GBR" target="MAR">
      <data key="d0">4145181</data>
    </edge>
    <edge source="GBR" target="MOZ">
      <data key="d0">15248</data>
    </edge>
    <edge source="GBR" target="OMN">
      <data key="d0">3579714</data>
    </edge>
    <edge source="GBR" target="NAM">
      <data key="d0">1001953</data>
    </edge>
    <edge source="GBR" target="NLD">
      <data key="d0">229332903</data>
    </edge>
    <edge source="GBR" target="NZL">
      <data key="d0">6516312</data>
    </edge>
    <edge source="GBR" target="NIC">
      <data key="d0">34874</data>
    </edge>
    <edge source="GBR" target="NER">
      <data key="d0">19609</data>
    </edge>
    <edge source="GBR" target="NOR">
      <data key="d0">43887406</data>
    </edge>
    <edge source="GBR" target="PAK">
      <data key="d0">3527056</data>
    </edge>
    <edge source="GBR" target="PAN">
      <data key="d0">1433096</data>
    </edge>
    <edge source="GBR" target="PRY">
      <data key="d0">26087</data>
    </edge>
    <edge source="GBR" target="PER">
      <data key="d0">11745</data>
    </edge>
    <edge source="GBR" target="PHL">
      <data key="d0">4425522</data>
    </edge>
    <edge source="GBR" target="POL">
      <data key="d0">22132772</data>
    </edge>
    <edge source="GBR" target="PRT">
      <data key="d0">72569465</data>
    </edge>
    <edge source="GBR" target="ROU">
      <data key="d0">1450182</data>
    </edge>
    <edge source="GBR" target="RUS">
      <data key="d0">13570397</data>
    </edge>
    <edge source="GBR" target="SAU">
      <data key="d0">63451649</data>
    </edge>
    <edge source="GBR" target="SRB">
      <data key="d0">168588</data>
    </edge>
    <edge source="GBR" target="IND">
      <data key="d0">4734781</data>
    </edge>
    <edge source="GBR" target="SGP">
      <data key="d0">11394441</data>
    </edge>
    <edge source="GBR" target="SVK">
      <data key="d0">1299157</data>
    </edge>
    <edge source="GBR" target="VNM">
      <data key="d0">5305849</data>
    </edge>
    <edge source="GBR" target="SVN">
      <data key="d0">467233</data>
    </edge>
    <edge source="GBR" target="ZAF">
      <data key="d0">25245521</data>
    </edge>
    <edge source="GBR" target="ESP">
      <data key="d0">234944332</data>
    </edge>
    <edge source="GBR" target="SWE">
      <data key="d0">48657261</data>
    </edge>
    <edge source="GBR" target="CHE">
      <data key="d0">18905667</data>
    </edge>
    <edge source="GBR" target="THA">
      <data key="d0">14972016</data>
    </edge>
    <edge source="GBR" target="TGO">
      <data key="d0">433015</data>
    </edge>
    <edge source="GBR" target="ARE">
      <data key="d0">58456143</data>
    </edge>
    <edge source="GBR" target="TUN">
      <data key="d0">8622900</data>
    </edge>
    <edge source="GBR" target="TUR">
      <data key="d0">5051749</data>
    </edge>
    <edge source="GBR" target="UGA">
      <data key="d0">585200</data>
    </edge>
    <edge source="GBR" target="UKR">
      <data key="d0">3652480</data>
    </edge>
    <edge source="GBR" target="EGY">
      <data key="d0">3865126</data>
    </edge>
    <edge source="GBR" target="TZA">
      <data key="d0">731906</data>
    </edge>
    <edge source="GBR" target="USA">
      <data key="d0">142991705</data>
    </edge>
    <edge source="GBR" target="BFA">
      <data key="d0">16258</data>
    </edge>
    <edge source="GBR" target="URY">
      <data key="d0">62293</data>
    </edge>
    <edge source="USA" target="ALB">
      <data key="d0">710871</data>
    </edge>
    <edge source="USA" target="DZA">
      <data key="d0">97386209</data>
    </edge>
    <edge source="USA" target="ARG">
      <data key="d0">14190979</data>
    </edge>
    <edge source="USA" target="AUS">
      <data key="d0">63436126</data>
    </edge>
    <edge source="USA" target="AUT">
      <data key="d0">6106600</data>
    </edge>
    <edge source="USA" target="ARM">
      <data key="d0">26944</data>
    </edge>
    <edge source="USA" target="BEL">
      <data key="d0">26707027</data>
    </edge>
    <edge source="USA" target="BOL">
      <data key="d0">1852759</data>
    </edge>
    <edge source="USA" target="BWA">
      <data key="d0">20434</data>
    </edge>
    <edge source="USA" target="BRA">
      <data key="d0">36862465</data>
    </edge>
    <edge source="USA" target="BGR">
      <data key="d0">563623</data>
    </edge>
    <edge source="USA" target="BDI">
      <data key="d0">1740785</data>
    </edge>
    <edge source="USA" target="BLR">
      <data key="d0">257770</data>
    </edge>
    <edge source="USA" target="KHM">
      <data key="d0">3004737</data>
    </edge>
    <edge source="USA" target="CMR">
      <data key="d0">8055764</data>
    </edge>
    <edge source="USA" target="CAN">
      <data key="d0">2558338106</data>
    </edge>
    <edge source="USA" target="CAF">
      <data key="d0">392749</data>
    </edge>
    <edge source="USA" target="LKA">
      <data key="d0">3503458</data>
    </edge>
    <edge source="USA" target="CHL">
      <data key="d0">113486954</data>
    </edge>
    <edge source="USA" target="CHN">
      <data key="d0">1565579906</data>
    </edge>
    <edge source="USA" target="COL">
      <data key="d0">294992656</data>
    </edge>
    <edge source="USA" target="CRI">
      <data key="d0">204522027</data>
    </edge>
    <edge source="USA" target="HRV">
      <data key="d0">71854</data>
    </edge>
    <edge source="USA" target="CZE">
      <data key="d0">913223</data>
    </edge>
    <edge source="USA" target="BEN">
      <data key="d0">3846665</data>
    </edge>
    <edge source="USA" target="DNK">
      <data key="d0">1502293</data>
    </edge>
    <edge source="USA" target="ECU">
      <data key="d0">64775477</data>
    </edge>
    <edge source="USA" target="SLV">
      <data key="d0">193446938</data>
    </edge>
    <edge source="USA" target="ETH">
      <data key="d0">60653649</data>
    </edge>
    <edge source="USA" target="EST">
      <data key="d0">128340</data>
    </edge>
    <edge source="USA" target="FIN">
      <data key="d0">1001897</data>
    </edge>
    <edge source="USA" target="FRA">
      <data key="d0">24027595</data>
    </edge>
    <edge source="USA" target="GEO">
      <data key="d0">1777510</data>
    </edge>
    <edge source="USA" target="GMB">
      <data key="d0">91600</data>
    </edge>
    <edge source="USA" target="DEU">
      <data key="d0">21178735</data>
    </edge>
    <edge source="USA" target="GHA">
      <data key="d0">97079870</data>
    </edge>
    <edge source="USA" target="GRC">
      <data key="d0">2183732</data>
    </edge>
    <edge source="USA" target="GTM">
      <data key="d0">318352714</data>
    </edge>
    <edge source="USA" target="HND">
      <data key="d0">227452699</data>
    </edge>
    <edge source="USA" target="HKG">
      <data key="d0">41381899</data>
    </edge>
    <edge source="USA" target="HUN">
      <data key="d0">1767308</data>
    </edge>
    <edge source="USA" target="IDN">
      <data key="d0">244586673</data>
    </edge>
    <edge source="USA" target="IRL">
      <data key="d0">1033375</data>
    </edge>
    <edge source="USA" target="ISR">
      <data key="d0">125456417</data>
    </edge>
    <edge source="USA" target="ITA">
      <data key="d0">140049076</data>
    </edge>
    <edge source="USA" target="CIV">
      <data key="d0">5435355</data>
    </edge>
    <edge source="USA" target="JAM">
      <data key="d0">157385310</data>
    </edge>
    <edge source="USA" target="JPN">
      <data key="d0">4534331131</data>
    </edge>
    <edge source="USA" target="KAZ">
      <data key="d0">297194</data>
    </edge>
    <edge source="USA" target="JOR">
      <data key="d0">87641202</data>
    </edge>
    <edge source="USA" target="KOR">
      <data key="d0">1387040784</data>
    </edge>
    <edge source="USA" target="LBN">
      <data key="d0">13425795</data>
    </edge>
    <edge source="USA" target="LVA">
      <data key="d0">388627</data>
    </edge>
    <edge source="USA" target="LTU">
      <data key="d0">669390</data>
    </edge>
    <edge source="USA" target="MDG">
      <data key="d0">6221559</data>
    </edge>
    <edge source="USA" target="MWI">
      <data key="d0">5663458</data>
    </edge>
    <edge source="USA" target="MYS">
      <data key="d0">53496226</data>
    </edge>
    <edge source="USA" target="MRT">
      <data key="d0">1862941</data>
    </edge>
    <edge source="USA" target="MEX">
      <data key="d0">5065391822</data>
    </edge>
    <edge source="USA" target="MAR">
      <data key="d0">19428874</data>
    </edge>
    <edge source="USA" target="MOZ">
      <data key="d0">31993030</data>
    </edge>
    <edge source="USA" target="OMN">
      <data key="d0">4603819</data>
    </edge>
    <edge source="USA" target="NAM">
      <data key="d0">7052416</data>
    </edge>
    <edge source="USA" target="NLD">
      <data key="d0">32791409</data>
    </edge>
    <edge source="USA" target="NZL">
      <data key="d0">10558639</data>
    </edge>
    <edge source="USA" target="NIC">
      <data key="d0">72570140</data>
    </edge>
    <edge source="USA" target="NER">
      <data key="d0">10672357</data>
    </edge>
    <edge source="USA" target="NOR">
      <data key="d0">6763517</data>
    </edge>
    <edge source="USA" target="PAK">
      <data key="d0">60933968</data>
    </edge>
    <edge source="USA" target="PAN">
      <data key="d0">129129236</data>
    </edge>
    <edge source="USA" target="PRY">
      <data key="d0">1496718</data>
    </edge>
    <edge source="USA" target="PER">
      <data key="d0">81196848</data>
    </edge>
    <edge source="USA" target="PHL">
      <data key="d0">647279258</data>
    </edge>
    <edge source="USA" target="POL">
      <data key="d0">1977218</data>
    </edge>
    <edge source="USA" target="PRT">
      <data key="d0">7449729</data>
    </edge>
    <edge source="USA" target="ROU">
      <data key="d0">3962116</data>
    </edge>
    <edge source="USA" target="RUS">
      <data key="d0">19652445</data>
    </edge>
    <edge source="USA" target="SAU">
      <data key="d0">315947178</data>
    </edge>
    <edge source="USA" target="SEN">
      <data key="d0">272914</data>
    </edge>
    <edge source="USA" target="SRB">
      <data key="d0">383305</data>
    </edge>
    <edge source="USA" target="IND">
      <data key="d0">6541269</data>
    </edge>
    <edge source="USA" target="SGP">
      <data key="d0">54209372</data>
    </edge>
    <edge source="USA" target="SVK">
      <data key="d0">247517</data>
    </edge>
    <edge source="USA" target="VNM">
      <data key="d0">50976099</data>
    </edge>
    <edge source="USA" target="ZAF">
      <data key="d0">39488534</data>
    </edge>
    <edge source="USA" target="ZWE">
      <data key="d0">797228</data>
    </edge>
    <edge source="USA" target="ESP">
      <data key="d0">148687306</data>
    </edge>
    <edge source="USA" target="SWE">
      <data key="d0">8523740</data>
    </edge>
    <edge source="USA" target="CHE">
      <data key="d0">2050605</data>
    </edge>
    <edge source="USA" target="THA">
      <data key="d0">195437158</data>
    </edge>
    <edge source="USA" target="TGO">
      <data key="d0">204951</data>
    </edge>
    <edge source="USA" target="ARE">
      <data key="d0">54101790</data>
    </edge>
    <edge source="USA" target="TUN">
      <data key="d0">3717510</data>
    </edge>
    <edge source="USA" target="TUR">
      <data key="d0">69575504</data>
    </edge>
    <edge source="USA" target="UGA">
      <data key="d0">3960948</data>
    </edge>
    <edge source="USA" target="UKR">
      <data key="d0">5486715</data>
    </edge>
    <edge source="USA" target="EGY">
      <data key="d0">291971408</data>
    </edge>
    <edge source="USA" target="GBR">
      <data key="d0">86399956</data>
    </edge>
    <edge source="USA" target="TZA">
      <data key="d0">6676101</data>
    </edge>
    <edge source="USA" target="BFA">
      <data key="d0">6426847</data>
    </edge>
    <edge source="USA" target="URY">
      <data key="d0">3196198</data>
    </edge>
    <edge source="DZA" target="CAN">
      <data key="d0">33788</data>
    </edge>
    <edge source="DZA" target="FRA">
      <data key="d0">192906</data>
    </edge>
    <edge source="DZA" target="NER">
      <data key="d0">2573690</data>
    </edge>
    <edge source="DZA" target="TUN">
      <data key="d0">502625</data>
    </edge>
    <edge source="CAN" target="DZA">
      <data key="d0">328130670</data>
    </edge>
    <edge source="CAN" target="ARG">
      <data key="d0">12055</data>
    </edge>
    <edge source="CAN" target="AUS">
      <data key="d0">29698971</data>
    </edge>
    <edge source="CAN" target="AUT">
      <data key="d0">98682</data>
    </edge>
    <edge source="CAN" target="ARM">
      <data key="d0">12656</data>
    </edge>
    <edge source="CAN" target="BEL">
      <data key="d0">104782818</data>
    </edge>
    <edge source="CAN" target="BRA">
      <data key="d0">3796338</data>
    </edge>
    <edge source="CAN" target="BGR">
      <data key="d0">77253</data>
    </edge>
    <edge source="CAN" target="KHM">
      <data key="d0">16487</data>
    </edge>
    <edge source="CAN" target="CMR">
      <data key="d0">27332994</data>
    </edge>
    <edge source="CAN" target="LKA">
      <data key="d0">272217364</data>
    </edge>
    <edge source="CAN" target="CHL">
      <data key="d0">42972530</data>
    </edge>
    <edge source="CAN" target="CHN">
      <data key="d0">275959320</data>
    </edge>
    <edge source="CAN" target="COL">
      <data key="d0">241485013</data>
    </edge>
    <edge source="CAN" target="CRI">
      <data key="d0">34904410</data>
    </edge>
    <edge source="CAN" target="BEN">
      <data key="d0">12698</data>
    </edge>
    <edge source="CAN" target="DNK">
      <data key="d0">662474</data>
    </edge>
    <edge source="CAN" target="ECU">
      <data key="d0">136820000</data>
    </edge>
    <edge source="CAN" target="SLV">
      <data key="d0">393771</data>
    </edge>
    <edge source="CAN" target="FRA">
      <data key="d0">2194622</data>
    </edge>
    <edge source="CAN" target="DEU">
      <data key="d0">8229658</data>
    </edge>
    <edge source="CAN" target="GHA">
      <data key="d0">103001326</data>
    </edge>
    <edge source="CAN" target="GRC">
      <data key="d0">1316707</data>
    </edge>
    <edge source="CAN" target="GTM">
      <data key="d0">3399795</data>
    </edge>
    <edge source="CAN" target="HND">
      <data key="d0">104831</data>
    </edge>
    <edge source="CAN" target="HKG">
      <data key="d0">3700257</data>
    </edge>
    <edge source="CAN" target="IDN">
      <data key="d0">304457804</data>
    </edge>
    <edge source="CAN" target="IRL">
      <data key="d0">885254</data>
    </edge>
    <edge source="CAN" target="ISR">
      <data key="d0">7981994</data>
    </edge>
    <edge source="CAN" target="ITA">
      <data key="d0">247012469</data>
    </edge>
    <edge source="CAN" target="CIV">
      <data key="d0">7809661</data>
    </edge>
    <edge source="CAN" target="JAM">
      <data key="d0">42956331</data>
    </edge>
    <edge source="CAN" target="JPN">
      <data key="d0">791709656</data>
    </edge>
    <edge source="CAN" target="JOR">
      <data key="d0">808419</data>
    </edge>
    <edge source="CAN" target="KOR">
      <data key="d0">161147108</data>
    </edge>
    <edge source="CAN" target="LBN">
      <data key="d0">725189</data>
    </edge>
    <edge source="CAN" target="MYS">
      <data key="d0">79274248</data>
    </edge>
    <edge source="CAN" target="MUS">
      <data key="d0">95174</data>
    </edge>
    <edge source="CAN" target="MEX">
      <data key="d0">385141211</data>
    </edge>
    <edge source="CAN" target="MAR">
      <data key="d0">220909519</data>
    </edge>
    <edge source="CAN" target="MOZ">
      <data key="d0">14392506</data>
    </edge>
    <edge source="CAN" target="OMN">
      <data key="d0">16549147</data>
    </edge>
    <edge source="CAN" target="NAM">
      <data key="d0">5829879</data>
    </edge>
    <edge source="CAN" target="NLD">
      <data key="d0">32799361</data>
    </edge>
    <edge source="CAN" target="NZL">
      <data key="d0">2113178</data>
    </edge>
    <edge source="CAN" target="NIC">
      <data key="d0">67378</data>
    </edge>
    <edge source="CAN" target="NOR">
      <data key="d0">247024</data>
    </edge>
    <edge source="CAN" target="PAK">
      <data key="d0">411641</data>
    </edge>
    <edge source="CAN" target="PAN">
      <data key="d0">1949370</data>
    </edge>
    <edge source="CAN" target="PER">
      <data key="d0">176672838</data>
    </edge>
    <edge source="CAN" target="PHL">
      <data key="d0">41719619</data>
    </edge>
    <edge source="CAN" target="PRT">
      <data key="d0">19819087</data>
    </edge>
    <edge source="CAN" target="RUS">
      <data key="d0">649375</data>
    </edge>
    <edge source="CAN" target="SAU">
      <data key="d0">200209405</data>
    </edge>
    <edge source="CAN" target="SEN">
      <data key="d0">12822750</data>
    </edge>
    <edge source="CAN" target="IND">
      <data key="d0">514643</data>
    </edge>
    <edge source="CAN" target="SGP">
      <data key="d0">2967257</data>
    </edge>
    <edge source="CAN" target="VNM">
      <data key="d0">27150510</data>
    </edge>
    <edge source="CAN" target="ZAF">
      <data key="d0">36462877</data>
    </edge>
    <edge source="CAN" target="ESP">
      <data key="d0">24732237</data>
    </edge>
    <edge source="CAN" target="SWE">
      <data key="d0">879678</data>
    </edge>
    <edge source="CAN" target="CHE">
      <data key="d0">139980</data>
    </edge>
    <edge source="CAN" target="THA">
      <data key="d0">62673926</data>
    </edge>
    <edge source="CAN" target="TGO">
      <data key="d0">16895478</data>
    </edge>
    <edge source="CAN" target="ARE">
      <data key="d0">122118552</data>
    </edge>
    <edge source="CAN" target="TUN">
      <data key="d0">89512552</data>
    </edge>
    <edge source="CAN" target="TUR">
      <data key="d0">23914075</data>
    </edge>
    <edge source="CAN" target="EGY">
      <data key="d0">29417471</data>
    </edge>
    <edge source="CAN" target="GBR">
      <data key="d0">143795788</data>
    </edge>
    <edge source="CAN" target="TZA">
      <data key="d0">28168787</data>
    </edge>
    <edge source="CAN" target="USA">
      <data key="d0">4504632726</data>
    </edge>
    <edge source="CAN" target="BFA">
      <data key="d0">43167</data>
    </edge>
    <edge source="CAN" target="URY">
      <data key="d0">53254</data>
    </edge>
    <edge source="FRA" target="ALB">
      <data key="d0">7185125</data>
    </edge>
    <edge source="FRA" target="DZA">
      <data key="d0">1074394068</data>
    </edge>
    <edge source="FRA" target="AZE">
      <data key="d0">68444</data>
    </edge>
    <edge source="FRA" target="ARG">
      <data key="d0">294308</data>
    </edge>
    <edge source="FRA" target="AUS">
      <data key="d0">12909668</data>
    </edge>
    <edge source="FRA" target="AUT">
      <data key="d0">53461830</data>
    </edge>
    <edge source="FRA" target="ARM">
      <data key="d0">51730</data>
    </edge>
    <edge source="FRA" target="BEL">
      <data key="d0">1853992120</data>
    </edge>
    <edge source="FRA" target="BWA">
      <data key="d0">1125211</data>
    </edge>
    <edge source="FRA" target="BRA">
      <data key="d0">24064416</data>
    </edge>
    <edge source="FRA" target="BGR">
      <data key="d0">10005257</data>
    </edge>
    <edge source="FRA" target="BLR">
      <data key="d0">4715466</data>
    </edge>
    <edge source="FRA" target="KHM">
      <data key="d0">531288</data>
    </edge>
    <edge source="FRA" target="CMR">
      <data key="d0">150103721</data>
    </edge>
    <edge source="FRA" target="CAN">
      <data key="d0">13957844</data>
    </edge>
    <edge source="FRA" target="CAF">
      <data key="d0">12425351</data>
    </edge>
    <edge source="FRA" target="CHL">
      <data key="d0">6159297</data>
    </edge>
    <edge source="FRA" target="CHN">
      <data key="d0">12285434</data>
    </edge>
    <edge source="FRA" target="COL">
      <data key="d0">2679938</data>
    </edge>
    <edge source="FRA" target="CRI">
      <data key="d0">2843502</data>
    </edge>
    <edge source="FRA" target="HRV">
      <data key="d0">8248173</data>
    </edge>
    <edge source="FRA" target="CZE">
      <data key="d0">36369568</data>
    </edge>
    <edge source="FRA" target="BEN">
      <data key="d0">36242661</data>
    </edge>
    <edge source="FRA" target="DNK">
      <data key="d0">47374862</data>
    </edge>
    <edge source="FRA" target="ECU">
      <data key="d0">25840</data>
    </edge>
    <edge source="FRA" target="ETH">
      <data key="d0">3401367</data>
    </edge>
    <edge source="FRA" target="EST">
      <data key="d0">1746575</data>
    </edge>
    <edge source="FRA" target="FIN">
      <data key="d0">34081703</data>
    </edge>
    <edge source="FRA" target="GEO">
      <data key="d0">293697</data>
    </edge>
    <edge source="FRA" target="GMB">
      <data key="d0">1782979</data>
    </edge>
    <edge source="FRA" target="DEU">
      <data key="d0">1246801906</data>
    </edge>
    <edge source="FRA" target="GHA">
      <data key="d0">34037977</data>
    </edge>
    <edge source="FRA" target="GRC">
      <data key="d0">74317778</data>
    </edge>
    <edge source="FRA" target="GTM">
      <data key="d0">5146514</data>
    </edge>
    <edge source="FRA" target="HKG">
      <data key="d0">8555463</data>
    </edge>
    <edge source="FRA" target="HUN">
      <data key="d0">42301957</data>
    </edge>
    <edge source="FRA" target="IDN">
      <data key="d0">46371</data>
    </edge>
    <edge source="FRA" target="IRL">
      <data key="d0">154716868</data>
    </edge>
    <edge source="FRA" target="ISR">
      <data key="d0">13811204</data>
    </edge>
    <edge source="FRA" target="ITA">
      <data key="d0">1026260324</data>
    </edge>
    <edge source="FRA" target="CIV">
      <data key="d0">189963563</data>
    </edge>
    <edge source="FRA" target="JAM">
      <data key="d0">378477</data>
    </edge>
    <edge source="FRA" target="JPN">
      <data key="d0">86304195</data>
    </edge>
    <edge source="FRA" target="KAZ">
      <data key="d0">2085751</data>
    </edge>
    <edge source="FRA" target="JOR">
      <data key="d0">1724365</data>
    </edge>
    <edge source="FRA" target="KOR">
      <data key="d0">44578479</data>
    </edge>
    <edge source="FRA" target="LBN">
      <data key="d0">8225047</data>
    </edge>
    <edge source="FRA" target="LVA">
      <data key="d0">1769985</data>
    </edge>
    <edge source="FRA" target="LTU">
      <data key="d0">4128224</data>
    </edge>
    <edge source="FRA" target="MDG">
      <data key="d0">7635762</data>
    </edge>
    <edge source="FRA" target="MYS">
      <data key="d0">3160832</data>
    </edge>
    <edge source="FRA" target="MRT">
      <data key="d0">29415373</data>
    </edge>
    <edge source="FRA" target="MUS">
      <data key="d0">27970848</data>
    </edge>
    <edge source="FRA" target="MEX">
      <data key="d0">11399670</data>
    </edge>
    <edge source="FRA" target="MDA">
      <data key="d0">1192101</data>
    </edge>
    <edge source="FRA" target="MAR">
      <data key="d0">459884276</data>
    </edge>
    <edge source="FRA" target="MOZ">
      <data key="d0">2798412</data>
    </edge>
    <edge source="FRA" target="OMN">
      <data key="d0">1057047</data>
    </edge>
    <edge source="FRA" target="NAM">
      <data key="d0">3745271</data>
    </edge>
    <edge source="FRA" target="NLD">
      <data key="d0">1413328762</data>
    </edge>
    <edge source="FRA" target="NZL">
      <data key="d0">1993535</data>
    </edge>
    <edge source="FRA" target="NER">
      <data key="d0">4387700</data>
    </edge>
    <edge source="FRA" target="NOR">
      <data key="d0">44026470</data>
    </edge>
    <edge source="FRA" target="PAK">
      <data key="d0">409320</data>
    </edge>
    <edge source="FRA" target="PAN">
      <data key="d0">2698738</data>
    </edge>
    <edge source="FRA" target="PER">
      <data key="d0">99470</data>
    </edge>
    <edge source="FRA" target="PHL">
      <data key="d0">6422134</data>
    </edge>
    <edge source="FRA" target="POL">
      <data key="d0">77603856</data>
    </edge>
    <edge source="FRA" target="PRT">
      <data key="d0">344350760</data>
    </edge>
    <edge source="FRA" target="ROU">
      <data key="d0">50376028</data>
    </edge>
    <edge source="FRA" target="RUS">
      <data key="d0">45003671</data>
    </edge>
    <edge source="FRA" target="SAU">
      <data key="d0">172684473</data>
    </edge>
    <edge source="FRA" target="SEN">
      <data key="d0">123211087</data>
    </edge>
    <edge source="FRA" target="SRB">
      <data key="d0">6473244</data>
    </edge>
    <edge source="FRA" target="IND">
      <data key="d0">407158</data>
    </edge>
    <edge source="FRA" target="SGP">
      <data key="d0">8395079</data>
    </edge>
    <edge source="FRA" target="SVK">
      <data key="d0">10027606</data>
    </edge>
    <edge source="FRA" target="VNM">
      <data key="d0">31971979</data>
    </edge>
    <edge source="FRA" target="SVN">
      <data key="d0">5760581</data>
    </edge>
    <edge source="FRA" target="ZAF">
      <data key="d0">9475068</data>
    </edge>
    <edge source="FRA" target="ESP">
      <data key="d0">1290226105</data>
    </edge>
    <edge source="FRA" target="SWE">
      <data key="d0">41287556</data>
    </edge>
    <edge source="FRA" target="CHE">
      <data key="d0">157921810</data>
    </edge>
    <edge source="FRA" target="THA">
      <data key="d0">12964263</data>
    </edge>
    <edge source="FRA" target="TGO">
      <data key="d0">19257136</data>
    </edge>
    <edge source="FRA" target="ARE">
      <data key="d0">16652531</data>
    </edge>
    <edge source="FRA" target="TUN">
      <data key="d0">49227436</data>
    </edge>
    <edge source="FRA" target="TUR">
      <data key="d0">19579693</data>
    </edge>
    <edge source="FRA" target="UGA">
      <data key="d0">1163275</data>
    </edge>
    <edge source="FRA" target="UKR">
      <data key="d0">33257994</data>
    </edge>
    <edge source="FRA" target="EGY">
      <data key="d0">276065950</data>
    </edge>
    <edge source="FRA" target="GBR">
      <data key="d0">763134320</data>
    </edge>
    <edge source="FRA" target="TZA">
      <data key="d0">3721397</data>
    </edge>
    <edge source="FRA" target="USA">
      <data key="d0">65573969</data>
    </edge>
    <edge source="FRA" target="BFA">
      <data key="d0">20937198</data>
    </edge>
    <edge source="FRA" target="URY">
      <data key="d0">95860</data>
    </edge>
    <edge source="NER" target="DZA">
      <data key="d0">393703</data>
    </edge>
    <edge source="NER" target="BRA">
      <data key="d0">6168957</data>
    </edge>
    <edge source="NER" target="CHN">
      <data key="d0">4495956</data>
    </edge>
    <edge source="NER" target="GHA">
      <data key="d0">89401</data>
    </edge>
    <edge source="NER" target="IDN">
      <data key="d0">195688</data>
    </edge>
    <edge source="NER" target="MRT">
      <data key="d0">256463</data>
    </edge>
    <edge source="NER" target="PAK">
      <data key="d0">236492</data>
    </edge>
    <edge source="NER" target="IND">
      <data key="d0">13715638</data>
    </edge>
    <edge source="NER" target="THA">
      <data key="d0">6060178</data>
    </edge>
    <edge source="NER" target="TUN">
      <data key="d0">2961154</data>
    </edge>
    <edge source="NER" target="TUR">
      <data key="d0">2996320</data>
    </edge>
    <edge source="NER" target="URY">
      <data key="d0">123182</data>
    </edge>
    <edge source="TUN" target="DZA">
      <data key="d0">9520187</data>
    </edge>
    <edge source="TUN" target="BEL">
      <data key="d0">77524</data>
    </edge>
    <edge source="TUN" target="CMR">
      <data key="d0">2910070</data>
    </edge>
    <edge source="TUN" target="CAN">
      <data key="d0">361609</data>
    </edge>
    <edge source="TUN" target="BEN">
      <data key="d0">1138206</data>
    </edge>
    <edge source="TUN" target="ETH">
      <data key="d0">5002589</data>
    </edge>
    <edge source="TUN" target="FRA">
      <data key="d0">5043601</data>
    </edge>
    <edge source="TUN" target="GMB">
      <data key="d0">17348</data>
    </edge>
    <edge source="TUN" target="DEU">
      <data key="d0">112719</data>
    </edge>
    <edge source="TUN" target="GHA">
      <data key="d0">33540</data>
    </edge>
    <edge source="TUN" target="ITA">
      <data key="d0">1192484</data>
    </edge>
    <edge source="TUN" target="CIV">
      <data key="d0">789079</data>
    </edge>
    <edge source="TUN" target="JPN">
      <data key="d0">1049625</data>
    </edge>
    <edge source="TUN" target="JOR">
      <data key="d0">32502</data>
    </edge>
    <edge source="TUN" target="KOR">
      <data key="d0">116356</data>
    </edge>
    <edge source="TUN" target="LBN">
      <data key="d0">633831</data>
    </edge>
    <edge source="TUN" target="MYS">
      <data key="d0">103731</data>
    </edge>
    <edge source="TUN" target="MRT">
      <data key="d0">1290527</data>
    </edge>
    <edge source="TUN" target="MUS">
      <data key="d0">35421</data>
    </edge>
    <edge source="TUN" target="MAR">
      <data key="d0">681631</data>
    </edge>
    <edge source="TUN" target="NZL">
      <data key="d0">32724</data>
    </edge>
    <edge source="TUN" target="NER">
      <data key="d0">9723814</data>
    </edge>
    <edge source="TUN" target="PAN">
      <data key="d0">75416</data>
    </edge>
    <edge source="TUN" target="POL">
      <data key="d0">34065</data>
    </edge>
    <edge source="TUN" target="SAU">
      <data key="d0">246884</data>
    </edge>
    <edge source="TUN" target="SEN">
      <data key="d0">756474</data>
    </edge>
    <edge source="TUN" target="SGP">
      <data key="d0">87935</data>
    </edge>
    <edge source="TUN" target="ZAF">
      <data key="d0">71380</data>
    </edge>
    <edge source="TUN" target="ESP">
      <data key="d0">77341</data>
    </edge>
    <edge source="TUN" target="SWE">
      <data key="d0">16615</data>
    </edge>
    <edge source="TUN" target="CHE">
      <data key="d0">228133</data>
    </edge>
    <edge source="TUN" target="TGO">
      <data key="d0">201267</data>
    </edge>
    <edge source="TUN" target="ARE">
      <data key="d0">116604</data>
    </edge>
    <edge source="TUN" target="TUR">
      <data key="d0">38250</data>
    </edge>
    <edge source="TUN" target="EGY">
      <data key="d0">963728</data>
    </edge>
    <edge source="TUN" target="GBR">
      <data key="d0">126701</data>
    </edge>
    <edge source="TUN" target="USA">
      <data key="d0">166396</data>
    </edge>
    <edge source="TUN" target="BFA">
      <data key="d0">195926</data>
    </edge>
    <edge source="ARG" target="ALB">
      <data key="d0">235555</data>
    </edge>
    <edge source="ARG" target="DZA">
      <data key="d0">757392745</data>
    </edge>
    <edge source="ARG" target="AZE">
      <data key="d0">107164</data>
    </edge>
    <edge source="ARG" target="AUS">
      <data key="d0">1206729</data>
    </edge>
    <edge source="ARG" target="BEL">
      <data key="d0">71637823</data>
    </edge>
    <edge source="ARG" target="BOL">
      <data key="d0">154884583</data>
    </edge>
    <edge source="ARG" target="BRA">
      <data key="d0">2109416896</data>
    </edge>
    <edge source="ARG" target="BGR">
      <data key="d0">1416080</data>
    </edge>
    <edge source="ARG" target="KHM">
      <data key="d0">4540479</data>
    </edge>
    <edge source="ARG" target="CMR">
      <data key="d0">4920536</data>
    </edge>
    <edge source="ARG" target="CAN">
      <data key="d0">1113214</data>
    </edge>
    <edge source="ARG" target="LKA">
      <data key="d0">550163</data>
    </edge>
    <edge source="ARG" target="CHL">
      <data key="d0">537885840</data>
    </edge>
    <edge source="ARG" target="CHN">
      <data key="d0">14919036</data>
    </edge>
    <edge source="ARG" target="COL">
      <data key="d0">953969587</data>
    </edge>
    <edge source="ARG" target="CRI">
      <data key="d0">45946060</data>
    </edge>
    <edge source="ARG" target="HRV">
      <data key="d0">282492</data>
    </edge>
    <edge source="ARG" target="CZE">
      <data key="d0">1487909</data>
    </edge>
    <edge source="ARG" target="BEN">
      <data key="d0">1037999</data>
    </edge>
    <edge source="ARG" target="DNK">
      <data key="d0">850471</data>
    </edge>
    <edge source="ARG" target="ECU">
      <data key="d0">79816480</data>
    </edge>
    <edge source="ARG" target="SLV">
      <data key="d0">15085576</data>
    </edge>
    <edge source="ARG" target="ETH">
      <data key="d0">442424</data>
    </edge>
    <edge source="ARG" target="EST">
      <data key="d0">2910704</data>
    </edge>
    <edge source="ARG" target="FRA">
      <data key="d0">1154003</data>
    </edge>
    <edge source="ARG" target="GEO">
      <data key="d0">196758</data>
    </edge>
    <edge source="ARG" target="DEU">
      <data key="d0">35147447</data>
    </edge>
    <edge source="ARG" target="GHA">
      <data key="d0">1359946</data>
    </edge>
    <edge source="ARG" target="GRC">
      <data key="d0">2210967</data>
    </edge>
    <edge source="ARG" target="GTM">
      <data key="d0">25369865</data>
    </edge>
    <edge source="ARG" target="HND">
      <data key="d0">12798942</data>
    </edge>
    <edge source="ARG" target="HKG">
      <data key="d0">511935</data>
    </edge>
    <edge source="ARG" target="HUN">
      <data key="d0">982672</data>
    </edge>
    <edge source="ARG" target="IDN">
      <data key="d0">65350557</data>
    </edge>
    <edge source="ARG" target="IRL">
      <data key="d0">96392</data>
    </edge>
    <edge source="ARG" target="ISR">
      <data key="d0">631179</data>
    </edge>
    <edge source="ARG" target="ITA">
      <data key="d0">2398269</data>
    </edge>
    <edge source="ARG" target="CIV">
      <data key="d0">11714300</data>
    </edge>
    <edge source="ARG" target="JAM">
      <data key="d0">27120</data>
    </edge>
    <edge source="ARG" target="JPN">
      <data key="d0">310680559</data>
    </edge>
    <edge source="ARG" target="JOR">
      <data key="d0">79805412</data>
    </edge>
    <edge source="ARG" target="KOR">
      <data key="d0">382295460</data>
    </edge>
    <edge source="ARG" target="LBN">
      <data key="d0">1012711</data>
    </edge>
    <edge source="ARG" target="LVA">
      <data key="d0">16159286</data>
    </edge>
    <edge source="ARG" target="LTU">
      <data key="d0">2196023</data>
    </edge>
    <edge source="ARG" target="MWI">
      <data key="d0">45462</data>
    </edge>
    <edge source="ARG" target="MYS">
      <data key="d0">348491288</data>
    </edge>
    <edge source="ARG" target="MRT">
      <data key="d0">34032357</data>
    </edge>
    <edge source="ARG" target="MUS">
      <data key="d0">18657184</data>
    </edge>
    <edge source="ARG" target="MEX">
      <data key="d0">94535314</data>
    </edge>
    <edge source="ARG" target="MAR">
      <data key="d0">420270103</data>
    </edge>
    <edge source="ARG" target="MOZ">
      <data key="d0">10717045</data>
    </edge>
    <edge source="ARG" target="OMN">
      <data key="d0">24822370</data>
    </edge>
    <edge source="ARG" target="NAM">
      <data key="d0">6189790</data>
    </edge>
    <edge source="ARG" target="NLD">
      <data key="d0">49221249</data>
    </edge>
    <edge source="ARG" target="NZL">
      <data key="d0">168414</data>
    </edge>
    <edge source="ARG" target="NIC">
      <data key="d0">6173195</data>
    </edge>
    <edge source="ARG" target="NOR">
      <data key="d0">296886</data>
    </edge>
    <edge source="ARG" target="PAK">
      <data key="d0">646716</data>
    </edge>
    <edge source="ARG" target="PAN">
      <data key="d0">66052736</data>
    </edge>
    <edge source="ARG" target="PRY">
      <data key="d0">61093558</data>
    </edge>
    <edge source="ARG" target="PER">
      <data key="d0">579338804</data>
    </edge>
    <edge source="ARG" target="PHL">
      <data key="d0">10843359</data>
    </edge>
    <edge source="ARG" target="POL">
      <data key="d0">15887476</data>
    </edge>
    <edge source="ARG" target="PRT">
      <data key="d0">2766657</data>
    </edge>
    <edge source="ARG" target="ROU">
      <data key="d0">785357</data>
    </edge>
    <edge source="ARG" target="RUS">
      <data key="d0">36637788</data>
    </edge>
    <edge source="ARG" target="SAU">
      <data key="d0">593481351</data>
    </edge>
    <edge source="ARG" target="SEN">
      <data key="d0">73866305</data>
    </edge>
    <edge source="ARG" target="SRB">
      <data key="d0">144500</data>
    </edge>
    <edge source="ARG" target="IND">
      <data key="d0">9871895</data>
    </edge>
    <edge source="ARG" target="SGP">
      <data key="d0">88423</data>
    </edge>
    <edge source="ARG" target="VNM">
      <data key="d0">50269450</data>
    </edge>
    <edge source="ARG" target="ZAF">
      <data key="d0">178560019</data>
    </edge>
    <edge source="ARG" target="ZWE">
      <data key="d0">7718227</data>
    </edge>
    <edge source="ARG" target="ESP">
      <data key="d0">16599891</data>
    </edge>
    <edge source="ARG" target="CHE">
      <data key="d0">99574</data>
    </edge>
    <edge source="ARG" target="THA">
      <data key="d0">1396912</data>
    </edge>
    <edge source="ARG" target="TGO">
      <data key="d0">488616</data>
    </edge>
    <edge source="ARG" target="ARE">
      <data key="d0">131550574</data>
    </edge>
    <edge source="ARG" target="TUN">
      <data key="d0">77255471</data>
    </edge>
    <edge source="ARG" target="TUR">
      <data key="d0">8006857</data>
    </edge>
    <edge source="ARG" target="UGA">
      <data key="d0">18636892</data>
    </edge>
    <edge source="ARG" target="UKR">
      <data key="d0">3990462</data>
    </edge>
    <edge source="ARG" target="EGY">
      <data key="d0">376327272</data>
    </edge>
    <edge source="ARG" target="GBR">
      <data key="d0">54476472</data>
    </edge>
    <edge source="ARG" target="TZA">
      <data key="d0">67433064</data>
    </edge>
    <edge source="ARG" target="USA">
      <data key="d0">110883881</data>
    </edge>
    <edge source="ARG" target="BFA">
      <data key="d0">158116</data>
    </edge>
    <edge source="ARG" target="URY">
      <data key="d0">106697752</data>
    </edge>
    <edge source="AZE" target="GEO">
      <data key="d0">3296005</data>
    </edge>
    <edge source="AZE" target="ISR">
      <data key="d0">36316</data>
    </edge>
    <edge source="AZE" target="KAZ">
      <data key="d0">63009</data>
    </edge>
    <edge source="AZE" target="KGZ">
      <data key="d0">54372</data>
    </edge>
    <edge source="AZE" target="RUS">
      <data key="d0">171156</data>
    </edge>
    <edge source="AZE" target="TUR">
      <data key="d0">13250</data>
    </edge>
    <edge source="AUS" target="BEL">
      <data key="d0">368750</data>
    </edge>
    <edge source="AUS" target="BRA">
      <data key="d0">56717</data>
    </edge>
    <edge source="AUS" target="KHM">
      <data key="d0">8568261</data>
    </edge>
    <edge source="AUS" target="CAN">
      <data key="d0">3769795</data>
    </edge>
    <edge source="AUS" target="LKA">
      <data key="d0">5166127</data>
    </edge>
    <edge source="AUS" target="CHN">
      <data key="d0">914682089</data>
    </edge>
    <edge source="AUS" target="FRA">
      <data key="d0">511429</data>
    </edge>
    <edge source="AUS" target="GEO">
      <data key="d0">16160</data>
    </edge>
    <edge source="AUS" target="DEU">
      <data key="d0">91465</data>
    </edge>
    <edge source="AUS" target="HKG">
      <data key="d0">12605414</data>
    </edge>
    <edge source="AUS" target="IDN">
      <data key="d0">1390311737</data>
    </edge>
    <edge source="AUS" target="IRL">
      <data key="d0">78199</data>
    </edge>
    <edge source="AUS" target="ISR">
      <data key="d0">985430</data>
    </edge>
    <edge source="AUS" target="ITA">
      <data key="d0">87006007</data>
    </edge>
    <edge source="AUS" target="JAM">
      <data key="d0">21973</data>
    </edge>
    <edge source="AUS" target="JPN">
      <data key="d0">622794736</data>
    </edge>
    <edge source="AUS" target="JOR">
      <data key="d0">13133458</data>
    </edge>
    <edge source="AUS" target="KOR">
      <data key="d0">679756206</data>
    </edge>
    <edge source="AUS" target="LBN">
      <data key="d0">1256267</data>
    </edge>
    <edge source="AUS" target="MDG">
      <data key="d0">1724486</data>
    </edge>
    <edge source="AUS" target="MYS">
      <data key="d0">308432091</data>
    </edge>
    <edge source="AUS" target="MUS">
      <data key="d0">26026835</data>
    </edge>
    <edge source="AUS" target="MOZ">
      <data key="d0">38429587</data>
    </edge>
    <edge source="AUS" target="OMN">
      <data key="d0">67717425</data>
    </edge>
    <edge source="AUS" target="NLD">
      <data key="d0">469364</data>
    </edge>
    <edge source="AUS" target="NZL">
      <data key="d0">299488151</data>
    </edge>
    <edge source="AUS" target="NOR">
      <data key="d0">133779</data>
    </edge>
    <edge source="AUS" target="PAK">
      <data key="d0">329754</data>
    </edge>
    <edge source="AUS" target="PHL">
      <data key="d0">491265828</data>
    </edge>
    <edge source="AUS" target="PRT">
      <data key="d0">45052</data>
    </edge>
    <edge source="AUS" target="ROU">
      <data key="d0">175322</data>
    </edge>
    <edge source="AUS" target="RUS">
      <data key="d0">669209</data>
    </edge>
    <edge source="AUS" target="SAU">
      <data key="d0">341613310</data>
    </edge>
    <edge source="AUS" target="IND">
      <data key="d0">18913459</data>
    </edge>
    <edge source="AUS" target="SGP">
      <data key="d0">61821879</data>
    </edge>
    <edge source="AUS" target="VNM">
      <data key="d0">638919620</data>
    </edge>
    <edge source="AUS" target="ZAF">
      <data key="d0">90052260</data>
    </edge>
    <edge source="AUS" target="ZWE">
      <data key="d0">6256380</data>
    </edge>
    <edge source="AUS" target="ESP">
      <data key="d0">17529</data>
    </edge>
    <edge source="AUS" target="SWE">
      <data key="d0">62988</data>
    </edge>
    <edge source="AUS" target="CHE">
      <data key="d0">71082</data>
    </edge>
    <edge source="AUS" target="THA">
      <data key="d0">429797147</data>
    </edge>
    <edge source="AUS" target="ARE">
      <data key="d0">137044895</data>
    </edge>
    <edge source="AUS" target="UGA">
      <data key="d0">472509</data>
    </edge>
    <edge source="AUS" target="UKR">
      <data key="d0">18540</data>
    </edge>
    <edge source="AUS" target="EGY">
      <data key="d0">176215744</data>
    </edge>
    <edge source="AUS" target="GBR">
      <data key="d0">3024212</data>
    </edge>
    <edge source="AUS" target="TZA">
      <data key="d0">20734460</data>
    </edge>
    <edge source="AUS" target="USA">
      <data key="d0">7507648</data>
    </edge>
    <edge source="BEL" target="ALB">
      <data key="d0">491381</data>
    </edge>
    <edge source="BEL" target="DZA">
      <data key="d0">12188407</data>
    </edge>
    <edge source="BEL" target="AZE">
      <data key="d0">407919</data>
    </edge>
    <edge source="BEL" target="ARG">
      <data key="d0">145674</data>
    </edge>
    <edge source="BEL" target="AUS">
      <data key="d0">15109572</data>
    </edge>
    <edge source="BEL" target="AUT">
      <data key="d0">28672059</data>
    </edge>
    <edge source="BEL" target="ARM">
      <data key="d0">210425</data>
    </edge>
    <edge source="BEL" target="BWA">
      <data key="d0">1167714</data>
    </edge>
    <edge source="BEL" target="BRA">
      <data key="d0">69189876</data>
    </edge>
    <edge source="BEL" target="BGR">
      <data key="d0">1987639</data>
    </edge>
    <edge source="BEL" target="BDI">
      <data key="d0">6175382</data>
    </edge>
    <edge source="BEL" target="BLR">
      <data key="d0">363072</data>
    </edge>
    <edge source="BEL" target="CMR">
      <data key="d0">17137749</data>
    </edge>
    <edge source="BEL" target="CAN">
      <data key="d0">19308117</data>
    </edge>
    <edge source="BEL" target="CAF">
      <data key="d0">1199837</data>
    </edge>
    <edge source="BEL" target="LKA">
      <data key="d0">1702422</data>
    </edge>
    <edge source="BEL" target="CHL">
      <data key="d0">354551</data>
    </edge>
    <edge source="BEL" target="CHN">
      <data key="d0">13344079</data>
    </edge>
    <edge source="BEL" target="COL">
      <data key="d0">68553</data>
    </edge>
    <edge source="BEL" target="CRI">
      <data key="d0">1076395</data>
    </edge>
    <edge source="BEL" target="HRV">
      <data key="d0">4702592</data>
    </edge>
    <edge source="BEL" target="CZE">
      <data key="d0">24286675</data>
    </edge>
    <edge source="BEL" target="BEN">
      <data key="d0">4793283</data>
    </edge>
    <edge source="BEL" target="DNK">
      <data key="d0">30288755</data>
    </edge>
    <edge source="BEL" target="ECU">
      <data key="d0">34664</data>
    </edge>
    <edge source="BEL" target="ETH">
      <data key="d0">6781401</data>
    </edge>
    <edge source="BEL" target="EST">
      <data key="d0">4765961</data>
    </edge>
    <edge source="BEL" target="FIN">
      <data key="d0">24879397</data>
    </edge>
    <edge source="BEL" target="FRA">
      <data key="d0">785533205</data>
    </edge>
    <edge source="BEL" target="GEO">
      <data key="d0">369281</data>
    </edge>
    <edge source="BEL" target="GMB">
      <data key="d0">455438</data>
    </edge>
    <edge source="BEL" target="DEU">
      <data key="d0">531354234</data>
    </edge>
    <edge source="BEL" target="GHA">
      <data key="d0">6915250</data>
    </edge>
    <edge source="BEL" target="GRC">
      <data key="d0">18891790</data>
    </edge>
    <edge source="BEL" target="GTM">
      <data key="d0">3278012</data>
    </edge>
    <edge source="BEL" target="HKG">
      <data key="d0">2327174</data>
    </edge>
    <edge source="BEL" target="HUN">
      <data key="d0">6538847</data>
    </edge>
    <edge source="BEL" target="IDN">
      <data key="d0">8099310</data>
    </edge>
    <edge source="BEL" target="IRL">
      <data key="d0">16389738</data>
    </edge>
    <edge source="BEL" target="ISR">
      <data key="d0">6321700</data>
    </edge>
    <edge source="BEL" target="ITA">
      <data key="d0">107752735</data>
    </edge>
    <edge source="BEL" target="CIV">
      <data key="d0">18608644</data>
    </edge>
    <edge source="BEL" target="JAM">
      <data key="d0">1885174</data>
    </edge>
    <edge source="BEL" target="JPN">
      <data key="d0">27748819</data>
    </edge>
    <edge source="BEL" target="KAZ">
      <data key="d0">1430157</data>
    </edge>
    <edge source="BEL" target="JOR">
      <data key="d0">760614</data>
    </edge>
    <edge source="BEL" target="KOR">
      <data key="d0">9157733</data>
    </edge>
    <edge source="BEL" target="KGZ">
      <data key="d0">119795</data>
    </edge>
    <edge source="BEL" target="LBN">
      <data key="d0">5501511</data>
    </edge>
    <edge source="BEL" target="LVA">
      <data key="d0">2287835</data>
    </edge>
    <edge source="BEL" target="LTU">
      <data key="d0">3362777</data>
    </edge>
    <edge source="BEL" target="MDG">
      <data key="d0">4730425</data>
    </edge>
    <edge source="BEL" target="MYS">
      <data key="d0">5420861</data>
    </edge>
    <edge source="BEL" target="MUS">
      <data key="d0">1423142</data>
    </edge>
    <edge source="BEL" target="MEX">
      <data key="d0">2567686</data>
    </edge>
    <edge source="BEL" target="MDA">
      <data key="d0">72682</data>
    </edge>
    <edge source="BEL" target="MAR">
      <data key="d0">1330775</data>
    </edge>
    <edge source="BEL" target="MOZ">
      <data key="d0">5278750</data>
    </edge>
    <edge source="BEL" target="OMN">
      <data key="d0">1043469</data>
    </edge>
    <edge source="BEL" target="NAM">
      <data key="d0">5063623</data>
    </edge>
    <edge source="BEL" target="NLD">
      <data key="d0">1131852448</data>
    </edge>
    <edge source="BEL" target="NZL">
      <data key="d0">2441882</data>
    </edge>
    <edge source="BEL" target="NIC">
      <data key="d0">11429</data>
    </edge>
    <edge source="BEL" target="NOR">
      <data key="d0">27232852</data>
    </edge>
    <edge source="BEL" target="PAK">
      <data key="d0">670122</data>
    </edge>
    <edge source="BEL" target="PAN">
      <data key="d0">4934175</data>
    </edge>
    <edge source="BEL" target="PER">
      <data key="d0">305061</data>
    </edge>
    <edge source="BEL" target="PHL">
      <data key="d0">11144130</data>
    </edge>
    <edge source="BEL" target="POL">
      <data key="d0">25558562</data>
    </edge>
    <edge source="BEL" target="PRT">
      <data key="d0">16268667</data>
    </edge>
    <edge source="BEL" target="ROU">
      <data key="d0">8027318</data>
    </edge>
    <edge source="BEL" target="RUS">
      <data key="d0">44960123</data>
    </edge>
    <edge source="BEL" target="SAU">
      <data key="d0">13633214</data>
    </edge>
    <edge source="BEL" target="SEN">
      <data key="d0">1185319</data>
    </edge>
    <edge source="BEL" target="SRB">
      <data key="d0">1363567</data>
    </edge>
    <edge source="BEL" target="IND">
      <data key="d0">330161</data>
    </edge>
    <edge source="BEL" target="SGP">
      <data key="d0">5888066</data>
    </edge>
    <edge source="BEL" target="SVK">
      <data key="d0">2338529</data>
    </edge>
    <edge source="BEL" target="VNM">
      <data key="d0">20792105</data>
    </edge>
    <edge source="BEL" target="SVN">
      <data key="d0">4050832</data>
    </edge>
    <edge source="BEL" target="ZAF">
      <data key="d0">21511778</data>
    </edge>
    <edge source="BEL" target="ESP">
      <data key="d0">74391841</data>
    </edge>
    <edge source="BEL" target="SWE">
      <data key="d0">83432449</data>
    </edge>
    <edge source="BEL" target="CHE">
      <data key="d0">33608052</data>
    </edge>
    <edge source="BEL" target="THA">
      <data key="d0">13062069</data>
    </edge>
    <edge source="BEL" target="TGO">
      <data key="d0">3343966</data>
    </edge>
    <edge source="BEL" target="ARE">
      <data key="d0">10336944</data>
    </edge>
    <edge source="BEL" target="TUN">
      <data key="d0">8901266</data>
    </edge>
    <edge source="BEL" target="TUR">
      <data key="d0">14667849</data>
    </edge>
    <edge source="BEL" target="UGA">
      <data key="d0">921585</data>
    </edge>
    <edge source="BEL" target="UKR">
      <data key="d0">3265029</data>
    </edge>
    <edge source="BEL" target="MKD">
      <data key="d0">20160</data>
    </edge>
    <edge source="BEL" target="EGY">
      <data key="d0">1395888</data>
    </edge>
    <edge source="BEL" target="GBR">
      <data key="d0">366112920</data>
    </edge>
    <edge source="BEL" target="TZA">
      <data key="d0">9588536</data>
    </edge>
    <edge source="BEL" target="USA">
      <data key="d0">61858687</data>
    </edge>
    <edge source="BEL" target="BFA">
      <data key="d0">4548923</data>
    </edge>
    <edge source="BEL" target="URY">
      <data key="d0">52659</data>
    </edge>
    <edge source="BOL" target="ARG">
      <data key="d0">736543</data>
    </edge>
    <edge source="BOL" target="AUS">
      <data key="d0">2815267</data>
    </edge>
    <edge source="BOL" target="BEL">
      <data key="d0">239770</data>
    </edge>
    <edge source="BOL" target="BRA">
      <data key="d0">2784619</data>
    </edge>
    <edge source="BOL" target="CAN">
      <data key="d0">6748436</data>
    </edge>
    <edge source="BOL" target="CHL">
      <data key="d0">6605651</data>
    </edge>
    <edge source="BOL" target="CHN">
      <data key="d0">52800</data>
    </edge>
    <edge source="BOL" target="COL">
      <data key="d0">465635</data>
    </edge>
    <edge source="BOL" target="CRI">
      <data key="d0">10406</data>
    </edge>
    <edge source="BOL" target="DNK">
      <data key="d0">219870</data>
    </edge>
    <edge source="BOL" target="ECU">
      <data key="d0">1580437</data>
    </edge>
    <edge source="BOL" target="FRA">
      <data key="d0">8108904</data>
    </edge>
    <edge source="BOL" target="DEU">
      <data key="d0">2752859</data>
    </edge>
    <edge source="BOL" target="ISR">
      <data key="d0">1374354</data>
    </edge>
    <edge source="BOL" target="ITA">
      <data key="d0">123562</data>
    </edge>
    <edge source="BOL" target="JPN">
      <data key="d0">326994</data>
    </edge>
    <edge source="BOL" target="MYS">
      <data key="d0">122421</data>
    </edge>
    <edge source="BOL" target="NLD">
      <data key="d0">4641091</data>
    </edge>
    <edge source="BOL" target="NZL">
      <data key="d0">25805</data>
    </edge>
    <edge source="BOL" target="PRY">
      <data key="d0">4500399</data>
    </edge>
    <edge source="BOL" target="PER">
      <data key="d0">13422466</data>
    </edge>
    <edge source="BOL" target="ZAF">
      <data key="d0">23335</data>
    </edge>
    <edge source="BOL" target="ESP">
      <data key="d0">567265</data>
    </edge>
    <edge source="BOL" target="SWE">
      <data key="d0">246780</data>
    </edge>
    <edge source="BOL" target="CHE">
      <data key="d0">89020</data>
    </edge>
    <edge source="BOL" target="GBR">
      <data key="d0">1121026</data>
    </edge>
    <edge source="BOL" target="USA">
      <data key="d0">53994613</data>
    </edge>
    <edge source="BOL" target="URY">
      <data key="d0">1629102</data>
    </edge>
    <edge source="BRA" target="DZA">
      <data key="d0">91660753</data>
    </edge>
    <edge source="BRA" target="ARG">
      <data key="d0">19495813</data>
    </edge>
    <edge source="BRA" target="AUS">
      <data key="d0">325568</data>
    </edge>
    <edge source="BRA" target="BEL">
      <data key="d0">2960821</data>
    </edge>
    <edge source="BRA" target="BOL">
      <data key="d0">12709443</data>
    </edge>
    <edge source="BRA" target="BGR">
      <data key="d0">192574</data>
    </edge>
    <edge source="BRA" target="CAN">
      <data key="d0">923290</data>
    </edge>
    <edge source="BRA" target="CHL">
      <data key="d0">6125243</data>
    </edge>
    <edge source="BRA" target="CHN">
      <data key="d0">19131610</data>
    </edge>
    <edge source="BRA" target="COL">
      <data key="d0">131183563</data>
    </edge>
    <edge source="BRA" target="CRI">
      <data key="d0">41531479</data>
    </edge>
    <edge source="BRA" target="BEN">
      <data key="d0">48220572</data>
    </edge>
    <edge source="BRA" target="ECU">
      <data key="d0">19131714</data>
    </edge>
    <edge source="BRA" target="SLV">
      <data key="d0">21943326</data>
    </edge>
    <edge source="BRA" target="ETH">
      <data key="d0">34985</data>
    </edge>
    <edge source="BRA" target="FRA">
      <data key="d0">403367</data>
    </edge>
    <edge source="BRA" target="GMB">
      <data key="d0">17496831</data>
    </edge>
    <edge source="BRA" target="PSE">
      <data key="d0">519674</data>
    </edge>
    <edge source="BRA" target="DEU">
      <data key="d0">4570035</data>
    </edge>
    <edge source="BRA" target="GHA">
      <data key="d0">3274655</data>
    </edge>
    <edge source="BRA" target="GTM">
      <data key="d0">42741113</data>
    </edge>
    <edge source="BRA" target="HND">
      <data key="d0">5630464</data>
    </edge>
    <edge source="BRA" target="HKG">
      <data key="d0">15147</data>
    </edge>
    <edge source="BRA" target="IDN">
      <data key="d0">34394117</data>
    </edge>
    <edge source="BRA" target="ISR">
      <data key="d0">41980827</data>
    </edge>
    <edge source="BRA" target="ITA">
      <data key="d0">14500927</data>
    </edge>
    <edge source="BRA" target="CIV">
      <data key="d0">10604730</data>
    </edge>
    <edge source="BRA" target="JAM">
      <data key="d0">236966</data>
    </edge>
    <edge source="BRA" target="JPN">
      <data key="d0">818187865</data>
    </edge>
    <edge source="BRA" target="JOR">
      <data key="d0">11257709</data>
    </edge>
    <edge source="BRA" target="KOR">
      <data key="d0">705957906</data>
    </edge>
    <edge source="BRA" target="LBN">
      <data key="d0">629037</data>
    </edge>
    <edge source="BRA" target="LTU">
      <data key="d0">135739</data>
    </edge>
    <edge source="BRA" target="MDG">
      <data key="d0">63538</data>
    </edge>
    <edge source="BRA" target="MYS">
      <data key="d0">173806655</data>
    </edge>
    <edge source="BRA" target="MRT">
      <data key="d0">23848213</data>
    </edge>
    <edge source="BRA" target="MUS">
      <data key="d0">87668</data>
    </edge>
    <edge source="BRA" target="MEX">
      <data key="d0">44910823</data>
    </edge>
    <edge source="BRA" target="MAR">
      <data key="d0">273528472</data>
    </edge>
    <edge source="BRA" target="MOZ">
      <data key="d0">22607695</data>
    </edge>
    <edge source="BRA" target="OMN">
      <data key="d0">5315511</data>
    </edge>
    <edge source="BRA" target="NAM">
      <data key="d0">1057894</data>
    </edge>
    <edge source="BRA" target="NLD">
      <data key="d0">14083295</data>
    </edge>
    <edge source="BRA" target="NZL">
      <data key="d0">44172</data>
    </edge>
    <edge source="BRA" target="NIC">
      <data key="d0">19264116</data>
    </edge>
    <edge source="BRA" target="NER">
      <data key="d0">103649</data>
    </edge>
    <edge source="BRA" target="PAK">
      <data key="d0">1277314</data>
    </edge>
    <edge source="BRA" target="PAN">
      <data key="d0">29942535</data>
    </edge>
    <edge source="BRA" target="PRY">
      <data key="d0">54354348</data>
    </edge>
    <edge source="BRA" target="PER">
      <data key="d0">86884956</data>
    </edge>
    <edge source="BRA" target="PHL">
      <data key="d0">7803272</data>
    </edge>
    <edge source="BRA" target="PRT">
      <data key="d0">47380310</data>
    </edge>
    <edge source="BRA" target="ROU">
      <data key="d0">45095</data>
    </edge>
    <edge source="BRA" target="RUS">
      <data key="d0">2802986</data>
    </edge>
    <edge source="BRA" target="SAU">
      <data key="d0">249289215</data>
    </edge>
    <edge source="BRA" target="SEN">
      <data key="d0">41067967</data>
    </edge>
    <edge source="BRA" target="IND">
      <data key="d0">184462</data>
    </edge>
    <edge source="BRA" target="SGP">
      <data key="d0">7082520</data>
    </edge>
    <edge source="BRA" target="VNM">
      <data key="d0">19387495</data>
    </edge>
    <edge source="BRA" target="ZAF">
      <data key="d0">110076222</data>
    </edge>
    <edge source="BRA" target="ESP">
      <data key="d0">148165029</data>
    </edge>
    <edge source="BRA" target="CHE">
      <data key="d0">16075347</data>
    </edge>
    <edge source="BRA" target="THA">
      <data key="d0">6269452</data>
    </edge>
    <edge source="BRA" target="ARE">
      <data key="d0">113921400</data>
    </edge>
    <edge source="BRA" target="TUN">
      <data key="d0">69857954</data>
    </edge>
    <edge source="BRA" target="TUR">
      <data key="d0">1509978</data>
    </edge>
    <edge source="BRA" target="UGA">
      <data key="d0">127720</data>
    </edge>
    <edge source="BRA" target="EGY">
      <data key="d0">544144544</data>
    </edge>
    <edge source="BRA" target="GBR">
      <data key="d0">5437024</data>
    </edge>
    <edge source="BRA" target="TZA">
      <data key="d0">15051325</data>
    </edge>
    <edge source="BRA" target="USA">
      <data key="d0">251907819</data>
    </edge>
    <edge source="BRA" target="URY">
      <data key="d0">12432335</data>
    </edge>
    <edge source="KHM" target="AUS">
      <data key="d0">1081729</data>
    </edge>
    <edge source="KHM" target="AUT">
      <data key="d0">257390</data>
    </edge>
    <edge source="KHM" target="BEL">
      <data key="d0">3292238</data>
    </edge>
    <edge source="KHM" target="BGR">
      <data key="d0">298213</data>
    </edge>
    <edge source="KHM" target="BLR">
      <data key="d0">543465</data>
    </edge>
    <edge source="KHM" target="CMR">
      <data key="d0">102065</data>
    </edge>
    <edge source="KHM" target="CAN">
      <data key="d0">22570</data>
    </edge>
    <edge source="KHM" target="CHN">
      <data key="d0">5820699</data>
    </edge>
    <edge source="KHM" target="CZE">
      <data key="d0">609643</data>
    </edge>
    <edge source="KHM" target="DNK">
      <data key="d0">210195</data>
    </edge>
    <edge source="KHM" target="EST">
      <data key="d0">109628</data>
    </edge>
    <edge source="KHM" target="FRA">
      <data key="d0">35449939</data>
    </edge>
    <edge source="KHM" target="GMB">
      <data key="d0">188704</data>
    </edge>
    <edge source="KHM" target="DEU">
      <data key="d0">2419827</data>
    </edge>
    <edge source="KHM" target="GHA">
      <data key="d0">1863994</data>
    </edge>
    <edge source="KHM" target="GRC">
      <data key="d0">54390</data>
    </edge>
    <edge source="KHM" target="HKG">
      <data key="d0">579853</data>
    </edge>
    <edge source="KHM" target="HUN">
      <data key="d0">157025</data>
    </edge>
    <edge source="KHM" target="ITA">
      <data key="d0">1762414</data>
    </edge>
    <edge source="KHM" target="CIV">
      <data key="d0">1616727</data>
    </edge>
    <edge source="KHM" target="JPN">
      <data key="d0">28138</data>
    </edge>
    <edge source="KHM" target="LVA">
      <data key="d0">574119</data>
    </edge>
    <edge source="KHM" target="LTU">
      <data key="d0">1428436</data>
    </edge>
    <edge source="KHM" target="MDG">
      <data key="d0">57066</data>
    </edge>
    <edge source="KHM" target="MYS">
      <data key="d0">21707733</data>
    </edge>
    <edge source="KHM" target="MRT">
      <data key="d0">217621</data>
    </edge>
    <edge source="KHM" target="NLD">
      <data key="d0">11164399</data>
    </edge>
    <edge source="KHM" target="NZL">
      <data key="d0">154664</data>
    </edge>
    <edge source="KHM" target="NOR">
      <data key="d0">10224</data>
    </edge>
    <edge source="KHM" target="PHL">
      <data key="d0">40018</data>
    </edge>
    <edge source="KHM" target="POL">
      <data key="d0">15913306</data>
    </edge>
    <edge source="KHM" target="PRT">
      <data key="d0">2284658</data>
    </edge>
    <edge source="KHM" target="ROU">
      <data key="d0">5365386</data>
    </edge>
    <edge source="KHM" target="RUS">
      <data key="d0">4716452</data>
    </edge>
    <edge source="KHM" target="SEN">
      <data key="d0">610988</data>
    </edge>
    <edge source="KHM" target="SGP">
      <data key="d0">3063309</data>
    </edge>
    <edge source="KHM" target="SVK">
      <data key="d0">234325</data>
    </edge>
    <edge source="KHM" target="VNM">
      <data key="d0">164908</data>
    </edge>
    <edge source="KHM" target="SVN">
      <data key="d0">108025</data>
    </edge>
    <edge source="KHM" target="ESP">
      <data key="d0">187354</data>
    </edge>
    <edge source="KHM" target="SWE">
      <data key="d0">1088299</data>
    </edge>
    <edge source="KHM" target="TGO">
      <data key="d0">82446</data>
    </edge>
    <edge source="KHM" target="TUR">
      <data key="d0">24617</data>
    </edge>
    <edge source="KHM" target="UKR">
      <data key="d0">21005</data>
    </edge>
    <edge source="KHM" target="GBR">
      <data key="d0">4469359</data>
    </edge>
    <edge source="KHM" target="USA">
      <data key="d0">1178024</data>
    </edge>
    <edge source="CMR" target="BEL">
      <data key="d0">18898</data>
    </edge>
    <edge source="CMR" target="CAF">
      <data key="d0">1286596</data>
    </edge>
    <edge source="CMR" target="FRA">
      <data key="d0">19116</data>
    </edge>
    <edge source="CMR" target="CIV">
      <data key="d0">12961</data>
    </edge>
    <edge source="LKA" target="AUS">
      <data key="d0">1117672</data>
    </edge>
    <edge source="LKA" target="BGR">
      <data key="d0">53247</data>
    </edge>
    <edge source="LKA" target="CMR">
      <data key="d0">185204</data>
    </edge>
    <edge source="LKA" target="CAN">
      <data key="d0">2943302</data>
    </edge>
    <edge source="LKA" target="CHN">
      <data key="d0">52968</data>
    </edge>
    <edge source="LKA" target="DNK">
      <data key="d0">33274</data>
    </edge>
    <edge source="LKA" target="ETH">
      <data key="d0">1722828</data>
    </edge>
    <edge source="LKA" target="FRA">
      <data key="d0">313850</data>
    </edge>
    <edge source="LKA" target="GMB">
      <data key="d0">422177</data>
    </edge>
    <edge source="LKA" target="DEU">
      <data key="d0">352748</data>
    </edge>
    <edge source="LKA" target="GHA">
      <data key="d0">6282750</data>
    </edge>
    <edge source="LKA" target="HKG">
      <data key="d0">1897566</data>
    </edge>
    <edge source="LKA" target="IDN">
      <data key="d0">71465359</data>
    </edge>
    <edge source="LKA" target="ITA">
      <data key="d0">346603</data>
    </edge>
    <edge source="LKA" target="CIV">
      <data key="d0">23863</data>
    </edge>
    <edge source="LKA" target="JPN">
      <data key="d0">43050</data>
    </edge>
    <edge source="LKA" target="JOR">
      <data key="d0">48073</data>
    </edge>
    <edge source="LKA" target="KOR">
      <data key="d0">92036</data>
    </edge>
    <edge source="LKA" target="LBN">
      <data key="d0">85952</data>
    </edge>
    <edge source="LKA" target="MYS">
      <data key="d0">434600</data>
    </edge>
    <edge source="LKA" target="MRT">
      <data key="d0">191104</data>
    </edge>
    <edge source="LKA" target="OMN">
      <data key="d0">26948</data>
    </edge>
    <edge source="LKA" target="NLD">
      <data key="d0">46328</data>
    </edge>
    <edge source="LKA" target="NZL">
      <data key="d0">185155</data>
    </edge>
    <edge source="LKA" target="NOR">
      <data key="d0">100726</data>
    </edge>
    <edge source="LKA" target="PAK">
      <data key="d0">15245</data>
    </edge>
    <edge source="LKA" target="PHL">
      <data key="d0">15309</data>
    </edge>
    <edge source="LKA" target="SAU">
      <data key="d0">86294</data>
    </edge>
    <edge source="LKA" target="SEN">
      <data key="d0">207924</data>
    </edge>
    <edge source="LKA" target="IND">
      <data key="d0">299884</data>
    </edge>
    <edge source="LKA" target="SGP">
      <data key="d0">9790343</data>
    </edge>
    <edge source="LKA" target="VNM">
      <data key="d0">43644</data>
    </edge>
    <edge source="LKA" target="CHE">
      <data key="d0">322087</data>
    </edge>
    <edge source="LKA" target="THA">
      <data key="d0">6699109</data>
    </edge>
    <edge source="LKA" target="TGO">
      <data key="d0">97096</data>
    </edge>
    <edge source="LKA" target="ARE">
      <data key="d0">4521437</data>
    </edge>
    <edge source="LKA" target="TUR">
      <data key="d0">17176</data>
    </edge>
    <edge source="LKA" target="UKR">
      <data key="d0">11773</data>
    </edge>
    <edge source="LKA" target="EGY">
      <data key="d0">20209</data>
    </edge>
    <edge source="LKA" target="GBR">
      <data key="d0">1724615</data>
    </edge>
    <edge source="LKA" target="TZA">
      <data key="d0">50867</data>
    </edge>
    <edge source="LKA" target="USA">
      <data key="d0">1506675</data>
    </edge>
    <edge source="CHL" target="ARG">
      <data key="d0">14013536</data>
    </edge>
    <edge source="CHL" target="AUT">
      <data key="d0">424013</data>
    </edge>
    <edge source="CHL" target="BEL">
      <data key="d0">21571</data>
    </edge>
    <edge source="CHL" target="BOL">
      <data key="d0">5898032</data>
    </edge>
    <edge source="CHL" target="BRA">
      <data key="d0">5042116</data>
    </edge>
    <edge source="CHL" target="CAN">
      <data key="d0">1030887</data>
    </edge>
    <edge source="CHL" target="CHN">
      <data key="d0">95944</data>
    </edge>
    <edge source="CHL" target="COL">
      <data key="d0">30734448</data>
    </edge>
    <edge source="CHL" target="CRI">
      <data key="d0">2088384</data>
    </edge>
    <edge source="CHL" target="ECU">
      <data key="d0">19852491</data>
    </edge>
    <edge source="CHL" target="SLV">
      <data key="d0">394424</data>
    </edge>
    <edge source="CHL" target="FRA">
      <data key="d0">16352713</data>
    </edge>
    <edge source="CHL" target="DEU">
      <data key="d0">5286451</data>
    </edge>
    <edge source="CHL" target="GTM">
      <data key="d0">8280347</data>
    </edge>
    <edge source="CHL" target="HND">
      <data key="d0">671043</data>
    </edge>
    <edge source="CHL" target="HKG">
      <data key="d0">291593</data>
    </edge>
    <edge source="CHL" target="HUN">
      <data key="d0">260780</data>
    </edge>
    <edge source="CHL" target="ISR">
      <data key="d0">46219</data>
    </edge>
    <edge source="CHL" target="ITA">
      <data key="d0">735503</data>
    </edge>
    <edge source="CHL" target="JAM">
      <data key="d0">23359</data>
    </edge>
    <edge source="CHL" target="JPN">
      <data key="d0">460567</data>
    </edge>
    <edge source="CHL" target="KOR">
      <data key="d0">12919</data>
    </edge>
    <edge source="CHL" target="MEX">
      <data key="d0">13953477</data>
    </edge>
    <edge source="CHL" target="NLD">
      <data key="d0">645401</data>
    </edge>
    <edge source="CHL" target="NZL">
      <data key="d0">21730</data>
    </edge>
    <edge source="CHL" target="NIC">
      <data key="d0">4088979</data>
    </edge>
    <edge source="CHL" target="PAK">
      <data key="d0">1904106</data>
    </edge>
    <edge source="CHL" target="PAN">
      <data key="d0">2595532</data>
    </edge>
    <edge source="CHL" target="PRY">
      <data key="d0">6010070</data>
    </edge>
    <edge source="CHL" target="PER">
      <data key="d0">57582273</data>
    </edge>
    <edge source="CHL" target="ROU">
      <data key="d0">122076</data>
    </edge>
    <edge source="CHL" target="ZAF">
      <data key="d0">567777</data>
    </edge>
    <edge source="CHL" target="ESP">
      <data key="d0">846998</data>
    </edge>
    <edge source="CHL" target="SWE">
      <data key="d0">23395</data>
    </edge>
    <edge source="CHL" target="TUR">
      <data key="d0">353370</data>
    </edge>
    <edge source="CHL" target="UKR">
      <data key="d0">1495057</data>
    </edge>
    <edge source="CHL" target="USA">
      <data key="d0">238646327</data>
    </edge>
    <edge source="CHL" target="URY">
      <data key="d0">2593230</data>
    </edge>
    <edge source="CHN" target="DZA">
      <data key="d0">374634</data>
    </edge>
    <edge source="CHN" target="AZE">
      <data key="d0">2941152</data>
    </edge>
    <edge source="CHN" target="AUS">
      <data key="d0">51560872</data>
    </edge>
    <edge source="CHN" target="AUT">
      <data key="d0">22890</data>
    </edge>
    <edge source="CHN" target="ARM">
      <data key="d0">1508778</data>
    </edge>
    <edge source="CHN" target="BEL">
      <data key="d0">2849988</data>
    </edge>
    <edge source="CHN" target="BRA">
      <data key="d0">4647995</data>
    </edge>
    <edge source="CHN" target="BGR">
      <data key="d0">26246</data>
    </edge>
    <edge source="CHN" target="BDI">
      <data key="d0">2295582</data>
    </edge>
    <edge source="CHN" target="KHM">
      <data key="d0">9080276</data>
    </edge>
    <edge source="CHN" target="CMR">
      <data key="d0">1688800</data>
    </edge>
    <edge source="CHN" target="CAN">
      <data key="d0">16640382</data>
    </edge>
    <edge source="CHN" target="LKA">
      <data key="d0">231101</data>
    </edge>
    <edge source="CHN" target="CHL">
      <data key="d0">118065</data>
    </edge>
    <edge source="CHN" target="COL">
      <data key="d0">807199</data>
    </edge>
    <edge source="CHN" target="CRI">
      <data key="d0">557157</data>
    </edge>
    <edge source="CHN" target="HRV">
      <data key="d0">12100</data>
    </edge>
    <edge source="CHN" target="CZE">
      <data key="d0">82910</data>
    </edge>
    <edge source="CHN" target="BEN">
      <data key="d0">754748</data>
    </edge>
    <edge source="CHN" target="DNK">
      <data key="d0">145336</data>
    </edge>
    <edge source="CHN" target="ETH">
      <data key="d0">1454623</data>
    </edge>
    <edge source="CHN" target="EST">
      <data key="d0">784131</data>
    </edge>
    <edge source="CHN" target="FIN">
      <data key="d0">71970</data>
    </edge>
    <edge source="CHN" target="FRA">
      <data key="d0">4321228</data>
    </edge>
    <edge source="CHN" target="GEO">
      <data key="d0">4388415</data>
    </edge>
    <edge source="CHN" target="GMB">
      <data key="d0">19600</data>
    </edge>
    <edge source="CHN" target="PSE">
      <data key="d0">24631</data>
    </edge>
    <edge source="CHN" target="DEU">
      <data key="d0">4828960</data>
    </edge>
    <edge source="CHN" target="GHA">
      <data key="d0">11497947</data>
    </edge>
    <edge source="CHN" target="GRC">
      <data key="d0">63366</data>
    </edge>
    <edge source="CHN" target="GTM">
      <data key="d0">358540</data>
    </edge>
    <edge source="CHN" target="HKG">
      <data key="d0">250387512</data>
    </edge>
    <edge source="CHN" target="IDN">
      <data key="d0">20277672</data>
    </edge>
    <edge source="CHN" target="IRL">
      <data key="d0">17400</data>
    </edge>
    <edge source="CHN" target="ISR">
      <data key="d0">4335236</data>
    </edge>
    <edge source="CHN" target="ITA">
      <data key="d0">1592079</data>
    </edge>
    <edge source="CHN" target="CIV">
      <data key="d0">238678</data>
    </edge>
    <edge source="CHN" target="JPN">
      <data key="d0">277147460</data>
    </edge>
    <edge source="CHN" target="KAZ">
      <data key="d0">1147341</data>
    </edge>
    <edge source="CHN" target="JOR">
      <data key="d0">707450</data>
    </edge>
    <edge source="CHN" target="KOR">
      <data key="d0">144287994</data>
    </edge>
    <edge source="CHN" target="KGZ">
      <data key="d0">2583424</data>
    </edge>
    <edge source="CHN" target="LBN">
      <data key="d0">842813</data>
    </edge>
    <edge source="CHN" target="LVA">
      <data key="d0">238593</data>
    </edge>
    <edge source="CHN" target="LTU">
      <data key="d0">257599</data>
    </edge>
    <edge source="CHN" target="MDG">
      <data key="d0">597518</data>
    </edge>
    <edge source="CHN" target="MYS">
      <data key="d0">26591751</data>
    </edge>
    <edge source="CHN" target="MUS">
      <data key="d0">470064</data>
    </edge>
    <edge source="CHN" target="MEX">
      <data key="d0">600067</data>
    </edge>
    <edge source="CHN" target="MDA">
      <data key="d0">198826</data>
    </edge>
    <edge source="CHN" target="MAR">
      <data key="d0">220964</data>
    </edge>
    <edge source="CHN" target="OMN">
      <data key="d0">40845</data>
    </edge>
    <edge source="CHN" target="NLD">
      <data key="d0">12803816</data>
    </edge>
    <edge source="CHN" target="NZL">
      <data key="d0">8279101</data>
    </edge>
    <edge source="CHN" target="NER">
      <data key="d0">939049</data>
    </edge>
    <edge source="CHN" target="NOR">
      <data key="d0">209911</data>
    </edge>
    <edge source="CHN" target="PAK">
      <data key="d0">25815926</data>
    </edge>
    <edge source="CHN" target="PAN">
      <data key="d0">753949</data>
    </edge>
    <edge source="CHN" target="PRY">
      <data key="d0">190809</data>
    </edge>
    <edge source="CHN" target="PER">
      <data key="d0">169377</data>
    </edge>
    <edge source="CHN" target="PHL">
      <data key="d0">26946475</data>
    </edge>
    <edge source="CHN" target="POL">
      <data key="d0">556275</data>
    </edge>
    <edge source="CHN" target="PRT">
      <data key="d0">703053</data>
    </edge>
    <edge source="CHN" target="ROU">
      <data key="d0">58947</data>
    </edge>
    <edge source="CHN" target="RUS">
      <data key="d0">16647236</data>
    </edge>
    <edge source="CHN" target="SAU">
      <data key="d0">10023243</data>
    </edge>
    <edge source="CHN" target="SEN">
      <data key="d0">87301</data>
    </edge>
    <edge source="CHN" target="SRB">
      <data key="d0">12900</data>
    </edge>
    <edge source="CHN" target="IND">
      <data key="d0">3901732</data>
    </edge>
    <edge source="CHN" target="SGP">
      <data key="d0">30517322</data>
    </edge>
    <edge source="CHN" target="SVK">
      <data key="d0">29573</data>
    </edge>
    <edge source="CHN" target="VNM">
      <data key="d0">71401287</data>
    </edge>
    <edge source="CHN" target="SVN">
      <data key="d0">45616</data>
    </edge>
    <edge source="CHN" target="ZAF">
      <data key="d0">3152981</data>
    </edge>
    <edge source="CHN" target="ZWE">
      <data key="d0">176149</data>
    </edge>
    <edge source="CHN" target="ESP">
      <data key="d0">1401887</data>
    </edge>
    <edge source="CHN" target="SWE">
      <data key="d0">116847</data>
    </edge>
    <edge source="CHN" target="CHE">
      <data key="d0">26816</data>
    </edge>
    <edge source="CHN" target="THA">
      <data key="d0">75045333</data>
    </edge>
    <edge source="CHN" target="TGO">
      <data key="d0">1268825</data>
    </edge>
    <edge source="CHN" target="ARE">
      <data key="d0">3251294</data>
    </edge>
    <edge source="CHN" target="TUR">
      <data key="d0">350118</data>
    </edge>
    <edge source="CHN" target="UKR">
      <data key="d0">824753</data>
    </edge>
    <edge source="CHN" target="EGY">
      <data key="d0">560830</data>
    </edge>
    <edge source="CHN" target="GBR">
      <data key="d0">4600498</data>
    </edge>
    <edge source="CHN" target="USA">
      <data key="d0">47485706</data>
    </edge>
    <edge source="CHN" target="BFA">
      <data key="d0">42878</data>
    </edge>
    <edge source="CHN" target="URY">
      <data key="d0">109643</data>
    </edge>
    <edge source="COL" target="AUS">
      <data key="d0">421690</data>
    </edge>
    <edge source="COL" target="BOL">
      <data key="d0">1900139</data>
    </edge>
    <edge source="COL" target="BRA">
      <data key="d0">1091875</data>
    </edge>
    <edge source="COL" target="CAN">
      <data key="d0">690972</data>
    </edge>
    <edge source="COL" target="CHL">
      <data key="d0">4741164</data>
    </edge>
    <edge source="COL" target="CRI">
      <data key="d0">2645239</data>
    </edge>
    <edge source="COL" target="BEN">
      <data key="d0">759686</data>
    </edge>
    <edge source="COL" target="ECU">
      <data key="d0">23054594</data>
    </edge>
    <edge source="COL" target="SLV">
      <data key="d0">147021</data>
    </edge>
    <edge source="COL" target="FRA">
      <data key="d0">624479</data>
    </edge>
    <edge source="COL" target="DEU">
      <data key="d0">187845</data>
    </edge>
    <edge source="COL" target="GHA">
      <data key="d0">427815</data>
    </edge>
    <edge source="COL" target="GTM">
      <data key="d0">107526</data>
    </edge>
    <edge source="COL" target="HND">
      <data key="d0">1730291</data>
    </edge>
    <edge source="COL" target="ITA">
      <data key="d0">444581</data>
    </edge>
    <edge source="COL" target="JAM">
      <data key="d0">148657</data>
    </edge>
    <edge source="COL" target="LBN">
      <data key="d0">70403</data>
    </edge>
    <edge source="COL" target="MEX">
      <data key="d0">1582220</data>
    </edge>
    <edge source="COL" target="NLD">
      <data key="d0">1170044</data>
    </edge>
    <edge source="COL" target="NZL">
      <data key="d0">135999</data>
    </edge>
    <edge source="COL" target="PAN">
      <data key="d0">7475400</data>
    </edge>
    <edge source="COL" target="PRY">
      <data key="d0">23914</data>
    </edge>
    <edge source="COL" target="PER">
      <data key="d0">8130911</data>
    </edge>
    <edge source="COL" target="PHL">
      <data key="d0">44684</data>
    </edge>
    <edge source="COL" target="PRT">
      <data key="d0">702219</data>
    </edge>
    <edge source="COL" target="ESP">
      <data key="d0">5183351</data>
    </edge>
    <edge source="COL" target="SWE">
      <data key="d0">27114</data>
    </edge>
    <edge source="COL" target="THA">
      <data key="d0">41012</data>
    </edge>
    <edge source="COL" target="TGO">
      <data key="d0">15768</data>
    </edge>
    <edge source="COL" target="GBR">
      <data key="d0">583247</data>
    </edge>
    <edge source="COL" target="USA">
      <data key="d0">22689461</data>
    </edge>
    <edge source="COL" target="URY">
      <data key="d0">15540</data>
    </edge>
    <edge source="CRI" target="BEL">
      <data key="d0">24942</data>
    </edge>
    <edge source="CRI" target="CHL">
      <data key="d0">1676035</data>
    </edge>
    <edge source="CRI" target="COL">
      <data key="d0">719076</data>
    </edge>
    <edge source="CRI" target="ECU">
      <data key="d0">511917</data>
    </edge>
    <edge source="CRI" target="SLV">
      <data key="d0">9081327</data>
    </edge>
    <edge source="CRI" target="FRA">
      <data key="d0">430780</data>
    </edge>
    <edge source="CRI" target="GTM">
      <data key="d0">24369799</data>
    </edge>
    <edge source="CRI" target="HND">
      <data key="d0">8576840</data>
    </edge>
    <edge source="CRI" target="JAM">
      <data key="d0">2038623</data>
    </edge>
    <edge source="CRI" target="LBN">
      <data key="d0">43718</data>
    </edge>
    <edge source="CRI" target="MEX">
      <data key="d0">690269</data>
    </edge>
    <edge source="CRI" target="NIC">
      <data key="d0">27924172</data>
    </edge>
    <edge source="CRI" target="PAN">
      <data key="d0">17769928</data>
    </edge>
    <edge source="CRI" target="PER">
      <data key="d0">41513</data>
    </edge>
    <edge source="CRI" target="PHL">
      <data key="d0">197752</data>
    </edge>
    <edge source="CRI" target="USA">
      <data key="d0">6317681</data>
    </edge>
    <edge source="HRV" target="ALB">
      <data key="d0">8568035</data>
    </edge>
    <edge source="HRV" target="AZE">
      <data key="d0">18017</data>
    </edge>
    <edge source="HRV" target="AUS">
      <data key="d0">831788</data>
    </edge>
    <edge source="HRV" target="AUT">
      <data key="d0">2972083</data>
    </edge>
    <edge source="HRV" target="BGR">
      <data key="d0">586872</data>
    </edge>
    <edge source="HRV" target="CAN">
      <data key="d0">1016158</data>
    </edge>
    <edge source="HRV" target="CZE">
      <data key="d0">415792</data>
    </edge>
    <edge source="HRV" target="FRA">
      <data key="d0">531363</data>
    </edge>
    <edge source="HRV" target="GEO">
      <data key="d0">674632</data>
    </edge>
    <edge source="HRV" target="DEU">
      <data key="d0">1073154</data>
    </edge>
    <edge source="HRV" target="GRC">
      <data key="d0">3009738</data>
    </edge>
    <edge source="HRV" target="HKG">
      <data key="d0">150936</data>
    </edge>
    <edge source="HRV" target="HUN">
      <data key="d0">416368</data>
    </edge>
    <edge source="HRV" target="ISR">
      <data key="d0">381890</data>
    </edge>
    <edge source="HRV" target="ITA">
      <data key="d0">55043885</data>
    </edge>
    <edge source="HRV" target="JAM">
      <data key="d0">51887</data>
    </edge>
    <edge source="HRV" target="JOR">
      <data key="d0">36286</data>
    </edge>
    <edge source="HRV" target="NLD">
      <data key="d0">54117</data>
    </edge>
    <edge source="HRV" target="NZL">
      <data key="d0">18611</data>
    </edge>
    <edge source="HRV" target="POL">
      <data key="d0">4466807</data>
    </edge>
    <edge source="HRV" target="PRT">
      <data key="d0">96139</data>
    </edge>
    <edge source="HRV" target="ROU">
      <data key="d0">6321717</data>
    </edge>
    <edge source="HRV" target="RUS">
      <data key="d0">1319650</data>
    </edge>
    <edge source="HRV" target="SAU">
      <data key="d0">7371014</data>
    </edge>
    <edge source="HRV" target="SRB">
      <data key="d0">5515697</data>
    </edge>
    <edge source="HRV" target="SVK">
      <data key="d0">95241</data>
    </edge>
    <edge source="HRV" target="SVN">
      <data key="d0">14625772</data>
    </edge>
    <edge source="HRV" target="ESP">
      <data key="d0">2778625</data>
    </edge>
    <edge source="HRV" target="SWE">
      <data key="d0">384812</data>
    </edge>
    <edge source="HRV" target="CHE">
      <data key="d0">435296</data>
    </edge>
    <edge source="HRV" target="ARE">
      <data key="d0">12863</data>
    </edge>
    <edge source="HRV" target="TUN">
      <data key="d0">4189173</data>
    </edge>
    <edge source="HRV" target="TUR">
      <data key="d0">457025</data>
    </edge>
    <edge source="HRV" target="UKR">
      <data key="d0">430502</data>
    </edge>
    <edge source="HRV" target="MKD">
      <data key="d0">12481049</data>
    </edge>
    <edge source="HRV" target="GBR">
      <data key="d0">634331</data>
    </edge>
    <edge source="HRV" target="USA">
      <data key="d0">2559394</data>
    </edge>
    <edge source="CZE" target="ALB">
      <data key="d0">74256</data>
    </edge>
    <edge source="CZE" target="AZE">
      <data key="d0">534288</data>
    </edge>
    <edge source="CZE" target="AUS">
      <data key="d0">5515051</data>
    </edge>
    <edge source="CZE" target="AUT">
      <data key="d0">77497344</data>
    </edge>
    <edge source="CZE" target="ARM">
      <data key="d0">382351</data>
    </edge>
    <edge source="CZE" target="BEL">
      <data key="d0">30144660</data>
    </edge>
    <edge source="CZE" target="BRA">
      <data key="d0">14497</data>
    </edge>
    <edge source="CZE" target="BGR">
      <data key="d0">6962337</data>
    </edge>
    <edge source="CZE" target="BLR">
      <data key="d0">299566</data>
    </edge>
    <edge source="CZE" target="CAN">
      <data key="d0">69348</data>
    </edge>
    <edge source="CZE" target="CHN">
      <data key="d0">136663</data>
    </edge>
    <edge source="CZE" target="CRI">
      <data key="d0">18227</data>
    </edge>
    <edge source="CZE" target="HRV">
      <data key="d0">4186215</data>
    </edge>
    <edge source="CZE" target="DNK">
      <data key="d0">3691610</data>
    </edge>
    <edge source="CZE" target="EST">
      <data key="d0">780136</data>
    </edge>
    <edge source="CZE" target="FIN">
      <data key="d0">1649327</data>
    </edge>
    <edge source="CZE" target="FRA">
      <data key="d0">22670420</data>
    </edge>
    <edge source="CZE" target="GEO">
      <data key="d0">265736</data>
    </edge>
    <edge source="CZE" target="DEU">
      <data key="d0">494183074</data>
    </edge>
    <edge source="CZE" target="GHA">
      <data key="d0">77027</data>
    </edge>
    <edge source="CZE" target="GRC">
      <data key="d0">949927</data>
    </edge>
    <edge source="CZE" target="HKG">
      <data key="d0">28723</data>
    </edge>
    <edge source="CZE" target="HUN">
      <data key="d0">39041709</data>
    </edge>
    <edge source="CZE" target="IRL">
      <data key="d0">4201973</data>
    </edge>
    <edge source="CZE" target="ISR">
      <data key="d0">473342</data>
    </edge>
    <edge source="CZE" target="ITA">
      <data key="d0">19901954</data>
    </edge>
    <edge source="CZE" target="JPN">
      <data key="d0">3973909</data>
    </edge>
    <edge source="CZE" target="KAZ">
      <data key="d0">136087</data>
    </edge>
    <edge source="CZE" target="KOR">
      <data key="d0">146980</data>
    </edge>
    <edge source="CZE" target="KGZ">
      <data key="d0">12479</data>
    </edge>
    <edge source="CZE" target="LBN">
      <data key="d0">696155</data>
    </edge>
    <edge source="CZE" target="LVA">
      <data key="d0">917134</data>
    </edge>
    <edge source="CZE" target="LTU">
      <data key="d0">6426311</data>
    </edge>
    <edge source="CZE" target="MYS">
      <data key="d0">105388</data>
    </edge>
    <edge source="CZE" target="MDA">
      <data key="d0">1569275</data>
    </edge>
    <edge source="CZE" target="MAR">
      <data key="d0">131478</data>
    </edge>
    <edge source="CZE" target="NLD">
      <data key="d0">9305553</data>
    </edge>
    <edge source="CZE" target="NZL">
      <data key="d0">10436</data>
    </edge>
    <edge source="CZE" target="NOR">
      <data key="d0">9152891</data>
    </edge>
    <edge source="CZE" target="PAN">
      <data key="d0">201356</data>
    </edge>
    <edge source="CZE" target="POL">
      <data key="d0">224335917</data>
    </edge>
    <edge source="CZE" target="PRT">
      <data key="d0">1413148</data>
    </edge>
    <edge source="CZE" target="ROU">
      <data key="d0">27262150</data>
    </edge>
    <edge source="CZE" target="RUS">
      <data key="d0">9937894</data>
    </edge>
    <edge source="CZE" target="SAU">
      <data key="d0">47822</data>
    </edge>
    <edge source="CZE" target="SEN">
      <data key="d0">17546</data>
    </edge>
    <edge source="CZE" target="SRB">
      <data key="d0">1412078</data>
    </edge>
    <edge source="CZE" target="SVK">
      <data key="d0">194131204</data>
    </edge>
    <edge source="CZE" target="VNM">
      <data key="d0">350038</data>
    </edge>
    <edge source="CZE" target="SVN">
      <data key="d0">6827981</data>
    </edge>
    <edge source="CZE" target="ZAF">
      <data key="d0">61483</data>
    </edge>
    <edge source="CZE" target="ESP">
      <data key="d0">8092804</data>
    </edge>
    <edge source="CZE" target="SWE">
      <data key="d0">2410405</data>
    </edge>
    <edge source="CZE" target="CHE">
      <data key="d0">13291722</data>
    </edge>
    <edge source="CZE" target="ARE">
      <data key="d0">172324</data>
    </edge>
    <edge source="CZE" target="TUR">
      <data key="d0">138421</data>
    </edge>
    <edge source="CZE" target="UKR">
      <data key="d0">6589224</data>
    </edge>
    <edge source="CZE" target="MKD">
      <data key="d0">47705</data>
    </edge>
    <edge source="CZE" target="EGY">
      <data key="d0">296062</data>
    </edge>
    <edge source="CZE" target="GBR">
      <data key="d0">40068358</data>
    </edge>
    <edge source="CZE" target="USA">
      <data key="d0">1964218</data>
    </edge>
    <edge source="BEN" target="BEL">
      <data key="d0">15739</data>
    </edge>
    <edge source="BEN" target="CHN">
      <data key="d0">48500</data>
    </edge>
    <edge source="BEN" target="NER">
      <data key="d0">14229497</data>
    </edge>
    <edge source="BEN" target="TGO">
      <data key="d0">668249</data>
    </edge>
    <edge source="BEN" target="BFA">
      <data key="d0">133552</data>
    </edge>
    <edge source="DNK" target="AZE">
      <data key="d0">258401</data>
    </edge>
    <edge source="DNK" target="ARG">
      <data key="d0">32273</data>
    </edge>
    <edge source="DNK" target="AUS">
      <data key="d0">3131073</data>
    </edge>
    <edge source="DNK" target="AUT">
      <data key="d0">1039704</data>
    </edge>
    <edge source="DNK" target="ARM">
      <data key="d0">54766</data>
    </edge>
    <edge source="DNK" target="BEL">
      <data key="d0">11441555</data>
    </edge>
    <edge source="DNK" target="BRA">
      <data key="d0">785021</data>
    </edge>
    <edge source="DNK" target="BGR">
      <data key="d0">119911</data>
    </edge>
    <edge source="DNK" target="BDI">
      <data key="d0">13403</data>
    </edge>
    <edge source="DNK" target="BLR">
      <data key="d0">9569631</data>
    </edge>
    <edge source="DNK" target="KHM">
      <data key="d0">3365762</data>
    </edge>
    <edge source="DNK" target="CMR">
      <data key="d0">18943</data>
    </edge>
    <edge source="DNK" target="CAN">
      <data key="d0">6114259</data>
    </edge>
    <edge source="DNK" target="LKA">
      <data key="d0">1137259</data>
    </edge>
    <edge source="DNK" target="CHL">
      <data key="d0">2133864</data>
    </edge>
    <edge source="DNK" target="CHN">
      <data key="d0">35897853</data>
    </edge>
    <edge source="DNK" target="COL">
      <data key="d0">959206</data>
    </edge>
    <edge source="DNK" target="CRI">
      <data key="d0">454517</data>
    </edge>
    <edge source="DNK" target="HRV">
      <data key="d0">102766</data>
    </edge>
    <edge source="DNK" target="CZE">
      <data key="d0">542998</data>
    </edge>
    <edge source="DNK" target="ECU">
      <data key="d0">273366</data>
    </edge>
    <edge source="DNK" target="SLV">
      <data key="d0">137853</data>
    </edge>
    <edge source="DNK" target="ETH">
      <data key="d0">5422268</data>
    </edge>
    <edge source="DNK" target="EST">
      <data key="d0">2859975</data>
    </edge>
    <edge source="DNK" target="FIN">
      <data key="d0">15505332</data>
    </edge>
    <edge source="DNK" target="FRA">
      <data key="d0">15861540</data>
    </edge>
    <edge source="DNK" target="GEO">
      <data key="d0">63571</data>
    </edge>
    <edge source="DNK" target="GMB">
      <data key="d0">21528</data>
    </edge>
    <edge source="DNK" target="DEU">
      <data key="d0">293179304</data>
    </edge>
    <edge source="DNK" target="GHA">
      <data key="d0">116653</data>
    </edge>
    <edge source="DNK" target="GRC">
      <data key="d0">1667877</data>
    </edge>
    <edge source="DNK" target="GTM">
      <data key="d0">380467</data>
    </edge>
    <edge source="DNK" target="HND">
      <data key="d0">123313</data>
    </edge>
    <edge source="DNK" target="HKG">
      <data key="d0">21214374</data>
    </edge>
    <edge source="DNK" target="HUN">
      <data key="d0">1443253</data>
    </edge>
    <edge source="DNK" target="IDN">
      <data key="d0">226358</data>
    </edge>
    <edge source="DNK" target="IRL">
      <data key="d0">23053463</data>
    </edge>
    <edge source="DNK" target="ISR">
      <data key="d0">1075264</data>
    </edge>
    <edge source="DNK" target="ITA">
      <data key="d0">21489229</data>
    </edge>
    <edge source="DNK" target="JAM">
      <data key="d0">29898</data>
    </edge>
    <edge source="DNK" target="JPN">
      <data key="d0">14115656</data>
    </edge>
    <edge source="DNK" target="KAZ">
      <data key="d0">2586104</data>
    </edge>
    <edge source="DNK" target="JOR">
      <data key="d0">11254</data>
    </edge>
    <edge source="DNK" target="KOR">
      <data key="d0">4424109</data>
    </edge>
    <edge source="DNK" target="LBN">
      <data key="d0">94472</data>
    </edge>
    <edge source="DNK" target="LVA">
      <data key="d0">9231483</data>
    </edge>
    <edge source="DNK" target="LTU">
      <data key="d0">5401150</data>
    </edge>
    <edge source="DNK" target="MWI">
      <data key="d0">2275491</data>
    </edge>
    <edge source="DNK" target="MYS">
      <data key="d0">1984281</data>
    </edge>
    <edge source="DNK" target="MRT">
      <data key="d0">115745</data>
    </edge>
    <edge source="DNK" target="MUS">
      <data key="d0">94434</data>
    </edge>
    <edge source="DNK" target="MEX">
      <data key="d0">1838643</data>
    </edge>
    <edge source="DNK" target="OMN">
      <data key="d0">250164</data>
    </edge>
    <edge source="DNK" target="NAM">
      <data key="d0">1563265</data>
    </edge>
    <edge source="DNK" target="NLD">
      <data key="d0">39248969</data>
    </edge>
    <edge source="DNK" target="NZL">
      <data key="d0">510722</data>
    </edge>
    <edge source="DNK" target="NIC">
      <data key="d0">24759</data>
    </edge>
    <edge source="DNK" target="NOR">
      <data key="d0">78649776</data>
    </edge>
    <edge source="DNK" target="PAN">
      <data key="d0">561212</data>
    </edge>
    <edge source="DNK" target="PRY">
      <data key="d0">110594</data>
    </edge>
    <edge source="DNK" target="PER">
      <data key="d0">384276</data>
    </edge>
    <edge source="DNK" target="PHL">
      <data key="d0">2801514</data>
    </edge>
    <edge source="DNK" target="POL">
      <data key="d0">15164272</data>
    </edge>
    <edge source="DNK" target="PRT">
      <data key="d0">4197936</data>
    </edge>
    <edge source="DNK" target="ROU">
      <data key="d0">839042</data>
    </edge>
    <edge source="DNK" target="RUS">
      <data key="d0">47023128</data>
    </edge>
    <edge source="DNK" target="SAU">
      <data key="d0">64259686</data>
    </edge>
    <edge source="DNK" target="IND">
      <data key="d0">329383</data>
    </edge>
    <edge source="DNK" target="SGP">
      <data key="d0">1550491</data>
    </edge>
    <edge source="DNK" target="SVK">
      <data key="d0">66379</data>
    </edge>
    <edge source="DNK" target="VNM">
      <data key="d0">4527930</data>
    </edge>
    <edge source="DNK" target="SVN">
      <data key="d0">134152</data>
    </edge>
    <edge source="DNK" target="ZAF">
      <data key="d0">2573115</data>
    </edge>
    <edge source="DNK" target="ESP">
      <data key="d0">47799706</data>
    </edge>
    <edge source="DNK" target="SWE">
      <data key="d0">109504388</data>
    </edge>
    <edge source="DNK" target="CHE">
      <data key="d0">2205647</data>
    </edge>
    <edge source="DNK" target="THA">
      <data key="d0">352998</data>
    </edge>
    <edge source="DNK" target="ARE">
      <data key="d0">1254032</data>
    </edge>
    <edge source="DNK" target="TUR">
      <data key="d0">9788886</data>
    </edge>
    <edge source="DNK" target="UKR">
      <data key="d0">711849</data>
    </edge>
    <edge source="DNK" target="GBR">
      <data key="d0">79297543</data>
    </edge>
    <edge source="DNK" target="USA">
      <data key="d0">47421510</data>
    </edge>
    <edge source="DNK" target="URY">
      <data key="d0">466886</data>
    </edge>
    <edge source="ECU" target="CAN">
      <data key="d0">127377</data>
    </edge>
    <edge source="ECU" target="CHL">
      <data key="d0">21163</data>
    </edge>
    <edge source="ECU" target="COL">
      <data key="d0">12283513</data>
    </edge>
    <edge source="ECU" target="CRI">
      <data key="d0">225574</data>
    </edge>
    <edge source="ECU" target="SLV">
      <data key="d0">157950</data>
    </edge>
    <edge source="ECU" target="FRA">
      <data key="d0">47802</data>
    </edge>
    <edge source="ECU" target="DEU">
      <data key="d0">575179</data>
    </edge>
    <edge source="ECU" target="GTM">
      <data key="d0">22964</data>
    </edge>
    <edge source="ECU" target="HND">
      <data key="d0">198208</data>
    </edge>
    <edge source="ECU" target="ITA">
      <data key="d0">110262</data>
    </edge>
    <edge source="ECU" target="PAN">
      <data key="d0">13078</data>
    </edge>
    <edge source="ECU" target="PER">
      <data key="d0">892266</data>
    </edge>
    <edge source="ECU" target="ESP">
      <data key="d0">920898</data>
    </edge>
    <edge source="ECU" target="USA">
      <data key="d0">3805866</data>
    </edge>
    <edge source="SLV" target="COL">
      <data key="d0">34498</data>
    </edge>
    <edge source="SLV" target="CRI">
      <data key="d0">8984175</data>
    </edge>
    <edge source="SLV" target="GTM">
      <data key="d0">89481735</data>
    </edge>
    <edge source="SLV" target="HND">
      <data key="d0">80231316</data>
    </edge>
    <edge source="SLV" target="MEX">
      <data key="d0">550163</data>
    </edge>
    <edge source="SLV" target="NIC">
      <data key="d0">20426063</data>
    </edge>
    <edge source="SLV" target="PAN">
      <data key="d0">1084275</data>
    </edge>
    <edge source="SLV" target="PRY">
      <data key="d0">350228</data>
    </edge>
    <edge source="SLV" target="USA">
      <data key="d0">10912979</data>
    </edge>
    <edge source="ETH" target="AUS">
      <data key="d0">10098</data>
    </edge>
    <edge source="ETH" target="BEL">
      <data key="d0">25137</data>
    </edge>
    <edge source="ETH" target="CAN">
      <data key="d0">76972</data>
    </edge>
    <edge source="ETH" target="FIN">
      <data key="d0">11207</data>
    </edge>
    <edge source="ETH" target="DEU">
      <data key="d0">14075</data>
    </edge>
    <edge source="ETH" target="ISR">
      <data key="d0">192749</data>
    </edge>
    <edge source="ETH" target="NLD">
      <data key="d0">280222</data>
    </edge>
    <edge source="ETH" target="NOR">
      <data key="d0">134365</data>
    </edge>
    <edge source="ETH" target="SAU">
      <data key="d0">1459065</data>
    </edge>
    <edge source="ETH" target="ZAF">
      <data key="d0">91431</data>
    </edge>
    <edge source="ETH" target="SWE">
      <data key="d0">366515</data>
    </edge>
    <edge source="ETH" target="ARE">
      <data key="d0">2722476</data>
    </edge>
    <edge source="ETH" target="GBR">
      <data key="d0">15843</data>
    </edge>
    <edge source="ETH" target="USA">
      <data key="d0">1461074</data>
    </edge>
    <edge source="EST" target="DZA">
      <data key="d0">8866087</data>
    </edge>
    <edge source="EST" target="BGR">
      <data key="d0">171988</data>
    </edge>
    <edge source="EST" target="BLR">
      <data key="d0">1033898</data>
    </edge>
    <edge source="EST" target="CAN">
      <data key="d0">19822</data>
    </edge>
    <edge source="EST" target="CZE">
      <data key="d0">62118</data>
    </edge>
    <edge source="EST" target="DNK">
      <data key="d0">20886315</data>
    </edge>
    <edge source="EST" target="FIN">
      <data key="d0">49281368</data>
    </edge>
    <edge source="EST" target="DEU">
      <data key="d0">7400612</data>
    </edge>
    <edge source="EST" target="HUN">
      <data key="d0">39824</data>
    </edge>
    <edge source="EST" target="IRL">
      <data key="d0">13027251</data>
    </edge>
    <edge source="EST" target="ITA">
      <data key="d0">898823</data>
    </edge>
    <edge source="EST" target="KAZ">
      <data key="d0">547403</data>
    </edge>
    <edge source="EST" target="KOR">
      <data key="d0">36208</data>
    </edge>
    <edge source="EST" target="LVA">
      <data key="d0">20636621</data>
    </edge>
    <edge source="EST" target="LTU">
      <data key="d0">6915016</data>
    </edge>
    <edge source="EST" target="NOR">
      <data key="d0">10089418</data>
    </edge>
    <edge source="EST" target="POL">
      <data key="d0">711136</data>
    </edge>
    <edge source="EST" target="ROU">
      <data key="d0">40747</data>
    </edge>
    <edge source="EST" target="RUS">
      <data key="d0">5258961</data>
    </edge>
    <edge source="EST" target="SAU">
      <data key="d0">24351875</data>
    </edge>
    <edge source="EST" target="SRB">
      <data key="d0">14404</data>
    </edge>
    <edge source="EST" target="SVK">
      <data key="d0">71846</data>
    </edge>
    <edge source="EST" target="ESP">
      <data key="d0">1193193</data>
    </edge>
    <edge source="EST" target="SWE">
      <data key="d0">8263699</data>
    </edge>
    <edge source="EST" target="UKR">
      <data key="d0">928354</data>
    </edge>
    <edge source="EST" target="GBR">
      <data key="d0">1381952</data>
    </edge>
    <edge source="GEO" target="AZE">
      <data key="d0">6451289</data>
    </edge>
    <edge source="GEO" target="ARM">
      <data key="d0">45806419</data>
    </edge>
    <edge source="GEO" target="DEU">
      <data key="d0">53164</data>
    </edge>
    <edge source="GEO" target="TUR">
      <data key="d0">4570322</data>
    </edge>
    <edge source="GEO" target="GBR">
      <data key="d0">1536920</data>
    </edge>
    <edge source="DEU" target="ALB">
      <data key="d0">1365181</data>
    </edge>
    <edge source="DEU" target="DZA">
      <data key="d0">66209051</data>
    </edge>
    <edge source="DEU" target="AZE">
      <data key="d0">4923821</data>
    </edge>
    <edge source="DEU" target="ARG">
      <data key="d0">206929</data>
    </edge>
    <edge source="DEU" target="AUS">
      <data key="d0">31520108</data>
    </edge>
    <edge source="DEU" target="AUT">
      <data key="d0">629618943</data>
    </edge>
    <edge source="DEU" target="ARM">
      <data key="d0">284624</data>
    </edge>
    <edge source="DEU" target="BEL">
      <data key="d0">634698598</data>
    </edge>
    <edge source="DEU" target="BOL">
      <data key="d0">62586</data>
    </edge>
    <edge source="DEU" target="BWA">
      <data key="d0">34895</data>
    </edge>
    <edge source="DEU" target="BRA">
      <data key="d0">7747840</data>
    </edge>
    <edge source="DEU" target="BGR">
      <data key="d0">13143462</data>
    </edge>
    <edge source="DEU" target="BLR">
      <data key="d0">5478163</data>
    </edge>
    <edge source="DEU" target="KHM">
      <data key="d0">1868605</data>
    </edge>
    <edge source="DEU" target="CMR">
      <data key="d0">4843189</data>
    </edge>
    <edge source="DEU" target="CAN">
      <data key="d0">73986339</data>
    </edge>
    <edge source="DEU" target="LKA">
      <data key="d0">4683373</data>
    </edge>
    <edge source="DEU" target="CHL">
      <data key="d0">7431108</data>
    </edge>
    <edge source="DEU" target="CHN">
      <data key="d0">19396411</data>
    </edge>
    <edge source="DEU" target="COL">
      <data key="d0">1171225</data>
    </edge>
    <edge source="DEU" target="CRI">
      <data key="d0">820997</data>
    </edge>
    <edge source="DEU" target="HRV">
      <data key="d0">31625153</data>
    </edge>
    <edge source="DEU" target="CZE">
      <data key="d0">110117956</data>
    </edge>
    <edge source="DEU" target="BEN">
      <data key="d0">2160911</data>
    </edge>
    <edge source="DEU" target="DNK">
      <data key="d0">353009865</data>
    </edge>
    <edge source="DEU" target="ECU">
      <data key="d0">78771</data>
    </edge>
    <edge source="DEU" target="SLV">
      <data key="d0">206550</data>
    </edge>
    <edge source="DEU" target="ETH">
      <data key="d0">554377</data>
    </edge>
    <edge source="DEU" target="EST">
      <data key="d0">6512021</data>
    </edge>
    <edge source="DEU" target="FIN">
      <data key="d0">79675249</data>
    </edge>
    <edge source="DEU" target="FRA">
      <data key="d0">943537799</data>
    </edge>
    <edge source="DEU" target="GEO">
      <data key="d0">5325506</data>
    </edge>
    <edge source="DEU" target="GMB">
      <data key="d0">199251</data>
    </edge>
    <edge source="DEU" target="GHA">
      <data key="d0">6777630</data>
    </edge>
    <edge source="DEU" target="GRC">
      <data key="d0">61218493</data>
    </edge>
    <edge source="DEU" target="GTM">
      <data key="d0">171036</data>
    </edge>
    <edge source="DEU" target="HND">
      <data key="d0">192419</data>
    </edge>
    <edge source="DEU" target="HKG">
      <data key="d0">3617961</data>
    </edge>
    <edge source="DEU" target="HUN">
      <data key="d0">54941036</data>
    </edge>
    <edge source="DEU" target="IDN">
      <data key="d0">1478291</data>
    </edge>
    <edge source="DEU" target="IRL">
      <data key="d0">82796947</data>
    </edge>
    <edge source="DEU" target="ISR">
      <data key="d0">23639147</data>
    </edge>
    <edge source="DEU" target="ITA">
      <data key="d0">576061636</data>
    </edge>
    <edge source="DEU" target="CIV">
      <data key="d0">1498193</data>
    </edge>
    <edge source="DEU" target="JAM">
      <data key="d0">745017</data>
    </edge>
    <edge source="DEU" target="JPN">
      <data key="d0">44953514</data>
    </edge>
    <edge source="DEU" target="KAZ">
      <data key="d0">2768374</data>
    </edge>
    <edge source="DEU" target="JOR">
      <data key="d0">28529155</data>
    </edge>
    <edge source="DEU" target="KOR">
      <data key="d0">6901830</data>
    </edge>
    <edge source="DEU" target="KGZ">
      <data key="d0">93496</data>
    </edge>
    <edge source="DEU" target="LBN">
      <data key="d0">3653194</data>
    </edge>
    <edge source="DEU" target="LVA">
      <data key="d0">6766921</data>
    </edge>
    <edge source="DEU" target="LTU">
      <data key="d0">7165180</data>
    </edge>
    <edge source="DEU" target="MDG">
      <data key="d0">50107</data>
    </edge>
    <edge source="DEU" target="MYS">
      <data key="d0">7482037</data>
    </edge>
    <edge source="DEU" target="MRT">
      <data key="d0">51269</data>
    </edge>
    <edge source="DEU" target="MUS">
      <data key="d0">226715</data>
    </edge>
    <edge source="DEU" target="MEX">
      <data key="d0">2045555</data>
    </edge>
    <edge source="DEU" target="MDA">
      <data key="d0">1812962</data>
    </edge>
    <edge source="DEU" target="MAR">
      <data key="d0">1523964</data>
    </edge>
    <edge source="DEU" target="MOZ">
      <data key="d0">18715558</data>
    </edge>
    <edge source="DEU" target="OMN">
      <data key="d0">3710801</data>
    </edge>
    <edge source="DEU" target="NAM">
      <data key="d0">13639815</data>
    </edge>
    <edge source="DEU" target="NLD">
      <data key="d0">1402508937</data>
    </edge>
    <edge source="DEU" target="NZL">
      <data key="d0">1915783</data>
    </edge>
    <edge source="DEU" target="NIC">
      <data key="d0">2294083</data>
    </edge>
    <edge source="DEU" target="NOR">
      <data key="d0">126577854</data>
    </edge>
    <edge source="DEU" target="PAK">
      <data key="d0">426330</data>
    </edge>
    <edge source="DEU" target="PAN">
      <data key="d0">1071489</data>
    </edge>
    <edge source="DEU" target="PRY">
      <data key="d0">128088</data>
    </edge>
    <edge source="DEU" target="PER">
      <data key="d0">274716</data>
    </edge>
    <edge source="DEU" target="PHL">
      <data key="d0">2285293</data>
    </edge>
    <edge source="DEU" target="POL">
      <data key="d0">312160000</data>
    </edge>
    <edge source="DEU" target="PRT">
      <data key="d0">92861389</data>
    </edge>
    <edge source="DEU" target="ROU">
      <data key="d0">47184303</data>
    </edge>
    <edge source="DEU" target="RUS">
      <data key="d0">100692456</data>
    </edge>
    <edge source="DEU" target="SAU">
      <data key="d0">239969688</data>
    </edge>
    <edge source="DEU" target="SEN">
      <data key="d0">120136</data>
    </edge>
    <edge source="DEU" target="SRB">
      <data key="d0">3914854</data>
    </edge>
    <edge source="DEU" target="IND">
      <data key="d0">669838</data>
    </edge>
    <edge source="DEU" target="SGP">
      <data key="d0">6739989</data>
    </edge>
    <edge source="DEU" target="SVK">
      <data key="d0">31774282</data>
    </edge>
    <edge source="DEU" target="VNM">
      <data key="d0">16508549</data>
    </edge>
    <edge source="DEU" target="SVN">
      <data key="d0">29877021</data>
    </edge>
    <edge source="DEU" target="ZAF">
      <data key="d0">26560622</data>
    </edge>
    <edge source="DEU" target="ZWE">
      <data key="d0">65832</data>
    </edge>
    <edge source="DEU" target="ESP">
      <data key="d0">314436446</data>
    </edge>
    <edge source="DEU" target="SWE">
      <data key="d0">189948473</data>
    </edge>
    <edge source="DEU" target="CHE">
      <data key="d0">300790386</data>
    </edge>
    <edge source="DEU" target="THA">
      <data key="d0">18005936</data>
    </edge>
    <edge source="DEU" target="TGO">
      <data key="d0">523164</data>
    </edge>
    <edge source="DEU" target="ARE">
      <data key="d0">20290141</data>
    </edge>
    <edge source="DEU" target="TUN">
      <data key="d0">11396797</data>
    </edge>
    <edge source="DEU" target="TUR">
      <data key="d0">31140779</data>
    </edge>
    <edge source="DEU" target="UGA">
      <data key="d0">101094</data>
    </edge>
    <edge source="DEU" target="UKR">
      <data key="d0">16052532</data>
    </edge>
    <edge source="DEU" target="MKD">
      <data key="d0">1942663</data>
    </edge>
    <edge source="DEU" target="EGY">
      <data key="d0">27393416</data>
    </edge>
    <edge source="DEU" target="GBR">
      <data key="d0">724047944</data>
    </edge>
    <edge source="DEU" target="TZA">
      <data key="d0">2644014</data>
    </edge>
    <edge source="DEU" target="USA">
      <data key="d0">153207610</data>
    </edge>
    <edge source="DEU" target="BFA">
      <data key="d0">87606</data>
    </edge>
    <edge source="DEU" target="URY">
      <data key="d0">601264</data>
    </edge>
    <edge source="GHA" target="BEN">
      <data key="d0">269583</data>
    </edge>
    <edge source="GHA" target="HKG">
      <data key="d0">32324</data>
    </edge>
    <edge source="GHA" target="CIV">
      <data key="d0">12404</data>
    </edge>
    <edge source="GHA" target="MAR">
      <data key="d0">690837</data>
    </edge>
    <edge source="GHA" target="NLD">
      <data key="d0">16180</data>
    </edge>
    <edge source="GHA" target="NER">
      <data key="d0">1537676</data>
    </edge>
    <edge source="GHA" target="TGO">
      <data key="d0">1625183</data>
    </edge>
    <edge source="GHA" target="GBR">
      <data key="d0">90558</data>
    </edge>
    <edge source="GHA" target="USA">
      <data key="d0">240421</data>
    </edge>
    <edge source="GHA" target="BFA">
      <data key="d0">848491</data>
    </edge>
    <edge source="GTM" target="CHL">
      <data key="d0">114291</data>
    </edge>
    <edge source="GTM" target="COL">
      <data key="d0">250851</data>
    </edge>
    <edge source="GTM" target="CRI">
      <data key="d0">20422017</data>
    </edge>
    <edge source="GTM" target="SLV">
      <data key="d0">33131903</data>
    </edge>
    <edge source="GTM" target="FRA">
      <data key="d0">744892</data>
    </edge>
    <edge source="GTM" target="DEU">
      <data key="d0">13386</data>
    </edge>
    <edge source="GTM" target="HND">
      <data key="d0">56340633</data>
    </edge>
    <edge source="GTM" target="MEX">
      <data key="d0">3560252</data>
    </edge>
    <edge source="GTM" target="NIC">
      <data key="d0">12890211</data>
    </edge>
    <edge source="GTM" target="PAN">
      <data key="d0">7646641</data>
    </edge>
    <edge source="GTM" target="ESP">
      <data key="d0">358555</data>
    </edge>
    <edge source="GTM" target="USA">
      <data key="d0">1898510</data>
    </edge>
    <edge source="HND" target="BRA">
      <data key="d0">959967</data>
    </edge>
    <edge source="HND" target="COL">
      <data key="d0">1367765</data>
    </edge>
    <edge source="HND" target="CRI">
      <data key="d0">7669158</data>
    </edge>
    <edge source="HND" target="ECU">
      <data key="d0">18854</data>
    </edge>
    <edge source="HND" target="SLV">
      <data key="d0">18222849</data>
    </edge>
    <edge source="HND" target="GTM">
      <data key="d0">15647562</data>
    </edge>
    <edge source="HND" target="MEX">
      <data key="d0">94479</data>
    </edge>
    <edge source="HND" target="NIC">
      <data key="d0">12882925</data>
    </edge>
    <edge source="HND" target="PAN">
      <data key="d0">236948</data>
    </edge>
    <edge source="HND" target="IND">
      <data key="d0">82259</data>
    </edge>
    <edge source="HND" target="ESP">
      <data key="d0">36811</data>
    </edge>
    <edge source="HND" target="ARE">
      <data key="d0">172279</data>
    </edge>
    <edge source="HND" target="USA">
      <data key="d0">3226568</data>
    </edge>
    <edge source="HKG" target="AZE">
      <data key="d0">28353</data>
    </edge>
    <edge source="HKG" target="AUS">
      <data key="d0">9015231</data>
    </edge>
    <edge source="HKG" target="BEL">
      <data key="d0">126539</data>
    </edge>
    <edge source="HKG" target="KHM">
      <data key="d0">393642</data>
    </edge>
    <edge source="HKG" target="CAN">
      <data key="d0">10273749</data>
    </edge>
    <edge source="HKG" target="CHN">
      <data key="d0">115590981</data>
    </edge>
    <edge source="HKG" target="CRI">
      <data key="d0">12509</data>
    </edge>
    <edge source="HKG" target="HRV">
      <data key="d0">18232</data>
    </edge>
    <edge source="HKG" target="FRA">
      <data key="d0">455170</data>
    </edge>
    <edge source="HKG" target="DEU">
      <data key="d0">144277</data>
    </edge>
    <edge source="HKG" target="GRC">
      <data key="d0">13831</data>
    </edge>
    <edge source="HKG" target="GTM">
      <data key="d0">60694</data>
    </edge>
    <edge source="HKG" target="IDN">
      <data key="d0">582126</data>
    </edge>
    <edge source="HKG" target="IRL">
      <data key="d0">37598</data>
    </edge>
    <edge source="HKG" target="ITA">
      <data key="d0">73587</data>
    </edge>
    <edge source="HKG" target="JAM">
      <data key="d0">33925</data>
    </edge>
    <edge source="HKG" target="JPN">
      <data key="d0">154008</data>
    </edge>
    <edge source="HKG" target="KOR">
      <data key="d0">284726</data>
    </edge>
    <edge source="HKG" target="MDG">
      <data key="d0">15309</data>
    </edge>
    <edge source="HKG" target="MYS">
      <data key="d0">2326667</data>
    </edge>
    <edge source="HKG" target="MUS">
      <data key="d0">63007</data>
    </edge>
    <edge source="HKG" target="NLD">
      <data key="d0">2680437</data>
    </edge>
    <edge source="HKG" target="NZL">
      <data key="d0">1685789</data>
    </edge>
    <edge source="HKG" target="NOR">
      <data key="d0">55965</data>
    </edge>
    <edge source="HKG" target="PAN">
      <data key="d0">180570</data>
    </edge>
    <edge source="HKG" target="PER">
      <data key="d0">21453</data>
    </edge>
    <edge source="HKG" target="PHL">
      <data key="d0">1417878</data>
    </edge>
    <edge source="HKG" target="PRT">
      <data key="d0">18956</data>
    </edge>
    <edge source="HKG" target="ROU">
      <data key="d0">18956</data>
    </edge>
    <edge source="HKG" target="IND">
      <data key="d0">71854</data>
    </edge>
    <edge source="HKG" target="SGP">
      <data key="d0">5126817</data>
    </edge>
    <edge source="HKG" target="VNM">
      <data key="d0">2457109</data>
    </edge>
    <edge source="HKG" target="SVN">
      <data key="d0">24185</data>
    </edge>
    <edge source="HKG" target="ZAF">
      <data key="d0">430623</data>
    </edge>
    <edge source="HKG" target="ESP">
      <data key="d0">213518</data>
    </edge>
    <edge source="HKG" target="SWE">
      <data key="d0">88275</data>
    </edge>
    <edge source="HKG" target="CHE">
      <data key="d0">132636</data>
    </edge>
    <edge source="HKG" target="THA">
      <data key="d0">467101</data>
    </edge>
    <edge source="HKG" target="ARE">
      <data key="d0">409292</data>
    </edge>
    <edge source="HKG" target="TUR">
      <data key="d0">38261</data>
    </edge>
    <edge source="HKG" target="GBR">
      <data key="d0">3795642</data>
    </edge>
    <edge source="HKG" target="USA">
      <data key="d0">13043446</data>
    </edge>
    <edge source="HUN" target="ALB">
      <data key="d0">809301</data>
    </edge>
    <edge source="HUN" target="DZA">
      <data key="d0">1574907</data>
    </edge>
    <edge source="HUN" target="AZE">
      <data key="d0">323493</data>
    </edge>
    <edge source="HUN" target="AUS">
      <data key="d0">47515</data>
    </edge>
    <edge source="HUN" target="AUT">
      <data key="d0">193428245</data>
    </edge>
    <edge source="HUN" target="ARM">
      <data key="d0">1117611</data>
    </edge>
    <edge source="HUN" target="BEL">
      <data key="d0">23749642</data>
    </edge>
    <edge source="HUN" target="BRA">
      <data key="d0">329493</data>
    </edge>
    <edge source="HUN" target="BGR">
      <data key="d0">24048755</data>
    </edge>
    <edge source="HUN" target="BLR">
      <data key="d0">2881368</data>
    </edge>
    <edge source="HUN" target="CAN">
      <data key="d0">240039</data>
    </edge>
    <edge source="HUN" target="CHL">
      <data key="d0">77119</data>
    </edge>
    <edge source="HUN" target="CHN">
      <data key="d0">132802</data>
    </edge>
    <edge source="HUN" target="HRV">
      <data key="d0">18615467</data>
    </edge>
    <edge source="HUN" target="CZE">
      <data key="d0">34908916</data>
    </edge>
    <edge source="HUN" target="DNK">
      <data key="d0">1074180</data>
    </edge>
    <edge source="HUN" target="EST">
      <data key="d0">730152</data>
    </edge>
    <edge source="HUN" target="FIN">
      <data key="d0">96498</data>
    </edge>
    <edge source="HUN" target="FRA">
      <data key="d0">15612675</data>
    </edge>
    <edge source="HUN" target="GEO">
      <data key="d0">10157933</data>
    </edge>
    <edge source="HUN" target="DEU">
      <data key="d0">180756914</data>
    </edge>
    <edge source="HUN" target="GRC">
      <data key="d0">18724464</data>
    </edge>
    <edge source="HUN" target="IRL">
      <data key="d0">531353</data>
    </edge>
    <edge source="HUN" target="ISR">
      <data key="d0">132265</data>
    </edge>
    <edge source="HUN" target="ITA">
      <data key="d0">349783789</data>
    </edge>
    <edge source="HUN" target="JPN">
      <data key="d0">179981</data>
    </edge>
    <edge source="HUN" target="KOR">
      <data key="d0">9925579</data>
    </edge>
    <edge source="HUN" target="LBN">
      <data key="d0">139427</data>
    </edge>
    <edge source="HUN" target="LVA">
      <data key="d0">34926</data>
    </edge>
    <edge source="HUN" target="LTU">
      <data key="d0">1734959</data>
    </edge>
    <edge source="HUN" target="MDA">
      <data key="d0">3765414</data>
    </edge>
    <edge source="HUN" target="OMN">
      <data key="d0">38592</data>
    </edge>
    <edge source="HUN" target="NLD">
      <data key="d0">281336277</data>
    </edge>
    <edge source="HUN" target="NOR">
      <data key="d0">173015</data>
    </edge>
    <edge source="HUN" target="POL">
      <data key="d0">83440215</data>
    </edge>
    <edge source="HUN" target="PRT">
      <data key="d0">138860</data>
    </edge>
    <edge source="HUN" target="ROU">
      <data key="d0">351458346</data>
    </edge>
    <edge source="HUN" target="RUS">
      <data key="d0">36172773</data>
    </edge>
    <edge source="HUN" target="SRB">
      <data key="d0">7953229</data>
    </edge>
    <edge source="HUN" target="SVK">
      <data key="d0">119734277</data>
    </edge>
    <edge source="HUN" target="SVN">
      <data key="d0">51124164</data>
    </edge>
    <edge source="HUN" target="ZAF">
      <data key="d0">996301</data>
    </edge>
    <edge source="HUN" target="ESP">
      <data key="d0">23838208</data>
    </edge>
    <edge source="HUN" target="SWE">
      <data key="d0">967607</data>
    </edge>
    <edge source="HUN" target="CHE">
      <data key="d0">4901376</data>
    </edge>
    <edge source="HUN" target="ARE">
      <data key="d0">518950</data>
    </edge>
    <edge source="HUN" target="TUR">
      <data key="d0">956484</data>
    </edge>
    <edge source="HUN" target="UKR">
      <data key="d0">71245086</data>
    </edge>
    <edge source="HUN" target="MKD">
      <data key="d0">4197244</data>
    </edge>
    <edge source="HUN" target="EGY">
      <data key="d0">155192</data>
    </edge>
    <edge source="HUN" target="GBR">
      <data key="d0">4819007</data>
    </edge>
    <edge source="HUN" target="USA">
      <data key="d0">493286</data>
    </edge>
    <edge source="HUN" target="URY">
      <data key="d0">215517</data>
    </edge>
    <edge source="IDN" target="DZA">
      <data key="d0">215004</data>
    </edge>
    <edge source="IDN" target="AUS">
      <data key="d0">21394444</data>
    </edge>
    <edge source="IDN" target="ARM">
      <data key="d0">61507</data>
    </edge>
    <edge source="IDN" target="BEL">
      <data key="d0">12682</data>
    </edge>
    <edge source="IDN" target="BRA">
      <data key="d0">208000</data>
    </edge>
    <edge source="IDN" target="KHM">
      <data key="d0">919851</data>
    </edge>
    <edge source="IDN" target="CAN">
      <data key="d0">847329</data>
    </edge>
    <edge source="IDN" target="LKA">
      <data key="d0">365643</data>
    </edge>
    <edge source="IDN" target="CHL">
      <data key="d0">250912</data>
    </edge>
    <edge source="IDN" target="CHN">
      <data key="d0">32426620</data>
    </edge>
    <edge source="IDN" target="COL">
      <data key="d0">60599</data>
    </edge>
    <edge source="IDN" target="CZE">
      <data key="d0">40220</data>
    </edge>
    <edge source="IDN" target="BEN">
      <data key="d0">407318</data>
    </edge>
    <edge source="IDN" target="GEO">
      <data key="d0">36060</data>
    </edge>
    <edge source="IDN" target="DEU">
      <data key="d0">431262</data>
    </edge>
    <edge source="IDN" target="GHA">
      <data key="d0">252173</data>
    </edge>
    <edge source="IDN" target="HKG">
      <data key="d0">11954007</data>
    </edge>
    <edge source="IDN" target="ISR">
      <data key="d0">185360</data>
    </edge>
    <edge source="IDN" target="CIV">
      <data key="d0">57426</data>
    </edge>
    <edge source="IDN" target="JPN">
      <data key="d0">4343073</data>
    </edge>
    <edge source="IDN" target="JOR">
      <data key="d0">3805901</data>
    </edge>
    <edge source="IDN" target="KOR">
      <data key="d0">14354503</data>
    </edge>
    <edge source="IDN" target="LBN">
      <data key="d0">66991</data>
    </edge>
    <edge source="IDN" target="MDG">
      <data key="d0">378446</data>
    </edge>
    <edge source="IDN" target="MYS">
      <data key="d0">19522935</data>
    </edge>
    <edge source="IDN" target="MUS">
      <data key="d0">950671</data>
    </edge>
    <edge source="IDN" target="MEX">
      <data key="d0">6098035</data>
    </edge>
    <edge source="IDN" target="OMN">
      <data key="d0">572244</data>
    </edge>
    <edge source="IDN" target="NLD">
      <data key="d0">3294324</data>
    </edge>
    <edge source="IDN" target="NZL">
      <data key="d0">3141210</data>
    </edge>
    <edge source="IDN" target="PAK">
      <data key="d0">943166</data>
    </edge>
    <edge source="IDN" target="PAN">
      <data key="d0">112215</data>
    </edge>
    <edge source="IDN" target="PER">
      <data key="d0">66355</data>
    </edge>
    <edge source="IDN" target="PHL">
      <data key="d0">76981886</data>
    </edge>
    <edge source="IDN" target="PRT">
      <data key="d0">21840</data>
    </edge>
    <edge source="IDN" target="SAU">
      <data key="d0">3563014</data>
    </edge>
    <edge source="IDN" target="IND">
      <data key="d0">3389402</data>
    </edge>
    <edge source="IDN" target="SGP">
      <data key="d0">13022691</data>
    </edge>
    <edge source="IDN" target="VNM">
      <data key="d0">40358431</data>
    </edge>
    <edge source="IDN" target="ZAF">
      <data key="d0">2232385</data>
    </edge>
    <edge source="IDN" target="ESP">
      <data key="d0">219193</data>
    </edge>
    <edge source="IDN" target="THA">
      <data key="d0">45986430</data>
    </edge>
    <edge source="IDN" target="ARE">
      <data key="d0">1595873</data>
    </edge>
    <edge source="IDN" target="TUR">
      <data key="d0">4034865</data>
    </edge>
    <edge source="IDN" target="UGA">
      <data key="d0">78793</data>
    </edge>
    <edge source="IDN" target="EGY">
      <data key="d0">125892</data>
    </edge>
    <edge source="IDN" target="GBR">
      <data key="d0">1816569</data>
    </edge>
    <edge source="IDN" target="TZA">
      <data key="d0">34887</data>
    </edge>
    <edge source="IDN" target="USA">
      <data key="d0">17758592</data>
    </edge>
    <edge source="IDN" target="URY">
      <data key="d0">48854</data>
    </edge>
    <edge source="IRL" target="AUS">
      <data key="d0">4956011</data>
    </edge>
    <edge source="IRL" target="BEL">
      <data key="d0">4410461</data>
    </edge>
    <edge source="IRL" target="CZE">
      <data key="d0">28463</data>
    </edge>
    <edge source="IRL" target="DNK">
      <data key="d0">2601466</data>
    </edge>
    <edge source="IRL" target="FIN">
      <data key="d0">124250</data>
    </edge>
    <edge source="IRL" target="FRA">
      <data key="d0">1068127</data>
    </edge>
    <edge source="IRL" target="DEU">
      <data key="d0">3798530</data>
    </edge>
    <edge source="IRL" target="ISR">
      <data key="d0">459769</data>
    </edge>
    <edge source="IRL" target="ITA">
      <data key="d0">139542</data>
    </edge>
    <edge source="IRL" target="JPN">
      <data key="d0">18424</data>
    </edge>
    <edge source="IRL" target="KOR">
      <data key="d0">10998</data>
    </edge>
    <edge source="IRL" target="LVA">
      <data key="d0">1670128</data>
    </edge>
    <edge source="IRL" target="MYS">
      <data key="d0">299739</data>
    </edge>
    <edge source="IRL" target="NLD">
      <data key="d0">3357743</data>
    </edge>
    <edge source="IRL" target="NOR">
      <data key="d0">1989432</data>
    </edge>
    <edge source="IRL" target="PAK">
      <data key="d0">72017</data>
    </edge>
    <edge source="IRL" target="RUS">
      <data key="d0">3845070</data>
    </edge>
    <edge source="IRL" target="SAU">
      <data key="d0">102331</data>
    </edge>
    <edge source="IRL" target="SVK">
      <data key="d0">266082</data>
    </edge>
    <edge source="IRL" target="ESP">
      <data key="d0">133204</data>
    </edge>
    <edge source="IRL" target="SWE">
      <data key="d0">953147</data>
    </edge>
    <edge source="IRL" target="CHE">
      <data key="d0">1214350</data>
    </edge>
    <edge source="IRL" target="ARE">
      <data key="d0">56909</data>
    </edge>
    <edge source="IRL" target="GBR">
      <data key="d0">241339277</data>
    </edge>
    <edge source="IRL" target="USA">
      <data key="d0">4820782</data>
    </edge>
    <edge source="CIV" target="BEN">
      <data key="d0">746940</data>
    </edge>
    <edge source="CIV" target="FRA">
      <data key="d0">20384</data>
    </edge>
    <edge source="CIV" target="GHA">
      <data key="d0">12395168</data>
    </edge>
    <edge source="CIV" target="NER">
      <data key="d0">2173402</data>
    </edge>
    <edge source="CIV" target="SEN">
      <data key="d0">2716132</data>
    </edge>
    <edge source="CIV" target="TGO">
      <data key="d0">2032867</data>
    </edge>
    <edge source="CIV" target="BFA">
      <data key="d0">54774811</data>
    </edge>
    <edge source="JAM" target="CAN">
      <data key="d0">1941700</data>
    </edge>
    <edge source="JAM" target="FRA">
      <data key="d0">37069</data>
    </edge>
    <edge source="JAM" target="NLD">
      <data key="d0">28781</data>
    </edge>
    <edge source="JAM" target="GBR">
      <data key="d0">2743305</data>
    </edge>
    <edge source="JAM" target="USA">
      <data key="d0">6655592</data>
    </edge>
    <edge source="JPN" target="AUS">
      <data key="d0">4599725</data>
    </edge>
    <edge source="JPN" target="BEL">
      <data key="d0">246999</data>
    </edge>
    <edge source="JPN" target="BRA">
      <data key="d0">851292</data>
    </edge>
    <edge source="JPN" target="BGR">
      <data key="d0">178635</data>
    </edge>
    <edge source="JPN" target="CAN">
      <data key="d0">6514219</data>
    </edge>
    <edge source="JPN" target="CHN">
      <data key="d0">7755904</data>
    </edge>
    <edge source="JPN" target="CZE">
      <data key="d0">11764</data>
    </edge>
    <edge source="JPN" target="BEN">
      <data key="d0">1696083</data>
    </edge>
    <edge source="JPN" target="DNK">
      <data key="d0">13242</data>
    </edge>
    <edge source="JPN" target="EST">
      <data key="d0">10110</data>
    </edge>
    <edge source="JPN" target="FIN">
      <data key="d0">21523</data>
    </edge>
    <edge source="JPN" target="FRA">
      <data key="d0">1072246</data>
    </edge>
    <edge source="JPN" target="GMB">
      <data key="d0">3069336</data>
    </edge>
    <edge source="JPN" target="DEU">
      <data key="d0">822002</data>
    </edge>
    <edge source="JPN" target="GRC">
      <data key="d0">111110</data>
    </edge>
    <edge source="JPN" target="HKG">
      <data key="d0">130466646</data>
    </edge>
    <edge source="JPN" target="IDN">
      <data key="d0">3726785</data>
    </edge>
    <edge source="JPN" target="ISR">
      <data key="d0">91103</data>
    </edge>
    <edge source="JPN" target="ITA">
      <data key="d0">496266</data>
    </edge>
    <edge source="JPN" target="JOR">
      <data key="d0">10674</data>
    </edge>
    <edge source="JPN" target="KOR">
      <data key="d0">14216379</data>
    </edge>
    <edge source="JPN" target="LBN">
      <data key="d0">54521</data>
    </edge>
    <edge source="JPN" target="MYS">
      <data key="d0">3475388</data>
    </edge>
    <edge source="JPN" target="MEX">
      <data key="d0">12114</data>
    </edge>
    <edge source="JPN" target="MOZ">
      <data key="d0">3912899</data>
    </edge>
    <edge source="JPN" target="OMN">
      <data key="d0">219977</data>
    </edge>
    <edge source="JPN" target="NLD">
      <data key="d0">2297019</data>
    </edge>
    <edge source="JPN" target="NZL">
      <data key="d0">653478</data>
    </edge>
    <edge source="JPN" target="PAN">
      <data key="d0">32096</data>
    </edge>
    <edge source="JPN" target="PHL">
      <data key="d0">1679296</data>
    </edge>
    <edge source="JPN" target="PRT">
      <data key="d0">92393</data>
    </edge>
    <edge source="JPN" target="RUS">
      <data key="d0">535039</data>
    </edge>
    <edge source="JPN" target="SAU">
      <data key="d0">5088224</data>
    </edge>
    <edge source="JPN" target="IND">
      <data key="d0">136566</data>
    </edge>
    <edge source="JPN" target="SGP">
      <data key="d0">30307387</data>
    </edge>
    <edge source="JPN" target="VNM">
      <data key="d0">6965222</data>
    </edge>
    <edge source="JPN" target="ESP">
      <data key="d0">202863</data>
    </edge>
    <edge source="JPN" target="SWE">
      <data key="d0">159943</data>
    </edge>
    <edge source="JPN" target="CHE">
      <data key="d0">449361</data>
    </edge>
    <edge source="JPN" target="THA">
      <data key="d0">13492682</data>
    </edge>
    <edge source="JPN" target="TGO">
      <data key="d0">480305</data>
    </edge>
    <edge source="JPN" target="ARE">
      <data key="d0">952730</data>
    </edge>
    <edge source="JPN" target="UKR">
      <data key="d0">30844</data>
    </edge>
    <edge source="JPN" target="GBR">
      <data key="d0">1710979</data>
    </edge>
    <edge source="JPN" target="USA">
      <data key="d0">59585361</data>
    </edge>
    <edge source="JPN" target="BFA">
      <data key="d0">1075341</data>
    </edge>
    <edge source="JPN" target="URY">
      <data key="d0">15810</data>
    </edge>
    <edge source="JOR" target="DZA">
      <data key="d0">19869</data>
    </edge>
    <edge source="JOR" target="AUS">
      <data key="d0">43479</data>
    </edge>
    <edge source="JOR" target="BRA">
      <data key="d0">2876744</data>
    </edge>
    <edge source="JOR" target="PSE">
      <data key="d0">1640483</data>
    </edge>
    <edge source="JOR" target="GRC">
      <data key="d0">25708</data>
    </edge>
    <edge source="JOR" target="ISR">
      <data key="d0">1631199</data>
    </edge>
    <edge source="JOR" target="LBN">
      <data key="d0">1947031</data>
    </edge>
    <edge source="JOR" target="MAR">
      <data key="d0">25285</data>
    </edge>
    <edge source="JOR" target="OMN">
      <data key="d0">335176</data>
    </edge>
    <edge source="JOR" target="ROU">
      <data key="d0">16897</data>
    </edge>
    <edge source="JOR" target="SAU">
      <data key="d0">1411957</data>
    </edge>
    <edge source="JOR" target="IND">
      <data key="d0">217624</data>
    </edge>
    <edge source="JOR" target="ARE">
      <data key="d0">428389</data>
    </edge>
    <edge source="JOR" target="TUR">
      <data key="d0">1815761</data>
    </edge>
    <edge source="JOR" target="EGY">
      <data key="d0">5767060</data>
    </edge>
    <edge source="JOR" target="USA">
      <data key="d0">191289</data>
    </edge>
    <edge source="KOR" target="DZA">
      <data key="d0">361382</data>
    </edge>
    <edge source="KOR" target="AZE">
      <data key="d0">64966</data>
    </edge>
    <edge source="KOR" target="ARG">
      <data key="d0">388457</data>
    </edge>
    <edge source="KOR" target="AUS">
      <data key="d0">16128363</data>
    </edge>
    <edge source="KOR" target="AUT">
      <data key="d0">195959</data>
    </edge>
    <edge source="KOR" target="ARM">
      <data key="d0">31271</data>
    </edge>
    <edge source="KOR" target="BEL">
      <data key="d0">193137</data>
    </edge>
    <edge source="KOR" target="BRA">
      <data key="d0">1432233</data>
    </edge>
    <edge source="KOR" target="KHM">
      <data key="d0">538745</data>
    </edge>
    <edge source="KOR" target="CAN">
      <data key="d0">8472505</data>
    </edge>
    <edge source="KOR" target="CHL">
      <data key="d0">279309</data>
    </edge>
    <edge source="KOR" target="CHN">
      <data key="d0">80501342</data>
    </edge>
    <edge source="KOR" target="COL">
      <data key="d0">25789</data>
    </edge>
    <edge source="KOR" target="CRI">
      <data key="d0">79212</data>
    </edge>
    <edge source="KOR" target="CZE">
      <data key="d0">222048</data>
    </edge>
    <edge source="KOR" target="DNK">
      <data key="d0">20100</data>
    </edge>
    <edge source="KOR" target="FRA">
      <data key="d0">741552</data>
    </edge>
    <edge source="KOR" target="GEO">
      <data key="d0">67485</data>
    </edge>
    <edge source="KOR" target="DEU">
      <data key="d0">1342220</data>
    </edge>
    <edge source="KOR" target="GHA">
      <data key="d0">91815</data>
    </edge>
    <edge source="KOR" target="GTM">
      <data key="d0">65753</data>
    </edge>
    <edge source="KOR" target="HKG">
      <data key="d0">17271888</data>
    </edge>
    <edge source="KOR" target="IDN">
      <data key="d0">3292191</data>
    </edge>
    <edge source="KOR" target="IRL">
      <data key="d0">183049</data>
    </edge>
    <edge source="KOR" target="ISR">
      <data key="d0">274337</data>
    </edge>
    <edge source="KOR" target="ITA">
      <data key="d0">361793</data>
    </edge>
    <edge source="KOR" target="JPN">
      <data key="d0">92883689</data>
    </edge>
    <edge source="KOR" target="KAZ">
      <data key="d0">1193009</data>
    </edge>
    <edge source="KOR" target="JOR">
      <data key="d0">19346</data>
    </edge>
    <edge source="KOR" target="KGZ">
      <data key="d0">199813</data>
    </edge>
    <edge source="KOR" target="LBN">
      <data key="d0">226932</data>
    </edge>
    <edge source="KOR" target="MYS">
      <data key="d0">5234954</data>
    </edge>
    <edge source="KOR" target="MUS">
      <data key="d0">38429</data>
    </edge>
    <edge source="KOR" target="MEX">
      <data key="d0">973909</data>
    </edge>
    <edge source="KOR" target="MOZ">
      <data key="d0">15131</data>
    </edge>
    <edge source="KOR" target="NLD">
      <data key="d0">2448100</data>
    </edge>
    <edge source="KOR" target="NZL">
      <data key="d0">3736246</data>
    </edge>
    <edge source="KOR" target="NIC">
      <data key="d0">42375</data>
    </edge>
    <edge source="KOR" target="PAK">
      <data key="d0">103350</data>
    </edge>
    <edge source="KOR" target="PRY">
      <data key="d0">437618</data>
    </edge>
    <edge source="KOR" target="PER">
      <data key="d0">164006</data>
    </edge>
    <edge source="KOR" target="PHL">
      <data key="d0">8619295</data>
    </edge>
    <edge source="KOR" target="POL">
      <data key="d0">299593</data>
    </edge>
    <edge source="KOR" target="PRT">
      <data key="d0">15376</data>
    </edge>
    <edge source="KOR" target="RUS">
      <data key="d0">19283271</data>
    </edge>
    <edge source="KOR" target="SAU">
      <data key="d0">3555987</data>
    </edge>
    <edge source="KOR" target="IND">
      <data key="d0">428540</data>
    </edge>
    <edge source="KOR" target="SGP">
      <data key="d0">5661950</data>
    </edge>
    <edge source="KOR" target="SVK">
      <data key="d0">87276</data>
    </edge>
    <edge source="KOR" target="VNM">
      <data key="d0">7494885</data>
    </edge>
    <edge source="KOR" target="ZAF">
      <data key="d0">293413</data>
    </edge>
    <edge source="KOR" target="ESP">
      <data key="d0">182596</data>
    </edge>
    <edge source="KOR" target="SWE">
      <data key="d0">174545</data>
    </edge>
    <edge source="KOR" target="CHE">
      <data key="d0">45117</data>
    </edge>
    <edge source="KOR" target="THA">
      <data key="d0">3561171</data>
    </edge>
    <edge source="KOR" target="ARE">
      <data key="d0">1999328</data>
    </edge>
    <edge source="KOR" target="TUR">
      <data key="d0">54169</data>
    </edge>
    <edge source="KOR" target="EGY">
      <data key="d0">98512</data>
    </edge>
    <edge source="KOR" target="GBR">
      <data key="d0">2508247</data>
    </edge>
    <edge source="KOR" target="USA">
      <data key="d0">75777963</data>
    </edge>
    <edge source="LBN" target="DZA">
      <data key="d0">823759</data>
    </edge>
    <edge source="LBN" target="AUS">
      <data key="d0">502247</data>
    </edge>
    <edge source="LBN" target="AUT">
      <data key="d0">10147</data>
    </edge>
    <edge source="LBN" target="ARM">
      <data key="d0">11018</data>
    </edge>
    <edge source="LBN" target="BEL">
      <data key="d0">59185</data>
    </edge>
    <edge source="LBN" target="BRA">
      <data key="d0">58552</data>
    </edge>
    <edge source="LBN" target="CMR">
      <data key="d0">17923</data>
    </edge>
    <edge source="LBN" target="CAN">
      <data key="d0">416544</data>
    </edge>
    <edge source="LBN" target="CAF">
      <data key="d0">70610</data>
    </edge>
    <edge source="LBN" target="COL">
      <data key="d0">33495</data>
    </edge>
    <edge source="LBN" target="CZE">
      <data key="d0">290813</data>
    </edge>
    <edge source="LBN" target="BEN">
      <data key="d0">59914</data>
    </edge>
    <edge source="LBN" target="DNK">
      <data key="d0">17340</data>
    </edge>
    <edge source="LBN" target="FRA">
      <data key="d0">373414</data>
    </edge>
    <edge source="LBN" target="DEU">
      <data key="d0">334509</data>
    </edge>
    <edge source="LBN" target="GHA">
      <data key="d0">113650</data>
    </edge>
    <edge source="LBN" target="GRC">
      <data key="d0">46553</data>
    </edge>
    <edge source="LBN" target="CIV">
      <data key="d0">219140</data>
    </edge>
    <edge source="LBN" target="JOR">
      <data key="d0">3869585</data>
    </edge>
    <edge source="LBN" target="MEX">
      <data key="d0">27905</data>
    </edge>
    <edge source="LBN" target="MAR">
      <data key="d0">24539</data>
    </edge>
    <edge source="LBN" target="OMN">
      <data key="d0">1671552</data>
    </edge>
    <edge source="LBN" target="NLD">
      <data key="d0">12699</data>
    </edge>
    <edge source="LBN" target="NZL">
      <data key="d0">10592</data>
    </edge>
    <edge source="LBN" target="NER">
      <data key="d0">51369</data>
    </edge>
    <edge source="LBN" target="PAK">
      <data key="d0">27595</data>
    </edge>
    <edge source="LBN" target="PAN">
      <data key="d0">18308</data>
    </edge>
    <edge source="LBN" target="PRY">
      <data key="d0">10981</data>
    </edge>
    <edge source="LBN" target="PHL">
      <data key="d0">16385</data>
    </edge>
    <edge source="LBN" target="SAU">
      <data key="d0">11495359</data>
    </edge>
    <edge source="LBN" target="SEN">
      <data key="d0">119880</data>
    </edge>
    <edge source="LBN" target="IND">
      <data key="d0">22747</data>
    </edge>
    <edge source="LBN" target="SGP">
      <data key="d0">56968</data>
    </edge>
    <edge source="LBN" target="SWE">
      <data key="d0">81608</data>
    </edge>
    <edge source="LBN" target="CHE">
      <data key="d0">34730</data>
    </edge>
    <edge source="LBN" target="TGO">
      <data key="d0">15629</data>
    </edge>
    <edge source="LBN" target="ARE">
      <data key="d0">893523</data>
    </edge>
    <edge source="LBN" target="TUN">
      <data key="d0">22809</data>
    </edge>
    <edge source="LBN" target="TUR">
      <data key="d0">46065</data>
    </edge>
    <edge source="LBN" target="EGY">
      <data key="d0">2796013</data>
    </edge>
    <edge source="LBN" target="GBR">
      <data key="d0">700068</data>
    </edge>
    <edge source="LBN" target="USA">
      <data key="d0">1288402</data>
    </edge>
    <edge source="LBN" target="BFA">
      <data key="d0">22682</data>
    </edge>
    <edge source="LVA" target="DZA">
      <data key="d0">90910204</data>
    </edge>
    <edge source="LVA" target="AZE">
      <data key="d0">33292</data>
    </edge>
    <edge source="LVA" target="AUS">
      <data key="d0">20179</data>
    </edge>
    <edge source="LVA" target="BEL">
      <data key="d0">25361</data>
    </edge>
    <edge source="LVA" target="BLR">
      <data key="d0">576554</data>
    </edge>
    <edge source="LVA" target="CHN">
      <data key="d0">13457</data>
    </edge>
    <edge source="LVA" target="CZE">
      <data key="d0">138766</data>
    </edge>
    <edge source="LVA" target="DNK">
      <data key="d0">28827135</data>
    </edge>
    <edge source="LVA" target="EST">
      <data key="d0">31740593</data>
    </edge>
    <edge source="LVA" target="FIN">
      <data key="d0">4436487</data>
    </edge>
    <edge source="LVA" target="FRA">
      <data key="d0">13799</data>
    </edge>
    <edge source="LVA" target="GEO">
      <data key="d0">32350</data>
    </edge>
    <edge source="LVA" target="GMB">
      <data key="d0">130406</data>
    </edge>
    <edge source="LVA" target="DEU">
      <data key="d0">120381486</data>
    </edge>
    <edge source="LVA" target="GRC">
      <data key="d0">103816</data>
    </edge>
    <edge source="LVA" target="IRL">
      <data key="d0">3296655</data>
    </edge>
    <edge source="LVA" target="ISR">
      <data key="d0">322507</data>
    </edge>
    <edge source="LVA" target="ITA">
      <data key="d0">6027576</data>
    </edge>
    <edge source="LVA" target="KAZ">
      <data key="d0">11630</data>
    </edge>
    <edge source="LVA" target="LBN">
      <data key="d0">17546</data>
    </edge>
    <edge source="LVA" target="LTU">
      <data key="d0">70381494</data>
    </edge>
    <edge source="LVA" target="MAR">
      <data key="d0">7670944</data>
    </edge>
    <edge source="LVA" target="NLD">
      <data key="d0">39198666</data>
    </edge>
    <edge source="LVA" target="NOR">
      <data key="d0">5840696</data>
    </edge>
    <edge source="LVA" target="PAN">
      <data key="d0">87025</data>
    </edge>
    <edge source="LVA" target="POL">
      <data key="d0">6219214</data>
    </edge>
    <edge source="LVA" target="PRT">
      <data key="d0">1859457</data>
    </edge>
    <edge source="LVA" target="RUS">
      <data key="d0">5225315</data>
    </edge>
    <edge source="LVA" target="SVK">
      <data key="d0">15513</data>
    </edge>
    <edge source="LVA" target="ESP">
      <data key="d0">23449908</data>
    </edge>
    <edge source="LVA" target="SWE">
      <data key="d0">10328642</data>
    </edge>
    <edge source="LVA" target="THA">
      <data key="d0">2553097</data>
    </edge>
    <edge source="LVA" target="ARE">
      <data key="d0">5715328</data>
    </edge>
    <edge source="LVA" target="UKR">
      <data key="d0">101348</data>
    </edge>
    <edge source="LVA" target="GBR">
      <data key="d0">3732547</data>
    </edge>
    <edge source="LVA" target="USA">
      <data key="d0">568605</data>
    </edge>
    <edge source="LTU" target="DZA">
      <data key="d0">43075</data>
    </edge>
    <edge source="LTU" target="AZE">
      <data key="d0">117005</data>
    </edge>
    <edge source="LTU" target="AUS">
      <data key="d0">333632</data>
    </edge>
    <edge source="LTU" target="AUT">
      <data key="d0">554932</data>
    </edge>
    <edge source="LTU" target="BEL">
      <data key="d0">872619</data>
    </edge>
    <edge source="LTU" target="BWA">
      <data key="d0">30430</data>
    </edge>
    <edge source="LTU" target="BGR">
      <data key="d0">255948</data>
    </edge>
    <edge source="LTU" target="BLR">
      <data key="d0">5172903</data>
    </edge>
    <edge source="LTU" target="CAN">
      <data key="d0">209453</data>
    </edge>
    <edge source="LTU" target="CHN">
      <data key="d0">83637</data>
    </edge>
    <edge source="LTU" target="HRV">
      <data key="d0">21490</data>
    </edge>
    <edge source="LTU" target="CZE">
      <data key="d0">454626</data>
    </edge>
    <edge source="LTU" target="DNK">
      <data key="d0">11153516</data>
    </edge>
    <edge source="LTU" target="EST">
      <data key="d0">22990793</data>
    </edge>
    <edge source="LTU" target="FIN">
      <data key="d0">3730989</data>
    </edge>
    <edge source="LTU" target="FRA">
      <data key="d0">877771</data>
    </edge>
    <edge source="LTU" target="GEO">
      <data key="d0">173283</data>
    </edge>
    <edge source="LTU" target="GMB">
      <data key="d0">150477</data>
    </edge>
    <edge source="LTU" target="PSE">
      <data key="d0">18068</data>
    </edge>
    <edge source="LTU" target="DEU">
      <data key="d0">61412939</data>
    </edge>
    <edge source="LTU" target="GHA">
      <data key="d0">11059</data>
    </edge>
    <edge source="LTU" target="GRC">
      <data key="d0">212389</data>
    </edge>
    <edge source="LTU" target="HUN">
      <data key="d0">81869</data>
    </edge>
    <edge source="LTU" target="IRL">
      <data key="d0">4677150</data>
    </edge>
    <edge source="LTU" target="ISR">
      <data key="d0">112183</data>
    </edge>
    <edge source="LTU" target="ITA">
      <data key="d0">347497</data>
    </edge>
    <edge source="LTU" target="JPN">
      <data key="d0">172100</data>
    </edge>
    <edge source="LTU" target="KAZ">
      <data key="d0">907794</data>
    </edge>
    <edge source="LTU" target="JOR">
      <data key="d0">319571</data>
    </edge>
    <edge source="LTU" target="KGZ">
      <data key="d0">18892</data>
    </edge>
    <edge source="LTU" target="LVA">
      <data key="d0">103359004</data>
    </edge>
    <edge source="LTU" target="MYS">
      <data key="d0">3647609</data>
    </edge>
    <edge source="LTU" target="MRT">
      <data key="d0">50132</data>
    </edge>
    <edge source="LTU" target="MUS">
      <data key="d0">62193</data>
    </edge>
    <edge source="LTU" target="MEX">
      <data key="d0">49096</data>
    </edge>
    <edge source="LTU" target="MDA">
      <data key="d0">37757</data>
    </edge>
    <edge source="LTU" target="MAR">
      <data key="d0">55930</data>
    </edge>
    <edge source="LTU" target="MOZ">
      <data key="d0">32358</data>
    </edge>
    <edge source="LTU" target="NLD">
      <data key="d0">30662155</data>
    </edge>
    <edge source="LTU" target="NZL">
      <data key="d0">23695</data>
    </edge>
    <edge source="LTU" target="NOR">
      <data key="d0">5412812</data>
    </edge>
    <edge source="LTU" target="POL">
      <data key="d0">36296766</data>
    </edge>
    <edge source="LTU" target="PRT">
      <data key="d0">2838955</data>
    </edge>
    <edge source="LTU" target="ROU">
      <data key="d0">167917</data>
    </edge>
    <edge source="LTU" target="RUS">
      <data key="d0">33960482</data>
    </edge>
    <edge source="LTU" target="SAU">
      <data key="d0">96066105</data>
    </edge>
    <edge source="LTU" target="SGP">
      <data key="d0">57185</data>
    </edge>
    <edge source="LTU" target="SVK">
      <data key="d0">125517</data>
    </edge>
    <edge source="LTU" target="ZAF">
      <data key="d0">1218275</data>
    </edge>
    <edge source="LTU" target="ESP">
      <data key="d0">20149861</data>
    </edge>
    <edge source="LTU" target="SWE">
      <data key="d0">34543614</data>
    </edge>
    <edge source="LTU" target="CHE">
      <data key="d0">39182</data>
    </edge>
    <edge source="LTU" target="THA">
      <data key="d0">542687</data>
    </edge>
    <edge source="LTU" target="ARE">
      <data key="d0">6567626</data>
    </edge>
    <edge source="LTU" target="TUN">
      <data key="d0">28075</data>
    </edge>
    <edge source="LTU" target="TUR">
      <data key="d0">9727131</data>
    </edge>
    <edge source="LTU" target="UKR">
      <data key="d0">996409</data>
    </edge>
    <edge source="LTU" target="MKD">
      <data key="d0">18359</data>
    </edge>
    <edge source="LTU" target="GBR">
      <data key="d0">30161377</data>
    </edge>
    <edge source="LTU" target="USA">
      <data key="d0">1730789</data>
    </edge>
    <edge source="LTU" target="BFA">
      <data key="d0">38582</data>
    </edge>
    <edge source="MWI" target="BWA">
      <data key="d0">513922</data>
    </edge>
    <edge source="MWI" target="MOZ">
      <data key="d0">2915715</data>
    </edge>
    <edge source="MWI" target="ZAF">
      <data key="d0">117562</data>
    </edge>
    <edge source="MWI" target="ZWE">
      <data key="d0">4633811</data>
    </edge>
    <edge source="MWI" target="GBR">
      <data key="d0">67795</data>
    </edge>
    <edge source="MWI" target="TZA">
      <data key="d0">68889</data>
    </edge>
    <edge source="MYS" target="DZA">
      <data key="d0">494599</data>
    </edge>
    <edge source="MYS" target="AUS">
      <data key="d0">14821072</data>
    </edge>
    <edge source="MYS" target="AUT">
      <data key="d0">15935</data>
    </edge>
    <edge source="MYS" target="BEL">
      <data key="d0">135755</data>
    </edge>
    <edge source="MYS" target="BRA">
      <data key="d0">15496</data>
    </edge>
    <edge source="MYS" target="KHM">
      <data key="d0">4581217</data>
    </edge>
    <edge source="MYS" target="CMR">
      <data key="d0">29708</data>
    </edge>
    <edge source="MYS" target="CAN">
      <data key="d0">1945951</data>
    </edge>
    <edge source="MYS" target="CAF">
      <data key="d0">25096</data>
    </edge>
    <edge source="MYS" target="LKA">
      <data key="d0">460722</data>
    </edge>
    <edge source="MYS" target="CHN">
      <data key="d0">34310058</data>
    </edge>
    <edge source="MYS" target="COL">
      <data key="d0">34175</data>
    </edge>
    <edge source="MYS" target="BEN">
      <data key="d0">439188</data>
    </edge>
    <edge source="MYS" target="FRA">
      <data key="d0">1170476</data>
    </edge>
    <edge source="MYS" target="GEO">
      <data key="d0">325636</data>
    </edge>
    <edge source="MYS" target="GMB">
      <data key="d0">124755</data>
    </edge>
    <edge source="MYS" target="PSE">
      <data key="d0">57890</data>
    </edge>
    <edge source="MYS" target="DEU">
      <data key="d0">73251</data>
    </edge>
    <edge source="MYS" target="GHA">
      <data key="d0">1030595</data>
    </edge>
    <edge source="MYS" target="HKG">
      <data key="d0">21216775</data>
    </edge>
    <edge source="MYS" target="HUN">
      <data key="d0">28505</data>
    </edge>
    <edge source="MYS" target="IDN">
      <data key="d0">70006209</data>
    </edge>
    <edge source="MYS" target="IRL">
      <data key="d0">59978</data>
    </edge>
    <edge source="MYS" target="ITA">
      <data key="d0">67635</data>
    </edge>
    <edge source="MYS" target="CIV">
      <data key="d0">303945</data>
    </edge>
    <edge source="MYS" target="JPN">
      <data key="d0">20502263</data>
    </edge>
    <edge source="MYS" target="JOR">
      <data key="d0">1071279</data>
    </edge>
    <edge source="MYS" target="KOR">
      <data key="d0">28069638</data>
    </edge>
    <edge source="MYS" target="LBN">
      <data key="d0">873389</data>
    </edge>
    <edge source="MYS" target="LVA">
      <data key="d0">557854</data>
    </edge>
    <edge source="MYS" target="LTU">
      <data key="d0">32315</data>
    </edge>
    <edge source="MYS" target="MDG">
      <data key="d0">78876</data>
    </edge>
    <edge source="MYS" target="MRT">
      <data key="d0">50633</data>
    </edge>
    <edge source="MYS" target="MUS">
      <data key="d0">7014480</data>
    </edge>
    <edge source="MYS" target="MOZ">
      <data key="d0">25302</data>
    </edge>
    <edge source="MYS" target="OMN">
      <data key="d0">4108009</data>
    </edge>
    <edge source="MYS" target="NLD">
      <data key="d0">481351</data>
    </edge>
    <edge source="MYS" target="NZL">
      <data key="d0">1978290</data>
    </edge>
    <edge source="MYS" target="NER">
      <data key="d0">11372</data>
    </edge>
    <edge source="MYS" target="NOR">
      <data key="d0">38972</data>
    </edge>
    <edge source="MYS" target="PAK">
      <data key="d0">564941</data>
    </edge>
    <edge source="MYS" target="PAN">
      <data key="d0">29271</data>
    </edge>
    <edge source="MYS" target="PRY">
      <data key="d0">15380</data>
    </edge>
    <edge source="MYS" target="PER">
      <data key="d0">18490</data>
    </edge>
    <edge source="MYS" target="PHL">
      <data key="d0">12512650</data>
    </edge>
    <edge source="MYS" target="RUS">
      <data key="d0">66510</data>
    </edge>
    <edge source="MYS" target="SAU">
      <data key="d0">8679052</data>
    </edge>
    <edge source="MYS" target="SRB">
      <data key="d0">700446</data>
    </edge>
    <edge source="MYS" target="IND">
      <data key="d0">4622609</data>
    </edge>
    <edge source="MYS" target="SGP">
      <data key="d0">133541541</data>
    </edge>
    <edge source="MYS" target="VNM">
      <data key="d0">18193771</data>
    </edge>
    <edge source="MYS" target="ZAF">
      <data key="d0">698215</data>
    </edge>
    <edge source="MYS" target="ESP">
      <data key="d0">16818</data>
    </edge>
    <edge source="MYS" target="THA">
      <data key="d0">69841206</data>
    </edge>
    <edge source="MYS" target="TGO">
      <data key="d0">160675</data>
    </edge>
    <edge source="MYS" target="ARE">
      <data key="d0">13907166</data>
    </edge>
    <edge source="MYS" target="TUR">
      <data key="d0">302925</data>
    </edge>
    <edge source="MYS" target="UGA">
      <data key="d0">36938</data>
    </edge>
    <edge source="MYS" target="EGY">
      <data key="d0">153843</data>
    </edge>
    <edge source="MYS" target="GBR">
      <data key="d0">3330834</data>
    </edge>
    <edge source="MYS" target="USA">
      <data key="d0">13651510</data>
    </edge>
    <edge source="MUS" target="FRA">
      <data key="d0">2405568</data>
    </edge>
    <edge source="MUS" target="IRL">
      <data key="d0">11379</data>
    </edge>
    <edge source="MUS" target="ITA">
      <data key="d0">691689</data>
    </edge>
    <edge source="MUS" target="MDG">
      <data key="d0">15072715</data>
    </edge>
    <edge source="MUS" target="NAM">
      <data key="d0">30009</data>
    </edge>
    <edge source="MUS" target="RUS">
      <data key="d0">346201</data>
    </edge>
    <edge source="MUS" target="ZAF">
      <data key="d0">75294</data>
    </edge>
    <edge source="MUS" target="ZWE">
      <data key="d0">559908</data>
    </edge>
    <edge source="MUS" target="TUR">
      <data key="d0">252304</data>
    </edge>
    <edge source="MUS" target="UGA">
      <data key="d0">10714</data>
    </edge>
    <edge source="MUS" target="GBR">
      <data key="d0">37056</data>
    </edge>
    <edge source="MEX" target="DZA">
      <data key="d0">48116790</data>
    </edge>
    <edge source="MEX" target="ARG">
      <data key="d0">6248525</data>
    </edge>
    <edge source="MEX" target="AUS">
      <data key="d0">14817</data>
    </edge>
    <edge source="MEX" target="AUT">
      <data key="d0">29334</data>
    </edge>
    <edge source="MEX" target="BOL">
      <data key="d0">722166</data>
    </edge>
    <edge source="MEX" target="BRA">
      <data key="d0">1514147</data>
    </edge>
    <edge source="MEX" target="CAN">
      <data key="d0">7250505</data>
    </edge>
    <edge source="MEX" target="CHL">
      <data key="d0">6219457</data>
    </edge>
    <edge source="MEX" target="CHN">
      <data key="d0">61919</data>
    </edge>
    <edge source="MEX" target="COL">
      <data key="d0">15782016</data>
    </edge>
    <edge source="MEX" target="CRI">
      <data key="d0">19879974</data>
    </edge>
    <edge source="MEX" target="CZE">
      <data key="d0">37998</data>
    </edge>
    <edge source="MEX" target="ECU">
      <data key="d0">8026945</data>
    </edge>
    <edge source="MEX" target="SLV">
      <data key="d0">24459555</data>
    </edge>
    <edge source="MEX" target="FRA">
      <data key="d0">355190</data>
    </edge>
    <edge source="MEX" target="DEU">
      <data key="d0">130716</data>
    </edge>
    <edge source="MEX" target="GTM">
      <data key="d0">70324454</data>
    </edge>
    <edge source="MEX" target="HND">
      <data key="d0">19663614</data>
    </edge>
    <edge source="MEX" target="HKG">
      <data key="d0">42509</data>
    </edge>
    <edge source="MEX" target="IDN">
      <data key="d0">103578</data>
    </edge>
    <edge source="MEX" target="IRL">
      <data key="d0">11029</data>
    </edge>
    <edge source="MEX" target="ISR">
      <data key="d0">325138</data>
    </edge>
    <edge source="MEX" target="ITA">
      <data key="d0">36507609</data>
    </edge>
    <edge source="MEX" target="JAM">
      <data key="d0">2404285</data>
    </edge>
    <edge source="MEX" target="NLD">
      <data key="d0">93279</data>
    </edge>
    <edge source="MEX" target="NIC">
      <data key="d0">8525530</data>
    </edge>
    <edge source="MEX" target="PAN">
      <data key="d0">17024904</data>
    </edge>
    <edge source="MEX" target="PER">
      <data key="d0">5203952</data>
    </edge>
    <edge source="MEX" target="PHL">
      <data key="d0">1407367</data>
    </edge>
    <edge source="MEX" target="SAU">
      <data key="d0">87041</data>
    </edge>
    <edge source="MEX" target="ZAF">
      <data key="d0">10246</data>
    </edge>
    <edge source="MEX" target="ESP">
      <data key="d0">1061820</data>
    </edge>
    <edge source="MEX" target="TUR">
      <data key="d0">19348329</data>
    </edge>
    <edge source="MEX" target="GBR">
      <data key="d0">62806</data>
    </edge>
    <edge source="MEX" target="USA">
      <data key="d0">953640884</data>
    </edge>
    <edge source="MEX" target="URY">
      <data key="d0">785447</data>
    </edge>
    <edge source="MAR" target="DZA">
      <data key="d0">167909</data>
    </edge>
    <edge source="MAR" target="BEL">
      <data key="d0">126217</data>
    </edge>
    <edge source="MAR" target="CMR">
      <data key="d0">515764</data>
    </edge>
    <edge source="MAR" target="CAN">
      <data key="d0">188583</data>
    </edge>
    <edge source="MAR" target="CAF">
      <data key="d0">655404</data>
    </edge>
    <edge source="MAR" target="BEN">
      <data key="d0">16487</data>
    </edge>
    <edge source="MAR" target="FRA">
      <data key="d0">817140</data>
    </edge>
    <edge source="MAR" target="GMB">
      <data key="d0">3097115</data>
    </edge>
    <edge source="MAR" target="ITA">
      <data key="d0">84035</data>
    </edge>
    <edge source="MAR" target="CIV">
      <data key="d0">166591</data>
    </edge>
    <edge source="MAR" target="JOR">
      <data key="d0">82548</data>
    </edge>
    <edge source="MAR" target="LBN">
      <data key="d0">60647</data>
    </edge>
    <edge source="MAR" target="MRT">
      <data key="d0">3071820</data>
    </edge>
    <edge source="MAR" target="NLD">
      <data key="d0">24381</data>
    </edge>
    <edge source="MAR" target="NER">
      <data key="d0">284408</data>
    </edge>
    <edge source="MAR" target="SEN">
      <data key="d0">1214295</data>
    </edge>
    <edge source="MAR" target="ESP">
      <data key="d0">200121</data>
    </edge>
    <edge source="MAR" target="TGO">
      <data key="d0">30544</data>
    </edge>
    <edge source="MAR" target="TUN">
      <data key="d0">48957</data>
    </edge>
    <edge source="MAR" target="GBR">
      <data key="d0">17590</data>
    </edge>
    <edge source="MAR" target="USA">
      <data key="d0">48004</data>
    </edge>
    <edge source="MOZ" target="MDG">
      <data key="d0">40247</data>
    </edge>
    <edge source="MOZ" target="MWI">
      <data key="d0">237414</data>
    </edge>
    <edge source="MOZ" target="ZAF">
      <data key="d0">182959</data>
    </edge>
    <edge source="MOZ" target="ZWE">
      <data key="d0">31095920</data>
    </edge>
    <edge source="MOZ" target="GBR">
      <data key="d0">10342</data>
    </edge>
    <edge source="OMN" target="DZA">
      <data key="d0">119896</data>
    </edge>
    <edge source="OMN" target="AUS">
      <data key="d0">182442</data>
    </edge>
    <edge source="OMN" target="BWA">
      <data key="d0">33857</data>
    </edge>
    <edge source="OMN" target="LKA">
      <data key="d0">174211</data>
    </edge>
    <edge source="OMN" target="CHN">
      <data key="d0">49181</data>
    </edge>
    <edge source="OMN" target="BEN">
      <data key="d0">198182</data>
    </edge>
    <edge source="OMN" target="ETH">
      <data key="d0">112159</data>
    </edge>
    <edge source="OMN" target="FRA">
      <data key="d0">160801</data>
    </edge>
    <edge source="OMN" target="GMB">
      <data key="d0">73417</data>
    </edge>
    <edge source="OMN" target="PSE">
      <data key="d0">12192</data>
    </edge>
    <edge source="OMN" target="GHA">
      <data key="d0">86429</data>
    </edge>
    <edge source="OMN" target="ITA">
      <data key="d0">525527</data>
    </edge>
    <edge source="OMN" target="CIV">
      <data key="d0">35948</data>
    </edge>
    <edge source="OMN" target="JPN">
      <data key="d0">350564</data>
    </edge>
    <edge source="OMN" target="JOR">
      <data key="d0">2153943</data>
    </edge>
    <edge source="OMN" target="KOR">
      <data key="d0">16169</data>
    </edge>
    <edge source="OMN" target="LBN">
      <data key="d0">1496830</data>
    </edge>
    <edge source="OMN" target="MYS">
      <data key="d0">16065</data>
    </edge>
    <edge source="OMN" target="MRT">
      <data key="d0">22970</data>
    </edge>
    <edge source="OMN" target="MUS">
      <data key="d0">291324</data>
    </edge>
    <edge source="OMN" target="MOZ">
      <data key="d0">16710</data>
    </edge>
    <edge source="OMN" target="NLD">
      <data key="d0">30013</data>
    </edge>
    <edge source="OMN" target="NZL">
      <data key="d0">122062</data>
    </edge>
    <edge source="OMN" target="PAK">
      <data key="d0">440533</data>
    </edge>
    <edge source="OMN" target="SAU">
      <data key="d0">19382490</data>
    </edge>
    <edge source="OMN" target="IND">
      <data key="d0">158315</data>
    </edge>
    <edge source="OMN" target="SGP">
      <data key="d0">136988</data>
    </edge>
    <edge source="OMN" target="ZAF">
      <data key="d0">306130</data>
    </edge>
    <edge source="OMN" target="ARE">
      <data key="d0">47310753</data>
    </edge>
    <edge source="OMN" target="TUN">
      <data key="d0">62536</data>
    </edge>
    <edge source="OMN" target="UGA">
      <data key="d0">136723</data>
    </edge>
    <edge source="OMN" target="EGY">
      <data key="d0">1155937</data>
    </edge>
    <edge source="OMN" target="TZA">
      <data key="d0">3212195</data>
    </edge>
    <edge source="OMN" target="USA">
      <data key="d0">230244</data>
    </edge>
    <edge source="NAM" target="BWA">
      <data key="d0">165859</data>
    </edge>
    <edge source="NAM" target="BGR">
      <data key="d0">18673</data>
    </edge>
    <edge source="NAM" target="MWI">
      <data key="d0">12843</data>
    </edge>
    <edge source="NAM" target="PAN">
      <data key="d0">27835</data>
    </edge>
    <edge source="NAM" target="ZAF">
      <data key="d0">360501</data>
    </edge>
    <edge source="NAM" target="ZWE">
      <data key="d0">22874</data>
    </edge>
    <edge source="NLD" target="ALB">
      <data key="d0">100488</data>
    </edge>
    <edge source="NLD" target="DZA">
      <data key="d0">1382592</data>
    </edge>
    <edge source="NLD" target="AZE">
      <data key="d0">183148</data>
    </edge>
    <edge source="NLD" target="ARG">
      <data key="d0">480064</data>
    </edge>
    <edge source="NLD" target="AUS">
      <data key="d0">15056350</data>
    </edge>
    <edge source="NLD" target="AUT">
      <data key="d0">29510431</data>
    </edge>
    <edge source="NLD" target="BEL">
      <data key="d0">493336603</data>
    </edge>
    <edge source="NLD" target="BRA">
      <data key="d0">4655682</data>
    </edge>
    <edge source="NLD" target="BGR">
      <data key="d0">1998646</data>
    </edge>
    <edge source="NLD" target="BLR">
      <data key="d0">457797</data>
    </edge>
    <edge source="NLD" target="KHM">
      <data key="d0">284285</data>
    </edge>
    <edge source="NLD" target="CMR">
      <data key="d0">3853491</data>
    </edge>
    <edge source="NLD" target="CAN">
      <data key="d0">6688065</data>
    </edge>
    <edge source="NLD" target="LKA">
      <data key="d0">962604</data>
    </edge>
    <edge source="NLD" target="CHL">
      <data key="d0">252719</data>
    </edge>
    <edge source="NLD" target="CHN">
      <data key="d0">3272411</data>
    </edge>
    <edge source="NLD" target="COL">
      <data key="d0">33508</data>
    </edge>
    <edge source="NLD" target="CRI">
      <data key="d0">459156</data>
    </edge>
    <edge source="NLD" target="HRV">
      <data key="d0">804612</data>
    </edge>
    <edge source="NLD" target="CZE">
      <data key="d0">10000991</data>
    </edge>
    <edge source="NLD" target="BEN">
      <data key="d0">200067</data>
    </edge>
    <edge source="NLD" target="DNK">
      <data key="d0">56723133</data>
    </edge>
    <edge source="NLD" target="ETH">
      <data key="d0">2782161</data>
    </edge>
    <edge source="NLD" target="EST">
      <data key="d0">560533</data>
    </edge>
    <edge source="NLD" target="FIN">
      <data key="d0">33082421</data>
    </edge>
    <edge source="NLD" target="FRA">
      <data key="d0">295032639</data>
    </edge>
    <edge source="NLD" target="GEO">
      <data key="d0">26688</data>
    </edge>
    <edge source="NLD" target="GMB">
      <data key="d0">128513</data>
    </edge>
    <edge source="NLD" target="DEU">
      <data key="d0">693938294</data>
    </edge>
    <edge source="NLD" target="GHA">
      <data key="d0">3456532</data>
    </edge>
    <edge source="NLD" target="GRC">
      <data key="d0">22141719</data>
    </edge>
    <edge source="NLD" target="GTM">
      <data key="d0">11089</data>
    </edge>
    <edge source="NLD" target="HKG">
      <data key="d0">5532533</data>
    </edge>
    <edge source="NLD" target="HUN">
      <data key="d0">3391362</data>
    </edge>
    <edge source="NLD" target="IDN">
      <data key="d0">462119</data>
    </edge>
    <edge source="NLD" target="IRL">
      <data key="d0">47005305</data>
    </edge>
    <edge source="NLD" target="ISR">
      <data key="d0">13423158</data>
    </edge>
    <edge source="NLD" target="ITA">
      <data key="d0">60621031</data>
    </edge>
    <edge source="NLD" target="CIV">
      <data key="d0">326822</data>
    </edge>
    <edge source="NLD" target="JAM">
      <data key="d0">58476</data>
    </edge>
    <edge source="NLD" target="JPN">
      <data key="d0">11575529</data>
    </edge>
    <edge source="NLD" target="KAZ">
      <data key="d0">133127</data>
    </edge>
    <edge source="NLD" target="JOR">
      <data key="d0">4326695</data>
    </edge>
    <edge source="NLD" target="KOR">
      <data key="d0">6057858</data>
    </edge>
    <edge source="NLD" target="LBN">
      <data key="d0">3875809</data>
    </edge>
    <edge source="NLD" target="LVA">
      <data key="d0">456530</data>
    </edge>
    <edge source="NLD" target="LTU">
      <data key="d0">2194506</data>
    </edge>
    <edge source="NLD" target="MDG">
      <data key="d0">290145</data>
    </edge>
    <edge source="NLD" target="MYS">
      <data key="d0">1146295</data>
    </edge>
    <edge source="NLD" target="MRT">
      <data key="d0">96215</data>
    </edge>
    <edge source="NLD" target="MUS">
      <data key="d0">124719</data>
    </edge>
    <edge source="NLD" target="MEX">
      <data key="d0">184895</data>
    </edge>
    <edge source="NLD" target="MDA">
      <data key="d0">31903</data>
    </edge>
    <edge source="NLD" target="MAR">
      <data key="d0">786848</data>
    </edge>
    <edge source="NLD" target="OMN">
      <data key="d0">1009638</data>
    </edge>
    <edge source="NLD" target="NAM">
      <data key="d0">227477</data>
    </edge>
    <edge source="NLD" target="NZL">
      <data key="d0">3474097</data>
    </edge>
    <edge source="NLD" target="NER">
      <data key="d0">143164</data>
    </edge>
    <edge source="NLD" target="NOR">
      <data key="d0">28211407</data>
    </edge>
    <edge source="NLD" target="PAK">
      <data key="d0">171117</data>
    </edge>
    <edge source="NLD" target="PAN">
      <data key="d0">575439</data>
    </edge>
    <edge source="NLD" target="PRY">
      <data key="d0">659566</data>
    </edge>
    <edge source="NLD" target="PER">
      <data key="d0">37657</data>
    </edge>
    <edge source="NLD" target="PHL">
      <data key="d0">3186441</data>
    </edge>
    <edge source="NLD" target="POL">
      <data key="d0">28445918</data>
    </edge>
    <edge source="NLD" target="PRT">
      <data key="d0">23792118</data>
    </edge>
    <edge source="NLD" target="ROU">
      <data key="d0">18989812</data>
    </edge>
    <edge source="NLD" target="RUS">
      <data key="d0">4768494</data>
    </edge>
    <edge source="NLD" target="SAU">
      <data key="d0">22766052</data>
    </edge>
    <edge source="NLD" target="SEN">
      <data key="d0">118348</data>
    </edge>
    <edge source="NLD" target="SRB">
      <data key="d0">373383</data>
    </edge>
    <edge source="NLD" target="IND">
      <data key="d0">1532498</data>
    </edge>
    <edge source="NLD" target="SGP">
      <data key="d0">6925255</data>
    </edge>
    <edge source="NLD" target="SVK">
      <data key="d0">2326211</data>
    </edge>
    <edge source="NLD" target="VNM">
      <data key="d0">273872</data>
    </edge>
    <edge source="NLD" target="SVN">
      <data key="d0">3084578</data>
    </edge>
    <edge source="NLD" target="ZAF">
      <data key="d0">3490828</data>
    </edge>
    <edge source="NLD" target="ZWE">
      <data key="d0">139166</data>
    </edge>
    <edge source="NLD" target="ESP">
      <data key="d0">91136418</data>
    </edge>
    <edge source="NLD" target="SWE">
      <data key="d0">61912775</data>
    </edge>
    <edge source="NLD" target="CHE">
      <data key="d0">29971664</data>
    </edge>
    <edge source="NLD" target="THA">
      <data key="d0">2137128</data>
    </edge>
    <edge source="NLD" target="TGO">
      <data key="d0">24268</data>
    </edge>
    <edge source="NLD" target="ARE">
      <data key="d0">26993677</data>
    </edge>
    <edge source="NLD" target="TUN">
      <data key="d0">136223</data>
    </edge>
    <edge source="NLD" target="TUR">
      <data key="d0">7136053</data>
    </edge>
    <edge source="NLD" target="UGA">
      <data key="d0">42028</data>
    </edge>
    <edge source="NLD" target="UKR">
      <data key="d0">1508001</data>
    </edge>
    <edge source="NLD" target="MKD">
      <data key="d0">53968</data>
    </edge>
    <edge source="NLD" target="EGY">
      <data key="d0">3555805</data>
    </edge>
    <edge source="NLD" target="GBR">
      <data key="d0">338680170</data>
    </edge>
    <edge source="NLD" target="TZA">
      <data key="d0">2246092</data>
    </edge>
    <edge source="NLD" target="USA">
      <data key="d0">20772953</data>
    </edge>
    <edge source="NLD" target="BFA">
      <data key="d0">44242</data>
    </edge>
    <edge source="NLD" target="URY">
      <data key="d0">1525898</data>
    </edge>
    <edge source="NZL" target="AUS">
      <data key="d0">130530086</data>
    </edge>
    <edge source="NZL" target="CAN">
      <data key="d0">394815</data>
    </edge>
    <edge source="NZL" target="CHN">
      <data key="d0">616902</data>
    </edge>
    <edge source="NZL" target="FRA">
      <data key="d0">846890</data>
    </edge>
    <edge source="NZL" target="DEU">
      <data key="d0">526775</data>
    </edge>
    <edge source="NZL" target="HKG">
      <data key="d0">1935836</data>
    </edge>
    <edge source="NZL" target="HUN">
      <data key="d0">27371</data>
    </edge>
    <edge source="NZL" target="JPN">
      <data key="d0">10103643</data>
    </edge>
    <edge source="NZL" target="KOR">
      <data key="d0">446849</data>
    </edge>
    <edge source="NZL" target="MYS">
      <data key="d0">1006311</data>
    </edge>
    <edge source="NZL" target="MUS">
      <data key="d0">35094</data>
    </edge>
    <edge source="NZL" target="NLD">
      <data key="d0">1356201</data>
    </edge>
    <edge source="NZL" target="PHL">
      <data key="d0">1067772</data>
    </edge>
    <edge source="NZL" target="ROU">
      <data key="d0">14513</data>
    </edge>
    <edge source="NZL" target="SAU">
      <data key="d0">583498</data>
    </edge>
    <edge source="NZL" target="IND">
      <data key="d0">122221</data>
    </edge>
    <edge source="NZL" target="SGP">
      <data key="d0">2267772</data>
    </edge>
    <edge source="NZL" target="VNM">
      <data key="d0">1464799</data>
    </edge>
    <edge source="NZL" target="ZAF">
      <data key="d0">47421</data>
    </edge>
    <edge source="NZL" target="THA">
      <data key="d0">752989</data>
    </edge>
    <edge source="NZL" target="ARE">
      <data key="d0">601496</data>
    </edge>
    <edge source="NZL" target="UKR">
      <data key="d0">75025</data>
    </edge>
    <edge source="NZL" target="GBR">
      <data key="d0">3121135</data>
    </edge>
    <edge source="NZL" target="USA">
      <data key="d0">1040729</data>
    </edge>
    <edge source="NIC" target="BRA">
      <data key="d0">648594</data>
    </edge>
    <edge source="NIC" target="CHL">
      <data key="d0">468701</data>
    </edge>
    <edge source="NIC" target="COL">
      <data key="d0">2806664</data>
    </edge>
    <edge source="NIC" target="CRI">
      <data key="d0">14679440</data>
    </edge>
    <edge source="NIC" target="ECU">
      <data key="d0">10564</data>
    </edge>
    <edge source="NIC" target="SLV">
      <data key="d0">22250044</data>
    </edge>
    <edge source="NIC" target="GTM">
      <data key="d0">8599714</data>
    </edge>
    <edge source="NIC" target="HND">
      <data key="d0">3063242</data>
    </edge>
    <edge source="NIC" target="JAM">
      <data key="d0">919223</data>
    </edge>
    <edge source="NIC" target="MEX">
      <data key="d0">75971</data>
    </edge>
    <edge source="NIC" target="PAN">
      <data key="d0">4004923</data>
    </edge>
    <edge source="NIC" target="USA">
      <data key="d0">840514</data>
    </edge>
    <edge source="NOR" target="ARG">
      <data key="d0">12069</data>
    </edge>
    <edge source="NOR" target="AUS">
      <data key="d0">329058</data>
    </edge>
    <edge source="NOR" target="AUT">
      <data key="d0">129373</data>
    </edge>
    <edge source="NOR" target="BEL">
      <data key="d0">76238</data>
    </edge>
    <edge source="NOR" target="BRA">
      <data key="d0">23957</data>
    </edge>
    <edge source="NOR" target="CAN">
      <data key="d0">362745</data>
    </edge>
    <edge source="NOR" target="CHN">
      <data key="d0">56976</data>
    </edge>
    <edge source="NOR" target="CZE">
      <data key="d0">511739</data>
    </edge>
    <edge source="NOR" target="DNK">
      <data key="d0">9684672</data>
    </edge>
    <edge source="NOR" target="FIN">
      <data key="d0">6092197</data>
    </edge>
    <edge source="NOR" target="FRA">
      <data key="d0">236592</data>
    </edge>
    <edge source="NOR" target="GMB">
      <data key="d0">20715</data>
    </edge>
    <edge source="NOR" target="DEU">
      <data key="d0">381645</data>
    </edge>
    <edge source="NOR" target="GRC">
      <data key="d0">74848</data>
    </edge>
    <edge source="NOR" target="HKG">
      <data key="d0">82468</data>
    </edge>
    <edge source="NOR" target="ITA">
      <data key="d0">135118</data>
    </edge>
    <edge source="NOR" target="JPN">
      <data key="d0">284824</data>
    </edge>
    <edge source="NOR" target="KOR">
      <data key="d0">60255</data>
    </edge>
    <edge source="NOR" target="LTU">
      <data key="d0">228128</data>
    </edge>
    <edge source="NOR" target="MYS">
      <data key="d0">155398</data>
    </edge>
    <edge source="NOR" target="NLD">
      <data key="d0">376743</data>
    </edge>
    <edge source="NOR" target="NZL">
      <data key="d0">44963</data>
    </edge>
    <edge source="NOR" target="POL">
      <data key="d0">33101</data>
    </edge>
    <edge source="NOR" target="PRT">
      <data key="d0">30469</data>
    </edge>
    <edge source="NOR" target="RUS">
      <data key="d0">32453</data>
    </edge>
    <edge source="NOR" target="SAU">
      <data key="d0">14615</data>
    </edge>
    <edge source="NOR" target="SGP">
      <data key="d0">357000</data>
    </edge>
    <edge source="NOR" target="ZAF">
      <data key="d0">84118</data>
    </edge>
    <edge source="NOR" target="ESP">
      <data key="d0">233743</data>
    </edge>
    <edge source="NOR" target="SWE">
      <data key="d0">10726731</data>
    </edge>
    <edge source="NOR" target="CHE">
      <data key="d0">21996</data>
    </edge>
    <edge source="NOR" target="THA">
      <data key="d0">854582</data>
    </edge>
    <edge source="NOR" target="ARE">
      <data key="d0">351085</data>
    </edge>
    <edge source="NOR" target="TUR">
      <data key="d0">68657</data>
    </edge>
    <edge source="NOR" target="UKR">
      <data key="d0">12990</data>
    </edge>
    <edge source="NOR" target="EGY">
      <data key="d0">15421</data>
    </edge>
    <edge source="NOR" target="GBR">
      <data key="d0">952881</data>
    </edge>
    <edge source="NOR" target="USA">
      <data key="d0">1521672</data>
    </edge>
    <edge source="PAK" target="ALB">
      <data key="d0">644099</data>
    </edge>
    <edge source="PAK" target="DZA">
      <data key="d0">2100709</data>
    </edge>
    <edge source="PAK" target="AZE">
      <data key="d0">7943881</data>
    </edge>
    <edge source="PAK" target="ARG">
      <data key="d0">18257</data>
    </edge>
    <edge source="PAK" target="AUS">
      <data key="d0">20546714</data>
    </edge>
    <edge source="PAK" target="AUT">
      <data key="d0">30432</data>
    </edge>
    <edge source="PAK" target="BEL">
      <data key="d0">4007309</data>
    </edge>
    <edge source="PAK" target="BWA">
      <data key="d0">13475</data>
    </edge>
    <edge source="PAK" target="BRA">
      <data key="d0">86236</data>
    </edge>
    <edge source="PAK" target="BGR">
      <data key="d0">63056</data>
    </edge>
    <edge source="PAK" target="BLR">
      <data key="d0">12067</data>
    </edge>
    <edge source="PAK" target="CMR">
      <data key="d0">6077479</data>
    </edge>
    <edge source="PAK" target="CAN">
      <data key="d0">10546139</data>
    </edge>
    <edge source="PAK" target="LKA">
      <data key="d0">29916381</data>
    </edge>
    <edge source="PAK" target="CHL">
      <data key="d0">1120828</data>
    </edge>
    <edge source="PAK" target="CHN">
      <data key="d0">257035583</data>
    </edge>
    <edge source="PAK" target="COL">
      <data key="d0">42668</data>
    </edge>
    <edge source="PAK" target="HRV">
      <data key="d0">277905</data>
    </edge>
    <edge source="PAK" target="CZE">
      <data key="d0">229461</data>
    </edge>
    <edge source="PAK" target="BEN">
      <data key="d0">28331219</data>
    </edge>
    <edge source="PAK" target="DNK">
      <data key="d0">1298852</data>
    </edge>
    <edge source="PAK" target="ETH">
      <data key="d0">1626673</data>
    </edge>
    <edge source="PAK" target="EST">
      <data key="d0">51444</data>
    </edge>
    <edge source="PAK" target="FIN">
      <data key="d0">162688</data>
    </edge>
    <edge source="PAK" target="FRA">
      <data key="d0">4433524</data>
    </edge>
    <edge source="PAK" target="GEO">
      <data key="d0">4256409</data>
    </edge>
    <edge source="PAK" target="GMB">
      <data key="d0">9067141</data>
    </edge>
    <edge source="PAK" target="DEU">
      <data key="d0">6240509</data>
    </edge>
    <edge source="PAK" target="GHA">
      <data key="d0">11091760</data>
    </edge>
    <edge source="PAK" target="GRC">
      <data key="d0">2193365</data>
    </edge>
    <edge source="PAK" target="HKG">
      <data key="d0">4373310</data>
    </edge>
    <edge source="PAK" target="HUN">
      <data key="d0">256053</data>
    </edge>
    <edge source="PAK" target="IDN">
      <data key="d0">86480333</data>
    </edge>
    <edge source="PAK" target="IRL">
      <data key="d0">869682</data>
    </edge>
    <edge source="PAK" target="ITA">
      <data key="d0">5576714</data>
    </edge>
    <edge source="PAK" target="CIV">
      <data key="d0">19426712</data>
    </edge>
    <edge source="PAK" target="JAM">
      <data key="d0">25154</data>
    </edge>
    <edge source="PAK" target="JPN">
      <data key="d0">404209</data>
    </edge>
    <edge source="PAK" target="JOR">
      <data key="d0">4284106</data>
    </edge>
    <edge source="PAK" target="KOR">
      <data key="d0">410815</data>
    </edge>
    <edge source="PAK" target="LBN">
      <data key="d0">2389275</data>
    </edge>
    <edge source="PAK" target="LVA">
      <data key="d0">74798</data>
    </edge>
    <edge source="PAK" target="LTU">
      <data key="d0">3888807</data>
    </edge>
    <edge source="PAK" target="MDG">
      <data key="d0">41991169</data>
    </edge>
    <edge source="PAK" target="MWI">
      <data key="d0">61754</data>
    </edge>
    <edge source="PAK" target="MYS">
      <data key="d0">108210345</data>
    </edge>
    <edge source="PAK" target="MRT">
      <data key="d0">15953733</data>
    </edge>
    <edge source="PAK" target="MUS">
      <data key="d0">9360207</data>
    </edge>
    <edge source="PAK" target="MEX">
      <data key="d0">1375615</data>
    </edge>
    <edge source="PAK" target="MOZ">
      <data key="d0">53610048</data>
    </edge>
    <edge source="PAK" target="OMN">
      <data key="d0">91159244</data>
    </edge>
    <edge source="PAK" target="NAM">
      <data key="d0">44892</data>
    </edge>
    <edge source="PAK" target="NLD">
      <data key="d0">3097839</data>
    </edge>
    <edge source="PAK" target="NZL">
      <data key="d0">4448865</data>
    </edge>
    <edge source="PAK" target="NER">
      <data key="d0">189660</data>
    </edge>
    <edge source="PAK" target="NOR">
      <data key="d0">1759661</data>
    </edge>
    <edge source="PAK" target="PHL">
      <data key="d0">28225960</data>
    </edge>
    <edge source="PAK" target="POL">
      <data key="d0">194672</data>
    </edge>
    <edge source="PAK" target="PRT">
      <data key="d0">25751</data>
    </edge>
    <edge source="PAK" target="ROU">
      <data key="d0">97454</data>
    </edge>
    <edge source="PAK" target="RUS">
      <data key="d0">7465119</data>
    </edge>
    <edge source="PAK" target="SAU">
      <data key="d0">102563651</data>
    </edge>
    <edge source="PAK" target="SEN">
      <data key="d0">20782421</data>
    </edge>
    <edge source="PAK" target="SRB">
      <data key="d0">117100</data>
    </edge>
    <edge source="PAK" target="IND">
      <data key="d0">15350</data>
    </edge>
    <edge source="PAK" target="SGP">
      <data key="d0">4411498</data>
    </edge>
    <edge source="PAK" target="VNM">
      <data key="d0">16679059</data>
    </edge>
    <edge source="PAK" target="SVN">
      <data key="d0">11673</data>
    </edge>
    <edge source="PAK" target="ZAF">
      <data key="d0">5154488</data>
    </edge>
    <edge source="PAK" target="ZWE">
      <data key="d0">1182245</data>
    </edge>
    <edge source="PAK" target="ESP">
      <data key="d0">2208557</data>
    </edge>
    <edge source="PAK" target="SWE">
      <data key="d0">3519276</data>
    </edge>
    <edge source="PAK" target="CHE">
      <data key="d0">71701</data>
    </edge>
    <edge source="PAK" target="THA">
      <data key="d0">2912798</data>
    </edge>
    <edge source="PAK" target="TGO">
      <data key="d0">14612236</data>
    </edge>
    <edge source="PAK" target="ARE">
      <data key="d0">199006035</data>
    </edge>
    <edge source="PAK" target="TUN">
      <data key="d0">75684</data>
    </edge>
    <edge source="PAK" target="TUR">
      <data key="d0">6678181</data>
    </edge>
    <edge source="PAK" target="UGA">
      <data key="d0">301299</data>
    </edge>
    <edge source="PAK" target="UKR">
      <data key="d0">7291762</data>
    </edge>
    <edge source="PAK" target="EGY">
      <data key="d0">15581609</data>
    </edge>
    <edge source="PAK" target="GBR">
      <data key="d0">32932370</data>
    </edge>
    <edge source="PAK" target="TZA">
      <data key="d0">37539290</data>
    </edge>
    <edge source="PAK" target="USA">
      <data key="d0">21432552</data>
    </edge>
    <edge source="PAN" target="COL">
      <data key="d0">88759</data>
    </edge>
    <edge source="PAN" target="CRI">
      <data key="d0">46273</data>
    </edge>
    <edge source="PAN" target="HND">
      <data key="d0">81755</data>
    </edge>
    <edge source="PAN" target="NIC">
      <data key="d0">12578</data>
    </edge>
    <edge source="PRY" target="DZA">
      <data key="d0">5170138</data>
    </edge>
    <edge source="PRY" target="ARG">
      <data key="d0">2244452</data>
    </edge>
    <edge source="PRY" target="BEL">
      <data key="d0">649215</data>
    </edge>
    <edge source="PRY" target="BRA">
      <data key="d0">487563454</data>
    </edge>
    <edge source="PRY" target="CMR">
      <data key="d0">5558582</data>
    </edge>
    <edge source="PRY" target="CHL">
      <data key="d0">129219151</data>
    </edge>
    <edge source="PRY" target="COL">
      <data key="d0">41185357</data>
    </edge>
    <edge source="PRY" target="CRI">
      <data key="d0">5766338</data>
    </edge>
    <edge source="PRY" target="BEN">
      <data key="d0">61973</data>
    </edge>
    <edge source="PRY" target="ECU">
      <data key="d0">7344903</data>
    </edge>
    <edge source="PRY" target="GMB">
      <data key="d0">450000</data>
    </edge>
    <edge source="PRY" target="DEU">
      <data key="d0">172882</data>
    </edge>
    <edge source="PRY" target="GHA">
      <data key="d0">753302</data>
    </edge>
    <edge source="PRY" target="IDN">
      <data key="d0">5518378</data>
    </edge>
    <edge source="PRY" target="ISR">
      <data key="d0">5959380</data>
    </edge>
    <edge source="PRY" target="CIV">
      <data key="d0">1316000</data>
    </edge>
    <edge source="PRY" target="JAM">
      <data key="d0">75625</data>
    </edge>
    <edge source="PRY" target="KOR">
      <data key="d0">9774391</data>
    </edge>
    <edge source="PRY" target="LBN">
      <data key="d0">5980000</data>
    </edge>
    <edge source="PRY" target="MYS">
      <data key="d0">17347994</data>
    </edge>
    <edge source="PRY" target="MUS">
      <data key="d0">9524202</data>
    </edge>
    <edge source="PRY" target="MAR">
      <data key="d0">11680348</data>
    </edge>
    <edge source="PRY" target="MOZ">
      <data key="d0">2283400</data>
    </edge>
    <edge source="PRY" target="NLD">
      <data key="d0">147351</data>
    </edge>
    <edge source="PRY" target="NIC">
      <data key="d0">3631422</data>
    </edge>
    <edge source="PRY" target="PER">
      <data key="d0">84602212</data>
    </edge>
    <edge source="PRY" target="RUS">
      <data key="d0">230475</data>
    </edge>
    <edge source="PRY" target="SEN">
      <data key="d0">252750</data>
    </edge>
    <edge source="PRY" target="VNM">
      <data key="d0">2916336</data>
    </edge>
    <edge source="PRY" target="ESP">
      <data key="d0">47323871</data>
    </edge>
    <edge source="PRY" target="CHE">
      <data key="d0">1165584</data>
    </edge>
    <edge source="PRY" target="UGA">
      <data key="d0">6074712</data>
    </edge>
    <edge source="PRY" target="GBR">
      <data key="d0">2181529</data>
    </edge>
    <edge source="PRY" target="TZA">
      <data key="d0">4298958</data>
    </edge>
    <edge source="PRY" target="USA">
      <data key="d0">15251118</data>
    </edge>
    <edge source="PRY" target="URY">
      <data key="d0">18435411</data>
    </edge>
    <edge source="PER" target="ARG">
      <data key="d0">49984</data>
    </edge>
    <edge source="PER" target="AUS">
      <data key="d0">1935205</data>
    </edge>
    <edge source="PER" target="BEL">
      <data key="d0">115100</data>
    </edge>
    <edge source="PER" target="BOL">
      <data key="d0">14877481</data>
    </edge>
    <edge source="PER" target="BRA">
      <data key="d0">2223499</data>
    </edge>
    <edge source="PER" target="CAN">
      <data key="d0">2368085</data>
    </edge>
    <edge source="PER" target="CHL">
      <data key="d0">20796451</data>
    </edge>
    <edge source="PER" target="CHN">
      <data key="d0">551101</data>
    </edge>
    <edge source="PER" target="COL">
      <data key="d0">26689067</data>
    </edge>
    <edge source="PER" target="CRI">
      <data key="d0">1936994</data>
    </edge>
    <edge source="PER" target="ECU">
      <data key="d0">45814245</data>
    </edge>
    <edge source="PER" target="SLV">
      <data key="d0">198997</data>
    </edge>
    <edge source="PER" target="FRA">
      <data key="d0">989362</data>
    </edge>
    <edge source="PER" target="DEU">
      <data key="d0">2467256</data>
    </edge>
    <edge source="PER" target="GTM">
      <data key="d0">535867</data>
    </edge>
    <edge source="PER" target="HUN">
      <data key="d0">67845</data>
    </edge>
    <edge source="PER" target="ISR">
      <data key="d0">1047674</data>
    </edge>
    <edge source="PER" target="ITA">
      <data key="d0">1090557</data>
    </edge>
    <edge source="PER" target="JPN">
      <data key="d0">2858761</data>
    </edge>
    <edge source="PER" target="LBN">
      <data key="d0">57806</data>
    </edge>
    <edge source="PER" target="MYS">
      <data key="d0">28409</data>
    </edge>
    <edge source="PER" target="MEX">
      <data key="d0">162983</data>
    </edge>
    <edge source="PER" target="NLD">
      <data key="d0">1086694</data>
    </edge>
    <edge source="PER" target="NZL">
      <data key="d0">699239</data>
    </edge>
    <edge source="PER" target="NIC">
      <data key="d0">535182</data>
    </edge>
    <edge source="PER" target="PAK">
      <data key="d0">45919</data>
    </edge>
    <edge source="PER" target="PAN">
      <data key="d0">3378689</data>
    </edge>
    <edge source="PER" target="PRY">
      <data key="d0">32190</data>
    </edge>
    <edge source="PER" target="RUS">
      <data key="d0">53077</data>
    </edge>
    <edge source="PER" target="SGP">
      <data key="d0">52869</data>
    </edge>
    <edge source="PER" target="ZAF">
      <data key="d0">169880</data>
    </edge>
    <edge source="PER" target="ESP">
      <data key="d0">9492611</data>
    </edge>
    <edge source="PER" target="SWE">
      <data key="d0">182236</data>
    </edge>
    <edge source="PER" target="CHE">
      <data key="d0">23111</data>
    </edge>
    <edge source="PER" target="ARE">
      <data key="d0">11200</data>
    </edge>
    <edge source="PER" target="TUR">
      <data key="d0">89303</data>
    </edge>
    <edge source="PER" target="GBR">
      <data key="d0">578059</data>
    </edge>
    <edge source="PER" target="USA">
      <data key="d0">32317575</data>
    </edge>
    <edge source="PER" target="URY">
      <data key="d0">77076</data>
    </edge>
    <edge source="PHL" target="AUS">
      <data key="d0">1769815</data>
    </edge>
    <edge source="PHL" target="BEL">
      <data key="d0">150661</data>
    </edge>
    <edge source="PHL" target="KHM">
      <data key="d0">23987</data>
    </edge>
    <edge source="PHL" target="CAN">
      <data key="d0">4692727</data>
    </edge>
    <edge source="PHL" target="LKA">
      <data key="d0">143930</data>
    </edge>
    <edge source="PHL" target="CHN">
      <data key="d0">2419232</data>
    </edge>
    <edge source="PHL" target="FRA">
      <data key="d0">44853</data>
    </edge>
    <edge source="PHL" target="GRC">
      <data key="d0">34853</data>
    </edge>
    <edge source="PHL" target="HKG">
      <data key="d0">7719319</data>
    </edge>
    <edge source="PHL" target="IDN">
      <data key="d0">15628495</data>
    </edge>
    <edge source="PHL" target="ISR">
      <data key="d0">140212</data>
    </edge>
    <edge source="PHL" target="ITA">
      <data key="d0">566399</data>
    </edge>
    <edge source="PHL" target="JPN">
      <data key="d0">3599166</data>
    </edge>
    <edge source="PHL" target="JOR">
      <data key="d0">102461</data>
    </edge>
    <edge source="PHL" target="KOR">
      <data key="d0">5546588</data>
    </edge>
    <edge source="PHL" target="LBN">
      <data key="d0">91361</data>
    </edge>
    <edge source="PHL" target="MYS">
      <data key="d0">4961105</data>
    </edge>
    <edge source="PHL" target="MUS">
      <data key="d0">195698</data>
    </edge>
    <edge source="PHL" target="OMN">
      <data key="d0">267806</data>
    </edge>
    <edge source="PHL" target="NLD">
      <data key="d0">671458</data>
    </edge>
    <edge source="PHL" target="NZL">
      <data key="d0">789296</data>
    </edge>
    <edge source="PHL" target="NOR">
      <data key="d0">135291</data>
    </edge>
    <edge source="PHL" target="PAK">
      <data key="d0">1257321</data>
    </edge>
    <edge source="PHL" target="RUS">
      <data key="d0">247626</data>
    </edge>
    <edge source="PHL" target="SAU">
      <data key="d0">3115464</data>
    </edge>
    <edge source="PHL" target="IND">
      <data key="d0">51936</data>
    </edge>
    <edge source="PHL" target="SGP">
      <data key="d0">3170816</data>
    </edge>
    <edge source="PHL" target="VNM">
      <data key="d0">1246765</data>
    </edge>
    <edge source="PHL" target="ZAF">
      <data key="d0">27187</data>
    </edge>
    <edge source="PHL" target="ESP">
      <data key="d0">185199</data>
    </edge>
    <edge source="PHL" target="CHE">
      <data key="d0">97792</data>
    </edge>
    <edge source="PHL" target="THA">
      <data key="d0">9588517</data>
    </edge>
    <edge source="PHL" target="ARE">
      <data key="d0">5345614</data>
    </edge>
    <edge source="PHL" target="UGA">
      <data key="d0">25925</data>
    </edge>
    <edge source="PHL" target="GBR">
      <data key="d0">1169018</data>
    </edge>
    <edge source="PHL" target="TZA">
      <data key="d0">14361</data>
    </edge>
    <edge source="PHL" target="USA">
      <data key="d0">15675010</data>
    </edge>
    <edge source="PRT" target="ALB">
      <data key="d0">21718</data>
    </edge>
    <edge source="PRT" target="DZA">
      <data key="d0">368935</data>
    </edge>
    <edge source="PRT" target="AZE">
      <data key="d0">208134</data>
    </edge>
    <edge source="PRT" target="AUS">
      <data key="d0">712024</data>
    </edge>
    <edge source="PRT" target="AUT">
      <data key="d0">72998</data>
    </edge>
    <edge source="PRT" target="BEL">
      <data key="d0">3178172</data>
    </edge>
    <edge source="PRT" target="BRA">
      <data key="d0">2351860</data>
    </edge>
    <edge source="PRT" target="BGR">
      <data key="d0">39086</data>
    </edge>
    <edge source="PRT" target="KHM">
      <data key="d0">15459</data>
    </edge>
    <edge source="PRT" target="CAN">
      <data key="d0">1609097</data>
    </edge>
    <edge source="PRT" target="CHL">
      <data key="d0">316643</data>
    </edge>
    <edge source="PRT" target="CHN">
      <data key="d0">482742</data>
    </edge>
    <edge source="PRT" target="COL">
      <data key="d0">16502</data>
    </edge>
    <edge source="PRT" target="CRI">
      <data key="d0">17306</data>
    </edge>
    <edge source="PRT" target="HRV">
      <data key="d0">26286</data>
    </edge>
    <edge source="PRT" target="CZE">
      <data key="d0">226075</data>
    </edge>
    <edge source="PRT" target="DNK">
      <data key="d0">805828</data>
    </edge>
    <edge source="PRT" target="EST">
      <data key="d0">201665</data>
    </edge>
    <edge source="PRT" target="FIN">
      <data key="d0">260980</data>
    </edge>
    <edge source="PRT" target="FRA">
      <data key="d0">40346176</data>
    </edge>
    <edge source="PRT" target="PSE">
      <data key="d0">34994</data>
    </edge>
    <edge source="PRT" target="DEU">
      <data key="d0">17280004</data>
    </edge>
    <edge source="PRT" target="GHA">
      <data key="d0">50162</data>
    </edge>
    <edge source="PRT" target="GRC">
      <data key="d0">940436</data>
    </edge>
    <edge source="PRT" target="HKG">
      <data key="d0">634662</data>
    </edge>
    <edge source="PRT" target="HUN">
      <data key="d0">137623</data>
    </edge>
    <edge source="PRT" target="IRL">
      <data key="d0">2632631</data>
    </edge>
    <edge source="PRT" target="ISR">
      <data key="d0">2009542</data>
    </edge>
    <edge source="PRT" target="ITA">
      <data key="d0">7780369</data>
    </edge>
    <edge source="PRT" target="CIV">
      <data key="d0">61467</data>
    </edge>
    <edge source="PRT" target="JPN">
      <data key="d0">813590</data>
    </edge>
    <edge source="PRT" target="JOR">
      <data key="d0">27594</data>
    </edge>
    <edge source="PRT" target="KOR">
      <data key="d0">601983</data>
    </edge>
    <edge source="PRT" target="LBN">
      <data key="d0">11427</data>
    </edge>
    <edge source="PRT" target="LVA">
      <data key="d0">115754</data>
    </edge>
    <edge source="PRT" target="LTU">
      <data key="d0">79417</data>
    </edge>
    <edge source="PRT" target="MDG">
      <data key="d0">46597</data>
    </edge>
    <edge source="PRT" target="MRT">
      <data key="d0">172613</data>
    </edge>
    <edge source="PRT" target="MUS">
      <data key="d0">129128</data>
    </edge>
    <edge source="PRT" target="MEX">
      <data key="d0">210089</data>
    </edge>
    <edge source="PRT" target="MAR">
      <data key="d0">1033684</data>
    </edge>
    <edge source="PRT" target="MOZ">
      <data key="d0">1725515</data>
    </edge>
    <edge source="PRT" target="OMN">
      <data key="d0">59641</data>
    </edge>
    <edge source="PRT" target="NAM">
      <data key="d0">37785</data>
    </edge>
    <edge source="PRT" target="NLD">
      <data key="d0">2826910</data>
    </edge>
    <edge source="PRT" target="NZL">
      <data key="d0">78354</data>
    </edge>
    <edge source="PRT" target="PAN">
      <data key="d0">59245</data>
    </edge>
    <edge source="PRT" target="PRY">
      <data key="d0">50664</data>
    </edge>
    <edge source="PRT" target="PER">
      <data key="d0">21934</data>
    </edge>
    <edge source="PRT" target="PHL">
      <data key="d0">134285</data>
    </edge>
    <edge source="PRT" target="POL">
      <data key="d0">8958672</data>
    </edge>
    <edge source="PRT" target="ROU">
      <data key="d0">258220</data>
    </edge>
    <edge source="PRT" target="RUS">
      <data key="d0">462448</data>
    </edge>
    <edge source="PRT" target="SAU">
      <data key="d0">223817</data>
    </edge>
    <edge source="PRT" target="SEN">
      <data key="d0">19850</data>
    </edge>
    <edge source="PRT" target="SGP">
      <data key="d0">62217</data>
    </edge>
    <edge source="PRT" target="SVK">
      <data key="d0">63516</data>
    </edge>
    <edge source="PRT" target="VNM">
      <data key="d0">28643</data>
    </edge>
    <edge source="PRT" target="ZAF">
      <data key="d0">1481536</data>
    </edge>
    <edge source="PRT" target="ESP">
      <data key="d0">157116459</data>
    </edge>
    <edge source="PRT" target="SWE">
      <data key="d0">34225</data>
    </edge>
    <edge source="PRT" target="CHE">
      <data key="d0">4486936</data>
    </edge>
    <edge source="PRT" target="THA">
      <data key="d0">79262</data>
    </edge>
    <edge source="PRT" target="ARE">
      <data key="d0">298913</data>
    </edge>
    <edge source="PRT" target="UKR">
      <data key="d0">383675</data>
    </edge>
    <edge source="PRT" target="EGY">
      <data key="d0">88732</data>
    </edge>
    <edge source="PRT" target="GBR">
      <data key="d0">8122869</data>
    </edge>
    <edge source="PRT" target="USA">
      <data key="d0">2300127</data>
    </edge>
    <edge source="PRT" target="URY">
      <data key="d0">61952</data>
    </edge>
    <edge source="RUS" target="ALB">
      <data key="d0">55295438</data>
    </edge>
    <edge source="RUS" target="DZA">
      <data key="d0">4255551</data>
    </edge>
    <edge source="RUS" target="AZE">
      <data key="d0">150586895</data>
    </edge>
    <edge source="RUS" target="AUS">
      <data key="d0">88469</data>
    </edge>
    <edge source="RUS" target="AUT">
      <data key="d0">436908</data>
    </edge>
    <edge source="RUS" target="ARM">
      <data key="d0">75060489</data>
    </edge>
    <edge source="RUS" target="BEL">
      <data key="d0">4971789</data>
    </edge>
    <edge source="RUS" target="BRA">
      <data key="d0">11940395</data>
    </edge>
    <edge source="RUS" target="BGR">
      <data key="d0">146600</data>
    </edge>
    <edge source="RUS" target="BLR">
      <data key="d0">73534255</data>
    </edge>
    <edge source="RUS" target="CAN">
      <data key="d0">485113</data>
    </edge>
    <edge source="RUS" target="CHN">
      <data key="d0">2504068</data>
    </edge>
    <edge source="RUS" target="HRV">
      <data key="d0">427165</data>
    </edge>
    <edge source="RUS" target="CZE">
      <data key="d0">490681</data>
    </edge>
    <edge source="RUS" target="DNK">
      <data key="d0">1562176</data>
    </edge>
    <edge source="RUS" target="ECU">
      <data key="d0">7385000</data>
    </edge>
    <edge source="RUS" target="ETH">
      <data key="d0">1000005</data>
    </edge>
    <edge source="RUS" target="EST">
      <data key="d0">979407</data>
    </edge>
    <edge source="RUS" target="FIN">
      <data key="d0">7429584</data>
    </edge>
    <edge source="RUS" target="GEO">
      <data key="d0">145822051</data>
    </edge>
    <edge source="RUS" target="GMB">
      <data key="d0">16726</data>
    </edge>
    <edge source="RUS" target="PSE">
      <data key="d0">169648</data>
    </edge>
    <edge source="RUS" target="DEU">
      <data key="d0">30261126</data>
    </edge>
    <edge source="RUS" target="GRC">
      <data key="d0">82534419</data>
    </edge>
    <edge source="RUS" target="HKG">
      <data key="d0">188354</data>
    </edge>
    <edge source="RUS" target="IDN">
      <data key="d0">784320</data>
    </edge>
    <edge source="RUS" target="IRL">
      <data key="d0">9537000</data>
    </edge>
    <edge source="RUS" target="ISR">
      <data key="d0">244822602</data>
    </edge>
    <edge source="RUS" target="ITA">
      <data key="d0">106653833</data>
    </edge>
    <edge source="RUS" target="CIV">
      <data key="d0">719502</data>
    </edge>
    <edge source="RUS" target="JPN">
      <data key="d0">6268571</data>
    </edge>
    <edge source="RUS" target="KAZ">
      <data key="d0">148179686</data>
    </edge>
    <edge source="RUS" target="JOR">
      <data key="d0">160371057</data>
    </edge>
    <edge source="RUS" target="KOR">
      <data key="d0">8499232</data>
    </edge>
    <edge source="RUS" target="KGZ">
      <data key="d0">23546497</data>
    </edge>
    <edge source="RUS" target="LBN">
      <data key="d0">67187659</data>
    </edge>
    <edge source="RUS" target="LVA">
      <data key="d0">73026913</data>
    </edge>
    <edge source="RUS" target="LTU">
      <data key="d0">34686698</data>
    </edge>
    <edge source="RUS" target="MRT">
      <data key="d0">13434688</data>
    </edge>
    <edge source="RUS" target="MEX">
      <data key="d0">27907000</data>
    </edge>
    <edge source="RUS" target="MDA">
      <data key="d0">12302742</data>
    </edge>
    <edge source="RUS" target="MAR">
      <data key="d0">57145447</data>
    </edge>
    <edge source="RUS" target="MOZ">
      <data key="d0">16408047</data>
    </edge>
    <edge source="RUS" target="OMN">
      <data key="d0">9804185</data>
    </edge>
    <edge source="RUS" target="NLD">
      <data key="d0">11054856</data>
    </edge>
    <edge source="RUS" target="NIC">
      <data key="d0">23766151</data>
    </edge>
    <edge source="RUS" target="NOR">
      <data key="d0">11672542</data>
    </edge>
    <edge source="RUS" target="PAK">
      <data key="d0">462787</data>
    </edge>
    <edge source="RUS" target="PER">
      <data key="d0">29890950</data>
    </edge>
    <edge source="RUS" target="POL">
      <data key="d0">5887211</data>
    </edge>
    <edge source="RUS" target="PRT">
      <data key="d0">8126389</data>
    </edge>
    <edge source="RUS" target="ROU">
      <data key="d0">16093586</data>
    </edge>
    <edge source="RUS" target="SAU">
      <data key="d0">536363776</data>
    </edge>
    <edge source="RUS" target="SEN">
      <data key="d0">11716070</data>
    </edge>
    <edge source="RUS" target="SRB">
      <data key="d0">412267</data>
    </edge>
    <edge source="RUS" target="SGP">
      <data key="d0">552088</data>
    </edge>
    <edge source="RUS" target="VNM">
      <data key="d0">19191</data>
    </edge>
    <edge source="RUS" target="SVN">
      <data key="d0">12642</data>
    </edge>
    <edge source="RUS" target="ZAF">
      <data key="d0">30708717</data>
    </edge>
    <edge source="RUS" target="ZWE">
      <data key="d0">2463013</data>
    </edge>
    <edge source="RUS" target="ESP">
      <data key="d0">161788598</data>
    </edge>
    <edge source="RUS" target="CHE">
      <data key="d0">9340858</data>
    </edge>
    <edge source="RUS" target="THA">
      <data key="d0">1439657</data>
    </edge>
    <edge source="RUS" target="ARE">
      <data key="d0">33462901</data>
    </edge>
    <edge source="RUS" target="TUN">
      <data key="d0">66406696</data>
    </edge>
    <edge source="RUS" target="TUR">
      <data key="d0">931076506</data>
    </edge>
    <edge source="RUS" target="UGA">
      <data key="d0">30003932</data>
    </edge>
    <edge source="RUS" target="UKR">
      <data key="d0">46562809</data>
    </edge>
    <edge source="RUS" target="EGY">
      <data key="d0">1511668060</data>
    </edge>
    <edge source="RUS" target="GBR">
      <data key="d0">1208909</data>
    </edge>
    <edge source="RUS" target="TZA">
      <data key="d0">39365217</data>
    </edge>
    <edge source="RUS" target="USA">
      <data key="d0">6292819</data>
    </edge>
    <edge source="SAU" target="DZA">
      <data key="d0">3518138</data>
    </edge>
    <edge source="SAU" target="CMR">
      <data key="d0">150134</data>
    </edge>
    <edge source="SAU" target="CAN">
      <data key="d0">96000</data>
    </edge>
    <edge source="SAU" target="CHN">
      <data key="d0">529334</data>
    </edge>
    <edge source="SAU" target="DNK">
      <data key="d0">37067</data>
    </edge>
    <edge source="SAU" target="ETH">
      <data key="d0">1201868</data>
    </edge>
    <edge source="SAU" target="FRA">
      <data key="d0">3729871</data>
    </edge>
    <edge source="SAU" target="HUN">
      <data key="d0">32533</data>
    </edge>
    <edge source="SAU" target="ITA">
      <data key="d0">77600</data>
    </edge>
    <edge source="SAU" target="CIV">
      <data key="d0">901334</data>
    </edge>
    <edge source="SAU" target="KAZ">
      <data key="d0">34400</data>
    </edge>
    <edge source="SAU" target="JOR">
      <data key="d0">78462765</data>
    </edge>
    <edge source="SAU" target="LBN">
      <data key="d0">22025894</data>
    </edge>
    <edge source="SAU" target="MDG">
      <data key="d0">353600</data>
    </edge>
    <edge source="SAU" target="MRT">
      <data key="d0">512001</data>
    </edge>
    <edge source="SAU" target="MAR">
      <data key="d0">802934</data>
    </edge>
    <edge source="SAU" target="OMN">
      <data key="d0">41766719</data>
    </edge>
    <edge source="SAU" target="NLD">
      <data key="d0">31733</data>
    </edge>
    <edge source="SAU" target="PAK">
      <data key="d0">27200</data>
    </edge>
    <edge source="SAU" target="PHL">
      <data key="d0">254934</data>
    </edge>
    <edge source="SAU" target="SRB">
      <data key="d0">78400</data>
    </edge>
    <edge source="SAU" target="IND">
      <data key="d0">205867</data>
    </edge>
    <edge source="SAU" target="SGP">
      <data key="d0">29333</data>
    </edge>
    <edge source="SAU" target="ZAF">
      <data key="d0">841334</data>
    </edge>
    <edge source="SAU" target="SWE">
      <data key="d0">124800</data>
    </edge>
    <edge source="SAU" target="THA">
      <data key="d0">212800</data>
    </edge>
    <edge source="SAU" target="ARE">
      <data key="d0">101708927</data>
    </edge>
    <edge source="SAU" target="TUN">
      <data key="d0">246667</data>
    </edge>
    <edge source="SAU" target="TUR">
      <data key="d0">564267</data>
    </edge>
    <edge source="SAU" target="EGY">
      <data key="d0">8702944</data>
    </edge>
    <edge source="SAU" target="GBR">
      <data key="d0">260800</data>
    </edge>
    <edge source="SAU" target="TZA">
      <data key="d0">183734</data>
    </edge>
    <edge source="SAU" target="USA">
      <data key="d0">605067</data>
    </edge>
    <edge source="SEN" target="BEL">
      <data key="d0">24181</data>
    </edge>
    <edge source="SEN" target="BEN">
      <data key="d0">26931</data>
    </edge>
    <edge source="SEN" target="FRA">
      <data key="d0">145351</data>
    </edge>
    <edge source="SEN" target="GEO">
      <data key="d0">48965</data>
    </edge>
    <edge source="SEN" target="GMB">
      <data key="d0">1883878</data>
    </edge>
    <edge source="SEN" target="ITA">
      <data key="d0">102542</data>
    </edge>
    <edge source="SEN" target="CIV">
      <data key="d0">83175</data>
    </edge>
    <edge source="SEN" target="LBN">
      <data key="d0">26319</data>
    </edge>
    <edge source="SEN" target="MRT">
      <data key="d0">3366239</data>
    </edge>
    <edge source="SEN" target="NLD">
      <data key="d0">31084</data>
    </edge>
    <edge source="SEN" target="NER">
      <data key="d0">658381</data>
    </edge>
    <edge source="SEN" target="VNM">
      <data key="d0">49426</data>
    </edge>
    <edge source="SEN" target="ESP">
      <data key="d0">86446</data>
    </edge>
    <edge source="SEN" target="TUR">
      <data key="d0">2634317</data>
    </edge>
    <edge source="SEN" target="GBR">
      <data key="d0">2853476</data>
    </edge>
    <edge source="SEN" target="USA">
      <data key="d0">33813</data>
    </edge>
    <edge source="SEN" target="BFA">
      <data key="d0">2852189</data>
    </edge>
    <edge source="IND" target="ALB">
      <data key="d0">263046</data>
    </edge>
    <edge source="IND" target="DZA">
      <data key="d0">25734148</data>
    </edge>
    <edge source="IND" target="AZE">
      <data key="d0">6576212</data>
    </edge>
    <edge source="IND" target="ARG">
      <data key="d0">53309</data>
    </edge>
    <edge source="IND" target="AUS">
      <data key="d0">42486414</data>
    </edge>
    <edge source="IND" target="AUT">
      <data key="d0">867378</data>
    </edge>
    <edge source="IND" target="BEL">
      <data key="d0">54148786</data>
    </edge>
    <edge source="IND" target="BWA">
      <data key="d0">681655</data>
    </edge>
    <edge source="IND" target="BRA">
      <data key="d0">276478</data>
    </edge>
    <edge source="IND" target="BGR">
      <data key="d0">1038832</data>
    </edge>
    <edge source="IND" target="BDI">
      <data key="d0">224952</data>
    </edge>
    <edge source="IND" target="BLR">
      <data key="d0">1285790</data>
    </edge>
    <edge source="IND" target="KHM">
      <data key="d0">1860032</data>
    </edge>
    <edge source="IND" target="CMR">
      <data key="d0">79790707</data>
    </edge>
    <edge source="IND" target="CAN">
      <data key="d0">49341446</data>
    </edge>
    <edge source="IND" target="CAF">
      <data key="d0">23049</data>
    </edge>
    <edge source="IND" target="LKA">
      <data key="d0">13030089</data>
    </edge>
    <edge source="IND" target="CHL">
      <data key="d0">161556</data>
    </edge>
    <edge source="IND" target="CHN">
      <data key="d0">4764203</data>
    </edge>
    <edge source="IND" target="COL">
      <data key="d0">369879</data>
    </edge>
    <edge source="IND" target="HRV">
      <data key="d0">613692</data>
    </edge>
    <edge source="IND" target="CZE">
      <data key="d0">108178</data>
    </edge>
    <edge source="IND" target="BEN">
      <data key="d0">197839510</data>
    </edge>
    <edge source="IND" target="DNK">
      <data key="d0">702499</data>
    </edge>
    <edge source="IND" target="ECU">
      <data key="d0">52991</data>
    </edge>
    <edge source="IND" target="SLV">
      <data key="d0">24099</data>
    </edge>
    <edge source="IND" target="ETH">
      <data key="d0">35066545</data>
    </edge>
    <edge source="IND" target="FIN">
      <data key="d0">171008</data>
    </edge>
    <edge source="IND" target="FRA">
      <data key="d0">30050664</data>
    </edge>
    <edge source="IND" target="GEO">
      <data key="d0">20298091</data>
    </edge>
    <edge source="IND" target="GMB">
      <data key="d0">5675778</data>
    </edge>
    <edge source="IND" target="DEU">
      <data key="d0">20147602</data>
    </edge>
    <edge source="IND" target="GHA">
      <data key="d0">24248892</data>
    </edge>
    <edge source="IND" target="GRC">
      <data key="d0">1191529</data>
    </edge>
    <edge source="IND" target="GTM">
      <data key="d0">207931</data>
    </edge>
    <edge source="IND" target="HND">
      <data key="d0">740989</data>
    </edge>
    <edge source="IND" target="HKG">
      <data key="d0">5038822</data>
    </edge>
    <edge source="IND" target="IDN">
      <data key="d0">584590361</data>
    </edge>
    <edge source="IND" target="IRL">
      <data key="d0">355691</data>
    </edge>
    <edge source="IND" target="ISR">
      <data key="d0">14494329</data>
    </edge>
    <edge source="IND" target="ITA">
      <data key="d0">37137109</data>
    </edge>
    <edge source="IND" target="CIV">
      <data key="d0">255716198</data>
    </edge>
    <edge source="IND" target="JAM">
      <data key="d0">1479626</data>
    </edge>
    <edge source="IND" target="JPN">
      <data key="d0">3584373</data>
    </edge>
    <edge source="IND" target="KAZ">
      <data key="d0">88271</data>
    </edge>
    <edge source="IND" target="JOR">
      <data key="d0">86468578</data>
    </edge>
    <edge source="IND" target="KOR">
      <data key="d0">246319742</data>
    </edge>
    <edge source="IND" target="LBN">
      <data key="d0">5670071</data>
    </edge>
    <edge source="IND" target="LVA">
      <data key="d0">66397</data>
    </edge>
    <edge source="IND" target="LTU">
      <data key="d0">1943363</data>
    </edge>
    <edge source="IND" target="MDG">
      <data key="d0">35634807</data>
    </edge>
    <edge source="IND" target="MWI">
      <data key="d0">97643</data>
    </edge>
    <edge source="IND" target="MYS">
      <data key="d0">284988455</data>
    </edge>
    <edge source="IND" target="MRT">
      <data key="d0">5006359</data>
    </edge>
    <edge source="IND" target="MUS">
      <data key="d0">37271487</data>
    </edge>
    <edge source="IND" target="MEX">
      <data key="d0">76986</data>
    </edge>
    <edge source="IND" target="MDA">
      <data key="d0">21199</data>
    </edge>
    <edge source="IND" target="MAR">
      <data key="d0">1107932</data>
    </edge>
    <edge source="IND" target="MOZ">
      <data key="d0">46219562</data>
    </edge>
    <edge source="IND" target="OMN">
      <data key="d0">138842085</data>
    </edge>
    <edge source="IND" target="NAM">
      <data key="d0">7049364</data>
    </edge>
    <edge source="IND" target="NLD">
      <data key="d0">49694038</data>
    </edge>
    <edge source="IND" target="NZL">
      <data key="d0">6936368</data>
    </edge>
    <edge source="IND" target="NIC">
      <data key="d0">411831</data>
    </edge>
    <edge source="IND" target="NER">
      <data key="d0">6877030</data>
    </edge>
    <edge source="IND" target="NOR">
      <data key="d0">2786913</data>
    </edge>
    <edge source="IND" target="PAK">
      <data key="d0">24499301</data>
    </edge>
    <edge source="IND" target="PAN">
      <data key="d0">48153</data>
    </edge>
    <edge source="IND" target="PER">
      <data key="d0">23658</data>
    </edge>
    <edge source="IND" target="PHL">
      <data key="d0">86922131</data>
    </edge>
    <edge source="IND" target="POL">
      <data key="d0">4075228</data>
    </edge>
    <edge source="IND" target="PRT">
      <data key="d0">4537942</data>
    </edge>
    <edge source="IND" target="ROU">
      <data key="d0">112763</data>
    </edge>
    <edge source="IND" target="RUS">
      <data key="d0">28079359</data>
    </edge>
    <edge source="IND" target="SAU">
      <data key="d0">727972201</data>
    </edge>
    <edge source="IND" target="SEN">
      <data key="d0">285867993</data>
    </edge>
    <edge source="IND" target="SGP">
      <data key="d0">77783879</data>
    </edge>
    <edge source="IND" target="SVK">
      <data key="d0">208124</data>
    </edge>
    <edge source="IND" target="VNM">
      <data key="d0">327590408</data>
    </edge>
    <edge source="IND" target="SVN">
      <data key="d0">28180</data>
    </edge>
    <edge source="IND" target="ZAF">
      <data key="d0">168524983</data>
    </edge>
    <edge source="IND" target="ZWE">
      <data key="d0">1678371</data>
    </edge>
    <edge source="IND" target="ESP">
      <data key="d0">22462237</data>
    </edge>
    <edge source="IND" target="SWE">
      <data key="d0">4503399</data>
    </edge>
    <edge source="IND" target="CHE">
      <data key="d0">5467823</data>
    </edge>
    <edge source="IND" target="THA">
      <data key="d0">104981216</data>
    </edge>
    <edge source="IND" target="TGO">
      <data key="d0">49508088</data>
    </edge>
    <edge source="IND" target="ARE">
      <data key="d0">637042813</data>
    </edge>
    <edge source="IND" target="TUN">
      <data key="d0">4839468</data>
    </edge>
    <edge source="IND" target="TUR">
      <data key="d0">12729512</data>
    </edge>
    <edge source="IND" target="UGA">
      <data key="d0">11121426</data>
    </edge>
    <edge source="IND" target="UKR">
      <data key="d0">5192976</data>
    </edge>
    <edge source="IND" target="EGY">
      <data key="d0">94009924</data>
    </edge>
    <edge source="IND" target="GBR">
      <data key="d0">204016610</data>
    </edge>
    <edge source="IND" target="TZA">
      <data key="d0">82425801</data>
    </edge>
    <edge source="IND" target="USA">
      <data key="d0">183704208</data>
    </edge>
    <edge source="IND" target="BFA">
      <data key="d0">2335480</data>
    </edge>
    <edge source="SGP" target="AZE">
      <data key="d0">137323</data>
    </edge>
    <edge source="SGP" target="AUS">
      <data key="d0">10501035</data>
    </edge>
    <edge source="SGP" target="ARM">
      <data key="d0">18990</data>
    </edge>
    <edge source="SGP" target="BEL">
      <data key="d0">1052226</data>
    </edge>
    <edge source="SGP" target="BRA">
      <data key="d0">28362</data>
    </edge>
    <edge source="SGP" target="KHM">
      <data key="d0">1533670</data>
    </edge>
    <edge source="SGP" target="CAN">
      <data key="d0">5530418</data>
    </edge>
    <edge source="SGP" target="LKA">
      <data key="d0">933383</data>
    </edge>
    <edge source="SGP" target="CHL">
      <data key="d0">21921</data>
    </edge>
    <edge source="SGP" target="CHN">
      <data key="d0">8032618</data>
    </edge>
    <edge source="SGP" target="COL">
      <data key="d0">15265</data>
    </edge>
    <edge source="SGP" target="DNK">
      <data key="d0">400273</data>
    </edge>
    <edge source="SGP" target="FRA">
      <data key="d0">3839111</data>
    </edge>
    <edge source="SGP" target="GEO">
      <data key="d0">17366</data>
    </edge>
    <edge source="SGP" target="DEU">
      <data key="d0">614289</data>
    </edge>
    <edge source="SGP" target="GRC">
      <data key="d0">264353</data>
    </edge>
    <edge source="SGP" target="HKG">
      <data key="d0">4731876</data>
    </edge>
    <edge source="SGP" target="IDN">
      <data key="d0">65803520</data>
    </edge>
    <edge source="SGP" target="IRL">
      <data key="d0">670985</data>
    </edge>
    <edge source="SGP" target="ISR">
      <data key="d0">17891</data>
    </edge>
    <edge source="SGP" target="ITA">
      <data key="d0">742663</data>
    </edge>
    <edge source="SGP" target="JPN">
      <data key="d0">26131081</data>
    </edge>
    <edge source="SGP" target="KAZ">
      <data key="d0">40895</data>
    </edge>
    <edge source="SGP" target="JOR">
      <data key="d0">234141</data>
    </edge>
    <edge source="SGP" target="KOR">
      <data key="d0">4662206</data>
    </edge>
    <edge source="SGP" target="KGZ">
      <data key="d0">23914</data>
    </edge>
    <edge source="SGP" target="LBN">
      <data key="d0">237914</data>
    </edge>
    <edge source="SGP" target="LVA">
      <data key="d0">392957</data>
    </edge>
    <edge source="SGP" target="LTU">
      <data key="d0">101864</data>
    </edge>
    <edge source="SGP" target="MYS">
      <data key="d0">29054164</data>
    </edge>
    <edge source="SGP" target="MUS">
      <data key="d0">1122119</data>
    </edge>
    <edge source="SGP" target="OMN">
      <data key="d0">1090615</data>
    </edge>
    <edge source="SGP" target="NLD">
      <data key="d0">7411706</data>
    </edge>
    <edge source="SGP" target="NZL">
      <data key="d0">401743</data>
    </edge>
    <edge source="SGP" target="NOR">
      <data key="d0">1114978</data>
    </edge>
    <edge source="SGP" target="PAK">
      <data key="d0">204262</data>
    </edge>
    <edge source="SGP" target="PER">
      <data key="d0">47638</data>
    </edge>
    <edge source="SGP" target="PHL">
      <data key="d0">3493513</data>
    </edge>
    <edge source="SGP" target="POL">
      <data key="d0">31477</data>
    </edge>
    <edge source="SGP" target="PRT">
      <data key="d0">61359</data>
    </edge>
    <edge source="SGP" target="RUS">
      <data key="d0">280584</data>
    </edge>
    <edge source="SGP" target="SAU">
      <data key="d0">4075084</data>
    </edge>
    <edge source="SGP" target="SEN">
      <data key="d0">16565</data>
    </edge>
    <edge source="SGP" target="IND">
      <data key="d0">2396973</data>
    </edge>
    <edge source="SGP" target="VNM">
      <data key="d0">2602296</data>
    </edge>
    <edge source="SGP" target="ZAF">
      <data key="d0">784650</data>
    </edge>
    <edge source="SGP" target="ESP">
      <data key="d0">781413</data>
    </edge>
    <edge source="SGP" target="SWE">
      <data key="d0">724158</data>
    </edge>
    <edge source="SGP" target="CHE">
      <data key="d0">301356</data>
    </edge>
    <edge source="SGP" target="THA">
      <data key="d0">10714326</data>
    </edge>
    <edge source="SGP" target="ARE">
      <data key="d0">4356074</data>
    </edge>
    <edge source="SGP" target="TUR">
      <data key="d0">37791</data>
    </edge>
    <edge source="SGP" target="EGY">
      <data key="d0">90476</data>
    </edge>
    <edge source="SGP" target="GBR">
      <data key="d0">10645448</data>
    </edge>
    <edge source="SGP" target="TZA">
      <data key="d0">100793</data>
    </edge>
    <edge source="SGP" target="USA">
      <data key="d0">24870170</data>
    </edge>
    <edge source="VNM" target="DZA">
      <data key="d0">35617564</data>
    </edge>
    <edge source="VNM" target="AZE">
      <data key="d0">143700</data>
    </edge>
    <edge source="VNM" target="AUS">
      <data key="d0">7782430</data>
    </edge>
    <edge source="VNM" target="AUT">
      <data key="d0">33523</data>
    </edge>
    <edge source="VNM" target="ARM">
      <data key="d0">136598</data>
    </edge>
    <edge source="VNM" target="BEL">
      <data key="d0">14054252</data>
    </edge>
    <edge source="VNM" target="BRA">
      <data key="d0">9248267</data>
    </edge>
    <edge source="VNM" target="BGR">
      <data key="d0">58490</data>
    </edge>
    <edge source="VNM" target="BLR">
      <data key="d0">305775</data>
    </edge>
    <edge source="VNM" target="KHM">
      <data key="d0">37753273</data>
    </edge>
    <edge source="VNM" target="CMR">
      <data key="d0">43918338</data>
    </edge>
    <edge source="VNM" target="CAN">
      <data key="d0">5079523</data>
    </edge>
    <edge source="VNM" target="LKA">
      <data key="d0">66830</data>
    </edge>
    <edge source="VNM" target="CHL">
      <data key="d0">8204770</data>
    </edge>
    <edge source="VNM" target="CHN">
      <data key="d0">922945722</data>
    </edge>
    <edge source="VNM" target="CRI">
      <data key="d0">120284</data>
    </edge>
    <edge source="VNM" target="HRV">
      <data key="d0">3180075</data>
    </edge>
    <edge source="VNM" target="CZE">
      <data key="d0">1037172</data>
    </edge>
    <edge source="VNM" target="BEN">
      <data key="d0">3123206</data>
    </edge>
    <edge source="VNM" target="DNK">
      <data key="d0">424155</data>
    </edge>
    <edge source="VNM" target="FIN">
      <data key="d0">27000</data>
    </edge>
    <edge source="VNM" target="FRA">
      <data key="d0">11295374</data>
    </edge>
    <edge source="VNM" target="GEO">
      <data key="d0">843575</data>
    </edge>
    <edge source="VNM" target="GMB">
      <data key="d0">465000</data>
    </edge>
    <edge source="VNM" target="DEU">
      <data key="d0">3379502</data>
    </edge>
    <edge source="VNM" target="GHA">
      <data key="d0">149888727</data>
    </edge>
    <edge source="VNM" target="GRC">
      <data key="d0">43950</data>
    </edge>
    <edge source="VNM" target="HKG">
      <data key="d0">125772437</data>
    </edge>
    <edge source="VNM" target="HUN">
      <data key="d0">342918</data>
    </edge>
    <edge source="VNM" target="IDN">
      <data key="d0">463537840</data>
    </edge>
    <edge source="VNM" target="IRL">
      <data key="d0">57586</data>
    </edge>
    <edge source="VNM" target="ISR">
      <data key="d0">8284585</data>
    </edge>
    <edge source="VNM" target="ITA">
      <data key="d0">892152</data>
    </edge>
    <edge source="VNM" target="CIV">
      <data key="d0">203447169</data>
    </edge>
    <edge source="VNM" target="JPN">
      <data key="d0">35828589</data>
    </edge>
    <edge source="VNM" target="JOR">
      <data key="d0">340115</data>
    </edge>
    <edge source="VNM" target="KOR">
      <data key="d0">32248756</data>
    </edge>
    <edge source="VNM" target="LBN">
      <data key="d0">268204</data>
    </edge>
    <edge source="VNM" target="LVA">
      <data key="d0">644250</data>
    </edge>
    <edge source="VNM" target="LTU">
      <data key="d0">1509755</data>
    </edge>
    <edge source="VNM" target="MYS">
      <data key="d0">404785685</data>
    </edge>
    <edge source="VNM" target="MRT">
      <data key="d0">7783650</data>
    </edge>
    <edge source="VNM" target="MUS">
      <data key="d0">284301</data>
    </edge>
    <edge source="VNM" target="MEX">
      <data key="d0">54130</data>
    </edge>
    <edge source="VNM" target="MAR">
      <data key="d0">129429</data>
    </edge>
    <edge source="VNM" target="MOZ">
      <data key="d0">32502907</data>
    </edge>
    <edge source="VNM" target="OMN">
      <data key="d0">52964</data>
    </edge>
    <edge source="VNM" target="NLD">
      <data key="d0">7758318</data>
    </edge>
    <edge source="VNM" target="NZL">
      <data key="d0">914707</data>
    </edge>
    <edge source="VNM" target="NOR">
      <data key="d0">859425</data>
    </edge>
    <edge source="VNM" target="PAK">
      <data key="d0">65735</data>
    </edge>
    <edge source="VNM" target="PAN">
      <data key="d0">34541</data>
    </edge>
    <edge source="VNM" target="PER">
      <data key="d0">1262945</data>
    </edge>
    <edge source="VNM" target="PHL">
      <data key="d0">486278352</data>
    </edge>
    <edge source="VNM" target="POL">
      <data key="d0">1421327</data>
    </edge>
    <edge source="VNM" target="PRT">
      <data key="d0">33495</data>
    </edge>
    <edge source="VNM" target="ROU">
      <data key="d0">15760</data>
    </edge>
    <edge source="VNM" target="RUS">
      <data key="d0">9400611</data>
    </edge>
    <edge source="VNM" target="SAU">
      <data key="d0">13841660</data>
    </edge>
    <edge source="VNM" target="SEN">
      <data key="d0">66396226</data>
    </edge>
    <edge source="VNM" target="IND">
      <data key="d0">1934960</data>
    </edge>
    <edge source="VNM" target="SGP">
      <data key="d0">140220336</data>
    </edge>
    <edge source="VNM" target="SVK">
      <data key="d0">47794</data>
    </edge>
    <edge source="VNM" target="ZAF">
      <data key="d0">20226481</data>
    </edge>
    <edge source="VNM" target="ZWE">
      <data key="d0">1014500</data>
    </edge>
    <edge source="VNM" target="ESP">
      <data key="d0">1495119</data>
    </edge>
    <edge source="VNM" target="SWE">
      <data key="d0">638365</data>
    </edge>
    <edge source="VNM" target="CHE">
      <data key="d0">181984</data>
    </edge>
    <edge source="VNM" target="THA">
      <data key="d0">35160108</data>
    </edge>
    <edge source="VNM" target="TGO">
      <data key="d0">4248292</data>
    </edge>
    <edge source="VNM" target="ARE">
      <data key="d0">6523549</data>
    </edge>
    <edge source="VNM" target="TUR">
      <data key="d0">1830087</data>
    </edge>
    <edge source="VNM" target="UGA">
      <data key="d0">341000</data>
    </edge>
    <edge source="VNM" target="UKR">
      <data key="d0">3791021</data>
    </edge>
    <edge source="VNM" target="GBR">
      <data key="d0">7129401</data>
    </edge>
    <edge source="VNM" target="TZA">
      <data key="d0">25946950</data>
    </edge>
    <edge source="VNM" target="USA">
      <data key="d0">48074022</data>
    </edge>
    <edge source="ZAF" target="AUS">
      <data key="d0">2169174</data>
    </edge>
    <edge source="ZAF" target="BWA">
      <data key="d0">167794544</data>
    </edge>
    <edge source="ZAF" target="BRA">
      <data key="d0">12624</data>
    </edge>
    <edge source="ZAF" target="BGR">
      <data key="d0">108140</data>
    </edge>
    <edge source="ZAF" target="CMR">
      <data key="d0">263124</data>
    </edge>
    <edge source="ZAF" target="CAN">
      <data key="d0">527650</data>
    </edge>
    <edge source="ZAF" target="LKA">
      <data key="d0">419376</data>
    </edge>
    <edge source="ZAF" target="ETH">
      <data key="d0">222238</data>
    </edge>
    <edge source="ZAF" target="FRA">
      <data key="d0">1377974</data>
    </edge>
    <edge source="ZAF" target="DEU">
      <data key="d0">57536</data>
    </edge>
    <edge source="ZAF" target="GHA">
      <data key="d0">2529574</data>
    </edge>
    <edge source="ZAF" target="GRC">
      <data key="d0">19422</data>
    </edge>
    <edge source="ZAF" target="HKG">
      <data key="d0">48851</data>
    </edge>
    <edge source="ZAF" target="IDN">
      <data key="d0">170256</data>
    </edge>
    <edge source="ZAF" target="IRL">
      <data key="d0">25244</data>
    </edge>
    <edge source="ZAF" target="ISR">
      <data key="d0">144815</data>
    </edge>
    <edge source="ZAF" target="ITA">
      <data key="d0">1003249</data>
    </edge>
    <edge source="ZAF" target="CIV">
      <data key="d0">534129</data>
    </edge>
    <edge source="ZAF" target="JPN">
      <data key="d0">411547</data>
    </edge>
    <edge source="ZAF" target="KOR">
      <data key="d0">729618</data>
    </edge>
    <edge source="ZAF" target="MDG">
      <data key="d0">1402504</data>
    </edge>
    <edge source="ZAF" target="MWI">
      <data key="d0">4109116</data>
    </edge>
    <edge source="ZAF" target="MYS">
      <data key="d0">145644</data>
    </edge>
    <edge source="ZAF" target="MRT">
      <data key="d0">587880</data>
    </edge>
    <edge source="ZAF" target="MUS">
      <data key="d0">3837405</data>
    </edge>
    <edge source="ZAF" target="MEX">
      <data key="d0">317724506</data>
    </edge>
    <edge source="ZAF" target="MOZ">
      <data key="d0">53470697</data>
    </edge>
    <edge source="ZAF" target="NAM">
      <data key="d0">72809978</data>
    </edge>
    <edge source="ZAF" target="NLD">
      <data key="d0">289445</data>
    </edge>
    <edge source="ZAF" target="NZL">
      <data key="d0">355999</data>
    </edge>
    <edge source="ZAF" target="NER">
      <data key="d0">1125679</data>
    </edge>
    <edge source="ZAF" target="PHL">
      <data key="d0">18948423</data>
    </edge>
    <edge source="ZAF" target="SAU">
      <data key="d0">72439</data>
    </edge>
    <edge source="ZAF" target="SEN">
      <data key="d0">1310852</data>
    </edge>
    <edge source="ZAF" target="IND">
      <data key="d0">19409</data>
    </edge>
    <edge source="ZAF" target="SGP">
      <data key="d0">180768</data>
    </edge>
    <edge source="ZAF" target="VNM">
      <data key="d0">41879</data>
    </edge>
    <edge source="ZAF" target="ZWE">
      <data key="d0">110973150</data>
    </edge>
    <edge source="ZAF" target="THA">
      <data key="d0">3247773</data>
    </edge>
    <edge source="ZAF" target="ARE">
      <data key="d0">2804903</data>
    </edge>
    <edge source="ZAF" target="UGA">
      <data key="d0">324909</data>
    </edge>
    <edge source="ZAF" target="EGY">
      <data key="d0">81600</data>
    </edge>
    <edge source="ZAF" target="GBR">
      <data key="d0">3163725</data>
    </edge>
    <edge source="ZAF" target="TZA">
      <data key="d0">2943708</data>
    </edge>
    <edge source="ZAF" target="USA">
      <data key="d0">335861</data>
    </edge>
    <edge source="ZAF" target="URY">
      <data key="d0">15886</data>
    </edge>
    <edge source="ZWE" target="BWA">
      <data key="d0">809745</data>
    </edge>
    <edge source="ZWE" target="ETH">
      <data key="d0">25200</data>
    </edge>
    <edge source="ZWE" target="MWI">
      <data key="d0">77410</data>
    </edge>
    <edge source="ZWE" target="MOZ">
      <data key="d0">1244245</data>
    </edge>
    <edge source="ZWE" target="NAM">
      <data key="d0">53842</data>
    </edge>
    <edge source="ZWE" target="ZAF">
      <data key="d0">742873</data>
    </edge>
    <edge source="ZWE" target="GBR">
      <data key="d0">40896</data>
    </edge>
    <edge source="ESP" target="ALB">
      <data key="d0">886958</data>
    </edge>
    <edge source="ESP" target="DZA">
      <data key="d0">20040058</data>
    </edge>
    <edge source="ESP" target="AZE">
      <data key="d0">30971</data>
    </edge>
    <edge source="ESP" target="ARG">
      <data key="d0">264681</data>
    </edge>
    <edge source="ESP" target="AUS">
      <data key="d0">11072165</data>
    </edge>
    <edge source="ESP" target="AUT">
      <data key="d0">7241742</data>
    </edge>
    <edge source="ESP" target="BEL">
      <data key="d0">86425359</data>
    </edge>
    <edge source="ESP" target="BRA">
      <data key="d0">2145802</data>
    </edge>
    <edge source="ESP" target="BGR">
      <data key="d0">4180712</data>
    </edge>
    <edge source="ESP" target="CMR">
      <data key="d0">304173</data>
    </edge>
    <edge source="ESP" target="CAN">
      <data key="d0">8184559</data>
    </edge>
    <edge source="ESP" target="LKA">
      <data key="d0">220621</data>
    </edge>
    <edge source="ESP" target="CHL">
      <data key="d0">1888792</data>
    </edge>
    <edge source="ESP" target="CHN">
      <data key="d0">5088340</data>
    </edge>
    <edge source="ESP" target="COL">
      <data key="d0">1292996</data>
    </edge>
    <edge source="ESP" target="CRI">
      <data key="d0">249780</data>
    </edge>
    <edge source="ESP" target="HRV">
      <data key="d0">662471</data>
    </edge>
    <edge source="ESP" target="CZE">
      <data key="d0">7585460</data>
    </edge>
    <edge source="ESP" target="BEN">
      <data key="d0">191759</data>
    </edge>
    <edge source="ESP" target="DNK">
      <data key="d0">6919634</data>
    </edge>
    <edge source="ESP" target="ECU">
      <data key="d0">429806</data>
    </edge>
    <edge source="ESP" target="ETH">
      <data key="d0">18461</data>
    </edge>
    <edge source="ESP" target="EST">
      <data key="d0">335099</data>
    </edge>
    <edge source="ESP" target="FIN">
      <data key="d0">9503907</data>
    </edge>
    <edge source="ESP" target="FRA">
      <data key="d0">253084811</data>
    </edge>
    <edge source="ESP" target="GEO">
      <data key="d0">23128</data>
    </edge>
    <edge source="ESP" target="GMB">
      <data key="d0">541146</data>
    </edge>
    <edge source="ESP" target="PSE">
      <data key="d0">16723</data>
    </edge>
    <edge source="ESP" target="DEU">
      <data key="d0">104403628</data>
    </edge>
    <edge source="ESP" target="GHA">
      <data key="d0">77956</data>
    </edge>
    <edge source="ESP" target="GRC">
      <data key="d0">14050571</data>
    </edge>
    <edge source="ESP" target="GTM">
      <data key="d0">75375</data>
    </edge>
    <edge source="ESP" target="HND">
      <data key="d0">12800</data>
    </edge>
    <edge source="ESP" target="HKG">
      <data key="d0">592110</data>
    </edge>
    <edge source="ESP" target="HUN">
      <data key="d0">3655712</data>
    </edge>
    <edge source="ESP" target="IDN">
      <data key="d0">165978</data>
    </edge>
    <edge source="ESP" target="IRL">
      <data key="d0">5287324</data>
    </edge>
    <edge source="ESP" target="ISR">
      <data key="d0">7548078</data>
    </edge>
    <edge source="ESP" target="ITA">
      <data key="d0">146369403</data>
    </edge>
    <edge source="ESP" target="CIV">
      <data key="d0">968038</data>
    </edge>
    <edge source="ESP" target="JPN">
      <data key="d0">3047132</data>
    </edge>
    <edge source="ESP" target="KAZ">
      <data key="d0">60863</data>
    </edge>
    <edge source="ESP" target="JOR">
      <data key="d0">1123714</data>
    </edge>
    <edge source="ESP" target="KOR">
      <data key="d0">3729992</data>
    </edge>
    <edge source="ESP" target="LBN">
      <data key="d0">5915987</data>
    </edge>
    <edge source="ESP" target="LVA">
      <data key="d0">418242</data>
    </edge>
    <edge source="ESP" target="LTU">
      <data key="d0">300483</data>
    </edge>
    <edge source="ESP" target="MYS">
      <data key="d0">304125</data>
    </edge>
    <edge source="ESP" target="MRT">
      <data key="d0">3729423</data>
    </edge>
    <edge source="ESP" target="MUS">
      <data key="d0">333785</data>
    </edge>
    <edge source="ESP" target="MEX">
      <data key="d0">8609814</data>
    </edge>
    <edge source="ESP" target="MDA">
      <data key="d0">82188</data>
    </edge>
    <edge source="ESP" target="MAR">
      <data key="d0">19590369</data>
    </edge>
    <edge source="ESP" target="MOZ">
      <data key="d0">133354</data>
    </edge>
    <edge source="ESP" target="OMN">
      <data key="d0">900704</data>
    </edge>
    <edge source="ESP" target="NLD">
      <data key="d0">41036069</data>
    </edge>
    <edge source="ESP" target="NZL">
      <data key="d0">1700117</data>
    </edge>
    <edge source="ESP" target="NER">
      <data key="d0">62092</data>
    </edge>
    <edge source="ESP" target="NOR">
      <data key="d0">8152729</data>
    </edge>
    <edge source="ESP" target="PAN">
      <data key="d0">1375307</data>
    </edge>
    <edge source="ESP" target="PER">
      <data key="d0">204776</data>
    </edge>
    <edge source="ESP" target="PHL">
      <data key="d0">97966</data>
    </edge>
    <edge source="ESP" target="POL">
      <data key="d0">6153895</data>
    </edge>
    <edge source="ESP" target="PRT">
      <data key="d0">437247828</data>
    </edge>
    <edge source="ESP" target="ROU">
      <data key="d0">2978671</data>
    </edge>
    <edge source="ESP" target="RUS">
      <data key="d0">1839794</data>
    </edge>
    <edge source="ESP" target="SAU">
      <data key="d0">8585318</data>
    </edge>
    <edge source="ESP" target="SEN">
      <data key="d0">1539346</data>
    </edge>
    <edge source="ESP" target="SRB">
      <data key="d0">192408</data>
    </edge>
    <edge source="ESP" target="IND">
      <data key="d0">686092</data>
    </edge>
    <edge source="ESP" target="SGP">
      <data key="d0">434046</data>
    </edge>
    <edge source="ESP" target="SVK">
      <data key="d0">1521833</data>
    </edge>
    <edge source="ESP" target="VNM">
      <data key="d0">342767</data>
    </edge>
    <edge source="ESP" target="SVN">
      <data key="d0">647884</data>
    </edge>
    <edge source="ESP" target="ZAF">
      <data key="d0">1305404</data>
    </edge>
    <edge source="ESP" target="SWE">
      <data key="d0">13872312</data>
    </edge>
    <edge source="ESP" target="CHE">
      <data key="d0">20948590</data>
    </edge>
    <edge source="ESP" target="THA">
      <data key="d0">303435</data>
    </edge>
    <edge source="ESP" target="ARE">
      <data key="d0">8913987</data>
    </edge>
    <edge source="ESP" target="TUN">
      <data key="d0">28176878</data>
    </edge>
    <edge source="ESP" target="TUR">
      <data key="d0">3519236</data>
    </edge>
    <edge source="ESP" target="UKR">
      <data key="d0">576319</data>
    </edge>
    <edge source="ESP" target="MKD">
      <data key="d0">145339</data>
    </edge>
    <edge source="ESP" target="EGY">
      <data key="d0">793076</data>
    </edge>
    <edge source="ESP" target="GBR">
      <data key="d0">196869929</data>
    </edge>
    <edge source="ESP" target="USA">
      <data key="d0">35225296</data>
    </edge>
    <edge source="ESP" target="BFA">
      <data key="d0">11175</data>
    </edge>
    <edge source="ESP" target="URY">
      <data key="d0">361393</data>
    </edge>
    <edge source="CHE" target="AUS">
      <data key="d0">1596119</data>
    </edge>
    <edge source="CHE" target="AUT">
      <data key="d0">24646649</data>
    </edge>
    <edge source="CHE" target="BEL">
      <data key="d0">13983334</data>
    </edge>
    <edge source="CHE" target="BRA">
      <data key="d0">798930</data>
    </edge>
    <edge source="CHE" target="BGR">
      <data key="d0">114266</data>
    </edge>
    <edge source="CHE" target="KHM">
      <data key="d0">18802</data>
    </edge>
    <edge source="CHE" target="CAN">
      <data key="d0">4715138</data>
    </edge>
    <edge source="CHE" target="CHN">
      <data key="d0">1515564</data>
    </edge>
    <edge source="CHE" target="COL">
      <data key="d0">11007</data>
    </edge>
    <edge source="CHE" target="CRI">
      <data key="d0">41750</data>
    </edge>
    <edge source="CHE" target="HRV">
      <data key="d0">888543</data>
    </edge>
    <edge source="CHE" target="CZE">
      <data key="d0">4378714</data>
    </edge>
    <edge source="CHE" target="DNK">
      <data key="d0">614742</data>
    </edge>
    <edge source="CHE" target="ETH">
      <data key="d0">14539</data>
    </edge>
    <edge source="CHE" target="FIN">
      <data key="d0">2770380</data>
    </edge>
    <edge source="CHE" target="FRA">
      <data key="d0">116700514</data>
    </edge>
    <edge source="CHE" target="DEU">
      <data key="d0">80789150</data>
    </edge>
    <edge source="CHE" target="GRC">
      <data key="d0">366069</data>
    </edge>
    <edge source="CHE" target="HND">
      <data key="d0">26854</data>
    </edge>
    <edge source="CHE" target="HKG">
      <data key="d0">2438274</data>
    </edge>
    <edge source="CHE" target="HUN">
      <data key="d0">692270</data>
    </edge>
    <edge source="CHE" target="IDN">
      <data key="d0">434302</data>
    </edge>
    <edge source="CHE" target="IRL">
      <data key="d0">36130</data>
    </edge>
    <edge source="CHE" target="ISR">
      <data key="d0">1712375</data>
    </edge>
    <edge source="CHE" target="ITA">
      <data key="d0">50254972</data>
    </edge>
    <edge source="CHE" target="JPN">
      <data key="d0">4917797</data>
    </edge>
    <edge source="CHE" target="JOR">
      <data key="d0">88127</data>
    </edge>
    <edge source="CHE" target="KOR">
      <data key="d0">1020937</data>
    </edge>
    <edge source="CHE" target="LBN">
      <data key="d0">140945</data>
    </edge>
    <edge source="CHE" target="MYS">
      <data key="d0">157048</data>
    </edge>
    <edge source="CHE" target="MAR">
      <data key="d0">341145</data>
    </edge>
    <edge source="CHE" target="OMN">
      <data key="d0">74983</data>
    </edge>
    <edge source="CHE" target="NLD">
      <data key="d0">3735409</data>
    </edge>
    <edge source="CHE" target="NOR">
      <data key="d0">1190351</data>
    </edge>
    <edge source="CHE" target="PAK">
      <data key="d0">11206</data>
    </edge>
    <edge source="CHE" target="PHL">
      <data key="d0">192288</data>
    </edge>
    <edge source="CHE" target="POL">
      <data key="d0">451566</data>
    </edge>
    <edge source="CHE" target="PRT">
      <data key="d0">133104</data>
    </edge>
    <edge source="CHE" target="ROU">
      <data key="d0">34099</data>
    </edge>
    <edge source="CHE" target="RUS">
      <data key="d0">677489</data>
    </edge>
    <edge source="CHE" target="SAU">
      <data key="d0">6345663</data>
    </edge>
    <edge source="CHE" target="SRB">
      <data key="d0">28288</data>
    </edge>
    <edge source="CHE" target="IND">
      <data key="d0">104309</data>
    </edge>
    <edge source="CHE" target="SGP">
      <data key="d0">2241525</data>
    </edge>
    <edge source="CHE" target="SVK">
      <data key="d0">546079</data>
    </edge>
    <edge source="CHE" target="VNM">
      <data key="d0">30083</data>
    </edge>
    <edge source="CHE" target="ZAF">
      <data key="d0">44345</data>
    </edge>
    <edge source="CHE" target="ESP">
      <data key="d0">10806509</data>
    </edge>
    <edge source="CHE" target="SWE">
      <data key="d0">2699160</data>
    </edge>
    <edge source="CHE" target="THA">
      <data key="d0">1523501</data>
    </edge>
    <edge source="CHE" target="ARE">
      <data key="d0">3904170</data>
    </edge>
    <edge source="CHE" target="TUR">
      <data key="d0">1999760</data>
    </edge>
    <edge source="CHE" target="EGY">
      <data key="d0">12889</data>
    </edge>
    <edge source="CHE" target="GBR">
      <data key="d0">9761427</data>
    </edge>
    <edge source="CHE" target="USA">
      <data key="d0">11939965</data>
    </edge>
    <edge source="THA" target="DZA">
      <data key="d0">1825734</data>
    </edge>
    <edge source="THA" target="ARG">
      <data key="d0">27537</data>
    </edge>
    <edge source="THA" target="AUS">
      <data key="d0">104734372</data>
    </edge>
    <edge source="THA" target="AUT">
      <data key="d0">2503253</data>
    </edge>
    <edge source="THA" target="ARM">
      <data key="d0">112748</data>
    </edge>
    <edge source="THA" target="BEL">
      <data key="d0">22570417</data>
    </edge>
    <edge source="THA" target="BWA">
      <data key="d0">54819</data>
    </edge>
    <edge source="THA" target="BRA">
      <data key="d0">761536</data>
    </edge>
    <edge source="THA" target="BGR">
      <data key="d0">22438</data>
    </edge>
    <edge source="THA" target="KHM">
      <data key="d0">49798761</data>
    </edge>
    <edge source="THA" target="CMR">
      <data key="d0">140537533</data>
    </edge>
    <edge source="THA" target="CAN">
      <data key="d0">97265178</data>
    </edge>
    <edge source="THA" target="LKA">
      <data key="d0">4607702</data>
    </edge>
    <edge source="THA" target="CHL">
      <data key="d0">233409</data>
    </edge>
    <edge source="THA" target="CHN">
      <data key="d0">185431003</data>
    </edge>
    <edge source="THA" target="COL">
      <data key="d0">111612</data>
    </edge>
    <edge source="THA" target="HRV">
      <data key="d0">1968952</data>
    </edge>
    <edge source="THA" target="CZE">
      <data key="d0">6208748</data>
    </edge>
    <edge source="THA" target="BEN">
      <data key="d0">190158866</data>
    </edge>
    <edge source="THA" target="DNK">
      <data key="d0">3281556</data>
    </edge>
    <edge source="THA" target="ECU">
      <data key="d0">285245</data>
    </edge>
    <edge source="THA" target="ETH">
      <data key="d0">517951</data>
    </edge>
    <edge source="THA" target="EST">
      <data key="d0">135551</data>
    </edge>
    <edge source="THA" target="FIN">
      <data key="d0">1810427</data>
    </edge>
    <edge source="THA" target="FRA">
      <data key="d0">81827577</data>
    </edge>
    <edge source="THA" target="GEO">
      <data key="d0">6431381</data>
    </edge>
    <edge source="THA" target="GMB">
      <data key="d0">1723172</data>
    </edge>
    <edge source="THA" target="DEU">
      <data key="d0">27270222</data>
    </edge>
    <edge source="THA" target="GHA">
      <data key="d0">132978578</data>
    </edge>
    <edge source="THA" target="GRC">
      <data key="d0">1249584</data>
    </edge>
    <edge source="THA" target="GTM">
      <data key="d0">53028</data>
    </edge>
    <edge source="THA" target="HKG">
      <data key="d0">217447386</data>
    </edge>
    <edge source="THA" target="HUN">
      <data key="d0">169943</data>
    </edge>
    <edge source="THA" target="IDN">
      <data key="d0">202191479</data>
    </edge>
    <edge source="THA" target="IRL">
      <data key="d0">1956997</data>
    </edge>
    <edge source="THA" target="ISR">
      <data key="d0">50657712</data>
    </edge>
    <edge source="THA" target="ITA">
      <data key="d0">17604816</data>
    </edge>
    <edge source="THA" target="CIV">
      <data key="d0">238646751</data>
    </edge>
    <edge source="THA" target="JAM">
      <data key="d0">629537</data>
    </edge>
    <edge source="THA" target="JPN">
      <data key="d0">209570887</data>
    </edge>
    <edge source="THA" target="JOR">
      <data key="d0">4383334</data>
    </edge>
    <edge source="THA" target="KOR">
      <data key="d0">27094825</data>
    </edge>
    <edge source="THA" target="LBN">
      <data key="d0">6883197</data>
    </edge>
    <edge source="THA" target="LVA">
      <data key="d0">33404</data>
    </edge>
    <edge source="THA" target="LTU">
      <data key="d0">56058</data>
    </edge>
    <edge source="THA" target="MDG">
      <data key="d0">310404</data>
    </edge>
    <edge source="THA" target="MYS">
      <data key="d0">116001380</data>
    </edge>
    <edge source="THA" target="MRT">
      <data key="d0">24734164</data>
    </edge>
    <edge source="THA" target="MUS">
      <data key="d0">1361105</data>
    </edge>
    <edge source="THA" target="MEX">
      <data key="d0">376915</data>
    </edge>
    <edge source="THA" target="MAR">
      <data key="d0">95644</data>
    </edge>
    <edge source="THA" target="MOZ">
      <data key="d0">102277870</data>
    </edge>
    <edge source="THA" target="OMN">
      <data key="d0">8911842</data>
    </edge>
    <edge source="THA" target="NAM">
      <data key="d0">810500</data>
    </edge>
    <edge source="THA" target="NLD">
      <data key="d0">48093010</data>
    </edge>
    <edge source="THA" target="NZL">
      <data key="d0">18860686</data>
    </edge>
    <edge source="THA" target="NER">
      <data key="d0">12867560</data>
    </edge>
    <edge source="THA" target="NOR">
      <data key="d0">11132707</data>
    </edge>
    <edge source="THA" target="PAK">
      <data key="d0">7934449</data>
    </edge>
    <edge source="THA" target="PAN">
      <data key="d0">25337</data>
    </edge>
    <edge source="THA" target="PER">
      <data key="d0">5938846</data>
    </edge>
    <edge source="THA" target="PHL">
      <data key="d0">51549413</data>
    </edge>
    <edge source="THA" target="POL">
      <data key="d0">1950239</data>
    </edge>
    <edge source="THA" target="PRT">
      <data key="d0">1603536</data>
    </edge>
    <edge source="THA" target="ROU">
      <data key="d0">112729</data>
    </edge>
    <edge source="THA" target="RUS">
      <data key="d0">7258546</data>
    </edge>
    <edge source="THA" target="SAU">
      <data key="d0">66962741</data>
    </edge>
    <edge source="THA" target="SEN">
      <data key="d0">52771068</data>
    </edge>
    <edge source="THA" target="SRB">
      <data key="d0">241929</data>
    </edge>
    <edge source="THA" target="IND">
      <data key="d0">1915747</data>
    </edge>
    <edge source="THA" target="SGP">
      <data key="d0">139218334</data>
    </edge>
    <edge source="THA" target="VNM">
      <data key="d0">47068286</data>
    </edge>
    <edge source="THA" target="SVN">
      <data key="d0">36281</data>
    </edge>
    <edge source="THA" target="ZAF">
      <data key="d0">234308638</data>
    </edge>
    <edge source="THA" target="ZWE">
      <data key="d0">323622</data>
    </edge>
    <edge source="THA" target="ESP">
      <data key="d0">27371790</data>
    </edge>
    <edge source="THA" target="SWE">
      <data key="d0">12631044</data>
    </edge>
    <edge source="THA" target="CHE">
      <data key="d0">12671113</data>
    </edge>
    <edge source="THA" target="TGO">
      <data key="d0">29583101</data>
    </edge>
    <edge source="THA" target="ARE">
      <data key="d0">46516200</data>
    </edge>
    <edge source="THA" target="TUN">
      <data key="d0">37811</data>
    </edge>
    <edge source="THA" target="TUR">
      <data key="d0">3053156</data>
    </edge>
    <edge source="THA" target="UGA">
      <data key="d0">10769</data>
    </edge>
    <edge source="THA" target="UKR">
      <data key="d0">1713151</data>
    </edge>
    <edge source="THA" target="EGY">
      <data key="d0">2449320</data>
    </edge>
    <edge source="THA" target="GBR">
      <data key="d0">53805083</data>
    </edge>
    <edge source="THA" target="TZA">
      <data key="d0">1683925</data>
    </edge>
    <edge source="THA" target="USA">
      <data key="d0">475960219</data>
    </edge>
    <edge source="THA" target="BFA">
      <data key="d0">2689183</data>
    </edge>
    <edge source="THA" target="URY">
      <data key="d0">23170</data>
    </edge>
    <edge source="TGO" target="CMR">
      <data key="d0">16251</data>
    </edge>
    <edge source="TGO" target="BEN">
      <data key="d0">277217</data>
    </edge>
    <edge source="TGO" target="GMB">
      <data key="d0">36445</data>
    </edge>
    <edge source="TGO" target="GHA">
      <data key="d0">2776970</data>
    </edge>
    <edge source="TGO" target="NER">
      <data key="d0">7520990</data>
    </edge>
    <edge source="TGO" target="SEN">
      <data key="d0">46485</data>
    </edge>
    <edge source="TGO" target="BFA">
      <data key="d0">1269916</data>
    </edge>
    <edge source="ARE" target="DZA">
      <data key="d0">865918</data>
    </edge>
    <edge source="ARE" target="AZE">
      <data key="d0">228023</data>
    </edge>
    <edge source="ARE" target="AUS">
      <data key="d0">2468388</data>
    </edge>
    <edge source="ARE" target="ARM">
      <data key="d0">358138</data>
    </edge>
    <edge source="ARE" target="BEL">
      <data key="d0">191103</data>
    </edge>
    <edge source="ARE" target="BWA">
      <data key="d0">140448</data>
    </edge>
    <edge source="ARE" target="BDI">
      <data key="d0">50850</data>
    </edge>
    <edge source="ARE" target="BLR">
      <data key="d0">12721</data>
    </edge>
    <edge source="ARE" target="KHM">
      <data key="d0">17110</data>
    </edge>
    <edge source="ARE" target="CMR">
      <data key="d0">631698</data>
    </edge>
    <edge source="ARE" target="CAN">
      <data key="d0">1215832</data>
    </edge>
    <edge source="ARE" target="LKA">
      <data key="d0">9771427</data>
    </edge>
    <edge source="ARE" target="CHN">
      <data key="d0">253923</data>
    </edge>
    <edge source="ARE" target="COL">
      <data key="d0">71744</data>
    </edge>
    <edge source="ARE" target="HRV">
      <data key="d0">39663</data>
    </edge>
    <edge source="ARE" target="BEN">
      <data key="d0">1345442</data>
    </edge>
    <edge source="ARE" target="DNK">
      <data key="d0">75636</data>
    </edge>
    <edge source="ARE" target="SLV">
      <data key="d0">70592</data>
    </edge>
    <edge source="ARE" target="ETH">
      <data key="d0">1822908</data>
    </edge>
    <edge source="ARE" target="FRA">
      <data key="d0">472196</data>
    </edge>
    <edge source="ARE" target="GEO">
      <data key="d0">27706</data>
    </edge>
    <edge source="ARE" target="GMB">
      <data key="d0">484831</data>
    </edge>
    <edge source="ARE" target="PSE">
      <data key="d0">21601</data>
    </edge>
    <edge source="ARE" target="DEU">
      <data key="d0">51687</data>
    </edge>
    <edge source="ARE" target="GHA">
      <data key="d0">1472132</data>
    </edge>
    <edge source="ARE" target="GRC">
      <data key="d0">35043</data>
    </edge>
    <edge source="ARE" target="HND">
      <data key="d0">334658</data>
    </edge>
    <edge source="ARE" target="HKG">
      <data key="d0">255462</data>
    </edge>
    <edge source="ARE" target="IDN">
      <data key="d0">22944</data>
    </edge>
    <edge source="ARE" target="IRL">
      <data key="d0">45241</data>
    </edge>
    <edge source="ARE" target="ITA">
      <data key="d0">215878</data>
    </edge>
    <edge source="ARE" target="CIV">
      <data key="d0">38730</data>
    </edge>
    <edge source="ARE" target="JPN">
      <data key="d0">666930</data>
    </edge>
    <edge source="ARE" target="KAZ">
      <data key="d0">100425</data>
    </edge>
    <edge source="ARE" target="JOR">
      <data key="d0">3208541</data>
    </edge>
    <edge source="ARE" target="KOR">
      <data key="d0">42630</data>
    </edge>
    <edge source="ARE" target="LBN">
      <data key="d0">3976775</data>
    </edge>
    <edge source="ARE" target="MDG">
      <data key="d0">2052183</data>
    </edge>
    <edge source="ARE" target="MWI">
      <data key="d0">20307</data>
    </edge>
    <edge source="ARE" target="MYS">
      <data key="d0">962877</data>
    </edge>
    <edge source="ARE" target="MRT">
      <data key="d0">1706254</data>
    </edge>
    <edge source="ARE" target="MUS">
      <data key="d0">804995</data>
    </edge>
    <edge source="ARE" target="MAR">
      <data key="d0">1742127</data>
    </edge>
    <edge source="ARE" target="MOZ">
      <data key="d0">965536</data>
    </edge>
    <edge source="ARE" target="OMN">
      <data key="d0">52546194</data>
    </edge>
    <edge source="ARE" target="NAM">
      <data key="d0">122757</data>
    </edge>
    <edge source="ARE" target="NLD">
      <data key="d0">31223</data>
    </edge>
    <edge source="ARE" target="NZL">
      <data key="d0">764827</data>
    </edge>
    <edge source="ARE" target="NER">
      <data key="d0">22410</data>
    </edge>
    <edge source="ARE" target="NOR">
      <data key="d0">40218</data>
    </edge>
    <edge source="ARE" target="PAK">
      <data key="d0">5822007</data>
    </edge>
    <edge source="ARE" target="PHL">
      <data key="d0">90719</data>
    </edge>
    <edge source="ARE" target="PRT">
      <data key="d0">85340</data>
    </edge>
    <edge source="ARE" target="RUS">
      <data key="d0">54803</data>
    </edge>
    <edge source="ARE" target="SAU">
      <data key="d0">30875837</data>
    </edge>
    <edge source="ARE" target="SEN">
      <data key="d0">100185</data>
    </edge>
    <edge source="ARE" target="IND">
      <data key="d0">3981652</data>
    </edge>
    <edge source="ARE" target="SGP">
      <data key="d0">1701981</data>
    </edge>
    <edge source="ARE" target="VNM">
      <data key="d0">88491</data>
    </edge>
    <edge source="ARE" target="ZAF">
      <data key="d0">2281309</data>
    </edge>
    <edge source="ARE" target="ZWE">
      <data key="d0">338982</data>
    </edge>
    <edge source="ARE" target="ESP">
      <data key="d0">80994</data>
    </edge>
    <edge source="ARE" target="SWE">
      <data key="d0">101301</data>
    </edge>
    <edge source="ARE" target="CHE">
      <data key="d0">25342</data>
    </edge>
    <edge source="ARE" target="THA">
      <data key="d0">157612</data>
    </edge>
    <edge source="ARE" target="TGO">
      <data key="d0">494239</data>
    </edge>
    <edge source="ARE" target="TUN">
      <data key="d0">258602</data>
    </edge>
    <edge source="ARE" target="TUR">
      <data key="d0">9582320</data>
    </edge>
    <edge source="ARE" target="UGA">
      <data key="d0">512665</data>
    </edge>
    <edge source="ARE" target="EGY">
      <data key="d0">8986420</data>
    </edge>
    <edge source="ARE" target="GBR">
      <data key="d0">718594</data>
    </edge>
    <edge source="ARE" target="TZA">
      <data key="d0">6848232</data>
    </edge>
    <edge source="ARE" target="USA">
      <data key="d0">10544118</data>
    </edge>
    <edge source="TUR" target="ALB">
      <data key="d0">19955934</data>
    </edge>
    <edge source="TUR" target="DZA">
      <data key="d0">28260818</data>
    </edge>
    <edge source="TUR" target="AZE">
      <data key="d0">33489083</data>
    </edge>
    <edge source="TUR" target="AUS">
      <data key="d0">3042158</data>
    </edge>
    <edge source="TUR" target="AUT">
      <data key="d0">1161841</data>
    </edge>
    <edge source="TUR" target="BEL">
      <data key="d0">15915395</data>
    </edge>
    <edge source="TUR" target="BOL">
      <data key="d0">701517</data>
    </edge>
    <edge source="TUR" target="BWA">
      <data key="d0">235696</data>
    </edge>
    <edge source="TUR" target="BRA">
      <data key="d0">416853</data>
    </edge>
    <edge source="TUR" target="BGR">
      <data key="d0">8742863</data>
    </edge>
    <edge source="TUR" target="BDI">
      <data key="d0">130728</data>
    </edge>
    <edge source="TUR" target="BLR">
      <data key="d0">12569</data>
    </edge>
    <edge source="TUR" target="KHM">
      <data key="d0">11160</data>
    </edge>
    <edge source="TUR" target="CMR">
      <data key="d0">14844194</data>
    </edge>
    <edge source="TUR" target="CAN">
      <data key="d0">6006482</data>
    </edge>
    <edge source="TUR" target="CAF">
      <data key="d0">490104</data>
    </edge>
    <edge source="TUR" target="LKA">
      <data key="d0">47704</data>
    </edge>
    <edge source="TUR" target="CHL">
      <data key="d0">97291</data>
    </edge>
    <edge source="TUR" target="CHN">
      <data key="d0">7888777</data>
    </edge>
    <edge source="TUR" target="COL">
      <data key="d0">1975608</data>
    </edge>
    <edge source="TUR" target="CRI">
      <data key="d0">967058</data>
    </edge>
    <edge source="TUR" target="HRV">
      <data key="d0">1058145</data>
    </edge>
    <edge source="TUR" target="CZE">
      <data key="d0">3290090</data>
    </edge>
    <edge source="TUR" target="BEN">
      <data key="d0">28885217</data>
    </edge>
    <edge source="TUR" target="DNK">
      <data key="d0">1700341</data>
    </edge>
    <edge source="TUR" target="ECU">
      <data key="d0">11427</data>
    </edge>
    <edge source="TUR" target="ETH">
      <data key="d0">948205</data>
    </edge>
    <edge source="TUR" target="EST">
      <data key="d0">161908</data>
    </edge>
    <edge source="TUR" target="FIN">
      <data key="d0">71599</data>
    </edge>
    <edge source="TUR" target="FRA">
      <data key="d0">8530704</data>
    </edge>
    <edge source="TUR" target="GEO">
      <data key="d0">5756133</data>
    </edge>
    <edge source="TUR" target="GMB">
      <data key="d0">20038475</data>
    </edge>
    <edge source="TUR" target="PSE">
      <data key="d0">29877194</data>
    </edge>
    <edge source="TUR" target="DEU">
      <data key="d0">41430515</data>
    </edge>
    <edge source="TUR" target="GHA">
      <data key="d0">27362487</data>
    </edge>
    <edge source="TUR" target="GRC">
      <data key="d0">2995966</data>
    </edge>
    <edge source="TUR" target="GTM">
      <data key="d0">345607</data>
    </edge>
    <edge source="TUR" target="HND">
      <data key="d0">209438</data>
    </edge>
    <edge source="TUR" target="HKG">
      <data key="d0">2096410</data>
    </edge>
    <edge source="TUR" target="HUN">
      <data key="d0">964986</data>
    </edge>
    <edge source="TUR" target="IDN">
      <data key="d0">74199044</data>
    </edge>
    <edge source="TUR" target="IRL">
      <data key="d0">28237</data>
    </edge>
    <edge source="TUR" target="ISR">
      <data key="d0">61118117</data>
    </edge>
    <edge source="TUR" target="ITA">
      <data key="d0">12492535</data>
    </edge>
    <edge source="TUR" target="CIV">
      <data key="d0">6604399</data>
    </edge>
    <edge source="TUR" target="JAM">
      <data key="d0">289997</data>
    </edge>
    <edge source="TUR" target="JPN">
      <data key="d0">16233135</data>
    </edge>
    <edge source="TUR" target="KAZ">
      <data key="d0">2344042</data>
    </edge>
    <edge source="TUR" target="JOR">
      <data key="d0">27277234</data>
    </edge>
    <edge source="TUR" target="KOR">
      <data key="d0">8126161</data>
    </edge>
    <edge source="TUR" target="KGZ">
      <data key="d0">825952</data>
    </edge>
    <edge source="TUR" target="LBN">
      <data key="d0">40288945</data>
    </edge>
    <edge source="TUR" target="LVA">
      <data key="d0">109089</data>
    </edge>
    <edge source="TUR" target="LTU">
      <data key="d0">499386</data>
    </edge>
    <edge source="TUR" target="MDG">
      <data key="d0">26689869</data>
    </edge>
    <edge source="TUR" target="MWI">
      <data key="d0">213131</data>
    </edge>
    <edge source="TUR" target="MYS">
      <data key="d0">4459608</data>
    </edge>
    <edge source="TUR" target="MRT">
      <data key="d0">10156297</data>
    </edge>
    <edge source="TUR" target="MUS">
      <data key="d0">2171400</data>
    </edge>
    <edge source="TUR" target="MEX">
      <data key="d0">320917</data>
    </edge>
    <edge source="TUR" target="MDA">
      <data key="d0">715237</data>
    </edge>
    <edge source="TUR" target="MAR">
      <data key="d0">20498976</data>
    </edge>
    <edge source="TUR" target="MOZ">
      <data key="d0">2034544</data>
    </edge>
    <edge source="TUR" target="OMN">
      <data key="d0">4117340</data>
    </edge>
    <edge source="TUR" target="NAM">
      <data key="d0">276008</data>
    </edge>
    <edge source="TUR" target="NLD">
      <data key="d0">5961961</data>
    </edge>
    <edge source="TUR" target="NZL">
      <data key="d0">413392</data>
    </edge>
    <edge source="TUR" target="NIC">
      <data key="d0">21940</data>
    </edge>
    <edge source="TUR" target="NER">
      <data key="d0">17289055</data>
    </edge>
    <edge source="TUR" target="NOR">
      <data key="d0">2629406</data>
    </edge>
    <edge source="TUR" target="PAK">
      <data key="d0">1338255</data>
    </edge>
    <edge source="TUR" target="PAN">
      <data key="d0">1208741</data>
    </edge>
    <edge source="TUR" target="PHL">
      <data key="d0">68634555</data>
    </edge>
    <edge source="TUR" target="POL">
      <data key="d0">5293347</data>
    </edge>
    <edge source="TUR" target="PRT">
      <data key="d0">357994</data>
    </edge>
    <edge source="TUR" target="ROU">
      <data key="d0">13399019</data>
    </edge>
    <edge source="TUR" target="RUS">
      <data key="d0">2727732</data>
    </edge>
    <edge source="TUR" target="SAU">
      <data key="d0">70737780</data>
    </edge>
    <edge source="TUR" target="SEN">
      <data key="d0">12291493</data>
    </edge>
    <edge source="TUR" target="SRB">
      <data key="d0">7881220</data>
    </edge>
    <edge source="TUR" target="IND">
      <data key="d0">2280662</data>
    </edge>
    <edge source="TUR" target="SGP">
      <data key="d0">4377946</data>
    </edge>
    <edge source="TUR" target="SVK">
      <data key="d0">2280773</data>
    </edge>
    <edge source="TUR" target="VNM">
      <data key="d0">646419</data>
    </edge>
    <edge source="TUR" target="SVN">
      <data key="d0">20617</data>
    </edge>
    <edge source="TUR" target="ZAF">
      <data key="d0">6320330</data>
    </edge>
    <edge source="TUR" target="ZWE">
      <data key="d0">2189873</data>
    </edge>
    <edge source="TUR" target="ESP">
      <data key="d0">6331720</data>
    </edge>
    <edge source="TUR" target="SWE">
      <data key="d0">2976734</data>
    </edge>
    <edge source="TUR" target="CHE">
      <data key="d0">1804205</data>
    </edge>
    <edge source="TUR" target="THA">
      <data key="d0">19802946</data>
    </edge>
    <edge source="TUR" target="TGO">
      <data key="d0">20746397</data>
    </edge>
    <edge source="TUR" target="ARE">
      <data key="d0">30588922</data>
    </edge>
    <edge source="TUR" target="TUN">
      <data key="d0">2430764</data>
    </edge>
    <edge source="TUR" target="UGA">
      <data key="d0">906966</data>
    </edge>
    <edge source="TUR" target="UKR">
      <data key="d0">2639162</data>
    </edge>
    <edge source="TUR" target="MKD">
      <data key="d0">6940440</data>
    </edge>
    <edge source="TUR" target="EGY">
      <data key="d0">15390395</data>
    </edge>
    <edge source="TUR" target="GBR">
      <data key="d0">12573550</data>
    </edge>
    <edge source="TUR" target="TZA">
      <data key="d0">12030824</data>
    </edge>
    <edge source="TUR" target="USA">
      <data key="d0">25837671</data>
    </edge>
    <edge source="TUR" target="BFA">
      <data key="d0">844541</data>
    </edge>
    <edge source="TUR" target="URY">
      <data key="d0">218551</data>
    </edge>
    <edge source="UGA" target="BDI">
      <data key="d0">5542906</data>
    </edge>
    <edge source="UGA" target="OMN">
      <data key="d0">19153</data>
    </edge>
    <edge source="UGA" target="IND">
      <data key="d0">83758</data>
    </edge>
    <edge source="UGA" target="ARE">
      <data key="d0">20340</data>
    </edge>
    <edge source="UGA" target="TZA">
      <data key="d0">2381615</data>
    </edge>
    <edge source="UKR" target="ALB">
      <data key="d0">732267</data>
    </edge>
    <edge source="UKR" target="DZA">
      <data key="d0">61880277</data>
    </edge>
    <edge source="UKR" target="AZE">
      <data key="d0">36261365</data>
    </edge>
    <edge source="UKR" target="AUS">
      <data key="d0">27182</data>
    </edge>
    <edge source="UKR" target="AUT">
      <data key="d0">302317</data>
    </edge>
    <edge source="UKR" target="ARM">
      <data key="d0">6376566</data>
    </edge>
    <edge source="UKR" target="BEL">
      <data key="d0">79919628</data>
    </edge>
    <edge source="UKR" target="BGR">
      <data key="d0">483166</data>
    </edge>
    <edge source="UKR" target="BDI">
      <data key="d0">2117000</data>
    </edge>
    <edge source="UKR" target="BLR">
      <data key="d0">55957326</data>
    </edge>
    <edge source="UKR" target="CMR">
      <data key="d0">2100000</data>
    </edge>
    <edge source="UKR" target="CAN">
      <data key="d0">476504</data>
    </edge>
    <edge source="UKR" target="CAF">
      <data key="d0">988820</data>
    </edge>
    <edge source="UKR" target="LKA">
      <data key="d0">25689</data>
    </edge>
    <edge source="UKR" target="CHL">
      <data key="d0">42639</data>
    </edge>
    <edge source="UKR" target="CHN">
      <data key="d0">427948</data>
    </edge>
    <edge source="UKR" target="HRV">
      <data key="d0">705161</data>
    </edge>
    <edge source="UKR" target="CZE">
      <data key="d0">548034</data>
    </edge>
    <edge source="UKR" target="BEN">
      <data key="d0">40498</data>
    </edge>
    <edge source="UKR" target="DNK">
      <data key="d0">8000951</data>
    </edge>
    <edge source="UKR" target="EST">
      <data key="d0">3078252</data>
    </edge>
    <edge source="UKR" target="FIN">
      <data key="d0">12467</data>
    </edge>
    <edge source="UKR" target="FRA">
      <data key="d0">7070178</data>
    </edge>
    <edge source="UKR" target="GEO">
      <data key="d0">18042820</data>
    </edge>
    <edge source="UKR" target="GMB">
      <data key="d0">77852</data>
    </edge>
    <edge source="UKR" target="PSE">
      <data key="d0">4034434</data>
    </edge>
    <edge source="UKR" target="DEU">
      <data key="d0">33836147</data>
    </edge>
    <edge source="UKR" target="GHA">
      <data key="d0">19791317</data>
    </edge>
    <edge source="UKR" target="GRC">
      <data key="d0">5411995</data>
    </edge>
    <edge source="UKR" target="HKG">
      <data key="d0">132168</data>
    </edge>
    <edge source="UKR" target="HUN">
      <data key="d0">5490964</data>
    </edge>
    <edge source="UKR" target="IDN">
      <data key="d0">21410197</data>
    </edge>
    <edge source="UKR" target="IRL">
      <data key="d0">62365706</data>
    </edge>
    <edge source="UKR" target="ISR">
      <data key="d0">409382794</data>
    </edge>
    <edge source="UKR" target="ITA">
      <data key="d0">221895540</data>
    </edge>
    <edge source="UKR" target="JPN">
      <data key="d0">219259178</data>
    </edge>
    <edge source="UKR" target="KAZ">
      <data key="d0">55467374</data>
    </edge>
    <edge source="UKR" target="JOR">
      <data key="d0">145617961</data>
    </edge>
    <edge source="UKR" target="KOR">
      <data key="d0">239828008</data>
    </edge>
    <edge source="UKR" target="KGZ">
      <data key="d0">13260657</data>
    </edge>
    <edge source="UKR" target="LBN">
      <data key="d0">123084572</data>
    </edge>
    <edge source="UKR" target="LVA">
      <data key="d0">8635932</data>
    </edge>
    <edge source="UKR" target="LTU">
      <data key="d0">18949909</data>
    </edge>
    <edge source="UKR" target="MYS">
      <data key="d0">8243551</data>
    </edge>
    <edge source="UKR" target="MRT">
      <data key="d0">9980807</data>
    </edge>
    <edge source="UKR" target="MDA">
      <data key="d0">49940964</data>
    </edge>
    <edge source="UKR" target="MAR">
      <data key="d0">216245413</data>
    </edge>
    <edge source="UKR" target="MOZ">
      <data key="d0">10057533</data>
    </edge>
    <edge source="UKR" target="NLD">
      <data key="d0">169763403</data>
    </edge>
    <edge source="UKR" target="NZL">
      <data key="d0">170194</data>
    </edge>
    <edge source="UKR" target="PAK">
      <data key="d0">540977</data>
    </edge>
    <edge source="UKR" target="PAN">
      <data key="d0">1324889</data>
    </edge>
    <edge source="UKR" target="PHL">
      <data key="d0">308512</data>
    </edge>
    <edge source="UKR" target="POL">
      <data key="d0">14888253</data>
    </edge>
    <edge source="UKR" target="PRT">
      <data key="d0">262302900</data>
    </edge>
    <edge source="UKR" target="ROU">
      <data key="d0">525091</data>
    </edge>
    <edge source="UKR" target="RUS">
      <data key="d0">147686228</data>
    </edge>
    <edge source="UKR" target="SAU">
      <data key="d0">508642506</data>
    </edge>
    <edge source="UKR" target="SEN">
      <data key="d0">3403313</data>
    </edge>
    <edge source="UKR" target="SRB">
      <data key="d0">205942</data>
    </edge>
    <edge source="UKR" target="SGP">
      <data key="d0">231551</data>
    </edge>
    <edge source="UKR" target="SVK">
      <data key="d0">91600</data>
    </edge>
    <edge source="UKR" target="VNM">
      <data key="d0">8190614</data>
    </edge>
    <edge source="UKR" target="SVN">
      <data key="d0">19475</data>
    </edge>
    <edge source="UKR" target="ZAF">
      <data key="d0">100557339</data>
    </edge>
    <edge source="UKR" target="ESP">
      <data key="d0">1056724212</data>
    </edge>
    <edge source="UKR" target="SWE">
      <data key="d0">10446</data>
    </edge>
    <edge source="UKR" target="CHE">
      <data key="d0">8633757</data>
    </edge>
    <edge source="UKR" target="THA">
      <data key="d0">24330931</data>
    </edge>
    <edge source="UKR" target="TGO">
      <data key="d0">167440</data>
    </edge>
    <edge source="UKR" target="ARE">
      <data key="d0">30648404</data>
    </edge>
    <edge source="UKR" target="TUN">
      <data key="d0">212649543</data>
    </edge>
    <edge source="UKR" target="TUR">
      <data key="d0">60400778</data>
    </edge>
    <edge source="UKR" target="UGA">
      <data key="d0">20400596</data>
    </edge>
    <edge source="UKR" target="EGY">
      <data key="d0">1441959653</data>
    </edge>
    <edge source="UKR" target="GBR">
      <data key="d0">32490036</data>
    </edge>
    <edge source="UKR" target="TZA">
      <data key="d0">16993198</data>
    </edge>
    <edge source="UKR" target="USA">
      <data key="d0">2307490</data>
    </edge>
    <edge source="EGY" target="ALB">
      <data key="d0">1161809</data>
    </edge>
    <edge source="EGY" target="DZA">
      <data key="d0">1015180</data>
    </edge>
    <edge source="EGY" target="AUS">
      <data key="d0">935819</data>
    </edge>
    <edge source="EGY" target="BEL">
      <data key="d0">20042323</data>
    </edge>
    <edge source="EGY" target="BGR">
      <data key="d0">35154</data>
    </edge>
    <edge source="EGY" target="BDI">
      <data key="d0">4439338</data>
    </edge>
    <edge source="EGY" target="CMR">
      <data key="d0">460622</data>
    </edge>
    <edge source="EGY" target="CAN">
      <data key="d0">63205</data>
    </edge>
    <edge source="EGY" target="LKA">
      <data key="d0">11342</data>
    </edge>
    <edge source="EGY" target="CHN">
      <data key="d0">15320</data>
    </edge>
    <edge source="EGY" target="COL">
      <data key="d0">101140</data>
    </edge>
    <edge source="EGY" target="BEN">
      <data key="d0">888704</data>
    </edge>
    <edge source="EGY" target="ETH">
      <data key="d0">146118</data>
    </edge>
    <edge source="EGY" target="FRA">
      <data key="d0">261199</data>
    </edge>
    <edge source="EGY" target="GEO">
      <data key="d0">136703</data>
    </edge>
    <edge source="EGY" target="GMB">
      <data key="d0">773798</data>
    </edge>
    <edge source="EGY" target="PSE">
      <data key="d0">4472582</data>
    </edge>
    <edge source="EGY" target="DEU">
      <data key="d0">50628</data>
    </edge>
    <edge source="EGY" target="GHA">
      <data key="d0">69616</data>
    </edge>
    <edge source="EGY" target="GRC">
      <data key="d0">243462</data>
    </edge>
    <edge source="EGY" target="HKG">
      <data key="d0">267606</data>
    </edge>
    <edge source="EGY" target="ISR">
      <data key="d0">7061254</data>
    </edge>
    <edge source="EGY" target="ITA">
      <data key="d0">574280</data>
    </edge>
    <edge source="EGY" target="CIV">
      <data key="d0">355765</data>
    </edge>
    <edge source="EGY" target="JPN">
      <data key="d0">432511</data>
    </edge>
    <edge source="EGY" target="JOR">
      <data key="d0">6103022</data>
    </edge>
    <edge source="EGY" target="KOR">
      <data key="d0">83897</data>
    </edge>
    <edge source="EGY" target="LBN">
      <data key="d0">7265368</data>
    </edge>
    <edge source="EGY" target="LVA">
      <data key="d0">140717</data>
    </edge>
    <edge source="EGY" target="MWI">
      <data key="d0">69843</data>
    </edge>
    <edge source="EGY" target="MYS">
      <data key="d0">242619</data>
    </edge>
    <edge source="EGY" target="MRT">
      <data key="d0">4045477</data>
    </edge>
    <edge source="EGY" target="MUS">
      <data key="d0">226584</data>
    </edge>
    <edge source="EGY" target="MDA">
      <data key="d0">32107</data>
    </edge>
    <edge source="EGY" target="MAR">
      <data key="d0">7599177</data>
    </edge>
    <edge source="EGY" target="MOZ">
      <data key="d0">238650</data>
    </edge>
    <edge source="EGY" target="OMN">
      <data key="d0">929442</data>
    </edge>
    <edge source="EGY" target="NLD">
      <data key="d0">691593</data>
    </edge>
    <edge source="EGY" target="NZL">
      <data key="d0">15907</data>
    </edge>
    <edge source="EGY" target="NER">
      <data key="d0">147183</data>
    </edge>
    <edge source="EGY" target="PAK">
      <data key="d0">175562</data>
    </edge>
    <edge source="EGY" target="POL">
      <data key="d0">33456</data>
    </edge>
    <edge source="EGY" target="PRT">
      <data key="d0">76110</data>
    </edge>
    <edge source="EGY" target="ROU">
      <data key="d0">1010181</data>
    </edge>
    <edge source="EGY" target="RUS">
      <data key="d0">105573</data>
    </edge>
    <edge source="EGY" target="SAU">
      <data key="d0">14855518</data>
    </edge>
    <edge source="EGY" target="SEN">
      <data key="d0">11840554</data>
    </edge>
    <edge source="EGY" target="SGP">
      <data key="d0">196511</data>
    </edge>
    <edge source="EGY" target="ZAF">
      <data key="d0">467587</data>
    </edge>
    <edge source="EGY" target="ZWE">
      <data key="d0">3652556</data>
    </edge>
    <edge source="EGY" target="ESP">
      <data key="d0">400527</data>
    </edge>
    <edge source="EGY" target="SWE">
      <data key="d0">50136</data>
    </edge>
    <edge source="EGY" target="TGO">
      <data key="d0">74481</data>
    </edge>
    <edge source="EGY" target="ARE">
      <data key="d0">4207045</data>
    </edge>
    <edge source="EGY" target="TUN">
      <data key="d0">1268138</data>
    </edge>
    <edge source="EGY" target="TUR">
      <data key="d0">2248490</data>
    </edge>
    <edge source="EGY" target="UGA">
      <data key="d0">226936</data>
    </edge>
    <edge source="EGY" target="UKR">
      <data key="d0">1222538</data>
    </edge>
    <edge source="EGY" target="GBR">
      <data key="d0">10069778</data>
    </edge>
    <edge source="EGY" target="TZA">
      <data key="d0">240616</data>
    </edge>
    <edge source="EGY" target="USA">
      <data key="d0">1765751</data>
    </edge>
    <edge source="TZA" target="BDI">
      <data key="d0">4205021</data>
    </edge>
    <edge source="TZA" target="CHN">
      <data key="d0">12109</data>
    </edge>
    <edge source="TZA" target="MOZ">
      <data key="d0">259584</data>
    </edge>
    <edge source="TZA" target="OMN">
      <data key="d0">1084954</data>
    </edge>
    <edge source="TZA" target="PAK">
      <data key="d0">6155530</data>
    </edge>
    <edge source="TZA" target="IND">
      <data key="d0">4656699</data>
    </edge>
    <edge source="TZA" target="ZAF">
      <data key="d0">199639</data>
    </edge>
    <edge source="TZA" target="THA">
      <data key="d0">27261</data>
    </edge>
    <edge source="TZA" target="ARE">
      <data key="d0">68274</data>
    </edge>
    <edge source="TZA" target="UGA">
      <data key="d0">37598359</data>
    </edge>
    <edge source="TZA" target="GBR">
      <data key="d0">206337</data>
    </edge>
    <edge source="TZA" target="USA">
      <data key="d0">59001</data>
    </edge>
    <edge source="BFA" target="BEN">
      <data key="d0">16888</data>
    </edge>
    <edge source="BFA" target="CIV">
      <data key="d0">12274</data>
    </edge>
    <edge source="BFA" target="NER">
      <data key="d0">3964601</data>
    </edge>
    <edge source="URY" target="DZA">
      <data key="d0">13535252</data>
    </edge>
    <edge source="URY" target="ARG">
      <data key="d0">3777134</data>
    </edge>
    <edge source="URY" target="AUS">
      <data key="d0">69765</data>
    </edge>
    <edge source="URY" target="BEL">
      <data key="d0">14921288</data>
    </edge>
    <edge source="URY" target="BOL">
      <data key="d0">50474</data>
    </edge>
    <edge source="URY" target="BRA">
      <data key="d0">405865020</data>
    </edge>
    <edge source="URY" target="CMR">
      <data key="d0">87500</data>
    </edge>
    <edge source="URY" target="CAN">
      <data key="d0">29851</data>
    </edge>
    <edge source="URY" target="CHL">
      <data key="d0">13805363</data>
    </edge>
    <edge source="URY" target="CHN">
      <data key="d0">4928805</data>
    </edge>
    <edge source="URY" target="CRI">
      <data key="d0">2210993</data>
    </edge>
    <edge source="URY" target="BEN">
      <data key="d0">1605365</data>
    </edge>
    <edge source="URY" target="ECU">
      <data key="d0">27144</data>
    </edge>
    <edge source="URY" target="FRA">
      <data key="d0">278600</data>
    </edge>
    <edge source="URY" target="GMB">
      <data key="d0">7385110</data>
    </edge>
    <edge source="URY" target="DEU">
      <data key="d0">8381181</data>
    </edge>
    <edge source="URY" target="GTM">
      <data key="d0">65179</data>
    </edge>
    <edge source="URY" target="HND">
      <data key="d0">362460</data>
    </edge>
    <edge source="URY" target="IDN">
      <data key="d0">493966</data>
    </edge>
    <edge source="URY" target="ISR">
      <data key="d0">3389914</data>
    </edge>
    <edge source="URY" target="ITA">
      <data key="d0">336719</data>
    </edge>
    <edge source="URY" target="CIV">
      <data key="d0">276250</data>
    </edge>
    <edge source="URY" target="JPN">
      <data key="d0">86417</data>
    </edge>
    <edge source="URY" target="JOR">
      <data key="d0">7983292</data>
    </edge>
    <edge source="URY" target="LTU">
      <data key="d0">24650</data>
    </edge>
    <edge source="URY" target="MYS">
      <data key="d0">6416810</data>
    </edge>
    <edge source="URY" target="MRT">
      <data key="d0">6327596</data>
    </edge>
    <edge source="URY" target="MEX">
      <data key="d0">24045119</data>
    </edge>
    <edge source="URY" target="MAR">
      <data key="d0">21139905</data>
    </edge>
    <edge source="URY" target="MOZ">
      <data key="d0">89643</data>
    </edge>
    <edge source="URY" target="NLD">
      <data key="d0">384861</data>
    </edge>
    <edge source="URY" target="NIC">
      <data key="d0">165668</data>
    </edge>
    <edge source="URY" target="PAN">
      <data key="d0">172471</data>
    </edge>
    <edge source="URY" target="PRY">
      <data key="d0">2698664</data>
    </edge>
    <edge source="URY" target="PER">
      <data key="d0">120563302</data>
    </edge>
    <edge source="URY" target="PHL">
      <data key="d0">817457</data>
    </edge>
    <edge source="URY" target="POL">
      <data key="d0">12325</data>
    </edge>
    <edge source="URY" target="PRT">
      <data key="d0">11899962</data>
    </edge>
    <edge source="URY" target="RUS">
      <data key="d0">6640445</data>
    </edge>
    <edge source="URY" target="SEN">
      <data key="d0">23719870</data>
    </edge>
    <edge source="URY" target="SGP">
      <data key="d0">17072</data>
    </edge>
    <edge source="URY" target="VNM">
      <data key="d0">1692513</data>
    </edge>
    <edge source="URY" target="ZAF">
      <data key="d0">19142831</data>
    </edge>
    <edge source="URY" target="ESP">
      <data key="d0">3246776</data>
    </edge>
    <edge source="URY" target="TGO">
      <data key="d0">93750</data>
    </edge>
    <edge source="URY" target="ARE">
      <data key="d0">554651</data>
    </edge>
    <edge source="URY" target="TUN">
      <data key="d0">10704871</data>
    </edge>
    <edge source="URY" target="TUR">
      <data key="d0">2318461</data>
    </edge>
    <edge source="URY" target="UKR">
      <data key="d0">164400</data>
    </edge>
    <edge source="URY" target="GBR">
      <data key="d0">13710651</data>
    </edge>
    <edge source="URY" target="USA">
      <data key="d0">11438232</data>
    </edge>
    <edge source="URY" target="BFA">
      <data key="d0">92038</data>
    </edge>
    <edge source="ARM" target="FRA">
      <data key="d0">12190</data>
    </edge>
    <edge source="ARM" target="GEO">
      <data key="d0">809539</data>
    </edge>
    <edge source="ARM" target="RUS">
      <data key="d0">61001</data>
    </edge>
    <edge source="ARM" target="ARE">
      <data key="d0">25647</data>
    </edge>
    <edge source="ARM" target="USA">
      <data key="d0">62385</data>
    </edge>
    <edge source="MDG" target="CHN">
      <data key="d0">757792</data>
    </edge>
    <edge source="MDG" target="FRA">
      <data key="d0">221561</data>
    </edge>
    <edge source="MDG" target="MUS">
      <data key="d0">130966</data>
    </edge>
    <edge source="MDG" target="USA">
      <data key="d0">18107</data>
    </edge>
    <edge source="SWE" target="DZA">
      <data key="d0">10769799</data>
    </edge>
    <edge source="SWE" target="AUS">
      <data key="d0">1827636</data>
    </edge>
    <edge source="SWE" target="AUT">
      <data key="d0">4240376</data>
    </edge>
    <edge source="SWE" target="BEL">
      <data key="d0">26192234</data>
    </edge>
    <edge source="SWE" target="BRA">
      <data key="d0">23026</data>
    </edge>
    <edge source="SWE" target="BGR">
      <data key="d0">172254</data>
    </edge>
    <edge source="SWE" target="BLR">
      <data key="d0">3785755</data>
    </edge>
    <edge source="SWE" target="CAN">
      <data key="d0">3788264</data>
    </edge>
    <edge source="SWE" target="CHL">
      <data key="d0">151442</data>
    </edge>
    <edge source="SWE" target="CHN">
      <data key="d0">3202865</data>
    </edge>
    <edge source="SWE" target="CRI">
      <data key="d0">5120245</data>
    </edge>
    <edge source="SWE" target="HRV">
      <data key="d0">62732</data>
    </edge>
    <edge source="SWE" target="CZE">
      <data key="d0">2895258</data>
    </edge>
    <edge source="SWE" target="DNK">
      <data key="d0">168312877</data>
    </edge>
    <edge source="SWE" target="EST">
      <data key="d0">7959414</data>
    </edge>
    <edge source="SWE" target="FIN">
      <data key="d0">95706917</data>
    </edge>
    <edge source="SWE" target="FRA">
      <data key="d0">31415359</data>
    </edge>
    <edge source="SWE" target="DEU">
      <data key="d0">102568893</data>
    </edge>
    <edge source="SWE" target="GRC">
      <data key="d0">1321206</data>
    </edge>
    <edge source="SWE" target="GTM">
      <data key="d0">3261612</data>
    </edge>
    <edge source="SWE" target="HKG">
      <data key="d0">685327</data>
    </edge>
    <edge source="SWE" target="HUN">
      <data key="d0">1146000</data>
    </edge>
    <edge source="SWE" target="IDN">
      <data key="d0">16384</data>
    </edge>
    <edge source="SWE" target="IRL">
      <data key="d0">14572972</data>
    </edge>
    <edge source="SWE" target="ISR">
      <data key="d0">2248604</data>
    </edge>
    <edge source="SWE" target="ITA">
      <data key="d0">10641531</data>
    </edge>
    <edge source="SWE" target="JAM">
      <data key="d0">9391323</data>
    </edge>
    <edge source="SWE" target="JPN">
      <data key="d0">3547522</data>
    </edge>
    <edge source="SWE" target="KAZ">
      <data key="d0">10923</data>
    </edge>
    <edge source="SWE" target="KOR">
      <data key="d0">455654</data>
    </edge>
    <edge source="SWE" target="LBN">
      <data key="d0">437794</data>
    </edge>
    <edge source="SWE" target="LVA">
      <data key="d0">773299</data>
    </edge>
    <edge source="SWE" target="LTU">
      <data key="d0">3620143</data>
    </edge>
    <edge source="SWE" target="MYS">
      <data key="d0">522962</data>
    </edge>
    <edge source="SWE" target="MEX">
      <data key="d0">91515</data>
    </edge>
    <edge source="SWE" target="NLD">
      <data key="d0">58485395</data>
    </edge>
    <edge source="SWE" target="NZL">
      <data key="d0">52547</data>
    </edge>
    <edge source="SWE" target="NIC">
      <data key="d0">6344918</data>
    </edge>
    <edge source="SWE" target="NOR">
      <data key="d0">240418163</data>
    </edge>
    <edge source="SWE" target="PAN">
      <data key="d0">3607449</data>
    </edge>
    <edge source="SWE" target="POL">
      <data key="d0">6912752</data>
    </edge>
    <edge source="SWE" target="PRT">
      <data key="d0">376981</data>
    </edge>
    <edge source="SWE" target="ROU">
      <data key="d0">896696</data>
    </edge>
    <edge source="SWE" target="RUS">
      <data key="d0">18898368</data>
    </edge>
    <edge source="SWE" target="SAU">
      <data key="d0">16586294</data>
    </edge>
    <edge source="SWE" target="IND">
      <data key="d0">11218</data>
    </edge>
    <edge source="SWE" target="SGP">
      <data key="d0">815218</data>
    </edge>
    <edge source="SWE" target="SVK">
      <data key="d0">722966</data>
    </edge>
    <edge source="SWE" target="SVN">
      <data key="d0">338752</data>
    </edge>
    <edge source="SWE" target="ESP">
      <data key="d0">50776909</data>
    </edge>
    <edge source="SWE" target="CHE">
      <data key="d0">5247480</data>
    </edge>
    <edge source="SWE" target="THA">
      <data key="d0">384657</data>
    </edge>
    <edge source="SWE" target="ARE">
      <data key="d0">591746</data>
    </edge>
    <edge source="SWE" target="TUR">
      <data key="d0">6169712</data>
    </edge>
    <edge source="SWE" target="UKR">
      <data key="d0">40148</data>
    </edge>
    <edge source="SWE" target="GBR">
      <data key="d0">46973294</data>
    </edge>
    <edge source="SWE" target="USA">
      <data key="d0">22158356</data>
    </edge>
    <edge source="AUT" target="ALB">
      <data key="d0">1009073</data>
    </edge>
    <edge source="AUT" target="AZE">
      <data key="d0">186561</data>
    </edge>
    <edge source="AUT" target="AUS">
      <data key="d0">390247</data>
    </edge>
    <edge source="AUT" target="ARM">
      <data key="d0">88872</data>
    </edge>
    <edge source="AUT" target="BEL">
      <data key="d0">10862814</data>
    </edge>
    <edge source="AUT" target="BGR">
      <data key="d0">8191284</data>
    </edge>
    <edge source="AUT" target="BLR">
      <data key="d0">766951</data>
    </edge>
    <edge source="AUT" target="CAN">
      <data key="d0">940022</data>
    </edge>
    <edge source="AUT" target="CHL">
      <data key="d0">27041</data>
    </edge>
    <edge source="AUT" target="CHN">
      <data key="d0">3105508</data>
    </edge>
    <edge source="AUT" target="COL">
      <data key="d0">13617</data>
    </edge>
    <edge source="AUT" target="HRV">
      <data key="d0">17816212</data>
    </edge>
    <edge source="AUT" target="CZE">
      <data key="d0">42299218</data>
    </edge>
    <edge source="AUT" target="DNK">
      <data key="d0">8285968</data>
    </edge>
    <edge source="AUT" target="ETH">
      <data key="d0">182355</data>
    </edge>
    <edge source="AUT" target="EST">
      <data key="d0">499719</data>
    </edge>
    <edge source="AUT" target="FIN">
      <data key="d0">1637782</data>
    </edge>
    <edge source="AUT" target="FRA">
      <data key="d0">48154699</data>
    </edge>
    <edge source="AUT" target="GEO">
      <data key="d0">314617</data>
    </edge>
    <edge source="AUT" target="GMB">
      <data key="d0">10557</data>
    </edge>
    <edge source="AUT" target="DEU">
      <data key="d0">444116481</data>
    </edge>
    <edge source="AUT" target="GRC">
      <data key="d0">4056594</data>
    </edge>
    <edge source="AUT" target="HKG">
      <data key="d0">591913</data>
    </edge>
    <edge source="AUT" target="HUN">
      <data key="d0">49792754</data>
    </edge>
    <edge source="AUT" target="IDN">
      <data key="d0">25585</data>
    </edge>
    <edge source="AUT" target="IRL">
      <data key="d0">1068899</data>
    </edge>
    <edge source="AUT" target="ISR">
      <data key="d0">1033120</data>
    </edge>
    <edge source="AUT" target="ITA">
      <data key="d0">408736639</data>
    </edge>
    <edge source="AUT" target="JPN">
      <data key="d0">1965520</data>
    </edge>
    <edge source="AUT" target="KAZ">
      <data key="d0">362084</data>
    </edge>
    <edge source="AUT" target="JOR">
      <data key="d0">875726</data>
    </edge>
    <edge source="AUT" target="KOR">
      <data key="d0">72946</data>
    </edge>
    <edge source="AUT" target="KGZ">
      <data key="d0">66432</data>
    </edge>
    <edge source="AUT" target="LBN">
      <data key="d0">44898</data>
    </edge>
    <edge source="AUT" target="LVA">
      <data key="d0">910438</data>
    </edge>
    <edge source="AUT" target="LTU">
      <data key="d0">2598276</data>
    </edge>
    <edge source="AUT" target="MYS">
      <data key="d0">530582</data>
    </edge>
    <edge source="AUT" target="MUS">
      <data key="d0">32194</data>
    </edge>
    <edge source="AUT" target="MEX">
      <data key="d0">102407</data>
    </edge>
    <edge source="AUT" target="MDA">
      <data key="d0">2725315</data>
    </edge>
    <edge source="AUT" target="MAR">
      <data key="d0">49239</data>
    </edge>
    <edge source="AUT" target="OMN">
      <data key="d0">13938</data>
    </edge>
    <edge source="AUT" target="NLD">
      <data key="d0">34007321</data>
    </edge>
    <edge source="AUT" target="NZL">
      <data key="d0">120363</data>
    </edge>
    <edge source="AUT" target="NOR">
      <data key="d0">7071861</data>
    </edge>
    <edge source="AUT" target="PER">
      <data key="d0">81090</data>
    </edge>
    <edge source="AUT" target="PHL">
      <data key="d0">43701</data>
    </edge>
    <edge source="AUT" target="POL">
      <data key="d0">37473234</data>
    </edge>
    <edge source="AUT" target="PRT">
      <data key="d0">3792986</data>
    </edge>
    <edge source="AUT" target="ROU">
      <data key="d0">21541852</data>
    </edge>
    <edge source="AUT" target="RUS">
      <data key="d0">8154740</data>
    </edge>
    <edge source="AUT" target="SAU">
      <data key="d0">31577</data>
    </edge>
    <edge source="AUT" target="SRB">
      <data key="d0">6082869</data>
    </edge>
    <edge source="AUT" target="IND">
      <data key="d0">14829</data>
    </edge>
    <edge source="AUT" target="SGP">
      <data key="d0">59349</data>
    </edge>
    <edge source="AUT" target="SVK">
      <data key="d0">31051699</data>
    </edge>
    <edge source="AUT" target="VNM">
      <data key="d0">67327</data>
    </edge>
    <edge source="AUT" target="SVN">
      <data key="d0">52545766</data>
    </edge>
    <edge source="AUT" target="ZAF">
      <data key="d0">775236</data>
    </edge>
    <edge source="AUT" target="ESP">
      <data key="d0">8736866</data>
    </edge>
    <edge source="AUT" target="SWE">
      <data key="d0">4360463</data>
    </edge>
    <edge source="AUT" target="CHE">
      <data key="d0">89243187</data>
    </edge>
    <edge source="AUT" target="THA">
      <data key="d0">22596</data>
    </edge>
    <edge source="AUT" target="ARE">
      <data key="d0">1138813</data>
    </edge>
    <edge source="AUT" target="TUR">
      <data key="d0">6514470</data>
    </edge>
    <edge source="AUT" target="UKR">
      <data key="d0">6700424</data>
    </edge>
    <edge source="AUT" target="MKD">
      <data key="d0">1069693</data>
    </edge>
    <edge source="AUT" target="EGY">
      <data key="d0">12755</data>
    </edge>
    <edge source="AUT" target="GBR">
      <data key="d0">25393382</data>
    </edge>
    <edge source="AUT" target="USA">
      <data key="d0">3363309</data>
    </edge>
    <edge source="AUT" target="URY">
      <data key="d0">36155</data>
    </edge>
    <edge source="BLR" target="AZE">
      <data key="d0">1094800</data>
    </edge>
    <edge source="BLR" target="AUS">
      <data key="d0">153500</data>
    </edge>
    <edge source="BLR" target="ARM">
      <data key="d0">239500</data>
    </edge>
    <edge source="BLR" target="BGR">
      <data key="d0">14300</data>
    </edge>
    <edge source="BLR" target="CAN">
      <data key="d0">16400</data>
    </edge>
    <edge source="BLR" target="EST">
      <data key="d0">135900</data>
    </edge>
    <edge source="BLR" target="GEO">
      <data key="d0">515200</data>
    </edge>
    <edge source="BLR" target="DEU">
      <data key="d0">261700</data>
    </edge>
    <edge source="BLR" target="ISR">
      <data key="d0">66400</data>
    </edge>
    <edge source="BLR" target="KAZ">
      <data key="d0">1812900</data>
    </edge>
    <edge source="BLR" target="KGZ">
      <data key="d0">1886800</data>
    </edge>
    <edge source="BLR" target="LVA">
      <data key="d0">53900</data>
    </edge>
    <edge source="BLR" target="LTU">
      <data key="d0">2809400</data>
    </edge>
    <edge source="BLR" target="MDA">
      <data key="d0">2076400</data>
    </edge>
    <edge source="BLR" target="RUS">
      <data key="d0">73328900</data>
    </edge>
    <edge source="BLR" target="SRB">
      <data key="d0">74000</data>
    </edge>
    <edge source="BLR" target="ARE">
      <data key="d0">46900</data>
    </edge>
    <edge source="BLR" target="UKR">
      <data key="d0">4413800</data>
    </edge>
    <edge source="BLR" target="MKD">
      <data key="d0">71100</data>
    </edge>
    <edge source="BLR" target="USA">
      <data key="d0">367600</data>
    </edge>
    <edge source="FIN" target="AZE">
      <data key="d0">57152</data>
    </edge>
    <edge source="FIN" target="AUS">
      <data key="d0">258403</data>
    </edge>
    <edge source="FIN" target="AUT">
      <data key="d0">583126</data>
    </edge>
    <edge source="FIN" target="BEL">
      <data key="d0">7504469</data>
    </edge>
    <edge source="FIN" target="BGR">
      <data key="d0">40779</data>
    </edge>
    <edge source="FIN" target="BLR">
      <data key="d0">1186593</data>
    </edge>
    <edge source="FIN" target="CAN">
      <data key="d0">848335</data>
    </edge>
    <edge source="FIN" target="CHL">
      <data key="d0">11771</data>
    </edge>
    <edge source="FIN" target="CHN">
      <data key="d0">183869</data>
    </edge>
    <edge source="FIN" target="CRI">
      <data key="d0">315569</data>
    </edge>
    <edge source="FIN" target="HRV">
      <data key="d0">32686</data>
    </edge>
    <edge source="FIN" target="CZE">
      <data key="d0">140782</data>
    </edge>
    <edge source="FIN" target="DNK">
      <data key="d0">14207750</data>
    </edge>
    <edge source="FIN" target="EST">
      <data key="d0">12465580</data>
    </edge>
    <edge source="FIN" target="FRA">
      <data key="d0">2323184</data>
    </edge>
    <edge source="FIN" target="GEO">
      <data key="d0">113586</data>
    </edge>
    <edge source="FIN" target="DEU">
      <data key="d0">63494305</data>
    </edge>
    <edge source="FIN" target="GRC">
      <data key="d0">130350</data>
    </edge>
    <edge source="FIN" target="HUN">
      <data key="d0">47719</data>
    </edge>
    <edge source="FIN" target="IDN">
      <data key="d0">26743</data>
    </edge>
    <edge source="FIN" target="IRL">
      <data key="d0">2342822</data>
    </edge>
    <edge source="FIN" target="ISR">
      <data key="d0">106268</data>
    </edge>
    <edge source="FIN" target="ITA">
      <data key="d0">3822916</data>
    </edge>
    <edge source="FIN" target="JPN">
      <data key="d0">3884225</data>
    </edge>
    <edge source="FIN" target="KAZ">
      <data key="d0">103808</data>
    </edge>
    <edge source="FIN" target="KOR">
      <data key="d0">735143</data>
    </edge>
    <edge source="FIN" target="LVA">
      <data key="d0">1045248</data>
    </edge>
    <edge source="FIN" target="LTU">
      <data key="d0">5732254</data>
    </edge>
    <edge source="FIN" target="MYS">
      <data key="d0">45047</data>
    </edge>
    <edge source="FIN" target="MAR">
      <data key="d0">5529564</data>
    </edge>
    <edge source="FIN" target="NLD">
      <data key="d0">14424508</data>
    </edge>
    <edge source="FIN" target="NZL">
      <data key="d0">12699</data>
    </edge>
    <edge source="FIN" target="NOR">
      <data key="d0">16017119</data>
    </edge>
    <edge source="FIN" target="POL">
      <data key="d0">1228343</data>
    </edge>
    <edge source="FIN" target="PRT">
      <data key="d0">91074</data>
    </edge>
    <edge source="FIN" target="ROU">
      <data key="d0">46989</data>
    </edge>
    <edge source="FIN" target="RUS">
      <data key="d0">49241693</data>
    </edge>
    <edge source="FIN" target="SAU">
      <data key="d0">10033</data>
    </edge>
    <edge source="FIN" target="SRB">
      <data key="d0">11846</data>
    </edge>
    <edge source="FIN" target="IND">
      <data key="d0">20626</data>
    </edge>
    <edge source="FIN" target="SGP">
      <data key="d0">34038</data>
    </edge>
    <edge source="FIN" target="SVK">
      <data key="d0">755148</data>
    </edge>
    <edge source="FIN" target="ZAF">
      <data key="d0">347575</data>
    </edge>
    <edge source="FIN" target="ESP">
      <data key="d0">14597051</data>
    </edge>
    <edge source="FIN" target="SWE">
      <data key="d0">33716620</data>
    </edge>
    <edge source="FIN" target="CHE">
      <data key="d0">6195746</data>
    </edge>
    <edge source="FIN" target="ARE">
      <data key="d0">69569</data>
    </edge>
    <edge source="FIN" target="TUR">
      <data key="d0">87441</data>
    </edge>
    <edge source="FIN" target="UKR">
      <data key="d0">3586608</data>
    </edge>
    <edge source="FIN" target="EGY">
      <data key="d0">72848</data>
    </edge>
    <edge source="FIN" target="GBR">
      <data key="d0">30080375</data>
    </edge>
    <edge source="FIN" target="USA">
      <data key="d0">1633542</data>
    </edge>
    <edge source="GMB" target="MRT">
      <data key="d0">94464</data>
    </edge>
    <edge source="GMB" target="SEN">
      <data key="d0">996306</data>
    </edge>
    <edge source="KAZ" target="ALB">
      <data key="d0">1414600</data>
    </edge>
    <edge source="KAZ" target="AZE">
      <data key="d0">223679400</data>
    </edge>
    <edge source="KAZ" target="BLR">
      <data key="d0">11265060</data>
    </edge>
    <edge source="KAZ" target="CHN">
      <data key="d0">42784500</data>
    </edge>
    <edge source="KAZ" target="GEO">
      <data key="d0">101648100</data>
    </edge>
    <edge source="KAZ" target="DEU">
      <data key="d0">16554100</data>
    </edge>
    <edge source="KAZ" target="GHA">
      <data key="d0">133500</data>
    </edge>
    <edge source="KAZ" target="GRC">
      <data key="d0">25946000</data>
    </edge>
    <edge source="KAZ" target="ITA">
      <data key="d0">19155700</data>
    </edge>
    <edge source="KAZ" target="JOR">
      <data key="d0">5805800</data>
    </edge>
    <edge source="KAZ" target="KOR">
      <data key="d0">18100</data>
    </edge>
    <edge source="KAZ" target="KGZ">
      <data key="d0">137636300</data>
    </edge>
    <edge source="KAZ" target="LVA">
      <data key="d0">3880600</data>
    </edge>
    <edge source="KAZ" target="LTU">
      <data key="d0">14423200</data>
    </edge>
    <edge source="KAZ" target="MYS">
      <data key="d0">108800</data>
    </edge>
    <edge source="KAZ" target="MDA">
      <data key="d0">582200</data>
    </edge>
    <edge source="KAZ" target="NLD">
      <data key="d0">932700</data>
    </edge>
    <edge source="KAZ" target="NOR">
      <data key="d0">383300</data>
    </edge>
    <edge source="KAZ" target="POL">
      <data key="d0">3564000</data>
    </edge>
    <edge source="KAZ" target="PRT">
      <data key="d0">1640900</data>
    </edge>
    <edge source="KAZ" target="RUS">
      <data key="d0">104029150</data>
    </edge>
    <edge source="KAZ" target="VNM">
      <data key="d0">900000</data>
    </edge>
    <edge source="KAZ" target="ESP">
      <data key="d0">3357900</data>
    </edge>
    <edge source="KAZ" target="SWE">
      <data key="d0">20766400</data>
    </edge>
    <edge source="KAZ" target="ARE">
      <data key="d0">70145800</data>
    </edge>
    <edge source="KAZ" target="TUR">
      <data key="d0">210962400</data>
    </edge>
    <edge source="KAZ" target="UKR">
      <data key="d0">202600</data>
    </edge>
    <edge source="KAZ" target="EGY">
      <data key="d0">33144500</data>
    </edge>
    <edge source="KAZ" target="GBR">
      <data key="d0">10047400</data>
    </edge>
    <edge source="KGZ" target="CHN">
      <data key="d0">411315</data>
    </edge>
    <edge source="KGZ" target="KAZ">
      <data key="d0">995552</data>
    </edge>
    <edge source="KGZ" target="RUS">
      <data key="d0">326771</data>
    </edge>
    <edge source="KGZ" target="ARE">
      <data key="d0">1660070</data>
    </edge>
    <edge source="KGZ" target="TUR">
      <data key="d0">19550</data>
    </edge>
    <edge source="KGZ" target="USA">
      <data key="d0">10200</data>
    </edge>
    <edge source="MDA" target="AZE">
      <data key="d0">70597</data>
    </edge>
    <edge source="MDA" target="AUS">
      <data key="d0">14387</data>
    </edge>
    <edge source="MDA" target="BGR">
      <data key="d0">194399</data>
    </edge>
    <edge source="MDA" target="BLR">
      <data key="d0">4610425</data>
    </edge>
    <edge source="MDA" target="CAN">
      <data key="d0">116225</data>
    </edge>
    <edge source="MDA" target="CZE">
      <data key="d0">35740</data>
    </edge>
    <edge source="MDA" target="EST">
      <data key="d0">176775</data>
    </edge>
    <edge source="MDA" target="GEO">
      <data key="d0">400173</data>
    </edge>
    <edge source="MDA" target="DEU">
      <data key="d0">1425151</data>
    </edge>
    <edge source="MDA" target="GRC">
      <data key="d0">1497020</data>
    </edge>
    <edge source="MDA" target="HUN">
      <data key="d0">59035</data>
    </edge>
    <edge source="MDA" target="ITA">
      <data key="d0">1322691</data>
    </edge>
    <edge source="MDA" target="KAZ">
      <data key="d0">96616</data>
    </edge>
    <edge source="MDA" target="LVA">
      <data key="d0">430462</data>
    </edge>
    <edge source="MDA" target="LTU">
      <data key="d0">77471</data>
    </edge>
    <edge source="MDA" target="NLD">
      <data key="d0">2277695</data>
    </edge>
    <edge source="MDA" target="NZL">
      <data key="d0">9603368</data>
    </edge>
    <edge source="MDA" target="PAN">
      <data key="d0">271331</data>
    </edge>
    <edge source="MDA" target="ROU">
      <data key="d0">13502734</data>
    </edge>
    <edge source="MDA" target="RUS">
      <data key="d0">542676</data>
    </edge>
    <edge source="MDA" target="SRB">
      <data key="d0">49404</data>
    </edge>
    <edge source="MDA" target="TUR">
      <data key="d0">4814762</data>
    </edge>
    <edge source="MDA" target="UKR">
      <data key="d0">2451352</data>
    </edge>
    <edge source="MDA" target="GBR">
      <data key="d0">3728549</data>
    </edge>
    <edge source="MDA" target="USA">
      <data key="d0">755953</data>
    </edge>
    <edge source="SVK" target="ALB">
      <data key="d0">206193</data>
    </edge>
    <edge source="SVK" target="AZE">
      <data key="d0">224507</data>
    </edge>
    <edge source="SVK" target="AUT">
      <data key="d0">93413097</data>
    </edge>
    <edge source="SVK" target="BEL">
      <data key="d0">254079</data>
    </edge>
    <edge source="SVK" target="BRA">
      <data key="d0">23589</data>
    </edge>
    <edge source="SVK" target="BGR">
      <data key="d0">1641620</data>
    </edge>
    <edge source="SVK" target="BLR">
      <data key="d0">2858650</data>
    </edge>
    <edge source="SVK" target="CAN">
      <data key="d0">18872</data>
    </edge>
    <edge source="SVK" target="CHN">
      <data key="d0">10702</data>
    </edge>
    <edge source="SVK" target="HRV">
      <data key="d0">2710427</data>
    </edge>
    <edge source="SVK" target="CZE">
      <data key="d0">117705437</data>
    </edge>
    <edge source="SVK" target="DNK">
      <data key="d0">314673</data>
    </edge>
    <edge source="SVK" target="FRA">
      <data key="d0">1091442</data>
    </edge>
    <edge source="SVK" target="GEO">
      <data key="d0">205345</data>
    </edge>
    <edge source="SVK" target="DEU">
      <data key="d0">52326899</data>
    </edge>
    <edge source="SVK" target="GRC">
      <data key="d0">801730</data>
    </edge>
    <edge source="SVK" target="HUN">
      <data key="d0">130027375</data>
    </edge>
    <edge source="SVK" target="IRL">
      <data key="d0">242612</data>
    </edge>
    <edge source="SVK" target="ITA">
      <data key="d0">41975574</data>
    </edge>
    <edge source="SVK" target="KAZ">
      <data key="d0">79838</data>
    </edge>
    <edge source="SVK" target="KGZ">
      <data key="d0">26018</data>
    </edge>
    <edge source="SVK" target="LVA">
      <data key="d0">1472462</data>
    </edge>
    <edge source="SVK" target="LTU">
      <data key="d0">895460</data>
    </edge>
    <edge source="SVK" target="MDA">
      <data key="d0">3168461</data>
    </edge>
    <edge source="SVK" target="NLD">
      <data key="d0">18169894</data>
    </edge>
    <edge source="SVK" target="POL">
      <data key="d0">144335026</data>
    </edge>
    <edge source="SVK" target="ROU">
      <data key="d0">27207697</data>
    </edge>
    <edge source="SVK" target="RUS">
      <data key="d0">9558714</data>
    </edge>
    <edge source="SVK" target="SRB">
      <data key="d0">492853</data>
    </edge>
    <edge source="SVK" target="VNM">
      <data key="d0">84862</data>
    </edge>
    <edge source="SVK" target="SVN">
      <data key="d0">5455994</data>
    </edge>
    <edge source="SVK" target="ESP">
      <data key="d0">124634</data>
    </edge>
    <edge source="SVK" target="SWE">
      <data key="d0">59849</data>
    </edge>
    <edge source="SVK" target="CHE">
      <data key="d0">2848747</data>
    </edge>
    <edge source="SVK" target="ARE">
      <data key="d0">16674</data>
    </edge>
    <edge source="SVK" target="UKR">
      <data key="d0">4062480</data>
    </edge>
    <edge source="SVK" target="MKD">
      <data key="d0">349504</data>
    </edge>
    <edge source="SVK" target="GBR">
      <data key="d0">972159</data>
    </edge>
    <edge source="SVK" target="USA">
      <data key="d0">72473</data>
    </edge>
    <edge source="SVN" target="ALB">
      <data key="d0">12712</data>
    </edge>
    <edge source="SVN" target="AUT">
      <data key="d0">9291391</data>
    </edge>
    <edge source="SVN" target="BGR">
      <data key="d0">292417</data>
    </edge>
    <edge source="SVN" target="BLR">
      <data key="d0">16358</data>
    </edge>
    <edge source="SVN" target="CAN">
      <data key="d0">187644</data>
    </edge>
    <edge source="SVN" target="HRV">
      <data key="d0">10250459</data>
    </edge>
    <edge source="SVN" target="CZE">
      <data key="d0">324897</data>
    </edge>
    <edge source="SVN" target="DNK">
      <data key="d0">41712</data>
    </edge>
    <edge source="SVN" target="FRA">
      <data key="d0">11053</data>
    </edge>
    <edge source="SVN" target="GEO">
      <data key="d0">17896</data>
    </edge>
    <edge source="SVN" target="DEU">
      <data key="d0">3646740</data>
    </edge>
    <edge source="SVN" target="GRC">
      <data key="d0">10625</data>
    </edge>
    <edge source="SVN" target="HUN">
      <data key="d0">5398362</data>
    </edge>
    <edge source="SVN" target="ISR">
      <data key="d0">157741</data>
    </edge>
    <edge source="SVN" target="ITA">
      <data key="d0">40770971</data>
    </edge>
    <edge source="SVN" target="JOR">
      <data key="d0">112760</data>
    </edge>
    <edge source="SVN" target="LTU">
      <data key="d0">17902</data>
    </edge>
    <edge source="SVN" target="MYS">
      <data key="d0">35813</data>
    </edge>
    <edge source="SVN" target="NLD">
      <data key="d0">22429</data>
    </edge>
    <edge source="SVN" target="POL">
      <data key="d0">13468</data>
    </edge>
    <edge source="SVN" target="ROU">
      <data key="d0">14029</data>
    </edge>
    <edge source="SVN" target="RUS">
      <data key="d0">244925</data>
    </edge>
    <edge source="SVN" target="SRB">
      <data key="d0">297222</data>
    </edge>
    <edge source="SVN" target="SVK">
      <data key="d0">422120</data>
    </edge>
    <edge source="SVN" target="SWE">
      <data key="d0">680454</data>
    </edge>
    <edge source="SVN" target="CHE">
      <data key="d0">200186</data>
    </edge>
    <edge source="SVN" target="THA">
      <data key="d0">8272103</data>
    </edge>
    <edge source="SVN" target="UKR">
      <data key="d0">139534</data>
    </edge>
    <edge source="SVN" target="MKD">
      <data key="d0">293685</data>
    </edge>
    <edge source="SVN" target="GBR">
      <data key="d0">91064</data>
    </edge>
    <edge source="SVN" target="USA">
      <data key="d0">336589</data>
    </edge>
    <edge source="BWA" target="NAM">
      <data key="d0">98188</data>
    </edge>
    <edge source="BWA" target="ZAF">
      <data key="d0">1823464</data>
    </edge>
    <edge source="BWA" target="ZWE">
      <data key="d0">3594687</data>
    </edge>
    <edge source="PSE" target="ISR">
      <data key="d0">16537678</data>
    </edge>
    <edge source="PSE" target="JOR">
      <data key="d0">369662</data>
    </edge>
    <edge source="PSE" target="MAR">
      <data key="d0">26436</data>
    </edge>
    <edge source="PSE" target="SAU">
      <data key="d0">15999</data>
    </edge>
    <edge source="PSE" target="ARE">
      <data key="d0">55684</data>
    </edge>
    <edge source="PSE" target="GBR">
      <data key="d0">29971</data>
    </edge>
    <edge source="PSE" target="USA">
      <data key="d0">64400</data>
    </edge>
  </graph>
</graphml>
