# Supplementary material for: Core-periphery structure in sectoral international trade networks: A new approach to an old theory
Source: PLoS One. 2020 Apr 2;15(4):e0229547. doi: 10.1371/journal.pone.0229547 (PMC7117750; doi:10.1371/journal.pone.0229547)
Supplement: S8 File — (ZIP) [file pone.0229547.s008.zip › S8_File/Networks 2012/41-ANIMAL OILS AND FATS.graphml]

<?xml version='1.0' encoding='utf-8'?>
<graphml xmlns="http://graphml.graphdrawing.org/xmlns" xmlns:xsi="http://www.w3.org/2001/XMLSchema-instance" xsi:schemaLocation="http://graphml.graphdrawing.org/xmlns http://graphml.graphdrawing.org/xmlns/1.0/graphml.xsd">
  <key attr.name="weight" attr.type="long" for="edge" id="d0" />
  <graph edgedefault="directed">
    <node id="ARG" />
    <node id="BEL" />
    <node id="BOL" />
    <node id="BRA" />
    <node id="CHL" />
    <node id="DEU" />
    <node id="ISR" />
    <node id="JPN" />
    <node id="KAZ" />
    <node id="NLD" />
    <node id="PRY" />
    <node id="PER" />
    <node id="RUS" />
    <node id="SGP" />
    <node id="ZAF" />
    <node id="ESP" />
    <node id="GBR" />
    <node id="USA" />
    <node id="URY" />
    <node id="AUS" />
    <node id="CAN" />
    <node id="LKA" />
    <node id="CHN" />
    <node id="HKG" />
    <node id="IDN" />
    <node id="IRL" />
    <node id="ITA" />
    <node id="JOR" />
    <node id="KOR" />
    <node id="LBN" />
    <node id="MDG" />
    <node id="MYS" />
    <node id="NZL" />
    <node id="NOR" />
    <node id="PAK" />
    <node id="PHL" />
    <node id="IND" />
    <node id="VNM" />
    <node id="THA" />
    <node id="TUR" />
    <node id="AUT" />
    <node id="ALB" />
    <node id="BGR" />
    <node id="BLR" />
    <node id="HRV" />
    <node id="CZE" />
    <node id="DNK" />
    <node id="EST" />
    <node id="FIN" />
    <node id="HUN" />
    <node id="POL" />
    <node id="ROU" />
    <node id="SRB" />
    <node id="SVK" />
    <node id="SVN" />
    <node id="SWE" />
    <node id="CHE" />
    <node id="MKD" />
    <node id="KGZ" />
    <node id="DZA" />
    <node id="AZE" />
    <node id="ARM" />
    <node id="COL" />
    <node id="CRI" />
    <node id="FRA" />
    <node id="GEO" />
    <node id="GRC" />
    <node id="GTM" />
    <node id="CIV" />
    <node id="LVA" />
    <node id="LTU" />
    <node id="MEX" />
    <node id="MDA" />
    <node id="MAR" />
    <node id="PRT" />
    <node id="SEN" />
    <node id="ARE" />
    <node id="TUN" />
    <node id="UKR" />
    <node id="EGY" />
    <node id="BWA" />
    <node id="ECU" />
    <node id="SAU" />
    <node id="SLV" />
    <node id="JAM" />
    <node id="PAN" />
    <node id="HND" />
    <node id="MUS" />
    <node id="UGA" />
    <node id="TZA" />
    <node id="NIC" />
    <node id="PSE" />
    <node id="GHA" />
    <node id="NAM" />
    <node id="MWI" />
    <node id="MRT" />
    <node id="MOZ" />
    <node id="GMB" />
    <node id="ZWE" />
    <node id="OMN" />
    <node id="NER" />
    <node id="KHM" />
    <edge source="ARG" target="BEL">
      <data key="d0">424273</data>
    </edge>
    <edge source="ARG" target="BOL">
      <data key="d0">357599</data>
    </edge>
    <edge source="ARG" target="BRA">
      <data key="d0">2792180</data>
    </edge>
    <edge source="ARG" target="CHL">
      <data key="d0">4893021</data>
    </edge>
    <edge source="ARG" target="DEU">
      <data key="d0">450364</data>
    </edge>
    <edge source="ARG" target="ISR">
      <data key="d0">1019192</data>
    </edge>
    <edge source="ARG" target="JPN">
      <data key="d0">1100014</data>
    </edge>
    <edge source="ARG" target="KAZ">
      <data key="d0">89090</data>
    </edge>
    <edge source="ARG" target="NLD">
      <data key="d0">151519</data>
    </edge>
    <edge source="ARG" target="PRY">
      <data key="d0">290803</data>
    </edge>
    <edge source="ARG" target="PER">
      <data key="d0">45850</data>
    </edge>
    <edge source="ARG" target="RUS">
      <data key="d0">134110</data>
    </edge>
    <edge source="ARG" target="SGP">
      <data key="d0">188444</data>
    </edge>
    <edge source="ARG" target="ZAF">
      <data key="d0">215885</data>
    </edge>
    <edge source="ARG" target="ESP">
      <data key="d0">71054</data>
    </edge>
    <edge source="ARG" target="GBR">
      <data key="d0">16986</data>
    </edge>
    <edge source="ARG" target="USA">
      <data key="d0">17981</data>
    </edge>
    <edge source="ARG" target="URY">
      <data key="d0">1809369</data>
    </edge>
    <edge source="BEL" target="DZA">
      <data key="d0">133344</data>
    </edge>
    <edge source="BEL" target="AZE">
      <data key="d0">27397</data>
    </edge>
    <edge source="BEL" target="AUS">
      <data key="d0">11252</data>
    </edge>
    <edge source="BEL" target="AUT">
      <data key="d0">319397</data>
    </edge>
    <edge source="BEL" target="ARM">
      <data key="d0">14958</data>
    </edge>
    <edge source="BEL" target="BOL">
      <data key="d0">62606</data>
    </edge>
    <edge source="BEL" target="BGR">
      <data key="d0">254095</data>
    </edge>
    <edge source="BEL" target="BLR">
      <data key="d0">274894</data>
    </edge>
    <edge source="BEL" target="CAN">
      <data key="d0">711980</data>
    </edge>
    <edge source="BEL" target="CHL">
      <data key="d0">18111</data>
    </edge>
    <edge source="BEL" target="COL">
      <data key="d0">1032172</data>
    </edge>
    <edge source="BEL" target="CRI">
      <data key="d0">20706</data>
    </edge>
    <edge source="BEL" target="HRV">
      <data key="d0">488782</data>
    </edge>
    <edge source="BEL" target="CZE">
      <data key="d0">673274</data>
    </edge>
    <edge source="BEL" target="DNK">
      <data key="d0">2146991</data>
    </edge>
    <edge source="BEL" target="EST">
      <data key="d0">137541</data>
    </edge>
    <edge source="BEL" target="FRA">
      <data key="d0">24518917</data>
    </edge>
    <edge source="BEL" target="GEO">
      <data key="d0">65582</data>
    </edge>
    <edge source="BEL" target="DEU">
      <data key="d0">18235423</data>
    </edge>
    <edge source="BEL" target="GRC">
      <data key="d0">2217568</data>
    </edge>
    <edge source="BEL" target="GTM">
      <data key="d0">23243</data>
    </edge>
    <edge source="BEL" target="HUN">
      <data key="d0">424759</data>
    </edge>
    <edge source="BEL" target="IDN">
      <data key="d0">1348765</data>
    </edge>
    <edge source="BEL" target="IRL">
      <data key="d0">2422976</data>
    </edge>
    <edge source="BEL" target="ISR">
      <data key="d0">308235</data>
    </edge>
    <edge source="BEL" target="ITA">
      <data key="d0">6682621</data>
    </edge>
    <edge source="BEL" target="CIV">
      <data key="d0">205618</data>
    </edge>
    <edge source="BEL" target="JPN">
      <data key="d0">213171</data>
    </edge>
    <edge source="BEL" target="KAZ">
      <data key="d0">282469</data>
    </edge>
    <edge source="BEL" target="KOR">
      <data key="d0">55268</data>
    </edge>
    <edge source="BEL" target="LBN">
      <data key="d0">176700</data>
    </edge>
    <edge source="BEL" target="LVA">
      <data key="d0">418852</data>
    </edge>
    <edge source="BEL" target="LTU">
      <data key="d0">228307</data>
    </edge>
    <edge source="BEL" target="MYS">
      <data key="d0">151104</data>
    </edge>
    <edge source="BEL" target="MEX">
      <data key="d0">31965</data>
    </edge>
    <edge source="BEL" target="MDA">
      <data key="d0">194205</data>
    </edge>
    <edge source="BEL" target="MAR">
      <data key="d0">767597</data>
    </edge>
    <edge source="BEL" target="NLD">
      <data key="d0">62082811</data>
    </edge>
    <edge source="BEL" target="NOR">
      <data key="d0">27405</data>
    </edge>
    <edge source="BEL" target="PHL">
      <data key="d0">2188538</data>
    </edge>
    <edge source="BEL" target="POL">
      <data key="d0">2537264</data>
    </edge>
    <edge source="BEL" target="PRT">
      <data key="d0">60283</data>
    </edge>
    <edge source="BEL" target="ROU">
      <data key="d0">353455</data>
    </edge>
    <edge source="BEL" target="RUS">
      <data key="d0">22416095</data>
    </edge>
    <edge source="BEL" target="SEN">
      <data key="d0">93075</data>
    </edge>
    <edge source="BEL" target="SRB">
      <data key="d0">303298</data>
    </edge>
    <edge source="BEL" target="IND">
      <data key="d0">51669</data>
    </edge>
    <edge source="BEL" target="SGP">
      <data key="d0">39437</data>
    </edge>
    <edge source="BEL" target="SVK">
      <data key="d0">367853</data>
    </edge>
    <edge source="BEL" target="VNM">
      <data key="d0">15688</data>
    </edge>
    <edge source="BEL" target="SVN">
      <data key="d0">137934</data>
    </edge>
    <edge source="BEL" target="ZAF">
      <data key="d0">105230</data>
    </edge>
    <edge source="BEL" target="ESP">
      <data key="d0">8310943</data>
    </edge>
    <edge source="BEL" target="SWE">
      <data key="d0">58372</data>
    </edge>
    <edge source="BEL" target="CHE">
      <data key="d0">224477</data>
    </edge>
    <edge source="BEL" target="THA">
      <data key="d0">1567218</data>
    </edge>
    <edge source="BEL" target="ARE">
      <data key="d0">94081</data>
    </edge>
    <edge source="BEL" target="TUN">
      <data key="d0">140944</data>
    </edge>
    <edge source="BEL" target="TUR">
      <data key="d0">424155</data>
    </edge>
    <edge source="BEL" target="UKR">
      <data key="d0">1030787</data>
    </edge>
    <edge source="BEL" target="EGY">
      <data key="d0">35641</data>
    </edge>
    <edge source="BEL" target="GBR">
      <data key="d0">6759308</data>
    </edge>
    <edge source="BEL" target="USA">
      <data key="d0">5485395</data>
    </edge>
    <edge source="BRA" target="ARG">
      <data key="d0">4603028</data>
    </edge>
    <edge source="BRA" target="AUS">
      <data key="d0">18850</data>
    </edge>
    <edge source="BRA" target="ARM">
      <data key="d0">41826</data>
    </edge>
    <edge source="BRA" target="BOL">
      <data key="d0">3811406</data>
    </edge>
    <edge source="BRA" target="CAN">
      <data key="d0">29860</data>
    </edge>
    <edge source="BRA" target="CHL">
      <data key="d0">1073394</data>
    </edge>
    <edge source="BRA" target="COL">
      <data key="d0">855702</data>
    </edge>
    <edge source="BRA" target="CRI">
      <data key="d0">37823</data>
    </edge>
    <edge source="BRA" target="ECU">
      <data key="d0">20165</data>
    </edge>
    <edge source="BRA" target="HKG">
      <data key="d0">47790</data>
    </edge>
    <edge source="BRA" target="ISR">
      <data key="d0">201315</data>
    </edge>
    <edge source="BRA" target="LBN">
      <data key="d0">274914</data>
    </edge>
    <edge source="BRA" target="MEX">
      <data key="d0">1030505</data>
    </edge>
    <edge source="BRA" target="PRY">
      <data key="d0">25126</data>
    </edge>
    <edge source="BRA" target="SAU">
      <data key="d0">251287</data>
    </edge>
    <edge source="BRA" target="SGP">
      <data key="d0">3534428</data>
    </edge>
    <edge source="BRA" target="GBR">
      <data key="d0">83695</data>
    </edge>
    <edge source="BRA" target="USA">
      <data key="d0">674104</data>
    </edge>
    <edge source="BRA" target="URY">
      <data key="d0">1147233</data>
    </edge>
    <edge source="CHL" target="ARG">
      <data key="d0">1300041</data>
    </edge>
    <edge source="CHL" target="AUS">
      <data key="d0">5700000</data>
    </edge>
    <edge source="CHL" target="BEL">
      <data key="d0">9563600</data>
    </edge>
    <edge source="CHL" target="BOL">
      <data key="d0">47370</data>
    </edge>
    <edge source="CHL" target="BRA">
      <data key="d0">3492897</data>
    </edge>
    <edge source="CHL" target="CAN">
      <data key="d0">2279657</data>
    </edge>
    <edge source="CHL" target="CHN">
      <data key="d0">10370175</data>
    </edge>
    <edge source="CHL" target="COL">
      <data key="d0">4911217</data>
    </edge>
    <edge source="CHL" target="CRI">
      <data key="d0">77521</data>
    </edge>
    <edge source="CHL" target="HRV">
      <data key="d0">52194</data>
    </edge>
    <edge source="CHL" target="DNK">
      <data key="d0">5700000</data>
    </edge>
    <edge source="CHL" target="ECU">
      <data key="d0">4335104</data>
    </edge>
    <edge source="CHL" target="FRA">
      <data key="d0">737306</data>
    </edge>
    <edge source="CHL" target="DEU">
      <data key="d0">191096</data>
    </edge>
    <edge source="CHL" target="GRC">
      <data key="d0">669255</data>
    </edge>
    <edge source="CHL" target="HND">
      <data key="d0">1919482</data>
    </edge>
    <edge source="CHL" target="HKG">
      <data key="d0">468223</data>
    </edge>
    <edge source="CHL" target="IDN">
      <data key="d0">7557821</data>
    </edge>
    <edge source="CHL" target="ISR">
      <data key="d0">336500</data>
    </edge>
    <edge source="CHL" target="ITA">
      <data key="d0">343000</data>
    </edge>
    <edge source="CHL" target="JPN">
      <data key="d0">15391790</data>
    </edge>
    <edge source="CHL" target="KOR">
      <data key="d0">2923379</data>
    </edge>
    <edge source="CHL" target="MYS">
      <data key="d0">1143356</data>
    </edge>
    <edge source="CHL" target="MEX">
      <data key="d0">2730138</data>
    </edge>
    <edge source="CHL" target="NLD">
      <data key="d0">74552</data>
    </edge>
    <edge source="CHL" target="NOR">
      <data key="d0">3488324</data>
    </edge>
    <edge source="CHL" target="PAN">
      <data key="d0">221698</data>
    </edge>
    <edge source="CHL" target="PER">
      <data key="d0">3374390</data>
    </edge>
    <edge source="CHL" target="PHL">
      <data key="d0">209637</data>
    </edge>
    <edge source="CHL" target="RUS">
      <data key="d0">2732058</data>
    </edge>
    <edge source="CHL" target="SGP">
      <data key="d0">748310</data>
    </edge>
    <edge source="CHL" target="VNM">
      <data key="d0">8771932</data>
    </edge>
    <edge source="CHL" target="THA">
      <data key="d0">6827269</data>
    </edge>
    <edge source="CHL" target="TUR">
      <data key="d0">6645837</data>
    </edge>
    <edge source="CHL" target="GBR">
      <data key="d0">620739</data>
    </edge>
    <edge source="CHL" target="USA">
      <data key="d0">3754470</data>
    </edge>
    <edge source="CHL" target="URY">
      <data key="d0">3050403</data>
    </edge>
    <edge source="DEU" target="ALB">
      <data key="d0">14209</data>
    </edge>
    <edge source="DEU" target="DZA">
      <data key="d0">212858</data>
    </edge>
    <edge source="DEU" target="AZE">
      <data key="d0">227656</data>
    </edge>
    <edge source="DEU" target="ARG">
      <data key="d0">16246</data>
    </edge>
    <edge source="DEU" target="AUS">
      <data key="d0">67356</data>
    </edge>
    <edge source="DEU" target="AUT">
      <data key="d0">14418212</data>
    </edge>
    <edge source="DEU" target="BEL">
      <data key="d0">22690311</data>
    </edge>
    <edge source="DEU" target="BOL">
      <data key="d0">42369</data>
    </edge>
    <edge source="DEU" target="BRA">
      <data key="d0">1266693</data>
    </edge>
    <edge source="DEU" target="BGR">
      <data key="d0">2177843</data>
    </edge>
    <edge source="DEU" target="BLR">
      <data key="d0">2975561</data>
    </edge>
    <edge source="DEU" target="CAN">
      <data key="d0">64282</data>
    </edge>
    <edge source="DEU" target="CHN">
      <data key="d0">1174834</data>
    </edge>
    <edge source="DEU" target="COL">
      <data key="d0">73495</data>
    </edge>
    <edge source="DEU" target="CRI">
      <data key="d0">26479</data>
    </edge>
    <edge source="DEU" target="HRV">
      <data key="d0">2516440</data>
    </edge>
    <edge source="DEU" target="CZE">
      <data key="d0">19311341</data>
    </edge>
    <edge source="DEU" target="DNK">
      <data key="d0">24377025</data>
    </edge>
    <edge source="DEU" target="ECU">
      <data key="d0">32405</data>
    </edge>
    <edge source="DEU" target="SLV">
      <data key="d0">14568</data>
    </edge>
    <edge source="DEU" target="EST">
      <data key="d0">443514</data>
    </edge>
    <edge source="DEU" target="FIN">
      <data key="d0">50440</data>
    </edge>
    <edge source="DEU" target="FRA">
      <data key="d0">19491549</data>
    </edge>
    <edge source="DEU" target="GEO">
      <data key="d0">130764</data>
    </edge>
    <edge source="DEU" target="GHA">
      <data key="d0">64423</data>
    </edge>
    <edge source="DEU" target="GRC">
      <data key="d0">3322973</data>
    </edge>
    <edge source="DEU" target="GTM">
      <data key="d0">52166</data>
    </edge>
    <edge source="DEU" target="HND">
      <data key="d0">530824</data>
    </edge>
    <edge source="DEU" target="HKG">
      <data key="d0">258033</data>
    </edge>
    <edge source="DEU" target="HUN">
      <data key="d0">7024039</data>
    </edge>
    <edge source="DEU" target="IDN">
      <data key="d0">254680</data>
    </edge>
    <edge source="DEU" target="IRL">
      <data key="d0">233950</data>
    </edge>
    <edge source="DEU" target="ISR">
      <data key="d0">300081</data>
    </edge>
    <edge source="DEU" target="ITA">
      <data key="d0">23744730</data>
    </edge>
    <edge source="DEU" target="KAZ">
      <data key="d0">279193</data>
    </edge>
    <edge source="DEU" target="KOR">
      <data key="d0">498208</data>
    </edge>
    <edge source="DEU" target="LBN">
      <data key="d0">58941</data>
    </edge>
    <edge source="DEU" target="LVA">
      <data key="d0">148348</data>
    </edge>
    <edge source="DEU" target="LTU">
      <data key="d0">1525737</data>
    </edge>
    <edge source="DEU" target="MYS">
      <data key="d0">22974</data>
    </edge>
    <edge source="DEU" target="MEX">
      <data key="d0">89330</data>
    </edge>
    <edge source="DEU" target="MDA">
      <data key="d0">724783</data>
    </edge>
    <edge source="DEU" target="NAM">
      <data key="d0">15081</data>
    </edge>
    <edge source="DEU" target="NLD">
      <data key="d0">167964840</data>
    </edge>
    <edge source="DEU" target="NZL">
      <data key="d0">15851</data>
    </edge>
    <edge source="DEU" target="NOR">
      <data key="d0">1040052</data>
    </edge>
    <edge source="DEU" target="PAK">
      <data key="d0">126690</data>
    </edge>
    <edge source="DEU" target="PHL">
      <data key="d0">7021417</data>
    </edge>
    <edge source="DEU" target="POL">
      <data key="d0">5089661</data>
    </edge>
    <edge source="DEU" target="PRT">
      <data key="d0">26294</data>
    </edge>
    <edge source="DEU" target="ROU">
      <data key="d0">3519776</data>
    </edge>
    <edge source="DEU" target="RUS">
      <data key="d0">160295717</data>
    </edge>
    <edge source="DEU" target="SEN">
      <data key="d0">38856</data>
    </edge>
    <edge source="DEU" target="SRB">
      <data key="d0">692337</data>
    </edge>
    <edge source="DEU" target="IND">
      <data key="d0">165913</data>
    </edge>
    <edge source="DEU" target="SGP">
      <data key="d0">28259</data>
    </edge>
    <edge source="DEU" target="SVK">
      <data key="d0">1462753</data>
    </edge>
    <edge source="DEU" target="SVN">
      <data key="d0">555054</data>
    </edge>
    <edge source="DEU" target="ZAF">
      <data key="d0">128065</data>
    </edge>
    <edge source="DEU" target="ESP">
      <data key="d0">225296</data>
    </edge>
    <edge source="DEU" target="SWE">
      <data key="d0">2099913</data>
    </edge>
    <edge source="DEU" target="CHE">
      <data key="d0">8213707</data>
    </edge>
    <edge source="DEU" target="THA">
      <data key="d0">195486</data>
    </edge>
    <edge source="DEU" target="TUN">
      <data key="d0">22303</data>
    </edge>
    <edge source="DEU" target="TUR">
      <data key="d0">757250</data>
    </edge>
    <edge source="DEU" target="UKR">
      <data key="d0">14928077</data>
    </edge>
    <edge source="DEU" target="MKD">
      <data key="d0">491780</data>
    </edge>
    <edge source="DEU" target="EGY">
      <data key="d0">258015</data>
    </edge>
    <edge source="DEU" target="GBR">
      <data key="d0">11374949</data>
    </edge>
    <edge source="DEU" target="USA">
      <data key="d0">1090110</data>
    </edge>
    <edge source="ISR" target="AUS">
      <data key="d0">3610000</data>
    </edge>
    <edge source="ISR" target="CAN">
      <data key="d0">172000</data>
    </edge>
    <edge source="ISR" target="DEU">
      <data key="d0">79000</data>
    </edge>
    <edge source="ISR" target="PRT">
      <data key="d0">36000</data>
    </edge>
    <edge source="ISR" target="IND">
      <data key="d0">104000</data>
    </edge>
    <edge source="ISR" target="USA">
      <data key="d0">44000</data>
    </edge>
    <edge source="JPN" target="ARG">
      <data key="d0">187492</data>
    </edge>
    <edge source="JPN" target="AUS">
      <data key="d0">264400</data>
    </edge>
    <edge source="JPN" target="BEL">
      <data key="d0">1021195</data>
    </edge>
    <edge source="JPN" target="BRA">
      <data key="d0">457905</data>
    </edge>
    <edge source="JPN" target="CAN">
      <data key="d0">289857</data>
    </edge>
    <edge source="JPN" target="CHL">
      <data key="d0">35329</data>
    </edge>
    <edge source="JPN" target="CHN">
      <data key="d0">3631247</data>
    </edge>
    <edge source="JPN" target="COL">
      <data key="d0">46629</data>
    </edge>
    <edge source="JPN" target="DNK">
      <data key="d0">24530</data>
    </edge>
    <edge source="JPN" target="DEU">
      <data key="d0">7422714</data>
    </edge>
    <edge source="JPN" target="HKG">
      <data key="d0">1223583</data>
    </edge>
    <edge source="JPN" target="IDN">
      <data key="d0">140086</data>
    </edge>
    <edge source="JPN" target="ITA">
      <data key="d0">756331</data>
    </edge>
    <edge source="JPN" target="KOR">
      <data key="d0">2489948</data>
    </edge>
    <edge source="JPN" target="MYS">
      <data key="d0">1031055</data>
    </edge>
    <edge source="JPN" target="MEX">
      <data key="d0">92456</data>
    </edge>
    <edge source="JPN" target="NLD">
      <data key="d0">2370545</data>
    </edge>
    <edge source="JPN" target="NZL">
      <data key="d0">680864</data>
    </edge>
    <edge source="JPN" target="PHL">
      <data key="d0">149821</data>
    </edge>
    <edge source="JPN" target="IND">
      <data key="d0">773682</data>
    </edge>
    <edge source="JPN" target="VNM">
      <data key="d0">113903</data>
    </edge>
    <edge source="JPN" target="CHE">
      <data key="d0">4376366</data>
    </edge>
    <edge source="JPN" target="THA">
      <data key="d0">43522</data>
    </edge>
    <edge source="JPN" target="GBR">
      <data key="d0">3630571</data>
    </edge>
    <edge source="JPN" target="USA">
      <data key="d0">7211920</data>
    </edge>
    <edge source="NLD" target="AZE">
      <data key="d0">35360</data>
    </edge>
    <edge source="NLD" target="AUS">
      <data key="d0">599080</data>
    </edge>
    <edge source="NLD" target="AUT">
      <data key="d0">3351590</data>
    </edge>
    <edge source="NLD" target="BEL">
      <data key="d0">47086929</data>
    </edge>
    <edge source="NLD" target="BOL">
      <data key="d0">22926</data>
    </edge>
    <edge source="NLD" target="BRA">
      <data key="d0">561400</data>
    </edge>
    <edge source="NLD" target="BGR">
      <data key="d0">808778</data>
    </edge>
    <edge source="NLD" target="BLR">
      <data key="d0">167103</data>
    </edge>
    <edge source="NLD" target="CAN">
      <data key="d0">1040816</data>
    </edge>
    <edge source="NLD" target="CHL">
      <data key="d0">71331</data>
    </edge>
    <edge source="NLD" target="CHN">
      <data key="d0">1197645</data>
    </edge>
    <edge source="NLD" target="HRV">
      <data key="d0">672065</data>
    </edge>
    <edge source="NLD" target="CZE">
      <data key="d0">2255674</data>
    </edge>
    <edge source="NLD" target="DNK">
      <data key="d0">32373518</data>
    </edge>
    <edge source="NLD" target="ECU">
      <data key="d0">38519</data>
    </edge>
    <edge source="NLD" target="SLV">
      <data key="d0">35205</data>
    </edge>
    <edge source="NLD" target="EST">
      <data key="d0">39974</data>
    </edge>
    <edge source="NLD" target="FIN">
      <data key="d0">86440905</data>
    </edge>
    <edge source="NLD" target="FRA">
      <data key="d0">19340004</data>
    </edge>
    <edge source="NLD" target="GEO">
      <data key="d0">386845</data>
    </edge>
    <edge source="NLD" target="DEU">
      <data key="d0">70597600</data>
    </edge>
    <edge source="NLD" target="GRC">
      <data key="d0">328222</data>
    </edge>
    <edge source="NLD" target="HKG">
      <data key="d0">1619045</data>
    </edge>
    <edge source="NLD" target="HUN">
      <data key="d0">1753072</data>
    </edge>
    <edge source="NLD" target="IDN">
      <data key="d0">21577</data>
    </edge>
    <edge source="NLD" target="IRL">
      <data key="d0">2400680</data>
    </edge>
    <edge source="NLD" target="ISR">
      <data key="d0">166846</data>
    </edge>
    <edge source="NLD" target="ITA">
      <data key="d0">3546748</data>
    </edge>
    <edge source="NLD" target="JPN">
      <data key="d0">2013175</data>
    </edge>
    <edge source="NLD" target="KAZ">
      <data key="d0">254289</data>
    </edge>
    <edge source="NLD" target="JOR">
      <data key="d0">10286</data>
    </edge>
    <edge source="NLD" target="KOR">
      <data key="d0">73229</data>
    </edge>
    <edge source="NLD" target="LBN">
      <data key="d0">34717</data>
    </edge>
    <edge source="NLD" target="MYS">
      <data key="d0">291996</data>
    </edge>
    <edge source="NLD" target="MEX">
      <data key="d0">478991</data>
    </edge>
    <edge source="NLD" target="MDA">
      <data key="d0">37765</data>
    </edge>
    <edge source="NLD" target="NOR">
      <data key="d0">5547557</data>
    </edge>
    <edge source="NLD" target="PHL">
      <data key="d0">2879009</data>
    </edge>
    <edge source="NLD" target="POL">
      <data key="d0">9103691</data>
    </edge>
    <edge source="NLD" target="PRT">
      <data key="d0">172600</data>
    </edge>
    <edge source="NLD" target="ROU">
      <data key="d0">745659</data>
    </edge>
    <edge source="NLD" target="RUS">
      <data key="d0">21847904</data>
    </edge>
    <edge source="NLD" target="SRB">
      <data key="d0">417652</data>
    </edge>
    <edge source="NLD" target="SGP">
      <data key="d0">621016</data>
    </edge>
    <edge source="NLD" target="SVK">
      <data key="d0">227738</data>
    </edge>
    <edge source="NLD" target="VNM">
      <data key="d0">340103</data>
    </edge>
    <edge source="NLD" target="SVN">
      <data key="d0">497904</data>
    </edge>
    <edge source="NLD" target="ESP">
      <data key="d0">2028860</data>
    </edge>
    <edge source="NLD" target="SWE">
      <data key="d0">4535459</data>
    </edge>
    <edge source="NLD" target="CHE">
      <data key="d0">3792940</data>
    </edge>
    <edge source="NLD" target="THA">
      <data key="d0">1021041</data>
    </edge>
    <edge source="NLD" target="ARE">
      <data key="d0">41826</data>
    </edge>
    <edge source="NLD" target="TUR">
      <data key="d0">334882</data>
    </edge>
    <edge source="NLD" target="UKR">
      <data key="d0">772045</data>
    </edge>
    <edge source="NLD" target="EGY">
      <data key="d0">19133</data>
    </edge>
    <edge source="NLD" target="GBR">
      <data key="d0">23452207</data>
    </edge>
    <edge source="NLD" target="TZA">
      <data key="d0">64978</data>
    </edge>
    <edge source="NLD" target="USA">
      <data key="d0">7827560</data>
    </edge>
    <edge source="PRY" target="ARG">
      <data key="d0">142800</data>
    </edge>
    <edge source="PRY" target="BOL">
      <data key="d0">508201</data>
    </edge>
    <edge source="PRY" target="BRA">
      <data key="d0">9137785</data>
    </edge>
    <edge source="PRY" target="CHL">
      <data key="d0">25200</data>
    </edge>
    <edge source="PRY" target="ISR">
      <data key="d0">125530</data>
    </edge>
    <edge source="PRY" target="RUS">
      <data key="d0">408515</data>
    </edge>
    <edge source="PER" target="AUS">
      <data key="d0">7354839</data>
    </edge>
    <edge source="PER" target="BEL">
      <data key="d0">85542806</data>
    </edge>
    <edge source="PER" target="BRA">
      <data key="d0">547701</data>
    </edge>
    <edge source="PER" target="BGR">
      <data key="d0">3195924</data>
    </edge>
    <edge source="PER" target="CAN">
      <data key="d0">62511817</data>
    </edge>
    <edge source="PER" target="CHL">
      <data key="d0">61105024</data>
    </edge>
    <edge source="PER" target="CHN">
      <data key="d0">25946641</data>
    </edge>
    <edge source="PER" target="COL">
      <data key="d0">3917166</data>
    </edge>
    <edge source="PER" target="DNK">
      <data key="d0">142744454</data>
    </edge>
    <edge source="PER" target="ECU">
      <data key="d0">22244</data>
    </edge>
    <edge source="PER" target="FRA">
      <data key="d0">8771517</data>
    </edge>
    <edge source="PER" target="DEU">
      <data key="d0">339874</data>
    </edge>
    <edge source="PER" target="GTM">
      <data key="d0">129369</data>
    </edge>
    <edge source="PER" target="IDN">
      <data key="d0">2851041</data>
    </edge>
    <edge source="PER" target="JPN">
      <data key="d0">16251287</data>
    </edge>
    <edge source="PER" target="KOR">
      <data key="d0">1651286</data>
    </edge>
    <edge source="PER" target="MYS">
      <data key="d0">980250</data>
    </edge>
    <edge source="PER" target="NLD">
      <data key="d0">16372496</data>
    </edge>
    <edge source="PER" target="NZL">
      <data key="d0">2310714</data>
    </edge>
    <edge source="PER" target="NIC">
      <data key="d0">437028</data>
    </edge>
    <edge source="PER" target="NOR">
      <data key="d0">46642889</data>
    </edge>
    <edge source="PER" target="IND">
      <data key="d0">290906</data>
    </edge>
    <edge source="PER" target="VNM">
      <data key="d0">1167471</data>
    </edge>
    <edge source="PER" target="ESP">
      <data key="d0">8396551</data>
    </edge>
    <edge source="PER" target="THA">
      <data key="d0">893537</data>
    </edge>
    <edge source="PER" target="GBR">
      <data key="d0">1579359</data>
    </edge>
    <edge source="PER" target="USA">
      <data key="d0">37190821</data>
    </edge>
    <edge source="RUS" target="BLR">
      <data key="d0">468211</data>
    </edge>
    <edge source="RUS" target="KAZ">
      <data key="d0">418329</data>
    </edge>
    <edge source="RUS" target="KOR">
      <data key="d0">93265</data>
    </edge>
    <edge source="SGP" target="ARG">
      <data key="d0">70654</data>
    </edge>
    <edge source="SGP" target="AUS">
      <data key="d0">330173</data>
    </edge>
    <edge source="SGP" target="BRA">
      <data key="d0">25879</data>
    </edge>
    <edge source="SGP" target="CHN">
      <data key="d0">1000060</data>
    </edge>
    <edge source="SGP" target="DEU">
      <data key="d0">3155473</data>
    </edge>
    <edge source="SGP" target="HKG">
      <data key="d0">365720</data>
    </edge>
    <edge source="SGP" target="IDN">
      <data key="d0">933645</data>
    </edge>
    <edge source="SGP" target="ITA">
      <data key="d0">566943</data>
    </edge>
    <edge source="SGP" target="JPN">
      <data key="d0">122683</data>
    </edge>
    <edge source="SGP" target="JOR">
      <data key="d0">47760</data>
    </edge>
    <edge source="SGP" target="KOR">
      <data key="d0">392004</data>
    </edge>
    <edge source="SGP" target="MDG">
      <data key="d0">15155</data>
    </edge>
    <edge source="SGP" target="MYS">
      <data key="d0">1291508</data>
    </edge>
    <edge source="SGP" target="MEX">
      <data key="d0">248059</data>
    </edge>
    <edge source="SGP" target="NZL">
      <data key="d0">33793</data>
    </edge>
    <edge source="SGP" target="PHL">
      <data key="d0">210773</data>
    </edge>
    <edge source="SGP" target="IND">
      <data key="d0">166089</data>
    </edge>
    <edge source="SGP" target="VNM">
      <data key="d0">94484</data>
    </edge>
    <edge source="SGP" target="ZAF">
      <data key="d0">76916</data>
    </edge>
    <edge source="SGP" target="ESP">
      <data key="d0">384182</data>
    </edge>
    <edge source="SGP" target="SWE">
      <data key="d0">47670</data>
    </edge>
    <edge source="SGP" target="CHE">
      <data key="d0">469967</data>
    </edge>
    <edge source="SGP" target="THA">
      <data key="d0">796444</data>
    </edge>
    <edge source="SGP" target="TUR">
      <data key="d0">88306</data>
    </edge>
    <edge source="SGP" target="GBR">
      <data key="d0">208262</data>
    </edge>
    <edge source="SGP" target="USA">
      <data key="d0">1696259</data>
    </edge>
    <edge source="ZAF" target="BEL">
      <data key="d0">120655</data>
    </edge>
    <edge source="ZAF" target="BWA">
      <data key="d0">532004</data>
    </edge>
    <edge source="ZAF" target="CHN">
      <data key="d0">2881637</data>
    </edge>
    <edge source="ZAF" target="GHA">
      <data key="d0">34805</data>
    </edge>
    <edge source="ZAF" target="IDN">
      <data key="d0">39868</data>
    </edge>
    <edge source="ZAF" target="ISR">
      <data key="d0">540976</data>
    </edge>
    <edge source="ZAF" target="JPN">
      <data key="d0">2167674</data>
    </edge>
    <edge source="ZAF" target="MWI">
      <data key="d0">26481</data>
    </edge>
    <edge source="ZAF" target="MYS">
      <data key="d0">718924</data>
    </edge>
    <edge source="ZAF" target="MOZ">
      <data key="d0">55289</data>
    </edge>
    <edge source="ZAF" target="NAM">
      <data key="d0">359990</data>
    </edge>
    <edge source="ZAF" target="IND">
      <data key="d0">40927</data>
    </edge>
    <edge source="ZAF" target="ZWE">
      <data key="d0">651745</data>
    </edge>
    <edge source="ZAF" target="ESP">
      <data key="d0">597709</data>
    </edge>
    <edge source="ZAF" target="EGY">
      <data key="d0">99665</data>
    </edge>
    <edge source="ZAF" target="GBR">
      <data key="d0">489862</data>
    </edge>
    <edge source="ZAF" target="TZA">
      <data key="d0">38172</data>
    </edge>
    <edge source="ESP" target="ALB">
      <data key="d0">102616</data>
    </edge>
    <edge source="ESP" target="AZE">
      <data key="d0">1622831</data>
    </edge>
    <edge source="ESP" target="ARG">
      <data key="d0">101204</data>
    </edge>
    <edge source="ESP" target="AUS">
      <data key="d0">11911611</data>
    </edge>
    <edge source="ESP" target="AUT">
      <data key="d0">69721</data>
    </edge>
    <edge source="ESP" target="ARM">
      <data key="d0">259953</data>
    </edge>
    <edge source="ESP" target="BEL">
      <data key="d0">220913</data>
    </edge>
    <edge source="ESP" target="BRA">
      <data key="d0">494380</data>
    </edge>
    <edge source="ESP" target="BGR">
      <data key="d0">845199</data>
    </edge>
    <edge source="ESP" target="BLR">
      <data key="d0">1817537</data>
    </edge>
    <edge source="ESP" target="CAN">
      <data key="d0">91125</data>
    </edge>
    <edge source="ESP" target="CHN">
      <data key="d0">3496518</data>
    </edge>
    <edge source="ESP" target="COL">
      <data key="d0">23978</data>
    </edge>
    <edge source="ESP" target="HRV">
      <data key="d0">155160</data>
    </edge>
    <edge source="ESP" target="CZE">
      <data key="d0">1969618</data>
    </edge>
    <edge source="ESP" target="DNK">
      <data key="d0">5829424</data>
    </edge>
    <edge source="ESP" target="EST">
      <data key="d0">363170</data>
    </edge>
    <edge source="ESP" target="FIN">
      <data key="d0">2855817</data>
    </edge>
    <edge source="ESP" target="FRA">
      <data key="d0">28498550</data>
    </edge>
    <edge source="ESP" target="GEO">
      <data key="d0">1527469</data>
    </edge>
    <edge source="ESP" target="DEU">
      <data key="d0">19174790</data>
    </edge>
    <edge source="ESP" target="GRC">
      <data key="d0">716619</data>
    </edge>
    <edge source="ESP" target="HKG">
      <data key="d0">137267</data>
    </edge>
    <edge source="ESP" target="HUN">
      <data key="d0">3438027</data>
    </edge>
    <edge source="ESP" target="IRL">
      <data key="d0">56213</data>
    </edge>
    <edge source="ESP" target="ISR">
      <data key="d0">17278</data>
    </edge>
    <edge source="ESP" target="ITA">
      <data key="d0">20634003</data>
    </edge>
    <edge source="ESP" target="JPN">
      <data key="d0">3587888</data>
    </edge>
    <edge source="ESP" target="KAZ">
      <data key="d0">1305124</data>
    </edge>
    <edge source="ESP" target="KOR">
      <data key="d0">123944</data>
    </edge>
    <edge source="ESP" target="LVA">
      <data key="d0">489659</data>
    </edge>
    <edge source="ESP" target="LTU">
      <data key="d0">1313243</data>
    </edge>
    <edge source="ESP" target="MYS">
      <data key="d0">137139</data>
    </edge>
    <edge source="ESP" target="MEX">
      <data key="d0">13434</data>
    </edge>
    <edge source="ESP" target="MDA">
      <data key="d0">98857</data>
    </edge>
    <edge source="ESP" target="NLD">
      <data key="d0">5012337</data>
    </edge>
    <edge source="ESP" target="NZL">
      <data key="d0">1204816</data>
    </edge>
    <edge source="ESP" target="NOR">
      <data key="d0">64520</data>
    </edge>
    <edge source="ESP" target="PAK">
      <data key="d0">12142</data>
    </edge>
    <edge source="ESP" target="PHL">
      <data key="d0">2500952</data>
    </edge>
    <edge source="ESP" target="POL">
      <data key="d0">9172286</data>
    </edge>
    <edge source="ESP" target="PRT">
      <data key="d0">14099924</data>
    </edge>
    <edge source="ESP" target="ROU">
      <data key="d0">700322</data>
    </edge>
    <edge source="ESP" target="RUS">
      <data key="d0">46672074</data>
    </edge>
    <edge source="ESP" target="SRB">
      <data key="d0">301843</data>
    </edge>
    <edge source="ESP" target="SGP">
      <data key="d0">1204928</data>
    </edge>
    <edge source="ESP" target="SVK">
      <data key="d0">776610</data>
    </edge>
    <edge source="ESP" target="VNM">
      <data key="d0">143021</data>
    </edge>
    <edge source="ESP" target="SVN">
      <data key="d0">21028</data>
    </edge>
    <edge source="ESP" target="ZAF">
      <data key="d0">310311</data>
    </edge>
    <edge source="ESP" target="SWE">
      <data key="d0">1079851</data>
    </edge>
    <edge source="ESP" target="CHE">
      <data key="d0">860259</data>
    </edge>
    <edge source="ESP" target="THA">
      <data key="d0">90694</data>
    </edge>
    <edge source="ESP" target="ARE">
      <data key="d0">27264</data>
    </edge>
    <edge source="ESP" target="TUR">
      <data key="d0">19052</data>
    </edge>
    <edge source="ESP" target="UKR">
      <data key="d0">110409</data>
    </edge>
    <edge source="ESP" target="MKD">
      <data key="d0">703438</data>
    </edge>
    <edge source="ESP" target="GBR">
      <data key="d0">965912</data>
    </edge>
    <edge source="ESP" target="USA">
      <data key="d0">33887760</data>
    </edge>
    <edge source="ESP" target="URY">
      <data key="d0">28925</data>
    </edge>
    <edge source="GBR" target="ALB">
      <data key="d0">29697</data>
    </edge>
    <edge source="GBR" target="ARG">
      <data key="d0">176167</data>
    </edge>
    <edge source="GBR" target="AUS">
      <data key="d0">669230</data>
    </edge>
    <edge source="GBR" target="BEL">
      <data key="d0">35245311</data>
    </edge>
    <edge source="GBR" target="BRA">
      <data key="d0">1745438</data>
    </edge>
    <edge source="GBR" target="BGR">
      <data key="d0">161505</data>
    </edge>
    <edge source="GBR" target="CAN">
      <data key="d0">783235</data>
    </edge>
    <edge source="GBR" target="LKA">
      <data key="d0">96344</data>
    </edge>
    <edge source="GBR" target="CHL">
      <data key="d0">226575</data>
    </edge>
    <edge source="GBR" target="CHN">
      <data key="d0">462203</data>
    </edge>
    <edge source="GBR" target="COL">
      <data key="d0">378720</data>
    </edge>
    <edge source="GBR" target="HRV">
      <data key="d0">72549</data>
    </edge>
    <edge source="GBR" target="CZE">
      <data key="d0">16055</data>
    </edge>
    <edge source="GBR" target="DNK">
      <data key="d0">1873555</data>
    </edge>
    <edge source="GBR" target="EST">
      <data key="d0">11629</data>
    </edge>
    <edge source="GBR" target="FIN">
      <data key="d0">1144448</data>
    </edge>
    <edge source="GBR" target="FRA">
      <data key="d0">8310004</data>
    </edge>
    <edge source="GBR" target="DEU">
      <data key="d0">18595538</data>
    </edge>
    <edge source="GBR" target="GRC">
      <data key="d0">790819</data>
    </edge>
    <edge source="GBR" target="HKG">
      <data key="d0">529668</data>
    </edge>
    <edge source="GBR" target="HUN">
      <data key="d0">83383</data>
    </edge>
    <edge source="GBR" target="IDN">
      <data key="d0">28508</data>
    </edge>
    <edge source="GBR" target="IRL">
      <data key="d0">12726480</data>
    </edge>
    <edge source="GBR" target="ISR">
      <data key="d0">257657</data>
    </edge>
    <edge source="GBR" target="ITA">
      <data key="d0">5233611</data>
    </edge>
    <edge source="GBR" target="JPN">
      <data key="d0">1566944</data>
    </edge>
    <edge source="GBR" target="JOR">
      <data key="d0">97133</data>
    </edge>
    <edge source="GBR" target="KOR">
      <data key="d0">111908</data>
    </edge>
    <edge source="GBR" target="LBN">
      <data key="d0">1061213</data>
    </edge>
    <edge source="GBR" target="LTU">
      <data key="d0">14387</data>
    </edge>
    <edge source="GBR" target="MYS">
      <data key="d0">40192</data>
    </edge>
    <edge source="GBR" target="MEX">
      <data key="d0">952010</data>
    </edge>
    <edge source="GBR" target="NLD">
      <data key="d0">69319909</data>
    </edge>
    <edge source="GBR" target="NZL">
      <data key="d0">58731</data>
    </edge>
    <edge source="GBR" target="NOR">
      <data key="d0">869451</data>
    </edge>
    <edge source="GBR" target="PAK">
      <data key="d0">71886</data>
    </edge>
    <edge source="GBR" target="PHL">
      <data key="d0">20756</data>
    </edge>
    <edge source="GBR" target="POL">
      <data key="d0">1469770</data>
    </edge>
    <edge source="GBR" target="PRT">
      <data key="d0">1332055</data>
    </edge>
    <edge source="GBR" target="ROU">
      <data key="d0">99051</data>
    </edge>
    <edge source="GBR" target="RUS">
      <data key="d0">120687</data>
    </edge>
    <edge source="GBR" target="SAU">
      <data key="d0">90756</data>
    </edge>
    <edge source="GBR" target="IND">
      <data key="d0">1254513</data>
    </edge>
    <edge source="GBR" target="SGP">
      <data key="d0">995314</data>
    </edge>
    <edge source="GBR" target="SVK">
      <data key="d0">20866</data>
    </edge>
    <edge source="GBR" target="SVN">
      <data key="d0">29088</data>
    </edge>
    <edge source="GBR" target="ZAF">
      <data key="d0">1427614</data>
    </edge>
    <edge source="GBR" target="ESP">
      <data key="d0">2063221</data>
    </edge>
    <edge source="GBR" target="SWE">
      <data key="d0">15804734</data>
    </edge>
    <edge source="GBR" target="CHE">
      <data key="d0">208948</data>
    </edge>
    <edge source="GBR" target="THA">
      <data key="d0">211224</data>
    </edge>
    <edge source="GBR" target="ARE">
      <data key="d0">209118</data>
    </edge>
    <edge source="GBR" target="TUR">
      <data key="d0">1658832</data>
    </edge>
    <edge source="GBR" target="UKR">
      <data key="d0">69943</data>
    </edge>
    <edge source="GBR" target="EGY">
      <data key="d0">392608</data>
    </edge>
    <edge source="GBR" target="USA">
      <data key="d0">4655887</data>
    </edge>
    <edge source="USA" target="ARG">
      <data key="d0">141681</data>
    </edge>
    <edge source="USA" target="AUS">
      <data key="d0">1539713</data>
    </edge>
    <edge source="USA" target="BEL">
      <data key="d0">810952</data>
    </edge>
    <edge source="USA" target="BRA">
      <data key="d0">2751988</data>
    </edge>
    <edge source="USA" target="CAN">
      <data key="d0">68356158</data>
    </edge>
    <edge source="USA" target="LKA">
      <data key="d0">13608</data>
    </edge>
    <edge source="USA" target="CHL">
      <data key="d0">6935565</data>
    </edge>
    <edge source="USA" target="CHN">
      <data key="d0">9647834</data>
    </edge>
    <edge source="USA" target="COL">
      <data key="d0">9266951</data>
    </edge>
    <edge source="USA" target="CRI">
      <data key="d0">68171</data>
    </edge>
    <edge source="USA" target="HRV">
      <data key="d0">293045</data>
    </edge>
    <edge source="USA" target="DNK">
      <data key="d0">13319370</data>
    </edge>
    <edge source="USA" target="ECU">
      <data key="d0">25698</data>
    </edge>
    <edge source="USA" target="SLV">
      <data key="d0">7325744</data>
    </edge>
    <edge source="USA" target="FRA">
      <data key="d0">36250</data>
    </edge>
    <edge source="USA" target="DEU">
      <data key="d0">2776444</data>
    </edge>
    <edge source="USA" target="GTM">
      <data key="d0">22533435</data>
    </edge>
    <edge source="USA" target="HND">
      <data key="d0">32411837</data>
    </edge>
    <edge source="USA" target="HKG">
      <data key="d0">3214778</data>
    </edge>
    <edge source="USA" target="IDN">
      <data key="d0">1189313</data>
    </edge>
    <edge source="USA" target="IRL">
      <data key="d0">278397</data>
    </edge>
    <edge source="USA" target="ISR">
      <data key="d0">487761</data>
    </edge>
    <edge source="USA" target="ITA">
      <data key="d0">96511</data>
    </edge>
    <edge source="USA" target="JAM">
      <data key="d0">2458754</data>
    </edge>
    <edge source="USA" target="JPN">
      <data key="d0">11992084</data>
    </edge>
    <edge source="USA" target="JOR">
      <data key="d0">111379</data>
    </edge>
    <edge source="USA" target="KOR">
      <data key="d0">13080664</data>
    </edge>
    <edge source="USA" target="LBN">
      <data key="d0">27615</data>
    </edge>
    <edge source="USA" target="LTU">
      <data key="d0">31299</data>
    </edge>
    <edge source="USA" target="MYS">
      <data key="d0">312988</data>
    </edge>
    <edge source="USA" target="MEX">
      <data key="d0">445501425</data>
    </edge>
    <edge source="USA" target="MAR">
      <data key="d0">11159641</data>
    </edge>
    <edge source="USA" target="NLD">
      <data key="d0">15128523</data>
    </edge>
    <edge source="USA" target="NZL">
      <data key="d0">2777235</data>
    </edge>
    <edge source="USA" target="NIC">
      <data key="d0">10368677</data>
    </edge>
    <edge source="USA" target="NER">
      <data key="d0">77287</data>
    </edge>
    <edge source="USA" target="NOR">
      <data key="d0">7354765</data>
    </edge>
    <edge source="USA" target="PAN">
      <data key="d0">565472</data>
    </edge>
    <edge source="USA" target="PER">
      <data key="d0">17141120</data>
    </edge>
    <edge source="USA" target="PHL">
      <data key="d0">1093525</data>
    </edge>
    <edge source="USA" target="POL">
      <data key="d0">41132</data>
    </edge>
    <edge source="USA" target="PRT">
      <data key="d0">33417</data>
    </edge>
    <edge source="USA" target="RUS">
      <data key="d0">88052</data>
    </edge>
    <edge source="USA" target="SRB">
      <data key="d0">10883</data>
    </edge>
    <edge source="USA" target="IND">
      <data key="d0">27881</data>
    </edge>
    <edge source="USA" target="SGP">
      <data key="d0">2485584</data>
    </edge>
    <edge source="USA" target="VNM">
      <data key="d0">1260867</data>
    </edge>
    <edge source="USA" target="ZAF">
      <data key="d0">1039336</data>
    </edge>
    <edge source="USA" target="ESP">
      <data key="d0">19577</data>
    </edge>
    <edge source="USA" target="CHE">
      <data key="d0">184880</data>
    </edge>
    <edge source="USA" target="THA">
      <data key="d0">447936</data>
    </edge>
    <edge source="USA" target="ARE">
      <data key="d0">444209</data>
    </edge>
    <edge source="USA" target="TUR">
      <data key="d0">83839396</data>
    </edge>
    <edge source="USA" target="UKR">
      <data key="d0">75377</data>
    </edge>
    <edge source="USA" target="EGY">
      <data key="d0">31190</data>
    </edge>
    <edge source="USA" target="GBR">
      <data key="d0">7476271</data>
    </edge>
    <edge source="USA" target="URY">
      <data key="d0">23213</data>
    </edge>
    <edge source="URY" target="ARG">
      <data key="d0">2678473</data>
    </edge>
    <edge source="URY" target="AUS">
      <data key="d0">54486</data>
    </edge>
    <edge source="URY" target="BEL">
      <data key="d0">3501213</data>
    </edge>
    <edge source="URY" target="BRA">
      <data key="d0">4850643</data>
    </edge>
    <edge source="URY" target="CHL">
      <data key="d0">371622</data>
    </edge>
    <edge source="URY" target="CHN">
      <data key="d0">1316640</data>
    </edge>
    <edge source="URY" target="COL">
      <data key="d0">112584</data>
    </edge>
    <edge source="URY" target="FIN">
      <data key="d0">7535147</data>
    </edge>
    <edge source="URY" target="DEU">
      <data key="d0">1282552</data>
    </edge>
    <edge source="URY" target="HKG">
      <data key="d0">15128</data>
    </edge>
    <edge source="URY" target="IDN">
      <data key="d0">149680</data>
    </edge>
    <edge source="URY" target="ISR">
      <data key="d0">1722373</data>
    </edge>
    <edge source="URY" target="ITA">
      <data key="d0">128000</data>
    </edge>
    <edge source="URY" target="JPN">
      <data key="d0">2901176</data>
    </edge>
    <edge source="URY" target="KAZ">
      <data key="d0">151670</data>
    </edge>
    <edge source="URY" target="JOR">
      <data key="d0">163172</data>
    </edge>
    <edge source="URY" target="MEX">
      <data key="d0">1852788</data>
    </edge>
    <edge source="URY" target="NAM">
      <data key="d0">19494</data>
    </edge>
    <edge source="URY" target="NLD">
      <data key="d0">77930</data>
    </edge>
    <edge source="URY" target="PAK">
      <data key="d0">6830682</data>
    </edge>
    <edge source="URY" target="PRY">
      <data key="d0">49500</data>
    </edge>
    <edge source="URY" target="PER">
      <data key="d0">199024</data>
    </edge>
    <edge source="URY" target="RUS">
      <data key="d0">2135217</data>
    </edge>
    <edge source="URY" target="SGP">
      <data key="d0">4829348</data>
    </edge>
    <edge source="URY" target="ZAF">
      <data key="d0">11599620</data>
    </edge>
    <edge source="URY" target="ESP">
      <data key="d0">3070978</data>
    </edge>
    <edge source="URY" target="ARE">
      <data key="d0">12395</data>
    </edge>
    <edge source="URY" target="EGY">
      <data key="d0">440258</data>
    </edge>
    <edge source="URY" target="GBR">
      <data key="d0">1558675</data>
    </edge>
    <edge source="URY" target="USA">
      <data key="d0">1513295</data>
    </edge>
    <edge source="AUS" target="BEL">
      <data key="d0">389045</data>
    </edge>
    <edge source="AUS" target="CAN">
      <data key="d0">780688</data>
    </edge>
    <edge source="AUS" target="LKA">
      <data key="d0">814823</data>
    </edge>
    <edge source="AUS" target="CHN">
      <data key="d0">95261081</data>
    </edge>
    <edge source="AUS" target="DEU">
      <data key="d0">95829</data>
    </edge>
    <edge source="AUS" target="HKG">
      <data key="d0">82665</data>
    </edge>
    <edge source="AUS" target="IDN">
      <data key="d0">3388046</data>
    </edge>
    <edge source="AUS" target="IRL">
      <data key="d0">83408</data>
    </edge>
    <edge source="AUS" target="ITA">
      <data key="d0">51209</data>
    </edge>
    <edge source="AUS" target="JPN">
      <data key="d0">7906280</data>
    </edge>
    <edge source="AUS" target="JOR">
      <data key="d0">26607</data>
    </edge>
    <edge source="AUS" target="KOR">
      <data key="d0">22150754</data>
    </edge>
    <edge source="AUS" target="LBN">
      <data key="d0">25190</data>
    </edge>
    <edge source="AUS" target="MDG">
      <data key="d0">2136941</data>
    </edge>
    <edge source="AUS" target="MYS">
      <data key="d0">48283</data>
    </edge>
    <edge source="AUS" target="NLD">
      <data key="d0">38539</data>
    </edge>
    <edge source="AUS" target="NZL">
      <data key="d0">1809040</data>
    </edge>
    <edge source="AUS" target="NOR">
      <data key="d0">305192</data>
    </edge>
    <edge source="AUS" target="PAK">
      <data key="d0">22300492</data>
    </edge>
    <edge source="AUS" target="PHL">
      <data key="d0">349814</data>
    </edge>
    <edge source="AUS" target="IND">
      <data key="d0">844569</data>
    </edge>
    <edge source="AUS" target="SGP">
      <data key="d0">116372236</data>
    </edge>
    <edge source="AUS" target="VNM">
      <data key="d0">438062</data>
    </edge>
    <edge source="AUS" target="ZAF">
      <data key="d0">2990729</data>
    </edge>
    <edge source="AUS" target="THA">
      <data key="d0">2599180</data>
    </edge>
    <edge source="AUS" target="TUR">
      <data key="d0">14022618</data>
    </edge>
    <edge source="AUS" target="GBR">
      <data key="d0">5204126</data>
    </edge>
    <edge source="AUS" target="USA">
      <data key="d0">580876</data>
    </edge>
    <edge source="AUS" target="URY">
      <data key="d0">506423</data>
    </edge>
    <edge source="CAN" target="AZE">
      <data key="d0">148777</data>
    </edge>
    <edge source="CAN" target="ARG">
      <data key="d0">11964</data>
    </edge>
    <edge source="CAN" target="AUS">
      <data key="d0">3840101</data>
    </edge>
    <edge source="CAN" target="ARM">
      <data key="d0">79442</data>
    </edge>
    <edge source="CAN" target="BEL">
      <data key="d0">599457</data>
    </edge>
    <edge source="CAN" target="BRA">
      <data key="d0">27843</data>
    </edge>
    <edge source="CAN" target="CHL">
      <data key="d0">528165</data>
    </edge>
    <edge source="CAN" target="CHN">
      <data key="d0">2683785</data>
    </edge>
    <edge source="CAN" target="COL">
      <data key="d0">6255602</data>
    </edge>
    <edge source="CAN" target="CRI">
      <data key="d0">49904</data>
    </edge>
    <edge source="CAN" target="SLV">
      <data key="d0">2235143</data>
    </edge>
    <edge source="CAN" target="FRA">
      <data key="d0">301195</data>
    </edge>
    <edge source="CAN" target="GEO">
      <data key="d0">134761</data>
    </edge>
    <edge source="CAN" target="DEU">
      <data key="d0">830611</data>
    </edge>
    <edge source="CAN" target="HKG">
      <data key="d0">1143557</data>
    </edge>
    <edge source="CAN" target="IDN">
      <data key="d0">31218</data>
    </edge>
    <edge source="CAN" target="ISR">
      <data key="d0">621421</data>
    </edge>
    <edge source="CAN" target="JAM">
      <data key="d0">1370433</data>
    </edge>
    <edge source="CAN" target="JPN">
      <data key="d0">77299826</data>
    </edge>
    <edge source="CAN" target="KAZ">
      <data key="d0">23715</data>
    </edge>
    <edge source="CAN" target="JOR">
      <data key="d0">103793</data>
    </edge>
    <edge source="CAN" target="KOR">
      <data key="d0">15335352</data>
    </edge>
    <edge source="CAN" target="MYS">
      <data key="d0">30705</data>
    </edge>
    <edge source="CAN" target="MEX">
      <data key="d0">10572191</data>
    </edge>
    <edge source="CAN" target="NLD">
      <data key="d0">12948728</data>
    </edge>
    <edge source="CAN" target="NZL">
      <data key="d0">974274</data>
    </edge>
    <edge source="CAN" target="NOR">
      <data key="d0">902989</data>
    </edge>
    <edge source="CAN" target="PAN">
      <data key="d0">179377</data>
    </edge>
    <edge source="CAN" target="PER">
      <data key="d0">153027</data>
    </edge>
    <edge source="CAN" target="PHL">
      <data key="d0">4425153</data>
    </edge>
    <edge source="CAN" target="ROU">
      <data key="d0">476625</data>
    </edge>
    <edge source="CAN" target="RUS">
      <data key="d0">13901628</data>
    </edge>
    <edge source="CAN" target="SAU">
      <data key="d0">11220</data>
    </edge>
    <edge source="CAN" target="SGP">
      <data key="d0">15410870</data>
    </edge>
    <edge source="CAN" target="VNM">
      <data key="d0">60166</data>
    </edge>
    <edge source="CAN" target="ZAF">
      <data key="d0">252849</data>
    </edge>
    <edge source="CAN" target="THA">
      <data key="d0">16794</data>
    </edge>
    <edge source="CAN" target="ARE">
      <data key="d0">114007</data>
    </edge>
    <edge source="CAN" target="TUR">
      <data key="d0">154937</data>
    </edge>
    <edge source="CAN" target="GBR">
      <data key="d0">267413</data>
    </edge>
    <edge source="CAN" target="USA">
      <data key="d0">93587975</data>
    </edge>
    <edge source="LKA" target="JPN">
      <data key="d0">173475</data>
    </edge>
    <edge source="CHN" target="DZA">
      <data key="d0">22195</data>
    </edge>
    <edge source="CHN" target="AZE">
      <data key="d0">25229</data>
    </edge>
    <edge source="CHN" target="ARG">
      <data key="d0">37361</data>
    </edge>
    <edge source="CHN" target="AUS">
      <data key="d0">3327570</data>
    </edge>
    <edge source="CHN" target="AUT">
      <data key="d0">15473</data>
    </edge>
    <edge source="CHN" target="BEL">
      <data key="d0">11433674</data>
    </edge>
    <edge source="CHN" target="BRA">
      <data key="d0">2788967</data>
    </edge>
    <edge source="CHN" target="CAN">
      <data key="d0">12705886</data>
    </edge>
    <edge source="CHN" target="LKA">
      <data key="d0">15163</data>
    </edge>
    <edge source="CHN" target="CHL">
      <data key="d0">464099</data>
    </edge>
    <edge source="CHN" target="COL">
      <data key="d0">635413</data>
    </edge>
    <edge source="CHN" target="CRI">
      <data key="d0">21821</data>
    </edge>
    <edge source="CHN" target="CZE">
      <data key="d0">1032751</data>
    </edge>
    <edge source="CHN" target="DNK">
      <data key="d0">447770</data>
    </edge>
    <edge source="CHN" target="ECU">
      <data key="d0">46124</data>
    </edge>
    <edge source="CHN" target="FIN">
      <data key="d0">75499</data>
    </edge>
    <edge source="CHN" target="FRA">
      <data key="d0">299515</data>
    </edge>
    <edge source="CHN" target="DEU">
      <data key="d0">5960341</data>
    </edge>
    <edge source="CHN" target="GTM">
      <data key="d0">85345</data>
    </edge>
    <edge source="CHN" target="HND">
      <data key="d0">108441</data>
    </edge>
    <edge source="CHN" target="HKG">
      <data key="d0">1335415</data>
    </edge>
    <edge source="CHN" target="IDN">
      <data key="d0">1041176</data>
    </edge>
    <edge source="CHN" target="ISR">
      <data key="d0">92297</data>
    </edge>
    <edge source="CHN" target="ITA">
      <data key="d0">291652</data>
    </edge>
    <edge source="CHN" target="CIV">
      <data key="d0">518116</data>
    </edge>
    <edge source="CHN" target="JPN">
      <data key="d0">19113574</data>
    </edge>
    <edge source="CHN" target="KAZ">
      <data key="d0">39200</data>
    </edge>
    <edge source="CHN" target="JOR">
      <data key="d0">46455</data>
    </edge>
    <edge source="CHN" target="KOR">
      <data key="d0">530435</data>
    </edge>
    <edge source="CHN" target="LBN">
      <data key="d0">208645</data>
    </edge>
    <edge source="CHN" target="LTU">
      <data key="d0">74706</data>
    </edge>
    <edge source="CHN" target="MYS">
      <data key="d0">97100</data>
    </edge>
    <edge source="CHN" target="MUS">
      <data key="d0">21280</data>
    </edge>
    <edge source="CHN" target="NLD">
      <data key="d0">1709265</data>
    </edge>
    <edge source="CHN" target="NZL">
      <data key="d0">835438</data>
    </edge>
    <edge source="CHN" target="NOR">
      <data key="d0">25808</data>
    </edge>
    <edge source="CHN" target="PAK">
      <data key="d0">189690</data>
    </edge>
    <edge source="CHN" target="PAN">
      <data key="d0">79226</data>
    </edge>
    <edge source="CHN" target="PHL">
      <data key="d0">12331</data>
    </edge>
    <edge source="CHN" target="POL">
      <data key="d0">579063</data>
    </edge>
    <edge source="CHN" target="PRT">
      <data key="d0">22025</data>
    </edge>
    <edge source="CHN" target="ROU">
      <data key="d0">116567</data>
    </edge>
    <edge source="CHN" target="RUS">
      <data key="d0">210904</data>
    </edge>
    <edge source="CHN" target="SAU">
      <data key="d0">89799</data>
    </edge>
    <edge source="CHN" target="SEN">
      <data key="d0">399214</data>
    </edge>
    <edge source="CHN" target="IND">
      <data key="d0">1740409</data>
    </edge>
    <edge source="CHN" target="SGP">
      <data key="d0">6078034</data>
    </edge>
    <edge source="CHN" target="VNM">
      <data key="d0">3707341</data>
    </edge>
    <edge source="CHN" target="SVN">
      <data key="d0">25560</data>
    </edge>
    <edge source="CHN" target="ZAF">
      <data key="d0">891730</data>
    </edge>
    <edge source="CHN" target="ESP">
      <data key="d0">351305</data>
    </edge>
    <edge source="CHN" target="SWE">
      <data key="d0">414461</data>
    </edge>
    <edge source="CHN" target="THA">
      <data key="d0">291801</data>
    </edge>
    <edge source="CHN" target="ARE">
      <data key="d0">19774</data>
    </edge>
    <edge source="CHN" target="TUR">
      <data key="d0">405279</data>
    </edge>
    <edge source="CHN" target="UGA">
      <data key="d0">16923</data>
    </edge>
    <edge source="CHN" target="UKR">
      <data key="d0">12087</data>
    </edge>
    <edge source="CHN" target="GBR">
      <data key="d0">34090506</data>
    </edge>
    <edge source="CHN" target="TZA">
      <data key="d0">65580</data>
    </edge>
    <edge source="CHN" target="USA">
      <data key="d0">54860826</data>
    </edge>
    <edge source="CHN" target="URY">
      <data key="d0">4257909</data>
    </edge>
    <edge source="HKG" target="CAN">
      <data key="d0">11516</data>
    </edge>
    <edge source="HKG" target="CHN">
      <data key="d0">3858637</data>
    </edge>
    <edge source="HKG" target="DEU">
      <data key="d0">40584</data>
    </edge>
    <edge source="HKG" target="ISR">
      <data key="d0">29122</data>
    </edge>
    <edge source="HKG" target="PHL">
      <data key="d0">1410450</data>
    </edge>
    <edge source="HKG" target="SGP">
      <data key="d0">82877</data>
    </edge>
    <edge source="HKG" target="VNM">
      <data key="d0">374519</data>
    </edge>
    <edge source="HKG" target="TUR">
      <data key="d0">54673</data>
    </edge>
    <edge source="HKG" target="GBR">
      <data key="d0">360877</data>
    </edge>
    <edge source="HKG" target="USA">
      <data key="d0">380290</data>
    </edge>
    <edge source="IDN" target="AUS">
      <data key="d0">25200</data>
    </edge>
    <edge source="IDN" target="CHN">
      <data key="d0">78300</data>
    </edge>
    <edge source="IDN" target="JPN">
      <data key="d0">210217</data>
    </edge>
    <edge source="IDN" target="KOR">
      <data key="d0">490494</data>
    </edge>
    <edge source="IDN" target="NZL">
      <data key="d0">108965</data>
    </edge>
    <edge source="IDN" target="PAK">
      <data key="d0">17316</data>
    </edge>
    <edge source="IDN" target="SGP">
      <data key="d0">17152</data>
    </edge>
    <edge source="IRL" target="AUT">
      <data key="d0">72934</data>
    </edge>
    <edge source="IRL" target="BEL">
      <data key="d0">9646922</data>
    </edge>
    <edge source="IRL" target="BGR">
      <data key="d0">25693</data>
    </edge>
    <edge source="IRL" target="CHN">
      <data key="d0">4085157</data>
    </edge>
    <edge source="IRL" target="DNK">
      <data key="d0">313911</data>
    </edge>
    <edge source="IRL" target="FRA">
      <data key="d0">158226</data>
    </edge>
    <edge source="IRL" target="DEU">
      <data key="d0">235290</data>
    </edge>
    <edge source="IRL" target="HKG">
      <data key="d0">254032</data>
    </edge>
    <edge source="IRL" target="HUN">
      <data key="d0">18897</data>
    </edge>
    <edge source="IRL" target="ITA">
      <data key="d0">1818392</data>
    </edge>
    <edge source="IRL" target="JPN">
      <data key="d0">13520</data>
    </edge>
    <edge source="IRL" target="NAM">
      <data key="d0">228413</data>
    </edge>
    <edge source="IRL" target="NLD">
      <data key="d0">13800034</data>
    </edge>
    <edge source="IRL" target="PHL">
      <data key="d0">744667</data>
    </edge>
    <edge source="IRL" target="POL">
      <data key="d0">64247</data>
    </edge>
    <edge source="IRL" target="RUS">
      <data key="d0">109220</data>
    </edge>
    <edge source="IRL" target="SGP">
      <data key="d0">53559</data>
    </edge>
    <edge source="IRL" target="THA">
      <data key="d0">32806</data>
    </edge>
    <edge source="IRL" target="GBR">
      <data key="d0">27215222</data>
    </edge>
    <edge source="ITA" target="ALB">
      <data key="d0">2624535</data>
    </edge>
    <edge source="ITA" target="AZE">
      <data key="d0">70700</data>
    </edge>
    <edge source="ITA" target="ARG">
      <data key="d0">87516</data>
    </edge>
    <edge source="ITA" target="AUS">
      <data key="d0">197407</data>
    </edge>
    <edge source="ITA" target="AUT">
      <data key="d0">12730243</data>
    </edge>
    <edge source="ITA" target="ARM">
      <data key="d0">3320874</data>
    </edge>
    <edge source="ITA" target="BEL">
      <data key="d0">16390498</data>
    </edge>
    <edge source="ITA" target="BGR">
      <data key="d0">643571</data>
    </edge>
    <edge source="ITA" target="BLR">
      <data key="d0">27263</data>
    </edge>
    <edge source="ITA" target="CHN">
      <data key="d0">232013</data>
    </edge>
    <edge source="ITA" target="HRV">
      <data key="d0">77537</data>
    </edge>
    <edge source="ITA" target="CZE">
      <data key="d0">7570273</data>
    </edge>
    <edge source="ITA" target="DNK">
      <data key="d0">505047</data>
    </edge>
    <edge source="ITA" target="FRA">
      <data key="d0">26913570</data>
    </edge>
    <edge source="ITA" target="GEO">
      <data key="d0">747443</data>
    </edge>
    <edge source="ITA" target="DEU">
      <data key="d0">6586015</data>
    </edge>
    <edge source="ITA" target="GRC">
      <data key="d0">1568249</data>
    </edge>
    <edge source="ITA" target="HKG">
      <data key="d0">106264</data>
    </edge>
    <edge source="ITA" target="HUN">
      <data key="d0">6163580</data>
    </edge>
    <edge source="ITA" target="JPN">
      <data key="d0">2122138</data>
    </edge>
    <edge source="ITA" target="KOR">
      <data key="d0">20885</data>
    </edge>
    <edge source="ITA" target="LVA">
      <data key="d0">102184</data>
    </edge>
    <edge source="ITA" target="LTU">
      <data key="d0">158350</data>
    </edge>
    <edge source="ITA" target="NLD">
      <data key="d0">14665988</data>
    </edge>
    <edge source="ITA" target="NOR">
      <data key="d0">19220</data>
    </edge>
    <edge source="ITA" target="PAK">
      <data key="d0">10566</data>
    </edge>
    <edge source="ITA" target="POL">
      <data key="d0">845365</data>
    </edge>
    <edge source="ITA" target="PRT">
      <data key="d0">35823</data>
    </edge>
    <edge source="ITA" target="ROU">
      <data key="d0">5280937</data>
    </edge>
    <edge source="ITA" target="RUS">
      <data key="d0">20070332</data>
    </edge>
    <edge source="ITA" target="SRB">
      <data key="d0">622323</data>
    </edge>
    <edge source="ITA" target="IND">
      <data key="d0">30360</data>
    </edge>
    <edge source="ITA" target="SGP">
      <data key="d0">586058</data>
    </edge>
    <edge source="ITA" target="SVK">
      <data key="d0">2219137</data>
    </edge>
    <edge source="ITA" target="SVN">
      <data key="d0">670396</data>
    </edge>
    <edge source="ITA" target="ESP">
      <data key="d0">8332353</data>
    </edge>
    <edge source="ITA" target="CHE">
      <data key="d0">247276</data>
    </edge>
    <edge source="ITA" target="THA">
      <data key="d0">87036</data>
    </edge>
    <edge source="ITA" target="TUN">
      <data key="d0">12894</data>
    </edge>
    <edge source="ITA" target="TUR">
      <data key="d0">82565</data>
    </edge>
    <edge source="ITA" target="MKD">
      <data key="d0">14443</data>
    </edge>
    <edge source="ITA" target="EGY">
      <data key="d0">99333</data>
    </edge>
    <edge source="ITA" target="GBR">
      <data key="d0">7026660</data>
    </edge>
    <edge source="ITA" target="USA">
      <data key="d0">296439</data>
    </edge>
    <edge source="JOR" target="SAU">
      <data key="d0">23593</data>
    </edge>
    <edge source="JOR" target="EGY">
      <data key="d0">50676</data>
    </edge>
    <edge source="KOR" target="CHN">
      <data key="d0">51639</data>
    </edge>
    <edge source="KOR" target="IDN">
      <data key="d0">72360</data>
    </edge>
    <edge source="KOR" target="JPN">
      <data key="d0">745252</data>
    </edge>
    <edge source="KOR" target="NOR">
      <data key="d0">2209832</data>
    </edge>
    <edge source="KOR" target="PHL">
      <data key="d0">81544</data>
    </edge>
    <edge source="KOR" target="SGP">
      <data key="d0">45926</data>
    </edge>
    <edge source="KOR" target="VNM">
      <data key="d0">1033191</data>
    </edge>
    <edge source="KOR" target="THA">
      <data key="d0">764473</data>
    </edge>
    <edge source="KOR" target="GBR">
      <data key="d0">28500</data>
    </edge>
    <edge source="LBN" target="PAK">
      <data key="d0">75688</data>
    </edge>
    <edge source="MYS" target="AUS">
      <data key="d0">142888</data>
    </edge>
    <edge source="MYS" target="HKG">
      <data key="d0">119037</data>
    </edge>
    <edge source="MYS" target="KOR">
      <data key="d0">826584</data>
    </edge>
    <edge source="MYS" target="MUS">
      <data key="d0">15106</data>
    </edge>
    <edge source="MYS" target="SGP">
      <data key="d0">218173</data>
    </edge>
    <edge source="MYS" target="VNM">
      <data key="d0">59076</data>
    </edge>
    <edge source="MYS" target="USA">
      <data key="d0">33288</data>
    </edge>
    <edge source="NZL" target="AUS">
      <data key="d0">2458083</data>
    </edge>
    <edge source="NZL" target="CAN">
      <data key="d0">12719</data>
    </edge>
    <edge source="NZL" target="LKA">
      <data key="d0">245316</data>
    </edge>
    <edge source="NZL" target="CHN">
      <data key="d0">86241617</data>
    </edge>
    <edge source="NZL" target="DNK">
      <data key="d0">26051</data>
    </edge>
    <edge source="NZL" target="FRA">
      <data key="d0">23384</data>
    </edge>
    <edge source="NZL" target="DEU">
      <data key="d0">798127</data>
    </edge>
    <edge source="NZL" target="GRC">
      <data key="d0">16595</data>
    </edge>
    <edge source="NZL" target="HKG">
      <data key="d0">643282</data>
    </edge>
    <edge source="NZL" target="IDN">
      <data key="d0">412061</data>
    </edge>
    <edge source="NZL" target="IRL">
      <data key="d0">17334</data>
    </edge>
    <edge source="NZL" target="JAM">
      <data key="d0">116925</data>
    </edge>
    <edge source="NZL" target="JPN">
      <data key="d0">667461</data>
    </edge>
    <edge source="NZL" target="KOR">
      <data key="d0">3526142</data>
    </edge>
    <edge source="NZL" target="MDG">
      <data key="d0">10121</data>
    </edge>
    <edge source="NZL" target="MYS">
      <data key="d0">989244</data>
    </edge>
    <edge source="NZL" target="MOZ">
      <data key="d0">21873</data>
    </edge>
    <edge source="NZL" target="PAK">
      <data key="d0">3645309</data>
    </edge>
    <edge source="NZL" target="PHL">
      <data key="d0">4657290</data>
    </edge>
    <edge source="NZL" target="IND">
      <data key="d0">1302963</data>
    </edge>
    <edge source="NZL" target="SGP">
      <data key="d0">25364640</data>
    </edge>
    <edge source="NZL" target="ZAF">
      <data key="d0">36128</data>
    </edge>
    <edge source="NZL" target="ESP">
      <data key="d0">25664</data>
    </edge>
    <edge source="NZL" target="SWE">
      <data key="d0">13737</data>
    </edge>
    <edge source="NZL" target="THA">
      <data key="d0">887271</data>
    </edge>
    <edge source="NZL" target="GBR">
      <data key="d0">373848</data>
    </edge>
    <edge source="NZL" target="USA">
      <data key="d0">3805653</data>
    </edge>
    <edge source="NOR" target="AUS">
      <data key="d0">1450306</data>
    </edge>
    <edge source="NOR" target="AUT">
      <data key="d0">57691</data>
    </edge>
    <edge source="NOR" target="BEL">
      <data key="d0">1499684</data>
    </edge>
    <edge source="NOR" target="BRA">
      <data key="d0">1736132</data>
    </edge>
    <edge source="NOR" target="CAN">
      <data key="d0">1283381</data>
    </edge>
    <edge source="NOR" target="CHN">
      <data key="d0">6577962</data>
    </edge>
    <edge source="NOR" target="CZE">
      <data key="d0">200403</data>
    </edge>
    <edge source="NOR" target="DNK">
      <data key="d0">7038270</data>
    </edge>
    <edge source="NOR" target="FIN">
      <data key="d0">1234290</data>
    </edge>
    <edge source="NOR" target="FRA">
      <data key="d0">4402283</data>
    </edge>
    <edge source="NOR" target="DEU">
      <data key="d0">3315297</data>
    </edge>
    <edge source="NOR" target="GHA">
      <data key="d0">309000</data>
    </edge>
    <edge source="NOR" target="GRC">
      <data key="d0">27486246</data>
    </edge>
    <edge source="NOR" target="HND">
      <data key="d0">205850</data>
    </edge>
    <edge source="NOR" target="HKG">
      <data key="d0">173887</data>
    </edge>
    <edge source="NOR" target="HUN">
      <data key="d0">93988</data>
    </edge>
    <edge source="NOR" target="IDN">
      <data key="d0">70735</data>
    </edge>
    <edge source="NOR" target="IRL">
      <data key="d0">11682</data>
    </edge>
    <edge source="NOR" target="ISR">
      <data key="d0">122150</data>
    </edge>
    <edge source="NOR" target="ITA">
      <data key="d0">2046125</data>
    </edge>
    <edge source="NOR" target="JPN">
      <data key="d0">225369</data>
    </edge>
    <edge source="NOR" target="KOR">
      <data key="d0">519917</data>
    </edge>
    <edge source="NOR" target="LTU">
      <data key="d0">504390</data>
    </edge>
    <edge source="NOR" target="MYS">
      <data key="d0">39299</data>
    </edge>
    <edge source="NOR" target="NLD">
      <data key="d0">10004698</data>
    </edge>
    <edge source="NOR" target="NZL">
      <data key="d0">761909</data>
    </edge>
    <edge source="NOR" target="PER">
      <data key="d0">58545</data>
    </edge>
    <edge source="NOR" target="PHL">
      <data key="d0">68333</data>
    </edge>
    <edge source="NOR" target="POL">
      <data key="d0">3796141</data>
    </edge>
    <edge source="NOR" target="ROU">
      <data key="d0">5573327</data>
    </edge>
    <edge source="NOR" target="RUS">
      <data key="d0">1129387</data>
    </edge>
    <edge source="NOR" target="IND">
      <data key="d0">348154</data>
    </edge>
    <edge source="NOR" target="SGP">
      <data key="d0">88109</data>
    </edge>
    <edge source="NOR" target="VNM">
      <data key="d0">224352</data>
    </edge>
    <edge source="NOR" target="ZAF">
      <data key="d0">495802</data>
    </edge>
    <edge source="NOR" target="ESP">
      <data key="d0">4572957</data>
    </edge>
    <edge source="NOR" target="SWE">
      <data key="d0">2112735</data>
    </edge>
    <edge source="NOR" target="CHE">
      <data key="d0">81272</data>
    </edge>
    <edge source="NOR" target="THA">
      <data key="d0">885272</data>
    </edge>
    <edge source="NOR" target="TUR">
      <data key="d0">22351349</data>
    </edge>
    <edge source="NOR" target="GBR">
      <data key="d0">3134244</data>
    </edge>
    <edge source="NOR" target="USA">
      <data key="d0">24001354</data>
    </edge>
    <edge source="PHL" target="CHN">
      <data key="d0">60226</data>
    </edge>
    <edge source="PHL" target="JPN">
      <data key="d0">700369</data>
    </edge>
    <edge source="PHL" target="KOR">
      <data key="d0">245879</data>
    </edge>
    <edge source="PHL" target="VNM">
      <data key="d0">22119</data>
    </edge>
    <edge source="PHL" target="THA">
      <data key="d0">56737</data>
    </edge>
    <edge source="PHL" target="GBR">
      <data key="d0">77326</data>
    </edge>
    <edge source="IND" target="AUS">
      <data key="d0">169159</data>
    </edge>
    <edge source="IND" target="BEL">
      <data key="d0">405843</data>
    </edge>
    <edge source="IND" target="BRA">
      <data key="d0">646613</data>
    </edge>
    <edge source="IND" target="LKA">
      <data key="d0">99261</data>
    </edge>
    <edge source="IND" target="CHL">
      <data key="d0">1316256</data>
    </edge>
    <edge source="IND" target="CHN">
      <data key="d0">10149761</data>
    </edge>
    <edge source="IND" target="CRI">
      <data key="d0">37244</data>
    </edge>
    <edge source="IND" target="DEU">
      <data key="d0">69963</data>
    </edge>
    <edge source="IND" target="IDN">
      <data key="d0">308676</data>
    </edge>
    <edge source="IND" target="ISR">
      <data key="d0">2494760</data>
    </edge>
    <edge source="IND" target="JPN">
      <data key="d0">4531556</data>
    </edge>
    <edge source="IND" target="KOR">
      <data key="d0">1531877</data>
    </edge>
    <edge source="IND" target="LBN">
      <data key="d0">30251</data>
    </edge>
    <edge source="IND" target="MWI">
      <data key="d0">20901</data>
    </edge>
    <edge source="IND" target="MYS">
      <data key="d0">3366720</data>
    </edge>
    <edge source="IND" target="MDA">
      <data key="d0">20161</data>
    </edge>
    <edge source="IND" target="NZL">
      <data key="d0">11779</data>
    </edge>
    <edge source="IND" target="NIC">
      <data key="d0">46520</data>
    </edge>
    <edge source="IND" target="PAK">
      <data key="d0">11999</data>
    </edge>
    <edge source="IND" target="PER">
      <data key="d0">23968</data>
    </edge>
    <edge source="IND" target="PHL">
      <data key="d0">19623</data>
    </edge>
    <edge source="IND" target="RUS">
      <data key="d0">375934</data>
    </edge>
    <edge source="IND" target="SAU">
      <data key="d0">225070</data>
    </edge>
    <edge source="IND" target="SGP">
      <data key="d0">802168</data>
    </edge>
    <edge source="IND" target="VNM">
      <data key="d0">2575061</data>
    </edge>
    <edge source="IND" target="ZAF">
      <data key="d0">59132</data>
    </edge>
    <edge source="IND" target="THA">
      <data key="d0">1916847</data>
    </edge>
    <edge source="IND" target="ARE">
      <data key="d0">10215</data>
    </edge>
    <edge source="IND" target="TUR">
      <data key="d0">3883560</data>
    </edge>
    <edge source="IND" target="UKR">
      <data key="d0">53554</data>
    </edge>
    <edge source="IND" target="EGY">
      <data key="d0">162587</data>
    </edge>
    <edge source="IND" target="GBR">
      <data key="d0">328810</data>
    </edge>
    <edge source="IND" target="TZA">
      <data key="d0">10975</data>
    </edge>
    <edge source="IND" target="URY">
      <data key="d0">640996</data>
    </edge>
    <edge source="VNM" target="KHM">
      <data key="d0">226825</data>
    </edge>
    <edge source="VNM" target="CHN">
      <data key="d0">23477664</data>
    </edge>
    <edge source="VNM" target="FRA">
      <data key="d0">136576</data>
    </edge>
    <edge source="VNM" target="IDN">
      <data key="d0">857200</data>
    </edge>
    <edge source="VNM" target="KOR">
      <data key="d0">6601466</data>
    </edge>
    <edge source="VNM" target="MYS">
      <data key="d0">332595</data>
    </edge>
    <edge source="VNM" target="MAR">
      <data key="d0">256080</data>
    </edge>
    <edge source="VNM" target="NLD">
      <data key="d0">1396800</data>
    </edge>
    <edge source="VNM" target="NOR">
      <data key="d0">491984</data>
    </edge>
    <edge source="VNM" target="PHL">
      <data key="d0">570352</data>
    </edge>
    <edge source="VNM" target="SGP">
      <data key="d0">16574047</data>
    </edge>
    <edge source="VNM" target="ESP">
      <data key="d0">183136</data>
    </edge>
    <edge source="THA" target="AUS">
      <data key="d0">212331</data>
    </edge>
    <edge source="THA" target="BEL">
      <data key="d0">329738</data>
    </edge>
    <edge source="THA" target="DEU">
      <data key="d0">74745</data>
    </edge>
    <edge source="THA" target="JPN">
      <data key="d0">3293231</data>
    </edge>
    <edge source="THA" target="KOR">
      <data key="d0">1432486</data>
    </edge>
    <edge source="THA" target="MYS">
      <data key="d0">58027</data>
    </edge>
    <edge source="THA" target="NLD">
      <data key="d0">794923</data>
    </edge>
    <edge source="THA" target="NOR">
      <data key="d0">3094376</data>
    </edge>
    <edge source="THA" target="PAK">
      <data key="d0">848332</data>
    </edge>
    <edge source="THA" target="IND">
      <data key="d0">547066</data>
    </edge>
    <edge source="THA" target="SGP">
      <data key="d0">259166</data>
    </edge>
    <edge source="THA" target="GBR">
      <data key="d0">2251639</data>
    </edge>
    <edge source="TUR" target="GRC">
      <data key="d0">3829680</data>
    </edge>
    <edge source="TUR" target="MAR">
      <data key="d0">1740000</data>
    </edge>
    <edge source="TUR" target="PAK">
      <data key="d0">59510</data>
    </edge>
    <edge source="TUR" target="GBR">
      <data key="d0">40021</data>
    </edge>
    <edge source="TUR" target="USA">
      <data key="d0">42547</data>
    </edge>
    <edge source="AUT" target="ALB">
      <data key="d0">114747</data>
    </edge>
    <edge source="AUT" target="BEL">
      <data key="d0">248483</data>
    </edge>
    <edge source="AUT" target="BGR">
      <data key="d0">98144</data>
    </edge>
    <edge source="AUT" target="BLR">
      <data key="d0">79701</data>
    </edge>
    <edge source="AUT" target="HRV">
      <data key="d0">1567815</data>
    </edge>
    <edge source="AUT" target="CZE">
      <data key="d0">5544195</data>
    </edge>
    <edge source="AUT" target="DNK">
      <data key="d0">19211</data>
    </edge>
    <edge source="AUT" target="EST">
      <data key="d0">116037</data>
    </edge>
    <edge source="AUT" target="FIN">
      <data key="d0">77484</data>
    </edge>
    <edge source="AUT" target="DEU">
      <data key="d0">6386536</data>
    </edge>
    <edge source="AUT" target="HUN">
      <data key="d0">2490385</data>
    </edge>
    <edge source="AUT" target="ITA">
      <data key="d0">5235707</data>
    </edge>
    <edge source="AUT" target="JPN">
      <data key="d0">14417</data>
    </edge>
    <edge source="AUT" target="KAZ">
      <data key="d0">44968</data>
    </edge>
    <edge source="AUT" target="NLD">
      <data key="d0">420365</data>
    </edge>
    <edge source="AUT" target="POL">
      <data key="d0">65313</data>
    </edge>
    <edge source="AUT" target="ROU">
      <data key="d0">833566</data>
    </edge>
    <edge source="AUT" target="RUS">
      <data key="d0">3948375</data>
    </edge>
    <edge source="AUT" target="SRB">
      <data key="d0">123353</data>
    </edge>
    <edge source="AUT" target="SVK">
      <data key="d0">2918598</data>
    </edge>
    <edge source="AUT" target="SVN">
      <data key="d0">628038</data>
    </edge>
    <edge source="AUT" target="SWE">
      <data key="d0">135459</data>
    </edge>
    <edge source="AUT" target="CHE">
      <data key="d0">85192</data>
    </edge>
    <edge source="AUT" target="MKD">
      <data key="d0">138937</data>
    </edge>
    <edge source="BGR" target="CZE">
      <data key="d0">70656</data>
    </edge>
    <edge source="BGR" target="FRA">
      <data key="d0">155028</data>
    </edge>
    <edge source="BGR" target="GRC">
      <data key="d0">20623</data>
    </edge>
    <edge source="BGR" target="HUN">
      <data key="d0">23412</data>
    </edge>
    <edge source="BGR" target="ITA">
      <data key="d0">28716</data>
    </edge>
    <edge source="BGR" target="ROU">
      <data key="d0">272753</data>
    </edge>
    <edge source="BGR" target="ESP">
      <data key="d0">40445</data>
    </edge>
    <edge source="BLR" target="KAZ">
      <data key="d0">75300</data>
    </edge>
    <edge source="BLR" target="KGZ">
      <data key="d0">56500</data>
    </edge>
    <edge source="BLR" target="RUS">
      <data key="d0">12915700</data>
    </edge>
    <edge source="HRV" target="BEL">
      <data key="d0">26943</data>
    </edge>
    <edge source="HRV" target="SVK">
      <data key="d0">2331243</data>
    </edge>
    <edge source="HRV" target="SVN">
      <data key="d0">40052</data>
    </edge>
    <edge source="CZE" target="BEL">
      <data key="d0">2271029</data>
    </edge>
    <edge source="CZE" target="EST">
      <data key="d0">20865</data>
    </edge>
    <edge source="CZE" target="FIN">
      <data key="d0">26207</data>
    </edge>
    <edge source="CZE" target="DEU">
      <data key="d0">2858293</data>
    </edge>
    <edge source="CZE" target="HUN">
      <data key="d0">196269</data>
    </edge>
    <edge source="CZE" target="IRL">
      <data key="d0">55149</data>
    </edge>
    <edge source="CZE" target="ITA">
      <data key="d0">765919</data>
    </edge>
    <edge source="CZE" target="NLD">
      <data key="d0">1844627</data>
    </edge>
    <edge source="CZE" target="POL">
      <data key="d0">136503</data>
    </edge>
    <edge source="CZE" target="ROU">
      <data key="d0">253104</data>
    </edge>
    <edge source="CZE" target="SVK">
      <data key="d0">3867268</data>
    </edge>
    <edge source="CZE" target="ESP">
      <data key="d0">152490</data>
    </edge>
    <edge source="CZE" target="SWE">
      <data key="d0">30275</data>
    </edge>
    <edge source="DNK" target="AZE">
      <data key="d0">2490631</data>
    </edge>
    <edge source="DNK" target="ARG">
      <data key="d0">612529</data>
    </edge>
    <edge source="DNK" target="AUS">
      <data key="d0">692263</data>
    </edge>
    <edge source="DNK" target="AUT">
      <data key="d0">42910</data>
    </edge>
    <edge source="DNK" target="BEL">
      <data key="d0">3060400</data>
    </edge>
    <edge source="DNK" target="BGR">
      <data key="d0">192195</data>
    </edge>
    <edge source="DNK" target="CAN">
      <data key="d0">71299</data>
    </edge>
    <edge source="DNK" target="CHL">
      <data key="d0">13508</data>
    </edge>
    <edge source="DNK" target="CHN">
      <data key="d0">3003661</data>
    </edge>
    <edge source="DNK" target="HRV">
      <data key="d0">78667</data>
    </edge>
    <edge source="DNK" target="CZE">
      <data key="d0">588596</data>
    </edge>
    <edge source="DNK" target="EST">
      <data key="d0">46207</data>
    </edge>
    <edge source="DNK" target="FIN">
      <data key="d0">4875823</data>
    </edge>
    <edge source="DNK" target="FRA">
      <data key="d0">2103474</data>
    </edge>
    <edge source="DNK" target="GEO">
      <data key="d0">159207</data>
    </edge>
    <edge source="DNK" target="DEU">
      <data key="d0">12913867</data>
    </edge>
    <edge source="DNK" target="GRC">
      <data key="d0">137910</data>
    </edge>
    <edge source="DNK" target="HUN">
      <data key="d0">28535</data>
    </edge>
    <edge source="DNK" target="IDN">
      <data key="d0">1020537</data>
    </edge>
    <edge source="DNK" target="IRL">
      <data key="d0">302492</data>
    </edge>
    <edge source="DNK" target="ITA">
      <data key="d0">4649431</data>
    </edge>
    <edge source="DNK" target="JPN">
      <data key="d0">1787593</data>
    </edge>
    <edge source="DNK" target="KOR">
      <data key="d0">10061</data>
    </edge>
    <edge source="DNK" target="LVA">
      <data key="d0">120095</data>
    </edge>
    <edge source="DNK" target="LTU">
      <data key="d0">157459</data>
    </edge>
    <edge source="DNK" target="MEX">
      <data key="d0">45061</data>
    </edge>
    <edge source="DNK" target="NLD">
      <data key="d0">22396689</data>
    </edge>
    <edge source="DNK" target="NZL">
      <data key="d0">927785</data>
    </edge>
    <edge source="DNK" target="NOR">
      <data key="d0">156971558</data>
    </edge>
    <edge source="DNK" target="PHL">
      <data key="d0">1207762</data>
    </edge>
    <edge source="DNK" target="POL">
      <data key="d0">6395027</data>
    </edge>
    <edge source="DNK" target="PRT">
      <data key="d0">68321</data>
    </edge>
    <edge source="DNK" target="ROU">
      <data key="d0">1238257</data>
    </edge>
    <edge source="DNK" target="RUS">
      <data key="d0">56262055</data>
    </edge>
    <edge source="DNK" target="SAU">
      <data key="d0">18160</data>
    </edge>
    <edge source="DNK" target="SRB">
      <data key="d0">67222</data>
    </edge>
    <edge source="DNK" target="SGP">
      <data key="d0">1723512</data>
    </edge>
    <edge source="DNK" target="SVK">
      <data key="d0">44809</data>
    </edge>
    <edge source="DNK" target="ZAF">
      <data key="d0">87495</data>
    </edge>
    <edge source="DNK" target="ESP">
      <data key="d0">281529</data>
    </edge>
    <edge source="DNK" target="SWE">
      <data key="d0">3647877</data>
    </edge>
    <edge source="DNK" target="CHE">
      <data key="d0">114114</data>
    </edge>
    <edge source="DNK" target="THA">
      <data key="d0">949352</data>
    </edge>
    <edge source="DNK" target="TUR">
      <data key="d0">27786</data>
    </edge>
    <edge source="DNK" target="UKR">
      <data key="d0">81717</data>
    </edge>
    <edge source="DNK" target="GBR">
      <data key="d0">45405859</data>
    </edge>
    <edge source="DNK" target="USA">
      <data key="d0">302614</data>
    </edge>
    <edge source="DNK" target="URY">
      <data key="d0">189166</data>
    </edge>
    <edge source="EST" target="DNK">
      <data key="d0">32362</data>
    </edge>
    <edge source="EST" target="FIN">
      <data key="d0">14406</data>
    </edge>
    <edge source="EST" target="LVA">
      <data key="d0">268621</data>
    </edge>
    <edge source="EST" target="LTU">
      <data key="d0">300749</data>
    </edge>
    <edge source="FIN" target="BGR">
      <data key="d0">21812</data>
    </edge>
    <edge source="FIN" target="CZE">
      <data key="d0">64381</data>
    </edge>
    <edge source="FIN" target="DNK">
      <data key="d0">1437312</data>
    </edge>
    <edge source="FIN" target="EST">
      <data key="d0">126513</data>
    </edge>
    <edge source="FIN" target="FRA">
      <data key="d0">14876</data>
    </edge>
    <edge source="FIN" target="DEU">
      <data key="d0">924181</data>
    </edge>
    <edge source="FIN" target="ITA">
      <data key="d0">20181</data>
    </edge>
    <edge source="FIN" target="JPN">
      <data key="d0">33879</data>
    </edge>
    <edge source="FIN" target="KOR">
      <data key="d0">16038</data>
    </edge>
    <edge source="FIN" target="LVA">
      <data key="d0">10335</data>
    </edge>
    <edge source="FIN" target="LTU">
      <data key="d0">58169</data>
    </edge>
    <edge source="FIN" target="NZL">
      <data key="d0">66111</data>
    </edge>
    <edge source="FIN" target="NOR">
      <data key="d0">408215</data>
    </edge>
    <edge source="FIN" target="ROU">
      <data key="d0">14042</data>
    </edge>
    <edge source="FIN" target="RUS">
      <data key="d0">4476581</data>
    </edge>
    <edge source="FIN" target="SVK">
      <data key="d0">23916</data>
    </edge>
    <edge source="FIN" target="SWE">
      <data key="d0">360492</data>
    </edge>
    <edge source="HUN" target="AUT">
      <data key="d0">405018</data>
    </edge>
    <edge source="HUN" target="BEL">
      <data key="d0">97183</data>
    </edge>
    <edge source="HUN" target="BGR">
      <data key="d0">654450</data>
    </edge>
    <edge source="HUN" target="BLR">
      <data key="d0">481050</data>
    </edge>
    <edge source="HUN" target="HRV">
      <data key="d0">396988</data>
    </edge>
    <edge source="HUN" target="CZE">
      <data key="d0">381653</data>
    </edge>
    <edge source="HUN" target="DNK">
      <data key="d0">34589</data>
    </edge>
    <edge source="HUN" target="EST">
      <data key="d0">23493</data>
    </edge>
    <edge source="HUN" target="FRA">
      <data key="d0">2941705</data>
    </edge>
    <edge source="HUN" target="DEU">
      <data key="d0">4230143</data>
    </edge>
    <edge source="HUN" target="ITA">
      <data key="d0">662891</data>
    </edge>
    <edge source="HUN" target="LVA">
      <data key="d0">135586</data>
    </edge>
    <edge source="HUN" target="LTU">
      <data key="d0">26483</data>
    </edge>
    <edge source="HUN" target="MDA">
      <data key="d0">126370</data>
    </edge>
    <edge source="HUN" target="POL">
      <data key="d0">207530</data>
    </edge>
    <edge source="HUN" target="ROU">
      <data key="d0">3303616</data>
    </edge>
    <edge source="HUN" target="RUS">
      <data key="d0">8819135</data>
    </edge>
    <edge source="HUN" target="SRB">
      <data key="d0">1115333</data>
    </edge>
    <edge source="HUN" target="SVK">
      <data key="d0">3738165</data>
    </edge>
    <edge source="HUN" target="SVN">
      <data key="d0">27377</data>
    </edge>
    <edge source="HUN" target="CHE">
      <data key="d0">12394</data>
    </edge>
    <edge source="HUN" target="UKR">
      <data key="d0">633479</data>
    </edge>
    <edge source="HUN" target="GBR">
      <data key="d0">67838</data>
    </edge>
    <edge source="POL" target="AZE">
      <data key="d0">85411</data>
    </edge>
    <edge source="POL" target="BEL">
      <data key="d0">881688</data>
    </edge>
    <edge source="POL" target="BGR">
      <data key="d0">2624426</data>
    </edge>
    <edge source="POL" target="BLR">
      <data key="d0">10927723</data>
    </edge>
    <edge source="POL" target="COL">
      <data key="d0">23550</data>
    </edge>
    <edge source="POL" target="HRV">
      <data key="d0">68146</data>
    </edge>
    <edge source="POL" target="CZE">
      <data key="d0">4539335</data>
    </edge>
    <edge source="POL" target="DNK">
      <data key="d0">1445538</data>
    </edge>
    <edge source="POL" target="ECU">
      <data key="d0">11286</data>
    </edge>
    <edge source="POL" target="EST">
      <data key="d0">658141</data>
    </edge>
    <edge source="POL" target="FRA">
      <data key="d0">1254203</data>
    </edge>
    <edge source="POL" target="DEU">
      <data key="d0">3129242</data>
    </edge>
    <edge source="POL" target="GRC">
      <data key="d0">1055299</data>
    </edge>
    <edge source="POL" target="HUN">
      <data key="d0">6915103</data>
    </edge>
    <edge source="POL" target="IRL">
      <data key="d0">298095</data>
    </edge>
    <edge source="POL" target="ISR">
      <data key="d0">243652</data>
    </edge>
    <edge source="POL" target="ITA">
      <data key="d0">1345490</data>
    </edge>
    <edge source="POL" target="KAZ">
      <data key="d0">2983322</data>
    </edge>
    <edge source="POL" target="KOR">
      <data key="d0">15200</data>
    </edge>
    <edge source="POL" target="LVA">
      <data key="d0">1801026</data>
    </edge>
    <edge source="POL" target="LTU">
      <data key="d0">2747670</data>
    </edge>
    <edge source="POL" target="MEX">
      <data key="d0">45159</data>
    </edge>
    <edge source="POL" target="MDA">
      <data key="d0">767869</data>
    </edge>
    <edge source="POL" target="NLD">
      <data key="d0">969260</data>
    </edge>
    <edge source="POL" target="NOR">
      <data key="d0">68015</data>
    </edge>
    <edge source="POL" target="ROU">
      <data key="d0">670690</data>
    </edge>
    <edge source="POL" target="RUS">
      <data key="d0">20502936</data>
    </edge>
    <edge source="POL" target="SRB">
      <data key="d0">167022</data>
    </edge>
    <edge source="POL" target="SVK">
      <data key="d0">3095960</data>
    </edge>
    <edge source="POL" target="VNM">
      <data key="d0">10512</data>
    </edge>
    <edge source="POL" target="ESP">
      <data key="d0">75384</data>
    </edge>
    <edge source="POL" target="SWE">
      <data key="d0">102168</data>
    </edge>
    <edge source="POL" target="ARE">
      <data key="d0">27048</data>
    </edge>
    <edge source="POL" target="UKR">
      <data key="d0">39221063</data>
    </edge>
    <edge source="POL" target="GBR">
      <data key="d0">1797284</data>
    </edge>
    <edge source="ROU" target="BGR">
      <data key="d0">146723</data>
    </edge>
    <edge source="ROU" target="CZE">
      <data key="d0">268681</data>
    </edge>
    <edge source="ROU" target="FRA">
      <data key="d0">48478</data>
    </edge>
    <edge source="ROU" target="GRC">
      <data key="d0">241341</data>
    </edge>
    <edge source="ROU" target="HUN">
      <data key="d0">1330050</data>
    </edge>
    <edge source="ROU" target="ITA">
      <data key="d0">217463</data>
    </edge>
    <edge source="ROU" target="LTU">
      <data key="d0">35538</data>
    </edge>
    <edge source="ROU" target="MDA">
      <data key="d0">134448</data>
    </edge>
    <edge source="ROU" target="NOR">
      <data key="d0">63230</data>
    </edge>
    <edge source="ROU" target="POL">
      <data key="d0">44655</data>
    </edge>
    <edge source="ROU" target="SVK">
      <data key="d0">133430</data>
    </edge>
    <edge source="ROU" target="SVN">
      <data key="d0">10280</data>
    </edge>
    <edge source="ROU" target="ESP">
      <data key="d0">336267</data>
    </edge>
    <edge source="ROU" target="CHE">
      <data key="d0">277038</data>
    </edge>
    <edge source="SRB" target="AUT">
      <data key="d0">56296</data>
    </edge>
    <edge source="SRB" target="ITA">
      <data key="d0">88376</data>
    </edge>
    <edge source="SRB" target="POL">
      <data key="d0">18446</data>
    </edge>
    <edge source="SRB" target="RUS">
      <data key="d0">40707</data>
    </edge>
    <edge source="SRB" target="SVK">
      <data key="d0">1640994</data>
    </edge>
    <edge source="SRB" target="SWE">
      <data key="d0">17761</data>
    </edge>
    <edge source="SRB" target="MKD">
      <data key="d0">124801</data>
    </edge>
    <edge source="SVK" target="AUT">
      <data key="d0">76275</data>
    </edge>
    <edge source="SVK" target="CZE">
      <data key="d0">1712083</data>
    </edge>
    <edge source="SVK" target="FRA">
      <data key="d0">177826</data>
    </edge>
    <edge source="SVK" target="DEU">
      <data key="d0">150589</data>
    </edge>
    <edge source="SVK" target="HUN">
      <data key="d0">11795102</data>
    </edge>
    <edge source="SVK" target="ITA">
      <data key="d0">290162</data>
    </edge>
    <edge source="SVK" target="NLD">
      <data key="d0">219828</data>
    </edge>
    <edge source="SVK" target="POL">
      <data key="d0">2689321</data>
    </edge>
    <edge source="SVK" target="ROU">
      <data key="d0">430254</data>
    </edge>
    <edge source="SVK" target="RUS">
      <data key="d0">795680</data>
    </edge>
    <edge source="SVK" target="SRB">
      <data key="d0">82369</data>
    </edge>
    <edge source="SVK" target="GBR">
      <data key="d0">30401</data>
    </edge>
    <edge source="SVN" target="AUT">
      <data key="d0">18326</data>
    </edge>
    <edge source="SVN" target="BGR">
      <data key="d0">27796</data>
    </edge>
    <edge source="SVN" target="HRV">
      <data key="d0">28951</data>
    </edge>
    <edge source="SVN" target="EST">
      <data key="d0">20810</data>
    </edge>
    <edge source="SVN" target="FRA">
      <data key="d0">18801</data>
    </edge>
    <edge source="SVN" target="HUN">
      <data key="d0">19486</data>
    </edge>
    <edge source="SVN" target="ISR">
      <data key="d0">102972</data>
    </edge>
    <edge source="SVN" target="ITA">
      <data key="d0">17125</data>
    </edge>
    <edge source="SVN" target="LVA">
      <data key="d0">11817</data>
    </edge>
    <edge source="SVN" target="LTU">
      <data key="d0">145148</data>
    </edge>
    <edge source="SVN" target="POL">
      <data key="d0">156963</data>
    </edge>
    <edge source="SVN" target="SRB">
      <data key="d0">170835</data>
    </edge>
    <edge source="SVN" target="SVK">
      <data key="d0">92207</data>
    </edge>
    <edge source="SVN" target="MKD">
      <data key="d0">135126</data>
    </edge>
    <edge source="SWE" target="AUT">
      <data key="d0">819351</data>
    </edge>
    <edge source="SWE" target="BEL">
      <data key="d0">644293</data>
    </edge>
    <edge source="SWE" target="BGR">
      <data key="d0">50038</data>
    </edge>
    <edge source="SWE" target="CAN">
      <data key="d0">27012</data>
    </edge>
    <edge source="SWE" target="CHN">
      <data key="d0">53876</data>
    </edge>
    <edge source="SWE" target="DNK">
      <data key="d0">10680351</data>
    </edge>
    <edge source="SWE" target="EST">
      <data key="d0">150261</data>
    </edge>
    <edge source="SWE" target="FIN">
      <data key="d0">91219</data>
    </edge>
    <edge source="SWE" target="FRA">
      <data key="d0">1268659</data>
    </edge>
    <edge source="SWE" target="DEU">
      <data key="d0">6013842</data>
    </edge>
    <edge source="SWE" target="HUN">
      <data key="d0">184948</data>
    </edge>
    <edge source="SWE" target="ISR">
      <data key="d0">118083</data>
    </edge>
    <edge source="SWE" target="ITA">
      <data key="d0">200742</data>
    </edge>
    <edge source="SWE" target="LVA">
      <data key="d0">1163860</data>
    </edge>
    <edge source="SWE" target="LTU">
      <data key="d0">41920</data>
    </edge>
    <edge source="SWE" target="MYS">
      <data key="d0">78968</data>
    </edge>
    <edge source="SWE" target="NLD">
      <data key="d0">8165027</data>
    </edge>
    <edge source="SWE" target="NZL">
      <data key="d0">40739</data>
    </edge>
    <edge source="SWE" target="NOR">
      <data key="d0">1949262</data>
    </edge>
    <edge source="SWE" target="PHL">
      <data key="d0">15351</data>
    </edge>
    <edge source="SWE" target="POL">
      <data key="d0">3573352</data>
    </edge>
    <edge source="SWE" target="ROU">
      <data key="d0">1354122</data>
    </edge>
    <edge source="SWE" target="RUS">
      <data key="d0">4614110</data>
    </edge>
    <edge source="SWE" target="SRB">
      <data key="d0">839426</data>
    </edge>
    <edge source="SWE" target="SGP">
      <data key="d0">52990</data>
    </edge>
    <edge source="SWE" target="SVK">
      <data key="d0">507021</data>
    </edge>
    <edge source="SWE" target="VNM">
      <data key="d0">24650</data>
    </edge>
    <edge source="SWE" target="ESP">
      <data key="d0">43691</data>
    </edge>
    <edge source="SWE" target="CHE">
      <data key="d0">32473</data>
    </edge>
    <edge source="SWE" target="GBR">
      <data key="d0">1674718</data>
    </edge>
    <edge source="SWE" target="USA">
      <data key="d0">226868</data>
    </edge>
    <edge source="CHE" target="ARG">
      <data key="d0">23038</data>
    </edge>
    <edge source="CHE" target="AUS">
      <data key="d0">213134</data>
    </edge>
    <edge source="CHE" target="AUT">
      <data key="d0">155267</data>
    </edge>
    <edge source="CHE" target="BEL">
      <data key="d0">138323</data>
    </edge>
    <edge source="CHE" target="BRA">
      <data key="d0">176840</data>
    </edge>
    <edge source="CHE" target="BLR">
      <data key="d0">146082</data>
    </edge>
    <edge source="CHE" target="CHL">
      <data key="d0">152557</data>
    </edge>
    <edge source="CHE" target="CHN">
      <data key="d0">818099</data>
    </edge>
    <edge source="CHE" target="HRV">
      <data key="d0">59760</data>
    </edge>
    <edge source="CHE" target="CZE">
      <data key="d0">50163</data>
    </edge>
    <edge source="CHE" target="DNK">
      <data key="d0">106980</data>
    </edge>
    <edge source="CHE" target="FIN">
      <data key="d0">56184</data>
    </edge>
    <edge source="CHE" target="FRA">
      <data key="d0">195308</data>
    </edge>
    <edge source="CHE" target="DEU">
      <data key="d0">791362</data>
    </edge>
    <edge source="CHE" target="IDN">
      <data key="d0">2246880</data>
    </edge>
    <edge source="CHE" target="ITA">
      <data key="d0">319621</data>
    </edge>
    <edge source="CHE" target="MEX">
      <data key="d0">849629</data>
    </edge>
    <edge source="CHE" target="NLD">
      <data key="d0">4170526</data>
    </edge>
    <edge source="CHE" target="NZL">
      <data key="d0">18533</data>
    </edge>
    <edge source="CHE" target="PER">
      <data key="d0">75324</data>
    </edge>
    <edge source="CHE" target="PHL">
      <data key="d0">989095</data>
    </edge>
    <edge source="CHE" target="POL">
      <data key="d0">281293</data>
    </edge>
    <edge source="CHE" target="PRT">
      <data key="d0">12511</data>
    </edge>
    <edge source="CHE" target="ROU">
      <data key="d0">35208</data>
    </edge>
    <edge source="CHE" target="RUS">
      <data key="d0">35362</data>
    </edge>
    <edge source="CHE" target="VNM">
      <data key="d0">10594</data>
    </edge>
    <edge source="CHE" target="ZAF">
      <data key="d0">249728</data>
    </edge>
    <edge source="CHE" target="ESP">
      <data key="d0">11897</data>
    </edge>
    <edge source="CHE" target="SWE">
      <data key="d0">208741</data>
    </edge>
    <edge source="CHE" target="THA">
      <data key="d0">319250</data>
    </edge>
    <edge source="CHE" target="TUR">
      <data key="d0">693202</data>
    </edge>
    <edge source="CHE" target="GBR">
      <data key="d0">73246</data>
    </edge>
    <edge source="CHE" target="USA">
      <data key="d0">821031</data>
    </edge>
    <edge source="CHE" target="URY">
      <data key="d0">42413</data>
    </edge>
    <edge source="COL" target="CHL">
      <data key="d0">12801</data>
    </edge>
    <edge source="COL" target="ECU">
      <data key="d0">124723</data>
    </edge>
    <edge source="COL" target="MEX">
      <data key="d0">18808</data>
    </edge>
    <edge source="COL" target="USA">
      <data key="d0">20234</data>
    </edge>
    <edge source="CRI" target="SLV">
      <data key="d0">21598</data>
    </edge>
    <edge source="CRI" target="NIC">
      <data key="d0">976175</data>
    </edge>
    <edge source="FRA" target="DZA">
      <data key="d0">21152</data>
    </edge>
    <edge source="FRA" target="AZE">
      <data key="d0">133269</data>
    </edge>
    <edge source="FRA" target="AUS">
      <data key="d0">373964</data>
    </edge>
    <edge source="FRA" target="AUT">
      <data key="d0">1808702</data>
    </edge>
    <edge source="FRA" target="BEL">
      <data key="d0">83459568</data>
    </edge>
    <edge source="FRA" target="BGR">
      <data key="d0">700874</data>
    </edge>
    <edge source="FRA" target="BLR">
      <data key="d0">53450</data>
    </edge>
    <edge source="FRA" target="CHL">
      <data key="d0">2551675</data>
    </edge>
    <edge source="FRA" target="CHN">
      <data key="d0">1532992</data>
    </edge>
    <edge source="FRA" target="HRV">
      <data key="d0">54957</data>
    </edge>
    <edge source="FRA" target="CZE">
      <data key="d0">837001</data>
    </edge>
    <edge source="FRA" target="DNK">
      <data key="d0">18016422</data>
    </edge>
    <edge source="FRA" target="EST">
      <data key="d0">29108</data>
    </edge>
    <edge source="FRA" target="FIN">
      <data key="d0">10859</data>
    </edge>
    <edge source="FRA" target="DEU">
      <data key="d0">31852053</data>
    </edge>
    <edge source="FRA" target="GRC">
      <data key="d0">468333</data>
    </edge>
    <edge source="FRA" target="HKG">
      <data key="d0">14714</data>
    </edge>
    <edge source="FRA" target="HUN">
      <data key="d0">614206</data>
    </edge>
    <edge source="FRA" target="IDN">
      <data key="d0">196367</data>
    </edge>
    <edge source="FRA" target="IRL">
      <data key="d0">731280</data>
    </edge>
    <edge source="FRA" target="ITA">
      <data key="d0">22312808</data>
    </edge>
    <edge source="FRA" target="JPN">
      <data key="d0">122645</data>
    </edge>
    <edge source="FRA" target="KOR">
      <data key="d0">291353</data>
    </edge>
    <edge source="FRA" target="LVA">
      <data key="d0">58236</data>
    </edge>
    <edge source="FRA" target="LTU">
      <data key="d0">78757</data>
    </edge>
    <edge source="FRA" target="MYS">
      <data key="d0">141116</data>
    </edge>
    <edge source="FRA" target="MUS">
      <data key="d0">68383</data>
    </edge>
    <edge source="FRA" target="MAR">
      <data key="d0">49881</data>
    </edge>
    <edge source="FRA" target="NLD">
      <data key="d0">36362937</data>
    </edge>
    <edge source="FRA" target="NZL">
      <data key="d0">11010</data>
    </edge>
    <edge source="FRA" target="NOR">
      <data key="d0">16630</data>
    </edge>
    <edge source="FRA" target="PHL">
      <data key="d0">1042505</data>
    </edge>
    <edge source="FRA" target="POL">
      <data key="d0">3649283</data>
    </edge>
    <edge source="FRA" target="PRT">
      <data key="d0">1469190</data>
    </edge>
    <edge source="FRA" target="ROU">
      <data key="d0">536613</data>
    </edge>
    <edge source="FRA" target="RUS">
      <data key="d0">42006816</data>
    </edge>
    <edge source="FRA" target="SAU">
      <data key="d0">85784</data>
    </edge>
    <edge source="FRA" target="SRB">
      <data key="d0">28053</data>
    </edge>
    <edge source="FRA" target="IND">
      <data key="d0">86768</data>
    </edge>
    <edge source="FRA" target="SGP">
      <data key="d0">96966</data>
    </edge>
    <edge source="FRA" target="SVK">
      <data key="d0">353859</data>
    </edge>
    <edge source="FRA" target="VNM">
      <data key="d0">82407</data>
    </edge>
    <edge source="FRA" target="SVN">
      <data key="d0">59122</data>
    </edge>
    <edge source="FRA" target="ESP">
      <data key="d0">147749174</data>
    </edge>
    <edge source="FRA" target="SWE">
      <data key="d0">60445</data>
    </edge>
    <edge source="FRA" target="CHE">
      <data key="d0">1435805</data>
    </edge>
    <edge source="FRA" target="TUN">
      <data key="d0">85461</data>
    </edge>
    <edge source="FRA" target="UKR">
      <data key="d0">21990</data>
    </edge>
    <edge source="FRA" target="EGY">
      <data key="d0">46922</data>
    </edge>
    <edge source="FRA" target="GBR">
      <data key="d0">15715725</data>
    </edge>
    <edge source="FRA" target="USA">
      <data key="d0">115958</data>
    </edge>
    <edge source="GEO" target="TUR">
      <data key="d0">242602</data>
    </edge>
    <edge source="GRC" target="ALB">
      <data key="d0">44305</data>
    </edge>
    <edge source="GRC" target="BEL">
      <data key="d0">189871</data>
    </edge>
    <edge source="GRC" target="BGR">
      <data key="d0">1609769</data>
    </edge>
    <edge source="GRC" target="DEU">
      <data key="d0">14046</data>
    </edge>
    <edge source="GRC" target="ITA">
      <data key="d0">804136</data>
    </edge>
    <edge source="GRC" target="NLD">
      <data key="d0">11537</data>
    </edge>
    <edge source="GRC" target="ROU">
      <data key="d0">46094</data>
    </edge>
    <edge source="GRC" target="SRB">
      <data key="d0">357553</data>
    </edge>
    <edge source="GRC" target="SWE">
      <data key="d0">533798</data>
    </edge>
    <edge source="GRC" target="CHE">
      <data key="d0">265619</data>
    </edge>
    <edge source="GTM" target="SLV">
      <data key="d0">11887</data>
    </edge>
    <edge source="GTM" target="HND">
      <data key="d0">326185</data>
    </edge>
    <edge source="CIV" target="JPN">
      <data key="d0">35659</data>
    </edge>
    <edge source="LVA" target="BLR">
      <data key="d0">191490</data>
    </edge>
    <edge source="LVA" target="DNK">
      <data key="d0">883253</data>
    </edge>
    <edge source="LVA" target="EST">
      <data key="d0">71704</data>
    </edge>
    <edge source="LVA" target="GRC">
      <data key="d0">13532</data>
    </edge>
    <edge source="LVA" target="ITA">
      <data key="d0">291607</data>
    </edge>
    <edge source="LVA" target="LTU">
      <data key="d0">566804</data>
    </edge>
    <edge source="LVA" target="POL">
      <data key="d0">283662</data>
    </edge>
    <edge source="LVA" target="RUS">
      <data key="d0">98561</data>
    </edge>
    <edge source="LVA" target="UKR">
      <data key="d0">124410</data>
    </edge>
    <edge source="LTU" target="AUT">
      <data key="d0">15253</data>
    </edge>
    <edge source="LTU" target="BLR">
      <data key="d0">154829</data>
    </edge>
    <edge source="LTU" target="DNK">
      <data key="d0">24006</data>
    </edge>
    <edge source="LTU" target="EST">
      <data key="d0">201873</data>
    </edge>
    <edge source="LTU" target="IRL">
      <data key="d0">46925</data>
    </edge>
    <edge source="LTU" target="ITA">
      <data key="d0">279362</data>
    </edge>
    <edge source="LTU" target="KAZ">
      <data key="d0">100104</data>
    </edge>
    <edge source="LTU" target="LVA">
      <data key="d0">961565</data>
    </edge>
    <edge source="LTU" target="POL">
      <data key="d0">1024344</data>
    </edge>
    <edge source="LTU" target="RUS">
      <data key="d0">7330146</data>
    </edge>
    <edge source="LTU" target="GBR">
      <data key="d0">36813</data>
    </edge>
    <edge source="MEX" target="ARG">
      <data key="d0">19413</data>
    </edge>
    <edge source="MEX" target="BEL">
      <data key="d0">107548</data>
    </edge>
    <edge source="MEX" target="BRA">
      <data key="d0">12010</data>
    </edge>
    <edge source="MEX" target="CAN">
      <data key="d0">5653519</data>
    </edge>
    <edge source="MEX" target="CHL">
      <data key="d0">16993552</data>
    </edge>
    <edge source="MEX" target="DNK">
      <data key="d0">671219</data>
    </edge>
    <edge source="MEX" target="DEU">
      <data key="d0">1634067</data>
    </edge>
    <edge source="MEX" target="GTM">
      <data key="d0">1153080</data>
    </edge>
    <edge source="MEX" target="IDN">
      <data key="d0">189580</data>
    </edge>
    <edge source="MEX" target="JPN">
      <data key="d0">14664544</data>
    </edge>
    <edge source="MEX" target="NLD">
      <data key="d0">178968</data>
    </edge>
    <edge source="MEX" target="PAN">
      <data key="d0">67008</data>
    </edge>
    <edge source="MEX" target="IND">
      <data key="d0">70562</data>
    </edge>
    <edge source="MEX" target="VNM">
      <data key="d0">123788</data>
    </edge>
    <edge source="MEX" target="TUR">
      <data key="d0">289785</data>
    </edge>
    <edge source="MEX" target="USA">
      <data key="d0">9637998</data>
    </edge>
    <edge source="MAR" target="CHL">
      <data key="d0">17624</data>
    </edge>
    <edge source="MAR" target="CHN">
      <data key="d0">321435</data>
    </edge>
    <edge source="MAR" target="DNK">
      <data key="d0">23996003</data>
    </edge>
    <edge source="MAR" target="FRA">
      <data key="d0">21472928</data>
    </edge>
    <edge source="MAR" target="DEU">
      <data key="d0">310605</data>
    </edge>
    <edge source="MAR" target="NLD">
      <data key="d0">296426</data>
    </edge>
    <edge source="MAR" target="NOR">
      <data key="d0">1035576</data>
    </edge>
    <edge source="MAR" target="PRT">
      <data key="d0">171581</data>
    </edge>
    <edge source="MAR" target="RUS">
      <data key="d0">299309</data>
    </edge>
    <edge source="MAR" target="ESP">
      <data key="d0">82144</data>
    </edge>
    <edge source="PRT" target="BEL">
      <data key="d0">106303</data>
    </edge>
    <edge source="PRT" target="FRA">
      <data key="d0">171402</data>
    </edge>
    <edge source="PRT" target="DEU">
      <data key="d0">153881</data>
    </edge>
    <edge source="PRT" target="JPN">
      <data key="d0">1644597</data>
    </edge>
    <edge source="PRT" target="NLD">
      <data key="d0">14239</data>
    </edge>
    <edge source="PRT" target="POL">
      <data key="d0">195863</data>
    </edge>
    <edge source="PRT" target="ESP">
      <data key="d0">7695874</data>
    </edge>
    <edge source="PRT" target="GBR">
      <data key="d0">31058</data>
    </edge>
    <edge source="SEN" target="GMB">
      <data key="d0">10268</data>
    </edge>
    <edge source="ARE" target="JOR">
      <data key="d0">48828</data>
    </edge>
    <edge source="ARE" target="OMN">
      <data key="d0">32956</data>
    </edge>
    <edge source="ARE" target="GBR">
      <data key="d0">21011</data>
    </edge>
    <edge source="UKR" target="BLR">
      <data key="d0">22081</data>
    </edge>
    <edge source="UKR" target="MDA">
      <data key="d0">40932</data>
    </edge>
    <edge source="UKR" target="RUS">
      <data key="d0">98752</data>
    </edge>
    <edge source="UKR" target="USA">
      <data key="d0">11595</data>
    </edge>
    <edge source="EGY" target="BEL">
      <data key="d0">111212</data>
    </edge>
    <edge source="EGY" target="BGR">
      <data key="d0">133012</data>
    </edge>
    <edge source="EGY" target="PSE">
      <data key="d0">33887</data>
    </edge>
    <edge source="EGY" target="JPN">
      <data key="d0">110459</data>
    </edge>
    <edge source="EGY" target="JOR">
      <data key="d0">25775</data>
    </edge>
    <edge source="BWA" target="ZAF">
      <data key="d0">508403</data>
    </edge>
    <edge source="ECU" target="CAN">
      <data key="d0">2831201</data>
    </edge>
    <edge source="ECU" target="CHL">
      <data key="d0">7666032</data>
    </edge>
    <edge source="ECU" target="CHN">
      <data key="d0">97024</data>
    </edge>
    <edge source="ECU" target="COL">
      <data key="d0">1068264</data>
    </edge>
    <edge source="ECU" target="DNK">
      <data key="d0">4193096</data>
    </edge>
    <edge source="ECU" target="GTM">
      <data key="d0">1087377</data>
    </edge>
    <edge source="ECU" target="IDN">
      <data key="d0">325196</data>
    </edge>
    <edge source="ECU" target="ITA">
      <data key="d0">822708</data>
    </edge>
    <edge source="ECU" target="JPN">
      <data key="d0">2737196</data>
    </edge>
    <edge source="ECU" target="KOR">
      <data key="d0">121464</data>
    </edge>
    <edge source="ECU" target="MYS">
      <data key="d0">157870</data>
    </edge>
    <edge source="ECU" target="PER">
      <data key="d0">1612535</data>
    </edge>
    <edge source="ECU" target="IND">
      <data key="d0">144650</data>
    </edge>
    <edge source="ECU" target="VNM">
      <data key="d0">1805687</data>
    </edge>
    <edge source="ECU" target="ESP">
      <data key="d0">369088</data>
    </edge>
    <edge source="ECU" target="THA">
      <data key="d0">171108</data>
    </edge>
    <edge source="ECU" target="USA">
      <data key="d0">47062</data>
    </edge>
    <edge source="SAU" target="EGY">
      <data key="d0">29067</data>
    </edge>
    <edge source="SLV" target="GTM">
      <data key="d0">378528</data>
    </edge>
    <edge source="PAN" target="CRI">
      <data key="d0">30000</data>
    </edge>
    <edge source="HND" target="CHL">
      <data key="d0">316021</data>
    </edge>
    <edge source="HND" target="GTM">
      <data key="d0">97566</data>
    </edge>
    <edge source="HND" target="NIC">
      <data key="d0">44388</data>
    </edge>
    <edge source="MUS" target="BEL">
      <data key="d0">87674</data>
    </edge>
    <edge source="MUS" target="CHN">
      <data key="d0">51003</data>
    </edge>
    <edge source="MUS" target="FRA">
      <data key="d0">202242</data>
    </edge>
    <edge source="MUS" target="DEU">
      <data key="d0">129772</data>
    </edge>
    <edge source="MUS" target="HKG">
      <data key="d0">33700</data>
    </edge>
    <edge source="MUS" target="KOR">
      <data key="d0">130225</data>
    </edge>
    <edge source="MUS" target="NLD">
      <data key="d0">157130</data>
    </edge>
    <edge source="MUS" target="VNM">
      <data key="d0">313666</data>
    </edge>
    <edge source="NIC" target="SLV">
      <data key="d0">1527370</data>
    </edge>
    <edge source="NIC" target="GTM">
      <data key="d0">138722</data>
    </edge>
    <edge source="NIC" target="HND">
      <data key="d0">792175</data>
    </edge>
    <edge source="NIC" target="PAN">
      <data key="d0">149643</data>
    </edge>
    <edge source="GHA" target="PRT">
      <data key="d0">122088</data>
    </edge>
    <edge source="GHA" target="ESP">
      <data key="d0">22945</data>
    </edge>
    <edge source="GHA" target="USA">
      <data key="d0">44771</data>
    </edge>
    <edge source="NAM" target="IDN">
      <data key="d0">48160</data>
    </edge>
    <edge source="NAM" target="JPN">
      <data key="d0">365361</data>
    </edge>
    <edge source="NAM" target="ZAF">
      <data key="d0">1451013</data>
    </edge>
    <edge source="NAM" target="TUR">
      <data key="d0">897290</data>
    </edge>
    <edge source="NAM" target="URY">
      <data key="d0">146982</data>
    </edge>
    <edge source="MRT" target="CHN">
      <data key="d0">45703</data>
    </edge>
    <edge source="MRT" target="DNK">
      <data key="d0">876874</data>
    </edge>
    <edge source="MRT" target="FRA">
      <data key="d0">1575248</data>
    </edge>
    <edge source="MRT" target="DEU">
      <data key="d0">109993</data>
    </edge>
    <edge source="MRT" target="GRC">
      <data key="d0">1528997</data>
    </edge>
    <edge source="MRT" target="LTU">
      <data key="d0">65575</data>
    </edge>
    <edge source="MRT" target="MAR">
      <data key="d0">39775</data>
    </edge>
    <edge source="MRT" target="RUS">
      <data key="d0">21525</data>
    </edge>
    <edge source="MRT" target="VNM">
      <data key="d0">245352</data>
    </edge>
    <edge source="MRT" target="ESP">
      <data key="d0">1030202</data>
    </edge>
    <edge source="MRT" target="TUR">
      <data key="d0">156743</data>
    </edge>
    <edge source="MOZ" target="JPN">
      <data key="d0">1486690</data>
    </edge>
  </graph>
</graphml>
