# Supplementary material for: Core-periphery structure in sectoral international trade networks: A new approach to an old theory
Source: PLoS One. 2020 Apr 2;15(4):e0229547. doi: 10.1371/journal.pone.0229547 (PMC7117750; doi:10.1371/journal.pone.0229547)
Supplement: S8 File — (ZIP) [file pone.0229547.s008.zip › S8_File/Networks 2012/42-FIXED VEG. FATS AND OILS.graphml]

<?xml version='1.0' encoding='utf-8'?>
<graphml xmlns="http://graphml.graphdrawing.org/xmlns" xmlns:xsi="http://www.w3.org/2001/XMLSchema-instance" xsi:schemaLocation="http://graphml.graphdrawing.org/xmlns http://graphml.graphdrawing.org/xmlns/1.0/graphml.xsd">
  <key attr.name="weight" attr.type="long" for="edge" id="d0" />
  <graph edgedefault="directed">
    <node id="ALB" />
    <node id="SRB" />
    <node id="CHE" />
    <node id="DZA" />
    <node id="FRA" />
    <node id="LBN" />
    <node id="NER" />
    <node id="SAU" />
    <node id="SEN" />
    <node id="ARE" />
    <node id="ARG" />
    <node id="AZE" />
    <node id="AUS" />
    <node id="ARM" />
    <node id="BOL" />
    <node id="BRA" />
    <node id="CMR" />
    <node id="CAN" />
    <node id="CHL" />
    <node id="CHN" />
    <node id="COL" />
    <node id="CRI" />
    <node id="BEN" />
    <node id="ECU" />
    <node id="SLV" />
    <node id="EST" />
    <node id="GEO" />
    <node id="DEU" />
    <node id="GHA" />
    <node id="GTM" />
    <node id="HND" />
    <node id="HKG" />
    <node id="IDN" />
    <node id="ISR" />
    <node id="ITA" />
    <node id="CIV" />
    <node id="JAM" />
    <node id="JPN" />
    <node id="KOR" />
    <node id="LVA" />
    <node id="LTU" />
    <node id="MDG" />
    <node id="MYS" />
    <node id="MUS" />
    <node id="MEX" />
    <node id="MAR" />
    <node id="MOZ" />
    <node id="NLD" />
    <node id="NZL" />
    <node id="NIC" />
    <node id="NOR" />
    <node id="PAK" />
    <node id="PAN" />
    <node id="PRY" />
    <node id="PER" />
    <node id="PHL" />
    <node id="RUS" />
    <node id="IND" />
    <node id="SGP" />
    <node id="VNM" />
    <node id="ZAF" />
    <node id="ESP" />
    <node id="SWE" />
    <node id="THA" />
    <node id="TUN" />
    <node id="TUR" />
    <node id="EGY" />
    <node id="GBR" />
    <node id="TZA" />
    <node id="USA" />
    <node id="URY" />
    <node id="GRC" />
    <node id="BEL" />
    <node id="KHM" />
    <node id="MRT" />
    <node id="AUT" />
    <node id="BGR" />
    <node id="HRV" />
    <node id="CZE" />
    <node id="DNK" />
    <node id="FIN" />
    <node id="HUN" />
    <node id="POL" />
    <node id="ROU" />
    <node id="SVK" />
    <node id="SVN" />
    <node id="UKR" />
    <node id="KAZ" />
    <node id="BLR" />
    <node id="BDI" />
    <node id="LKA" />
    <node id="GMB" />
    <node id="IRL" />
    <node id="JOR" />
    <node id="MWI" />
    <node id="PRT" />
    <node id="TGO" />
    <node id="UGA" />
    <node id="BWA" />
    <node id="ZWE" />
    <node id="MKD" />
    <node id="BFA" />
    <node id="CAF" />
    <node id="OMN" />
    <node id="KGZ" />
    <node id="MDA" />
    <node id="ETH" />
    <node id="PSE" />
    <node id="NAM" />
    <edge source="ALB" target="SRB">
      <data key="d0">2666140</data>
    </edge>
    <edge source="ALB" target="CHE">
      <data key="d0">31693</data>
    </edge>
    <edge source="SRB" target="ALB">
      <data key="d0">224541</data>
    </edge>
    <edge source="SRB" target="AUT">
      <data key="d0">12412293</data>
    </edge>
    <edge source="SRB" target="BEL">
      <data key="d0">281377</data>
    </edge>
    <edge source="SRB" target="BGR">
      <data key="d0">15948178</data>
    </edge>
    <edge source="SRB" target="CAN">
      <data key="d0">10226</data>
    </edge>
    <edge source="SRB" target="HRV">
      <data key="d0">21664631</data>
    </edge>
    <edge source="SRB" target="CZE">
      <data key="d0">1964195</data>
    </edge>
    <edge source="SRB" target="DEU">
      <data key="d0">4974282</data>
    </edge>
    <edge source="SRB" target="GRC">
      <data key="d0">5390661</data>
    </edge>
    <edge source="SRB" target="HUN">
      <data key="d0">3503111</data>
    </edge>
    <edge source="SRB" target="ITA">
      <data key="d0">6790076</data>
    </edge>
    <edge source="SRB" target="NLD">
      <data key="d0">4891619</data>
    </edge>
    <edge source="SRB" target="ROU">
      <data key="d0">165944</data>
    </edge>
    <edge source="SRB" target="SVK">
      <data key="d0">20611198</data>
    </edge>
    <edge source="SRB" target="SVN">
      <data key="d0">18767597</data>
    </edge>
    <edge source="SRB" target="SWE">
      <data key="d0">83961</data>
    </edge>
    <edge source="SRB" target="CHE">
      <data key="d0">1622622</data>
    </edge>
    <edge source="SRB" target="MKD">
      <data key="d0">17452063</data>
    </edge>
    <edge source="SRB" target="GBR">
      <data key="d0">149749</data>
    </edge>
    <edge source="SRB" target="USA">
      <data key="d0">10509</data>
    </edge>
    <edge source="CHE" target="AUS">
      <data key="d0">418048</data>
    </edge>
    <edge source="CHE" target="AUT">
      <data key="d0">118188</data>
    </edge>
    <edge source="CHE" target="BEL">
      <data key="d0">243888</data>
    </edge>
    <edge source="CHE" target="BRA">
      <data key="d0">79157</data>
    </edge>
    <edge source="CHE" target="CHL">
      <data key="d0">80825</data>
    </edge>
    <edge source="CHE" target="CHN">
      <data key="d0">12502</data>
    </edge>
    <edge source="CHE" target="DNK">
      <data key="d0">249263</data>
    </edge>
    <edge source="CHE" target="FIN">
      <data key="d0">106745</data>
    </edge>
    <edge source="CHE" target="FRA">
      <data key="d0">894632</data>
    </edge>
    <edge source="CHE" target="DEU">
      <data key="d0">2599090</data>
    </edge>
    <edge source="CHE" target="GRC">
      <data key="d0">77847</data>
    </edge>
    <edge source="CHE" target="GTM">
      <data key="d0">103797</data>
    </edge>
    <edge source="CHE" target="HKG">
      <data key="d0">70940</data>
    </edge>
    <edge source="CHE" target="HUN">
      <data key="d0">34015</data>
    </edge>
    <edge source="CHE" target="IDN">
      <data key="d0">61881</data>
    </edge>
    <edge source="CHE" target="ITA">
      <data key="d0">1918098</data>
    </edge>
    <edge source="CHE" target="KOR">
      <data key="d0">10183</data>
    </edge>
    <edge source="CHE" target="MYS">
      <data key="d0">15788</data>
    </edge>
    <edge source="CHE" target="MEX">
      <data key="d0">110527</data>
    </edge>
    <edge source="CHE" target="NLD">
      <data key="d0">251360</data>
    </edge>
    <edge source="CHE" target="NZL">
      <data key="d0">149823</data>
    </edge>
    <edge source="CHE" target="PHL">
      <data key="d0">19156</data>
    </edge>
    <edge source="CHE" target="ROU">
      <data key="d0">39951</data>
    </edge>
    <edge source="CHE" target="RUS">
      <data key="d0">345645</data>
    </edge>
    <edge source="CHE" target="IND">
      <data key="d0">11969</data>
    </edge>
    <edge source="CHE" target="SVN">
      <data key="d0">14148</data>
    </edge>
    <edge source="CHE" target="ESP">
      <data key="d0">295095</data>
    </edge>
    <edge source="CHE" target="SWE">
      <data key="d0">13064</data>
    </edge>
    <edge source="CHE" target="ARE">
      <data key="d0">20121</data>
    </edge>
    <edge source="CHE" target="TUR">
      <data key="d0">138151</data>
    </edge>
    <edge source="CHE" target="UKR">
      <data key="d0">147041</data>
    </edge>
    <edge source="CHE" target="EGY">
      <data key="d0">12328</data>
    </edge>
    <edge source="CHE" target="GBR">
      <data key="d0">92305</data>
    </edge>
    <edge source="CHE" target="USA">
      <data key="d0">1660856</data>
    </edge>
    <edge source="DZA" target="FRA">
      <data key="d0">47283</data>
    </edge>
    <edge source="DZA" target="LBN">
      <data key="d0">1084605</data>
    </edge>
    <edge source="DZA" target="NER">
      <data key="d0">1409749</data>
    </edge>
    <edge source="DZA" target="SAU">
      <data key="d0">2572359</data>
    </edge>
    <edge source="DZA" target="SEN">
      <data key="d0">24721</data>
    </edge>
    <edge source="DZA" target="ARE">
      <data key="d0">1572485</data>
    </edge>
    <edge source="FRA" target="DZA">
      <data key="d0">12861302</data>
    </edge>
    <edge source="FRA" target="ARG">
      <data key="d0">154958</data>
    </edge>
    <edge source="FRA" target="AUS">
      <data key="d0">1910210</data>
    </edge>
    <edge source="FRA" target="AUT">
      <data key="d0">3982700</data>
    </edge>
    <edge source="FRA" target="BEL">
      <data key="d0">212670097</data>
    </edge>
    <edge source="FRA" target="BRA">
      <data key="d0">5386364</data>
    </edge>
    <edge source="FRA" target="BGR">
      <data key="d0">241644</data>
    </edge>
    <edge source="FRA" target="BLR">
      <data key="d0">122384</data>
    </edge>
    <edge source="FRA" target="CMR">
      <data key="d0">644899</data>
    </edge>
    <edge source="FRA" target="CAN">
      <data key="d0">2735440</data>
    </edge>
    <edge source="FRA" target="CHL">
      <data key="d0">106620</data>
    </edge>
    <edge source="FRA" target="CHN">
      <data key="d0">1937470</data>
    </edge>
    <edge source="FRA" target="COL">
      <data key="d0">98450</data>
    </edge>
    <edge source="FRA" target="CRI">
      <data key="d0">41711</data>
    </edge>
    <edge source="FRA" target="CZE">
      <data key="d0">648928</data>
    </edge>
    <edge source="FRA" target="BEN">
      <data key="d0">1797672</data>
    </edge>
    <edge source="FRA" target="DNK">
      <data key="d0">18611735</data>
    </edge>
    <edge source="FRA" target="SLV">
      <data key="d0">394658</data>
    </edge>
    <edge source="FRA" target="EST">
      <data key="d0">110543</data>
    </edge>
    <edge source="FRA" target="FIN">
      <data key="d0">510593</data>
    </edge>
    <edge source="FRA" target="DEU">
      <data key="d0">149497107</data>
    </edge>
    <edge source="FRA" target="GHA">
      <data key="d0">365523</data>
    </edge>
    <edge source="FRA" target="GRC">
      <data key="d0">4578652</data>
    </edge>
    <edge source="FRA" target="HKG">
      <data key="d0">505691</data>
    </edge>
    <edge source="FRA" target="HUN">
      <data key="d0">200074</data>
    </edge>
    <edge source="FRA" target="IDN">
      <data key="d0">42211</data>
    </edge>
    <edge source="FRA" target="IRL">
      <data key="d0">4012180</data>
    </edge>
    <edge source="FRA" target="ISR">
      <data key="d0">6266955</data>
    </edge>
    <edge source="FRA" target="ITA">
      <data key="d0">92805193</data>
    </edge>
    <edge source="FRA" target="CIV">
      <data key="d0">2078963</data>
    </edge>
    <edge source="FRA" target="JPN">
      <data key="d0">9359221</data>
    </edge>
    <edge source="FRA" target="JOR">
      <data key="d0">332237</data>
    </edge>
    <edge source="FRA" target="KOR">
      <data key="d0">7954597</data>
    </edge>
    <edge source="FRA" target="KGZ">
      <data key="d0">56087</data>
    </edge>
    <edge source="FRA" target="LBN">
      <data key="d0">4232234</data>
    </edge>
    <edge source="FRA" target="LVA">
      <data key="d0">54339</data>
    </edge>
    <edge source="FRA" target="LTU">
      <data key="d0">287998</data>
    </edge>
    <edge source="FRA" target="MDG">
      <data key="d0">381531</data>
    </edge>
    <edge source="FRA" target="MYS">
      <data key="d0">568113</data>
    </edge>
    <edge source="FRA" target="MRT">
      <data key="d0">67139</data>
    </edge>
    <edge source="FRA" target="MUS">
      <data key="d0">295335</data>
    </edge>
    <edge source="FRA" target="MEX">
      <data key="d0">777080</data>
    </edge>
    <edge source="FRA" target="MAR">
      <data key="d0">252329</data>
    </edge>
    <edge source="FRA" target="OMN">
      <data key="d0">542960</data>
    </edge>
    <edge source="FRA" target="NLD">
      <data key="d0">196012327</data>
    </edge>
    <edge source="FRA" target="NZL">
      <data key="d0">51221</data>
    </edge>
    <edge source="FRA" target="NER">
      <data key="d0">86273</data>
    </edge>
    <edge source="FRA" target="NOR">
      <data key="d0">27073836</data>
    </edge>
    <edge source="FRA" target="PAK">
      <data key="d0">31514</data>
    </edge>
    <edge source="FRA" target="PHL">
      <data key="d0">69037</data>
    </edge>
    <edge source="FRA" target="POL">
      <data key="d0">1770240</data>
    </edge>
    <edge source="FRA" target="PRT">
      <data key="d0">26402485</data>
    </edge>
    <edge source="FRA" target="ROU">
      <data key="d0">897438</data>
    </edge>
    <edge source="FRA" target="RUS">
      <data key="d0">440566</data>
    </edge>
    <edge source="FRA" target="SAU">
      <data key="d0">1108718</data>
    </edge>
    <edge source="FRA" target="SEN">
      <data key="d0">6092966</data>
    </edge>
    <edge source="FRA" target="SRB">
      <data key="d0">61247</data>
    </edge>
    <edge source="FRA" target="IND">
      <data key="d0">276955</data>
    </edge>
    <edge source="FRA" target="SGP">
      <data key="d0">13154275</data>
    </edge>
    <edge source="FRA" target="SVK">
      <data key="d0">318601</data>
    </edge>
    <edge source="FRA" target="VNM">
      <data key="d0">24855</data>
    </edge>
    <edge source="FRA" target="SVN">
      <data key="d0">466718</data>
    </edge>
    <edge source="FRA" target="ZAF">
      <data key="d0">10781319</data>
    </edge>
    <edge source="FRA" target="ESP">
      <data key="d0">124880134</data>
    </edge>
    <edge source="FRA" target="SWE">
      <data key="d0">16604608</data>
    </edge>
    <edge source="FRA" target="CHE">
      <data key="d0">8506058</data>
    </edge>
    <edge source="FRA" target="THA">
      <data key="d0">227697</data>
    </edge>
    <edge source="FRA" target="TGO">
      <data key="d0">1785447</data>
    </edge>
    <edge source="FRA" target="ARE">
      <data key="d0">2502228</data>
    </edge>
    <edge source="FRA" target="TUN">
      <data key="d0">211532</data>
    </edge>
    <edge source="FRA" target="TUR">
      <data key="d0">1060205</data>
    </edge>
    <edge source="FRA" target="UKR">
      <data key="d0">43097</data>
    </edge>
    <edge source="FRA" target="MKD">
      <data key="d0">37579</data>
    </edge>
    <edge source="FRA" target="EGY">
      <data key="d0">360535</data>
    </edge>
    <edge source="FRA" target="GBR">
      <data key="d0">318344226</data>
    </edge>
    <edge source="FRA" target="USA">
      <data key="d0">18853954</data>
    </edge>
    <edge source="FRA" target="BFA">
      <data key="d0">324049</data>
    </edge>
    <edge source="FRA" target="URY">
      <data key="d0">24740</data>
    </edge>
    <edge source="LBN" target="AUS">
      <data key="d0">613400</data>
    </edge>
    <edge source="LBN" target="AUT">
      <data key="d0">14280</data>
    </edge>
    <edge source="LBN" target="BEL">
      <data key="d0">23420</data>
    </edge>
    <edge source="LBN" target="BOL">
      <data key="d0">35733</data>
    </edge>
    <edge source="LBN" target="BRA">
      <data key="d0">31550</data>
    </edge>
    <edge source="LBN" target="CMR">
      <data key="d0">21994</data>
    </edge>
    <edge source="LBN" target="CAN">
      <data key="d0">1077860</data>
    </edge>
    <edge source="LBN" target="CAF">
      <data key="d0">31453</data>
    </edge>
    <edge source="LBN" target="COL">
      <data key="d0">40805</data>
    </edge>
    <edge source="LBN" target="BEN">
      <data key="d0">13902</data>
    </edge>
    <edge source="LBN" target="FRA">
      <data key="d0">184142</data>
    </edge>
    <edge source="LBN" target="DEU">
      <data key="d0">37779</data>
    </edge>
    <edge source="LBN" target="GHA">
      <data key="d0">111594</data>
    </edge>
    <edge source="LBN" target="GRC">
      <data key="d0">11633</data>
    </edge>
    <edge source="LBN" target="HKG">
      <data key="d0">21649</data>
    </edge>
    <edge source="LBN" target="ITA">
      <data key="d0">20896</data>
    </edge>
    <edge source="LBN" target="CIV">
      <data key="d0">435126</data>
    </edge>
    <edge source="LBN" target="JPN">
      <data key="d0">142946</data>
    </edge>
    <edge source="LBN" target="JOR">
      <data key="d0">937214</data>
    </edge>
    <edge source="LBN" target="MYS">
      <data key="d0">14370</data>
    </edge>
    <edge source="LBN" target="MRT">
      <data key="d0">11038</data>
    </edge>
    <edge source="LBN" target="OMN">
      <data key="d0">266942</data>
    </edge>
    <edge source="LBN" target="NLD">
      <data key="d0">31329</data>
    </edge>
    <edge source="LBN" target="NZL">
      <data key="d0">50829</data>
    </edge>
    <edge source="LBN" target="NER">
      <data key="d0">12409</data>
    </edge>
    <edge source="LBN" target="PAN">
      <data key="d0">61663</data>
    </edge>
    <edge source="LBN" target="PRY">
      <data key="d0">15869</data>
    </edge>
    <edge source="LBN" target="SAU">
      <data key="d0">2944380</data>
    </edge>
    <edge source="LBN" target="SEN">
      <data key="d0">34195</data>
    </edge>
    <edge source="LBN" target="ESP">
      <data key="d0">66801</data>
    </edge>
    <edge source="LBN" target="SWE">
      <data key="d0">29249</data>
    </edge>
    <edge source="LBN" target="CHE">
      <data key="d0">15347</data>
    </edge>
    <edge source="LBN" target="TGO">
      <data key="d0">15848</data>
    </edge>
    <edge source="LBN" target="ARE">
      <data key="d0">2077686</data>
    </edge>
    <edge source="LBN" target="EGY">
      <data key="d0">523589</data>
    </edge>
    <edge source="LBN" target="GBR">
      <data key="d0">46214</data>
    </edge>
    <edge source="LBN" target="USA">
      <data key="d0">3516207</data>
    </edge>
    <edge source="LBN" target="BFA">
      <data key="d0">37814</data>
    </edge>
    <edge source="NER" target="CHN">
      <data key="d0">102455</data>
    </edge>
    <edge source="NER" target="IDN">
      <data key="d0">466313</data>
    </edge>
    <edge source="NER" target="MYS">
      <data key="d0">14821182</data>
    </edge>
    <edge source="NER" target="IND">
      <data key="d0">57761</data>
    </edge>
    <edge source="NER" target="SGP">
      <data key="d0">3027446</data>
    </edge>
    <edge source="NER" target="TUR">
      <data key="d0">207281</data>
    </edge>
    <edge source="SAU" target="DZA">
      <data key="d0">56000</data>
    </edge>
    <edge source="SAU" target="AUS">
      <data key="d0">90400</data>
    </edge>
    <edge source="SAU" target="BEN">
      <data key="d0">40800</data>
    </edge>
    <edge source="SAU" target="JOR">
      <data key="d0">70194754</data>
    </edge>
    <edge source="SAU" target="LBN">
      <data key="d0">17463222</data>
    </edge>
    <edge source="SAU" target="MAR">
      <data key="d0">24694698</data>
    </edge>
    <edge source="SAU" target="OMN">
      <data key="d0">6448808</data>
    </edge>
    <edge source="SAU" target="PAK">
      <data key="d0">6510408</data>
    </edge>
    <edge source="SAU" target="IND">
      <data key="d0">5277607</data>
    </edge>
    <edge source="SAU" target="ARE">
      <data key="d0">84292639</data>
    </edge>
    <edge source="SAU" target="EGY">
      <data key="d0">362400</data>
    </edge>
    <edge source="SAU" target="GBR">
      <data key="d0">193600</data>
    </edge>
    <edge source="SEN" target="FRA">
      <data key="d0">17689784</data>
    </edge>
    <edge source="SEN" target="GMB">
      <data key="d0">79188</data>
    </edge>
    <edge source="SEN" target="DEU">
      <data key="d0">3895651</data>
    </edge>
    <edge source="SEN" target="ITA">
      <data key="d0">2534236</data>
    </edge>
    <edge source="SEN" target="NLD">
      <data key="d0">1056163</data>
    </edge>
    <edge source="SEN" target="CHE">
      <data key="d0">2002032</data>
    </edge>
    <edge source="SEN" target="GBR">
      <data key="d0">256474</data>
    </edge>
    <edge source="SEN" target="USA">
      <data key="d0">15630</data>
    </edge>
    <edge source="SEN" target="BFA">
      <data key="d0">11403</data>
    </edge>
    <edge source="ARE" target="DZA">
      <data key="d0">63552</data>
    </edge>
    <edge source="ARE" target="AUS">
      <data key="d0">172669</data>
    </edge>
    <edge source="ARE" target="CMR">
      <data key="d0">30761</data>
    </edge>
    <edge source="ARE" target="CAN">
      <data key="d0">122748</data>
    </edge>
    <edge source="ARE" target="CHN">
      <data key="d0">20319206</data>
    </edge>
    <edge source="ARE" target="BEN">
      <data key="d0">300593</data>
    </edge>
    <edge source="ARE" target="ETH">
      <data key="d0">1535558</data>
    </edge>
    <edge source="ARE" target="FRA">
      <data key="d0">23360179</data>
    </edge>
    <edge source="ARE" target="GHA">
      <data key="d0">42248</data>
    </edge>
    <edge source="ARE" target="HKG">
      <data key="d0">334236</data>
    </edge>
    <edge source="ARE" target="IDN">
      <data key="d0">19911</data>
    </edge>
    <edge source="ARE" target="IRL">
      <data key="d0">41231</data>
    </edge>
    <edge source="ARE" target="ITA">
      <data key="d0">6571051</data>
    </edge>
    <edge source="ARE" target="JPN">
      <data key="d0">154452</data>
    </edge>
    <edge source="ARE" target="JOR">
      <data key="d0">2891286</data>
    </edge>
    <edge source="ARE" target="KOR">
      <data key="d0">72844</data>
    </edge>
    <edge source="ARE" target="KGZ">
      <data key="d0">71361</data>
    </edge>
    <edge source="ARE" target="LBN">
      <data key="d0">860341</data>
    </edge>
    <edge source="ARE" target="MDG">
      <data key="d0">27513</data>
    </edge>
    <edge source="ARE" target="MYS">
      <data key="d0">9119981</data>
    </edge>
    <edge source="ARE" target="MAR">
      <data key="d0">3866328</data>
    </edge>
    <edge source="ARE" target="OMN">
      <data key="d0">28217959</data>
    </edge>
    <edge source="ARE" target="NLD">
      <data key="d0">148452</data>
    </edge>
    <edge source="ARE" target="NZL">
      <data key="d0">65232</data>
    </edge>
    <edge source="ARE" target="PAK">
      <data key="d0">3248786</data>
    </edge>
    <edge source="ARE" target="PHL">
      <data key="d0">4254709</data>
    </edge>
    <edge source="ARE" target="RUS">
      <data key="d0">28237</data>
    </edge>
    <edge source="ARE" target="SAU">
      <data key="d0">174798</data>
    </edge>
    <edge source="ARE" target="SEN">
      <data key="d0">755223</data>
    </edge>
    <edge source="ARE" target="IND">
      <data key="d0">1671166</data>
    </edge>
    <edge source="ARE" target="SGP">
      <data key="d0">12570795</data>
    </edge>
    <edge source="ARE" target="ZWE">
      <data key="d0">16338</data>
    </edge>
    <edge source="ARE" target="SWE">
      <data key="d0">18268</data>
    </edge>
    <edge source="ARE" target="TUR">
      <data key="d0">35212</data>
    </edge>
    <edge source="ARE" target="EGY">
      <data key="d0">263093</data>
    </edge>
    <edge source="ARE" target="GBR">
      <data key="d0">659698</data>
    </edge>
    <edge source="ARE" target="TZA">
      <data key="d0">735450</data>
    </edge>
    <edge source="ARE" target="USA">
      <data key="d0">390755</data>
    </edge>
    <edge source="ARG" target="DZA">
      <data key="d0">5875000</data>
    </edge>
    <edge source="ARG" target="AZE">
      <data key="d0">21624</data>
    </edge>
    <edge source="ARG" target="AUS">
      <data key="d0">46710001</data>
    </edge>
    <edge source="ARG" target="ARM">
      <data key="d0">156084</data>
    </edge>
    <edge source="ARG" target="BOL">
      <data key="d0">230880</data>
    </edge>
    <edge source="ARG" target="BRA">
      <data key="d0">55496340</data>
    </edge>
    <edge source="ARG" target="CMR">
      <data key="d0">36830</data>
    </edge>
    <edge source="ARG" target="CAN">
      <data key="d0">1141148</data>
    </edge>
    <edge source="ARG" target="CHL">
      <data key="d0">70513009</data>
    </edge>
    <edge source="ARG" target="CHN">
      <data key="d0">944437107</data>
    </edge>
    <edge source="ARG" target="COL">
      <data key="d0">143544628</data>
    </edge>
    <edge source="ARG" target="CRI">
      <data key="d0">1983478</data>
    </edge>
    <edge source="ARG" target="BEN">
      <data key="d0">157062</data>
    </edge>
    <edge source="ARG" target="ECU">
      <data key="d0">37690801</data>
    </edge>
    <edge source="ARG" target="SLV">
      <data key="d0">1382610</data>
    </edge>
    <edge source="ARG" target="EST">
      <data key="d0">465748</data>
    </edge>
    <edge source="ARG" target="FRA">
      <data key="d0">64357647</data>
    </edge>
    <edge source="ARG" target="GEO">
      <data key="d0">1509577</data>
    </edge>
    <edge source="ARG" target="DEU">
      <data key="d0">2472374</data>
    </edge>
    <edge source="ARG" target="GHA">
      <data key="d0">84859</data>
    </edge>
    <edge source="ARG" target="GTM">
      <data key="d0">58664088</data>
    </edge>
    <edge source="ARG" target="HND">
      <data key="d0">1660437</data>
    </edge>
    <edge source="ARG" target="HKG">
      <data key="d0">7111042</data>
    </edge>
    <edge source="ARG" target="IDN">
      <data key="d0">31181</data>
    </edge>
    <edge source="ARG" target="ISR">
      <data key="d0">850766</data>
    </edge>
    <edge source="ARG" target="ITA">
      <data key="d0">587322</data>
    </edge>
    <edge source="ARG" target="CIV">
      <data key="d0">36511</data>
    </edge>
    <edge source="ARG" target="JAM">
      <data key="d0">166743</data>
    </edge>
    <edge source="ARG" target="JPN">
      <data key="d0">6606422</data>
    </edge>
    <edge source="ARG" target="KOR">
      <data key="d0">257767876</data>
    </edge>
    <edge source="ARG" target="LVA">
      <data key="d0">85345</data>
    </edge>
    <edge source="ARG" target="LTU">
      <data key="d0">5931232</data>
    </edge>
    <edge source="ARG" target="MDG">
      <data key="d0">3842769</data>
    </edge>
    <edge source="ARG" target="MYS">
      <data key="d0">124873390</data>
    </edge>
    <edge source="ARG" target="MUS">
      <data key="d0">24263165</data>
    </edge>
    <edge source="ARG" target="MEX">
      <data key="d0">25841408</data>
    </edge>
    <edge source="ARG" target="MAR">
      <data key="d0">52518545</data>
    </edge>
    <edge source="ARG" target="MOZ">
      <data key="d0">43343403</data>
    </edge>
    <edge source="ARG" target="NLD">
      <data key="d0">78557332</data>
    </edge>
    <edge source="ARG" target="NZL">
      <data key="d0">10390093</data>
    </edge>
    <edge source="ARG" target="NIC">
      <data key="d0">4684381</data>
    </edge>
    <edge source="ARG" target="NOR">
      <data key="d0">80704</data>
    </edge>
    <edge source="ARG" target="PAK">
      <data key="d0">37405066</data>
    </edge>
    <edge source="ARG" target="PAN">
      <data key="d0">16212048</data>
    </edge>
    <edge source="ARG" target="PRY">
      <data key="d0">7543199</data>
    </edge>
    <edge source="ARG" target="PER">
      <data key="d0">379600322</data>
    </edge>
    <edge source="ARG" target="PHL">
      <data key="d0">127260</data>
    </edge>
    <edge source="ARG" target="RUS">
      <data key="d0">68715</data>
    </edge>
    <edge source="ARG" target="SAU">
      <data key="d0">7097927</data>
    </edge>
    <edge source="ARG" target="SEN">
      <data key="d0">8445391</data>
    </edge>
    <edge source="ARG" target="IND">
      <data key="d0">1038782613</data>
    </edge>
    <edge source="ARG" target="SGP">
      <data key="d0">411063</data>
    </edge>
    <edge source="ARG" target="VNM">
      <data key="d0">22844767</data>
    </edge>
    <edge source="ARG" target="ZAF">
      <data key="d0">169045059</data>
    </edge>
    <edge source="ARG" target="ESP">
      <data key="d0">4039638</data>
    </edge>
    <edge source="ARG" target="SWE">
      <data key="d0">25892</data>
    </edge>
    <edge source="ARG" target="CHE">
      <data key="d0">31887</data>
    </edge>
    <edge source="ARG" target="THA">
      <data key="d0">108633</data>
    </edge>
    <edge source="ARG" target="ARE">
      <data key="d0">64017</data>
    </edge>
    <edge source="ARG" target="TUN">
      <data key="d0">34805777</data>
    </edge>
    <edge source="ARG" target="TUR">
      <data key="d0">3825340</data>
    </edge>
    <edge source="ARG" target="EGY">
      <data key="d0">286922109</data>
    </edge>
    <edge source="ARG" target="GBR">
      <data key="d0">226619</data>
    </edge>
    <edge source="ARG" target="TZA">
      <data key="d0">14626214</data>
    </edge>
    <edge source="ARG" target="USA">
      <data key="d0">75529921</data>
    </edge>
    <edge source="ARG" target="URY">
      <data key="d0">8350582</data>
    </edge>
    <edge source="AZE" target="GEO">
      <data key="d0">4234787</data>
    </edge>
    <edge source="AZE" target="KAZ">
      <data key="d0">29011</data>
    </edge>
    <edge source="AZE" target="RUS">
      <data key="d0">39128</data>
    </edge>
    <edge source="AUS" target="BEL">
      <data key="d0">165665</data>
    </edge>
    <edge source="AUS" target="BRA">
      <data key="d0">282359</data>
    </edge>
    <edge source="AUS" target="KHM">
      <data key="d0">13610</data>
    </edge>
    <edge source="AUS" target="CAN">
      <data key="d0">1040096</data>
    </edge>
    <edge source="AUS" target="CHN">
      <data key="d0">32528036</data>
    </edge>
    <edge source="AUS" target="FRA">
      <data key="d0">55954</data>
    </edge>
    <edge source="AUS" target="DEU">
      <data key="d0">204475</data>
    </edge>
    <edge source="AUS" target="HKG">
      <data key="d0">413209</data>
    </edge>
    <edge source="AUS" target="IDN">
      <data key="d0">7491075</data>
    </edge>
    <edge source="AUS" target="ITA">
      <data key="d0">713135</data>
    </edge>
    <edge source="AUS" target="JPN">
      <data key="d0">15292204</data>
    </edge>
    <edge source="AUS" target="KOR">
      <data key="d0">20858786</data>
    </edge>
    <edge source="AUS" target="MYS">
      <data key="d0">18407165</data>
    </edge>
    <edge source="AUS" target="MRT">
      <data key="d0">115767</data>
    </edge>
    <edge source="AUS" target="NLD">
      <data key="d0">871387</data>
    </edge>
    <edge source="AUS" target="NZL">
      <data key="d0">32648294</data>
    </edge>
    <edge source="AUS" target="NIC">
      <data key="d0">1016777</data>
    </edge>
    <edge source="AUS" target="PHL">
      <data key="d0">3705842</data>
    </edge>
    <edge source="AUS" target="RUS">
      <data key="d0">72208</data>
    </edge>
    <edge source="AUS" target="IND">
      <data key="d0">1176192</data>
    </edge>
    <edge source="AUS" target="SGP">
      <data key="d0">4903160</data>
    </edge>
    <edge source="AUS" target="VNM">
      <data key="d0">1178706</data>
    </edge>
    <edge source="AUS" target="ESP">
      <data key="d0">535903</data>
    </edge>
    <edge source="AUS" target="THA">
      <data key="d0">545236</data>
    </edge>
    <edge source="AUS" target="ARE">
      <data key="d0">73761</data>
    </edge>
    <edge source="AUS" target="GBR">
      <data key="d0">84246</data>
    </edge>
    <edge source="AUS" target="USA">
      <data key="d0">6300835</data>
    </edge>
    <edge source="ARM" target="GEO">
      <data key="d0">17478</data>
    </edge>
    <edge source="ARM" target="GRC">
      <data key="d0">38285</data>
    </edge>
    <edge source="BOL" target="ARG">
      <data key="d0">536120</data>
    </edge>
    <edge source="BOL" target="CHL">
      <data key="d0">4986806</data>
    </edge>
    <edge source="BOL" target="COL">
      <data key="d0">196561019</data>
    </edge>
    <edge source="BOL" target="CRI">
      <data key="d0">26707</data>
    </edge>
    <edge source="BOL" target="ECU">
      <data key="d0">118320407</data>
    </edge>
    <edge source="BOL" target="GTM">
      <data key="d0">19230</data>
    </edge>
    <edge source="BOL" target="MEX">
      <data key="d0">19136</data>
    </edge>
    <edge source="BOL" target="NIC">
      <data key="d0">1672500</data>
    </edge>
    <edge source="BOL" target="PAN">
      <data key="d0">447444</data>
    </edge>
    <edge source="BOL" target="PER">
      <data key="d0">24768293</data>
    </edge>
    <edge source="BRA" target="DZA">
      <data key="d0">136083729</data>
    </edge>
    <edge source="BRA" target="ARG">
      <data key="d0">970796</data>
    </edge>
    <edge source="BRA" target="AUS">
      <data key="d0">7470080</data>
    </edge>
    <edge source="BRA" target="BEL">
      <data key="d0">447930</data>
    </edge>
    <edge source="BRA" target="BOL">
      <data key="d0">12181015</data>
    </edge>
    <edge source="BRA" target="CAN">
      <data key="d0">389748</data>
    </edge>
    <edge source="BRA" target="CHL">
      <data key="d0">177640</data>
    </edge>
    <edge source="BRA" target="CHN">
      <data key="d0">951226173</data>
    </edge>
    <edge source="BRA" target="COL">
      <data key="d0">21741642</data>
    </edge>
    <edge source="BRA" target="ECU">
      <data key="d0">438261</data>
    </edge>
    <edge source="BRA" target="FRA">
      <data key="d0">42508662</data>
    </edge>
    <edge source="BRA" target="DEU">
      <data key="d0">2032245</data>
    </edge>
    <edge source="BRA" target="GHA">
      <data key="d0">549696</data>
    </edge>
    <edge source="BRA" target="HKG">
      <data key="d0">37901800</data>
    </edge>
    <edge source="BRA" target="ISR">
      <data key="d0">22473</data>
    </edge>
    <edge source="BRA" target="ITA">
      <data key="d0">53511093</data>
    </edge>
    <edge source="BRA" target="CIV">
      <data key="d0">565900</data>
    </edge>
    <edge source="BRA" target="JPN">
      <data key="d0">6722319</data>
    </edge>
    <edge source="BRA" target="KOR">
      <data key="d0">1201730</data>
    </edge>
    <edge source="BRA" target="LBN">
      <data key="d0">25000</data>
    </edge>
    <edge source="BRA" target="MDG">
      <data key="d0">6113091</data>
    </edge>
    <edge source="BRA" target="MYS">
      <data key="d0">25143022</data>
    </edge>
    <edge source="BRA" target="MUS">
      <data key="d0">4446940</data>
    </edge>
    <edge source="BRA" target="MEX">
      <data key="d0">926144</data>
    </edge>
    <edge source="BRA" target="MAR">
      <data key="d0">15660915</data>
    </edge>
    <edge source="BRA" target="MOZ">
      <data key="d0">5329462</data>
    </edge>
    <edge source="BRA" target="NLD">
      <data key="d0">65053177</data>
    </edge>
    <edge source="BRA" target="NZL">
      <data key="d0">7954160</data>
    </edge>
    <edge source="BRA" target="PAN">
      <data key="d0">369930</data>
    </edge>
    <edge source="BRA" target="PRY">
      <data key="d0">8448343</data>
    </edge>
    <edge source="BRA" target="PER">
      <data key="d0">17606276</data>
    </edge>
    <edge source="BRA" target="POL">
      <data key="d0">15780</data>
    </edge>
    <edge source="BRA" target="PRT">
      <data key="d0">12549</data>
    </edge>
    <edge source="BRA" target="RUS">
      <data key="d0">253833</data>
    </edge>
    <edge source="BRA" target="IND">
      <data key="d0">364308518</data>
    </edge>
    <edge source="BRA" target="SGP">
      <data key="d0">3907981</data>
    </edge>
    <edge source="BRA" target="VNM">
      <data key="d0">14728804</data>
    </edge>
    <edge source="BRA" target="ZAF">
      <data key="d0">14101629</data>
    </edge>
    <edge source="BRA" target="ESP">
      <data key="d0">12041904</data>
    </edge>
    <edge source="BRA" target="SWE">
      <data key="d0">11042</data>
    </edge>
    <edge source="BRA" target="CHE">
      <data key="d0">16774</data>
    </edge>
    <edge source="BRA" target="THA">
      <data key="d0">37839</data>
    </edge>
    <edge source="BRA" target="ARE">
      <data key="d0">22423014</data>
    </edge>
    <edge source="BRA" target="TUN">
      <data key="d0">33055324</data>
    </edge>
    <edge source="BRA" target="TUR">
      <data key="d0">1150060</data>
    </edge>
    <edge source="BRA" target="GBR">
      <data key="d0">154375</data>
    </edge>
    <edge source="BRA" target="USA">
      <data key="d0">5467540</data>
    </edge>
    <edge source="BRA" target="URY">
      <data key="d0">18258276</data>
    </edge>
    <edge source="CMR" target="CAF">
      <data key="d0">1714205</data>
    </edge>
    <edge source="CAN" target="ARG">
      <data key="d0">32533</data>
    </edge>
    <edge source="CAN" target="AUS">
      <data key="d0">26786</data>
    </edge>
    <edge source="CAN" target="BRA">
      <data key="d0">251227</data>
    </edge>
    <edge source="CAN" target="BGR">
      <data key="d0">33781</data>
    </edge>
    <edge source="CAN" target="LKA">
      <data key="d0">30638</data>
    </edge>
    <edge source="CAN" target="CHL">
      <data key="d0">46655638</data>
    </edge>
    <edge source="CAN" target="CHN">
      <data key="d0">1226010549</data>
    </edge>
    <edge source="CAN" target="COL">
      <data key="d0">6245783</data>
    </edge>
    <edge source="CAN" target="CRI">
      <data key="d0">78583</data>
    </edge>
    <edge source="CAN" target="DNK">
      <data key="d0">25876</data>
    </edge>
    <edge source="CAN" target="ECU">
      <data key="d0">1235280</data>
    </edge>
    <edge source="CAN" target="SLV">
      <data key="d0">96843</data>
    </edge>
    <edge source="CAN" target="FIN">
      <data key="d0">24080</data>
    </edge>
    <edge source="CAN" target="FRA">
      <data key="d0">23126916</data>
    </edge>
    <edge source="CAN" target="DEU">
      <data key="d0">6176334</data>
    </edge>
    <edge source="CAN" target="HND">
      <data key="d0">197987</data>
    </edge>
    <edge source="CAN" target="HKG">
      <data key="d0">45612013</data>
    </edge>
    <edge source="CAN" target="IDN">
      <data key="d0">250511</data>
    </edge>
    <edge source="CAN" target="ISR">
      <data key="d0">707595</data>
    </edge>
    <edge source="CAN" target="ITA">
      <data key="d0">15474</data>
    </edge>
    <edge source="CAN" target="JAM">
      <data key="d0">17505</data>
    </edge>
    <edge source="CAN" target="JPN">
      <data key="d0">27424956</data>
    </edge>
    <edge source="CAN" target="JOR">
      <data key="d0">17045</data>
    </edge>
    <edge source="CAN" target="KOR">
      <data key="d0">68841050</data>
    </edge>
    <edge source="CAN" target="LBN">
      <data key="d0">763627</data>
    </edge>
    <edge source="CAN" target="MYS">
      <data key="d0">30055861</data>
    </edge>
    <edge source="CAN" target="MEX">
      <data key="d0">28420493</data>
    </edge>
    <edge source="CAN" target="OMN">
      <data key="d0">53784</data>
    </edge>
    <edge source="CAN" target="NLD">
      <data key="d0">798733</data>
    </edge>
    <edge source="CAN" target="NZL">
      <data key="d0">2263234</data>
    </edge>
    <edge source="CAN" target="PAK">
      <data key="d0">71086</data>
    </edge>
    <edge source="CAN" target="PAN">
      <data key="d0">173033</data>
    </edge>
    <edge source="CAN" target="PHL">
      <data key="d0">1050313</data>
    </edge>
    <edge source="CAN" target="PRT">
      <data key="d0">5510855</data>
    </edge>
    <edge source="CAN" target="IND">
      <data key="d0">20241764</data>
    </edge>
    <edge source="CAN" target="SGP">
      <data key="d0">12433945</data>
    </edge>
    <edge source="CAN" target="VNM">
      <data key="d0">452766</data>
    </edge>
    <edge source="CAN" target="ZAF">
      <data key="d0">22919</data>
    </edge>
    <edge source="CAN" target="ARE">
      <data key="d0">1714321</data>
    </edge>
    <edge source="CAN" target="TUR">
      <data key="d0">29763</data>
    </edge>
    <edge source="CAN" target="GBR">
      <data key="d0">518138</data>
    </edge>
    <edge source="CAN" target="USA">
      <data key="d0">1966616648</data>
    </edge>
    <edge source="CAN" target="URY">
      <data key="d0">138061</data>
    </edge>
    <edge source="CHL" target="ARG">
      <data key="d0">1011078</data>
    </edge>
    <edge source="CHL" target="AUS">
      <data key="d0">753200</data>
    </edge>
    <edge source="CHL" target="BEL">
      <data key="d0">72016</data>
    </edge>
    <edge source="CHL" target="BRA">
      <data key="d0">4584554</data>
    </edge>
    <edge source="CHL" target="CAN">
      <data key="d0">1786782</data>
    </edge>
    <edge source="CHL" target="CHN">
      <data key="d0">387510</data>
    </edge>
    <edge source="CHL" target="COL">
      <data key="d0">8651619</data>
    </edge>
    <edge source="CHL" target="CRI">
      <data key="d0">39341</data>
    </edge>
    <edge source="CHL" target="DNK">
      <data key="d0">53929</data>
    </edge>
    <edge source="CHL" target="ECU">
      <data key="d0">371430</data>
    </edge>
    <edge source="CHL" target="SLV">
      <data key="d0">17986</data>
    </edge>
    <edge source="CHL" target="FRA">
      <data key="d0">346691</data>
    </edge>
    <edge source="CHL" target="DEU">
      <data key="d0">838379</data>
    </edge>
    <edge source="CHL" target="GTM">
      <data key="d0">63191</data>
    </edge>
    <edge source="CHL" target="ITA">
      <data key="d0">3252170</data>
    </edge>
    <edge source="CHL" target="JPN">
      <data key="d0">1757665</data>
    </edge>
    <edge source="CHL" target="KOR">
      <data key="d0">167482</data>
    </edge>
    <edge source="CHL" target="MYS">
      <data key="d0">138600</data>
    </edge>
    <edge source="CHL" target="MEX">
      <data key="d0">470133</data>
    </edge>
    <edge source="CHL" target="OMN">
      <data key="d0">211519</data>
    </edge>
    <edge source="CHL" target="NLD">
      <data key="d0">50446</data>
    </edge>
    <edge source="CHL" target="NZL">
      <data key="d0">363800</data>
    </edge>
    <edge source="CHL" target="NOR">
      <data key="d0">13187</data>
    </edge>
    <edge source="CHL" target="PAN">
      <data key="d0">33107</data>
    </edge>
    <edge source="CHL" target="PRY">
      <data key="d0">211497</data>
    </edge>
    <edge source="CHL" target="PER">
      <data key="d0">98600</data>
    </edge>
    <edge source="CHL" target="PRT">
      <data key="d0">531971</data>
    </edge>
    <edge source="CHL" target="RUS">
      <data key="d0">153058</data>
    </edge>
    <edge source="CHL" target="VNM">
      <data key="d0">20523</data>
    </edge>
    <edge source="CHL" target="ESP">
      <data key="d0">3658084</data>
    </edge>
    <edge source="CHL" target="UKR">
      <data key="d0">144699</data>
    </edge>
    <edge source="CHL" target="GBR">
      <data key="d0">556472</data>
    </edge>
    <edge source="CHL" target="USA">
      <data key="d0">17950915</data>
    </edge>
    <edge source="CHL" target="URY">
      <data key="d0">121507</data>
    </edge>
    <edge source="CHN" target="AUS">
      <data key="d0">4985067</data>
    </edge>
    <edge source="CHN" target="BEL">
      <data key="d0">159809</data>
    </edge>
    <edge source="CHN" target="BRA">
      <data key="d0">253188</data>
    </edge>
    <edge source="CHN" target="BGR">
      <data key="d0">20949</data>
    </edge>
    <edge source="CHN" target="CAN">
      <data key="d0">3827873</data>
    </edge>
    <edge source="CHN" target="LKA">
      <data key="d0">22158</data>
    </edge>
    <edge source="CHN" target="CHL">
      <data key="d0">34552</data>
    </edge>
    <edge source="CHN" target="COL">
      <data key="d0">225252</data>
    </edge>
    <edge source="CHN" target="HRV">
      <data key="d0">55090</data>
    </edge>
    <edge source="CHN" target="BEN">
      <data key="d0">10550</data>
    </edge>
    <edge source="CHN" target="FRA">
      <data key="d0">411093</data>
    </edge>
    <edge source="CHN" target="DEU">
      <data key="d0">906300</data>
    </edge>
    <edge source="CHN" target="GRC">
      <data key="d0">276180</data>
    </edge>
    <edge source="CHN" target="HKG">
      <data key="d0">49166334</data>
    </edge>
    <edge source="CHN" target="IDN">
      <data key="d0">913405</data>
    </edge>
    <edge source="CHN" target="ISR">
      <data key="d0">99806</data>
    </edge>
    <edge source="CHN" target="ITA">
      <data key="d0">222398</data>
    </edge>
    <edge source="CHN" target="JPN">
      <data key="d0">20114704</data>
    </edge>
    <edge source="CHN" target="JOR">
      <data key="d0">685892</data>
    </edge>
    <edge source="CHN" target="KOR">
      <data key="d0">10736462</data>
    </edge>
    <edge source="CHN" target="KGZ">
      <data key="d0">919533</data>
    </edge>
    <edge source="CHN" target="LBN">
      <data key="d0">10784</data>
    </edge>
    <edge source="CHN" target="LTU">
      <data key="d0">14733</data>
    </edge>
    <edge source="CHN" target="MWI">
      <data key="d0">15305</data>
    </edge>
    <edge source="CHN" target="MYS">
      <data key="d0">7686055</data>
    </edge>
    <edge source="CHN" target="MEX">
      <data key="d0">84168</data>
    </edge>
    <edge source="CHN" target="OMN">
      <data key="d0">138010</data>
    </edge>
    <edge source="CHN" target="NLD">
      <data key="d0">9930004</data>
    </edge>
    <edge source="CHN" target="NZL">
      <data key="d0">2472021</data>
    </edge>
    <edge source="CHN" target="PAK">
      <data key="d0">26374</data>
    </edge>
    <edge source="CHN" target="PAN">
      <data key="d0">34600</data>
    </edge>
    <edge source="CHN" target="PER">
      <data key="d0">77283</data>
    </edge>
    <edge source="CHN" target="PHL">
      <data key="d0">217593</data>
    </edge>
    <edge source="CHN" target="POL">
      <data key="d0">91203</data>
    </edge>
    <edge source="CHN" target="PRT">
      <data key="d0">40694</data>
    </edge>
    <edge source="CHN" target="RUS">
      <data key="d0">490716</data>
    </edge>
    <edge source="CHN" target="IND">
      <data key="d0">1561423</data>
    </edge>
    <edge source="CHN" target="SGP">
      <data key="d0">19972627</data>
    </edge>
    <edge source="CHN" target="VNM">
      <data key="d0">713423</data>
    </edge>
    <edge source="CHN" target="SVN">
      <data key="d0">95254</data>
    </edge>
    <edge source="CHN" target="ZAF">
      <data key="d0">583269</data>
    </edge>
    <edge source="CHN" target="ZWE">
      <data key="d0">14645</data>
    </edge>
    <edge source="CHN" target="ESP">
      <data key="d0">162362</data>
    </edge>
    <edge source="CHN" target="SWE">
      <data key="d0">12400</data>
    </edge>
    <edge source="CHN" target="CHE">
      <data key="d0">53788</data>
    </edge>
    <edge source="CHN" target="THA">
      <data key="d0">2529362</data>
    </edge>
    <edge source="CHN" target="ARE">
      <data key="d0">2105125</data>
    </edge>
    <edge source="CHN" target="TUR">
      <data key="d0">334170</data>
    </edge>
    <edge source="CHN" target="UKR">
      <data key="d0">34684</data>
    </edge>
    <edge source="CHN" target="EGY">
      <data key="d0">158236</data>
    </edge>
    <edge source="CHN" target="GBR">
      <data key="d0">1230091</data>
    </edge>
    <edge source="CHN" target="USA">
      <data key="d0">18699322</data>
    </edge>
    <edge source="COL" target="ARG">
      <data key="d0">35095</data>
    </edge>
    <edge source="COL" target="AUS">
      <data key="d0">1338643</data>
    </edge>
    <edge source="COL" target="BEL">
      <data key="d0">1567851</data>
    </edge>
    <edge source="COL" target="BRA">
      <data key="d0">36364806</data>
    </edge>
    <edge source="COL" target="CAN">
      <data key="d0">679039</data>
    </edge>
    <edge source="COL" target="CHL">
      <data key="d0">9124721</data>
    </edge>
    <edge source="COL" target="CRI">
      <data key="d0">28170</data>
    </edge>
    <edge source="COL" target="ECU">
      <data key="d0">1383807</data>
    </edge>
    <edge source="COL" target="DEU">
      <data key="d0">3143527</data>
    </edge>
    <edge source="COL" target="ISR">
      <data key="d0">18306</data>
    </edge>
    <edge source="COL" target="JPN">
      <data key="d0">372354</data>
    </edge>
    <edge source="COL" target="MEX">
      <data key="d0">44414581</data>
    </edge>
    <edge source="COL" target="NLD">
      <data key="d0">106756154</data>
    </edge>
    <edge source="COL" target="NZL">
      <data key="d0">26881</data>
    </edge>
    <edge source="COL" target="PAN">
      <data key="d0">6930522</data>
    </edge>
    <edge source="COL" target="PER">
      <data key="d0">223752</data>
    </edge>
    <edge source="COL" target="ESP">
      <data key="d0">2155544</data>
    </edge>
    <edge source="COL" target="GBR">
      <data key="d0">1877578</data>
    </edge>
    <edge source="COL" target="USA">
      <data key="d0">4696708</data>
    </edge>
    <edge source="COL" target="URY">
      <data key="d0">539159</data>
    </edge>
    <edge source="CRI" target="ARG">
      <data key="d0">82880</data>
    </edge>
    <edge source="CRI" target="CAN">
      <data key="d0">76078</data>
    </edge>
    <edge source="CRI" target="CHL">
      <data key="d0">55129</data>
    </edge>
    <edge source="CRI" target="SLV">
      <data key="d0">4174687</data>
    </edge>
    <edge source="CRI" target="GTM">
      <data key="d0">1163608</data>
    </edge>
    <edge source="CRI" target="HND">
      <data key="d0">4114468</data>
    </edge>
    <edge source="CRI" target="JAM">
      <data key="d0">331745</data>
    </edge>
    <edge source="CRI" target="MEX">
      <data key="d0">146485382</data>
    </edge>
    <edge source="CRI" target="NLD">
      <data key="d0">3657951</data>
    </edge>
    <edge source="CRI" target="NIC">
      <data key="d0">26741679</data>
    </edge>
    <edge source="CRI" target="PAN">
      <data key="d0">5241086</data>
    </edge>
    <edge source="CRI" target="ESP">
      <data key="d0">806466</data>
    </edge>
    <edge source="CRI" target="CHE">
      <data key="d0">3355354</data>
    </edge>
    <edge source="CRI" target="GBR">
      <data key="d0">25765621</data>
    </edge>
    <edge source="CRI" target="USA">
      <data key="d0">1889754</data>
    </edge>
    <edge source="BEN" target="BEL">
      <data key="d0">124521</data>
    </edge>
    <edge source="BEN" target="FRA">
      <data key="d0">34976</data>
    </edge>
    <edge source="BEN" target="MYS">
      <data key="d0">1888091</data>
    </edge>
    <edge source="BEN" target="NLD">
      <data key="d0">443567</data>
    </edge>
    <edge source="BEN" target="SEN">
      <data key="d0">1381000</data>
    </edge>
    <edge source="BEN" target="IND">
      <data key="d0">20072</data>
    </edge>
    <edge source="BEN" target="USA">
      <data key="d0">32768</data>
    </edge>
    <edge source="ECU" target="ARG">
      <data key="d0">1617602</data>
    </edge>
    <edge source="ECU" target="BOL">
      <data key="d0">138076</data>
    </edge>
    <edge source="ECU" target="BRA">
      <data key="d0">33986289</data>
    </edge>
    <edge source="ECU" target="CAN">
      <data key="d0">92436</data>
    </edge>
    <edge source="ECU" target="CHL">
      <data key="d0">957278</data>
    </edge>
    <edge source="ECU" target="COL">
      <data key="d0">102229406</data>
    </edge>
    <edge source="ECU" target="DEU">
      <data key="d0">16966186</data>
    </edge>
    <edge source="ECU" target="GTM">
      <data key="d0">32435</data>
    </edge>
    <edge source="ECU" target="KOR">
      <data key="d0">85728</data>
    </edge>
    <edge source="ECU" target="MEX">
      <data key="d0">27645009</data>
    </edge>
    <edge source="ECU" target="NLD">
      <data key="d0">31327864</data>
    </edge>
    <edge source="ECU" target="PAN">
      <data key="d0">136895</data>
    </edge>
    <edge source="ECU" target="PER">
      <data key="d0">2616718</data>
    </edge>
    <edge source="ECU" target="IND">
      <data key="d0">11408900</data>
    </edge>
    <edge source="ECU" target="ESP">
      <data key="d0">405567</data>
    </edge>
    <edge source="ECU" target="SWE">
      <data key="d0">10973</data>
    </edge>
    <edge source="ECU" target="GBR">
      <data key="d0">8210876</data>
    </edge>
    <edge source="ECU" target="USA">
      <data key="d0">3240593</data>
    </edge>
    <edge source="ECU" target="URY">
      <data key="d0">836513</data>
    </edge>
    <edge source="SLV" target="CRI">
      <data key="d0">36068</data>
    </edge>
    <edge source="SLV" target="GTM">
      <data key="d0">278125</data>
    </edge>
    <edge source="SLV" target="HND">
      <data key="d0">95262</data>
    </edge>
    <edge source="SLV" target="NIC">
      <data key="d0">967156</data>
    </edge>
    <edge source="EST" target="FIN">
      <data key="d0">1485191</data>
    </edge>
    <edge source="EST" target="DEU">
      <data key="d0">143870</data>
    </edge>
    <edge source="EST" target="ISR">
      <data key="d0">1124813</data>
    </edge>
    <edge source="EST" target="KAZ">
      <data key="d0">13645</data>
    </edge>
    <edge source="EST" target="KGZ">
      <data key="d0">560143</data>
    </edge>
    <edge source="EST" target="LVA">
      <data key="d0">19297096</data>
    </edge>
    <edge source="EST" target="LTU">
      <data key="d0">21828157</data>
    </edge>
    <edge source="EST" target="NOR">
      <data key="d0">89000</data>
    </edge>
    <edge source="EST" target="RUS">
      <data key="d0">812966</data>
    </edge>
    <edge source="EST" target="SWE">
      <data key="d0">27768</data>
    </edge>
    <edge source="EST" target="GBR">
      <data key="d0">22201</data>
    </edge>
    <edge source="GEO" target="ARM">
      <data key="d0">1743801</data>
    </edge>
    <edge source="GEO" target="NLD">
      <data key="d0">91350</data>
    </edge>
    <edge source="GEO" target="TUR">
      <data key="d0">181128</data>
    </edge>
    <edge source="DEU" target="DZA">
      <data key="d0">94526141</data>
    </edge>
    <edge source="DEU" target="AZE">
      <data key="d0">42506</data>
    </edge>
    <edge source="DEU" target="ARG">
      <data key="d0">87990</data>
    </edge>
    <edge source="DEU" target="AUS">
      <data key="d0">1034703</data>
    </edge>
    <edge source="DEU" target="AUT">
      <data key="d0">106705075</data>
    </edge>
    <edge source="DEU" target="BEL">
      <data key="d0">182205946</data>
    </edge>
    <edge source="DEU" target="BRA">
      <data key="d0">2806195</data>
    </edge>
    <edge source="DEU" target="BGR">
      <data key="d0">1022670</data>
    </edge>
    <edge source="DEU" target="BLR">
      <data key="d0">2409526</data>
    </edge>
    <edge source="DEU" target="CMR">
      <data key="d0">150858</data>
    </edge>
    <edge source="DEU" target="CAN">
      <data key="d0">407940</data>
    </edge>
    <edge source="DEU" target="LKA">
      <data key="d0">10291</data>
    </edge>
    <edge source="DEU" target="CHL">
      <data key="d0">236157</data>
    </edge>
    <edge source="DEU" target="CHN">
      <data key="d0">995659</data>
    </edge>
    <edge source="DEU" target="COL">
      <data key="d0">192345</data>
    </edge>
    <edge source="DEU" target="CRI">
      <data key="d0">40396</data>
    </edge>
    <edge source="DEU" target="HRV">
      <data key="d0">3300643</data>
    </edge>
    <edge source="DEU" target="CZE">
      <data key="d0">52288102</data>
    </edge>
    <edge source="DEU" target="DNK">
      <data key="d0">80743601</data>
    </edge>
    <edge source="DEU" target="SLV">
      <data key="d0">10110</data>
    </edge>
    <edge source="DEU" target="EST">
      <data key="d0">2047743</data>
    </edge>
    <edge source="DEU" target="FIN">
      <data key="d0">1131912</data>
    </edge>
    <edge source="DEU" target="FRA">
      <data key="d0">108234679</data>
    </edge>
    <edge source="DEU" target="GEO">
      <data key="d0">59748</data>
    </edge>
    <edge source="DEU" target="GMB">
      <data key="d0">21004</data>
    </edge>
    <edge source="DEU" target="GHA">
      <data key="d0">170360</data>
    </edge>
    <edge source="DEU" target="GRC">
      <data key="d0">3542162</data>
    </edge>
    <edge source="DEU" target="HKG">
      <data key="d0">291969</data>
    </edge>
    <edge source="DEU" target="HUN">
      <data key="d0">21753683</data>
    </edge>
    <edge source="DEU" target="IDN">
      <data key="d0">1100314</data>
    </edge>
    <edge source="DEU" target="IRL">
      <data key="d0">1213395</data>
    </edge>
    <edge source="DEU" target="ISR">
      <data key="d0">15142409</data>
    </edge>
    <edge source="DEU" target="ITA">
      <data key="d0">60072822</data>
    </edge>
    <edge source="DEU" target="CIV">
      <data key="d0">32891</data>
    </edge>
    <edge source="DEU" target="JPN">
      <data key="d0">2993242</data>
    </edge>
    <edge source="DEU" target="KAZ">
      <data key="d0">125267</data>
    </edge>
    <edge source="DEU" target="JOR">
      <data key="d0">120454</data>
    </edge>
    <edge source="DEU" target="KOR">
      <data key="d0">2755920</data>
    </edge>
    <edge source="DEU" target="KGZ">
      <data key="d0">12256</data>
    </edge>
    <edge source="DEU" target="LVA">
      <data key="d0">5967473</data>
    </edge>
    <edge source="DEU" target="LTU">
      <data key="d0">14110079</data>
    </edge>
    <edge source="DEU" target="MYS">
      <data key="d0">478434</data>
    </edge>
    <edge source="DEU" target="MUS">
      <data key="d0">84371</data>
    </edge>
    <edge source="DEU" target="MEX">
      <data key="d0">592591</data>
    </edge>
    <edge source="DEU" target="MDA">
      <data key="d0">35464</data>
    </edge>
    <edge source="DEU" target="MAR">
      <data key="d0">128101977</data>
    </edge>
    <edge source="DEU" target="NLD">
      <data key="d0">546403144</data>
    </edge>
    <edge source="DEU" target="NZL">
      <data key="d0">176733</data>
    </edge>
    <edge source="DEU" target="NOR">
      <data key="d0">43843212</data>
    </edge>
    <edge source="DEU" target="PAK">
      <data key="d0">494639</data>
    </edge>
    <edge source="DEU" target="PER">
      <data key="d0">49630</data>
    </edge>
    <edge source="DEU" target="PHL">
      <data key="d0">874232</data>
    </edge>
    <edge source="DEU" target="POL">
      <data key="d0">222528451</data>
    </edge>
    <edge source="DEU" target="PRT">
      <data key="d0">2814057</data>
    </edge>
    <edge source="DEU" target="ROU">
      <data key="d0">17546314</data>
    </edge>
    <edge source="DEU" target="RUS">
      <data key="d0">40491024</data>
    </edge>
    <edge source="DEU" target="SRB">
      <data key="d0">5522243</data>
    </edge>
    <edge source="DEU" target="IND">
      <data key="d0">5948745</data>
    </edge>
    <edge source="DEU" target="SGP">
      <data key="d0">433654</data>
    </edge>
    <edge source="DEU" target="SVK">
      <data key="d0">39588101</data>
    </edge>
    <edge source="DEU" target="VNM">
      <data key="d0">316299</data>
    </edge>
    <edge source="DEU" target="SVN">
      <data key="d0">3113335</data>
    </edge>
    <edge source="DEU" target="ZAF">
      <data key="d0">150774704</data>
    </edge>
    <edge source="DEU" target="ESP">
      <data key="d0">12248146</data>
    </edge>
    <edge source="DEU" target="SWE">
      <data key="d0">29253698</data>
    </edge>
    <edge source="DEU" target="CHE">
      <data key="d0">38229265</data>
    </edge>
    <edge source="DEU" target="THA">
      <data key="d0">1346464</data>
    </edge>
    <edge source="DEU" target="ARE">
      <data key="d0">267566</data>
    </edge>
    <edge source="DEU" target="TUN">
      <data key="d0">20668355</data>
    </edge>
    <edge source="DEU" target="TUR">
      <data key="d0">828314</data>
    </edge>
    <edge source="DEU" target="UKR">
      <data key="d0">2058029</data>
    </edge>
    <edge source="DEU" target="MKD">
      <data key="d0">359986</data>
    </edge>
    <edge source="DEU" target="EGY">
      <data key="d0">2669239</data>
    </edge>
    <edge source="DEU" target="GBR">
      <data key="d0">166671544</data>
    </edge>
    <edge source="DEU" target="TZA">
      <data key="d0">727196</data>
    </edge>
    <edge source="DEU" target="USA">
      <data key="d0">4904800</data>
    </edge>
    <edge source="GHA" target="AUS">
      <data key="d0">39563</data>
    </edge>
    <edge source="GHA" target="BEL">
      <data key="d0">157065</data>
    </edge>
    <edge source="GHA" target="CAN">
      <data key="d0">21227</data>
    </edge>
    <edge source="GHA" target="CHN">
      <data key="d0">15658</data>
    </edge>
    <edge source="GHA" target="BEN">
      <data key="d0">192447</data>
    </edge>
    <edge source="GHA" target="FRA">
      <data key="d0">39849</data>
    </edge>
    <edge source="GHA" target="DEU">
      <data key="d0">632227</data>
    </edge>
    <edge source="GHA" target="ITA">
      <data key="d0">21206303</data>
    </edge>
    <edge source="GHA" target="CIV">
      <data key="d0">16359</data>
    </edge>
    <edge source="GHA" target="NLD">
      <data key="d0">8712287</data>
    </edge>
    <edge source="GHA" target="NER">
      <data key="d0">744284</data>
    </edge>
    <edge source="GHA" target="NOR">
      <data key="d0">14442</data>
    </edge>
    <edge source="GHA" target="POL">
      <data key="d0">1160645</data>
    </edge>
    <edge source="GHA" target="PRT">
      <data key="d0">64660</data>
    </edge>
    <edge source="GHA" target="RUS">
      <data key="d0">114027</data>
    </edge>
    <edge source="GHA" target="SEN">
      <data key="d0">206809</data>
    </edge>
    <edge source="GHA" target="ZAF">
      <data key="d0">28539</data>
    </edge>
    <edge source="GHA" target="ESP">
      <data key="d0">65167702</data>
    </edge>
    <edge source="GHA" target="TGO">
      <data key="d0">74859</data>
    </edge>
    <edge source="GHA" target="TUR">
      <data key="d0">87145</data>
    </edge>
    <edge source="GHA" target="GBR">
      <data key="d0">810187</data>
    </edge>
    <edge source="GHA" target="USA">
      <data key="d0">684118</data>
    </edge>
    <edge source="GHA" target="BFA">
      <data key="d0">820695</data>
    </edge>
    <edge source="GTM" target="BEL">
      <data key="d0">50068</data>
    </edge>
    <edge source="GTM" target="CAN">
      <data key="d0">55394</data>
    </edge>
    <edge source="GTM" target="CRI">
      <data key="d0">834101</data>
    </edge>
    <edge source="GTM" target="SLV">
      <data key="d0">63056081</data>
    </edge>
    <edge source="GTM" target="FRA">
      <data key="d0">58065</data>
    </edge>
    <edge source="GTM" target="DEU">
      <data key="d0">2076930</data>
    </edge>
    <edge source="GTM" target="HND">
      <data key="d0">7385913</data>
    </edge>
    <edge source="GTM" target="MEX">
      <data key="d0">183717331</data>
    </edge>
    <edge source="GTM" target="NLD">
      <data key="d0">21528829</data>
    </edge>
    <edge source="GTM" target="NIC">
      <data key="d0">12578511</data>
    </edge>
    <edge source="GTM" target="PAN">
      <data key="d0">5892981</data>
    </edge>
    <edge source="GTM" target="ESP">
      <data key="d0">56943</data>
    </edge>
    <edge source="GTM" target="USA">
      <data key="d0">5504193</data>
    </edge>
    <edge source="HND" target="CRI">
      <data key="d0">2068983</data>
    </edge>
    <edge source="HND" target="SLV">
      <data key="d0">45062546</data>
    </edge>
    <edge source="HND" target="FRA">
      <data key="d0">76160</data>
    </edge>
    <edge source="HND" target="DEU">
      <data key="d0">27682357</data>
    </edge>
    <edge source="HND" target="GTM">
      <data key="d0">21943522</data>
    </edge>
    <edge source="HND" target="MEX">
      <data key="d0">76184143</data>
    </edge>
    <edge source="HND" target="NLD">
      <data key="d0">87069115</data>
    </edge>
    <edge source="HND" target="NIC">
      <data key="d0">20389593</data>
    </edge>
    <edge source="HND" target="PAN">
      <data key="d0">1128000</data>
    </edge>
    <edge source="HND" target="GBR">
      <data key="d0">14002910</data>
    </edge>
    <edge source="HND" target="USA">
      <data key="d0">270257</data>
    </edge>
    <edge source="HKG" target="AUS">
      <data key="d0">473238</data>
    </edge>
    <edge source="HKG" target="BEL">
      <data key="d0">80475</data>
    </edge>
    <edge source="HKG" target="BRA">
      <data key="d0">38078</data>
    </edge>
    <edge source="HKG" target="CAN">
      <data key="d0">582812</data>
    </edge>
    <edge source="HKG" target="CHL">
      <data key="d0">13908</data>
    </edge>
    <edge source="HKG" target="CHN">
      <data key="d0">25918000</data>
    </edge>
    <edge source="HKG" target="COL">
      <data key="d0">56281</data>
    </edge>
    <edge source="HKG" target="ECU">
      <data key="d0">15930</data>
    </edge>
    <edge source="HKG" target="FRA">
      <data key="d0">60327</data>
    </edge>
    <edge source="HKG" target="GHA">
      <data key="d0">25141</data>
    </edge>
    <edge source="HKG" target="IDN">
      <data key="d0">84784</data>
    </edge>
    <edge source="HKG" target="ITA">
      <data key="d0">14904</data>
    </edge>
    <edge source="HKG" target="JPN">
      <data key="d0">318831</data>
    </edge>
    <edge source="HKG" target="KOR">
      <data key="d0">66526</data>
    </edge>
    <edge source="HKG" target="MYS">
      <data key="d0">176581</data>
    </edge>
    <edge source="HKG" target="MUS">
      <data key="d0">12661</data>
    </edge>
    <edge source="HKG" target="OMN">
      <data key="d0">62648</data>
    </edge>
    <edge source="HKG" target="NLD">
      <data key="d0">490385</data>
    </edge>
    <edge source="HKG" target="NZL">
      <data key="d0">70763</data>
    </edge>
    <edge source="HKG" target="PAN">
      <data key="d0">50012</data>
    </edge>
    <edge source="HKG" target="PER">
      <data key="d0">111981</data>
    </edge>
    <edge source="HKG" target="PHL">
      <data key="d0">259034</data>
    </edge>
    <edge source="HKG" target="PRT">
      <data key="d0">36645</data>
    </edge>
    <edge source="HKG" target="IND">
      <data key="d0">56899</data>
    </edge>
    <edge source="HKG" target="SGP">
      <data key="d0">1131604</data>
    </edge>
    <edge source="HKG" target="VNM">
      <data key="d0">54528</data>
    </edge>
    <edge source="HKG" target="ZAF">
      <data key="d0">56442</data>
    </edge>
    <edge source="HKG" target="ESP">
      <data key="d0">16664</data>
    </edge>
    <edge source="HKG" target="SWE">
      <data key="d0">44823</data>
    </edge>
    <edge source="HKG" target="THA">
      <data key="d0">47981</data>
    </edge>
    <edge source="HKG" target="ARE">
      <data key="d0">58925</data>
    </edge>
    <edge source="HKG" target="TUR">
      <data key="d0">50590</data>
    </edge>
    <edge source="HKG" target="GBR">
      <data key="d0">1205001</data>
    </edge>
    <edge source="HKG" target="USA">
      <data key="d0">1508014</data>
    </edge>
    <edge source="IDN" target="DZA">
      <data key="d0">33139845</data>
    </edge>
    <edge source="IDN" target="ARG">
      <data key="d0">891958</data>
    </edge>
    <edge source="IDN" target="AUS">
      <data key="d0">62469</data>
    </edge>
    <edge source="IDN" target="BRA">
      <data key="d0">293587812</data>
    </edge>
    <edge source="IDN" target="BGR">
      <data key="d0">1938664</data>
    </edge>
    <edge source="IDN" target="KHM">
      <data key="d0">158406</data>
    </edge>
    <edge source="IDN" target="CMR">
      <data key="d0">13822243</data>
    </edge>
    <edge source="IDN" target="CAN">
      <data key="d0">80683</data>
    </edge>
    <edge source="IDN" target="LKA">
      <data key="d0">12066452</data>
    </edge>
    <edge source="IDN" target="CHN">
      <data key="d0">3123346052</data>
    </edge>
    <edge source="IDN" target="COL">
      <data key="d0">21806073</data>
    </edge>
    <edge source="IDN" target="HRV">
      <data key="d0">973642</data>
    </edge>
    <edge source="IDN" target="BEN">
      <data key="d0">16928623</data>
    </edge>
    <edge source="IDN" target="DNK">
      <data key="d0">12167362</data>
    </edge>
    <edge source="IDN" target="ETH">
      <data key="d0">3668306</data>
    </edge>
    <edge source="IDN" target="FIN">
      <data key="d0">57081724</data>
    </edge>
    <edge source="IDN" target="FRA">
      <data key="d0">57239</data>
    </edge>
    <edge source="IDN" target="GEO">
      <data key="d0">22686225</data>
    </edge>
    <edge source="IDN" target="GMB">
      <data key="d0">31564394</data>
    </edge>
    <edge source="IDN" target="DEU">
      <data key="d0">203619929</data>
    </edge>
    <edge source="IDN" target="GHA">
      <data key="d0">46802337</data>
    </edge>
    <edge source="IDN" target="GRC">
      <data key="d0">18286686</data>
    </edge>
    <edge source="IDN" target="GTM">
      <data key="d0">1200000</data>
    </edge>
    <edge source="IDN" target="HKG">
      <data key="d0">525113</data>
    </edge>
    <edge source="IDN" target="HUN">
      <data key="d0">116993</data>
    </edge>
    <edge source="IDN" target="ISR">
      <data key="d0">26410211</data>
    </edge>
    <edge source="IDN" target="ITA">
      <data key="d0">610722893</data>
    </edge>
    <edge source="IDN" target="CIV">
      <data key="d0">55286754</data>
    </edge>
    <edge source="IDN" target="JPN">
      <data key="d0">50213518</data>
    </edge>
    <edge source="IDN" target="KAZ">
      <data key="d0">169225</data>
    </edge>
    <edge source="IDN" target="JOR">
      <data key="d0">16415547</data>
    </edge>
    <edge source="IDN" target="KOR">
      <data key="d0">121710734</data>
    </edge>
    <edge source="IDN" target="KGZ">
      <data key="d0">344399</data>
    </edge>
    <edge source="IDN" target="LBN">
      <data key="d0">272686</data>
    </edge>
    <edge source="IDN" target="MDG">
      <data key="d0">32360814</data>
    </edge>
    <edge source="IDN" target="MYS">
      <data key="d0">1868429320</data>
    </edge>
    <edge source="IDN" target="MRT">
      <data key="d0">54566093</data>
    </edge>
    <edge source="IDN" target="MUS">
      <data key="d0">2698415</data>
    </edge>
    <edge source="IDN" target="MEX">
      <data key="d0">5858234</data>
    </edge>
    <edge source="IDN" target="MDA">
      <data key="d0">33024</data>
    </edge>
    <edge source="IDN" target="MAR">
      <data key="d0">19518659</data>
    </edge>
    <edge source="IDN" target="MOZ">
      <data key="d0">61670311</data>
    </edge>
    <edge source="IDN" target="OMN">
      <data key="d0">62691425</data>
    </edge>
    <edge source="IDN" target="NAM">
      <data key="d0">29655</data>
    </edge>
    <edge source="IDN" target="NLD">
      <data key="d0">1779018828</data>
    </edge>
    <edge source="IDN" target="NZL">
      <data key="d0">197180</data>
    </edge>
    <edge source="IDN" target="NIC">
      <data key="d0">6889865</data>
    </edge>
    <edge source="IDN" target="NOR">
      <data key="d0">1382484</data>
    </edge>
    <edge source="IDN" target="PAK">
      <data key="d0">726064295</data>
    </edge>
    <edge source="IDN" target="PER">
      <data key="d0">7771500</data>
    </edge>
    <edge source="IDN" target="PHL">
      <data key="d0">61352108</data>
    </edge>
    <edge source="IDN" target="POL">
      <data key="d0">30559</data>
    </edge>
    <edge source="IDN" target="ROU">
      <data key="d0">2411522</data>
    </edge>
    <edge source="IDN" target="RUS">
      <data key="d0">355306186</data>
    </edge>
    <edge source="IDN" target="SAU">
      <data key="d0">212671941</data>
    </edge>
    <edge source="IDN" target="SEN">
      <data key="d0">19776896</data>
    </edge>
    <edge source="IDN" target="IND">
      <data key="d0">5006187968</data>
    </edge>
    <edge source="IDN" target="SGP">
      <data key="d0">937340319</data>
    </edge>
    <edge source="IDN" target="VNM">
      <data key="d0">130770802</data>
    </edge>
    <edge source="IDN" target="SVN">
      <data key="d0">16643</data>
    </edge>
    <edge source="IDN" target="ZAF">
      <data key="d0">213968066</data>
    </edge>
    <edge source="IDN" target="ESP">
      <data key="d0">266587384</data>
    </edge>
    <edge source="IDN" target="SWE">
      <data key="d0">11612733</data>
    </edge>
    <edge source="IDN" target="THA">
      <data key="d0">65000427</data>
    </edge>
    <edge source="IDN" target="TGO">
      <data key="d0">30201442</data>
    </edge>
    <edge source="IDN" target="ARE">
      <data key="d0">161153747</data>
    </edge>
    <edge source="IDN" target="TUN">
      <data key="d0">75448304</data>
    </edge>
    <edge source="IDN" target="TUR">
      <data key="d0">257853593</data>
    </edge>
    <edge source="IDN" target="UGA">
      <data key="d0">28595</data>
    </edge>
    <edge source="IDN" target="UKR">
      <data key="d0">379993971</data>
    </edge>
    <edge source="IDN" target="EGY">
      <data key="d0">481398759</data>
    </edge>
    <edge source="IDN" target="GBR">
      <data key="d0">130416</data>
    </edge>
    <edge source="IDN" target="TZA">
      <data key="d0">182449167</data>
    </edge>
    <edge source="IDN" target="USA">
      <data key="d0">135516893</data>
    </edge>
    <edge source="IDN" target="BFA">
      <data key="d0">842635</data>
    </edge>
    <edge source="IDN" target="URY">
      <data key="d0">1970640</data>
    </edge>
    <edge source="ISR" target="ARG">
      <data key="d0">15000</data>
    </edge>
    <edge source="ISR" target="AUS">
      <data key="d0">159000</data>
    </edge>
    <edge source="ISR" target="AUT">
      <data key="d0">26000</data>
    </edge>
    <edge source="ISR" target="BEL">
      <data key="d0">133000</data>
    </edge>
    <edge source="ISR" target="CMR">
      <data key="d0">64000</data>
    </edge>
    <edge source="ISR" target="CAN">
      <data key="d0">894000</data>
    </edge>
    <edge source="ISR" target="CHL">
      <data key="d0">30000</data>
    </edge>
    <edge source="ISR" target="CHN">
      <data key="d0">700000</data>
    </edge>
    <edge source="ISR" target="FRA">
      <data key="d0">909000</data>
    </edge>
    <edge source="ISR" target="DEU">
      <data key="d0">4488000</data>
    </edge>
    <edge source="ISR" target="GHA">
      <data key="d0">12000</data>
    </edge>
    <edge source="ISR" target="GRC">
      <data key="d0">53000</data>
    </edge>
    <edge source="ISR" target="HKG">
      <data key="d0">24000</data>
    </edge>
    <edge source="ISR" target="HUN">
      <data key="d0">59000</data>
    </edge>
    <edge source="ISR" target="ITA">
      <data key="d0">906000</data>
    </edge>
    <edge source="ISR" target="JPN">
      <data key="d0">770000</data>
    </edge>
    <edge source="ISR" target="KAZ">
      <data key="d0">20000</data>
    </edge>
    <edge source="ISR" target="JOR">
      <data key="d0">27000</data>
    </edge>
    <edge source="ISR" target="KOR">
      <data key="d0">362000</data>
    </edge>
    <edge source="ISR" target="LVA">
      <data key="d0">14000</data>
    </edge>
    <edge source="ISR" target="NLD">
      <data key="d0">614000</data>
    </edge>
    <edge source="ISR" target="NZL">
      <data key="d0">11000</data>
    </edge>
    <edge source="ISR" target="PHL">
      <data key="d0">17000</data>
    </edge>
    <edge source="ISR" target="ROU">
      <data key="d0">12000</data>
    </edge>
    <edge source="ISR" target="RUS">
      <data key="d0">41000</data>
    </edge>
    <edge source="ISR" target="SGP">
      <data key="d0">115000</data>
    </edge>
    <edge source="ISR" target="ZAF">
      <data key="d0">12000</data>
    </edge>
    <edge source="ISR" target="ESP">
      <data key="d0">815000</data>
    </edge>
    <edge source="ISR" target="CHE">
      <data key="d0">70000</data>
    </edge>
    <edge source="ISR" target="THA">
      <data key="d0">43000</data>
    </edge>
    <edge source="ISR" target="GBR">
      <data key="d0">377000</data>
    </edge>
    <edge source="ISR" target="USA">
      <data key="d0">6708000</data>
    </edge>
    <edge source="ITA" target="ALB">
      <data key="d0">4401183</data>
    </edge>
    <edge source="ITA" target="DZA">
      <data key="d0">13928424</data>
    </edge>
    <edge source="ITA" target="AZE">
      <data key="d0">658387</data>
    </edge>
    <edge source="ITA" target="ARG">
      <data key="d0">266659</data>
    </edge>
    <edge source="ITA" target="AUS">
      <data key="d0">29245135</data>
    </edge>
    <edge source="ITA" target="AUT">
      <data key="d0">29401502</data>
    </edge>
    <edge source="ITA" target="ARM">
      <data key="d0">794564</data>
    </edge>
    <edge source="ITA" target="BEL">
      <data key="d0">37949748</data>
    </edge>
    <edge source="ITA" target="BOL">
      <data key="d0">32375</data>
    </edge>
    <edge source="ITA" target="BWA">
      <data key="d0">91828</data>
    </edge>
    <edge source="ITA" target="BRA">
      <data key="d0">19492811</data>
    </edge>
    <edge source="ITA" target="BGR">
      <data key="d0">4909316</data>
    </edge>
    <edge source="ITA" target="BLR">
      <data key="d0">928134</data>
    </edge>
    <edge source="ITA" target="KHM">
      <data key="d0">142989</data>
    </edge>
    <edge source="ITA" target="CMR">
      <data key="d0">604914</data>
    </edge>
    <edge source="ITA" target="CAN">
      <data key="d0">97564942</data>
    </edge>
    <edge source="ITA" target="LKA">
      <data key="d0">230410</data>
    </edge>
    <edge source="ITA" target="CHL">
      <data key="d0">404932</data>
    </edge>
    <edge source="ITA" target="CHN">
      <data key="d0">40010236</data>
    </edge>
    <edge source="ITA" target="COL">
      <data key="d0">1274980</data>
    </edge>
    <edge source="ITA" target="CRI">
      <data key="d0">1100122</data>
    </edge>
    <edge source="ITA" target="HRV">
      <data key="d0">16012447</data>
    </edge>
    <edge source="ITA" target="CZE">
      <data key="d0">8392795</data>
    </edge>
    <edge source="ITA" target="DNK">
      <data key="d0">13226294</data>
    </edge>
    <edge source="ITA" target="ECU">
      <data key="d0">4329143</data>
    </edge>
    <edge source="ITA" target="SLV">
      <data key="d0">499268</data>
    </edge>
    <edge source="ITA" target="ETH">
      <data key="d0">404487</data>
    </edge>
    <edge source="ITA" target="EST">
      <data key="d0">763422</data>
    </edge>
    <edge source="ITA" target="FIN">
      <data key="d0">5593240</data>
    </edge>
    <edge source="ITA" target="FRA">
      <data key="d0">164602772</data>
    </edge>
    <edge source="ITA" target="GEO">
      <data key="d0">172322</data>
    </edge>
    <edge source="ITA" target="DEU">
      <data key="d0">268448715</data>
    </edge>
    <edge source="ITA" target="GHA">
      <data key="d0">372252</data>
    </edge>
    <edge source="ITA" target="GRC">
      <data key="d0">30991339</data>
    </edge>
    <edge source="ITA" target="GTM">
      <data key="d0">360429</data>
    </edge>
    <edge source="ITA" target="HND">
      <data key="d0">296624</data>
    </edge>
    <edge source="ITA" target="HKG">
      <data key="d0">9168046</data>
    </edge>
    <edge source="ITA" target="HUN">
      <data key="d0">6057048</data>
    </edge>
    <edge source="ITA" target="IDN">
      <data key="d0">3222843</data>
    </edge>
    <edge source="ITA" target="IRL">
      <data key="d0">4136937</data>
    </edge>
    <edge source="ITA" target="ISR">
      <data key="d0">5570021</data>
    </edge>
    <edge source="ITA" target="CIV">
      <data key="d0">790615</data>
    </edge>
    <edge source="ITA" target="JAM">
      <data key="d0">56146</data>
    </edge>
    <edge source="ITA" target="JPN">
      <data key="d0">121009151</data>
    </edge>
    <edge source="ITA" target="KAZ">
      <data key="d0">315497</data>
    </edge>
    <edge source="ITA" target="JOR">
      <data key="d0">56164</data>
    </edge>
    <edge source="ITA" target="KOR">
      <data key="d0">21503921</data>
    </edge>
    <edge source="ITA" target="KGZ">
      <data key="d0">39128</data>
    </edge>
    <edge source="ITA" target="LBN">
      <data key="d0">114006</data>
    </edge>
    <edge source="ITA" target="LVA">
      <data key="d0">4389788</data>
    </edge>
    <edge source="ITA" target="LTU">
      <data key="d0">2721054</data>
    </edge>
    <edge source="ITA" target="MDG">
      <data key="d0">135082</data>
    </edge>
    <edge source="ITA" target="MYS">
      <data key="d0">3981891</data>
    </edge>
    <edge source="ITA" target="MUS">
      <data key="d0">495681</data>
    </edge>
    <edge source="ITA" target="MEX">
      <data key="d0">6559433</data>
    </edge>
    <edge source="ITA" target="MDA">
      <data key="d0">526521</data>
    </edge>
    <edge source="ITA" target="MAR">
      <data key="d0">12173984</data>
    </edge>
    <edge source="ITA" target="MOZ">
      <data key="d0">239421</data>
    </edge>
    <edge source="ITA" target="OMN">
      <data key="d0">87890</data>
    </edge>
    <edge source="ITA" target="NAM">
      <data key="d0">24796</data>
    </edge>
    <edge source="ITA" target="NLD">
      <data key="d0">44167298</data>
    </edge>
    <edge source="ITA" target="NZL">
      <data key="d0">6947736</data>
    </edge>
    <edge source="ITA" target="NIC">
      <data key="d0">83491</data>
    </edge>
    <edge source="ITA" target="NOR">
      <data key="d0">3891999</data>
    </edge>
    <edge source="ITA" target="PAK">
      <data key="d0">1593815</data>
    </edge>
    <edge source="ITA" target="PAN">
      <data key="d0">538926</data>
    </edge>
    <edge source="ITA" target="PRY">
      <data key="d0">125637</data>
    </edge>
    <edge source="ITA" target="PER">
      <data key="d0">371260</data>
    </edge>
    <edge source="ITA" target="PHL">
      <data key="d0">2931039</data>
    </edge>
    <edge source="ITA" target="POL">
      <data key="d0">53602081</data>
    </edge>
    <edge source="ITA" target="PRT">
      <data key="d0">839718</data>
    </edge>
    <edge source="ITA" target="ROU">
      <data key="d0">13791683</data>
    </edge>
    <edge source="ITA" target="RUS">
      <data key="d0">28146234</data>
    </edge>
    <edge source="ITA" target="SAU">
      <data key="d0">7992868</data>
    </edge>
    <edge source="ITA" target="SEN">
      <data key="d0">25382</data>
    </edge>
    <edge source="ITA" target="SRB">
      <data key="d0">13047010</data>
    </edge>
    <edge source="ITA" target="IND">
      <data key="d0">10681515</data>
    </edge>
    <edge source="ITA" target="SGP">
      <data key="d0">3394018</data>
    </edge>
    <edge source="ITA" target="SVK">
      <data key="d0">2208350</data>
    </edge>
    <edge source="ITA" target="VNM">
      <data key="d0">1023013</data>
    </edge>
    <edge source="ITA" target="SVN">
      <data key="d0">12953872</data>
    </edge>
    <edge source="ITA" target="ZAF">
      <data key="d0">9177255</data>
    </edge>
    <edge source="ITA" target="ZWE">
      <data key="d0">123360</data>
    </edge>
    <edge source="ITA" target="ESP">
      <data key="d0">51472205</data>
    </edge>
    <edge source="ITA" target="SWE">
      <data key="d0">24559350</data>
    </edge>
    <edge source="ITA" target="CHE">
      <data key="d0">57241382</data>
    </edge>
    <edge source="ITA" target="THA">
      <data key="d0">4580379</data>
    </edge>
    <edge source="ITA" target="ARE">
      <data key="d0">3195296</data>
    </edge>
    <edge source="ITA" target="TUN">
      <data key="d0">1297269</data>
    </edge>
    <edge source="ITA" target="TUR">
      <data key="d0">356917</data>
    </edge>
    <edge source="ITA" target="UGA">
      <data key="d0">363910</data>
    </edge>
    <edge source="ITA" target="UKR">
      <data key="d0">4225087</data>
    </edge>
    <edge source="ITA" target="MKD">
      <data key="d0">826402</data>
    </edge>
    <edge source="ITA" target="EGY">
      <data key="d0">933483</data>
    </edge>
    <edge source="ITA" target="GBR">
      <data key="d0">78709523</data>
    </edge>
    <edge source="ITA" target="TZA">
      <data key="d0">190634</data>
    </edge>
    <edge source="ITA" target="USA">
      <data key="d0">533955118</data>
    </edge>
    <edge source="ITA" target="URY">
      <data key="d0">831738</data>
    </edge>
    <edge source="CIV" target="DZA">
      <data key="d0">1569397</data>
    </edge>
    <edge source="CIV" target="BEL">
      <data key="d0">10877567</data>
    </edge>
    <edge source="CIV" target="CMR">
      <data key="d0">7285449</data>
    </edge>
    <edge source="CIV" target="BEN">
      <data key="d0">32358</data>
    </edge>
    <edge source="CIV" target="FRA">
      <data key="d0">43347</data>
    </edge>
    <edge source="CIV" target="GMB">
      <data key="d0">86072</data>
    </edge>
    <edge source="CIV" target="DEU">
      <data key="d0">10089033</data>
    </edge>
    <edge source="CIV" target="GHA">
      <data key="d0">5230153</data>
    </edge>
    <edge source="CIV" target="ITA">
      <data key="d0">22598</data>
    </edge>
    <edge source="CIV" target="LBN">
      <data key="d0">15408</data>
    </edge>
    <edge source="CIV" target="MAR">
      <data key="d0">4620791</data>
    </edge>
    <edge source="CIV" target="NLD">
      <data key="d0">7613083</data>
    </edge>
    <edge source="CIV" target="NER">
      <data key="d0">12088122</data>
    </edge>
    <edge source="CIV" target="RUS">
      <data key="d0">72050</data>
    </edge>
    <edge source="CIV" target="SEN">
      <data key="d0">97142304</data>
    </edge>
    <edge source="CIV" target="IND">
      <data key="d0">17513</data>
    </edge>
    <edge source="CIV" target="ESP">
      <data key="d0">3182531</data>
    </edge>
    <edge source="CIV" target="CHE">
      <data key="d0">1877902</data>
    </edge>
    <edge source="CIV" target="TGO">
      <data key="d0">17805126</data>
    </edge>
    <edge source="CIV" target="USA">
      <data key="d0">71269</data>
    </edge>
    <edge source="CIV" target="BFA">
      <data key="d0">15576053</data>
    </edge>
    <edge source="JAM" target="USA">
      <data key="d0">51197</data>
    </edge>
    <edge source="JPN" target="AUS">
      <data key="d0">770300</data>
    </edge>
    <edge source="JPN" target="BEL">
      <data key="d0">142980</data>
    </edge>
    <edge source="JPN" target="BRA">
      <data key="d0">163589</data>
    </edge>
    <edge source="JPN" target="CAN">
      <data key="d0">3457286</data>
    </edge>
    <edge source="JPN" target="CHN">
      <data key="d0">2748823</data>
    </edge>
    <edge source="JPN" target="CZE">
      <data key="d0">32998</data>
    </edge>
    <edge source="JPN" target="FRA">
      <data key="d0">553493</data>
    </edge>
    <edge source="JPN" target="DEU">
      <data key="d0">359938</data>
    </edge>
    <edge source="JPN" target="HKG">
      <data key="d0">3741480</data>
    </edge>
    <edge source="JPN" target="IDN">
      <data key="d0">478013</data>
    </edge>
    <edge source="JPN" target="ITA">
      <data key="d0">89950</data>
    </edge>
    <edge source="JPN" target="KOR">
      <data key="d0">5682119</data>
    </edge>
    <edge source="JPN" target="MYS">
      <data key="d0">2115052</data>
    </edge>
    <edge source="JPN" target="MEX">
      <data key="d0">176455</data>
    </edge>
    <edge source="JPN" target="NLD">
      <data key="d0">487797</data>
    </edge>
    <edge source="JPN" target="NZL">
      <data key="d0">199819</data>
    </edge>
    <edge source="JPN" target="PHL">
      <data key="d0">13355</data>
    </edge>
    <edge source="JPN" target="POL">
      <data key="d0">37684</data>
    </edge>
    <edge source="JPN" target="RUS">
      <data key="d0">29403</data>
    </edge>
    <edge source="JPN" target="IND">
      <data key="d0">81581</data>
    </edge>
    <edge source="JPN" target="SGP">
      <data key="d0">507841</data>
    </edge>
    <edge source="JPN" target="VNM">
      <data key="d0">99571</data>
    </edge>
    <edge source="JPN" target="ZAF">
      <data key="d0">48558</data>
    </edge>
    <edge source="JPN" target="ESP">
      <data key="d0">84237</data>
    </edge>
    <edge source="JPN" target="SWE">
      <data key="d0">33963</data>
    </edge>
    <edge source="JPN" target="THA">
      <data key="d0">1446265</data>
    </edge>
    <edge source="JPN" target="UKR">
      <data key="d0">41517</data>
    </edge>
    <edge source="JPN" target="GBR">
      <data key="d0">467189</data>
    </edge>
    <edge source="JPN" target="USA">
      <data key="d0">30024584</data>
    </edge>
    <edge source="KOR" target="DZA">
      <data key="d0">47406</data>
    </edge>
    <edge source="KOR" target="AUS">
      <data key="d0">3367778</data>
    </edge>
    <edge source="KOR" target="KHM">
      <data key="d0">704920</data>
    </edge>
    <edge source="KOR" target="CAN">
      <data key="d0">113369</data>
    </edge>
    <edge source="KOR" target="CHL">
      <data key="d0">262763</data>
    </edge>
    <edge source="KOR" target="CHN">
      <data key="d0">32742876</data>
    </edge>
    <edge source="KOR" target="DEU">
      <data key="d0">20475</data>
    </edge>
    <edge source="KOR" target="GHA">
      <data key="d0">176085</data>
    </edge>
    <edge source="KOR" target="HKG">
      <data key="d0">1439546</data>
    </edge>
    <edge source="KOR" target="IDN">
      <data key="d0">443130</data>
    </edge>
    <edge source="KOR" target="JPN">
      <data key="d0">4717826</data>
    </edge>
    <edge source="KOR" target="KAZ">
      <data key="d0">497952</data>
    </edge>
    <edge source="KOR" target="MYS">
      <data key="d0">4594255</data>
    </edge>
    <edge source="KOR" target="NZL">
      <data key="d0">98655</data>
    </edge>
    <edge source="KOR" target="PAK">
      <data key="d0">51274</data>
    </edge>
    <edge source="KOR" target="PHL">
      <data key="d0">707481</data>
    </edge>
    <edge source="KOR" target="RUS">
      <data key="d0">3131237</data>
    </edge>
    <edge source="KOR" target="SAU">
      <data key="d0">84943</data>
    </edge>
    <edge source="KOR" target="SGP">
      <data key="d0">9407467</data>
    </edge>
    <edge source="KOR" target="VNM">
      <data key="d0">443767</data>
    </edge>
    <edge source="KOR" target="ESP">
      <data key="d0">167543</data>
    </edge>
    <edge source="KOR" target="THA">
      <data key="d0">152190</data>
    </edge>
    <edge source="KOR" target="ARE">
      <data key="d0">27070</data>
    </edge>
    <edge source="KOR" target="GBR">
      <data key="d0">35070</data>
    </edge>
    <edge source="KOR" target="USA">
      <data key="d0">1287069</data>
    </edge>
    <edge source="LVA" target="BLR">
      <data key="d0">143748</data>
    </edge>
    <edge source="LVA" target="CZE">
      <data key="d0">3612316</data>
    </edge>
    <edge source="LVA" target="DNK">
      <data key="d0">246977</data>
    </edge>
    <edge source="LVA" target="EST">
      <data key="d0">7924210</data>
    </edge>
    <edge source="LVA" target="LTU">
      <data key="d0">10053181</data>
    </edge>
    <edge source="LVA" target="POL">
      <data key="d0">398366</data>
    </edge>
    <edge source="LVA" target="RUS">
      <data key="d0">147689</data>
    </edge>
    <edge source="LVA" target="SVK">
      <data key="d0">78285</data>
    </edge>
    <edge source="LTU" target="BGR">
      <data key="d0">131910</data>
    </edge>
    <edge source="LTU" target="BLR">
      <data key="d0">715177</data>
    </edge>
    <edge source="LTU" target="CZE">
      <data key="d0">117814</data>
    </edge>
    <edge source="LTU" target="DNK">
      <data key="d0">27069</data>
    </edge>
    <edge source="LTU" target="EST">
      <data key="d0">2420746</data>
    </edge>
    <edge source="LTU" target="FRA">
      <data key="d0">30394</data>
    </edge>
    <edge source="LTU" target="DEU">
      <data key="d0">181380</data>
    </edge>
    <edge source="LTU" target="GRC">
      <data key="d0">837899</data>
    </edge>
    <edge source="LTU" target="IRL">
      <data key="d0">22643</data>
    </edge>
    <edge source="LTU" target="KAZ">
      <data key="d0">280785</data>
    </edge>
    <edge source="LTU" target="LVA">
      <data key="d0">12047351</data>
    </edge>
    <edge source="LTU" target="POL">
      <data key="d0">8838208</data>
    </edge>
    <edge source="LTU" target="RUS">
      <data key="d0">5475735</data>
    </edge>
    <edge source="LTU" target="SVK">
      <data key="d0">3279360</data>
    </edge>
    <edge source="LTU" target="SWE">
      <data key="d0">111419</data>
    </edge>
    <edge source="LTU" target="GBR">
      <data key="d0">46032</data>
    </edge>
    <edge source="MDG" target="BEL">
      <data key="d0">39672</data>
    </edge>
    <edge source="MDG" target="FRA">
      <data key="d0">74893</data>
    </edge>
    <edge source="MDG" target="MAR">
      <data key="d0">330584</data>
    </edge>
    <edge source="MDG" target="CHE">
      <data key="d0">433185</data>
    </edge>
    <edge source="MDG" target="USA">
      <data key="d0">12772</data>
    </edge>
    <edge source="MYS" target="ALB">
      <data key="d0">31249</data>
    </edge>
    <edge source="MYS" target="DZA">
      <data key="d0">13056980</data>
    </edge>
    <edge source="MYS" target="AZE">
      <data key="d0">25675</data>
    </edge>
    <edge source="MYS" target="ARG">
      <data key="d0">14865975</data>
    </edge>
    <edge source="MYS" target="AUS">
      <data key="d0">174589129</data>
    </edge>
    <edge source="MYS" target="AUT">
      <data key="d0">25198</data>
    </edge>
    <edge source="MYS" target="BEL">
      <data key="d0">2958921</data>
    </edge>
    <edge source="MYS" target="BWA">
      <data key="d0">62906</data>
    </edge>
    <edge source="MYS" target="BRA">
      <data key="d0">26966245</data>
    </edge>
    <edge source="MYS" target="BGR">
      <data key="d0">11070839</data>
    </edge>
    <edge source="MYS" target="KHM">
      <data key="d0">2099076</data>
    </edge>
    <edge source="MYS" target="CMR">
      <data key="d0">53802604</data>
    </edge>
    <edge source="MYS" target="CAN">
      <data key="d0">12452275</data>
    </edge>
    <edge source="MYS" target="CAF">
      <data key="d0">345676</data>
    </edge>
    <edge source="MYS" target="LKA">
      <data key="d0">61537134</data>
    </edge>
    <edge source="MYS" target="CHL">
      <data key="d0">460473</data>
    </edge>
    <edge source="MYS" target="CHN">
      <data key="d0">2871207664</data>
    </edge>
    <edge source="MYS" target="COL">
      <data key="d0">9934536</data>
    </edge>
    <edge source="MYS" target="CRI">
      <data key="d0">170811</data>
    </edge>
    <edge source="MYS" target="HRV">
      <data key="d0">7233615</data>
    </edge>
    <edge source="MYS" target="CZE">
      <data key="d0">198402</data>
    </edge>
    <edge source="MYS" target="BEN">
      <data key="d0">311370097</data>
    </edge>
    <edge source="MYS" target="DNK">
      <data key="d0">41152714</data>
    </edge>
    <edge source="MYS" target="SLV">
      <data key="d0">71394</data>
    </edge>
    <edge source="MYS" target="ETH">
      <data key="d0">67235000</data>
    </edge>
    <edge source="MYS" target="EST">
      <data key="d0">463516</data>
    </edge>
    <edge source="MYS" target="FIN">
      <data key="d0">52383847</data>
    </edge>
    <edge source="MYS" target="FRA">
      <data key="d0">1204348</data>
    </edge>
    <edge source="MYS" target="GEO">
      <data key="d0">2243109</data>
    </edge>
    <edge source="MYS" target="GMB">
      <data key="d0">11705552</data>
    </edge>
    <edge source="MYS" target="DEU">
      <data key="d0">70632401</data>
    </edge>
    <edge source="MYS" target="GHA">
      <data key="d0">187591275</data>
    </edge>
    <edge source="MYS" target="GRC">
      <data key="d0">29382912</data>
    </edge>
    <edge source="MYS" target="GTM">
      <data key="d0">152969</data>
    </edge>
    <edge source="MYS" target="HKG">
      <data key="d0">23867726</data>
    </edge>
    <edge source="MYS" target="HUN">
      <data key="d0">527357</data>
    </edge>
    <edge source="MYS" target="IDN">
      <data key="d0">40097846</data>
    </edge>
    <edge source="MYS" target="IRL">
      <data key="d0">18562</data>
    </edge>
    <edge source="MYS" target="ITA">
      <data key="d0">237065475</data>
    </edge>
    <edge source="MYS" target="CIV">
      <data key="d0">36655351</data>
    </edge>
    <edge source="MYS" target="JAM">
      <data key="d0">1298316</data>
    </edge>
    <edge source="MYS" target="JPN">
      <data key="d0">649886841</data>
    </edge>
    <edge source="MYS" target="KAZ">
      <data key="d0">6403082</data>
    </edge>
    <edge source="MYS" target="JOR">
      <data key="d0">27251327</data>
    </edge>
    <edge source="MYS" target="KOR">
      <data key="d0">231380173</data>
    </edge>
    <edge source="MYS" target="KGZ">
      <data key="d0">421087</data>
    </edge>
    <edge source="MYS" target="LBN">
      <data key="d0">10533099</data>
    </edge>
    <edge source="MYS" target="LVA">
      <data key="d0">35013</data>
    </edge>
    <edge source="MYS" target="LTU">
      <data key="d0">72875</data>
    </edge>
    <edge source="MYS" target="MDG">
      <data key="d0">27801103</data>
    </edge>
    <edge source="MYS" target="MWI">
      <data key="d0">1258179</data>
    </edge>
    <edge source="MYS" target="MRT">
      <data key="d0">52234946</data>
    </edge>
    <edge source="MYS" target="MUS">
      <data key="d0">7784798</data>
    </edge>
    <edge source="MYS" target="MEX">
      <data key="d0">4733882</data>
    </edge>
    <edge source="MYS" target="MAR">
      <data key="d0">16371436</data>
    </edge>
    <edge source="MYS" target="MOZ">
      <data key="d0">4651551</data>
    </edge>
    <edge source="MYS" target="OMN">
      <data key="d0">48060266</data>
    </edge>
    <edge source="MYS" target="NAM">
      <data key="d0">781402</data>
    </edge>
    <edge source="MYS" target="NLD">
      <data key="d0">1396914071</data>
    </edge>
    <edge source="MYS" target="NZL">
      <data key="d0">52659169</data>
    </edge>
    <edge source="MYS" target="NIC">
      <data key="d0">48114</data>
    </edge>
    <edge source="MYS" target="NER">
      <data key="d0">2626322</data>
    </edge>
    <edge source="MYS" target="NOR">
      <data key="d0">524911</data>
    </edge>
    <edge source="MYS" target="PAK">
      <data key="d0">1307337031</data>
    </edge>
    <edge source="MYS" target="PAN">
      <data key="d0">914389</data>
    </edge>
    <edge source="MYS" target="PER">
      <data key="d0">374592</data>
    </edge>
    <edge source="MYS" target="PHL">
      <data key="d0">334080784</data>
    </edge>
    <edge source="MYS" target="POL">
      <data key="d0">406390</data>
    </edge>
    <edge source="MYS" target="PRT">
      <data key="d0">129436</data>
    </edge>
    <edge source="MYS" target="ROU">
      <data key="d0">7553193</data>
    </edge>
    <edge source="MYS" target="RUS">
      <data key="d0">65342012</data>
    </edge>
    <edge source="MYS" target="SAU">
      <data key="d0">56295287</data>
    </edge>
    <edge source="MYS" target="SEN">
      <data key="d0">13113350</data>
    </edge>
    <edge source="MYS" target="SRB">
      <data key="d0">40309</data>
    </edge>
    <edge source="MYS" target="IND">
      <data key="d0">2383985222</data>
    </edge>
    <edge source="MYS" target="SGP">
      <data key="d0">587063640</data>
    </edge>
    <edge source="MYS" target="VNM">
      <data key="d0">434517939</data>
    </edge>
    <edge source="MYS" target="SVN">
      <data key="d0">187487</data>
    </edge>
    <edge source="MYS" target="ZAF">
      <data key="d0">97228365</data>
    </edge>
    <edge source="MYS" target="ESP">
      <data key="d0">132820213</data>
    </edge>
    <edge source="MYS" target="SWE">
      <data key="d0">36004313</data>
    </edge>
    <edge source="MYS" target="CHE">
      <data key="d0">5301109</data>
    </edge>
    <edge source="MYS" target="THA">
      <data key="d0">70356522</data>
    </edge>
    <edge source="MYS" target="TGO">
      <data key="d0">202878609</data>
    </edge>
    <edge source="MYS" target="ARE">
      <data key="d0">179335185</data>
    </edge>
    <edge source="MYS" target="TUN">
      <data key="d0">252263</data>
    </edge>
    <edge source="MYS" target="TUR">
      <data key="d0">38641757</data>
    </edge>
    <edge source="MYS" target="UGA">
      <data key="d0">7732397</data>
    </edge>
    <edge source="MYS" target="UKR">
      <data key="d0">304576774</data>
    </edge>
    <edge source="MYS" target="MKD">
      <data key="d0">23866</data>
    </edge>
    <edge source="MYS" target="EGY">
      <data key="d0">505425952</data>
    </edge>
    <edge source="MYS" target="GBR">
      <data key="d0">30094467</data>
    </edge>
    <edge source="MYS" target="TZA">
      <data key="d0">108182040</data>
    </edge>
    <edge source="MYS" target="USA">
      <data key="d0">919838113</data>
    </edge>
    <edge source="MYS" target="URY">
      <data key="d0">286755</data>
    </edge>
    <edge source="MUS" target="MDG">
      <data key="d0">1051736</data>
    </edge>
    <edge source="MEX" target="ARG">
      <data key="d0">51373</data>
    </edge>
    <edge source="MEX" target="AUS">
      <data key="d0">246017</data>
    </edge>
    <edge source="MEX" target="BEL">
      <data key="d0">1658357</data>
    </edge>
    <edge source="MEX" target="BRA">
      <data key="d0">763390</data>
    </edge>
    <edge source="MEX" target="CAN">
      <data key="d0">427210</data>
    </edge>
    <edge source="MEX" target="COL">
      <data key="d0">679113</data>
    </edge>
    <edge source="MEX" target="CRI">
      <data key="d0">231637</data>
    </edge>
    <edge source="MEX" target="CZE">
      <data key="d0">13577</data>
    </edge>
    <edge source="MEX" target="ECU">
      <data key="d0">19058</data>
    </edge>
    <edge source="MEX" target="SLV">
      <data key="d0">1423285</data>
    </edge>
    <edge source="MEX" target="FRA">
      <data key="d0">3525014</data>
    </edge>
    <edge source="MEX" target="DEU">
      <data key="d0">3762402</data>
    </edge>
    <edge source="MEX" target="GTM">
      <data key="d0">471079</data>
    </edge>
    <edge source="MEX" target="HND">
      <data key="d0">2491840</data>
    </edge>
    <edge source="MEX" target="HKG">
      <data key="d0">19084</data>
    </edge>
    <edge source="MEX" target="ISR">
      <data key="d0">106686</data>
    </edge>
    <edge source="MEX" target="JAM">
      <data key="d0">38349</data>
    </edge>
    <edge source="MEX" target="JPN">
      <data key="d0">3262919</data>
    </edge>
    <edge source="MEX" target="KOR">
      <data key="d0">58446</data>
    </edge>
    <edge source="MEX" target="NLD">
      <data key="d0">3000906</data>
    </edge>
    <edge source="MEX" target="NZL">
      <data key="d0">48374</data>
    </edge>
    <edge source="MEX" target="PAN">
      <data key="d0">74425</data>
    </edge>
    <edge source="MEX" target="PER">
      <data key="d0">175011</data>
    </edge>
    <edge source="MEX" target="IND">
      <data key="d0">82366</data>
    </edge>
    <edge source="MEX" target="ZAF">
      <data key="d0">14515</data>
    </edge>
    <edge source="MEX" target="ESP">
      <data key="d0">104388</data>
    </edge>
    <edge source="MEX" target="SWE">
      <data key="d0">33371</data>
    </edge>
    <edge source="MEX" target="CHE">
      <data key="d0">34028</data>
    </edge>
    <edge source="MEX" target="THA">
      <data key="d0">28433</data>
    </edge>
    <edge source="MEX" target="TUR">
      <data key="d0">19481</data>
    </edge>
    <edge source="MEX" target="EGY">
      <data key="d0">29794</data>
    </edge>
    <edge source="MEX" target="GBR">
      <data key="d0">3447140</data>
    </edge>
    <edge source="MEX" target="USA">
      <data key="d0">79241650</data>
    </edge>
    <edge source="MAR" target="AUT">
      <data key="d0">116927</data>
    </edge>
    <edge source="MAR" target="BEL">
      <data key="d0">1113309</data>
    </edge>
    <edge source="MAR" target="BRA">
      <data key="d0">170284</data>
    </edge>
    <edge source="MAR" target="CAN">
      <data key="d0">1068589</data>
    </edge>
    <edge source="MAR" target="CHN">
      <data key="d0">319883</data>
    </edge>
    <edge source="MAR" target="FRA">
      <data key="d0">11511425</data>
    </edge>
    <edge source="MAR" target="DEU">
      <data key="d0">1958390</data>
    </edge>
    <edge source="MAR" target="ITA">
      <data key="d0">615702</data>
    </edge>
    <edge source="MAR" target="CIV">
      <data key="d0">58171</data>
    </edge>
    <edge source="MAR" target="JPN">
      <data key="d0">95555</data>
    </edge>
    <edge source="MAR" target="KOR">
      <data key="d0">43223</data>
    </edge>
    <edge source="MAR" target="LBN">
      <data key="d0">951295</data>
    </edge>
    <edge source="MAR" target="MRT">
      <data key="d0">9033529</data>
    </edge>
    <edge source="MAR" target="NLD">
      <data key="d0">305165</data>
    </edge>
    <edge source="MAR" target="NZL">
      <data key="d0">10023</data>
    </edge>
    <edge source="MAR" target="NOR">
      <data key="d0">14803</data>
    </edge>
    <edge source="MAR" target="PAK">
      <data key="d0">26569</data>
    </edge>
    <edge source="MAR" target="POL">
      <data key="d0">167460</data>
    </edge>
    <edge source="MAR" target="PRT">
      <data key="d0">1341755</data>
    </edge>
    <edge source="MAR" target="ROU">
      <data key="d0">19016</data>
    </edge>
    <edge source="MAR" target="RUS">
      <data key="d0">117814</data>
    </edge>
    <edge source="MAR" target="SEN">
      <data key="d0">2131679</data>
    </edge>
    <edge source="MAR" target="SVK">
      <data key="d0">20290</data>
    </edge>
    <edge source="MAR" target="SVN">
      <data key="d0">79806</data>
    </edge>
    <edge source="MAR" target="ESP">
      <data key="d0">14189847</data>
    </edge>
    <edge source="MAR" target="SWE">
      <data key="d0">15364</data>
    </edge>
    <edge source="MAR" target="CHE">
      <data key="d0">252368</data>
    </edge>
    <edge source="MAR" target="THA">
      <data key="d0">48792</data>
    </edge>
    <edge source="MAR" target="ARE">
      <data key="d0">89979</data>
    </edge>
    <edge source="MAR" target="TUR">
      <data key="d0">69062</data>
    </edge>
    <edge source="MAR" target="GBR">
      <data key="d0">184239</data>
    </edge>
    <edge source="MAR" target="USA">
      <data key="d0">16086349</data>
    </edge>
    <edge source="MAR" target="BFA">
      <data key="d0">48372</data>
    </edge>
    <edge source="MOZ" target="ITA">
      <data key="d0">2024233</data>
    </edge>
    <edge source="MOZ" target="MDG">
      <data key="d0">463299</data>
    </edge>
    <edge source="MOZ" target="MWI">
      <data key="d0">113679</data>
    </edge>
    <edge source="MOZ" target="IND">
      <data key="d0">807499</data>
    </edge>
    <edge source="MOZ" target="ZAF">
      <data key="d0">2223027</data>
    </edge>
    <edge source="MOZ" target="SWE">
      <data key="d0">548619</data>
    </edge>
    <edge source="MOZ" target="CHE">
      <data key="d0">1162667</data>
    </edge>
    <edge source="MOZ" target="TZA">
      <data key="d0">34764</data>
    </edge>
    <edge source="NLD" target="DZA">
      <data key="d0">45424634</data>
    </edge>
    <edge source="NLD" target="AZE">
      <data key="d0">15926</data>
    </edge>
    <edge source="NLD" target="ARG">
      <data key="d0">102552</data>
    </edge>
    <edge source="NLD" target="AUS">
      <data key="d0">1152670</data>
    </edge>
    <edge source="NLD" target="AUT">
      <data key="d0">66677568</data>
    </edge>
    <edge source="NLD" target="BEL">
      <data key="d0">925632780</data>
    </edge>
    <edge source="NLD" target="BRA">
      <data key="d0">1292610</data>
    </edge>
    <edge source="NLD" target="BGR">
      <data key="d0">363230</data>
    </edge>
    <edge source="NLD" target="BLR">
      <data key="d0">805598</data>
    </edge>
    <edge source="NLD" target="CMR">
      <data key="d0">17297</data>
    </edge>
    <edge source="NLD" target="CAN">
      <data key="d0">1897623</data>
    </edge>
    <edge source="NLD" target="CHL">
      <data key="d0">65159</data>
    </edge>
    <edge source="NLD" target="CHN">
      <data key="d0">24926204</data>
    </edge>
    <edge source="NLD" target="COL">
      <data key="d0">152047</data>
    </edge>
    <edge source="NLD" target="HRV">
      <data key="d0">3145898</data>
    </edge>
    <edge source="NLD" target="CZE">
      <data key="d0">18422951</data>
    </edge>
    <edge source="NLD" target="DNK">
      <data key="d0">12311090</data>
    </edge>
    <edge source="NLD" target="ETH">
      <data key="d0">48247</data>
    </edge>
    <edge source="NLD" target="EST">
      <data key="d0">3438408</data>
    </edge>
    <edge source="NLD" target="FIN">
      <data key="d0">2429665</data>
    </edge>
    <edge source="NLD" target="FRA">
      <data key="d0">485185212</data>
    </edge>
    <edge source="NLD" target="GMB">
      <data key="d0">445299</data>
    </edge>
    <edge source="NLD" target="DEU">
      <data key="d0">818588203</data>
    </edge>
    <edge source="NLD" target="GHA">
      <data key="d0">4481138</data>
    </edge>
    <edge source="NLD" target="GRC">
      <data key="d0">33004436</data>
    </edge>
    <edge source="NLD" target="GTM">
      <data key="d0">30088</data>
    </edge>
    <edge source="NLD" target="HKG">
      <data key="d0">19620</data>
    </edge>
    <edge source="NLD" target="HUN">
      <data key="d0">14285456</data>
    </edge>
    <edge source="NLD" target="IDN">
      <data key="d0">301433</data>
    </edge>
    <edge source="NLD" target="IRL">
      <data key="d0">56853589</data>
    </edge>
    <edge source="NLD" target="ISR">
      <data key="d0">2471185</data>
    </edge>
    <edge source="NLD" target="ITA">
      <data key="d0">114454778</data>
    </edge>
    <edge source="NLD" target="CIV">
      <data key="d0">77556</data>
    </edge>
    <edge source="NLD" target="JPN">
      <data key="d0">3489840</data>
    </edge>
    <edge source="NLD" target="JOR">
      <data key="d0">13275</data>
    </edge>
    <edge source="NLD" target="KOR">
      <data key="d0">3120269</data>
    </edge>
    <edge source="NLD" target="LBN">
      <data key="d0">524876</data>
    </edge>
    <edge source="NLD" target="LVA">
      <data key="d0">563052</data>
    </edge>
    <edge source="NLD" target="LTU">
      <data key="d0">3392094</data>
    </edge>
    <edge source="NLD" target="MYS">
      <data key="d0">5999079</data>
    </edge>
    <edge source="NLD" target="MEX">
      <data key="d0">48473</data>
    </edge>
    <edge source="NLD" target="MAR">
      <data key="d0">9693876</data>
    </edge>
    <edge source="NLD" target="NZL">
      <data key="d0">439319</data>
    </edge>
    <edge source="NLD" target="NOR">
      <data key="d0">40841258</data>
    </edge>
    <edge source="NLD" target="PAN">
      <data key="d0">147568</data>
    </edge>
    <edge source="NLD" target="PER">
      <data key="d0">42037</data>
    </edge>
    <edge source="NLD" target="POL">
      <data key="d0">89477250</data>
    </edge>
    <edge source="NLD" target="PRT">
      <data key="d0">72397611</data>
    </edge>
    <edge source="NLD" target="ROU">
      <data key="d0">19521410</data>
    </edge>
    <edge source="NLD" target="RUS">
      <data key="d0">90165544</data>
    </edge>
    <edge source="NLD" target="SAU">
      <data key="d0">36350</data>
    </edge>
    <edge source="NLD" target="SEN">
      <data key="d0">44497</data>
    </edge>
    <edge source="NLD" target="SRB">
      <data key="d0">7174690</data>
    </edge>
    <edge source="NLD" target="IND">
      <data key="d0">16816668</data>
    </edge>
    <edge source="NLD" target="SGP">
      <data key="d0">122753</data>
    </edge>
    <edge source="NLD" target="SVK">
      <data key="d0">3232577</data>
    </edge>
    <edge source="NLD" target="VNM">
      <data key="d0">12087</data>
    </edge>
    <edge source="NLD" target="SVN">
      <data key="d0">611006</data>
    </edge>
    <edge source="NLD" target="ZAF">
      <data key="d0">82935113</data>
    </edge>
    <edge source="NLD" target="ESP">
      <data key="d0">102566696</data>
    </edge>
    <edge source="NLD" target="SWE">
      <data key="d0">43194786</data>
    </edge>
    <edge source="NLD" target="CHE">
      <data key="d0">14401656</data>
    </edge>
    <edge source="NLD" target="THA">
      <data key="d0">786038</data>
    </edge>
    <edge source="NLD" target="ARE">
      <data key="d0">713416</data>
    </edge>
    <edge source="NLD" target="TUN">
      <data key="d0">113326</data>
    </edge>
    <edge source="NLD" target="TUR">
      <data key="d0">3725855</data>
    </edge>
    <edge source="NLD" target="UKR">
      <data key="d0">5467883</data>
    </edge>
    <edge source="NLD" target="MKD">
      <data key="d0">106792</data>
    </edge>
    <edge source="NLD" target="EGY">
      <data key="d0">9116014</data>
    </edge>
    <edge source="NLD" target="GBR">
      <data key="d0">335944175</data>
    </edge>
    <edge source="NLD" target="USA">
      <data key="d0">46631762</data>
    </edge>
    <edge source="NZL" target="AUS">
      <data key="d0">1950975</data>
    </edge>
    <edge source="NZL" target="AUT">
      <data key="d0">24652</data>
    </edge>
    <edge source="NZL" target="CAN">
      <data key="d0">32623</data>
    </edge>
    <edge source="NZL" target="CHN">
      <data key="d0">71305</data>
    </edge>
    <edge source="NZL" target="DEU">
      <data key="d0">44640</data>
    </edge>
    <edge source="NZL" target="HKG">
      <data key="d0">86198</data>
    </edge>
    <edge source="NZL" target="IDN">
      <data key="d0">12413</data>
    </edge>
    <edge source="NZL" target="JPN">
      <data key="d0">1132478</data>
    </edge>
    <edge source="NZL" target="KOR">
      <data key="d0">300272</data>
    </edge>
    <edge source="NZL" target="MYS">
      <data key="d0">34174</data>
    </edge>
    <edge source="NZL" target="NLD">
      <data key="d0">86778</data>
    </edge>
    <edge source="NZL" target="SGP">
      <data key="d0">29957</data>
    </edge>
    <edge source="NZL" target="SWE">
      <data key="d0">36322</data>
    </edge>
    <edge source="NZL" target="CHE">
      <data key="d0">135098</data>
    </edge>
    <edge source="NZL" target="GBR">
      <data key="d0">393104</data>
    </edge>
    <edge source="NZL" target="USA">
      <data key="d0">422884</data>
    </edge>
    <edge source="NIC" target="CRI">
      <data key="d0">13505935</data>
    </edge>
    <edge source="NIC" target="SLV">
      <data key="d0">494882</data>
    </edge>
    <edge source="NIC" target="FRA">
      <data key="d0">7705461</data>
    </edge>
    <edge source="NIC" target="GTM">
      <data key="d0">14408</data>
    </edge>
    <edge source="NIC" target="MEX">
      <data key="d0">2857866</data>
    </edge>
    <edge source="NIC" target="NLD">
      <data key="d0">19796252</data>
    </edge>
    <edge source="NIC" target="GBR">
      <data key="d0">41082</data>
    </edge>
    <edge source="NIC" target="USA">
      <data key="d0">5414124</data>
    </edge>
    <edge source="NOR" target="BEL">
      <data key="d0">34069</data>
    </edge>
    <edge source="NOR" target="DNK">
      <data key="d0">15850987</data>
    </edge>
    <edge source="NOR" target="FIN">
      <data key="d0">1787684</data>
    </edge>
    <edge source="NOR" target="DEU">
      <data key="d0">1765225</data>
    </edge>
    <edge source="NOR" target="ITA">
      <data key="d0">15509</data>
    </edge>
    <edge source="NOR" target="NLD">
      <data key="d0">33515923</data>
    </edge>
    <edge source="NOR" target="SWE">
      <data key="d0">33885850</data>
    </edge>
    <edge source="NOR" target="CHE">
      <data key="d0">11732176</data>
    </edge>
    <edge source="NOR" target="GBR">
      <data key="d0">18714</data>
    </edge>
    <edge source="PAK" target="AUS">
      <data key="d0">17928</data>
    </edge>
    <edge source="PAK" target="CAN">
      <data key="d0">16578</data>
    </edge>
    <edge source="PAK" target="LKA">
      <data key="d0">125124</data>
    </edge>
    <edge source="PAK" target="IDN">
      <data key="d0">79466</data>
    </edge>
    <edge source="PAK" target="SAU">
      <data key="d0">200933</data>
    </edge>
    <edge source="PAK" target="TGO">
      <data key="d0">138624</data>
    </edge>
    <edge source="PAK" target="ARE">
      <data key="d0">32693</data>
    </edge>
    <edge source="PAK" target="GBR">
      <data key="d0">58504</data>
    </edge>
    <edge source="PAK" target="USA">
      <data key="d0">56615</data>
    </edge>
    <edge source="PAN" target="COL">
      <data key="d0">88118</data>
    </edge>
    <edge source="PAN" target="NIC">
      <data key="d0">14884</data>
    </edge>
    <edge source="PAN" target="USA">
      <data key="d0">273987</data>
    </edge>
    <edge source="PRY" target="DZA">
      <data key="d0">19040277</data>
    </edge>
    <edge source="PRY" target="ARG">
      <data key="d0">12329283</data>
    </edge>
    <edge source="PRY" target="BEL">
      <data key="d0">11615545</data>
    </edge>
    <edge source="PRY" target="BRA">
      <data key="d0">30573537</data>
    </edge>
    <edge source="PRY" target="CHL">
      <data key="d0">179550</data>
    </edge>
    <edge source="PRY" target="COL">
      <data key="d0">90043</data>
    </edge>
    <edge source="PRY" target="ECU">
      <data key="d0">95885</data>
    </edge>
    <edge source="PRY" target="DEU">
      <data key="d0">599101</data>
    </edge>
    <edge source="PRY" target="MDG">
      <data key="d0">8869650</data>
    </edge>
    <edge source="PRY" target="MYS">
      <data key="d0">10187550</data>
    </edge>
    <edge source="PRY" target="MEX">
      <data key="d0">473338</data>
    </edge>
    <edge source="PRY" target="MAR">
      <data key="d0">1303678</data>
    </edge>
    <edge source="PRY" target="NLD">
      <data key="d0">6252897</data>
    </edge>
    <edge source="PRY" target="PER">
      <data key="d0">92910</data>
    </edge>
    <edge source="PRY" target="IND">
      <data key="d0">20998722</data>
    </edge>
    <edge source="PRY" target="ZAF">
      <data key="d0">2971150</data>
    </edge>
    <edge source="PRY" target="TUN">
      <data key="d0">5946900</data>
    </edge>
    <edge source="PRY" target="TUR">
      <data key="d0">103186</data>
    </edge>
    <edge source="PRY" target="MKD">
      <data key="d0">24750</data>
    </edge>
    <edge source="PRY" target="USA">
      <data key="d0">1514513</data>
    </edge>
    <edge source="PRY" target="URY">
      <data key="d0">6185669</data>
    </edge>
    <edge source="PER" target="ARG">
      <data key="d0">365529</data>
    </edge>
    <edge source="PER" target="AUS">
      <data key="d0">44550</data>
    </edge>
    <edge source="PER" target="BEL">
      <data key="d0">87697</data>
    </edge>
    <edge source="PER" target="BOL">
      <data key="d0">121899</data>
    </edge>
    <edge source="PER" target="BRA">
      <data key="d0">70127</data>
    </edge>
    <edge source="PER" target="CAN">
      <data key="d0">83598</data>
    </edge>
    <edge source="PER" target="CHL">
      <data key="d0">1324166</data>
    </edge>
    <edge source="PER" target="CHN">
      <data key="d0">240438</data>
    </edge>
    <edge source="PER" target="COL">
      <data key="d0">32414</data>
    </edge>
    <edge source="PER" target="CRI">
      <data key="d0">27919</data>
    </edge>
    <edge source="PER" target="ECU">
      <data key="d0">207199</data>
    </edge>
    <edge source="PER" target="SLV">
      <data key="d0">21389</data>
    </edge>
    <edge source="PER" target="FRA">
      <data key="d0">2707140</data>
    </edge>
    <edge source="PER" target="DEU">
      <data key="d0">3829248</data>
    </edge>
    <edge source="PER" target="HKG">
      <data key="d0">28889</data>
    </edge>
    <edge source="PER" target="JPN">
      <data key="d0">3173898</data>
    </edge>
    <edge source="PER" target="KOR">
      <data key="d0">241865</data>
    </edge>
    <edge source="PER" target="LTU">
      <data key="d0">19440</data>
    </edge>
    <edge source="PER" target="MEX">
      <data key="d0">88187</data>
    </edge>
    <edge source="PER" target="NZL">
      <data key="d0">416534</data>
    </edge>
    <edge source="PER" target="PAN">
      <data key="d0">45052</data>
    </edge>
    <edge source="PER" target="ESP">
      <data key="d0">542254</data>
    </edge>
    <edge source="PER" target="CHE">
      <data key="d0">31637</data>
    </edge>
    <edge source="PER" target="GBR">
      <data key="d0">1004376</data>
    </edge>
    <edge source="PER" target="USA">
      <data key="d0">2715108</data>
    </edge>
    <edge source="PHL" target="ARG">
      <data key="d0">145053</data>
    </edge>
    <edge source="PHL" target="AUS">
      <data key="d0">1717763</data>
    </edge>
    <edge source="PHL" target="BEL">
      <data key="d0">553985</data>
    </edge>
    <edge source="PHL" target="BRA">
      <data key="d0">725624</data>
    </edge>
    <edge source="PHL" target="CAN">
      <data key="d0">8827479</data>
    </edge>
    <edge source="PHL" target="CHL">
      <data key="d0">38016</data>
    </edge>
    <edge source="PHL" target="CHN">
      <data key="d0">28923992</data>
    </edge>
    <edge source="PHL" target="CZE">
      <data key="d0">68502</data>
    </edge>
    <edge source="PHL" target="DNK">
      <data key="d0">442500</data>
    </edge>
    <edge source="PHL" target="FIN">
      <data key="d0">248640</data>
    </edge>
    <edge source="PHL" target="FRA">
      <data key="d0">209969</data>
    </edge>
    <edge source="PHL" target="DEU">
      <data key="d0">13095483</data>
    </edge>
    <edge source="PHL" target="HKG">
      <data key="d0">180808</data>
    </edge>
    <edge source="PHL" target="IDN">
      <data key="d0">27812925</data>
    </edge>
    <edge source="PHL" target="ISR">
      <data key="d0">30225</data>
    </edge>
    <edge source="PHL" target="ITA">
      <data key="d0">36242092</data>
    </edge>
    <edge source="PHL" target="JPN">
      <data key="d0">62158038</data>
    </edge>
    <edge source="PHL" target="KOR">
      <data key="d0">1825097</data>
    </edge>
    <edge source="PHL" target="LBN">
      <data key="d0">44796</data>
    </edge>
    <edge source="PHL" target="LVA">
      <data key="d0">177012</data>
    </edge>
    <edge source="PHL" target="MYS">
      <data key="d0">43223474</data>
    </edge>
    <edge source="PHL" target="NLD">
      <data key="d0">326121015</data>
    </edge>
    <edge source="PHL" target="NZL">
      <data key="d0">215775</data>
    </edge>
    <edge source="PHL" target="NOR">
      <data key="d0">11837</data>
    </edge>
    <edge source="PHL" target="PAK">
      <data key="d0">398641</data>
    </edge>
    <edge source="PHL" target="RUS">
      <data key="d0">455717</data>
    </edge>
    <edge source="PHL" target="SAU">
      <data key="d0">118038</data>
    </edge>
    <edge source="PHL" target="IND">
      <data key="d0">48724</data>
    </edge>
    <edge source="PHL" target="SGP">
      <data key="d0">8023102</data>
    </edge>
    <edge source="PHL" target="SVN">
      <data key="d0">13117</data>
    </edge>
    <edge source="PHL" target="ZAF">
      <data key="d0">189732</data>
    </edge>
    <edge source="PHL" target="ESP">
      <data key="d0">25274436</data>
    </edge>
    <edge source="PHL" target="SWE">
      <data key="d0">15162</data>
    </edge>
    <edge source="PHL" target="CHE">
      <data key="d0">2613334</data>
    </edge>
    <edge source="PHL" target="EGY">
      <data key="d0">72706</data>
    </edge>
    <edge source="PHL" target="GBR">
      <data key="d0">31970565</data>
    </edge>
    <edge source="PHL" target="USA">
      <data key="d0">442959317</data>
    </edge>
    <edge source="RUS" target="DZA">
      <data key="d0">26023926</data>
    </edge>
    <edge source="RUS" target="AZE">
      <data key="d0">32775303</data>
    </edge>
    <edge source="RUS" target="AUT">
      <data key="d0">1005141</data>
    </edge>
    <edge source="RUS" target="ARM">
      <data key="d0">16329450</data>
    </edge>
    <edge source="RUS" target="BEL">
      <data key="d0">7328162</data>
    </edge>
    <edge source="RUS" target="BLR">
      <data key="d0">54256878</data>
    </edge>
    <edge source="RUS" target="CAN">
      <data key="d0">35254</data>
    </edge>
    <edge source="RUS" target="CHN">
      <data key="d0">2050719</data>
    </edge>
    <edge source="RUS" target="CZE">
      <data key="d0">1096675</data>
    </edge>
    <edge source="RUS" target="DNK">
      <data key="d0">16257519</data>
    </edge>
    <edge source="RUS" target="EST">
      <data key="d0">473683</data>
    </edge>
    <edge source="RUS" target="FRA">
      <data key="d0">89276754</data>
    </edge>
    <edge source="RUS" target="GEO">
      <data key="d0">14005201</data>
    </edge>
    <edge source="RUS" target="DEU">
      <data key="d0">25761853</data>
    </edge>
    <edge source="RUS" target="GRC">
      <data key="d0">12411849</data>
    </edge>
    <edge source="RUS" target="ISR">
      <data key="d0">2288928</data>
    </edge>
    <edge source="RUS" target="ITA">
      <data key="d0">120529558</data>
    </edge>
    <edge source="RUS" target="KAZ">
      <data key="d0">101541406</data>
    </edge>
    <edge source="RUS" target="KOR">
      <data key="d0">95799</data>
    </edge>
    <edge source="RUS" target="KGZ">
      <data key="d0">34754062</data>
    </edge>
    <edge source="RUS" target="LBN">
      <data key="d0">120462</data>
    </edge>
    <edge source="RUS" target="LVA">
      <data key="d0">86779483</data>
    </edge>
    <edge source="RUS" target="LTU">
      <data key="d0">47071037</data>
    </edge>
    <edge source="RUS" target="MYS">
      <data key="d0">206120</data>
    </edge>
    <edge source="RUS" target="MDA">
      <data key="d0">1589361</data>
    </edge>
    <edge source="RUS" target="MAR">
      <data key="d0">6308668</data>
    </edge>
    <edge source="RUS" target="OMN">
      <data key="d0">7296269</data>
    </edge>
    <edge source="RUS" target="NLD">
      <data key="d0">42197462</data>
    </edge>
    <edge source="RUS" target="NOR">
      <data key="d0">54959667</data>
    </edge>
    <edge source="RUS" target="POL">
      <data key="d0">3320407</data>
    </edge>
    <edge source="RUS" target="PRT">
      <data key="d0">16584419</data>
    </edge>
    <edge source="RUS" target="ROU">
      <data key="d0">5450409</data>
    </edge>
    <edge source="RUS" target="SAU">
      <data key="d0">27687469</data>
    </edge>
    <edge source="RUS" target="SEN">
      <data key="d0">3372460</data>
    </edge>
    <edge source="RUS" target="IND">
      <data key="d0">18263580</data>
    </edge>
    <edge source="RUS" target="SVK">
      <data key="d0">12314</data>
    </edge>
    <edge source="RUS" target="SVN">
      <data key="d0">20182</data>
    </edge>
    <edge source="RUS" target="ZAF">
      <data key="d0">137905</data>
    </edge>
    <edge source="RUS" target="ESP">
      <data key="d0">35651864</data>
    </edge>
    <edge source="RUS" target="ARE">
      <data key="d0">16842971</data>
    </edge>
    <edge source="RUS" target="TUN">
      <data key="d0">6463468</data>
    </edge>
    <edge source="RUS" target="TUR">
      <data key="d0">567585988</data>
    </edge>
    <edge source="RUS" target="UKR">
      <data key="d0">15747073</data>
    </edge>
    <edge source="RUS" target="EGY">
      <data key="d0">265377141</data>
    </edge>
    <edge source="RUS" target="GBR">
      <data key="d0">27792406</data>
    </edge>
    <edge source="RUS" target="USA">
      <data key="d0">339280</data>
    </edge>
    <edge source="IND" target="DZA">
      <data key="d0">53769</data>
    </edge>
    <edge source="IND" target="ARG">
      <data key="d0">921118</data>
    </edge>
    <edge source="IND" target="AUS">
      <data key="d0">2905593</data>
    </edge>
    <edge source="IND" target="AUT">
      <data key="d0">14649</data>
    </edge>
    <edge source="IND" target="BEL">
      <data key="d0">5659973</data>
    </edge>
    <edge source="IND" target="BRA">
      <data key="d0">15010086</data>
    </edge>
    <edge source="IND" target="BGR">
      <data key="d0">41406</data>
    </edge>
    <edge source="IND" target="BLR">
      <data key="d0">24597</data>
    </edge>
    <edge source="IND" target="CAN">
      <data key="d0">1105524</data>
    </edge>
    <edge source="IND" target="LKA">
      <data key="d0">858502</data>
    </edge>
    <edge source="IND" target="CHL">
      <data key="d0">69494</data>
    </edge>
    <edge source="IND" target="CHN">
      <data key="d0">365061589</data>
    </edge>
    <edge source="IND" target="COL">
      <data key="d0">782401</data>
    </edge>
    <edge source="IND" target="CZE">
      <data key="d0">33475</data>
    </edge>
    <edge source="IND" target="SLV">
      <data key="d0">12479</data>
    </edge>
    <edge source="IND" target="ETH">
      <data key="d0">54584</data>
    </edge>
    <edge source="IND" target="FIN">
      <data key="d0">829968</data>
    </edge>
    <edge source="IND" target="FRA">
      <data key="d0">83568770</data>
    </edge>
    <edge source="IND" target="DEU">
      <data key="d0">2715476</data>
    </edge>
    <edge source="IND" target="GHA">
      <data key="d0">259525</data>
    </edge>
    <edge source="IND" target="GRC">
      <data key="d0">279479</data>
    </edge>
    <edge source="IND" target="GTM">
      <data key="d0">61613</data>
    </edge>
    <edge source="IND" target="HKG">
      <data key="d0">233525</data>
    </edge>
    <edge source="IND" target="IDN">
      <data key="d0">454669</data>
    </edge>
    <edge source="IND" target="ISR">
      <data key="d0">1304594</data>
    </edge>
    <edge source="IND" target="ITA">
      <data key="d0">7147437</data>
    </edge>
    <edge source="IND" target="JPN">
      <data key="d0">26963659</data>
    </edge>
    <edge source="IND" target="JOR">
      <data key="d0">823997</data>
    </edge>
    <edge source="IND" target="KOR">
      <data key="d0">9097018</data>
    </edge>
    <edge source="IND" target="LBN">
      <data key="d0">91307</data>
    </edge>
    <edge source="IND" target="LVA">
      <data key="d0">561892</data>
    </edge>
    <edge source="IND" target="LTU">
      <data key="d0">318548</data>
    </edge>
    <edge source="IND" target="MYS">
      <data key="d0">8407078</data>
    </edge>
    <edge source="IND" target="MUS">
      <data key="d0">109583</data>
    </edge>
    <edge source="IND" target="MEX">
      <data key="d0">5577327</data>
    </edge>
    <edge source="IND" target="MAR">
      <data key="d0">105771</data>
    </edge>
    <edge source="IND" target="MOZ">
      <data key="d0">95989</data>
    </edge>
    <edge source="IND" target="OMN">
      <data key="d0">1067847</data>
    </edge>
    <edge source="IND" target="NLD">
      <data key="d0">107682849</data>
    </edge>
    <edge source="IND" target="NZL">
      <data key="d0">148142</data>
    </edge>
    <edge source="IND" target="NOR">
      <data key="d0">56840</data>
    </edge>
    <edge source="IND" target="PAK">
      <data key="d0">159625</data>
    </edge>
    <edge source="IND" target="PAN">
      <data key="d0">10300</data>
    </edge>
    <edge source="IND" target="PRY">
      <data key="d0">132012</data>
    </edge>
    <edge source="IND" target="PER">
      <data key="d0">151099</data>
    </edge>
    <edge source="IND" target="PHL">
      <data key="d0">132284</data>
    </edge>
    <edge source="IND" target="POL">
      <data key="d0">42913</data>
    </edge>
    <edge source="IND" target="RUS">
      <data key="d0">6169829</data>
    </edge>
    <edge source="IND" target="SAU">
      <data key="d0">2862475</data>
    </edge>
    <edge source="IND" target="SGP">
      <data key="d0">3719655</data>
    </edge>
    <edge source="IND" target="VNM">
      <data key="d0">678571</data>
    </edge>
    <edge source="IND" target="SVN">
      <data key="d0">137961</data>
    </edge>
    <edge source="IND" target="ZAF">
      <data key="d0">3977629</data>
    </edge>
    <edge source="IND" target="ZWE">
      <data key="d0">22421</data>
    </edge>
    <edge source="IND" target="ESP">
      <data key="d0">470445</data>
    </edge>
    <edge source="IND" target="CHE">
      <data key="d0">29639</data>
    </edge>
    <edge source="IND" target="THA">
      <data key="d0">28517909</data>
    </edge>
    <edge source="IND" target="ARE">
      <data key="d0">9426010</data>
    </edge>
    <edge source="IND" target="TUR">
      <data key="d0">6503151</data>
    </edge>
    <edge source="IND" target="UKR">
      <data key="d0">1027022</data>
    </edge>
    <edge source="IND" target="EGY">
      <data key="d0">1552254</data>
    </edge>
    <edge source="IND" target="GBR">
      <data key="d0">15488643</data>
    </edge>
    <edge source="IND" target="TZA">
      <data key="d0">63895</data>
    </edge>
    <edge source="IND" target="USA">
      <data key="d0">80630337</data>
    </edge>
    <edge source="SGP" target="AZE">
      <data key="d0">126387</data>
    </edge>
    <edge source="SGP" target="ARG">
      <data key="d0">289834</data>
    </edge>
    <edge source="SGP" target="AUS">
      <data key="d0">15583187</data>
    </edge>
    <edge source="SGP" target="BEL">
      <data key="d0">3681007</data>
    </edge>
    <edge source="SGP" target="KHM">
      <data key="d0">1529279</data>
    </edge>
    <edge source="SGP" target="CAN">
      <data key="d0">297631</data>
    </edge>
    <edge source="SGP" target="LKA">
      <data key="d0">2637913</data>
    </edge>
    <edge source="SGP" target="CHN">
      <data key="d0">213117</data>
    </edge>
    <edge source="SGP" target="HRV">
      <data key="d0">157688</data>
    </edge>
    <edge source="SGP" target="BEN">
      <data key="d0">3555761</data>
    </edge>
    <edge source="SGP" target="ETH">
      <data key="d0">131735</data>
    </edge>
    <edge source="SGP" target="FRA">
      <data key="d0">1557968</data>
    </edge>
    <edge source="SGP" target="GEO">
      <data key="d0">3161433</data>
    </edge>
    <edge source="SGP" target="GMB">
      <data key="d0">54543</data>
    </edge>
    <edge source="SGP" target="DEU">
      <data key="d0">181831</data>
    </edge>
    <edge source="SGP" target="GHA">
      <data key="d0">956993</data>
    </edge>
    <edge source="SGP" target="HKG">
      <data key="d0">3446919</data>
    </edge>
    <edge source="SGP" target="IDN">
      <data key="d0">8222493</data>
    </edge>
    <edge source="SGP" target="IRL">
      <data key="d0">341137</data>
    </edge>
    <edge source="SGP" target="ISR">
      <data key="d0">605724</data>
    </edge>
    <edge source="SGP" target="JAM">
      <data key="d0">108288</data>
    </edge>
    <edge source="SGP" target="JPN">
      <data key="d0">1284114</data>
    </edge>
    <edge source="SGP" target="KAZ">
      <data key="d0">112933</data>
    </edge>
    <edge source="SGP" target="JOR">
      <data key="d0">31881</data>
    </edge>
    <edge source="SGP" target="KOR">
      <data key="d0">913722</data>
    </edge>
    <edge source="SGP" target="LBN">
      <data key="d0">1985029</data>
    </edge>
    <edge source="SGP" target="MDG">
      <data key="d0">1211658</data>
    </edge>
    <edge source="SGP" target="MYS">
      <data key="d0">22620658</data>
    </edge>
    <edge source="SGP" target="MRT">
      <data key="d0">50119</data>
    </edge>
    <edge source="SGP" target="MUS">
      <data key="d0">724076</data>
    </edge>
    <edge source="SGP" target="MOZ">
      <data key="d0">198601</data>
    </edge>
    <edge source="SGP" target="OMN">
      <data key="d0">112314</data>
    </edge>
    <edge source="SGP" target="NAM">
      <data key="d0">2608311</data>
    </edge>
    <edge source="SGP" target="NLD">
      <data key="d0">1269623</data>
    </edge>
    <edge source="SGP" target="NZL">
      <data key="d0">978293</data>
    </edge>
    <edge source="SGP" target="NER">
      <data key="d0">5248646</data>
    </edge>
    <edge source="SGP" target="NOR">
      <data key="d0">47532</data>
    </edge>
    <edge source="SGP" target="PAK">
      <data key="d0">1650210</data>
    </edge>
    <edge source="SGP" target="PHL">
      <data key="d0">20499266</data>
    </edge>
    <edge source="SGP" target="POL">
      <data key="d0">19965</data>
    </edge>
    <edge source="SGP" target="RUS">
      <data key="d0">1824444</data>
    </edge>
    <edge source="SGP" target="SAU">
      <data key="d0">5863144</data>
    </edge>
    <edge source="SGP" target="SEN">
      <data key="d0">20395</data>
    </edge>
    <edge source="SGP" target="IND">
      <data key="d0">1145168</data>
    </edge>
    <edge source="SGP" target="VNM">
      <data key="d0">1854762</data>
    </edge>
    <edge source="SGP" target="ZAF">
      <data key="d0">250243</data>
    </edge>
    <edge source="SGP" target="ESP">
      <data key="d0">462691</data>
    </edge>
    <edge source="SGP" target="SWE">
      <data key="d0">197343</data>
    </edge>
    <edge source="SGP" target="CHE">
      <data key="d0">23342</data>
    </edge>
    <edge source="SGP" target="THA">
      <data key="d0">1739893</data>
    </edge>
    <edge source="SGP" target="TGO">
      <data key="d0">1600071</data>
    </edge>
    <edge source="SGP" target="ARE">
      <data key="d0">9222072</data>
    </edge>
    <edge source="SGP" target="UKR">
      <data key="d0">165060</data>
    </edge>
    <edge source="SGP" target="GBR">
      <data key="d0">1452114</data>
    </edge>
    <edge source="SGP" target="TZA">
      <data key="d0">1082838</data>
    </edge>
    <edge source="SGP" target="USA">
      <data key="d0">301348</data>
    </edge>
    <edge source="SGP" target="BFA">
      <data key="d0">577433</data>
    </edge>
    <edge source="VNM" target="AUS">
      <data key="d0">437598</data>
    </edge>
    <edge source="VNM" target="KHM">
      <data key="d0">72718967</data>
    </edge>
    <edge source="VNM" target="CAN">
      <data key="d0">25440</data>
    </edge>
    <edge source="VNM" target="CHN">
      <data key="d0">14515979</data>
    </edge>
    <edge source="VNM" target="GHA">
      <data key="d0">209914</data>
    </edge>
    <edge source="VNM" target="HKG">
      <data key="d0">4596873</data>
    </edge>
    <edge source="VNM" target="IDN">
      <data key="d0">5173091</data>
    </edge>
    <edge source="VNM" target="JPN">
      <data key="d0">13066985</data>
    </edge>
    <edge source="VNM" target="KOR">
      <data key="d0">58027475</data>
    </edge>
    <edge source="VNM" target="MYS">
      <data key="d0">29721011</data>
    </edge>
    <edge source="VNM" target="NZL">
      <data key="d0">30576</data>
    </edge>
    <edge source="VNM" target="PHL">
      <data key="d0">3027463</data>
    </edge>
    <edge source="VNM" target="POL">
      <data key="d0">10947</data>
    </edge>
    <edge source="VNM" target="SAU">
      <data key="d0">25506</data>
    </edge>
    <edge source="VNM" target="IND">
      <data key="d0">151200</data>
    </edge>
    <edge source="VNM" target="SGP">
      <data key="d0">4882633</data>
    </edge>
    <edge source="VNM" target="ESP">
      <data key="d0">68537</data>
    </edge>
    <edge source="VNM" target="THA">
      <data key="d0">1663719</data>
    </edge>
    <edge source="VNM" target="ARE">
      <data key="d0">24224</data>
    </edge>
    <edge source="ZAF" target="BEL">
      <data key="d0">326489</data>
    </edge>
    <edge source="ZAF" target="BWA">
      <data key="d0">32385509</data>
    </edge>
    <edge source="ZAF" target="BRA">
      <data key="d0">52570</data>
    </edge>
    <edge source="ZAF" target="CAN">
      <data key="d0">132475</data>
    </edge>
    <edge source="ZAF" target="LKA">
      <data key="d0">444749</data>
    </edge>
    <edge source="ZAF" target="CHL">
      <data key="d0">51414</data>
    </edge>
    <edge source="ZAF" target="CHN">
      <data key="d0">202510</data>
    </edge>
    <edge source="ZAF" target="FRA">
      <data key="d0">297407</data>
    </edge>
    <edge source="ZAF" target="DEU">
      <data key="d0">1682311</data>
    </edge>
    <edge source="ZAF" target="GHA">
      <data key="d0">546107</data>
    </edge>
    <edge source="ZAF" target="IRL">
      <data key="d0">113245</data>
    </edge>
    <edge source="ZAF" target="ISR">
      <data key="d0">68387</data>
    </edge>
    <edge source="ZAF" target="ITA">
      <data key="d0">427230</data>
    </edge>
    <edge source="ZAF" target="JPN">
      <data key="d0">18631</data>
    </edge>
    <edge source="ZAF" target="KOR">
      <data key="d0">43457</data>
    </edge>
    <edge source="ZAF" target="MDG">
      <data key="d0">19199</data>
    </edge>
    <edge source="ZAF" target="MWI">
      <data key="d0">3914863</data>
    </edge>
    <edge source="ZAF" target="MUS">
      <data key="d0">33607</data>
    </edge>
    <edge source="ZAF" target="MOZ">
      <data key="d0">2532261</data>
    </edge>
    <edge source="ZAF" target="NAM">
      <data key="d0">26939135</data>
    </edge>
    <edge source="ZAF" target="NLD">
      <data key="d0">697084</data>
    </edge>
    <edge source="ZAF" target="SAU">
      <data key="d0">45893</data>
    </edge>
    <edge source="ZAF" target="SEN">
      <data key="d0">95152</data>
    </edge>
    <edge source="ZAF" target="ZWE">
      <data key="d0">186571694</data>
    </edge>
    <edge source="ZAF" target="ESP">
      <data key="d0">59166</data>
    </edge>
    <edge source="ZAF" target="SWE">
      <data key="d0">27737</data>
    </edge>
    <edge source="ZAF" target="CHE">
      <data key="d0">64587</data>
    </edge>
    <edge source="ZAF" target="UGA">
      <data key="d0">22675</data>
    </edge>
    <edge source="ZAF" target="GBR">
      <data key="d0">375856</data>
    </edge>
    <edge source="ZAF" target="TZA">
      <data key="d0">50581</data>
    </edge>
    <edge source="ZAF" target="USA">
      <data key="d0">245103</data>
    </edge>
    <edge source="ESP" target="ALB">
      <data key="d0">150752</data>
    </edge>
    <edge source="ESP" target="DZA">
      <data key="d0">115472336</data>
    </edge>
    <edge source="ESP" target="AZE">
      <data key="d0">1072967</data>
    </edge>
    <edge source="ESP" target="ARG">
      <data key="d0">408850</data>
    </edge>
    <edge source="ESP" target="AUS">
      <data key="d0">72872600</data>
    </edge>
    <edge source="ESP" target="AUT">
      <data key="d0">6277074</data>
    </edge>
    <edge source="ESP" target="ARM">
      <data key="d0">167009</data>
    </edge>
    <edge source="ESP" target="BEL">
      <data key="d0">63820197</data>
    </edge>
    <edge source="ESP" target="BOL">
      <data key="d0">702150</data>
    </edge>
    <edge source="ESP" target="BRA">
      <data key="d0">81653365</data>
    </edge>
    <edge source="ESP" target="BGR">
      <data key="d0">1445012</data>
    </edge>
    <edge source="ESP" target="BLR">
      <data key="d0">1062820</data>
    </edge>
    <edge source="ESP" target="KHM">
      <data key="d0">14237</data>
    </edge>
    <edge source="ESP" target="CMR">
      <data key="d0">154159</data>
    </edge>
    <edge source="ESP" target="CAN">
      <data key="d0">4834457</data>
    </edge>
    <edge source="ESP" target="LKA">
      <data key="d0">134077</data>
    </edge>
    <edge source="ESP" target="CHL">
      <data key="d0">2147325</data>
    </edge>
    <edge source="ESP" target="CHN">
      <data key="d0">119171402</data>
    </edge>
    <edge source="ESP" target="COL">
      <data key="d0">19614240</data>
    </edge>
    <edge source="ESP" target="CRI">
      <data key="d0">3276063</data>
    </edge>
    <edge source="ESP" target="HRV">
      <data key="d0">3984596</data>
    </edge>
    <edge source="ESP" target="CZE">
      <data key="d0">8546712</data>
    </edge>
    <edge source="ESP" target="BEN">
      <data key="d0">35485</data>
    </edge>
    <edge source="ESP" target="DNK">
      <data key="d0">7204541</data>
    </edge>
    <edge source="ESP" target="ECU">
      <data key="d0">3840465</data>
    </edge>
    <edge source="ESP" target="SLV">
      <data key="d0">2064283</data>
    </edge>
    <edge source="ESP" target="ETH">
      <data key="d0">546646</data>
    </edge>
    <edge source="ESP" target="EST">
      <data key="d0">995077</data>
    </edge>
    <edge source="ESP" target="FIN">
      <data key="d0">3797286</data>
    </edge>
    <edge source="ESP" target="FRA">
      <data key="d0">382737490</data>
    </edge>
    <edge source="ESP" target="GEO">
      <data key="d0">11685170</data>
    </edge>
    <edge source="ESP" target="DEU">
      <data key="d0">139943443</data>
    </edge>
    <edge source="ESP" target="GHA">
      <data key="d0">3108468</data>
    </edge>
    <edge source="ESP" target="GRC">
      <data key="d0">6074433</data>
    </edge>
    <edge source="ESP" target="GTM">
      <data key="d0">1570578</data>
    </edge>
    <edge source="ESP" target="HND">
      <data key="d0">447183</data>
    </edge>
    <edge source="ESP" target="HKG">
      <data key="d0">3498216</data>
    </edge>
    <edge source="ESP" target="HUN">
      <data key="d0">1310510</data>
    </edge>
    <edge source="ESP" target="IDN">
      <data key="d0">2530303</data>
    </edge>
    <edge source="ESP" target="IRL">
      <data key="d0">8351196</data>
    </edge>
    <edge source="ESP" target="ISR">
      <data key="d0">22766183</data>
    </edge>
    <edge source="ESP" target="ITA">
      <data key="d0">935409726</data>
    </edge>
    <edge source="ESP" target="CIV">
      <data key="d0">6552996</data>
    </edge>
    <edge source="ESP" target="JAM">
      <data key="d0">285686</data>
    </edge>
    <edge source="ESP" target="JPN">
      <data key="d0">80970869</data>
    </edge>
    <edge source="ESP" target="KAZ">
      <data key="d0">1586310</data>
    </edge>
    <edge source="ESP" target="JOR">
      <data key="d0">1932458</data>
    </edge>
    <edge source="ESP" target="KOR">
      <data key="d0">48999938</data>
    </edge>
    <edge source="ESP" target="LBN">
      <data key="d0">132883</data>
    </edge>
    <edge source="ESP" target="LVA">
      <data key="d0">1144542</data>
    </edge>
    <edge source="ESP" target="LTU">
      <data key="d0">2977561</data>
    </edge>
    <edge source="ESP" target="MDG">
      <data key="d0">3758552</data>
    </edge>
    <edge source="ESP" target="MYS">
      <data key="d0">753514</data>
    </edge>
    <edge source="ESP" target="MRT">
      <data key="d0">291353</data>
    </edge>
    <edge source="ESP" target="MUS">
      <data key="d0">2392514</data>
    </edge>
    <edge source="ESP" target="MEX">
      <data key="d0">36976741</data>
    </edge>
    <edge source="ESP" target="MDA">
      <data key="d0">238670</data>
    </edge>
    <edge source="ESP" target="MAR">
      <data key="d0">76130211</data>
    </edge>
    <edge source="ESP" target="MOZ">
      <data key="d0">60326</data>
    </edge>
    <edge source="ESP" target="OMN">
      <data key="d0">2207042</data>
    </edge>
    <edge source="ESP" target="NAM">
      <data key="d0">33278</data>
    </edge>
    <edge source="ESP" target="NLD">
      <data key="d0">35493626</data>
    </edge>
    <edge source="ESP" target="NZL">
      <data key="d0">7059209</data>
    </edge>
    <edge source="ESP" target="NIC">
      <data key="d0">476191</data>
    </edge>
    <edge source="ESP" target="NOR">
      <data key="d0">8075749</data>
    </edge>
    <edge source="ESP" target="PAK">
      <data key="d0">5680717</data>
    </edge>
    <edge source="ESP" target="PAN">
      <data key="d0">2892611</data>
    </edge>
    <edge source="ESP" target="PRY">
      <data key="d0">644184</data>
    </edge>
    <edge source="ESP" target="PER">
      <data key="d0">1362816</data>
    </edge>
    <edge source="ESP" target="PHL">
      <data key="d0">5348994</data>
    </edge>
    <edge source="ESP" target="POL">
      <data key="d0">8294519</data>
    </edge>
    <edge source="ESP" target="PRT">
      <data key="d0">461777824</data>
    </edge>
    <edge source="ESP" target="ROU">
      <data key="d0">2084551</data>
    </edge>
    <edge source="ESP" target="RUS">
      <data key="d0">45021759</data>
    </edge>
    <edge source="ESP" target="SAU">
      <data key="d0">25487658</data>
    </edge>
    <edge source="ESP" target="SEN">
      <data key="d0">32262983</data>
    </edge>
    <edge source="ESP" target="SRB">
      <data key="d0">1020529</data>
    </edge>
    <edge source="ESP" target="IND">
      <data key="d0">21016496</data>
    </edge>
    <edge source="ESP" target="SGP">
      <data key="d0">5361471</data>
    </edge>
    <edge source="ESP" target="SVK">
      <data key="d0">2388198</data>
    </edge>
    <edge source="ESP" target="VNM">
      <data key="d0">2162803</data>
    </edge>
    <edge source="ESP" target="SVN">
      <data key="d0">1006193</data>
    </edge>
    <edge source="ESP" target="ZAF">
      <data key="d0">134474527</data>
    </edge>
    <edge source="ESP" target="ZWE">
      <data key="d0">74768</data>
    </edge>
    <edge source="ESP" target="SWE">
      <data key="d0">6818542</data>
    </edge>
    <edge source="ESP" target="CHE">
      <data key="d0">12106892</data>
    </edge>
    <edge source="ESP" target="THA">
      <data key="d0">8495813</data>
    </edge>
    <edge source="ESP" target="TGO">
      <data key="d0">17077</data>
    </edge>
    <edge source="ESP" target="ARE">
      <data key="d0">19692983</data>
    </edge>
    <edge source="ESP" target="TUN">
      <data key="d0">77464254</data>
    </edge>
    <edge source="ESP" target="TUR">
      <data key="d0">2159288</data>
    </edge>
    <edge source="ESP" target="UGA">
      <data key="d0">20252</data>
    </edge>
    <edge source="ESP" target="UKR">
      <data key="d0">6725576</data>
    </edge>
    <edge source="ESP" target="MKD">
      <data key="d0">29689</data>
    </edge>
    <edge source="ESP" target="EGY">
      <data key="d0">5319661</data>
    </edge>
    <edge source="ESP" target="GBR">
      <data key="d0">120052348</data>
    </edge>
    <edge source="ESP" target="TZA">
      <data key="d0">380607</data>
    </edge>
    <edge source="ESP" target="USA">
      <data key="d0">233196272</data>
    </edge>
    <edge source="ESP" target="BFA">
      <data key="d0">47639</data>
    </edge>
    <edge source="ESP" target="URY">
      <data key="d0">2777241</data>
    </edge>
    <edge source="SWE" target="DZA">
      <data key="d0">286352</data>
    </edge>
    <edge source="SWE" target="AUS">
      <data key="d0">539789</data>
    </edge>
    <edge source="SWE" target="AUT">
      <data key="d0">1623942</data>
    </edge>
    <edge source="SWE" target="BEL">
      <data key="d0">356907</data>
    </edge>
    <edge source="SWE" target="BRA">
      <data key="d0">137124</data>
    </edge>
    <edge source="SWE" target="BGR">
      <data key="d0">252551</data>
    </edge>
    <edge source="SWE" target="CAN">
      <data key="d0">48267</data>
    </edge>
    <edge source="SWE" target="CHL">
      <data key="d0">205613</data>
    </edge>
    <edge source="SWE" target="CHN">
      <data key="d0">443403</data>
    </edge>
    <edge source="SWE" target="HRV">
      <data key="d0">284138</data>
    </edge>
    <edge source="SWE" target="CZE">
      <data key="d0">3075188</data>
    </edge>
    <edge source="SWE" target="DNK">
      <data key="d0">8478833</data>
    </edge>
    <edge source="SWE" target="EST">
      <data key="d0">16236</data>
    </edge>
    <edge source="SWE" target="FIN">
      <data key="d0">3146038</data>
    </edge>
    <edge source="SWE" target="FRA">
      <data key="d0">3155189</data>
    </edge>
    <edge source="SWE" target="DEU">
      <data key="d0">7746864</data>
    </edge>
    <edge source="SWE" target="GRC">
      <data key="d0">540527</data>
    </edge>
    <edge source="SWE" target="IDN">
      <data key="d0">59042</data>
    </edge>
    <edge source="SWE" target="ISR">
      <data key="d0">14022</data>
    </edge>
    <edge source="SWE" target="ITA">
      <data key="d0">646802</data>
    </edge>
    <edge source="SWE" target="JPN">
      <data key="d0">200594</data>
    </edge>
    <edge source="SWE" target="JOR">
      <data key="d0">19927</data>
    </edge>
    <edge source="SWE" target="KOR">
      <data key="d0">38525</data>
    </edge>
    <edge source="SWE" target="LVA">
      <data key="d0">113065</data>
    </edge>
    <edge source="SWE" target="LTU">
      <data key="d0">60518</data>
    </edge>
    <edge source="SWE" target="MEX">
      <data key="d0">61846</data>
    </edge>
    <edge source="SWE" target="MAR">
      <data key="d0">969317</data>
    </edge>
    <edge source="SWE" target="NLD">
      <data key="d0">19250109</data>
    </edge>
    <edge source="SWE" target="NOR">
      <data key="d0">59762763</data>
    </edge>
    <edge source="SWE" target="PHL">
      <data key="d0">3232534</data>
    </edge>
    <edge source="SWE" target="POL">
      <data key="d0">2316207</data>
    </edge>
    <edge source="SWE" target="ROU">
      <data key="d0">934778</data>
    </edge>
    <edge source="SWE" target="RUS">
      <data key="d0">672780</data>
    </edge>
    <edge source="SWE" target="SRB">
      <data key="d0">877803</data>
    </edge>
    <edge source="SWE" target="IND">
      <data key="d0">14613</data>
    </edge>
    <edge source="SWE" target="SVK">
      <data key="d0">61551</data>
    </edge>
    <edge source="SWE" target="ZAF">
      <data key="d0">88858</data>
    </edge>
    <edge source="SWE" target="ESP">
      <data key="d0">160298</data>
    </edge>
    <edge source="SWE" target="CHE">
      <data key="d0">13580</data>
    </edge>
    <edge source="SWE" target="THA">
      <data key="d0">112179</data>
    </edge>
    <edge source="SWE" target="TUR">
      <data key="d0">290780</data>
    </edge>
    <edge source="SWE" target="UKR">
      <data key="d0">664367</data>
    </edge>
    <edge source="SWE" target="EGY">
      <data key="d0">1722690</data>
    </edge>
    <edge source="SWE" target="GBR">
      <data key="d0">1323568</data>
    </edge>
    <edge source="SWE" target="USA">
      <data key="d0">1041939</data>
    </edge>
    <edge source="THA" target="AUS">
      <data key="d0">15587362</data>
    </edge>
    <edge source="THA" target="BEL">
      <data key="d0">69714</data>
    </edge>
    <edge source="THA" target="BRA">
      <data key="d0">211098</data>
    </edge>
    <edge source="THA" target="KHM">
      <data key="d0">7226780</data>
    </edge>
    <edge source="THA" target="CAN">
      <data key="d0">405794</data>
    </edge>
    <edge source="THA" target="LKA">
      <data key="d0">15052</data>
    </edge>
    <edge source="THA" target="CHN">
      <data key="d0">26410169</data>
    </edge>
    <edge source="THA" target="HRV">
      <data key="d0">15959</data>
    </edge>
    <edge source="THA" target="CZE">
      <data key="d0">23027</data>
    </edge>
    <edge source="THA" target="DNK">
      <data key="d0">14094</data>
    </edge>
    <edge source="THA" target="FRA">
      <data key="d0">81702</data>
    </edge>
    <edge source="THA" target="DEU">
      <data key="d0">85551783</data>
    </edge>
    <edge source="THA" target="HKG">
      <data key="d0">10540976</data>
    </edge>
    <edge source="THA" target="HUN">
      <data key="d0">13911</data>
    </edge>
    <edge source="THA" target="IDN">
      <data key="d0">3450468</data>
    </edge>
    <edge source="THA" target="IRL">
      <data key="d0">132678</data>
    </edge>
    <edge source="THA" target="ISR">
      <data key="d0">36551</data>
    </edge>
    <edge source="THA" target="ITA">
      <data key="d0">17189514</data>
    </edge>
    <edge source="THA" target="JPN">
      <data key="d0">2110644</data>
    </edge>
    <edge source="THA" target="JOR">
      <data key="d0">18548</data>
    </edge>
    <edge source="THA" target="KOR">
      <data key="d0">37803334</data>
    </edge>
    <edge source="THA" target="LBN">
      <data key="d0">24892</data>
    </edge>
    <edge source="THA" target="MYS">
      <data key="d0">134899187</data>
    </edge>
    <edge source="THA" target="MEX">
      <data key="d0">530516</data>
    </edge>
    <edge source="THA" target="NLD">
      <data key="d0">37370134</data>
    </edge>
    <edge source="THA" target="NZL">
      <data key="d0">6732040</data>
    </edge>
    <edge source="THA" target="NOR">
      <data key="d0">84611</data>
    </edge>
    <edge source="THA" target="PAK">
      <data key="d0">27169</data>
    </edge>
    <edge source="THA" target="PHL">
      <data key="d0">5123387</data>
    </edge>
    <edge source="THA" target="POL">
      <data key="d0">526120</data>
    </edge>
    <edge source="THA" target="RUS">
      <data key="d0">24472</data>
    </edge>
    <edge source="THA" target="IND">
      <data key="d0">33726885</data>
    </edge>
    <edge source="THA" target="SGP">
      <data key="d0">1273935</data>
    </edge>
    <edge source="THA" target="VNM">
      <data key="d0">17635414</data>
    </edge>
    <edge source="THA" target="ZAF">
      <data key="d0">11481</data>
    </edge>
    <edge source="THA" target="ESP">
      <data key="d0">4785667</data>
    </edge>
    <edge source="THA" target="SWE">
      <data key="d0">18740</data>
    </edge>
    <edge source="THA" target="CHE">
      <data key="d0">10717</data>
    </edge>
    <edge source="THA" target="TGO">
      <data key="d0">94859</data>
    </edge>
    <edge source="THA" target="ARE">
      <data key="d0">875046</data>
    </edge>
    <edge source="THA" target="UKR">
      <data key="d0">35313</data>
    </edge>
    <edge source="THA" target="EGY">
      <data key="d0">171539</data>
    </edge>
    <edge source="THA" target="GBR">
      <data key="d0">663428</data>
    </edge>
    <edge source="THA" target="USA">
      <data key="d0">3978789</data>
    </edge>
    <edge source="TUN" target="DZA">
      <data key="d0">186798</data>
    </edge>
    <edge source="TUN" target="AUS">
      <data key="d0">172174</data>
    </edge>
    <edge source="TUN" target="AUT">
      <data key="d0">85967</data>
    </edge>
    <edge source="TUN" target="BEL">
      <data key="d0">384879</data>
    </edge>
    <edge source="TUN" target="BRA">
      <data key="d0">52243</data>
    </edge>
    <edge source="TUN" target="CMR">
      <data key="d0">122630</data>
    </edge>
    <edge source="TUN" target="CAN">
      <data key="d0">4489277</data>
    </edge>
    <edge source="TUN" target="CHN">
      <data key="d0">4053105</data>
    </edge>
    <edge source="TUN" target="ECU">
      <data key="d0">193230</data>
    </edge>
    <edge source="TUN" target="ETH">
      <data key="d0">28287</data>
    </edge>
    <edge source="TUN" target="FRA">
      <data key="d0">18551715</data>
    </edge>
    <edge source="TUN" target="GMB">
      <data key="d0">33113</data>
    </edge>
    <edge source="TUN" target="DEU">
      <data key="d0">501565</data>
    </edge>
    <edge source="TUN" target="GHA">
      <data key="d0">358600</data>
    </edge>
    <edge source="TUN" target="IRL">
      <data key="d0">15961</data>
    </edge>
    <edge source="TUN" target="ITA">
      <data key="d0">181355366</data>
    </edge>
    <edge source="TUN" target="CIV">
      <data key="d0">818236</data>
    </edge>
    <edge source="TUN" target="JPN">
      <data key="d0">445943</data>
    </edge>
    <edge source="TUN" target="JOR">
      <data key="d0">1805625</data>
    </edge>
    <edge source="TUN" target="KOR">
      <data key="d0">40252</data>
    </edge>
    <edge source="TUN" target="LBN">
      <data key="d0">1251534</data>
    </edge>
    <edge source="TUN" target="LVA">
      <data key="d0">22182</data>
    </edge>
    <edge source="TUN" target="MYS">
      <data key="d0">293760</data>
    </edge>
    <edge source="TUN" target="MEX">
      <data key="d0">182045</data>
    </edge>
    <edge source="TUN" target="MAR">
      <data key="d0">491005</data>
    </edge>
    <edge source="TUN" target="OMN">
      <data key="d0">565952</data>
    </edge>
    <edge source="TUN" target="NLD">
      <data key="d0">1081540</data>
    </edge>
    <edge source="TUN" target="NOR">
      <data key="d0">41722</data>
    </edge>
    <edge source="TUN" target="PER">
      <data key="d0">63060</data>
    </edge>
    <edge source="TUN" target="PHL">
      <data key="d0">59190</data>
    </edge>
    <edge source="TUN" target="PRT">
      <data key="d0">102830</data>
    </edge>
    <edge source="TUN" target="RUS">
      <data key="d0">3460613</data>
    </edge>
    <edge source="TUN" target="SAU">
      <data key="d0">4760762</data>
    </edge>
    <edge source="TUN" target="SEN">
      <data key="d0">8596344</data>
    </edge>
    <edge source="TUN" target="IND">
      <data key="d0">110733</data>
    </edge>
    <edge source="TUN" target="SVK">
      <data key="d0">63337</data>
    </edge>
    <edge source="TUN" target="VNM">
      <data key="d0">36076</data>
    </edge>
    <edge source="TUN" target="ESP">
      <data key="d0">40284934</data>
    </edge>
    <edge source="TUN" target="CHE">
      <data key="d0">616808</data>
    </edge>
    <edge source="TUN" target="ARE">
      <data key="d0">3162698</data>
    </edge>
    <edge source="TUN" target="UKR">
      <data key="d0">317124</data>
    </edge>
    <edge source="TUN" target="EGY">
      <data key="d0">415157</data>
    </edge>
    <edge source="TUN" target="GBR">
      <data key="d0">73181</data>
    </edge>
    <edge source="TUN" target="USA">
      <data key="d0">104563006</data>
    </edge>
    <edge source="TUR" target="ALB">
      <data key="d0">141729</data>
    </edge>
    <edge source="TUR" target="AZE">
      <data key="d0">4888435</data>
    </edge>
    <edge source="TUR" target="ARG">
      <data key="d0">26610</data>
    </edge>
    <edge source="TUR" target="AUS">
      <data key="d0">1909253</data>
    </edge>
    <edge source="TUR" target="AUT">
      <data key="d0">286938</data>
    </edge>
    <edge source="TUR" target="BEL">
      <data key="d0">401697</data>
    </edge>
    <edge source="TUR" target="BGR">
      <data key="d0">36162</data>
    </edge>
    <edge source="TUR" target="KHM">
      <data key="d0">32548</data>
    </edge>
    <edge source="TUR" target="CMR">
      <data key="d0">53008</data>
    </edge>
    <edge source="TUR" target="CAN">
      <data key="d0">2507482</data>
    </edge>
    <edge source="TUR" target="LKA">
      <data key="d0">140388</data>
    </edge>
    <edge source="TUR" target="CHL">
      <data key="d0">37752</data>
    </edge>
    <edge source="TUR" target="CHN">
      <data key="d0">6034442</data>
    </edge>
    <edge source="TUR" target="COL">
      <data key="d0">153890</data>
    </edge>
    <edge source="TUR" target="HRV">
      <data key="d0">60690</data>
    </edge>
    <edge source="TUR" target="BEN">
      <data key="d0">75581</data>
    </edge>
    <edge source="TUR" target="DNK">
      <data key="d0">166050</data>
    </edge>
    <edge source="TUR" target="ETH">
      <data key="d0">1489673</data>
    </edge>
    <edge source="TUR" target="FRA">
      <data key="d0">1454357</data>
    </edge>
    <edge source="TUR" target="GEO">
      <data key="d0">403933</data>
    </edge>
    <edge source="TUR" target="PSE">
      <data key="d0">3538134</data>
    </edge>
    <edge source="TUR" target="DEU">
      <data key="d0">3449629</data>
    </edge>
    <edge source="TUR" target="GHA">
      <data key="d0">377001</data>
    </edge>
    <edge source="TUR" target="HKG">
      <data key="d0">79000</data>
    </edge>
    <edge source="TUR" target="HUN">
      <data key="d0">17000</data>
    </edge>
    <edge source="TUR" target="IDN">
      <data key="d0">234240</data>
    </edge>
    <edge source="TUR" target="ISR">
      <data key="d0">26222914</data>
    </edge>
    <edge source="TUR" target="ITA">
      <data key="d0">4823744</data>
    </edge>
    <edge source="TUR" target="CIV">
      <data key="d0">3525403</data>
    </edge>
    <edge source="TUR" target="JAM">
      <data key="d0">89163</data>
    </edge>
    <edge source="TUR" target="JPN">
      <data key="d0">9876715</data>
    </edge>
    <edge source="TUR" target="KAZ">
      <data key="d0">662377</data>
    </edge>
    <edge source="TUR" target="JOR">
      <data key="d0">661109</data>
    </edge>
    <edge source="TUR" target="KOR">
      <data key="d0">2694860</data>
    </edge>
    <edge source="TUR" target="KGZ">
      <data key="d0">40048</data>
    </edge>
    <edge source="TUR" target="LBN">
      <data key="d0">18452219</data>
    </edge>
    <edge source="TUR" target="LTU">
      <data key="d0">16891</data>
    </edge>
    <edge source="TUR" target="MDG">
      <data key="d0">35892</data>
    </edge>
    <edge source="TUR" target="MWI">
      <data key="d0">70955</data>
    </edge>
    <edge source="TUR" target="MYS">
      <data key="d0">1815079</data>
    </edge>
    <edge source="TUR" target="MRT">
      <data key="d0">544467</data>
    </edge>
    <edge source="TUR" target="MUS">
      <data key="d0">248062</data>
    </edge>
    <edge source="TUR" target="MDA">
      <data key="d0">23376</data>
    </edge>
    <edge source="TUR" target="MAR">
      <data key="d0">178010</data>
    </edge>
    <edge source="TUR" target="MOZ">
      <data key="d0">41432</data>
    </edge>
    <edge source="TUR" target="OMN">
      <data key="d0">308821</data>
    </edge>
    <edge source="TUR" target="NAM">
      <data key="d0">24226</data>
    </edge>
    <edge source="TUR" target="NLD">
      <data key="d0">992877</data>
    </edge>
    <edge source="TUR" target="NZL">
      <data key="d0">91798</data>
    </edge>
    <edge source="TUR" target="NER">
      <data key="d0">26229</data>
    </edge>
    <edge source="TUR" target="NOR">
      <data key="d0">1822144</data>
    </edge>
    <edge source="TUR" target="PAK">
      <data key="d0">5219126</data>
    </edge>
    <edge source="TUR" target="PAN">
      <data key="d0">449235</data>
    </edge>
    <edge source="TUR" target="PER">
      <data key="d0">63944</data>
    </edge>
    <edge source="TUR" target="PHL">
      <data key="d0">1715121</data>
    </edge>
    <edge source="TUR" target="ROU">
      <data key="d0">1650875</data>
    </edge>
    <edge source="TUR" target="RUS">
      <data key="d0">560391</data>
    </edge>
    <edge source="TUR" target="SAU">
      <data key="d0">17579707</data>
    </edge>
    <edge source="TUR" target="SEN">
      <data key="d0">1540650</data>
    </edge>
    <edge source="TUR" target="SRB">
      <data key="d0">247520</data>
    </edge>
    <edge source="TUR" target="IND">
      <data key="d0">820201</data>
    </edge>
    <edge source="TUR" target="SGP">
      <data key="d0">2670201</data>
    </edge>
    <edge source="TUR" target="VNM">
      <data key="d0">39015</data>
    </edge>
    <edge source="TUR" target="ESP">
      <data key="d0">5288462</data>
    </edge>
    <edge source="TUR" target="SWE">
      <data key="d0">406760</data>
    </edge>
    <edge source="TUR" target="CHE">
      <data key="d0">203831</data>
    </edge>
    <edge source="TUR" target="THA">
      <data key="d0">4999559</data>
    </edge>
    <edge source="TUR" target="TGO">
      <data key="d0">278106</data>
    </edge>
    <edge source="TUR" target="ARE">
      <data key="d0">4806028</data>
    </edge>
    <edge source="TUR" target="UGA">
      <data key="d0">50345</data>
    </edge>
    <edge source="TUR" target="UKR">
      <data key="d0">806568</data>
    </edge>
    <edge source="TUR" target="MKD">
      <data key="d0">130022</data>
    </edge>
    <edge source="TUR" target="EGY">
      <data key="d0">1712387</data>
    </edge>
    <edge source="TUR" target="GBR">
      <data key="d0">873775</data>
    </edge>
    <edge source="TUR" target="TZA">
      <data key="d0">715388</data>
    </edge>
    <edge source="TUR" target="USA">
      <data key="d0">17844261</data>
    </edge>
    <edge source="EGY" target="DZA">
      <data key="d0">956760</data>
    </edge>
    <edge source="EGY" target="AUS">
      <data key="d0">56224</data>
    </edge>
    <edge source="EGY" target="BGR">
      <data key="d0">4075198</data>
    </edge>
    <edge source="EGY" target="BDI">
      <data key="d0">258743</data>
    </edge>
    <edge source="EGY" target="CAN">
      <data key="d0">19941</data>
    </edge>
    <edge source="EGY" target="CHN">
      <data key="d0">233446</data>
    </edge>
    <edge source="EGY" target="BEN">
      <data key="d0">229171</data>
    </edge>
    <edge source="EGY" target="ETH">
      <data key="d0">579294</data>
    </edge>
    <edge source="EGY" target="FRA">
      <data key="d0">42027</data>
    </edge>
    <edge source="EGY" target="PSE">
      <data key="d0">4358591</data>
    </edge>
    <edge source="EGY" target="DEU">
      <data key="d0">310105</data>
    </edge>
    <edge source="EGY" target="GHA">
      <data key="d0">625312</data>
    </edge>
    <edge source="EGY" target="GRC">
      <data key="d0">71310</data>
    </edge>
    <edge source="EGY" target="HKG">
      <data key="d0">20188</data>
    </edge>
    <edge source="EGY" target="IDN">
      <data key="d0">214719</data>
    </edge>
    <edge source="EGY" target="ISR">
      <data key="d0">1961958</data>
    </edge>
    <edge source="EGY" target="ITA">
      <data key="d0">164281</data>
    </edge>
    <edge source="EGY" target="JPN">
      <data key="d0">37047</data>
    </edge>
    <edge source="EGY" target="KAZ">
      <data key="d0">141264</data>
    </edge>
    <edge source="EGY" target="JOR">
      <data key="d0">47411962</data>
    </edge>
    <edge source="EGY" target="LBN">
      <data key="d0">28034826</data>
    </edge>
    <edge source="EGY" target="MYS">
      <data key="d0">35229</data>
    </edge>
    <edge source="EGY" target="MRT">
      <data key="d0">80987</data>
    </edge>
    <edge source="EGY" target="MUS">
      <data key="d0">2196892</data>
    </edge>
    <edge source="EGY" target="MAR">
      <data key="d0">4309236</data>
    </edge>
    <edge source="EGY" target="NER">
      <data key="d0">155987</data>
    </edge>
    <edge source="EGY" target="ROU">
      <data key="d0">2457957</data>
    </edge>
    <edge source="EGY" target="RUS">
      <data key="d0">24292</data>
    </edge>
    <edge source="EGY" target="SAU">
      <data key="d0">5565483</data>
    </edge>
    <edge source="EGY" target="IND">
      <data key="d0">30995</data>
    </edge>
    <edge source="EGY" target="ZWE">
      <data key="d0">38725</data>
    </edge>
    <edge source="EGY" target="ESP">
      <data key="d0">4658884</data>
    </edge>
    <edge source="EGY" target="SWE">
      <data key="d0">147412</data>
    </edge>
    <edge source="EGY" target="TGO">
      <data key="d0">145637</data>
    </edge>
    <edge source="EGY" target="ARE">
      <data key="d0">552713</data>
    </edge>
    <edge source="EGY" target="TUN">
      <data key="d0">1016164</data>
    </edge>
    <edge source="EGY" target="TUR">
      <data key="d0">120926</data>
    </edge>
    <edge source="EGY" target="UGA">
      <data key="d0">164605</data>
    </edge>
    <edge source="EGY" target="GBR">
      <data key="d0">53918</data>
    </edge>
    <edge source="EGY" target="TZA">
      <data key="d0">48513</data>
    </edge>
    <edge source="EGY" target="USA">
      <data key="d0">2199263</data>
    </edge>
    <edge source="GBR" target="DZA">
      <data key="d0">52948</data>
    </edge>
    <edge source="GBR" target="ARG">
      <data key="d0">155160</data>
    </edge>
    <edge source="GBR" target="AUS">
      <data key="d0">465376</data>
    </edge>
    <edge source="GBR" target="AUT">
      <data key="d0">250153</data>
    </edge>
    <edge source="GBR" target="BEL">
      <data key="d0">52723512</data>
    </edge>
    <edge source="GBR" target="BRA">
      <data key="d0">545959</data>
    </edge>
    <edge source="GBR" target="BGR">
      <data key="d0">55193</data>
    </edge>
    <edge source="GBR" target="CAN">
      <data key="d0">788913</data>
    </edge>
    <edge source="GBR" target="CHL">
      <data key="d0">25849</data>
    </edge>
    <edge source="GBR" target="CHN">
      <data key="d0">716748</data>
    </edge>
    <edge source="GBR" target="COL">
      <data key="d0">70076</data>
    </edge>
    <edge source="GBR" target="HRV">
      <data key="d0">14739</data>
    </edge>
    <edge source="GBR" target="CZE">
      <data key="d0">585567</data>
    </edge>
    <edge source="GBR" target="DNK">
      <data key="d0">640062</data>
    </edge>
    <edge source="GBR" target="EST">
      <data key="d0">93018</data>
    </edge>
    <edge source="GBR" target="FIN">
      <data key="d0">1941234</data>
    </edge>
    <edge source="GBR" target="FRA">
      <data key="d0">8822356</data>
    </edge>
    <edge source="GBR" target="DEU">
      <data key="d0">93540491</data>
    </edge>
    <edge source="GBR" target="GHA">
      <data key="d0">163856</data>
    </edge>
    <edge source="GBR" target="GRC">
      <data key="d0">256468</data>
    </edge>
    <edge source="GBR" target="HKG">
      <data key="d0">451912</data>
    </edge>
    <edge source="GBR" target="HUN">
      <data key="d0">105558</data>
    </edge>
    <edge source="GBR" target="IDN">
      <data key="d0">18020</data>
    </edge>
    <edge source="GBR" target="IRL">
      <data key="d0">74021748</data>
    </edge>
    <edge source="GBR" target="ISR">
      <data key="d0">543055</data>
    </edge>
    <edge source="GBR" target="ITA">
      <data key="d0">1942453</data>
    </edge>
    <edge source="GBR" target="CIV">
      <data key="d0">10602</data>
    </edge>
    <edge source="GBR" target="JPN">
      <data key="d0">2282436</data>
    </edge>
    <edge source="GBR" target="JOR">
      <data key="d0">57306</data>
    </edge>
    <edge source="GBR" target="KOR">
      <data key="d0">1419495</data>
    </edge>
    <edge source="GBR" target="LBN">
      <data key="d0">43784</data>
    </edge>
    <edge source="GBR" target="LVA">
      <data key="d0">45066</data>
    </edge>
    <edge source="GBR" target="LTU">
      <data key="d0">251053</data>
    </edge>
    <edge source="GBR" target="MYS">
      <data key="d0">473870</data>
    </edge>
    <edge source="GBR" target="MUS">
      <data key="d0">78789</data>
    </edge>
    <edge source="GBR" target="MEX">
      <data key="d0">64415</data>
    </edge>
    <edge source="GBR" target="MAR">
      <data key="d0">20777</data>
    </edge>
    <edge source="GBR" target="OMN">
      <data key="d0">22094</data>
    </edge>
    <edge source="GBR" target="NLD">
      <data key="d0">58657766</data>
    </edge>
    <edge source="GBR" target="NZL">
      <data key="d0">112038</data>
    </edge>
    <edge source="GBR" target="NOR">
      <data key="d0">22868092</data>
    </edge>
    <edge source="GBR" target="PAK">
      <data key="d0">198411</data>
    </edge>
    <edge source="GBR" target="PHL">
      <data key="d0">111341</data>
    </edge>
    <edge source="GBR" target="POL">
      <data key="d0">2477082</data>
    </edge>
    <edge source="GBR" target="PRT">
      <data key="d0">293693</data>
    </edge>
    <edge source="GBR" target="ROU">
      <data key="d0">135653</data>
    </edge>
    <edge source="GBR" target="RUS">
      <data key="d0">1146183</data>
    </edge>
    <edge source="GBR" target="SAU">
      <data key="d0">87540</data>
    </edge>
    <edge source="GBR" target="IND">
      <data key="d0">365000</data>
    </edge>
    <edge source="GBR" target="SGP">
      <data key="d0">369540</data>
    </edge>
    <edge source="GBR" target="SVK">
      <data key="d0">100373</data>
    </edge>
    <edge source="GBR" target="VNM">
      <data key="d0">168464</data>
    </edge>
    <edge source="GBR" target="SVN">
      <data key="d0">46948</data>
    </edge>
    <edge source="GBR" target="ZAF">
      <data key="d0">346042</data>
    </edge>
    <edge source="GBR" target="ESP">
      <data key="d0">2335503</data>
    </edge>
    <edge source="GBR" target="SWE">
      <data key="d0">3044165</data>
    </edge>
    <edge source="GBR" target="CHE">
      <data key="d0">631005</data>
    </edge>
    <edge source="GBR" target="THA">
      <data key="d0">785913</data>
    </edge>
    <edge source="GBR" target="ARE">
      <data key="d0">457833</data>
    </edge>
    <edge source="GBR" target="TUN">
      <data key="d0">20813</data>
    </edge>
    <edge source="GBR" target="TUR">
      <data key="d0">157435</data>
    </edge>
    <edge source="GBR" target="UKR">
      <data key="d0">75665</data>
    </edge>
    <edge source="GBR" target="EGY">
      <data key="d0">134851</data>
    </edge>
    <edge source="GBR" target="USA">
      <data key="d0">6820773</data>
    </edge>
    <edge source="TZA" target="BDI">
      <data key="d0">182253</data>
    </edge>
    <edge source="TZA" target="CAN">
      <data key="d0">122452</data>
    </edge>
    <edge source="TZA" target="CHN">
      <data key="d0">17312732</data>
    </edge>
    <edge source="TZA" target="GRC">
      <data key="d0">983532</data>
    </edge>
    <edge source="TZA" target="ITA">
      <data key="d0">274838</data>
    </edge>
    <edge source="TZA" target="JPN">
      <data key="d0">325380</data>
    </edge>
    <edge source="TZA" target="MWI">
      <data key="d0">65166</data>
    </edge>
    <edge source="TZA" target="MOZ">
      <data key="d0">178579</data>
    </edge>
    <edge source="TZA" target="NLD">
      <data key="d0">1443962</data>
    </edge>
    <edge source="TZA" target="IND">
      <data key="d0">251358</data>
    </edge>
    <edge source="TZA" target="ZWE">
      <data key="d0">54172</data>
    </edge>
    <edge source="TZA" target="CHE">
      <data key="d0">12266632</data>
    </edge>
    <edge source="TZA" target="ARE">
      <data key="d0">50830</data>
    </edge>
    <edge source="TZA" target="UGA">
      <data key="d0">818884</data>
    </edge>
    <edge source="TZA" target="GBR">
      <data key="d0">75647</data>
    </edge>
    <edge source="TZA" target="USA">
      <data key="d0">75845</data>
    </edge>
    <edge source="USA" target="DZA">
      <data key="d0">17398016</data>
    </edge>
    <edge source="USA" target="ARG">
      <data key="d0">212442</data>
    </edge>
    <edge source="USA" target="AUS">
      <data key="d0">4515191</data>
    </edge>
    <edge source="USA" target="AUT">
      <data key="d0">12545</data>
    </edge>
    <edge source="USA" target="BEL">
      <data key="d0">850674</data>
    </edge>
    <edge source="USA" target="BOL">
      <data key="d0">56889</data>
    </edge>
    <edge source="USA" target="BRA">
      <data key="d0">1974120</data>
    </edge>
    <edge source="USA" target="BGR">
      <data key="d0">218859</data>
    </edge>
    <edge source="USA" target="BDI">
      <data key="d0">813465</data>
    </edge>
    <edge source="USA" target="KHM">
      <data key="d0">210628</data>
    </edge>
    <edge source="USA" target="CMR">
      <data key="d0">170315</data>
    </edge>
    <edge source="USA" target="CAN">
      <data key="d0">470751914</data>
    </edge>
    <edge source="USA" target="CAF">
      <data key="d0">680339</data>
    </edge>
    <edge source="USA" target="LKA">
      <data key="d0">2636144</data>
    </edge>
    <edge source="USA" target="CHL">
      <data key="d0">8592362</data>
    </edge>
    <edge source="USA" target="CHN">
      <data key="d0">328422592</data>
    </edge>
    <edge source="USA" target="COL">
      <data key="d0">40092301</data>
    </edge>
    <edge source="USA" target="CRI">
      <data key="d0">2456006</data>
    </edge>
    <edge source="USA" target="HRV">
      <data key="d0">62541</data>
    </edge>
    <edge source="USA" target="CZE">
      <data key="d0">102252</data>
    </edge>
    <edge source="USA" target="DNK">
      <data key="d0">30145</data>
    </edge>
    <edge source="USA" target="ECU">
      <data key="d0">687666</data>
    </edge>
    <edge source="USA" target="SLV">
      <data key="d0">10940282</data>
    </edge>
    <edge source="USA" target="ETH">
      <data key="d0">13235120</data>
    </edge>
    <edge source="USA" target="FRA">
      <data key="d0">2521918</data>
    </edge>
    <edge source="USA" target="GEO">
      <data key="d0">3513482</data>
    </edge>
    <edge source="USA" target="DEU">
      <data key="d0">48671483</data>
    </edge>
    <edge source="USA" target="GHA">
      <data key="d0">45063</data>
    </edge>
    <edge source="USA" target="GRC">
      <data key="d0">52510</data>
    </edge>
    <edge source="USA" target="GTM">
      <data key="d0">25730192</data>
    </edge>
    <edge source="USA" target="HND">
      <data key="d0">10920671</data>
    </edge>
    <edge source="USA" target="HKG">
      <data key="d0">6659224</data>
    </edge>
    <edge source="USA" target="HUN">
      <data key="d0">46402</data>
    </edge>
    <edge source="USA" target="IDN">
      <data key="d0">1380269</data>
    </edge>
    <edge source="USA" target="IRL">
      <data key="d0">55818</data>
    </edge>
    <edge source="USA" target="ISR">
      <data key="d0">8093544</data>
    </edge>
    <edge source="USA" target="ITA">
      <data key="d0">4668289</data>
    </edge>
    <edge source="USA" target="CIV">
      <data key="d0">738504</data>
    </edge>
    <edge source="USA" target="JAM">
      <data key="d0">41103953</data>
    </edge>
    <edge source="USA" target="JPN">
      <data key="d0">44480705</data>
    </edge>
    <edge source="USA" target="JOR">
      <data key="d0">6192317</data>
    </edge>
    <edge source="USA" target="KOR">
      <data key="d0">20923561</data>
    </edge>
    <edge source="USA" target="LBN">
      <data key="d0">1518913</data>
    </edge>
    <edge source="USA" target="MDG">
      <data key="d0">3610847</data>
    </edge>
    <edge source="USA" target="MWI">
      <data key="d0">1384884</data>
    </edge>
    <edge source="USA" target="MYS">
      <data key="d0">9725421</data>
    </edge>
    <edge source="USA" target="MRT">
      <data key="d0">420786</data>
    </edge>
    <edge source="USA" target="MEX">
      <data key="d0">326553363</data>
    </edge>
    <edge source="USA" target="MAR">
      <data key="d0">162345942</data>
    </edge>
    <edge source="USA" target="MOZ">
      <data key="d0">11392537</data>
    </edge>
    <edge source="USA" target="OMN">
      <data key="d0">7749219</data>
    </edge>
    <edge source="USA" target="NLD">
      <data key="d0">16838330</data>
    </edge>
    <edge source="USA" target="NZL">
      <data key="d0">278044</data>
    </edge>
    <edge source="USA" target="NIC">
      <data key="d0">61515266</data>
    </edge>
    <edge source="USA" target="NER">
      <data key="d0">1094187</data>
    </edge>
    <edge source="USA" target="NOR">
      <data key="d0">88051</data>
    </edge>
    <edge source="USA" target="PAK">
      <data key="d0">8748442</data>
    </edge>
    <edge source="USA" target="PAN">
      <data key="d0">8362130</data>
    </edge>
    <edge source="USA" target="PRY">
      <data key="d0">45980</data>
    </edge>
    <edge source="USA" target="PER">
      <data key="d0">427937</data>
    </edge>
    <edge source="USA" target="PHL">
      <data key="d0">1603285</data>
    </edge>
    <edge source="USA" target="POL">
      <data key="d0">205406</data>
    </edge>
    <edge source="USA" target="PRT">
      <data key="d0">100420</data>
    </edge>
    <edge source="USA" target="ROU">
      <data key="d0">13672</data>
    </edge>
    <edge source="USA" target="RUS">
      <data key="d0">161003</data>
    </edge>
    <edge source="USA" target="SAU">
      <data key="d0">102445071</data>
    </edge>
    <edge source="USA" target="SEN">
      <data key="d0">165425</data>
    </edge>
    <edge source="USA" target="SRB">
      <data key="d0">17450</data>
    </edge>
    <edge source="USA" target="IND">
      <data key="d0">98176389</data>
    </edge>
    <edge source="USA" target="SGP">
      <data key="d0">12350642</data>
    </edge>
    <edge source="USA" target="VNM">
      <data key="d0">5899936</data>
    </edge>
    <edge source="USA" target="ZAF">
      <data key="d0">8699338</data>
    </edge>
    <edge source="USA" target="ZWE">
      <data key="d0">1011541</data>
    </edge>
    <edge source="USA" target="ESP">
      <data key="d0">151121983</data>
    </edge>
    <edge source="USA" target="SWE">
      <data key="d0">128030</data>
    </edge>
    <edge source="USA" target="CHE">
      <data key="d0">302888</data>
    </edge>
    <edge source="USA" target="THA">
      <data key="d0">1448275</data>
    </edge>
    <edge source="USA" target="ARE">
      <data key="d0">46214215</data>
    </edge>
    <edge source="USA" target="TUN">
      <data key="d0">67773806</data>
    </edge>
    <edge source="USA" target="TUR">
      <data key="d0">39846721</data>
    </edge>
    <edge source="USA" target="UGA">
      <data key="d0">456058</data>
    </edge>
    <edge source="USA" target="EGY">
      <data key="d0">69567332</data>
    </edge>
    <edge source="USA" target="GBR">
      <data key="d0">17956776</data>
    </edge>
    <edge source="USA" target="TZA">
      <data key="d0">520358</data>
    </edge>
    <edge source="USA" target="BFA">
      <data key="d0">1992107</data>
    </edge>
    <edge source="USA" target="URY">
      <data key="d0">52570</data>
    </edge>
    <edge source="URY" target="BRA">
      <data key="d0">48432</data>
    </edge>
    <edge source="URY" target="USA">
      <data key="d0">1132250</data>
    </edge>
    <edge source="GRC" target="ALB">
      <data key="d0">1393099</data>
    </edge>
    <edge source="GRC" target="AZE">
      <data key="d0">322871</data>
    </edge>
    <edge source="GRC" target="AUS">
      <data key="d0">6751062</data>
    </edge>
    <edge source="GRC" target="AUT">
      <data key="d0">5239915</data>
    </edge>
    <edge source="GRC" target="ARM">
      <data key="d0">72871</data>
    </edge>
    <edge source="GRC" target="BEL">
      <data key="d0">2651903</data>
    </edge>
    <edge source="GRC" target="BRA">
      <data key="d0">1690868</data>
    </edge>
    <edge source="GRC" target="BGR">
      <data key="d0">27908241</data>
    </edge>
    <edge source="GRC" target="BLR">
      <data key="d0">29040</data>
    </edge>
    <edge source="GRC" target="CAN">
      <data key="d0">10999354</data>
    </edge>
    <edge source="GRC" target="CHN">
      <data key="d0">12221001</data>
    </edge>
    <edge source="GRC" target="COL">
      <data key="d0">20759</data>
    </edge>
    <edge source="GRC" target="CRI">
      <data key="d0">43312</data>
    </edge>
    <edge source="GRC" target="HRV">
      <data key="d0">29514</data>
    </edge>
    <edge source="GRC" target="CZE">
      <data key="d0">1469025</data>
    </edge>
    <edge source="GRC" target="DNK">
      <data key="d0">588540</data>
    </edge>
    <edge source="GRC" target="EST">
      <data key="d0">433711</data>
    </edge>
    <edge source="GRC" target="FIN">
      <data key="d0">1579093</data>
    </edge>
    <edge source="GRC" target="FRA">
      <data key="d0">3014755</data>
    </edge>
    <edge source="GRC" target="GEO">
      <data key="d0">39239</data>
    </edge>
    <edge source="GRC" target="DEU">
      <data key="d0">37160333</data>
    </edge>
    <edge source="GRC" target="HKG">
      <data key="d0">291508</data>
    </edge>
    <edge source="GRC" target="HUN">
      <data key="d0">87603</data>
    </edge>
    <edge source="GRC" target="IRL">
      <data key="d0">339324</data>
    </edge>
    <edge source="GRC" target="ISR">
      <data key="d0">4039801</data>
    </edge>
    <edge source="GRC" target="ITA">
      <data key="d0">287585123</data>
    </edge>
    <edge source="GRC" target="JPN">
      <data key="d0">3388498</data>
    </edge>
    <edge source="GRC" target="KAZ">
      <data key="d0">132988</data>
    </edge>
    <edge source="GRC" target="JOR">
      <data key="d0">23223</data>
    </edge>
    <edge source="GRC" target="KOR">
      <data key="d0">517964</data>
    </edge>
    <edge source="GRC" target="LBN">
      <data key="d0">469857</data>
    </edge>
    <edge source="GRC" target="LVA">
      <data key="d0">137301</data>
    </edge>
    <edge source="GRC" target="LTU">
      <data key="d0">234379</data>
    </edge>
    <edge source="GRC" target="MYS">
      <data key="d0">16647</data>
    </edge>
    <edge source="GRC" target="MRT">
      <data key="d0">27186</data>
    </edge>
    <edge source="GRC" target="MEX">
      <data key="d0">100253</data>
    </edge>
    <edge source="GRC" target="MDA">
      <data key="d0">129069</data>
    </edge>
    <edge source="GRC" target="NAM">
      <data key="d0">58622</data>
    </edge>
    <edge source="GRC" target="NLD">
      <data key="d0">1154250</data>
    </edge>
    <edge source="GRC" target="NZL">
      <data key="d0">229640</data>
    </edge>
    <edge source="GRC" target="NOR">
      <data key="d0">1242262</data>
    </edge>
    <edge source="GRC" target="PAK">
      <data key="d0">39209</data>
    </edge>
    <edge source="GRC" target="PAN">
      <data key="d0">114715</data>
    </edge>
    <edge source="GRC" target="POL">
      <data key="d0">652985</data>
    </edge>
    <edge source="GRC" target="ROU">
      <data key="d0">6248399</data>
    </edge>
    <edge source="GRC" target="RUS">
      <data key="d0">8478389</data>
    </edge>
    <edge source="GRC" target="SAU">
      <data key="d0">113287</data>
    </edge>
    <edge source="GRC" target="SRB">
      <data key="d0">1051433</data>
    </edge>
    <edge source="GRC" target="IND">
      <data key="d0">292651</data>
    </edge>
    <edge source="GRC" target="SGP">
      <data key="d0">136225</data>
    </edge>
    <edge source="GRC" target="SVK">
      <data key="d0">79227</data>
    </edge>
    <edge source="GRC" target="VNM">
      <data key="d0">155108</data>
    </edge>
    <edge source="GRC" target="SVN">
      <data key="d0">335598</data>
    </edge>
    <edge source="GRC" target="ZAF">
      <data key="d0">1259618</data>
    </edge>
    <edge source="GRC" target="ESP">
      <data key="d0">13005653</data>
    </edge>
    <edge source="GRC" target="SWE">
      <data key="d0">2838773</data>
    </edge>
    <edge source="GRC" target="CHE">
      <data key="d0">3815212</data>
    </edge>
    <edge source="GRC" target="THA">
      <data key="d0">119082</data>
    </edge>
    <edge source="GRC" target="ARE">
      <data key="d0">696278</data>
    </edge>
    <edge source="GRC" target="UKR">
      <data key="d0">2543160</data>
    </edge>
    <edge source="GRC" target="MKD">
      <data key="d0">1290420</data>
    </edge>
    <edge source="GRC" target="EGY">
      <data key="d0">605045</data>
    </edge>
    <edge source="GRC" target="GBR">
      <data key="d0">5668857</data>
    </edge>
    <edge source="GRC" target="USA">
      <data key="d0">17573912</data>
    </edge>
    <edge source="BEL" target="DZA">
      <data key="d0">972311</data>
    </edge>
    <edge source="BEL" target="ARG">
      <data key="d0">14145</data>
    </edge>
    <edge source="BEL" target="AUS">
      <data key="d0">3182722</data>
    </edge>
    <edge source="BEL" target="AUT">
      <data key="d0">17987848</data>
    </edge>
    <edge source="BEL" target="ARM">
      <data key="d0">10174</data>
    </edge>
    <edge source="BEL" target="BRA">
      <data key="d0">1348013</data>
    </edge>
    <edge source="BEL" target="BGR">
      <data key="d0">200842</data>
    </edge>
    <edge source="BEL" target="BDI">
      <data key="d0">42555</data>
    </edge>
    <edge source="BEL" target="CMR">
      <data key="d0">231009</data>
    </edge>
    <edge source="BEL" target="CAN">
      <data key="d0">255123</data>
    </edge>
    <edge source="BEL" target="LKA">
      <data key="d0">103192</data>
    </edge>
    <edge source="BEL" target="CHL">
      <data key="d0">317574</data>
    </edge>
    <edge source="BEL" target="CHN">
      <data key="d0">3469621</data>
    </edge>
    <edge source="BEL" target="COL">
      <data key="d0">579922</data>
    </edge>
    <edge source="BEL" target="CRI">
      <data key="d0">195082</data>
    </edge>
    <edge source="BEL" target="HRV">
      <data key="d0">54230</data>
    </edge>
    <edge source="BEL" target="CZE">
      <data key="d0">874589</data>
    </edge>
    <edge source="BEL" target="DNK">
      <data key="d0">5334659</data>
    </edge>
    <edge source="BEL" target="ECU">
      <data key="d0">207844</data>
    </edge>
    <edge source="BEL" target="EST">
      <data key="d0">946625</data>
    </edge>
    <edge source="BEL" target="FIN">
      <data key="d0">4640861</data>
    </edge>
    <edge source="BEL" target="FRA">
      <data key="d0">176994808</data>
    </edge>
    <edge source="BEL" target="GEO">
      <data key="d0">19436</data>
    </edge>
    <edge source="BEL" target="GMB">
      <data key="d0">45304</data>
    </edge>
    <edge source="BEL" target="DEU">
      <data key="d0">98897528</data>
    </edge>
    <edge source="BEL" target="GHA">
      <data key="d0">97839</data>
    </edge>
    <edge source="BEL" target="GRC">
      <data key="d0">14825876</data>
    </edge>
    <edge source="BEL" target="HKG">
      <data key="d0">174777</data>
    </edge>
    <edge source="BEL" target="HUN">
      <data key="d0">2430210</data>
    </edge>
    <edge source="BEL" target="IDN">
      <data key="d0">2841956</data>
    </edge>
    <edge source="BEL" target="IRL">
      <data key="d0">18064293</data>
    </edge>
    <edge source="BEL" target="ISR">
      <data key="d0">31440105</data>
    </edge>
    <edge source="BEL" target="ITA">
      <data key="d0">31834550</data>
    </edge>
    <edge source="BEL" target="CIV">
      <data key="d0">362547</data>
    </edge>
    <edge source="BEL" target="JPN">
      <data key="d0">464276</data>
    </edge>
    <edge source="BEL" target="JOR">
      <data key="d0">43857</data>
    </edge>
    <edge source="BEL" target="KOR">
      <data key="d0">1577449</data>
    </edge>
    <edge source="BEL" target="LBN">
      <data key="d0">1079798</data>
    </edge>
    <edge source="BEL" target="LVA">
      <data key="d0">134283</data>
    </edge>
    <edge source="BEL" target="LTU">
      <data key="d0">860064</data>
    </edge>
    <edge source="BEL" target="MWI">
      <data key="d0">28510</data>
    </edge>
    <edge source="BEL" target="MYS">
      <data key="d0">1617562</data>
    </edge>
    <edge source="BEL" target="MRT">
      <data key="d0">278704</data>
    </edge>
    <edge source="BEL" target="MEX">
      <data key="d0">919018</data>
    </edge>
    <edge source="BEL" target="MAR">
      <data key="d0">2139228</data>
    </edge>
    <edge source="BEL" target="NLD">
      <data key="d0">250730103</data>
    </edge>
    <edge source="BEL" target="NZL">
      <data key="d0">307609</data>
    </edge>
    <edge source="BEL" target="NOR">
      <data key="d0">20724145</data>
    </edge>
    <edge source="BEL" target="PAN">
      <data key="d0">68655</data>
    </edge>
    <edge source="BEL" target="PER">
      <data key="d0">75199</data>
    </edge>
    <edge source="BEL" target="PHL">
      <data key="d0">739606</data>
    </edge>
    <edge source="BEL" target="POL">
      <data key="d0">12533089</data>
    </edge>
    <edge source="BEL" target="PRT">
      <data key="d0">4971289</data>
    </edge>
    <edge source="BEL" target="ROU">
      <data key="d0">1097333</data>
    </edge>
    <edge source="BEL" target="RUS">
      <data key="d0">1729262</data>
    </edge>
    <edge source="BEL" target="SAU">
      <data key="d0">1385719</data>
    </edge>
    <edge source="BEL" target="SEN">
      <data key="d0">128357</data>
    </edge>
    <edge source="BEL" target="SRB">
      <data key="d0">126559</data>
    </edge>
    <edge source="BEL" target="IND">
      <data key="d0">4284975</data>
    </edge>
    <edge source="BEL" target="SGP">
      <data key="d0">95961</data>
    </edge>
    <edge source="BEL" target="SVK">
      <data key="d0">1213837</data>
    </edge>
    <edge source="BEL" target="VNM">
      <data key="d0">372759</data>
    </edge>
    <edge source="BEL" target="SVN">
      <data key="d0">2797459</data>
    </edge>
    <edge source="BEL" target="ZAF">
      <data key="d0">2839019</data>
    </edge>
    <edge source="BEL" target="ESP">
      <data key="d0">17839499</data>
    </edge>
    <edge source="BEL" target="SWE">
      <data key="d0">95776438</data>
    </edge>
    <edge source="BEL" target="CHE">
      <data key="d0">1860068</data>
    </edge>
    <edge source="BEL" target="THA">
      <data key="d0">1467290</data>
    </edge>
    <edge source="BEL" target="TGO">
      <data key="d0">105549</data>
    </edge>
    <edge source="BEL" target="ARE">
      <data key="d0">580570</data>
    </edge>
    <edge source="BEL" target="TUN">
      <data key="d0">314063</data>
    </edge>
    <edge source="BEL" target="TUR">
      <data key="d0">894972</data>
    </edge>
    <edge source="BEL" target="UGA">
      <data key="d0">27475</data>
    </edge>
    <edge source="BEL" target="UKR">
      <data key="d0">827607</data>
    </edge>
    <edge source="BEL" target="EGY">
      <data key="d0">684541</data>
    </edge>
    <edge source="BEL" target="GBR">
      <data key="d0">75952924</data>
    </edge>
    <edge source="BEL" target="TZA">
      <data key="d0">207603</data>
    </edge>
    <edge source="BEL" target="USA">
      <data key="d0">479690</data>
    </edge>
    <edge source="KHM" target="MYS">
      <data key="d0">10935388</data>
    </edge>
    <edge source="KHM" target="PAK">
      <data key="d0">214402</data>
    </edge>
    <edge source="KHM" target="IND">
      <data key="d0">1201266</data>
    </edge>
    <edge source="KHM" target="CHE">
      <data key="d0">3680156</data>
    </edge>
    <edge source="AUT" target="AUS">
      <data key="d0">64838</data>
    </edge>
    <edge source="AUT" target="ARM">
      <data key="d0">15870</data>
    </edge>
    <edge source="AUT" target="BEL">
      <data key="d0">159522</data>
    </edge>
    <edge source="AUT" target="BGR">
      <data key="d0">541824</data>
    </edge>
    <edge source="AUT" target="CAN">
      <data key="d0">68710</data>
    </edge>
    <edge source="AUT" target="CHN">
      <data key="d0">15195</data>
    </edge>
    <edge source="AUT" target="HRV">
      <data key="d0">138678</data>
    </edge>
    <edge source="AUT" target="CZE">
      <data key="d0">9913411</data>
    </edge>
    <edge source="AUT" target="DNK">
      <data key="d0">3901054</data>
    </edge>
    <edge source="AUT" target="EST">
      <data key="d0">39153</data>
    </edge>
    <edge source="AUT" target="FIN">
      <data key="d0">151405</data>
    </edge>
    <edge source="AUT" target="FRA">
      <data key="d0">650552</data>
    </edge>
    <edge source="AUT" target="DEU">
      <data key="d0">94928473</data>
    </edge>
    <edge source="AUT" target="GRC">
      <data key="d0">1575418</data>
    </edge>
    <edge source="AUT" target="HKG">
      <data key="d0">12837</data>
    </edge>
    <edge source="AUT" target="HUN">
      <data key="d0">8959213</data>
    </edge>
    <edge source="AUT" target="ITA">
      <data key="d0">3356898</data>
    </edge>
    <edge source="AUT" target="KOR">
      <data key="d0">15163</data>
    </edge>
    <edge source="AUT" target="LVA">
      <data key="d0">30687</data>
    </edge>
    <edge source="AUT" target="MEX">
      <data key="d0">48874</data>
    </edge>
    <edge source="AUT" target="NLD">
      <data key="d0">1473427</data>
    </edge>
    <edge source="AUT" target="NOR">
      <data key="d0">445801</data>
    </edge>
    <edge source="AUT" target="POL">
      <data key="d0">3692028</data>
    </edge>
    <edge source="AUT" target="ROU">
      <data key="d0">1223324</data>
    </edge>
    <edge source="AUT" target="RUS">
      <data key="d0">467220</data>
    </edge>
    <edge source="AUT" target="SVK">
      <data key="d0">27393749</data>
    </edge>
    <edge source="AUT" target="SVN">
      <data key="d0">4881706</data>
    </edge>
    <edge source="AUT" target="ZAF">
      <data key="d0">33942</data>
    </edge>
    <edge source="AUT" target="ESP">
      <data key="d0">22563</data>
    </edge>
    <edge source="AUT" target="SWE">
      <data key="d0">127557</data>
    </edge>
    <edge source="AUT" target="CHE">
      <data key="d0">9354537</data>
    </edge>
    <edge source="AUT" target="THA">
      <data key="d0">34070</data>
    </edge>
    <edge source="AUT" target="UKR">
      <data key="d0">49045</data>
    </edge>
    <edge source="AUT" target="GBR">
      <data key="d0">187097</data>
    </edge>
    <edge source="AUT" target="USA">
      <data key="d0">322231</data>
    </edge>
    <edge source="BGR" target="ALB">
      <data key="d0">2588216</data>
    </edge>
    <edge source="BGR" target="AZE">
      <data key="d0">14644</data>
    </edge>
    <edge source="BGR" target="AUS">
      <data key="d0">60249</data>
    </edge>
    <edge source="BGR" target="AUT">
      <data key="d0">8255361</data>
    </edge>
    <edge source="BGR" target="ARM">
      <data key="d0">13208</data>
    </edge>
    <edge source="BGR" target="BLR">
      <data key="d0">74967</data>
    </edge>
    <edge source="BGR" target="CAN">
      <data key="d0">12642</data>
    </edge>
    <edge source="BGR" target="HRV">
      <data key="d0">2351917</data>
    </edge>
    <edge source="BGR" target="CZE">
      <data key="d0">151150</data>
    </edge>
    <edge source="BGR" target="DEU">
      <data key="d0">218378</data>
    </edge>
    <edge source="BGR" target="GRC">
      <data key="d0">68048131</data>
    </edge>
    <edge source="BGR" target="HUN">
      <data key="d0">6878019</data>
    </edge>
    <edge source="BGR" target="ITA">
      <data key="d0">4207609</data>
    </edge>
    <edge source="BGR" target="KOR">
      <data key="d0">53403</data>
    </edge>
    <edge source="BGR" target="LTU">
      <data key="d0">62280</data>
    </edge>
    <edge source="BGR" target="NLD">
      <data key="d0">200778</data>
    </edge>
    <edge source="BGR" target="POL">
      <data key="d0">857743</data>
    </edge>
    <edge source="BGR" target="PRT">
      <data key="d0">8519291</data>
    </edge>
    <edge source="BGR" target="ROU">
      <data key="d0">41871466</data>
    </edge>
    <edge source="BGR" target="RUS">
      <data key="d0">102625</data>
    </edge>
    <edge source="BGR" target="SAU">
      <data key="d0">31753</data>
    </edge>
    <edge source="BGR" target="SRB">
      <data key="d0">3555137</data>
    </edge>
    <edge source="BGR" target="SVK">
      <data key="d0">1480230</data>
    </edge>
    <edge source="BGR" target="SVN">
      <data key="d0">145457</data>
    </edge>
    <edge source="BGR" target="ESP">
      <data key="d0">3317383</data>
    </edge>
    <edge source="BGR" target="SWE">
      <data key="d0">261328</data>
    </edge>
    <edge source="BGR" target="MKD">
      <data key="d0">36259484</data>
    </edge>
    <edge source="BGR" target="GBR">
      <data key="d0">36143</data>
    </edge>
    <edge source="BGR" target="USA">
      <data key="d0">196605</data>
    </edge>
    <edge source="HRV" target="AUT">
      <data key="d0">246811</data>
    </edge>
    <edge source="HRV" target="BEL">
      <data key="d0">33470</data>
    </edge>
    <edge source="HRV" target="CHN">
      <data key="d0">85616</data>
    </edge>
    <edge source="HRV" target="FRA">
      <data key="d0">47734</data>
    </edge>
    <edge source="HRV" target="DEU">
      <data key="d0">641705</data>
    </edge>
    <edge source="HRV" target="HUN">
      <data key="d0">275243</data>
    </edge>
    <edge source="HRV" target="ITA">
      <data key="d0">492973</data>
    </edge>
    <edge source="HRV" target="JPN">
      <data key="d0">12783</data>
    </edge>
    <edge source="HRV" target="RUS">
      <data key="d0">251759</data>
    </edge>
    <edge source="HRV" target="SRB">
      <data key="d0">499990</data>
    </edge>
    <edge source="HRV" target="SVN">
      <data key="d0">1810016</data>
    </edge>
    <edge source="HRV" target="SWE">
      <data key="d0">49853</data>
    </edge>
    <edge source="HRV" target="CHE">
      <data key="d0">500923</data>
    </edge>
    <edge source="HRV" target="MKD">
      <data key="d0">207415</data>
    </edge>
    <edge source="HRV" target="GBR">
      <data key="d0">31390</data>
    </edge>
    <edge source="HRV" target="USA">
      <data key="d0">302963</data>
    </edge>
    <edge source="CZE" target="AUT">
      <data key="d0">66117890</data>
    </edge>
    <edge source="CZE" target="BGR">
      <data key="d0">27326</data>
    </edge>
    <edge source="CZE" target="HRV">
      <data key="d0">66792</data>
    </edge>
    <edge source="CZE" target="DNK">
      <data key="d0">37444</data>
    </edge>
    <edge source="CZE" target="FRA">
      <data key="d0">351783</data>
    </edge>
    <edge source="CZE" target="DEU">
      <data key="d0">25019660</data>
    </edge>
    <edge source="CZE" target="HUN">
      <data key="d0">6542857</data>
    </edge>
    <edge source="CZE" target="ITA">
      <data key="d0">136725</data>
    </edge>
    <edge source="CZE" target="LTU">
      <data key="d0">880318</data>
    </edge>
    <edge source="CZE" target="NLD">
      <data key="d0">33796</data>
    </edge>
    <edge source="CZE" target="POL">
      <data key="d0">169256544</data>
    </edge>
    <edge source="CZE" target="ROU">
      <data key="d0">401788</data>
    </edge>
    <edge source="CZE" target="RUS">
      <data key="d0">432758</data>
    </edge>
    <edge source="CZE" target="SVK">
      <data key="d0">165209475</data>
    </edge>
    <edge source="CZE" target="SVN">
      <data key="d0">2114999</data>
    </edge>
    <edge source="CZE" target="ESP">
      <data key="d0">45889</data>
    </edge>
    <edge source="CZE" target="SWE">
      <data key="d0">24452</data>
    </edge>
    <edge source="CZE" target="CHE">
      <data key="d0">151486</data>
    </edge>
    <edge source="CZE" target="UKR">
      <data key="d0">31770</data>
    </edge>
    <edge source="CZE" target="GBR">
      <data key="d0">20014</data>
    </edge>
    <edge source="DNK" target="ARG">
      <data key="d0">485732</data>
    </edge>
    <edge source="DNK" target="BEL">
      <data key="d0">128090</data>
    </edge>
    <edge source="DNK" target="BOL">
      <data key="d0">27363</data>
    </edge>
    <edge source="DNK" target="BGR">
      <data key="d0">290708</data>
    </edge>
    <edge source="DNK" target="CZE">
      <data key="d0">1053935</data>
    </edge>
    <edge source="DNK" target="EST">
      <data key="d0">17055</data>
    </edge>
    <edge source="DNK" target="FIN">
      <data key="d0">2479977</data>
    </edge>
    <edge source="DNK" target="FRA">
      <data key="d0">1434301</data>
    </edge>
    <edge source="DNK" target="DEU">
      <data key="d0">5889897</data>
    </edge>
    <edge source="DNK" target="IRL">
      <data key="d0">94576</data>
    </edge>
    <edge source="DNK" target="ITA">
      <data key="d0">4202819</data>
    </edge>
    <edge source="DNK" target="LVA">
      <data key="d0">25725</data>
    </edge>
    <edge source="DNK" target="LTU">
      <data key="d0">260055</data>
    </edge>
    <edge source="DNK" target="MEX">
      <data key="d0">70849</data>
    </edge>
    <edge source="DNK" target="MDA">
      <data key="d0">70360</data>
    </edge>
    <edge source="DNK" target="NLD">
      <data key="d0">10766807</data>
    </edge>
    <edge source="DNK" target="NOR">
      <data key="d0">29743901</data>
    </edge>
    <edge source="DNK" target="POL">
      <data key="d0">6035118</data>
    </edge>
    <edge source="DNK" target="RUS">
      <data key="d0">4228440</data>
    </edge>
    <edge source="DNK" target="ESP">
      <data key="d0">629808</data>
    </edge>
    <edge source="DNK" target="SWE">
      <data key="d0">133034890</data>
    </edge>
    <edge source="DNK" target="CHE">
      <data key="d0">200015</data>
    </edge>
    <edge source="DNK" target="THA">
      <data key="d0">30617</data>
    </edge>
    <edge source="DNK" target="GBR">
      <data key="d0">246934</data>
    </edge>
    <edge source="DNK" target="USA">
      <data key="d0">3760937</data>
    </edge>
    <edge source="DNK" target="URY">
      <data key="d0">8367673</data>
    </edge>
    <edge source="FIN" target="DNK">
      <data key="d0">152266</data>
    </edge>
    <edge source="FIN" target="EST">
      <data key="d0">5708042</data>
    </edge>
    <edge source="FIN" target="FRA">
      <data key="d0">186803</data>
    </edge>
    <edge source="FIN" target="DEU">
      <data key="d0">100696</data>
    </edge>
    <edge source="FIN" target="LVA">
      <data key="d0">590898</data>
    </edge>
    <edge source="FIN" target="LTU">
      <data key="d0">33889</data>
    </edge>
    <edge source="FIN" target="NLD">
      <data key="d0">355714</data>
    </edge>
    <edge source="FIN" target="NOR">
      <data key="d0">27591919</data>
    </edge>
    <edge source="FIN" target="RUS">
      <data key="d0">1843091</data>
    </edge>
    <edge source="FIN" target="ESP">
      <data key="d0">152076</data>
    </edge>
    <edge source="FIN" target="SWE">
      <data key="d0">14174790</data>
    </edge>
    <edge source="FIN" target="CHE">
      <data key="d0">102247</data>
    </edge>
    <edge source="FIN" target="GBR">
      <data key="d0">423919</data>
    </edge>
    <edge source="FIN" target="USA">
      <data key="d0">19612</data>
    </edge>
    <edge source="HUN" target="ALB">
      <data key="d0">9644797</data>
    </edge>
    <edge source="HUN" target="AUT">
      <data key="d0">49574207</data>
    </edge>
    <edge source="HUN" target="BEL">
      <data key="d0">400881</data>
    </edge>
    <edge source="HUN" target="BGR">
      <data key="d0">12307609</data>
    </edge>
    <edge source="HUN" target="BLR">
      <data key="d0">336463</data>
    </edge>
    <edge source="HUN" target="CHN">
      <data key="d0">133844</data>
    </edge>
    <edge source="HUN" target="HRV">
      <data key="d0">7431134</data>
    </edge>
    <edge source="HUN" target="CZE">
      <data key="d0">31824456</data>
    </edge>
    <edge source="HUN" target="FIN">
      <data key="d0">192723</data>
    </edge>
    <edge source="HUN" target="FRA">
      <data key="d0">922612</data>
    </edge>
    <edge source="HUN" target="DEU">
      <data key="d0">78689207</data>
    </edge>
    <edge source="HUN" target="GRC">
      <data key="d0">12398472</data>
    </edge>
    <edge source="HUN" target="ITA">
      <data key="d0">18374579</data>
    </edge>
    <edge source="HUN" target="CIV">
      <data key="d0">100594</data>
    </edge>
    <edge source="HUN" target="LBN">
      <data key="d0">2529459</data>
    </edge>
    <edge source="HUN" target="LVA">
      <data key="d0">843298</data>
    </edge>
    <edge source="HUN" target="LTU">
      <data key="d0">1887992</data>
    </edge>
    <edge source="HUN" target="NLD">
      <data key="d0">119442466</data>
    </edge>
    <edge source="HUN" target="POL">
      <data key="d0">24355961</data>
    </edge>
    <edge source="HUN" target="ROU">
      <data key="d0">83818476</data>
    </edge>
    <edge source="HUN" target="RUS">
      <data key="d0">129664</data>
    </edge>
    <edge source="HUN" target="SRB">
      <data key="d0">775216</data>
    </edge>
    <edge source="HUN" target="SVK">
      <data key="d0">78160404</data>
    </edge>
    <edge source="HUN" target="SVN">
      <data key="d0">17348516</data>
    </edge>
    <edge source="HUN" target="ESP">
      <data key="d0">2335679</data>
    </edge>
    <edge source="HUN" target="CHE">
      <data key="d0">7844845</data>
    </edge>
    <edge source="HUN" target="ARE">
      <data key="d0">17824</data>
    </edge>
    <edge source="HUN" target="UKR">
      <data key="d0">411728</data>
    </edge>
    <edge source="HUN" target="MKD">
      <data key="d0">602960</data>
    </edge>
    <edge source="HUN" target="EGY">
      <data key="d0">39712</data>
    </edge>
    <edge source="HUN" target="GBR">
      <data key="d0">20755728</data>
    </edge>
    <edge source="HUN" target="USA">
      <data key="d0">32709</data>
    </edge>
    <edge source="POL" target="AUT">
      <data key="d0">27076808</data>
    </edge>
    <edge source="POL" target="BEL">
      <data key="d0">23999</data>
    </edge>
    <edge source="POL" target="BGR">
      <data key="d0">12808</data>
    </edge>
    <edge source="POL" target="BLR">
      <data key="d0">415824</data>
    </edge>
    <edge source="POL" target="CAN">
      <data key="d0">30106</data>
    </edge>
    <edge source="POL" target="HRV">
      <data key="d0">36613</data>
    </edge>
    <edge source="POL" target="CZE">
      <data key="d0">98532802</data>
    </edge>
    <edge source="POL" target="EST">
      <data key="d0">167241</data>
    </edge>
    <edge source="POL" target="DEU">
      <data key="d0">30532995</data>
    </edge>
    <edge source="POL" target="HUN">
      <data key="d0">897862</data>
    </edge>
    <edge source="POL" target="IRL">
      <data key="d0">56821</data>
    </edge>
    <edge source="POL" target="ITA">
      <data key="d0">10860229</data>
    </edge>
    <edge source="POL" target="KAZ">
      <data key="d0">251979</data>
    </edge>
    <edge source="POL" target="LVA">
      <data key="d0">2038912</data>
    </edge>
    <edge source="POL" target="LTU">
      <data key="d0">5663931</data>
    </edge>
    <edge source="POL" target="MDA">
      <data key="d0">30540</data>
    </edge>
    <edge source="POL" target="NLD">
      <data key="d0">26168261</data>
    </edge>
    <edge source="POL" target="NOR">
      <data key="d0">58835</data>
    </edge>
    <edge source="POL" target="ROU">
      <data key="d0">1848176</data>
    </edge>
    <edge source="POL" target="RUS">
      <data key="d0">627472</data>
    </edge>
    <edge source="POL" target="SVK">
      <data key="d0">29775759</data>
    </edge>
    <edge source="POL" target="SVN">
      <data key="d0">13451</data>
    </edge>
    <edge source="POL" target="ESP">
      <data key="d0">32080</data>
    </edge>
    <edge source="POL" target="SWE">
      <data key="d0">11825240</data>
    </edge>
    <edge source="POL" target="UKR">
      <data key="d0">460185</data>
    </edge>
    <edge source="POL" target="GBR">
      <data key="d0">1317971</data>
    </edge>
    <edge source="POL" target="USA">
      <data key="d0">142895</data>
    </edge>
    <edge source="ROU" target="AUT">
      <data key="d0">6677641</data>
    </edge>
    <edge source="ROU" target="BGR">
      <data key="d0">18868129</data>
    </edge>
    <edge source="ROU" target="CHN">
      <data key="d0">23684</data>
    </edge>
    <edge source="ROU" target="HRV">
      <data key="d0">12639</data>
    </edge>
    <edge source="ROU" target="FRA">
      <data key="d0">6334873</data>
    </edge>
    <edge source="ROU" target="DEU">
      <data key="d0">2245873</data>
    </edge>
    <edge source="ROU" target="GRC">
      <data key="d0">18992686</data>
    </edge>
    <edge source="ROU" target="HUN">
      <data key="d0">60666967</data>
    </edge>
    <edge source="ROU" target="ISR">
      <data key="d0">26217</data>
    </edge>
    <edge source="ROU" target="ITA">
      <data key="d0">13528419</data>
    </edge>
    <edge source="ROU" target="MDA">
      <data key="d0">535689</data>
    </edge>
    <edge source="ROU" target="NLD">
      <data key="d0">807881</data>
    </edge>
    <edge source="ROU" target="POL">
      <data key="d0">101803</data>
    </edge>
    <edge source="ROU" target="SRB">
      <data key="d0">42419</data>
    </edge>
    <edge source="ROU" target="SVK">
      <data key="d0">4062093</data>
    </edge>
    <edge source="ROU" target="ESP">
      <data key="d0">52139380</data>
    </edge>
    <edge source="ROU" target="SWE">
      <data key="d0">117709</data>
    </edge>
    <edge source="ROU" target="CHE">
      <data key="d0">75164</data>
    </edge>
    <edge source="ROU" target="TUR">
      <data key="d0">1232000</data>
    </edge>
    <edge source="ROU" target="MKD">
      <data key="d0">103967</data>
    </edge>
    <edge source="ROU" target="GBR">
      <data key="d0">164354</data>
    </edge>
    <edge source="ROU" target="USA">
      <data key="d0">38463</data>
    </edge>
    <edge source="SVK" target="AUT">
      <data key="d0">19847970</data>
    </edge>
    <edge source="SVK" target="HRV">
      <data key="d0">26347871</data>
    </edge>
    <edge source="SVK" target="CZE">
      <data key="d0">124810658</data>
    </edge>
    <edge source="SVK" target="DEU">
      <data key="d0">3911373</data>
    </edge>
    <edge source="SVK" target="HUN">
      <data key="d0">167936536</data>
    </edge>
    <edge source="SVK" target="ITA">
      <data key="d0">10669</data>
    </edge>
    <edge source="SVK" target="LTU">
      <data key="d0">228992</data>
    </edge>
    <edge source="SVK" target="NLD">
      <data key="d0">2335563</data>
    </edge>
    <edge source="SVK" target="POL">
      <data key="d0">12672608</data>
    </edge>
    <edge source="SVK" target="ROU">
      <data key="d0">1111776</data>
    </edge>
    <edge source="SVK" target="SVN">
      <data key="d0">960024</data>
    </edge>
    <edge source="SVK" target="GBR">
      <data key="d0">135687</data>
    </edge>
    <edge source="SVN" target="ALB">
      <data key="d0">60964</data>
    </edge>
    <edge source="SVN" target="AUS">
      <data key="d0">51444</data>
    </edge>
    <edge source="SVN" target="AUT">
      <data key="d0">1183998</data>
    </edge>
    <edge source="SVN" target="BGR">
      <data key="d0">2453181</data>
    </edge>
    <edge source="SVN" target="CAN">
      <data key="d0">37776</data>
    </edge>
    <edge source="SVN" target="HRV">
      <data key="d0">7911990</data>
    </edge>
    <edge source="SVN" target="DEU">
      <data key="d0">915411</data>
    </edge>
    <edge source="SVN" target="GRC">
      <data key="d0">641832</data>
    </edge>
    <edge source="SVN" target="HUN">
      <data key="d0">497237</data>
    </edge>
    <edge source="SVN" target="ITA">
      <data key="d0">11341</data>
    </edge>
    <edge source="SVN" target="NOR">
      <data key="d0">30883</data>
    </edge>
    <edge source="SVN" target="POL">
      <data key="d0">201151</data>
    </edge>
    <edge source="SVN" target="ROU">
      <data key="d0">323822</data>
    </edge>
    <edge source="SVN" target="RUS">
      <data key="d0">531843</data>
    </edge>
    <edge source="SVN" target="SRB">
      <data key="d0">354411</data>
    </edge>
    <edge source="SVN" target="ESP">
      <data key="d0">65104</data>
    </edge>
    <edge source="SVN" target="CHE">
      <data key="d0">34508</data>
    </edge>
    <edge source="UKR" target="ALB">
      <data key="d0">18790133</data>
    </edge>
    <edge source="UKR" target="DZA">
      <data key="d0">190540071</data>
    </edge>
    <edge source="UKR" target="AZE">
      <data key="d0">6213728</data>
    </edge>
    <edge source="UKR" target="AUT">
      <data key="d0">2633002</data>
    </edge>
    <edge source="UKR" target="ARM">
      <data key="d0">14202814</data>
    </edge>
    <edge source="UKR" target="BEL">
      <data key="d0">14261972</data>
    </edge>
    <edge source="UKR" target="BGR">
      <data key="d0">2996835</data>
    </edge>
    <edge source="UKR" target="BLR">
      <data key="d0">71961739</data>
    </edge>
    <edge source="UKR" target="CAN">
      <data key="d0">177695</data>
    </edge>
    <edge source="UKR" target="CHN">
      <data key="d0">71707614</data>
    </edge>
    <edge source="UKR" target="HRV">
      <data key="d0">3195275</data>
    </edge>
    <edge source="UKR" target="CZE">
      <data key="d0">3072366</data>
    </edge>
    <edge source="UKR" target="EST">
      <data key="d0">317209</data>
    </edge>
    <edge source="UKR" target="FRA">
      <data key="d0">130518406</data>
    </edge>
    <edge source="UKR" target="GEO">
      <data key="d0">42148158</data>
    </edge>
    <edge source="UKR" target="GMB">
      <data key="d0">39691</data>
    </edge>
    <edge source="UKR" target="PSE">
      <data key="d0">1250481</data>
    </edge>
    <edge source="UKR" target="DEU">
      <data key="d0">6451577</data>
    </edge>
    <edge source="UKR" target="GHA">
      <data key="d0">161766</data>
    </edge>
    <edge source="UKR" target="GRC">
      <data key="d0">16725089</data>
    </edge>
    <edge source="UKR" target="HKG">
      <data key="d0">577312</data>
    </edge>
    <edge source="UKR" target="HUN">
      <data key="d0">10735131</data>
    </edge>
    <edge source="UKR" target="ISR">
      <data key="d0">12665633</data>
    </edge>
    <edge source="UKR" target="ITA">
      <data key="d0">107145761</data>
    </edge>
    <edge source="UKR" target="KAZ">
      <data key="d0">10641616</data>
    </edge>
    <edge source="UKR" target="JOR">
      <data key="d0">2937684</data>
    </edge>
    <edge source="UKR" target="KOR">
      <data key="d0">329984</data>
    </edge>
    <edge source="UKR" target="KGZ">
      <data key="d0">7381520</data>
    </edge>
    <edge source="UKR" target="LBN">
      <data key="d0">47281252</data>
    </edge>
    <edge source="UKR" target="LVA">
      <data key="d0">1614370</data>
    </edge>
    <edge source="UKR" target="LTU">
      <data key="d0">6223944</data>
    </edge>
    <edge source="UKR" target="MYS">
      <data key="d0">19109589</data>
    </edge>
    <edge source="UKR" target="MDA">
      <data key="d0">8803554</data>
    </edge>
    <edge source="UKR" target="MAR">
      <data key="d0">13572001</data>
    </edge>
    <edge source="UKR" target="OMN">
      <data key="d0">28346932</data>
    </edge>
    <edge source="UKR" target="NLD">
      <data key="d0">139782543</data>
    </edge>
    <edge source="UKR" target="PAK">
      <data key="d0">34186</data>
    </edge>
    <edge source="UKR" target="PAN">
      <data key="d0">18374</data>
    </edge>
    <edge source="UKR" target="POL">
      <data key="d0">104853235</data>
    </edge>
    <edge source="UKR" target="PRT">
      <data key="d0">8068914</data>
    </edge>
    <edge source="UKR" target="ROU">
      <data key="d0">4562848</data>
    </edge>
    <edge source="UKR" target="RUS">
      <data key="d0">75424383</data>
    </edge>
    <edge source="UKR" target="SAU">
      <data key="d0">69868004</data>
    </edge>
    <edge source="UKR" target="SEN">
      <data key="d0">78813</data>
    </edge>
    <edge source="UKR" target="SRB">
      <data key="d0">2515650</data>
    </edge>
    <edge source="UKR" target="IND">
      <data key="d0">1224046011</data>
    </edge>
    <edge source="UKR" target="SVK">
      <data key="d0">11222973</data>
    </edge>
    <edge source="UKR" target="SVN">
      <data key="d0">28555</data>
    </edge>
    <edge source="UKR" target="ZAF">
      <data key="d0">42569806</data>
    </edge>
    <edge source="UKR" target="ESP">
      <data key="d0">179970724</data>
    </edge>
    <edge source="UKR" target="ARE">
      <data key="d0">45043023</data>
    </edge>
    <edge source="UKR" target="TUN">
      <data key="d0">2211334</data>
    </edge>
    <edge source="UKR" target="TUR">
      <data key="d0">306197367</data>
    </edge>
    <edge source="UKR" target="EGY">
      <data key="d0">511740147</data>
    </edge>
    <edge source="UKR" target="GBR">
      <data key="d0">56865851</data>
    </edge>
    <edge source="UKR" target="TZA">
      <data key="d0">1393160</data>
    </edge>
    <edge source="UKR" target="USA">
      <data key="d0">1918321</data>
    </edge>
    <edge source="KAZ" target="KGZ">
      <data key="d0">9097000</data>
    </edge>
    <edge source="KAZ" target="RUS">
      <data key="d0">652220</data>
    </edge>
    <edge source="KAZ" target="IND">
      <data key="d0">3080400</data>
    </edge>
    <edge source="BLR" target="AUT">
      <data key="d0">389100</data>
    </edge>
    <edge source="BLR" target="ARM">
      <data key="d0">25700</data>
    </edge>
    <edge source="BLR" target="CAN">
      <data key="d0">12300</data>
    </edge>
    <edge source="BLR" target="CZE">
      <data key="d0">95000</data>
    </edge>
    <edge source="BLR" target="DNK">
      <data key="d0">130700</data>
    </edge>
    <edge source="BLR" target="EST">
      <data key="d0">1934700</data>
    </edge>
    <edge source="BLR" target="DEU">
      <data key="d0">1055700</data>
    </edge>
    <edge source="BLR" target="HUN">
      <data key="d0">47900</data>
    </edge>
    <edge source="BLR" target="ISR">
      <data key="d0">1299200</data>
    </edge>
    <edge source="BLR" target="KAZ">
      <data key="d0">54500</data>
    </edge>
    <edge source="BLR" target="LVA">
      <data key="d0">5723300</data>
    </edge>
    <edge source="BLR" target="LTU">
      <data key="d0">56702500</data>
    </edge>
    <edge source="BLR" target="NOR">
      <data key="d0">30941100</data>
    </edge>
    <edge source="BLR" target="POL">
      <data key="d0">1763900</data>
    </edge>
    <edge source="BLR" target="RUS">
      <data key="d0">2075500</data>
    </edge>
    <edge source="BLR" target="SVK">
      <data key="d0">140100</data>
    </edge>
    <edge source="BLR" target="UKR">
      <data key="d0">605300</data>
    </edge>
    <edge source="LKA" target="AUS">
      <data key="d0">952919</data>
    </edge>
    <edge source="LKA" target="AUT">
      <data key="d0">47947</data>
    </edge>
    <edge source="LKA" target="BRA">
      <data key="d0">151292</data>
    </edge>
    <edge source="LKA" target="BGR">
      <data key="d0">56041</data>
    </edge>
    <edge source="LKA" target="CAN">
      <data key="d0">450330</data>
    </edge>
    <edge source="LKA" target="CHN">
      <data key="d0">679433</data>
    </edge>
    <edge source="LKA" target="CZE">
      <data key="d0">48682</data>
    </edge>
    <edge source="LKA" target="FRA">
      <data key="d0">24344</data>
    </edge>
    <edge source="LKA" target="DEU">
      <data key="d0">362932</data>
    </edge>
    <edge source="LKA" target="HUN">
      <data key="d0">13266</data>
    </edge>
    <edge source="LKA" target="IDN">
      <data key="d0">26003</data>
    </edge>
    <edge source="LKA" target="IRL">
      <data key="d0">16790</data>
    </edge>
    <edge source="LKA" target="ISR">
      <data key="d0">27673</data>
    </edge>
    <edge source="LKA" target="JPN">
      <data key="d0">20909</data>
    </edge>
    <edge source="LKA" target="LTU">
      <data key="d0">14307</data>
    </edge>
    <edge source="LKA" target="MYS">
      <data key="d0">91940</data>
    </edge>
    <edge source="LKA" target="OMN">
      <data key="d0">33624</data>
    </edge>
    <edge source="LKA" target="NLD">
      <data key="d0">13644</data>
    </edge>
    <edge source="LKA" target="NZL">
      <data key="d0">64524</data>
    </edge>
    <edge source="LKA" target="PAK">
      <data key="d0">832783</data>
    </edge>
    <edge source="LKA" target="ROU">
      <data key="d0">1089259</data>
    </edge>
    <edge source="LKA" target="SAU">
      <data key="d0">17361</data>
    </edge>
    <edge source="LKA" target="IND">
      <data key="d0">17599</data>
    </edge>
    <edge source="LKA" target="SGP">
      <data key="d0">27229</data>
    </edge>
    <edge source="LKA" target="ZAF">
      <data key="d0">11518</data>
    </edge>
    <edge source="LKA" target="SWE">
      <data key="d0">276410</data>
    </edge>
    <edge source="LKA" target="CHE">
      <data key="d0">15098</data>
    </edge>
    <edge source="LKA" target="ARE">
      <data key="d0">163246</data>
    </edge>
    <edge source="LKA" target="GBR">
      <data key="d0">608670</data>
    </edge>
    <edge source="LKA" target="USA">
      <data key="d0">5943851</data>
    </edge>
    <edge source="GMB" target="SEN">
      <data key="d0">1519488</data>
    </edge>
    <edge source="GMB" target="GBR">
      <data key="d0">3103214</data>
    </edge>
    <edge source="IRL" target="BEL">
      <data key="d0">17577</data>
    </edge>
    <edge source="IRL" target="FRA">
      <data key="d0">94367</data>
    </edge>
    <edge source="IRL" target="DEU">
      <data key="d0">18081</data>
    </edge>
    <edge source="IRL" target="GHA">
      <data key="d0">37772</data>
    </edge>
    <edge source="IRL" target="HKG">
      <data key="d0">21249</data>
    </edge>
    <edge source="IRL" target="ITA">
      <data key="d0">111849</data>
    </edge>
    <edge source="IRL" target="NLD">
      <data key="d0">976585</data>
    </edge>
    <edge source="IRL" target="ARE">
      <data key="d0">21792</data>
    </edge>
    <edge source="IRL" target="GBR">
      <data key="d0">207940</data>
    </edge>
    <edge source="IRL" target="USA">
      <data key="d0">11471</data>
    </edge>
    <edge source="JOR" target="DZA">
      <data key="d0">127500</data>
    </edge>
    <edge source="JOR" target="ETH">
      <data key="d0">20772</data>
    </edge>
    <edge source="JOR" target="PSE">
      <data key="d0">14380</data>
    </edge>
    <edge source="JOR" target="ISR">
      <data key="d0">391373</data>
    </edge>
    <edge source="JOR" target="JPN">
      <data key="d0">42393</data>
    </edge>
    <edge source="JOR" target="LBN">
      <data key="d0">286565</data>
    </edge>
    <edge source="JOR" target="OMN">
      <data key="d0">80787</data>
    </edge>
    <edge source="JOR" target="NLD">
      <data key="d0">37777</data>
    </edge>
    <edge source="JOR" target="RUS">
      <data key="d0">240192</data>
    </edge>
    <edge source="JOR" target="SAU">
      <data key="d0">1659992</data>
    </edge>
    <edge source="JOR" target="ARE">
      <data key="d0">1548575</data>
    </edge>
    <edge source="JOR" target="EGY">
      <data key="d0">332693</data>
    </edge>
    <edge source="JOR" target="GBR">
      <data key="d0">10499</data>
    </edge>
    <edge source="JOR" target="USA">
      <data key="d0">319820</data>
    </edge>
    <edge source="MWI" target="ZAF">
      <data key="d0">12085</data>
    </edge>
    <edge source="PRT" target="AUS">
      <data key="d0">53191</data>
    </edge>
    <edge source="PRT" target="BEL">
      <data key="d0">1339309</data>
    </edge>
    <edge source="PRT" target="BOL">
      <data key="d0">62441</data>
    </edge>
    <edge source="PRT" target="BRA">
      <data key="d0">184250423</data>
    </edge>
    <edge source="PRT" target="CMR">
      <data key="d0">29842</data>
    </edge>
    <edge source="PRT" target="CAN">
      <data key="d0">1964096</data>
    </edge>
    <edge source="PRT" target="CHN">
      <data key="d0">1890284</data>
    </edge>
    <edge source="PRT" target="DNK">
      <data key="d0">128142</data>
    </edge>
    <edge source="PRT" target="FIN">
      <data key="d0">367913</data>
    </edge>
    <edge source="PRT" target="FRA">
      <data key="d0">6554828</data>
    </edge>
    <edge source="PRT" target="GEO">
      <data key="d0">15603</data>
    </edge>
    <edge source="PRT" target="DEU">
      <data key="d0">730451</data>
    </edge>
    <edge source="PRT" target="GHA">
      <data key="d0">1123889</data>
    </edge>
    <edge source="PRT" target="HKG">
      <data key="d0">24542</data>
    </edge>
    <edge source="PRT" target="HUN">
      <data key="d0">178340</data>
    </edge>
    <edge source="PRT" target="IRL">
      <data key="d0">18462</data>
    </edge>
    <edge source="PRT" target="ITA">
      <data key="d0">19325464</data>
    </edge>
    <edge source="PRT" target="CIV">
      <data key="d0">60323</data>
    </edge>
    <edge source="PRT" target="JPN">
      <data key="d0">359061</data>
    </edge>
    <edge source="PRT" target="KOR">
      <data key="d0">37362</data>
    </edge>
    <edge source="PRT" target="MDG">
      <data key="d0">40815</data>
    </edge>
    <edge source="PRT" target="MEX">
      <data key="d0">53301</data>
    </edge>
    <edge source="PRT" target="MAR">
      <data key="d0">60989</data>
    </edge>
    <edge source="PRT" target="MOZ">
      <data key="d0">3461220</data>
    </edge>
    <edge source="PRT" target="NAM">
      <data key="d0">80498</data>
    </edge>
    <edge source="PRT" target="NLD">
      <data key="d0">743794</data>
    </edge>
    <edge source="PRT" target="NOR">
      <data key="d0">27841</data>
    </edge>
    <edge source="PRT" target="PAN">
      <data key="d0">60381</data>
    </edge>
    <edge source="PRT" target="PRY">
      <data key="d0">77604</data>
    </edge>
    <edge source="PRT" target="POL">
      <data key="d0">843794</data>
    </edge>
    <edge source="PRT" target="ROU">
      <data key="d0">59889</data>
    </edge>
    <edge source="PRT" target="RUS">
      <data key="d0">1551311</data>
    </edge>
    <edge source="PRT" target="IND">
      <data key="d0">197365</data>
    </edge>
    <edge source="PRT" target="SGP">
      <data key="d0">12870</data>
    </edge>
    <edge source="PRT" target="ZAF">
      <data key="d0">2273690</data>
    </edge>
    <edge source="PRT" target="ESP">
      <data key="d0">156171450</data>
    </edge>
    <edge source="PRT" target="SWE">
      <data key="d0">44053</data>
    </edge>
    <edge source="PRT" target="CHE">
      <data key="d0">1187952</data>
    </edge>
    <edge source="PRT" target="ARE">
      <data key="d0">13462</data>
    </edge>
    <edge source="PRT" target="UKR">
      <data key="d0">78021</data>
    </edge>
    <edge source="PRT" target="GBR">
      <data key="d0">537749</data>
    </edge>
    <edge source="PRT" target="USA">
      <data key="d0">5604550</data>
    </edge>
    <edge source="PRT" target="URY">
      <data key="d0">67431</data>
    </edge>
    <edge source="TGO" target="BEN">
      <data key="d0">6536762</data>
    </edge>
    <edge source="TGO" target="DEU">
      <data key="d0">31266</data>
    </edge>
    <edge source="TGO" target="GHA">
      <data key="d0">2577076</data>
    </edge>
    <edge source="TGO" target="CIV">
      <data key="d0">1172473</data>
    </edge>
    <edge source="TGO" target="NLD">
      <data key="d0">2090478</data>
    </edge>
    <edge source="TGO" target="NER">
      <data key="d0">5733414</data>
    </edge>
    <edge source="TGO" target="SEN">
      <data key="d0">785695</data>
    </edge>
    <edge source="TGO" target="BFA">
      <data key="d0">3971976</data>
    </edge>
    <edge source="UGA" target="BDI">
      <data key="d0">1340674</data>
    </edge>
    <edge source="UGA" target="CHN">
      <data key="d0">1095921</data>
    </edge>
    <edge source="UGA" target="SGP">
      <data key="d0">21600</data>
    </edge>
    <edge source="UGA" target="TZA">
      <data key="d0">998485</data>
    </edge>
    <edge source="UGA" target="USA">
      <data key="d0">47811</data>
    </edge>
    <edge source="BWA" target="ZAF">
      <data key="d0">81771</data>
    </edge>
    <edge source="BWA" target="ZWE">
      <data key="d0">19577</data>
    </edge>
    <edge source="ZWE" target="MWI">
      <data key="d0">1800380</data>
    </edge>
    <edge source="ZWE" target="MOZ">
      <data key="d0">2374429</data>
    </edge>
    <edge source="ZWE" target="ZAF">
      <data key="d0">65476</data>
    </edge>
    <edge source="MKD" target="ALB">
      <data key="d0">11087860</data>
    </edge>
    <edge source="MKD" target="AUS">
      <data key="d0">113900</data>
    </edge>
    <edge source="MKD" target="SRB">
      <data key="d0">3342649</data>
    </edge>
    <edge source="MKD" target="VNM">
      <data key="d0">31750</data>
    </edge>
    <edge source="BFA" target="CAN">
      <data key="d0">29899</data>
    </edge>
    <edge source="BFA" target="FRA">
      <data key="d0">1641212</data>
    </edge>
    <edge source="BFA" target="DEU">
      <data key="d0">661384</data>
    </edge>
    <edge source="BFA" target="CIV">
      <data key="d0">54625</data>
    </edge>
    <edge source="BFA" target="MYS">
      <data key="d0">30117</data>
    </edge>
    <edge source="BFA" target="MRT">
      <data key="d0">576560</data>
    </edge>
    <edge source="BFA" target="NLD">
      <data key="d0">1331727</data>
    </edge>
    <edge source="BFA" target="USA">
      <data key="d0">22120</data>
    </edge>
    <edge source="OMN" target="CMR">
      <data key="d0">31207</data>
    </edge>
    <edge source="OMN" target="CIV">
      <data key="d0">595334</data>
    </edge>
    <edge source="OMN" target="JOR">
      <data key="d0">75610</data>
    </edge>
    <edge source="OMN" target="LBN">
      <data key="d0">557501</data>
    </edge>
    <edge source="OMN" target="NLD">
      <data key="d0">42385</data>
    </edge>
    <edge source="OMN" target="PAK">
      <data key="d0">122525</data>
    </edge>
    <edge source="OMN" target="SAU">
      <data key="d0">53809405</data>
    </edge>
    <edge source="OMN" target="IND">
      <data key="d0">188156</data>
    </edge>
    <edge source="OMN" target="SGP">
      <data key="d0">93051</data>
    </edge>
    <edge source="OMN" target="ARE">
      <data key="d0">34590080</data>
    </edge>
    <edge source="OMN" target="EGY">
      <data key="d0">13113</data>
    </edge>
    <edge source="OMN" target="TZA">
      <data key="d0">207735</data>
    </edge>
    <edge source="MDA" target="BGR">
      <data key="d0">4786243</data>
    </edge>
    <edge source="MDA" target="BLR">
      <data key="d0">420122</data>
    </edge>
    <edge source="MDA" target="HRV">
      <data key="d0">133781</data>
    </edge>
    <edge source="MDA" target="CZE">
      <data key="d0">211858</data>
    </edge>
    <edge source="MDA" target="GEO">
      <data key="d0">1207897</data>
    </edge>
    <edge source="MDA" target="GRC">
      <data key="d0">93331</data>
    </edge>
    <edge source="MDA" target="ITA">
      <data key="d0">48505140</data>
    </edge>
    <edge source="MDA" target="LVA">
      <data key="d0">40522</data>
    </edge>
    <edge source="MDA" target="POL">
      <data key="d0">2807223</data>
    </edge>
    <edge source="MDA" target="PRT">
      <data key="d0">5601938</data>
    </edge>
    <edge source="MDA" target="ROU">
      <data key="d0">15600499</data>
    </edge>
    <edge source="MDA" target="RUS">
      <data key="d0">110576</data>
    </edge>
    <edge source="MDA" target="SRB">
      <data key="d0">1338854</data>
    </edge>
    <edge source="MDA" target="SVN">
      <data key="d0">378695</data>
    </edge>
    <edge source="MDA" target="ESP">
      <data key="d0">7773533</data>
    </edge>
    <edge source="MDA" target="USA">
      <data key="d0">11280</data>
    </edge>
    <edge source="PSE" target="AUT">
      <data key="d0">85540</data>
    </edge>
    <edge source="PSE" target="BEL">
      <data key="d0">131823</data>
    </edge>
    <edge source="PSE" target="CAN">
      <data key="d0">1577460</data>
    </edge>
    <edge source="PSE" target="DNK">
      <data key="d0">20789</data>
    </edge>
    <edge source="PSE" target="FRA">
      <data key="d0">453826</data>
    </edge>
    <edge source="PSE" target="DEU">
      <data key="d0">86561</data>
    </edge>
    <edge source="PSE" target="ISR">
      <data key="d0">6344233</data>
    </edge>
    <edge source="PSE" target="JPN">
      <data key="d0">65746</data>
    </edge>
    <edge source="PSE" target="JOR">
      <data key="d0">1459115</data>
    </edge>
    <edge source="PSE" target="KOR">
      <data key="d0">172275</data>
    </edge>
    <edge source="PSE" target="OMN">
      <data key="d0">252939</data>
    </edge>
    <edge source="PSE" target="NLD">
      <data key="d0">511186</data>
    </edge>
    <edge source="PSE" target="SAU">
      <data key="d0">7122269</data>
    </edge>
    <edge source="PSE" target="ZAF">
      <data key="d0">13850</data>
    </edge>
    <edge source="PSE" target="SWE">
      <data key="d0">58584</data>
    </edge>
    <edge source="PSE" target="CHE">
      <data key="d0">214822</data>
    </edge>
    <edge source="PSE" target="ARE">
      <data key="d0">5729507</data>
    </edge>
    <edge source="PSE" target="GBR">
      <data key="d0">293470</data>
    </edge>
    <edge source="PSE" target="USA">
      <data key="d0">1188060</data>
    </edge>
    <edge source="NAM" target="FRA">
      <data key="d0">49618</data>
    </edge>
    <edge source="NAM" target="IDN">
      <data key="d0">63394</data>
    </edge>
    <edge source="NAM" target="MWI">
      <data key="d0">11791</data>
    </edge>
    <edge source="NAM" target="ZAF">
      <data key="d0">28692</data>
    </edge>
    <edge source="NAM" target="ZWE">
      <data key="d0">35469</data>
    </edge>
  </graph>
</graphml>
