# Supplementary material for: Core-periphery structure in sectoral international trade networks: A new approach to an old theory
Source: PLoS One. 2020 Apr 2;15(4):e0229547. doi: 10.1371/journal.pone.0229547 (PMC7117750; doi:10.1371/journal.pone.0229547)
Supplement: S8 File — (ZIP) [file pone.0229547.s008.zip › S8_File/Networks 2012/43-ANIMAL,VEG.FATS,OILS,NES.graphml]

<?xml version='1.0' encoding='utf-8'?>
<graphml xmlns="http://graphml.graphdrawing.org/xmlns" xmlns:xsi="http://www.w3.org/2001/XMLSchema-instance" xsi:schemaLocation="http://graphml.graphdrawing.org/xmlns http://graphml.graphdrawing.org/xmlns/1.0/graphml.xsd">
  <key attr.name="weight" attr.type="long" for="edge" id="d0" />
  <graph edgedefault="directed">
    <node id="ALB" />
    <node id="SRB" />
    <node id="TUR" />
    <node id="DZA" />
    <node id="CAN" />
    <node id="CHN" />
    <node id="ITA" />
    <node id="NLD" />
    <node id="TUN" />
    <node id="ARG" />
    <node id="BOL" />
    <node id="BRA" />
    <node id="CHL" />
    <node id="COL" />
    <node id="CRI" />
    <node id="ECU" />
    <node id="FRA" />
    <node id="DEU" />
    <node id="JPN" />
    <node id="MYS" />
    <node id="MEX" />
    <node id="PAN" />
    <node id="PRY" />
    <node id="PER" />
    <node id="ZAF" />
    <node id="ESP" />
    <node id="GBR" />
    <node id="USA" />
    <node id="URY" />
    <node id="AUS" />
    <node id="BEL" />
    <node id="LKA" />
    <node id="HKG" />
    <node id="IDN" />
    <node id="KOR" />
    <node id="NZL" />
    <node id="PAK" />
    <node id="PHL" />
    <node id="POL" />
    <node id="SAU" />
    <node id="SEN" />
    <node id="IND" />
    <node id="SGP" />
    <node id="VNM" />
    <node id="ZWE" />
    <node id="THA" />
    <node id="ARE" />
    <node id="EGY" />
    <node id="TZA" />
    <node id="AUT" />
    <node id="BGR" />
    <node id="HRV" />
    <node id="CZE" />
    <node id="EST" />
    <node id="HUN" />
    <node id="IRL" />
    <node id="NOR" />
    <node id="RUS" />
    <node id="SVK" />
    <node id="SVN" />
    <node id="SWE" />
    <node id="CHE" />
    <node id="AZE" />
    <node id="GEO" />
    <node id="KAZ" />
    <node id="BLR" />
    <node id="DNK" />
    <node id="LVA" />
    <node id="LTU" />
    <node id="MDA" />
    <node id="CMR" />
    <node id="ETH" />
    <node id="FIN" />
    <node id="GRC" />
    <node id="ISR" />
    <node id="JOR" />
    <node id="LBN" />
    <node id="MAR" />
    <node id="PRT" />
    <node id="ROU" />
    <node id="SLV" />
    <node id="GTM" />
    <node id="CIV" />
    <node id="MOZ" />
    <node id="NIC" />
    <node id="UKR" />
    <node id="MKD" />
    <node id="BFA" />
    <node id="CAF" />
    <node id="HND" />
    <node id="KHM" />
    <node id="BEN" />
    <node id="GHA" />
    <node id="MDG" />
    <node id="OMN" />
    <node id="TGO" />
    <node id="JAM" />
    <node id="NER" />
    <node id="PSE" />
    <node id="MUS" />
    <node id="GMB" />
    <node id="KGZ" />
    <node id="MWI" />
    <node id="MRT" />
    <node id="UGA" />
    <node id="ARM" />
    <node id="NAM" />
    <node id="BWA" />
    <node id="BDI" />
    <edge source="ALB" target="SRB">
      <data key="d0">16149</data>
    </edge>
    <edge source="ALB" target="TUR">
      <data key="d0">153184</data>
    </edge>
    <edge source="SRB" target="AUT">
      <data key="d0">86094</data>
    </edge>
    <edge source="SRB" target="BGR">
      <data key="d0">55307</data>
    </edge>
    <edge source="SRB" target="HRV">
      <data key="d0">3546112</data>
    </edge>
    <edge source="SRB" target="DEU">
      <data key="d0">137973</data>
    </edge>
    <edge source="SRB" target="HUN">
      <data key="d0">13400</data>
    </edge>
    <edge source="SRB" target="ITA">
      <data key="d0">121447</data>
    </edge>
    <edge source="SRB" target="NLD">
      <data key="d0">2166379</data>
    </edge>
    <edge source="SRB" target="ROU">
      <data key="d0">25423</data>
    </edge>
    <edge source="SRB" target="SVK">
      <data key="d0">96511</data>
    </edge>
    <edge source="SRB" target="SVN">
      <data key="d0">416852</data>
    </edge>
    <edge source="SRB" target="UKR">
      <data key="d0">15124</data>
    </edge>
    <edge source="SRB" target="MKD">
      <data key="d0">1094267</data>
    </edge>
    <edge source="TUR" target="ALB">
      <data key="d0">152631</data>
    </edge>
    <edge source="TUR" target="DZA">
      <data key="d0">362207</data>
    </edge>
    <edge source="TUR" target="AZE">
      <data key="d0">368200</data>
    </edge>
    <edge source="TUR" target="AUS">
      <data key="d0">210729</data>
    </edge>
    <edge source="TUR" target="AUT">
      <data key="d0">157278</data>
    </edge>
    <edge source="TUR" target="BEL">
      <data key="d0">111840</data>
    </edge>
    <edge source="TUR" target="BGR">
      <data key="d0">277642</data>
    </edge>
    <edge source="TUR" target="BLR">
      <data key="d0">27108</data>
    </edge>
    <edge source="TUR" target="BEN">
      <data key="d0">20992</data>
    </edge>
    <edge source="TUR" target="ETH">
      <data key="d0">87559</data>
    </edge>
    <edge source="TUR" target="FRA">
      <data key="d0">68351</data>
    </edge>
    <edge source="TUR" target="GEO">
      <data key="d0">298678</data>
    </edge>
    <edge source="TUR" target="PSE">
      <data key="d0">252628</data>
    </edge>
    <edge source="TUR" target="DEU">
      <data key="d0">335755</data>
    </edge>
    <edge source="TUR" target="GHA">
      <data key="d0">282836</data>
    </edge>
    <edge source="TUR" target="GRC">
      <data key="d0">295627</data>
    </edge>
    <edge source="TUR" target="ISR">
      <data key="d0">10814216</data>
    </edge>
    <edge source="TUR" target="ITA">
      <data key="d0">69176</data>
    </edge>
    <edge source="TUR" target="CIV">
      <data key="d0">99832</data>
    </edge>
    <edge source="TUR" target="JPN">
      <data key="d0">98819</data>
    </edge>
    <edge source="TUR" target="KAZ">
      <data key="d0">1453954</data>
    </edge>
    <edge source="TUR" target="JOR">
      <data key="d0">2158152</data>
    </edge>
    <edge source="TUR" target="KOR">
      <data key="d0">548939</data>
    </edge>
    <edge source="TUR" target="KGZ">
      <data key="d0">13268</data>
    </edge>
    <edge source="TUR" target="LBN">
      <data key="d0">3611321</data>
    </edge>
    <edge source="TUR" target="MUS">
      <data key="d0">37259</data>
    </edge>
    <edge source="TUR" target="MAR">
      <data key="d0">24578</data>
    </edge>
    <edge source="TUR" target="NLD">
      <data key="d0">1408263</data>
    </edge>
    <edge source="TUR" target="NOR">
      <data key="d0">378619</data>
    </edge>
    <edge source="TUR" target="PAK">
      <data key="d0">10340</data>
    </edge>
    <edge source="TUR" target="PAN">
      <data key="d0">127431</data>
    </edge>
    <edge source="TUR" target="ROU">
      <data key="d0">61697</data>
    </edge>
    <edge source="TUR" target="RUS">
      <data key="d0">159832</data>
    </edge>
    <edge source="TUR" target="SAU">
      <data key="d0">618305</data>
    </edge>
    <edge source="TUR" target="SEN">
      <data key="d0">1579896</data>
    </edge>
    <edge source="TUR" target="SRB">
      <data key="d0">356108</data>
    </edge>
    <edge source="TUR" target="SGP">
      <data key="d0">123494</data>
    </edge>
    <edge source="TUR" target="ESP">
      <data key="d0">16271</data>
    </edge>
    <edge source="TUR" target="SWE">
      <data key="d0">292800</data>
    </edge>
    <edge source="TUR" target="ARE">
      <data key="d0">974427</data>
    </edge>
    <edge source="TUR" target="TUN">
      <data key="d0">16301</data>
    </edge>
    <edge source="TUR" target="UKR">
      <data key="d0">43957</data>
    </edge>
    <edge source="TUR" target="MKD">
      <data key="d0">78632</data>
    </edge>
    <edge source="TUR" target="EGY">
      <data key="d0">227272</data>
    </edge>
    <edge source="TUR" target="GBR">
      <data key="d0">36171</data>
    </edge>
    <edge source="TUR" target="TZA">
      <data key="d0">63804</data>
    </edge>
    <edge source="TUR" target="USA">
      <data key="d0">123072</data>
    </edge>
    <edge source="DZA" target="CAN">
      <data key="d0">12016</data>
    </edge>
    <edge source="DZA" target="CHN">
      <data key="d0">51494</data>
    </edge>
    <edge source="DZA" target="ITA">
      <data key="d0">31368</data>
    </edge>
    <edge source="DZA" target="NLD">
      <data key="d0">3826332</data>
    </edge>
    <edge source="DZA" target="TUN">
      <data key="d0">171738</data>
    </edge>
    <edge source="CAN" target="BOL">
      <data key="d0">12341</data>
    </edge>
    <edge source="CAN" target="CHN">
      <data key="d0">334206</data>
    </edge>
    <edge source="CAN" target="CRI">
      <data key="d0">860375</data>
    </edge>
    <edge source="CAN" target="SLV">
      <data key="d0">2073998</data>
    </edge>
    <edge source="CAN" target="FRA">
      <data key="d0">63325</data>
    </edge>
    <edge source="CAN" target="DEU">
      <data key="d0">882936</data>
    </edge>
    <edge source="CAN" target="GTM">
      <data key="d0">5907573</data>
    </edge>
    <edge source="CAN" target="HKG">
      <data key="d0">41309</data>
    </edge>
    <edge source="CAN" target="ISR">
      <data key="d0">23696</data>
    </edge>
    <edge source="CAN" target="CIV">
      <data key="d0">176482</data>
    </edge>
    <edge source="CAN" target="JPN">
      <data key="d0">22448</data>
    </edge>
    <edge source="CAN" target="KOR">
      <data key="d0">14877321</data>
    </edge>
    <edge source="CAN" target="MEX">
      <data key="d0">592538</data>
    </edge>
    <edge source="CAN" target="NLD">
      <data key="d0">563387</data>
    </edge>
    <edge source="CAN" target="NZL">
      <data key="d0">146480</data>
    </edge>
    <edge source="CAN" target="NOR">
      <data key="d0">112999</data>
    </edge>
    <edge source="CAN" target="PAK">
      <data key="d0">33706</data>
    </edge>
    <edge source="CAN" target="PAN">
      <data key="d0">1346703</data>
    </edge>
    <edge source="CAN" target="VNM">
      <data key="d0">292316</data>
    </edge>
    <edge source="CAN" target="GBR">
      <data key="d0">814914</data>
    </edge>
    <edge source="CAN" target="USA">
      <data key="d0">54615726</data>
    </edge>
    <edge source="CAN" target="BFA">
      <data key="d0">154495</data>
    </edge>
    <edge source="CHN" target="ALB">
      <data key="d0">109555</data>
    </edge>
    <edge source="CHN" target="DZA">
      <data key="d0">952023</data>
    </edge>
    <edge source="CHN" target="AZE">
      <data key="d0">63900</data>
    </edge>
    <edge source="CHN" target="ARG">
      <data key="d0">34322</data>
    </edge>
    <edge source="CHN" target="AUS">
      <data key="d0">3654476</data>
    </edge>
    <edge source="CHN" target="BEL">
      <data key="d0">3920946</data>
    </edge>
    <edge source="CHN" target="BRA">
      <data key="d0">730930</data>
    </edge>
    <edge source="CHN" target="KHM">
      <data key="d0">25286</data>
    </edge>
    <edge source="CHN" target="CAN">
      <data key="d0">1308175</data>
    </edge>
    <edge source="CHN" target="LKA">
      <data key="d0">56550</data>
    </edge>
    <edge source="CHN" target="CHL">
      <data key="d0">121357</data>
    </edge>
    <edge source="CHN" target="COL">
      <data key="d0">376434</data>
    </edge>
    <edge source="CHN" target="HRV">
      <data key="d0">121395</data>
    </edge>
    <edge source="CHN" target="CZE">
      <data key="d0">150000</data>
    </edge>
    <edge source="CHN" target="BEN">
      <data key="d0">24421</data>
    </edge>
    <edge source="CHN" target="DNK">
      <data key="d0">78528</data>
    </edge>
    <edge source="CHN" target="SLV">
      <data key="d0">17200</data>
    </edge>
    <edge source="CHN" target="EST">
      <data key="d0">56556</data>
    </edge>
    <edge source="CHN" target="FRA">
      <data key="d0">4327101</data>
    </edge>
    <edge source="CHN" target="GEO">
      <data key="d0">31876</data>
    </edge>
    <edge source="CHN" target="DEU">
      <data key="d0">9809868</data>
    </edge>
    <edge source="CHN" target="GHA">
      <data key="d0">39196</data>
    </edge>
    <edge source="CHN" target="GRC">
      <data key="d0">2109446</data>
    </edge>
    <edge source="CHN" target="GTM">
      <data key="d0">100174</data>
    </edge>
    <edge source="CHN" target="HKG">
      <data key="d0">6732436</data>
    </edge>
    <edge source="CHN" target="IDN">
      <data key="d0">11734195</data>
    </edge>
    <edge source="CHN" target="IRL">
      <data key="d0">382711</data>
    </edge>
    <edge source="CHN" target="ISR">
      <data key="d0">461209</data>
    </edge>
    <edge source="CHN" target="ITA">
      <data key="d0">1429724</data>
    </edge>
    <edge source="CHN" target="JPN">
      <data key="d0">3884710</data>
    </edge>
    <edge source="CHN" target="JOR">
      <data key="d0">212357</data>
    </edge>
    <edge source="CHN" target="KOR">
      <data key="d0">11573845</data>
    </edge>
    <edge source="CHN" target="LBN">
      <data key="d0">87924</data>
    </edge>
    <edge source="CHN" target="LVA">
      <data key="d0">46901</data>
    </edge>
    <edge source="CHN" target="LTU">
      <data key="d0">16649</data>
    </edge>
    <edge source="CHN" target="MDG">
      <data key="d0">25804</data>
    </edge>
    <edge source="CHN" target="MYS">
      <data key="d0">7761240</data>
    </edge>
    <edge source="CHN" target="MEX">
      <data key="d0">993682</data>
    </edge>
    <edge source="CHN" target="MAR">
      <data key="d0">36613</data>
    </edge>
    <edge source="CHN" target="OMN">
      <data key="d0">15200</data>
    </edge>
    <edge source="CHN" target="NLD">
      <data key="d0">11719060</data>
    </edge>
    <edge source="CHN" target="NZL">
      <data key="d0">322660</data>
    </edge>
    <edge source="CHN" target="NIC">
      <data key="d0">15370</data>
    </edge>
    <edge source="CHN" target="NOR">
      <data key="d0">15158</data>
    </edge>
    <edge source="CHN" target="PAK">
      <data key="d0">1307796</data>
    </edge>
    <edge source="CHN" target="PRY">
      <data key="d0">10912</data>
    </edge>
    <edge source="CHN" target="PER">
      <data key="d0">66865</data>
    </edge>
    <edge source="CHN" target="PHL">
      <data key="d0">1257840</data>
    </edge>
    <edge source="CHN" target="POL">
      <data key="d0">468772</data>
    </edge>
    <edge source="CHN" target="PRT">
      <data key="d0">161816</data>
    </edge>
    <edge source="CHN" target="ROU">
      <data key="d0">215286</data>
    </edge>
    <edge source="CHN" target="RUS">
      <data key="d0">4907034</data>
    </edge>
    <edge source="CHN" target="SAU">
      <data key="d0">648110</data>
    </edge>
    <edge source="CHN" target="SRB">
      <data key="d0">603735</data>
    </edge>
    <edge source="CHN" target="IND">
      <data key="d0">2395797</data>
    </edge>
    <edge source="CHN" target="SGP">
      <data key="d0">983541</data>
    </edge>
    <edge source="CHN" target="SVK">
      <data key="d0">12754</data>
    </edge>
    <edge source="CHN" target="VNM">
      <data key="d0">6530802</data>
    </edge>
    <edge source="CHN" target="SVN">
      <data key="d0">265216</data>
    </edge>
    <edge source="CHN" target="ZAF">
      <data key="d0">542812</data>
    </edge>
    <edge source="CHN" target="ESP">
      <data key="d0">2206374</data>
    </edge>
    <edge source="CHN" target="SWE">
      <data key="d0">65035</data>
    </edge>
    <edge source="CHN" target="THA">
      <data key="d0">15206220</data>
    </edge>
    <edge source="CHN" target="TGO">
      <data key="d0">10814</data>
    </edge>
    <edge source="CHN" target="ARE">
      <data key="d0">445933</data>
    </edge>
    <edge source="CHN" target="TUN">
      <data key="d0">243356</data>
    </edge>
    <edge source="CHN" target="TUR">
      <data key="d0">4949218</data>
    </edge>
    <edge source="CHN" target="UKR">
      <data key="d0">75557</data>
    </edge>
    <edge source="CHN" target="EGY">
      <data key="d0">512997</data>
    </edge>
    <edge source="CHN" target="GBR">
      <data key="d0">2321503</data>
    </edge>
    <edge source="CHN" target="TZA">
      <data key="d0">11382</data>
    </edge>
    <edge source="CHN" target="USA">
      <data key="d0">19581128</data>
    </edge>
    <edge source="CHN" target="URY">
      <data key="d0">243460</data>
    </edge>
    <edge source="ITA" target="ALB">
      <data key="d0">50436</data>
    </edge>
    <edge source="ITA" target="DZA">
      <data key="d0">580592</data>
    </edge>
    <edge source="ITA" target="ARG">
      <data key="d0">49308</data>
    </edge>
    <edge source="ITA" target="AUS">
      <data key="d0">226033</data>
    </edge>
    <edge source="ITA" target="AUT">
      <data key="d0">39424656</data>
    </edge>
    <edge source="ITA" target="BEL">
      <data key="d0">2154512</data>
    </edge>
    <edge source="ITA" target="BRA">
      <data key="d0">350085</data>
    </edge>
    <edge source="ITA" target="BGR">
      <data key="d0">165736</data>
    </edge>
    <edge source="ITA" target="CAN">
      <data key="d0">174476</data>
    </edge>
    <edge source="ITA" target="LKA">
      <data key="d0">11063</data>
    </edge>
    <edge source="ITA" target="CHL">
      <data key="d0">133022</data>
    </edge>
    <edge source="ITA" target="CHN">
      <data key="d0">1346773</data>
    </edge>
    <edge source="ITA" target="COL">
      <data key="d0">74562</data>
    </edge>
    <edge source="ITA" target="HRV">
      <data key="d0">1434772</data>
    </edge>
    <edge source="ITA" target="CZE">
      <data key="d0">1502293</data>
    </edge>
    <edge source="ITA" target="DNK">
      <data key="d0">440201</data>
    </edge>
    <edge source="ITA" target="ECU">
      <data key="d0">165721</data>
    </edge>
    <edge source="ITA" target="ETH">
      <data key="d0">33293</data>
    </edge>
    <edge source="ITA" target="EST">
      <data key="d0">13951</data>
    </edge>
    <edge source="ITA" target="FIN">
      <data key="d0">42349</data>
    </edge>
    <edge source="ITA" target="FRA">
      <data key="d0">18873248</data>
    </edge>
    <edge source="ITA" target="GEO">
      <data key="d0">10516</data>
    </edge>
    <edge source="ITA" target="DEU">
      <data key="d0">24145810</data>
    </edge>
    <edge source="ITA" target="GRC">
      <data key="d0">3419333</data>
    </edge>
    <edge source="ITA" target="HKG">
      <data key="d0">87220</data>
    </edge>
    <edge source="ITA" target="HUN">
      <data key="d0">2220541</data>
    </edge>
    <edge source="ITA" target="IDN">
      <data key="d0">402411</data>
    </edge>
    <edge source="ITA" target="IRL">
      <data key="d0">60796</data>
    </edge>
    <edge source="ITA" target="ISR">
      <data key="d0">1922563</data>
    </edge>
    <edge source="ITA" target="CIV">
      <data key="d0">14767</data>
    </edge>
    <edge source="ITA" target="JPN">
      <data key="d0">213997</data>
    </edge>
    <edge source="ITA" target="JOR">
      <data key="d0">331034</data>
    </edge>
    <edge source="ITA" target="KOR">
      <data key="d0">765952</data>
    </edge>
    <edge source="ITA" target="LBN">
      <data key="d0">77452</data>
    </edge>
    <edge source="ITA" target="LVA">
      <data key="d0">70135</data>
    </edge>
    <edge source="ITA" target="LTU">
      <data key="d0">1678728</data>
    </edge>
    <edge source="ITA" target="MYS">
      <data key="d0">365875</data>
    </edge>
    <edge source="ITA" target="MEX">
      <data key="d0">591409</data>
    </edge>
    <edge source="ITA" target="MDA">
      <data key="d0">60593</data>
    </edge>
    <edge source="ITA" target="MAR">
      <data key="d0">35895</data>
    </edge>
    <edge source="ITA" target="NLD">
      <data key="d0">9691859</data>
    </edge>
    <edge source="ITA" target="NZL">
      <data key="d0">28129</data>
    </edge>
    <edge source="ITA" target="NOR">
      <data key="d0">142918</data>
    </edge>
    <edge source="ITA" target="PAK">
      <data key="d0">73016</data>
    </edge>
    <edge source="ITA" target="PRY">
      <data key="d0">10019</data>
    </edge>
    <edge source="ITA" target="PER">
      <data key="d0">114996</data>
    </edge>
    <edge source="ITA" target="PHL">
      <data key="d0">46905</data>
    </edge>
    <edge source="ITA" target="POL">
      <data key="d0">4279455</data>
    </edge>
    <edge source="ITA" target="PRT">
      <data key="d0">892108</data>
    </edge>
    <edge source="ITA" target="ROU">
      <data key="d0">8367130</data>
    </edge>
    <edge source="ITA" target="RUS">
      <data key="d0">1932650</data>
    </edge>
    <edge source="ITA" target="SAU">
      <data key="d0">171988</data>
    </edge>
    <edge source="ITA" target="SRB">
      <data key="d0">847943</data>
    </edge>
    <edge source="ITA" target="IND">
      <data key="d0">846075</data>
    </edge>
    <edge source="ITA" target="SGP">
      <data key="d0">59907</data>
    </edge>
    <edge source="ITA" target="SVK">
      <data key="d0">360142</data>
    </edge>
    <edge source="ITA" target="VNM">
      <data key="d0">739547</data>
    </edge>
    <edge source="ITA" target="SVN">
      <data key="d0">1716230</data>
    </edge>
    <edge source="ITA" target="ZAF">
      <data key="d0">134004</data>
    </edge>
    <edge source="ITA" target="ESP">
      <data key="d0">14495023</data>
    </edge>
    <edge source="ITA" target="SWE">
      <data key="d0">1761691</data>
    </edge>
    <edge source="ITA" target="CHE">
      <data key="d0">3534140</data>
    </edge>
    <edge source="ITA" target="THA">
      <data key="d0">1168659</data>
    </edge>
    <edge source="ITA" target="ARE">
      <data key="d0">83802</data>
    </edge>
    <edge source="ITA" target="TUN">
      <data key="d0">136109</data>
    </edge>
    <edge source="ITA" target="TUR">
      <data key="d0">3123045</data>
    </edge>
    <edge source="ITA" target="UKR">
      <data key="d0">102806</data>
    </edge>
    <edge source="ITA" target="MKD">
      <data key="d0">238232</data>
    </edge>
    <edge source="ITA" target="EGY">
      <data key="d0">88837</data>
    </edge>
    <edge source="ITA" target="GBR">
      <data key="d0">2660554</data>
    </edge>
    <edge source="ITA" target="USA">
      <data key="d0">2587140</data>
    </edge>
    <edge source="ITA" target="BFA">
      <data key="d0">19343</data>
    </edge>
    <edge source="NLD" target="ARG">
      <data key="d0">1618772</data>
    </edge>
    <edge source="NLD" target="AUS">
      <data key="d0">160419</data>
    </edge>
    <edge source="NLD" target="AUT">
      <data key="d0">22094716</data>
    </edge>
    <edge source="NLD" target="BEL">
      <data key="d0">165916514</data>
    </edge>
    <edge source="NLD" target="BRA">
      <data key="d0">321482</data>
    </edge>
    <edge source="NLD" target="BGR">
      <data key="d0">136091</data>
    </edge>
    <edge source="NLD" target="BLR">
      <data key="d0">295002</data>
    </edge>
    <edge source="NLD" target="CAN">
      <data key="d0">499677</data>
    </edge>
    <edge source="NLD" target="LKA">
      <data key="d0">30103</data>
    </edge>
    <edge source="NLD" target="CHL">
      <data key="d0">210351</data>
    </edge>
    <edge source="NLD" target="CHN">
      <data key="d0">1611214</data>
    </edge>
    <edge source="NLD" target="COL">
      <data key="d0">114843</data>
    </edge>
    <edge source="NLD" target="HRV">
      <data key="d0">292794</data>
    </edge>
    <edge source="NLD" target="CZE">
      <data key="d0">5740641</data>
    </edge>
    <edge source="NLD" target="DNK">
      <data key="d0">45027523</data>
    </edge>
    <edge source="NLD" target="EST">
      <data key="d0">83707</data>
    </edge>
    <edge source="NLD" target="FIN">
      <data key="d0">29133730</data>
    </edge>
    <edge source="NLD" target="FRA">
      <data key="d0">75415208</data>
    </edge>
    <edge source="NLD" target="DEU">
      <data key="d0">1060333443</data>
    </edge>
    <edge source="NLD" target="GRC">
      <data key="d0">140702</data>
    </edge>
    <edge source="NLD" target="HUN">
      <data key="d0">5944931</data>
    </edge>
    <edge source="NLD" target="IDN">
      <data key="d0">117877</data>
    </edge>
    <edge source="NLD" target="IRL">
      <data key="d0">9297999</data>
    </edge>
    <edge source="NLD" target="ISR">
      <data key="d0">11637391</data>
    </edge>
    <edge source="NLD" target="ITA">
      <data key="d0">55937174</data>
    </edge>
    <edge source="NLD" target="JPN">
      <data key="d0">8342293</data>
    </edge>
    <edge source="NLD" target="KAZ">
      <data key="d0">14144</data>
    </edge>
    <edge source="NLD" target="KOR">
      <data key="d0">961369</data>
    </edge>
    <edge source="NLD" target="LBN">
      <data key="d0">307209</data>
    </edge>
    <edge source="NLD" target="LTU">
      <data key="d0">533418</data>
    </edge>
    <edge source="NLD" target="MYS">
      <data key="d0">52709</data>
    </edge>
    <edge source="NLD" target="MEX">
      <data key="d0">483048</data>
    </edge>
    <edge source="NLD" target="MAR">
      <data key="d0">777121</data>
    </edge>
    <edge source="NLD" target="NOR">
      <data key="d0">3272162</data>
    </edge>
    <edge source="NLD" target="PAN">
      <data key="d0">10463</data>
    </edge>
    <edge source="NLD" target="POL">
      <data key="d0">32658780</data>
    </edge>
    <edge source="NLD" target="PRT">
      <data key="d0">2247492</data>
    </edge>
    <edge source="NLD" target="ROU">
      <data key="d0">1268501</data>
    </edge>
    <edge source="NLD" target="RUS">
      <data key="d0">11351131</data>
    </edge>
    <edge source="NLD" target="SAU">
      <data key="d0">1576112</data>
    </edge>
    <edge source="NLD" target="SRB">
      <data key="d0">18387</data>
    </edge>
    <edge source="NLD" target="IND">
      <data key="d0">314720</data>
    </edge>
    <edge source="NLD" target="SGP">
      <data key="d0">238459</data>
    </edge>
    <edge source="NLD" target="SVK">
      <data key="d0">8741982</data>
    </edge>
    <edge source="NLD" target="VNM">
      <data key="d0">14962</data>
    </edge>
    <edge source="NLD" target="SVN">
      <data key="d0">495258</data>
    </edge>
    <edge source="NLD" target="ZAF">
      <data key="d0">1005314</data>
    </edge>
    <edge source="NLD" target="ESP">
      <data key="d0">127181658</data>
    </edge>
    <edge source="NLD" target="SWE">
      <data key="d0">105213938</data>
    </edge>
    <edge source="NLD" target="CHE">
      <data key="d0">5106924</data>
    </edge>
    <edge source="NLD" target="THA">
      <data key="d0">148904</data>
    </edge>
    <edge source="NLD" target="ARE">
      <data key="d0">384931</data>
    </edge>
    <edge source="NLD" target="TUN">
      <data key="d0">51719</data>
    </edge>
    <edge source="NLD" target="TUR">
      <data key="d0">2374687</data>
    </edge>
    <edge source="NLD" target="UKR">
      <data key="d0">46686</data>
    </edge>
    <edge source="NLD" target="MKD">
      <data key="d0">1034105</data>
    </edge>
    <edge source="NLD" target="EGY">
      <data key="d0">601438</data>
    </edge>
    <edge source="NLD" target="GBR">
      <data key="d0">123346358</data>
    </edge>
    <edge source="NLD" target="TZA">
      <data key="d0">36002</data>
    </edge>
    <edge source="NLD" target="USA">
      <data key="d0">19122505</data>
    </edge>
    <edge source="TUN" target="DZA">
      <data key="d0">1448406</data>
    </edge>
    <edge source="TUN" target="BEL">
      <data key="d0">218922</data>
    </edge>
    <edge source="TUN" target="ETH">
      <data key="d0">465588</data>
    </edge>
    <edge source="TUN" target="FRA">
      <data key="d0">35871</data>
    </edge>
    <edge source="TUN" target="DEU">
      <data key="d0">473607</data>
    </edge>
    <edge source="TUN" target="ITA">
      <data key="d0">6090185</data>
    </edge>
    <edge source="TUN" target="MAR">
      <data key="d0">7680217</data>
    </edge>
    <edge source="TUN" target="NLD">
      <data key="d0">230742</data>
    </edge>
    <edge source="TUN" target="SEN">
      <data key="d0">2368168</data>
    </edge>
    <edge source="TUN" target="ESP">
      <data key="d0">714121</data>
    </edge>
    <edge source="TUN" target="TUR">
      <data key="d0">11915</data>
    </edge>
    <edge source="ARG" target="BOL">
      <data key="d0">134134</data>
    </edge>
    <edge source="ARG" target="BRA">
      <data key="d0">21443418</data>
    </edge>
    <edge source="ARG" target="CHL">
      <data key="d0">143478120</data>
    </edge>
    <edge source="ARG" target="COL">
      <data key="d0">1499950</data>
    </edge>
    <edge source="ARG" target="CRI">
      <data key="d0">1296644</data>
    </edge>
    <edge source="ARG" target="ECU">
      <data key="d0">17998</data>
    </edge>
    <edge source="ARG" target="FRA">
      <data key="d0">2716266</data>
    </edge>
    <edge source="ARG" target="DEU">
      <data key="d0">15741848</data>
    </edge>
    <edge source="ARG" target="ITA">
      <data key="d0">2167821</data>
    </edge>
    <edge source="ARG" target="JPN">
      <data key="d0">760746</data>
    </edge>
    <edge source="ARG" target="MYS">
      <data key="d0">63487</data>
    </edge>
    <edge source="ARG" target="MEX">
      <data key="d0">799561</data>
    </edge>
    <edge source="ARG" target="NLD">
      <data key="d0">27282921</data>
    </edge>
    <edge source="ARG" target="PAN">
      <data key="d0">62754</data>
    </edge>
    <edge source="ARG" target="PRY">
      <data key="d0">22876</data>
    </edge>
    <edge source="ARG" target="PER">
      <data key="d0">182540</data>
    </edge>
    <edge source="ARG" target="ZAF">
      <data key="d0">4767695</data>
    </edge>
    <edge source="ARG" target="ESP">
      <data key="d0">149374</data>
    </edge>
    <edge source="ARG" target="TUN">
      <data key="d0">157708</data>
    </edge>
    <edge source="ARG" target="TUR">
      <data key="d0">614737</data>
    </edge>
    <edge source="ARG" target="GBR">
      <data key="d0">563682</data>
    </edge>
    <edge source="ARG" target="USA">
      <data key="d0">2267939</data>
    </edge>
    <edge source="ARG" target="URY">
      <data key="d0">11975766</data>
    </edge>
    <edge source="BOL" target="BRA">
      <data key="d0">32550</data>
    </edge>
    <edge source="BOL" target="CHL">
      <data key="d0">245190</data>
    </edge>
    <edge source="BOL" target="CHN">
      <data key="d0">106443</data>
    </edge>
    <edge source="BOL" target="JPN">
      <data key="d0">486168</data>
    </edge>
    <edge source="BOL" target="PER">
      <data key="d0">150213</data>
    </edge>
    <edge source="BOL" target="USA">
      <data key="d0">224667</data>
    </edge>
    <edge source="BRA" target="ARG">
      <data key="d0">6801646</data>
    </edge>
    <edge source="BRA" target="AUS">
      <data key="d0">156035</data>
    </edge>
    <edge source="BRA" target="BEL">
      <data key="d0">3346687</data>
    </edge>
    <edge source="BRA" target="BOL">
      <data key="d0">373282</data>
    </edge>
    <edge source="BRA" target="CAN">
      <data key="d0">40283</data>
    </edge>
    <edge source="BRA" target="CHL">
      <data key="d0">2502770</data>
    </edge>
    <edge source="BRA" target="CHN">
      <data key="d0">13437502</data>
    </edge>
    <edge source="BRA" target="COL">
      <data key="d0">4069661</data>
    </edge>
    <edge source="BRA" target="CRI">
      <data key="d0">329446</data>
    </edge>
    <edge source="BRA" target="DNK">
      <data key="d0">107104</data>
    </edge>
    <edge source="BRA" target="ECU">
      <data key="d0">939178</data>
    </edge>
    <edge source="BRA" target="SLV">
      <data key="d0">270946</data>
    </edge>
    <edge source="BRA" target="FRA">
      <data key="d0">1838133</data>
    </edge>
    <edge source="BRA" target="DEU">
      <data key="d0">17710015</data>
    </edge>
    <edge source="BRA" target="GTM">
      <data key="d0">420328</data>
    </edge>
    <edge source="BRA" target="HKG">
      <data key="d0">453267</data>
    </edge>
    <edge source="BRA" target="IDN">
      <data key="d0">724614</data>
    </edge>
    <edge source="BRA" target="IRL">
      <data key="d0">380034</data>
    </edge>
    <edge source="BRA" target="ISR">
      <data key="d0">1030471</data>
    </edge>
    <edge source="BRA" target="ITA">
      <data key="d0">6521758</data>
    </edge>
    <edge source="BRA" target="CIV">
      <data key="d0">169641</data>
    </edge>
    <edge source="BRA" target="JPN">
      <data key="d0">32114791</data>
    </edge>
    <edge source="BRA" target="KOR">
      <data key="d0">1663604</data>
    </edge>
    <edge source="BRA" target="MYS">
      <data key="d0">23000</data>
    </edge>
    <edge source="BRA" target="MEX">
      <data key="d0">1645268</data>
    </edge>
    <edge source="BRA" target="MOZ">
      <data key="d0">248300</data>
    </edge>
    <edge source="BRA" target="NLD">
      <data key="d0">24842822</data>
    </edge>
    <edge source="BRA" target="NZL">
      <data key="d0">12240</data>
    </edge>
    <edge source="BRA" target="NIC">
      <data key="d0">12898</data>
    </edge>
    <edge source="BRA" target="PAK">
      <data key="d0">144494</data>
    </edge>
    <edge source="BRA" target="PAN">
      <data key="d0">31123</data>
    </edge>
    <edge source="BRA" target="PRY">
      <data key="d0">1620199</data>
    </edge>
    <edge source="BRA" target="PER">
      <data key="d0">2657171</data>
    </edge>
    <edge source="BRA" target="PHL">
      <data key="d0">149413</data>
    </edge>
    <edge source="BRA" target="PRT">
      <data key="d0">1423612</data>
    </edge>
    <edge source="BRA" target="ROU">
      <data key="d0">74365</data>
    </edge>
    <edge source="BRA" target="RUS">
      <data key="d0">27850</data>
    </edge>
    <edge source="BRA" target="SAU">
      <data key="d0">136141</data>
    </edge>
    <edge source="BRA" target="IND">
      <data key="d0">2620015</data>
    </edge>
    <edge source="BRA" target="SGP">
      <data key="d0">90350</data>
    </edge>
    <edge source="BRA" target="VNM">
      <data key="d0">10731</data>
    </edge>
    <edge source="BRA" target="ZAF">
      <data key="d0">1828246</data>
    </edge>
    <edge source="BRA" target="ZWE">
      <data key="d0">50630</data>
    </edge>
    <edge source="BRA" target="ESP">
      <data key="d0">2069382</data>
    </edge>
    <edge source="BRA" target="SWE">
      <data key="d0">4155701</data>
    </edge>
    <edge source="BRA" target="THA">
      <data key="d0">175670</data>
    </edge>
    <edge source="BRA" target="ARE">
      <data key="d0">64698</data>
    </edge>
    <edge source="BRA" target="TUN">
      <data key="d0">64273</data>
    </edge>
    <edge source="BRA" target="TUR">
      <data key="d0">2430583</data>
    </edge>
    <edge source="BRA" target="EGY">
      <data key="d0">1211579</data>
    </edge>
    <edge source="BRA" target="GBR">
      <data key="d0">1891105</data>
    </edge>
    <edge source="BRA" target="USA">
      <data key="d0">55989200</data>
    </edge>
    <edge source="BRA" target="URY">
      <data key="d0">2134738</data>
    </edge>
    <edge source="CHL" target="ARG">
      <data key="d0">25457</data>
    </edge>
    <edge source="CHL" target="BEL">
      <data key="d0">273497</data>
    </edge>
    <edge source="CHL" target="COL">
      <data key="d0">17603</data>
    </edge>
    <edge source="CHL" target="ECU">
      <data key="d0">38280</data>
    </edge>
    <edge source="CHL" target="FIN">
      <data key="d0">21261</data>
    </edge>
    <edge source="CHL" target="HND">
      <data key="d0">43569</data>
    </edge>
    <edge source="CHL" target="MEX">
      <data key="d0">29063</data>
    </edge>
    <edge source="CHL" target="NOR">
      <data key="d0">47924</data>
    </edge>
    <edge source="CHL" target="PRY">
      <data key="d0">22408</data>
    </edge>
    <edge source="CHL" target="PER">
      <data key="d0">178039</data>
    </edge>
    <edge source="CHL" target="PHL">
      <data key="d0">845926</data>
    </edge>
    <edge source="CHL" target="ESP">
      <data key="d0">20335</data>
    </edge>
    <edge source="CHL" target="GBR">
      <data key="d0">706737</data>
    </edge>
    <edge source="COL" target="ARG">
      <data key="d0">21959</data>
    </edge>
    <edge source="COL" target="AUS">
      <data key="d0">1197145</data>
    </edge>
    <edge source="COL" target="BOL">
      <data key="d0">107378</data>
    </edge>
    <edge source="COL" target="BRA">
      <data key="d0">19326</data>
    </edge>
    <edge source="COL" target="CHL">
      <data key="d0">7490076</data>
    </edge>
    <edge source="COL" target="CHN">
      <data key="d0">90690</data>
    </edge>
    <edge source="COL" target="ECU">
      <data key="d0">145116</data>
    </edge>
    <edge source="COL" target="SLV">
      <data key="d0">10320</data>
    </edge>
    <edge source="COL" target="JAM">
      <data key="d0">246384</data>
    </edge>
    <edge source="COL" target="JPN">
      <data key="d0">159437</data>
    </edge>
    <edge source="COL" target="MEX">
      <data key="d0">94177</data>
    </edge>
    <edge source="COL" target="NLD">
      <data key="d0">1918167</data>
    </edge>
    <edge source="COL" target="NZL">
      <data key="d0">2579115</data>
    </edge>
    <edge source="COL" target="PAN">
      <data key="d0">644918</data>
    </edge>
    <edge source="COL" target="PER">
      <data key="d0">32618</data>
    </edge>
    <edge source="COL" target="USA">
      <data key="d0">3506884</data>
    </edge>
    <edge source="CRI" target="CHL">
      <data key="d0">39930</data>
    </edge>
    <edge source="CRI" target="SLV">
      <data key="d0">508717</data>
    </edge>
    <edge source="CRI" target="GTM">
      <data key="d0">645804</data>
    </edge>
    <edge source="CRI" target="HND">
      <data key="d0">507397</data>
    </edge>
    <edge source="CRI" target="NIC">
      <data key="d0">2213149</data>
    </edge>
    <edge source="CRI" target="PAN">
      <data key="d0">5112129</data>
    </edge>
    <edge source="ECU" target="ARG">
      <data key="d0">399651</data>
    </edge>
    <edge source="ECU" target="BRA">
      <data key="d0">184440</data>
    </edge>
    <edge source="ECU" target="CHL">
      <data key="d0">24461264</data>
    </edge>
    <edge source="ECU" target="COL">
      <data key="d0">4059038</data>
    </edge>
    <edge source="ECU" target="DEU">
      <data key="d0">81713</data>
    </edge>
    <edge source="ECU" target="GTM">
      <data key="d0">1935196</data>
    </edge>
    <edge source="ECU" target="ITA">
      <data key="d0">614504</data>
    </edge>
    <edge source="ECU" target="MEX">
      <data key="d0">2805600</data>
    </edge>
    <edge source="ECU" target="NLD">
      <data key="d0">1315737</data>
    </edge>
    <edge source="ECU" target="PER">
      <data key="d0">2774657</data>
    </edge>
    <edge source="ECU" target="USA">
      <data key="d0">1455686</data>
    </edge>
    <edge source="FRA" target="DZA">
      <data key="d0">1125434</data>
    </edge>
    <edge source="FRA" target="ARG">
      <data key="d0">69290</data>
    </edge>
    <edge source="FRA" target="AUS">
      <data key="d0">179710</data>
    </edge>
    <edge source="FRA" target="AUT">
      <data key="d0">59559</data>
    </edge>
    <edge source="FRA" target="BEL">
      <data key="d0">27199065</data>
    </edge>
    <edge source="FRA" target="BRA">
      <data key="d0">178395</data>
    </edge>
    <edge source="FRA" target="BGR">
      <data key="d0">59804</data>
    </edge>
    <edge source="FRA" target="CMR">
      <data key="d0">52284</data>
    </edge>
    <edge source="FRA" target="CAN">
      <data key="d0">346493</data>
    </edge>
    <edge source="FRA" target="CHL">
      <data key="d0">18017</data>
    </edge>
    <edge source="FRA" target="CHN">
      <data key="d0">1279313</data>
    </edge>
    <edge source="FRA" target="COL">
      <data key="d0">60548</data>
    </edge>
    <edge source="FRA" target="CZE">
      <data key="d0">261216</data>
    </edge>
    <edge source="FRA" target="BEN">
      <data key="d0">27722</data>
    </edge>
    <edge source="FRA" target="DNK">
      <data key="d0">614792</data>
    </edge>
    <edge source="FRA" target="FIN">
      <data key="d0">527849</data>
    </edge>
    <edge source="FRA" target="DEU">
      <data key="d0">22275450</data>
    </edge>
    <edge source="FRA" target="GRC">
      <data key="d0">308827</data>
    </edge>
    <edge source="FRA" target="HKG">
      <data key="d0">49973</data>
    </edge>
    <edge source="FRA" target="HUN">
      <data key="d0">101332</data>
    </edge>
    <edge source="FRA" target="IDN">
      <data key="d0">304445</data>
    </edge>
    <edge source="FRA" target="IRL">
      <data key="d0">3209009</data>
    </edge>
    <edge source="FRA" target="ISR">
      <data key="d0">108751</data>
    </edge>
    <edge source="FRA" target="ITA">
      <data key="d0">22481638</data>
    </edge>
    <edge source="FRA" target="CIV">
      <data key="d0">69419</data>
    </edge>
    <edge source="FRA" target="JPN">
      <data key="d0">658258</data>
    </edge>
    <edge source="FRA" target="JOR">
      <data key="d0">288294</data>
    </edge>
    <edge source="FRA" target="KOR">
      <data key="d0">314089</data>
    </edge>
    <edge source="FRA" target="LBN">
      <data key="d0">43336</data>
    </edge>
    <edge source="FRA" target="LVA">
      <data key="d0">237303</data>
    </edge>
    <edge source="FRA" target="LTU">
      <data key="d0">17290</data>
    </edge>
    <edge source="FRA" target="MDG">
      <data key="d0">50430</data>
    </edge>
    <edge source="FRA" target="MYS">
      <data key="d0">29489</data>
    </edge>
    <edge source="FRA" target="MEX">
      <data key="d0">617351</data>
    </edge>
    <edge source="FRA" target="MDA">
      <data key="d0">246291</data>
    </edge>
    <edge source="FRA" target="MAR">
      <data key="d0">1347900</data>
    </edge>
    <edge source="FRA" target="NLD">
      <data key="d0">20791149</data>
    </edge>
    <edge source="FRA" target="NZL">
      <data key="d0">58456</data>
    </edge>
    <edge source="FRA" target="NOR">
      <data key="d0">16849</data>
    </edge>
    <edge source="FRA" target="PER">
      <data key="d0">73094</data>
    </edge>
    <edge source="FRA" target="PHL">
      <data key="d0">19470</data>
    </edge>
    <edge source="FRA" target="POL">
      <data key="d0">1229201</data>
    </edge>
    <edge source="FRA" target="PRT">
      <data key="d0">187123</data>
    </edge>
    <edge source="FRA" target="ROU">
      <data key="d0">835633</data>
    </edge>
    <edge source="FRA" target="RUS">
      <data key="d0">18597</data>
    </edge>
    <edge source="FRA" target="SEN">
      <data key="d0">92119</data>
    </edge>
    <edge source="FRA" target="SRB">
      <data key="d0">49642</data>
    </edge>
    <edge source="FRA" target="IND">
      <data key="d0">294061</data>
    </edge>
    <edge source="FRA" target="SGP">
      <data key="d0">12055</data>
    </edge>
    <edge source="FRA" target="SVK">
      <data key="d0">35943</data>
    </edge>
    <edge source="FRA" target="VNM">
      <data key="d0">136370</data>
    </edge>
    <edge source="FRA" target="SVN">
      <data key="d0">28446</data>
    </edge>
    <edge source="FRA" target="ZAF">
      <data key="d0">182651</data>
    </edge>
    <edge source="FRA" target="ESP">
      <data key="d0">28458197</data>
    </edge>
    <edge source="FRA" target="SWE">
      <data key="d0">270727</data>
    </edge>
    <edge source="FRA" target="CHE">
      <data key="d0">1648733</data>
    </edge>
    <edge source="FRA" target="THA">
      <data key="d0">101226</data>
    </edge>
    <edge source="FRA" target="ARE">
      <data key="d0">396610</data>
    </edge>
    <edge source="FRA" target="TUN">
      <data key="d0">585537</data>
    </edge>
    <edge source="FRA" target="TUR">
      <data key="d0">176274</data>
    </edge>
    <edge source="FRA" target="EGY">
      <data key="d0">2819514</data>
    </edge>
    <edge source="FRA" target="GBR">
      <data key="d0">4074692</data>
    </edge>
    <edge source="FRA" target="USA">
      <data key="d0">3121635</data>
    </edge>
    <edge source="FRA" target="BFA">
      <data key="d0">30646</data>
    </edge>
    <edge source="DEU" target="ALB">
      <data key="d0">102270</data>
    </edge>
    <edge source="DEU" target="DZA">
      <data key="d0">2629559</data>
    </edge>
    <edge source="DEU" target="ARG">
      <data key="d0">4965960</data>
    </edge>
    <edge source="DEU" target="AUS">
      <data key="d0">2855094</data>
    </edge>
    <edge source="DEU" target="AUT">
      <data key="d0">23228428</data>
    </edge>
    <edge source="DEU" target="BEL">
      <data key="d0">53204257</data>
    </edge>
    <edge source="DEU" target="BOL">
      <data key="d0">44132</data>
    </edge>
    <edge source="DEU" target="BRA">
      <data key="d0">3914636</data>
    </edge>
    <edge source="DEU" target="BGR">
      <data key="d0">1487547</data>
    </edge>
    <edge source="DEU" target="BLR">
      <data key="d0">302744</data>
    </edge>
    <edge source="DEU" target="CMR">
      <data key="d0">83342</data>
    </edge>
    <edge source="DEU" target="CAN">
      <data key="d0">1009068</data>
    </edge>
    <edge source="DEU" target="LKA">
      <data key="d0">17134</data>
    </edge>
    <edge source="DEU" target="CHL">
      <data key="d0">275442</data>
    </edge>
    <edge source="DEU" target="CHN">
      <data key="d0">4620476</data>
    </edge>
    <edge source="DEU" target="COL">
      <data key="d0">985508</data>
    </edge>
    <edge source="DEU" target="CRI">
      <data key="d0">66169</data>
    </edge>
    <edge source="DEU" target="HRV">
      <data key="d0">949693</data>
    </edge>
    <edge source="DEU" target="CZE">
      <data key="d0">15966624</data>
    </edge>
    <edge source="DEU" target="DNK">
      <data key="d0">127667568</data>
    </edge>
    <edge source="DEU" target="ECU">
      <data key="d0">88931</data>
    </edge>
    <edge source="DEU" target="SLV">
      <data key="d0">11447</data>
    </edge>
    <edge source="DEU" target="EST">
      <data key="d0">927941</data>
    </edge>
    <edge source="DEU" target="FIN">
      <data key="d0">3220979</data>
    </edge>
    <edge source="DEU" target="FRA">
      <data key="d0">58322535</data>
    </edge>
    <edge source="DEU" target="GRC">
      <data key="d0">7184081</data>
    </edge>
    <edge source="DEU" target="GTM">
      <data key="d0">61580</data>
    </edge>
    <edge source="DEU" target="HND">
      <data key="d0">24237</data>
    </edge>
    <edge source="DEU" target="HKG">
      <data key="d0">2134855</data>
    </edge>
    <edge source="DEU" target="HUN">
      <data key="d0">17643929</data>
    </edge>
    <edge source="DEU" target="IDN">
      <data key="d0">983468</data>
    </edge>
    <edge source="DEU" target="IRL">
      <data key="d0">3656082</data>
    </edge>
    <edge source="DEU" target="ISR">
      <data key="d0">2441768</data>
    </edge>
    <edge source="DEU" target="ITA">
      <data key="d0">41924264</data>
    </edge>
    <edge source="DEU" target="CIV">
      <data key="d0">134233</data>
    </edge>
    <edge source="DEU" target="JPN">
      <data key="d0">9559060</data>
    </edge>
    <edge source="DEU" target="KAZ">
      <data key="d0">1424020</data>
    </edge>
    <edge source="DEU" target="JOR">
      <data key="d0">81573</data>
    </edge>
    <edge source="DEU" target="KOR">
      <data key="d0">4153871</data>
    </edge>
    <edge source="DEU" target="LBN">
      <data key="d0">113873</data>
    </edge>
    <edge source="DEU" target="LVA">
      <data key="d0">222047</data>
    </edge>
    <edge source="DEU" target="LTU">
      <data key="d0">5972147</data>
    </edge>
    <edge source="DEU" target="MYS">
      <data key="d0">355776</data>
    </edge>
    <edge source="DEU" target="MUS">
      <data key="d0">193469</data>
    </edge>
    <edge source="DEU" target="MEX">
      <data key="d0">1069412</data>
    </edge>
    <edge source="DEU" target="MDA">
      <data key="d0">535262</data>
    </edge>
    <edge source="DEU" target="MAR">
      <data key="d0">480264</data>
    </edge>
    <edge source="DEU" target="OMN">
      <data key="d0">94748</data>
    </edge>
    <edge source="DEU" target="NLD">
      <data key="d0">236923376</data>
    </edge>
    <edge source="DEU" target="NZL">
      <data key="d0">749541</data>
    </edge>
    <edge source="DEU" target="NIC">
      <data key="d0">26662</data>
    </edge>
    <edge source="DEU" target="NOR">
      <data key="d0">11644404</data>
    </edge>
    <edge source="DEU" target="PAK">
      <data key="d0">490235</data>
    </edge>
    <edge source="DEU" target="PER">
      <data key="d0">240376</data>
    </edge>
    <edge source="DEU" target="PHL">
      <data key="d0">197194</data>
    </edge>
    <edge source="DEU" target="POL">
      <data key="d0">98775047</data>
    </edge>
    <edge source="DEU" target="PRT">
      <data key="d0">9138779</data>
    </edge>
    <edge source="DEU" target="ROU">
      <data key="d0">6677176</data>
    </edge>
    <edge source="DEU" target="RUS">
      <data key="d0">14172190</data>
    </edge>
    <edge source="DEU" target="SAU">
      <data key="d0">1032192</data>
    </edge>
    <edge source="DEU" target="SRB">
      <data key="d0">1314949</data>
    </edge>
    <edge source="DEU" target="IND">
      <data key="d0">2217402</data>
    </edge>
    <edge source="DEU" target="SGP">
      <data key="d0">1022080</data>
    </edge>
    <edge source="DEU" target="SVK">
      <data key="d0">12752004</data>
    </edge>
    <edge source="DEU" target="VNM">
      <data key="d0">1603074</data>
    </edge>
    <edge source="DEU" target="SVN">
      <data key="d0">2075652</data>
    </edge>
    <edge source="DEU" target="ZAF">
      <data key="d0">1228067</data>
    </edge>
    <edge source="DEU" target="ESP">
      <data key="d0">34132018</data>
    </edge>
    <edge source="DEU" target="SWE">
      <data key="d0">53968353</data>
    </edge>
    <edge source="DEU" target="CHE">
      <data key="d0">15955268</data>
    </edge>
    <edge source="DEU" target="THA">
      <data key="d0">1933856</data>
    </edge>
    <edge source="DEU" target="ARE">
      <data key="d0">306697</data>
    </edge>
    <edge source="DEU" target="TUN">
      <data key="d0">3672604</data>
    </edge>
    <edge source="DEU" target="TUR">
      <data key="d0">5587909</data>
    </edge>
    <edge source="DEU" target="UKR">
      <data key="d0">1950320</data>
    </edge>
    <edge source="DEU" target="MKD">
      <data key="d0">35838</data>
    </edge>
    <edge source="DEU" target="EGY">
      <data key="d0">1405182</data>
    </edge>
    <edge source="DEU" target="GBR">
      <data key="d0">88128796</data>
    </edge>
    <edge source="DEU" target="USA">
      <data key="d0">34430784</data>
    </edge>
    <edge source="DEU" target="URY">
      <data key="d0">72261</data>
    </edge>
    <edge source="JPN" target="AUS">
      <data key="d0">90451</data>
    </edge>
    <edge source="JPN" target="BEL">
      <data key="d0">43447</data>
    </edge>
    <edge source="JPN" target="BRA">
      <data key="d0">23740</data>
    </edge>
    <edge source="JPN" target="BGR">
      <data key="d0">11726</data>
    </edge>
    <edge source="JPN" target="CHN">
      <data key="d0">8654502</data>
    </edge>
    <edge source="JPN" target="FRA">
      <data key="d0">1482383</data>
    </edge>
    <edge source="JPN" target="DEU">
      <data key="d0">129525</data>
    </edge>
    <edge source="JPN" target="HKG">
      <data key="d0">212710</data>
    </edge>
    <edge source="JPN" target="IDN">
      <data key="d0">3116340</data>
    </edge>
    <edge source="JPN" target="IRL">
      <data key="d0">11801</data>
    </edge>
    <edge source="JPN" target="ITA">
      <data key="d0">187154</data>
    </edge>
    <edge source="JPN" target="KOR">
      <data key="d0">24926400</data>
    </edge>
    <edge source="JPN" target="MYS">
      <data key="d0">2637551</data>
    </edge>
    <edge source="JPN" target="MEX">
      <data key="d0">59971</data>
    </edge>
    <edge source="JPN" target="NLD">
      <data key="d0">393162</data>
    </edge>
    <edge source="JPN" target="PER">
      <data key="d0">10210</data>
    </edge>
    <edge source="JPN" target="PHL">
      <data key="d0">393262</data>
    </edge>
    <edge source="JPN" target="RUS">
      <data key="d0">35917</data>
    </edge>
    <edge source="JPN" target="SAU">
      <data key="d0">27210</data>
    </edge>
    <edge source="JPN" target="IND">
      <data key="d0">427300</data>
    </edge>
    <edge source="JPN" target="SGP">
      <data key="d0">1493846</data>
    </edge>
    <edge source="JPN" target="VNM">
      <data key="d0">1757307</data>
    </edge>
    <edge source="JPN" target="ESP">
      <data key="d0">149332</data>
    </edge>
    <edge source="JPN" target="THA">
      <data key="d0">2337283</data>
    </edge>
    <edge source="JPN" target="ARE">
      <data key="d0">408057</data>
    </edge>
    <edge source="JPN" target="TUR">
      <data key="d0">288629</data>
    </edge>
    <edge source="JPN" target="UKR">
      <data key="d0">90439</data>
    </edge>
    <edge source="JPN" target="GBR">
      <data key="d0">271190</data>
    </edge>
    <edge source="JPN" target="USA">
      <data key="d0">4293695</data>
    </edge>
    <edge source="MYS" target="ALB">
      <data key="d0">50828</data>
    </edge>
    <edge source="MYS" target="DZA">
      <data key="d0">36541126</data>
    </edge>
    <edge source="MYS" target="ARG">
      <data key="d0">17713917</data>
    </edge>
    <edge source="MYS" target="AUS">
      <data key="d0">36257953</data>
    </edge>
    <edge source="MYS" target="ARM">
      <data key="d0">24149</data>
    </edge>
    <edge source="MYS" target="BEL">
      <data key="d0">8424878</data>
    </edge>
    <edge source="MYS" target="BOL">
      <data key="d0">37782</data>
    </edge>
    <edge source="MYS" target="BRA">
      <data key="d0">57644718</data>
    </edge>
    <edge source="MYS" target="BGR">
      <data key="d0">2296557</data>
    </edge>
    <edge source="MYS" target="BLR">
      <data key="d0">109205</data>
    </edge>
    <edge source="MYS" target="KHM">
      <data key="d0">144925</data>
    </edge>
    <edge source="MYS" target="CMR">
      <data key="d0">1109327</data>
    </edge>
    <edge source="MYS" target="CAN">
      <data key="d0">12765700</data>
    </edge>
    <edge source="MYS" target="LKA">
      <data key="d0">31070757</data>
    </edge>
    <edge source="MYS" target="CHL">
      <data key="d0">6716795</data>
    </edge>
    <edge source="MYS" target="CHN">
      <data key="d0">790536046</data>
    </edge>
    <edge source="MYS" target="COL">
      <data key="d0">2665651</data>
    </edge>
    <edge source="MYS" target="CRI">
      <data key="d0">1890398</data>
    </edge>
    <edge source="MYS" target="HRV">
      <data key="d0">471612</data>
    </edge>
    <edge source="MYS" target="BEN">
      <data key="d0">616944</data>
    </edge>
    <edge source="MYS" target="DNK">
      <data key="d0">8148023</data>
    </edge>
    <edge source="MYS" target="ECU">
      <data key="d0">394449</data>
    </edge>
    <edge source="MYS" target="SLV">
      <data key="d0">35538</data>
    </edge>
    <edge source="MYS" target="ETH">
      <data key="d0">1548673</data>
    </edge>
    <edge source="MYS" target="EST">
      <data key="d0">838681</data>
    </edge>
    <edge source="MYS" target="FIN">
      <data key="d0">1580289</data>
    </edge>
    <edge source="MYS" target="FRA">
      <data key="d0">2961721</data>
    </edge>
    <edge source="MYS" target="GEO">
      <data key="d0">1358063</data>
    </edge>
    <edge source="MYS" target="GMB">
      <data key="d0">796937</data>
    </edge>
    <edge source="MYS" target="DEU">
      <data key="d0">96131451</data>
    </edge>
    <edge source="MYS" target="GHA">
      <data key="d0">2653861</data>
    </edge>
    <edge source="MYS" target="GRC">
      <data key="d0">30188039</data>
    </edge>
    <edge source="MYS" target="GTM">
      <data key="d0">2000951</data>
    </edge>
    <edge source="MYS" target="HKG">
      <data key="d0">2918934</data>
    </edge>
    <edge source="MYS" target="HUN">
      <data key="d0">991213</data>
    </edge>
    <edge source="MYS" target="IDN">
      <data key="d0">29685093</data>
    </edge>
    <edge source="MYS" target="ITA">
      <data key="d0">41105953</data>
    </edge>
    <edge source="MYS" target="CIV">
      <data key="d0">865536</data>
    </edge>
    <edge source="MYS" target="JAM">
      <data key="d0">31566</data>
    </edge>
    <edge source="MYS" target="JPN">
      <data key="d0">147886249</data>
    </edge>
    <edge source="MYS" target="KAZ">
      <data key="d0">5491385</data>
    </edge>
    <edge source="MYS" target="JOR">
      <data key="d0">14537907</data>
    </edge>
    <edge source="MYS" target="KOR">
      <data key="d0">202051298</data>
    </edge>
    <edge source="MYS" target="KGZ">
      <data key="d0">419538</data>
    </edge>
    <edge source="MYS" target="LBN">
      <data key="d0">4246529</data>
    </edge>
    <edge source="MYS" target="LVA">
      <data key="d0">410018</data>
    </edge>
    <edge source="MYS" target="LTU">
      <data key="d0">768489</data>
    </edge>
    <edge source="MYS" target="MDG">
      <data key="d0">9565263</data>
    </edge>
    <edge source="MYS" target="MWI">
      <data key="d0">1657183</data>
    </edge>
    <edge source="MYS" target="MRT">
      <data key="d0">5371226</data>
    </edge>
    <edge source="MYS" target="MUS">
      <data key="d0">1922596</data>
    </edge>
    <edge source="MYS" target="MEX">
      <data key="d0">23646241</data>
    </edge>
    <edge source="MYS" target="MAR">
      <data key="d0">4671174</data>
    </edge>
    <edge source="MYS" target="MOZ">
      <data key="d0">2695743</data>
    </edge>
    <edge source="MYS" target="OMN">
      <data key="d0">2567398</data>
    </edge>
    <edge source="MYS" target="NLD">
      <data key="d0">299686393</data>
    </edge>
    <edge source="MYS" target="NZL">
      <data key="d0">14085084</data>
    </edge>
    <edge source="MYS" target="NOR">
      <data key="d0">64367</data>
    </edge>
    <edge source="MYS" target="PAK">
      <data key="d0">32099738</data>
    </edge>
    <edge source="MYS" target="PAN">
      <data key="d0">434997</data>
    </edge>
    <edge source="MYS" target="PER">
      <data key="d0">2089904</data>
    </edge>
    <edge source="MYS" target="PHL">
      <data key="d0">39009951</data>
    </edge>
    <edge source="MYS" target="POL">
      <data key="d0">2301066</data>
    </edge>
    <edge source="MYS" target="PRT">
      <data key="d0">233011</data>
    </edge>
    <edge source="MYS" target="ROU">
      <data key="d0">1663431</data>
    </edge>
    <edge source="MYS" target="RUS">
      <data key="d0">29654299</data>
    </edge>
    <edge source="MYS" target="SAU">
      <data key="d0">22089822</data>
    </edge>
    <edge source="MYS" target="SEN">
      <data key="d0">2847443</data>
    </edge>
    <edge source="MYS" target="IND">
      <data key="d0">129337049</data>
    </edge>
    <edge source="MYS" target="SGP">
      <data key="d0">187728284</data>
    </edge>
    <edge source="MYS" target="VNM">
      <data key="d0">43504430</data>
    </edge>
    <edge source="MYS" target="SVN">
      <data key="d0">119840</data>
    </edge>
    <edge source="MYS" target="ZAF">
      <data key="d0">106999997</data>
    </edge>
    <edge source="MYS" target="ZWE">
      <data key="d0">54433</data>
    </edge>
    <edge source="MYS" target="ESP">
      <data key="d0">53405068</data>
    </edge>
    <edge source="MYS" target="SWE">
      <data key="d0">72565608</data>
    </edge>
    <edge source="MYS" target="CHE">
      <data key="d0">959607</data>
    </edge>
    <edge source="MYS" target="THA">
      <data key="d0">99095746</data>
    </edge>
    <edge source="MYS" target="TGO">
      <data key="d0">1228094</data>
    </edge>
    <edge source="MYS" target="ARE">
      <data key="d0">20856617</data>
    </edge>
    <edge source="MYS" target="TUN">
      <data key="d0">781494</data>
    </edge>
    <edge source="MYS" target="TUR">
      <data key="d0">48531403</data>
    </edge>
    <edge source="MYS" target="UGA">
      <data key="d0">39138</data>
    </edge>
    <edge source="MYS" target="UKR">
      <data key="d0">51516146</data>
    </edge>
    <edge source="MYS" target="EGY">
      <data key="d0">101883882</data>
    </edge>
    <edge source="MYS" target="GBR">
      <data key="d0">21061079</data>
    </edge>
    <edge source="MYS" target="TZA">
      <data key="d0">1110161</data>
    </edge>
    <edge source="MYS" target="USA">
      <data key="d0">486516231</data>
    </edge>
    <edge source="MYS" target="URY">
      <data key="d0">155063</data>
    </edge>
    <edge source="MEX" target="ARG">
      <data key="d0">231392</data>
    </edge>
    <edge source="MEX" target="BRA">
      <data key="d0">200807</data>
    </edge>
    <edge source="MEX" target="CHL">
      <data key="d0">165038</data>
    </edge>
    <edge source="MEX" target="CHN">
      <data key="d0">373597</data>
    </edge>
    <edge source="MEX" target="COL">
      <data key="d0">288457</data>
    </edge>
    <edge source="MEX" target="CRI">
      <data key="d0">37480</data>
    </edge>
    <edge source="MEX" target="SLV">
      <data key="d0">40969</data>
    </edge>
    <edge source="MEX" target="FRA">
      <data key="d0">1928681</data>
    </edge>
    <edge source="MEX" target="DEU">
      <data key="d0">1172452</data>
    </edge>
    <edge source="MEX" target="GTM">
      <data key="d0">1249852</data>
    </edge>
    <edge source="MEX" target="HND">
      <data key="d0">3939118</data>
    </edge>
    <edge source="MEX" target="ITA">
      <data key="d0">62135</data>
    </edge>
    <edge source="MEX" target="JPN">
      <data key="d0">3065203</data>
    </edge>
    <edge source="MEX" target="KOR">
      <data key="d0">46223</data>
    </edge>
    <edge source="MEX" target="NIC">
      <data key="d0">227935</data>
    </edge>
    <edge source="MEX" target="PAN">
      <data key="d0">1191533</data>
    </edge>
    <edge source="MEX" target="PRY">
      <data key="d0">19800</data>
    </edge>
    <edge source="MEX" target="IND">
      <data key="d0">175178</data>
    </edge>
    <edge source="MEX" target="ESP">
      <data key="d0">134901</data>
    </edge>
    <edge source="MEX" target="THA">
      <data key="d0">18149</data>
    </edge>
    <edge source="MEX" target="GBR">
      <data key="d0">149557</data>
    </edge>
    <edge source="MEX" target="USA">
      <data key="d0">5179385</data>
    </edge>
    <edge source="PAN" target="COL">
      <data key="d0">15596</data>
    </edge>
    <edge source="PAN" target="CRI">
      <data key="d0">15303</data>
    </edge>
    <edge source="PAN" target="NIC">
      <data key="d0">18451</data>
    </edge>
    <edge source="PRY" target="BRA">
      <data key="d0">37950</data>
    </edge>
    <edge source="PRY" target="KOR">
      <data key="d0">12800</data>
    </edge>
    <edge source="PER" target="BEL">
      <data key="d0">45350</data>
    </edge>
    <edge source="PER" target="BOL">
      <data key="d0">964280</data>
    </edge>
    <edge source="PER" target="CAN">
      <data key="d0">1534887</data>
    </edge>
    <edge source="PER" target="CHL">
      <data key="d0">1620881</data>
    </edge>
    <edge source="PER" target="CHN">
      <data key="d0">396864</data>
    </edge>
    <edge source="PER" target="COL">
      <data key="d0">152451</data>
    </edge>
    <edge source="PER" target="ECU">
      <data key="d0">64079</data>
    </edge>
    <edge source="PER" target="JPN">
      <data key="d0">269264</data>
    </edge>
    <edge source="PER" target="MEX">
      <data key="d0">65034</data>
    </edge>
    <edge source="PER" target="GBR">
      <data key="d0">506038</data>
    </edge>
    <edge source="PER" target="USA">
      <data key="d0">5118222</data>
    </edge>
    <edge source="ZAF" target="BWA">
      <data key="d0">3782676</data>
    </edge>
    <edge source="ZAF" target="BRA">
      <data key="d0">429200</data>
    </edge>
    <edge source="ZAF" target="CMR">
      <data key="d0">14781</data>
    </edge>
    <edge source="ZAF" target="FRA">
      <data key="d0">932942</data>
    </edge>
    <edge source="ZAF" target="DEU">
      <data key="d0">318653</data>
    </edge>
    <edge source="ZAF" target="GHA">
      <data key="d0">225014</data>
    </edge>
    <edge source="ZAF" target="IDN">
      <data key="d0">15673</data>
    </edge>
    <edge source="ZAF" target="IRL">
      <data key="d0">426487</data>
    </edge>
    <edge source="ZAF" target="ISR">
      <data key="d0">362632</data>
    </edge>
    <edge source="ZAF" target="JPN">
      <data key="d0">21730</data>
    </edge>
    <edge source="ZAF" target="KAZ">
      <data key="d0">12118</data>
    </edge>
    <edge source="ZAF" target="MDG">
      <data key="d0">14574</data>
    </edge>
    <edge source="ZAF" target="MWI">
      <data key="d0">135144</data>
    </edge>
    <edge source="ZAF" target="MRT">
      <data key="d0">29764</data>
    </edge>
    <edge source="ZAF" target="MUS">
      <data key="d0">19788</data>
    </edge>
    <edge source="ZAF" target="MOZ">
      <data key="d0">304835</data>
    </edge>
    <edge source="ZAF" target="NAM">
      <data key="d0">128831</data>
    </edge>
    <edge source="ZAF" target="NLD">
      <data key="d0">4908998</data>
    </edge>
    <edge source="ZAF" target="SEN">
      <data key="d0">45414</data>
    </edge>
    <edge source="ZAF" target="IND">
      <data key="d0">42771</data>
    </edge>
    <edge source="ZAF" target="SGP">
      <data key="d0">50747</data>
    </edge>
    <edge source="ZAF" target="ZWE">
      <data key="d0">3071406</data>
    </edge>
    <edge source="ZAF" target="TZA">
      <data key="d0">88180</data>
    </edge>
    <edge source="ESP" target="DZA">
      <data key="d0">537546</data>
    </edge>
    <edge source="ESP" target="AUT">
      <data key="d0">281099</data>
    </edge>
    <edge source="ESP" target="BEL">
      <data key="d0">2420408</data>
    </edge>
    <edge source="ESP" target="BRA">
      <data key="d0">466781</data>
    </edge>
    <edge source="ESP" target="BGR">
      <data key="d0">74744</data>
    </edge>
    <edge source="ESP" target="CHL">
      <data key="d0">136876</data>
    </edge>
    <edge source="ESP" target="CHN">
      <data key="d0">804466</data>
    </edge>
    <edge source="ESP" target="COL">
      <data key="d0">19779</data>
    </edge>
    <edge source="ESP" target="CRI">
      <data key="d0">26628</data>
    </edge>
    <edge source="ESP" target="HRV">
      <data key="d0">737480</data>
    </edge>
    <edge source="ESP" target="CZE">
      <data key="d0">124548</data>
    </edge>
    <edge source="ESP" target="DNK">
      <data key="d0">1885346</data>
    </edge>
    <edge source="ESP" target="SLV">
      <data key="d0">19249</data>
    </edge>
    <edge source="ESP" target="FIN">
      <data key="d0">68242</data>
    </edge>
    <edge source="ESP" target="FRA">
      <data key="d0">26872351</data>
    </edge>
    <edge source="ESP" target="DEU">
      <data key="d0">9467335</data>
    </edge>
    <edge source="ESP" target="GRC">
      <data key="d0">487909</data>
    </edge>
    <edge source="ESP" target="HND">
      <data key="d0">15226</data>
    </edge>
    <edge source="ESP" target="HKG">
      <data key="d0">68562</data>
    </edge>
    <edge source="ESP" target="HUN">
      <data key="d0">1353919</data>
    </edge>
    <edge source="ESP" target="IRL">
      <data key="d0">2650287</data>
    </edge>
    <edge source="ESP" target="ISR">
      <data key="d0">30311</data>
    </edge>
    <edge source="ESP" target="ITA">
      <data key="d0">19807876</data>
    </edge>
    <edge source="ESP" target="JPN">
      <data key="d0">267941</data>
    </edge>
    <edge source="ESP" target="JOR">
      <data key="d0">43350</data>
    </edge>
    <edge source="ESP" target="LBN">
      <data key="d0">56629</data>
    </edge>
    <edge source="ESP" target="MYS">
      <data key="d0">11732</data>
    </edge>
    <edge source="ESP" target="MEX">
      <data key="d0">162826</data>
    </edge>
    <edge source="ESP" target="MAR">
      <data key="d0">1442760</data>
    </edge>
    <edge source="ESP" target="OMN">
      <data key="d0">124355</data>
    </edge>
    <edge source="ESP" target="NLD">
      <data key="d0">6651205</data>
    </edge>
    <edge source="ESP" target="PAK">
      <data key="d0">13812</data>
    </edge>
    <edge source="ESP" target="PER">
      <data key="d0">38800</data>
    </edge>
    <edge source="ESP" target="PHL">
      <data key="d0">666131</data>
    </edge>
    <edge source="ESP" target="POL">
      <data key="d0">874519</data>
    </edge>
    <edge source="ESP" target="PRT">
      <data key="d0">18838878</data>
    </edge>
    <edge source="ESP" target="ROU">
      <data key="d0">237639</data>
    </edge>
    <edge source="ESP" target="RUS">
      <data key="d0">655798</data>
    </edge>
    <edge source="ESP" target="SAU">
      <data key="d0">2773281</data>
    </edge>
    <edge source="ESP" target="SEN">
      <data key="d0">91127</data>
    </edge>
    <edge source="ESP" target="IND">
      <data key="d0">377659</data>
    </edge>
    <edge source="ESP" target="SVK">
      <data key="d0">93617</data>
    </edge>
    <edge source="ESP" target="SVN">
      <data key="d0">180151</data>
    </edge>
    <edge source="ESP" target="ZAF">
      <data key="d0">1233609</data>
    </edge>
    <edge source="ESP" target="SWE">
      <data key="d0">185214</data>
    </edge>
    <edge source="ESP" target="CHE">
      <data key="d0">174038</data>
    </edge>
    <edge source="ESP" target="THA">
      <data key="d0">665406</data>
    </edge>
    <edge source="ESP" target="ARE">
      <data key="d0">80276</data>
    </edge>
    <edge source="ESP" target="TUN">
      <data key="d0">321799</data>
    </edge>
    <edge source="ESP" target="TUR">
      <data key="d0">772793</data>
    </edge>
    <edge source="ESP" target="UKR">
      <data key="d0">117094</data>
    </edge>
    <edge source="ESP" target="EGY">
      <data key="d0">1877776</data>
    </edge>
    <edge source="ESP" target="GBR">
      <data key="d0">3930557</data>
    </edge>
    <edge source="ESP" target="USA">
      <data key="d0">841392</data>
    </edge>
    <edge source="ESP" target="URY">
      <data key="d0">19148</data>
    </edge>
    <edge source="GBR" target="AUS">
      <data key="d0">223308</data>
    </edge>
    <edge source="GBR" target="AUT">
      <data key="d0">3167908</data>
    </edge>
    <edge source="GBR" target="BEL">
      <data key="d0">9738952</data>
    </edge>
    <edge source="GBR" target="BRA">
      <data key="d0">1066498</data>
    </edge>
    <edge source="GBR" target="BGR">
      <data key="d0">165814</data>
    </edge>
    <edge source="GBR" target="CAN">
      <data key="d0">810475</data>
    </edge>
    <edge source="GBR" target="LKA">
      <data key="d0">19092</data>
    </edge>
    <edge source="GBR" target="CHN">
      <data key="d0">250912</data>
    </edge>
    <edge source="GBR" target="COL">
      <data key="d0">346368</data>
    </edge>
    <edge source="GBR" target="CRI">
      <data key="d0">11324</data>
    </edge>
    <edge source="GBR" target="HRV">
      <data key="d0">48741</data>
    </edge>
    <edge source="GBR" target="CZE">
      <data key="d0">319143</data>
    </edge>
    <edge source="GBR" target="DNK">
      <data key="d0">154332</data>
    </edge>
    <edge source="GBR" target="EST">
      <data key="d0">393541</data>
    </edge>
    <edge source="GBR" target="FIN">
      <data key="d0">608292</data>
    </edge>
    <edge source="GBR" target="FRA">
      <data key="d0">6407989</data>
    </edge>
    <edge source="GBR" target="DEU">
      <data key="d0">22560301</data>
    </edge>
    <edge source="GBR" target="GRC">
      <data key="d0">120040</data>
    </edge>
    <edge source="GBR" target="HKG">
      <data key="d0">469149</data>
    </edge>
    <edge source="GBR" target="HUN">
      <data key="d0">1548265</data>
    </edge>
    <edge source="GBR" target="IDN">
      <data key="d0">144901</data>
    </edge>
    <edge source="GBR" target="IRL">
      <data key="d0">21557155</data>
    </edge>
    <edge source="GBR" target="ISR">
      <data key="d0">452175</data>
    </edge>
    <edge source="GBR" target="ITA">
      <data key="d0">4875099</data>
    </edge>
    <edge source="GBR" target="JPN">
      <data key="d0">912909</data>
    </edge>
    <edge source="GBR" target="JOR">
      <data key="d0">57014</data>
    </edge>
    <edge source="GBR" target="KOR">
      <data key="d0">284695</data>
    </edge>
    <edge source="GBR" target="MYS">
      <data key="d0">897439</data>
    </edge>
    <edge source="GBR" target="MEX">
      <data key="d0">48024</data>
    </edge>
    <edge source="GBR" target="MAR">
      <data key="d0">147023</data>
    </edge>
    <edge source="GBR" target="OMN">
      <data key="d0">95754</data>
    </edge>
    <edge source="GBR" target="NLD">
      <data key="d0">67174761</data>
    </edge>
    <edge source="GBR" target="NZL">
      <data key="d0">51757</data>
    </edge>
    <edge source="GBR" target="NOR">
      <data key="d0">22043793</data>
    </edge>
    <edge source="GBR" target="PAK">
      <data key="d0">52729</data>
    </edge>
    <edge source="GBR" target="PHL">
      <data key="d0">328491</data>
    </edge>
    <edge source="GBR" target="POL">
      <data key="d0">2183622</data>
    </edge>
    <edge source="GBR" target="PRT">
      <data key="d0">390640</data>
    </edge>
    <edge source="GBR" target="ROU">
      <data key="d0">589952</data>
    </edge>
    <edge source="GBR" target="RUS">
      <data key="d0">92550</data>
    </edge>
    <edge source="GBR" target="SAU">
      <data key="d0">98160</data>
    </edge>
    <edge source="GBR" target="SRB">
      <data key="d0">137151</data>
    </edge>
    <edge source="GBR" target="IND">
      <data key="d0">209309</data>
    </edge>
    <edge source="GBR" target="SGP">
      <data key="d0">173039</data>
    </edge>
    <edge source="GBR" target="VNM">
      <data key="d0">16938</data>
    </edge>
    <edge source="GBR" target="ZAF">
      <data key="d0">311100</data>
    </edge>
    <edge source="GBR" target="ESP">
      <data key="d0">7592961</data>
    </edge>
    <edge source="GBR" target="SWE">
      <data key="d0">9288336</data>
    </edge>
    <edge source="GBR" target="CHE">
      <data key="d0">587430</data>
    </edge>
    <edge source="GBR" target="THA">
      <data key="d0">349821</data>
    </edge>
    <edge source="GBR" target="ARE">
      <data key="d0">231094</data>
    </edge>
    <edge source="GBR" target="TUR">
      <data key="d0">3772615</data>
    </edge>
    <edge source="GBR" target="USA">
      <data key="d0">4658042</data>
    </edge>
    <edge source="USA" target="DZA">
      <data key="d0">415500</data>
    </edge>
    <edge source="USA" target="ARG">
      <data key="d0">756319</data>
    </edge>
    <edge source="USA" target="AUS">
      <data key="d0">4667382</data>
    </edge>
    <edge source="USA" target="AUT">
      <data key="d0">92736</data>
    </edge>
    <edge source="USA" target="BEL">
      <data key="d0">8959209</data>
    </edge>
    <edge source="USA" target="BOL">
      <data key="d0">47801</data>
    </edge>
    <edge source="USA" target="BRA">
      <data key="d0">7426394</data>
    </edge>
    <edge source="USA" target="CAN">
      <data key="d0">182941058</data>
    </edge>
    <edge source="USA" target="LKA">
      <data key="d0">41827</data>
    </edge>
    <edge source="USA" target="CHL">
      <data key="d0">1780548</data>
    </edge>
    <edge source="USA" target="CHN">
      <data key="d0">12326335</data>
    </edge>
    <edge source="USA" target="COL">
      <data key="d0">8370126</data>
    </edge>
    <edge source="USA" target="CRI">
      <data key="d0">6458904</data>
    </edge>
    <edge source="USA" target="HRV">
      <data key="d0">4439704</data>
    </edge>
    <edge source="USA" target="CZE">
      <data key="d0">85258</data>
    </edge>
    <edge source="USA" target="BEN">
      <data key="d0">240000</data>
    </edge>
    <edge source="USA" target="DNK">
      <data key="d0">27645</data>
    </edge>
    <edge source="USA" target="ECU">
      <data key="d0">721543</data>
    </edge>
    <edge source="USA" target="SLV">
      <data key="d0">1587069</data>
    </edge>
    <edge source="USA" target="FIN">
      <data key="d0">388218</data>
    </edge>
    <edge source="USA" target="FRA">
      <data key="d0">3382052</data>
    </edge>
    <edge source="USA" target="DEU">
      <data key="d0">30019125</data>
    </edge>
    <edge source="USA" target="GRC">
      <data key="d0">84243</data>
    </edge>
    <edge source="USA" target="GTM">
      <data key="d0">6775396</data>
    </edge>
    <edge source="USA" target="HND">
      <data key="d0">2287380</data>
    </edge>
    <edge source="USA" target="HKG">
      <data key="d0">3170623</data>
    </edge>
    <edge source="USA" target="HUN">
      <data key="d0">134094</data>
    </edge>
    <edge source="USA" target="IDN">
      <data key="d0">1248418</data>
    </edge>
    <edge source="USA" target="IRL">
      <data key="d0">1838176</data>
    </edge>
    <edge source="USA" target="ISR">
      <data key="d0">4051663</data>
    </edge>
    <edge source="USA" target="ITA">
      <data key="d0">14497468</data>
    </edge>
    <edge source="USA" target="JAM">
      <data key="d0">2791729</data>
    </edge>
    <edge source="USA" target="JPN">
      <data key="d0">4949300</data>
    </edge>
    <edge source="USA" target="JOR">
      <data key="d0">869715</data>
    </edge>
    <edge source="USA" target="KOR">
      <data key="d0">9368245</data>
    </edge>
    <edge source="USA" target="LBN">
      <data key="d0">557995</data>
    </edge>
    <edge source="USA" target="MYS">
      <data key="d0">1680364</data>
    </edge>
    <edge source="USA" target="MEX">
      <data key="d0">172052083</data>
    </edge>
    <edge source="USA" target="MAR">
      <data key="d0">424027</data>
    </edge>
    <edge source="USA" target="OMN">
      <data key="d0">27492</data>
    </edge>
    <edge source="USA" target="NLD">
      <data key="d0">79913177</data>
    </edge>
    <edge source="USA" target="NZL">
      <data key="d0">418649</data>
    </edge>
    <edge source="USA" target="NIC">
      <data key="d0">30652</data>
    </edge>
    <edge source="USA" target="NOR">
      <data key="d0">333957</data>
    </edge>
    <edge source="USA" target="PAK">
      <data key="d0">1550280</data>
    </edge>
    <edge source="USA" target="PAN">
      <data key="d0">1858520</data>
    </edge>
    <edge source="USA" target="PER">
      <data key="d0">2376777</data>
    </edge>
    <edge source="USA" target="PHL">
      <data key="d0">967070</data>
    </edge>
    <edge source="USA" target="POL">
      <data key="d0">79987</data>
    </edge>
    <edge source="USA" target="PRT">
      <data key="d0">79289</data>
    </edge>
    <edge source="USA" target="RUS">
      <data key="d0">411584</data>
    </edge>
    <edge source="USA" target="SAU">
      <data key="d0">23680977</data>
    </edge>
    <edge source="USA" target="IND">
      <data key="d0">3855330</data>
    </edge>
    <edge source="USA" target="SGP">
      <data key="d0">8391061</data>
    </edge>
    <edge source="USA" target="VNM">
      <data key="d0">383546</data>
    </edge>
    <edge source="USA" target="ZAF">
      <data key="d0">605617</data>
    </edge>
    <edge source="USA" target="ESP">
      <data key="d0">539395</data>
    </edge>
    <edge source="USA" target="SWE">
      <data key="d0">282853</data>
    </edge>
    <edge source="USA" target="CHE">
      <data key="d0">4592006</data>
    </edge>
    <edge source="USA" target="THA">
      <data key="d0">2466131</data>
    </edge>
    <edge source="USA" target="ARE">
      <data key="d0">605296</data>
    </edge>
    <edge source="USA" target="TUR">
      <data key="d0">702709</data>
    </edge>
    <edge source="USA" target="UGA">
      <data key="d0">69585</data>
    </edge>
    <edge source="USA" target="EGY">
      <data key="d0">620489</data>
    </edge>
    <edge source="USA" target="GBR">
      <data key="d0">34260105</data>
    </edge>
    <edge source="USA" target="BFA">
      <data key="d0">363342</data>
    </edge>
    <edge source="USA" target="URY">
      <data key="d0">59374</data>
    </edge>
    <edge source="URY" target="ARG">
      <data key="d0">147280</data>
    </edge>
    <edge source="URY" target="DEU">
      <data key="d0">378900</data>
    </edge>
    <edge source="URY" target="ITA">
      <data key="d0">234014</data>
    </edge>
    <edge source="URY" target="KOR">
      <data key="d0">26810</data>
    </edge>
    <edge source="URY" target="IND">
      <data key="d0">12090</data>
    </edge>
    <edge source="URY" target="TUR">
      <data key="d0">196621</data>
    </edge>
    <edge source="AUS" target="ARG">
      <data key="d0">1007800</data>
    </edge>
    <edge source="AUS" target="BEL">
      <data key="d0">341741</data>
    </edge>
    <edge source="AUS" target="BRA">
      <data key="d0">3195535</data>
    </edge>
    <edge source="AUS" target="CAN">
      <data key="d0">55294</data>
    </edge>
    <edge source="AUS" target="LKA">
      <data key="d0">64696</data>
    </edge>
    <edge source="AUS" target="CHL">
      <data key="d0">37669</data>
    </edge>
    <edge source="AUS" target="CHN">
      <data key="d0">2565507</data>
    </edge>
    <edge source="AUS" target="COL">
      <data key="d0">84221</data>
    </edge>
    <edge source="AUS" target="CRI">
      <data key="d0">281977</data>
    </edge>
    <edge source="AUS" target="FRA">
      <data key="d0">121263</data>
    </edge>
    <edge source="AUS" target="DEU">
      <data key="d0">929147</data>
    </edge>
    <edge source="AUS" target="HKG">
      <data key="d0">768565</data>
    </edge>
    <edge source="AUS" target="IDN">
      <data key="d0">5674405</data>
    </edge>
    <edge source="AUS" target="ITA">
      <data key="d0">98205</data>
    </edge>
    <edge source="AUS" target="JPN">
      <data key="d0">8055186</data>
    </edge>
    <edge source="AUS" target="KOR">
      <data key="d0">7985846</data>
    </edge>
    <edge source="AUS" target="MYS">
      <data key="d0">281605</data>
    </edge>
    <edge source="AUS" target="MEX">
      <data key="d0">171069</data>
    </edge>
    <edge source="AUS" target="NLD">
      <data key="d0">2449615</data>
    </edge>
    <edge source="AUS" target="NZL">
      <data key="d0">849721</data>
    </edge>
    <edge source="AUS" target="PAK">
      <data key="d0">222340</data>
    </edge>
    <edge source="AUS" target="PER">
      <data key="d0">670623</data>
    </edge>
    <edge source="AUS" target="PHL">
      <data key="d0">149595</data>
    </edge>
    <edge source="AUS" target="POL">
      <data key="d0">18921</data>
    </edge>
    <edge source="AUS" target="SAU">
      <data key="d0">342416</data>
    </edge>
    <edge source="AUS" target="SEN">
      <data key="d0">82322</data>
    </edge>
    <edge source="AUS" target="IND">
      <data key="d0">180163</data>
    </edge>
    <edge source="AUS" target="SGP">
      <data key="d0">743843</data>
    </edge>
    <edge source="AUS" target="VNM">
      <data key="d0">1139695</data>
    </edge>
    <edge source="AUS" target="ZAF">
      <data key="d0">4954505</data>
    </edge>
    <edge source="AUS" target="ZWE">
      <data key="d0">81968</data>
    </edge>
    <edge source="AUS" target="ESP">
      <data key="d0">1339950</data>
    </edge>
    <edge source="AUS" target="THA">
      <data key="d0">2089793</data>
    </edge>
    <edge source="AUS" target="ARE">
      <data key="d0">733285</data>
    </edge>
    <edge source="AUS" target="EGY">
      <data key="d0">110313</data>
    </edge>
    <edge source="AUS" target="GBR">
      <data key="d0">96531</data>
    </edge>
    <edge source="AUS" target="TZA">
      <data key="d0">17355</data>
    </edge>
    <edge source="AUS" target="USA">
      <data key="d0">1046054</data>
    </edge>
    <edge source="BEL" target="DZA">
      <data key="d0">146468</data>
    </edge>
    <edge source="BEL" target="AUS">
      <data key="d0">164961</data>
    </edge>
    <edge source="BEL" target="AUT">
      <data key="d0">11230468</data>
    </edge>
    <edge source="BEL" target="BRA">
      <data key="d0">704853</data>
    </edge>
    <edge source="BEL" target="BGR">
      <data key="d0">2113375</data>
    </edge>
    <edge source="BEL" target="BLR">
      <data key="d0">159197</data>
    </edge>
    <edge source="BEL" target="CMR">
      <data key="d0">36434</data>
    </edge>
    <edge source="BEL" target="CAN">
      <data key="d0">48175</data>
    </edge>
    <edge source="BEL" target="CHN">
      <data key="d0">1608668</data>
    </edge>
    <edge source="BEL" target="COL">
      <data key="d0">11551</data>
    </edge>
    <edge source="BEL" target="CRI">
      <data key="d0">76406</data>
    </edge>
    <edge source="BEL" target="HRV">
      <data key="d0">16542</data>
    </edge>
    <edge source="BEL" target="CZE">
      <data key="d0">2358882</data>
    </edge>
    <edge source="BEL" target="DNK">
      <data key="d0">576990</data>
    </edge>
    <edge source="BEL" target="ETH">
      <data key="d0">37960</data>
    </edge>
    <edge source="BEL" target="EST">
      <data key="d0">72289</data>
    </edge>
    <edge source="BEL" target="FIN">
      <data key="d0">1877967</data>
    </edge>
    <edge source="BEL" target="FRA">
      <data key="d0">93784533</data>
    </edge>
    <edge source="BEL" target="DEU">
      <data key="d0">122403302</data>
    </edge>
    <edge source="BEL" target="GRC">
      <data key="d0">1230063</data>
    </edge>
    <edge source="BEL" target="HKG">
      <data key="d0">125423</data>
    </edge>
    <edge source="BEL" target="HUN">
      <data key="d0">2230743</data>
    </edge>
    <edge source="BEL" target="IDN">
      <data key="d0">99768</data>
    </edge>
    <edge source="BEL" target="IRL">
      <data key="d0">1524030</data>
    </edge>
    <edge source="BEL" target="ISR">
      <data key="d0">156076</data>
    </edge>
    <edge source="BEL" target="ITA">
      <data key="d0">23801709</data>
    </edge>
    <edge source="BEL" target="JPN">
      <data key="d0">1106773</data>
    </edge>
    <edge source="BEL" target="JOR">
      <data key="d0">119422</data>
    </edge>
    <edge source="BEL" target="KOR">
      <data key="d0">644388</data>
    </edge>
    <edge source="BEL" target="LBN">
      <data key="d0">104788</data>
    </edge>
    <edge source="BEL" target="LVA">
      <data key="d0">517476</data>
    </edge>
    <edge source="BEL" target="LTU">
      <data key="d0">2109829</data>
    </edge>
    <edge source="BEL" target="MYS">
      <data key="d0">1441406</data>
    </edge>
    <edge source="BEL" target="MEX">
      <data key="d0">119218</data>
    </edge>
    <edge source="BEL" target="MAR">
      <data key="d0">195275</data>
    </edge>
    <edge source="BEL" target="NLD">
      <data key="d0">96484338</data>
    </edge>
    <edge source="BEL" target="NOR">
      <data key="d0">1453287</data>
    </edge>
    <edge source="BEL" target="PAK">
      <data key="d0">329153</data>
    </edge>
    <edge source="BEL" target="PAN">
      <data key="d0">176028</data>
    </edge>
    <edge source="BEL" target="POL">
      <data key="d0">10724689</data>
    </edge>
    <edge source="BEL" target="PRT">
      <data key="d0">1615496</data>
    </edge>
    <edge source="BEL" target="ROU">
      <data key="d0">1230090</data>
    </edge>
    <edge source="BEL" target="RUS">
      <data key="d0">4513540</data>
    </edge>
    <edge source="BEL" target="SAU">
      <data key="d0">213574</data>
    </edge>
    <edge source="BEL" target="SEN">
      <data key="d0">66489</data>
    </edge>
    <edge source="BEL" target="SRB">
      <data key="d0">985297</data>
    </edge>
    <edge source="BEL" target="IND">
      <data key="d0">701532</data>
    </edge>
    <edge source="BEL" target="SGP">
      <data key="d0">235087</data>
    </edge>
    <edge source="BEL" target="SVK">
      <data key="d0">4037204</data>
    </edge>
    <edge source="BEL" target="VNM">
      <data key="d0">41730</data>
    </edge>
    <edge source="BEL" target="SVN">
      <data key="d0">613871</data>
    </edge>
    <edge source="BEL" target="ZAF">
      <data key="d0">790943</data>
    </edge>
    <edge source="BEL" target="ESP">
      <data key="d0">49666603</data>
    </edge>
    <edge source="BEL" target="SWE">
      <data key="d0">21144348</data>
    </edge>
    <edge source="BEL" target="CHE">
      <data key="d0">2465260</data>
    </edge>
    <edge source="BEL" target="THA">
      <data key="d0">338920</data>
    </edge>
    <edge source="BEL" target="ARE">
      <data key="d0">99655</data>
    </edge>
    <edge source="BEL" target="TUN">
      <data key="d0">104928</data>
    </edge>
    <edge source="BEL" target="TUR">
      <data key="d0">3858660</data>
    </edge>
    <edge source="BEL" target="EGY">
      <data key="d0">252890</data>
    </edge>
    <edge source="BEL" target="GBR">
      <data key="d0">35203737</data>
    </edge>
    <edge source="BEL" target="USA">
      <data key="d0">1602628</data>
    </edge>
    <edge source="LKA" target="PAK">
      <data key="d0">2296577</data>
    </edge>
    <edge source="LKA" target="IND">
      <data key="d0">847265</data>
    </edge>
    <edge source="LKA" target="GBR">
      <data key="d0">42176</data>
    </edge>
    <edge source="HKG" target="AUS">
      <data key="d0">378616</data>
    </edge>
    <edge source="HKG" target="AUT">
      <data key="d0">678420</data>
    </edge>
    <edge source="HKG" target="CHN">
      <data key="d0">4721530</data>
    </edge>
    <edge source="HKG" target="DEU">
      <data key="d0">1193784</data>
    </edge>
    <edge source="HKG" target="ITA">
      <data key="d0">451139</data>
    </edge>
    <edge source="HKG" target="JPN">
      <data key="d0">117557</data>
    </edge>
    <edge source="HKG" target="KOR">
      <data key="d0">440926</data>
    </edge>
    <edge source="HKG" target="NLD">
      <data key="d0">311324</data>
    </edge>
    <edge source="HKG" target="NZL">
      <data key="d0">103769</data>
    </edge>
    <edge source="HKG" target="ESP">
      <data key="d0">1282442</data>
    </edge>
    <edge source="HKG" target="THA">
      <data key="d0">29881</data>
    </edge>
    <edge source="HKG" target="GBR">
      <data key="d0">474455</data>
    </edge>
    <edge source="HKG" target="USA">
      <data key="d0">14216</data>
    </edge>
    <edge source="IDN" target="DZA">
      <data key="d0">368967</data>
    </edge>
    <edge source="IDN" target="ARG">
      <data key="d0">388754</data>
    </edge>
    <edge source="IDN" target="AUS">
      <data key="d0">1314975</data>
    </edge>
    <edge source="IDN" target="BEL">
      <data key="d0">851250</data>
    </edge>
    <edge source="IDN" target="BRA">
      <data key="d0">20542320</data>
    </edge>
    <edge source="IDN" target="BGR">
      <data key="d0">410364</data>
    </edge>
    <edge source="IDN" target="CMR">
      <data key="d0">578745</data>
    </edge>
    <edge source="IDN" target="CAN">
      <data key="d0">857651</data>
    </edge>
    <edge source="IDN" target="CAF">
      <data key="d0">19342</data>
    </edge>
    <edge source="IDN" target="LKA">
      <data key="d0">7819718</data>
    </edge>
    <edge source="IDN" target="CHL">
      <data key="d0">1961332</data>
    </edge>
    <edge source="IDN" target="CHN">
      <data key="d0">599617744</data>
    </edge>
    <edge source="IDN" target="COL">
      <data key="d0">12273239</data>
    </edge>
    <edge source="IDN" target="CRI">
      <data key="d0">108838</data>
    </edge>
    <edge source="IDN" target="HRV">
      <data key="d0">54455</data>
    </edge>
    <edge source="IDN" target="CZE">
      <data key="d0">26880</data>
    </edge>
    <edge source="IDN" target="DNK">
      <data key="d0">18210412</data>
    </edge>
    <edge source="IDN" target="ECU">
      <data key="d0">249428</data>
    </edge>
    <edge source="IDN" target="SLV">
      <data key="d0">93654</data>
    </edge>
    <edge source="IDN" target="EST">
      <data key="d0">6132490</data>
    </edge>
    <edge source="IDN" target="FRA">
      <data key="d0">1788265</data>
    </edge>
    <edge source="IDN" target="GEO">
      <data key="d0">253125</data>
    </edge>
    <edge source="IDN" target="GMB">
      <data key="d0">530679</data>
    </edge>
    <edge source="IDN" target="DEU">
      <data key="d0">12022056</data>
    </edge>
    <edge source="IDN" target="GHA">
      <data key="d0">64850</data>
    </edge>
    <edge source="IDN" target="GRC">
      <data key="d0">522505</data>
    </edge>
    <edge source="IDN" target="GTM">
      <data key="d0">477250</data>
    </edge>
    <edge source="IDN" target="HND">
      <data key="d0">64350</data>
    </edge>
    <edge source="IDN" target="HKG">
      <data key="d0">410575</data>
    </edge>
    <edge source="IDN" target="IRL">
      <data key="d0">306231</data>
    </edge>
    <edge source="IDN" target="ISR">
      <data key="d0">7504025</data>
    </edge>
    <edge source="IDN" target="ITA">
      <data key="d0">56193786</data>
    </edge>
    <edge source="IDN" target="CIV">
      <data key="d0">853729</data>
    </edge>
    <edge source="IDN" target="JPN">
      <data key="d0">17174691</data>
    </edge>
    <edge source="IDN" target="KAZ">
      <data key="d0">65000</data>
    </edge>
    <edge source="IDN" target="JOR">
      <data key="d0">981340</data>
    </edge>
    <edge source="IDN" target="KOR">
      <data key="d0">84671201</data>
    </edge>
    <edge source="IDN" target="KGZ">
      <data key="d0">321482</data>
    </edge>
    <edge source="IDN" target="LBN">
      <data key="d0">349649</data>
    </edge>
    <edge source="IDN" target="LVA">
      <data key="d0">68890</data>
    </edge>
    <edge source="IDN" target="LTU">
      <data key="d0">215595</data>
    </edge>
    <edge source="IDN" target="MDG">
      <data key="d0">2197510</data>
    </edge>
    <edge source="IDN" target="MWI">
      <data key="d0">4032567</data>
    </edge>
    <edge source="IDN" target="MYS">
      <data key="d0">240002417</data>
    </edge>
    <edge source="IDN" target="MRT">
      <data key="d0">1633049</data>
    </edge>
    <edge source="IDN" target="MUS">
      <data key="d0">550000</data>
    </edge>
    <edge source="IDN" target="MEX">
      <data key="d0">3168528</data>
    </edge>
    <edge source="IDN" target="MDA">
      <data key="d0">32628</data>
    </edge>
    <edge source="IDN" target="MAR">
      <data key="d0">490033</data>
    </edge>
    <edge source="IDN" target="MOZ">
      <data key="d0">9553463</data>
    </edge>
    <edge source="IDN" target="OMN">
      <data key="d0">8947280</data>
    </edge>
    <edge source="IDN" target="NLD">
      <data key="d0">159637443</data>
    </edge>
    <edge source="IDN" target="NZL">
      <data key="d0">593014</data>
    </edge>
    <edge source="IDN" target="NIC">
      <data key="d0">734330</data>
    </edge>
    <edge source="IDN" target="NOR">
      <data key="d0">3984459</data>
    </edge>
    <edge source="IDN" target="PAK">
      <data key="d0">25970146</data>
    </edge>
    <edge source="IDN" target="PAN">
      <data key="d0">16671</data>
    </edge>
    <edge source="IDN" target="PRY">
      <data key="d0">39157</data>
    </edge>
    <edge source="IDN" target="PER">
      <data key="d0">1172417</data>
    </edge>
    <edge source="IDN" target="PHL">
      <data key="d0">17041264</data>
    </edge>
    <edge source="IDN" target="POL">
      <data key="d0">12071702</data>
    </edge>
    <edge source="IDN" target="PRT">
      <data key="d0">48808</data>
    </edge>
    <edge source="IDN" target="ROU">
      <data key="d0">178979</data>
    </edge>
    <edge source="IDN" target="RUS">
      <data key="d0">4249368</data>
    </edge>
    <edge source="IDN" target="SAU">
      <data key="d0">857630</data>
    </edge>
    <edge source="IDN" target="SEN">
      <data key="d0">720639</data>
    </edge>
    <edge source="IDN" target="IND">
      <data key="d0">100907450</data>
    </edge>
    <edge source="IDN" target="SGP">
      <data key="d0">117946313</data>
    </edge>
    <edge source="IDN" target="VNM">
      <data key="d0">13677006</data>
    </edge>
    <edge source="IDN" target="SVN">
      <data key="d0">157812</data>
    </edge>
    <edge source="IDN" target="ZAF">
      <data key="d0">45964523</data>
    </edge>
    <edge source="IDN" target="ESP">
      <data key="d0">94640110</data>
    </edge>
    <edge source="IDN" target="SWE">
      <data key="d0">748814</data>
    </edge>
    <edge source="IDN" target="THA">
      <data key="d0">21241730</data>
    </edge>
    <edge source="IDN" target="TGO">
      <data key="d0">788432</data>
    </edge>
    <edge source="IDN" target="ARE">
      <data key="d0">3172822</data>
    </edge>
    <edge source="IDN" target="TUN">
      <data key="d0">1741207</data>
    </edge>
    <edge source="IDN" target="TUR">
      <data key="d0">42626500</data>
    </edge>
    <edge source="IDN" target="UGA">
      <data key="d0">17972</data>
    </edge>
    <edge source="IDN" target="UKR">
      <data key="d0">11529979</data>
    </edge>
    <edge source="IDN" target="EGY">
      <data key="d0">8242968</data>
    </edge>
    <edge source="IDN" target="GBR">
      <data key="d0">786425</data>
    </edge>
    <edge source="IDN" target="TZA">
      <data key="d0">5111299</data>
    </edge>
    <edge source="IDN" target="USA">
      <data key="d0">7622103</data>
    </edge>
    <edge source="IDN" target="URY">
      <data key="d0">106971</data>
    </edge>
    <edge source="KOR" target="CAN">
      <data key="d0">135809</data>
    </edge>
    <edge source="KOR" target="LKA">
      <data key="d0">353971</data>
    </edge>
    <edge source="KOR" target="CHN">
      <data key="d0">7587705</data>
    </edge>
    <edge source="KOR" target="CZE">
      <data key="d0">60677</data>
    </edge>
    <edge source="KOR" target="FRA">
      <data key="d0">451537</data>
    </edge>
    <edge source="KOR" target="DEU">
      <data key="d0">182831</data>
    </edge>
    <edge source="KOR" target="HKG">
      <data key="d0">447277</data>
    </edge>
    <edge source="KOR" target="IDN">
      <data key="d0">2696525</data>
    </edge>
    <edge source="KOR" target="JPN">
      <data key="d0">4322338</data>
    </edge>
    <edge source="KOR" target="MYS">
      <data key="d0">817957</data>
    </edge>
    <edge source="KOR" target="MEX">
      <data key="d0">225967</data>
    </edge>
    <edge source="KOR" target="PAK">
      <data key="d0">160500</data>
    </edge>
    <edge source="KOR" target="PHL">
      <data key="d0">1390811</data>
    </edge>
    <edge source="KOR" target="PRT">
      <data key="d0">23309</data>
    </edge>
    <edge source="KOR" target="IND">
      <data key="d0">340713</data>
    </edge>
    <edge source="KOR" target="SGP">
      <data key="d0">22561</data>
    </edge>
    <edge source="KOR" target="VNM">
      <data key="d0">1100688</data>
    </edge>
    <edge source="KOR" target="ESP">
      <data key="d0">169859</data>
    </edge>
    <edge source="KOR" target="SWE">
      <data key="d0">35208</data>
    </edge>
    <edge source="KOR" target="THA">
      <data key="d0">2274027</data>
    </edge>
    <edge source="KOR" target="ARE">
      <data key="d0">75129</data>
    </edge>
    <edge source="KOR" target="TUR">
      <data key="d0">10760</data>
    </edge>
    <edge source="KOR" target="UKR">
      <data key="d0">23965</data>
    </edge>
    <edge source="KOR" target="EGY">
      <data key="d0">683516</data>
    </edge>
    <edge source="KOR" target="GBR">
      <data key="d0">475475</data>
    </edge>
    <edge source="KOR" target="USA">
      <data key="d0">427344</data>
    </edge>
    <edge source="NZL" target="AUS">
      <data key="d0">1255748</data>
    </edge>
    <edge source="NZL" target="CHN">
      <data key="d0">562037</data>
    </edge>
    <edge source="NZL" target="DEU">
      <data key="d0">373115</data>
    </edge>
    <edge source="NZL" target="ISR">
      <data key="d0">34155</data>
    </edge>
    <edge source="NZL" target="JPN">
      <data key="d0">412655</data>
    </edge>
    <edge source="NZL" target="JOR">
      <data key="d0">24058</data>
    </edge>
    <edge source="NZL" target="KOR">
      <data key="d0">676938</data>
    </edge>
    <edge source="NZL" target="PHL">
      <data key="d0">82779</data>
    </edge>
    <edge source="NZL" target="IND">
      <data key="d0">62256</data>
    </edge>
    <edge source="NZL" target="VNM">
      <data key="d0">98716</data>
    </edge>
    <edge source="NZL" target="CHE">
      <data key="d0">14022</data>
    </edge>
    <edge source="NZL" target="EGY">
      <data key="d0">36443</data>
    </edge>
    <edge source="NZL" target="GBR">
      <data key="d0">51843</data>
    </edge>
    <edge source="NZL" target="USA">
      <data key="d0">195354</data>
    </edge>
    <edge source="PAK" target="MYS">
      <data key="d0">40231</data>
    </edge>
    <edge source="PAK" target="TGO">
      <data key="d0">68557</data>
    </edge>
    <edge source="PAK" target="ARE">
      <data key="d0">871331</data>
    </edge>
    <edge source="PAK" target="USA">
      <data key="d0">27079</data>
    </edge>
    <edge source="PHL" target="AZE">
      <data key="d0">24030</data>
    </edge>
    <edge source="PHL" target="AUS">
      <data key="d0">1264820</data>
    </edge>
    <edge source="PHL" target="BEL">
      <data key="d0">897965</data>
    </edge>
    <edge source="PHL" target="CAN">
      <data key="d0">234784</data>
    </edge>
    <edge source="PHL" target="CHL">
      <data key="d0">37161</data>
    </edge>
    <edge source="PHL" target="CHN">
      <data key="d0">19450596</data>
    </edge>
    <edge source="PHL" target="FRA">
      <data key="d0">67335</data>
    </edge>
    <edge source="PHL" target="DEU">
      <data key="d0">1213615</data>
    </edge>
    <edge source="PHL" target="IDN">
      <data key="d0">156032</data>
    </edge>
    <edge source="PHL" target="ISR">
      <data key="d0">49218</data>
    </edge>
    <edge source="PHL" target="JPN">
      <data key="d0">1029734</data>
    </edge>
    <edge source="PHL" target="KOR">
      <data key="d0">1336293</data>
    </edge>
    <edge source="PHL" target="LVA">
      <data key="d0">83083</data>
    </edge>
    <edge source="PHL" target="MDG">
      <data key="d0">93000</data>
    </edge>
    <edge source="PHL" target="MYS">
      <data key="d0">793181</data>
    </edge>
    <edge source="PHL" target="MEX">
      <data key="d0">44676</data>
    </edge>
    <edge source="PHL" target="NLD">
      <data key="d0">41441228</data>
    </edge>
    <edge source="PHL" target="NZL">
      <data key="d0">139192</data>
    </edge>
    <edge source="PHL" target="PAK">
      <data key="d0">1581223</data>
    </edge>
    <edge source="PHL" target="IND">
      <data key="d0">214099</data>
    </edge>
    <edge source="PHL" target="SGP">
      <data key="d0">847364</data>
    </edge>
    <edge source="PHL" target="VNM">
      <data key="d0">3155006</data>
    </edge>
    <edge source="PHL" target="ESP">
      <data key="d0">271368</data>
    </edge>
    <edge source="PHL" target="THA">
      <data key="d0">130175</data>
    </edge>
    <edge source="PHL" target="ARE">
      <data key="d0">10362</data>
    </edge>
    <edge source="PHL" target="USA">
      <data key="d0">17179729</data>
    </edge>
    <edge source="POL" target="AZE">
      <data key="d0">56750</data>
    </edge>
    <edge source="POL" target="AUT">
      <data key="d0">75236</data>
    </edge>
    <edge source="POL" target="BEL">
      <data key="d0">608291</data>
    </edge>
    <edge source="POL" target="BGR">
      <data key="d0">145836</data>
    </edge>
    <edge source="POL" target="BLR">
      <data key="d0">105422</data>
    </edge>
    <edge source="POL" target="CHN">
      <data key="d0">22815</data>
    </edge>
    <edge source="POL" target="CZE">
      <data key="d0">2001550</data>
    </edge>
    <edge source="POL" target="EST">
      <data key="d0">672933</data>
    </edge>
    <edge source="POL" target="FRA">
      <data key="d0">1967738</data>
    </edge>
    <edge source="POL" target="DEU">
      <data key="d0">24416027</data>
    </edge>
    <edge source="POL" target="HUN">
      <data key="d0">527715</data>
    </edge>
    <edge source="POL" target="IRL">
      <data key="d0">34594</data>
    </edge>
    <edge source="POL" target="ITA">
      <data key="d0">3987746</data>
    </edge>
    <edge source="POL" target="LVA">
      <data key="d0">993062</data>
    </edge>
    <edge source="POL" target="LTU">
      <data key="d0">45742</data>
    </edge>
    <edge source="POL" target="NLD">
      <data key="d0">7031448</data>
    </edge>
    <edge source="POL" target="NZL">
      <data key="d0">24816</data>
    </edge>
    <edge source="POL" target="PHL">
      <data key="d0">18183</data>
    </edge>
    <edge source="POL" target="ROU">
      <data key="d0">52646</data>
    </edge>
    <edge source="POL" target="RUS">
      <data key="d0">187364</data>
    </edge>
    <edge source="POL" target="SRB">
      <data key="d0">81332</data>
    </edge>
    <edge source="POL" target="SVK">
      <data key="d0">2851001</data>
    </edge>
    <edge source="POL" target="SWE">
      <data key="d0">77963</data>
    </edge>
    <edge source="POL" target="UKR">
      <data key="d0">52608</data>
    </edge>
    <edge source="POL" target="GBR">
      <data key="d0">55743</data>
    </edge>
    <edge source="POL" target="USA">
      <data key="d0">41790</data>
    </edge>
    <edge source="SAU" target="PSE">
      <data key="d0">54400</data>
    </edge>
    <edge source="SAU" target="DEU">
      <data key="d0">116533</data>
    </edge>
    <edge source="SAU" target="JOR">
      <data key="d0">916801</data>
    </edge>
    <edge source="SAU" target="LBN">
      <data key="d0">3255204</data>
    </edge>
    <edge source="SAU" target="NLD">
      <data key="d0">495734</data>
    </edge>
    <edge source="SAU" target="PAK">
      <data key="d0">1382668</data>
    </edge>
    <edge source="SAU" target="IND">
      <data key="d0">3395738</data>
    </edge>
    <edge source="SAU" target="ZAF">
      <data key="d0">61067</data>
    </edge>
    <edge source="SAU" target="ARE">
      <data key="d0">39200</data>
    </edge>
    <edge source="SAU" target="EGY">
      <data key="d0">42133</data>
    </edge>
    <edge source="SAU" target="GBR">
      <data key="d0">502934</data>
    </edge>
    <edge source="SEN" target="FRA">
      <data key="d0">21841</data>
    </edge>
    <edge source="SEN" target="GMB">
      <data key="d0">436643</data>
    </edge>
    <edge source="SEN" target="GHA">
      <data key="d0">10720</data>
    </edge>
    <edge source="SEN" target="MRT">
      <data key="d0">77498</data>
    </edge>
    <edge source="SEN" target="GBR">
      <data key="d0">149716</data>
    </edge>
    <edge source="IND" target="AZE">
      <data key="d0">11208</data>
    </edge>
    <edge source="IND" target="ARG">
      <data key="d0">2720912</data>
    </edge>
    <edge source="IND" target="AUS">
      <data key="d0">717713</data>
    </edge>
    <edge source="IND" target="BEL">
      <data key="d0">9591747</data>
    </edge>
    <edge source="IND" target="BRA">
      <data key="d0">3535024</data>
    </edge>
    <edge source="IND" target="BGR">
      <data key="d0">31946</data>
    </edge>
    <edge source="IND" target="CMR">
      <data key="d0">13968</data>
    </edge>
    <edge source="IND" target="CAN">
      <data key="d0">384954</data>
    </edge>
    <edge source="IND" target="LKA">
      <data key="d0">856685</data>
    </edge>
    <edge source="IND" target="CHN">
      <data key="d0">26279979</data>
    </edge>
    <edge source="IND" target="COL">
      <data key="d0">246015</data>
    </edge>
    <edge source="IND" target="DNK">
      <data key="d0">610991</data>
    </edge>
    <edge source="IND" target="ETH">
      <data key="d0">38761</data>
    </edge>
    <edge source="IND" target="FRA">
      <data key="d0">2246184</data>
    </edge>
    <edge source="IND" target="DEU">
      <data key="d0">16776820</data>
    </edge>
    <edge source="IND" target="GHA">
      <data key="d0">177205</data>
    </edge>
    <edge source="IND" target="GRC">
      <data key="d0">290339</data>
    </edge>
    <edge source="IND" target="HKG">
      <data key="d0">99767</data>
    </edge>
    <edge source="IND" target="IDN">
      <data key="d0">10439285</data>
    </edge>
    <edge source="IND" target="IRL">
      <data key="d0">36914</data>
    </edge>
    <edge source="IND" target="ISR">
      <data key="d0">206773</data>
    </edge>
    <edge source="IND" target="ITA">
      <data key="d0">5281462</data>
    </edge>
    <edge source="IND" target="JPN">
      <data key="d0">16430748</data>
    </edge>
    <edge source="IND" target="JOR">
      <data key="d0">254557</data>
    </edge>
    <edge source="IND" target="KOR">
      <data key="d0">4211449</data>
    </edge>
    <edge source="IND" target="LBN">
      <data key="d0">58603</data>
    </edge>
    <edge source="IND" target="LTU">
      <data key="d0">37399</data>
    </edge>
    <edge source="IND" target="MWI">
      <data key="d0">54119</data>
    </edge>
    <edge source="IND" target="MYS">
      <data key="d0">4574702</data>
    </edge>
    <edge source="IND" target="MEX">
      <data key="d0">1128500</data>
    </edge>
    <edge source="IND" target="MAR">
      <data key="d0">164521</data>
    </edge>
    <edge source="IND" target="OMN">
      <data key="d0">34497</data>
    </edge>
    <edge source="IND" target="NLD">
      <data key="d0">22326132</data>
    </edge>
    <edge source="IND" target="NZL">
      <data key="d0">25120</data>
    </edge>
    <edge source="IND" target="PAK">
      <data key="d0">244666</data>
    </edge>
    <edge source="IND" target="PER">
      <data key="d0">116107</data>
    </edge>
    <edge source="IND" target="PHL">
      <data key="d0">141949</data>
    </edge>
    <edge source="IND" target="POL">
      <data key="d0">36106</data>
    </edge>
    <edge source="IND" target="ROU">
      <data key="d0">71520</data>
    </edge>
    <edge source="IND" target="RUS">
      <data key="d0">442025</data>
    </edge>
    <edge source="IND" target="SAU">
      <data key="d0">1378589</data>
    </edge>
    <edge source="IND" target="SGP">
      <data key="d0">1243947</data>
    </edge>
    <edge source="IND" target="VNM">
      <data key="d0">325475</data>
    </edge>
    <edge source="IND" target="ZAF">
      <data key="d0">1685723</data>
    </edge>
    <edge source="IND" target="ESP">
      <data key="d0">3374046</data>
    </edge>
    <edge source="IND" target="SWE">
      <data key="d0">290146</data>
    </edge>
    <edge source="IND" target="THA">
      <data key="d0">412991</data>
    </edge>
    <edge source="IND" target="ARE">
      <data key="d0">3460315</data>
    </edge>
    <edge source="IND" target="TUN">
      <data key="d0">245250</data>
    </edge>
    <edge source="IND" target="TUR">
      <data key="d0">3982456</data>
    </edge>
    <edge source="IND" target="UKR">
      <data key="d0">36834</data>
    </edge>
    <edge source="IND" target="EGY">
      <data key="d0">1064781</data>
    </edge>
    <edge source="IND" target="GBR">
      <data key="d0">3693430</data>
    </edge>
    <edge source="IND" target="TZA">
      <data key="d0">196135</data>
    </edge>
    <edge source="IND" target="USA">
      <data key="d0">14285474</data>
    </edge>
    <edge source="SGP" target="DZA">
      <data key="d0">648426</data>
    </edge>
    <edge source="SGP" target="ARG">
      <data key="d0">137092</data>
    </edge>
    <edge source="SGP" target="AUS">
      <data key="d0">5092860</data>
    </edge>
    <edge source="SGP" target="BEL">
      <data key="d0">448829</data>
    </edge>
    <edge source="SGP" target="BRA">
      <data key="d0">10639</data>
    </edge>
    <edge source="SGP" target="CAN">
      <data key="d0">76626</data>
    </edge>
    <edge source="SGP" target="LKA">
      <data key="d0">110702</data>
    </edge>
    <edge source="SGP" target="CHL">
      <data key="d0">39314</data>
    </edge>
    <edge source="SGP" target="CHN">
      <data key="d0">9766409</data>
    </edge>
    <edge source="SGP" target="COL">
      <data key="d0">22783</data>
    </edge>
    <edge source="SGP" target="EST">
      <data key="d0">534845</data>
    </edge>
    <edge source="SGP" target="FRA">
      <data key="d0">82040</data>
    </edge>
    <edge source="SGP" target="DEU">
      <data key="d0">37637</data>
    </edge>
    <edge source="SGP" target="GRC">
      <data key="d0">35133</data>
    </edge>
    <edge source="SGP" target="GTM">
      <data key="d0">1229326</data>
    </edge>
    <edge source="SGP" target="HKG">
      <data key="d0">662415</data>
    </edge>
    <edge source="SGP" target="IDN">
      <data key="d0">17577090</data>
    </edge>
    <edge source="SGP" target="ITA">
      <data key="d0">129045</data>
    </edge>
    <edge source="SGP" target="JPN">
      <data key="d0">8291690</data>
    </edge>
    <edge source="SGP" target="KAZ">
      <data key="d0">2894968</data>
    </edge>
    <edge source="SGP" target="JOR">
      <data key="d0">413425</data>
    </edge>
    <edge source="SGP" target="KOR">
      <data key="d0">1187525</data>
    </edge>
    <edge source="SGP" target="LBN">
      <data key="d0">1110013</data>
    </edge>
    <edge source="SGP" target="MYS">
      <data key="d0">6738799</data>
    </edge>
    <edge source="SGP" target="MUS">
      <data key="d0">63285</data>
    </edge>
    <edge source="SGP" target="MEX">
      <data key="d0">50310</data>
    </edge>
    <edge source="SGP" target="MAR">
      <data key="d0">68385</data>
    </edge>
    <edge source="SGP" target="NLD">
      <data key="d0">860376</data>
    </edge>
    <edge source="SGP" target="NZL">
      <data key="d0">407621</data>
    </edge>
    <edge source="SGP" target="NOR">
      <data key="d0">38767</data>
    </edge>
    <edge source="SGP" target="PAK">
      <data key="d0">40428</data>
    </edge>
    <edge source="SGP" target="PHL">
      <data key="d0">1184766</data>
    </edge>
    <edge source="SGP" target="SAU">
      <data key="d0">7454921</data>
    </edge>
    <edge source="SGP" target="SEN">
      <data key="d0">2471389</data>
    </edge>
    <edge source="SGP" target="SRB">
      <data key="d0">69257</data>
    </edge>
    <edge source="SGP" target="IND">
      <data key="d0">1905386</data>
    </edge>
    <edge source="SGP" target="VNM">
      <data key="d0">1255015</data>
    </edge>
    <edge source="SGP" target="ZAF">
      <data key="d0">2536732</data>
    </edge>
    <edge source="SGP" target="ESP">
      <data key="d0">316977</data>
    </edge>
    <edge source="SGP" target="THA">
      <data key="d0">5647918</data>
    </edge>
    <edge source="SGP" target="ARE">
      <data key="d0">1619158</data>
    </edge>
    <edge source="SGP" target="TUN">
      <data key="d0">182737</data>
    </edge>
    <edge source="SGP" target="TUR">
      <data key="d0">1546455</data>
    </edge>
    <edge source="SGP" target="UKR">
      <data key="d0">20206</data>
    </edge>
    <edge source="SGP" target="EGY">
      <data key="d0">1117446</data>
    </edge>
    <edge source="SGP" target="GBR">
      <data key="d0">667393</data>
    </edge>
    <edge source="SGP" target="USA">
      <data key="d0">2669767</data>
    </edge>
    <edge source="VNM" target="KHM">
      <data key="d0">5739155</data>
    </edge>
    <edge source="VNM" target="CHN">
      <data key="d0">1798408</data>
    </edge>
    <edge source="VNM" target="DEU">
      <data key="d0">287240</data>
    </edge>
    <edge source="VNM" target="IDN">
      <data key="d0">35297</data>
    </edge>
    <edge source="VNM" target="JPN">
      <data key="d0">1482367</data>
    </edge>
    <edge source="VNM" target="KOR">
      <data key="d0">1905614</data>
    </edge>
    <edge source="VNM" target="MYS">
      <data key="d0">746314</data>
    </edge>
    <edge source="VNM" target="IND">
      <data key="d0">125641</data>
    </edge>
    <edge source="VNM" target="USA">
      <data key="d0">2005344</data>
    </edge>
    <edge source="ZWE" target="ZAF">
      <data key="d0">27529</data>
    </edge>
    <edge source="THA" target="AUS">
      <data key="d0">82397</data>
    </edge>
    <edge source="THA" target="BRA">
      <data key="d0">241951</data>
    </edge>
    <edge source="THA" target="KHM">
      <data key="d0">10987076</data>
    </edge>
    <edge source="THA" target="CMR">
      <data key="d0">30458</data>
    </edge>
    <edge source="THA" target="CAN">
      <data key="d0">67115</data>
    </edge>
    <edge source="THA" target="CHN">
      <data key="d0">12778619</data>
    </edge>
    <edge source="THA" target="ETH">
      <data key="d0">4733033</data>
    </edge>
    <edge source="THA" target="EST">
      <data key="d0">20654</data>
    </edge>
    <edge source="THA" target="FRA">
      <data key="d0">25020</data>
    </edge>
    <edge source="THA" target="DEU">
      <data key="d0">13351</data>
    </edge>
    <edge source="THA" target="GHA">
      <data key="d0">29016</data>
    </edge>
    <edge source="THA" target="HKG">
      <data key="d0">45254</data>
    </edge>
    <edge source="THA" target="IDN">
      <data key="d0">1543385</data>
    </edge>
    <edge source="THA" target="IRL">
      <data key="d0">11158</data>
    </edge>
    <edge source="THA" target="ISR">
      <data key="d0">31100</data>
    </edge>
    <edge source="THA" target="ITA">
      <data key="d0">111438</data>
    </edge>
    <edge source="THA" target="JPN">
      <data key="d0">11833642</data>
    </edge>
    <edge source="THA" target="JOR">
      <data key="d0">28955</data>
    </edge>
    <edge source="THA" target="KOR">
      <data key="d0">37566442</data>
    </edge>
    <edge source="THA" target="MDG">
      <data key="d0">2669824</data>
    </edge>
    <edge source="THA" target="MYS">
      <data key="d0">3842736</data>
    </edge>
    <edge source="THA" target="MUS">
      <data key="d0">213246</data>
    </edge>
    <edge source="THA" target="NLD">
      <data key="d0">4705340</data>
    </edge>
    <edge source="THA" target="NZL">
      <data key="d0">14660</data>
    </edge>
    <edge source="THA" target="NOR">
      <data key="d0">71077</data>
    </edge>
    <edge source="THA" target="PAK">
      <data key="d0">3037518</data>
    </edge>
    <edge source="THA" target="PHL">
      <data key="d0">147778</data>
    </edge>
    <edge source="THA" target="POL">
      <data key="d0">30112</data>
    </edge>
    <edge source="THA" target="RUS">
      <data key="d0">19643</data>
    </edge>
    <edge source="THA" target="IND">
      <data key="d0">2460547</data>
    </edge>
    <edge source="THA" target="SGP">
      <data key="d0">983656</data>
    </edge>
    <edge source="THA" target="VNM">
      <data key="d0">114184</data>
    </edge>
    <edge source="THA" target="TGO">
      <data key="d0">75058</data>
    </edge>
    <edge source="THA" target="TUN">
      <data key="d0">17350</data>
    </edge>
    <edge source="THA" target="TUR">
      <data key="d0">96876</data>
    </edge>
    <edge source="THA" target="GBR">
      <data key="d0">53688</data>
    </edge>
    <edge source="THA" target="TZA">
      <data key="d0">75154</data>
    </edge>
    <edge source="THA" target="USA">
      <data key="d0">387418</data>
    </edge>
    <edge source="ARE" target="AUS">
      <data key="d0">86740</data>
    </edge>
    <edge source="ARE" target="CAN">
      <data key="d0">233574</data>
    </edge>
    <edge source="ARE" target="LKA">
      <data key="d0">18095</data>
    </edge>
    <edge source="ARE" target="CHN">
      <data key="d0">97064</data>
    </edge>
    <edge source="ARE" target="DEU">
      <data key="d0">87381</data>
    </edge>
    <edge source="ARE" target="GRC">
      <data key="d0">18403</data>
    </edge>
    <edge source="ARE" target="HKG">
      <data key="d0">32028</data>
    </edge>
    <edge source="ARE" target="IRL">
      <data key="d0">1103563</data>
    </edge>
    <edge source="ARE" target="ITA">
      <data key="d0">75103</data>
    </edge>
    <edge source="ARE" target="JOR">
      <data key="d0">182768</data>
    </edge>
    <edge source="ARE" target="LBN">
      <data key="d0">174330</data>
    </edge>
    <edge source="ARE" target="MWI">
      <data key="d0">898987</data>
    </edge>
    <edge source="ARE" target="MYS">
      <data key="d0">17946</data>
    </edge>
    <edge source="ARE" target="MUS">
      <data key="d0">70391</data>
    </edge>
    <edge source="ARE" target="MAR">
      <data key="d0">10201849</data>
    </edge>
    <edge source="ARE" target="OMN">
      <data key="d0">1689371</data>
    </edge>
    <edge source="ARE" target="NLD">
      <data key="d0">698652</data>
    </edge>
    <edge source="ARE" target="PAK">
      <data key="d0">818700</data>
    </edge>
    <edge source="ARE" target="RUS">
      <data key="d0">79048</data>
    </edge>
    <edge source="ARE" target="SAU">
      <data key="d0">21452712</data>
    </edge>
    <edge source="ARE" target="SEN">
      <data key="d0">56765</data>
    </edge>
    <edge source="ARE" target="IND">
      <data key="d0">427833</data>
    </edge>
    <edge source="ARE" target="GBR">
      <data key="d0">202120</data>
    </edge>
    <edge source="ARE" target="TZA">
      <data key="d0">80027</data>
    </edge>
    <edge source="ARE" target="USA">
      <data key="d0">180730</data>
    </edge>
    <edge source="EGY" target="BEL">
      <data key="d0">78954</data>
    </edge>
    <edge source="EGY" target="CHN">
      <data key="d0">76350</data>
    </edge>
    <edge source="EGY" target="ETH">
      <data key="d0">22019</data>
    </edge>
    <edge source="EGY" target="GEO">
      <data key="d0">116667</data>
    </edge>
    <edge source="EGY" target="PSE">
      <data key="d0">334736</data>
    </edge>
    <edge source="EGY" target="DEU">
      <data key="d0">23870</data>
    </edge>
    <edge source="EGY" target="GHA">
      <data key="d0">24690</data>
    </edge>
    <edge source="EGY" target="GRC">
      <data key="d0">33078</data>
    </edge>
    <edge source="EGY" target="IRL">
      <data key="d0">924315</data>
    </edge>
    <edge source="EGY" target="ITA">
      <data key="d0">1004144</data>
    </edge>
    <edge source="EGY" target="JOR">
      <data key="d0">353254</data>
    </edge>
    <edge source="EGY" target="LBN">
      <data key="d0">771461</data>
    </edge>
    <edge source="EGY" target="MUS">
      <data key="d0">80739</data>
    </edge>
    <edge source="EGY" target="MAR">
      <data key="d0">66574</data>
    </edge>
    <edge source="EGY" target="NLD">
      <data key="d0">878614</data>
    </edge>
    <edge source="EGY" target="ROU">
      <data key="d0">166661</data>
    </edge>
    <edge source="EGY" target="RUS">
      <data key="d0">128364</data>
    </edge>
    <edge source="EGY" target="SAU">
      <data key="d0">454573</data>
    </edge>
    <edge source="EGY" target="ESP">
      <data key="d0">48601</data>
    </edge>
    <edge source="EGY" target="TUN">
      <data key="d0">2643878</data>
    </edge>
    <edge source="EGY" target="TUR">
      <data key="d0">3060245</data>
    </edge>
    <edge source="EGY" target="GBR">
      <data key="d0">117696</data>
    </edge>
    <edge source="TZA" target="DEU">
      <data key="d0">460302</data>
    </edge>
    <edge source="TZA" target="JPN">
      <data key="d0">1213114</data>
    </edge>
    <edge source="TZA" target="MOZ">
      <data key="d0">263561</data>
    </edge>
    <edge source="AUT" target="BEL">
      <data key="d0">67081</data>
    </edge>
    <edge source="AUT" target="BGR">
      <data key="d0">89399</data>
    </edge>
    <edge source="AUT" target="HRV">
      <data key="d0">259152</data>
    </edge>
    <edge source="AUT" target="CZE">
      <data key="d0">1991326</data>
    </edge>
    <edge source="AUT" target="EST">
      <data key="d0">942857</data>
    </edge>
    <edge source="AUT" target="FRA">
      <data key="d0">259689</data>
    </edge>
    <edge source="AUT" target="DEU">
      <data key="d0">9951639</data>
    </edge>
    <edge source="AUT" target="HUN">
      <data key="d0">9527302</data>
    </edge>
    <edge source="AUT" target="IRL">
      <data key="d0">21073</data>
    </edge>
    <edge source="AUT" target="ITA">
      <data key="d0">17110180</data>
    </edge>
    <edge source="AUT" target="NLD">
      <data key="d0">3625899</data>
    </edge>
    <edge source="AUT" target="NOR">
      <data key="d0">20091</data>
    </edge>
    <edge source="AUT" target="POL">
      <data key="d0">1815449</data>
    </edge>
    <edge source="AUT" target="RUS">
      <data key="d0">100081</data>
    </edge>
    <edge source="AUT" target="SRB">
      <data key="d0">15477</data>
    </edge>
    <edge source="AUT" target="SVK">
      <data key="d0">4834542</data>
    </edge>
    <edge source="AUT" target="SVN">
      <data key="d0">2642851</data>
    </edge>
    <edge source="AUT" target="SWE">
      <data key="d0">112930</data>
    </edge>
    <edge source="AUT" target="CHE">
      <data key="d0">87224</data>
    </edge>
    <edge source="AUT" target="ARE">
      <data key="d0">42944</data>
    </edge>
    <edge source="AUT" target="GBR">
      <data key="d0">217979</data>
    </edge>
    <edge source="AUT" target="USA">
      <data key="d0">40342</data>
    </edge>
    <edge source="BGR" target="ALB">
      <data key="d0">56601</data>
    </edge>
    <edge source="BGR" target="AUT">
      <data key="d0">177925</data>
    </edge>
    <edge source="BGR" target="FRA">
      <data key="d0">51572</data>
    </edge>
    <edge source="BGR" target="GEO">
      <data key="d0">16968</data>
    </edge>
    <edge source="BGR" target="DEU">
      <data key="d0">1468604</data>
    </edge>
    <edge source="BGR" target="GRC">
      <data key="d0">340558</data>
    </edge>
    <edge source="BGR" target="LTU">
      <data key="d0">138072</data>
    </edge>
    <edge source="BGR" target="NLD">
      <data key="d0">11761</data>
    </edge>
    <edge source="BGR" target="POL">
      <data key="d0">19641</data>
    </edge>
    <edge source="BGR" target="ROU">
      <data key="d0">4639299</data>
    </edge>
    <edge source="BGR" target="RUS">
      <data key="d0">12968</data>
    </edge>
    <edge source="BGR" target="SRB">
      <data key="d0">20450</data>
    </edge>
    <edge source="BGR" target="SVN">
      <data key="d0">29676</data>
    </edge>
    <edge source="BGR" target="TUR">
      <data key="d0">1311178</data>
    </edge>
    <edge source="BGR" target="UKR">
      <data key="d0">55322</data>
    </edge>
    <edge source="BGR" target="MKD">
      <data key="d0">139404</data>
    </edge>
    <edge source="HRV" target="AUT">
      <data key="d0">4631007</data>
    </edge>
    <edge source="HRV" target="DEU">
      <data key="d0">344926</data>
    </edge>
    <edge source="HRV" target="HUN">
      <data key="d0">22596</data>
    </edge>
    <edge source="HRV" target="SVK">
      <data key="d0">222268</data>
    </edge>
    <edge source="HRV" target="SVN">
      <data key="d0">368913</data>
    </edge>
    <edge source="HRV" target="UKR">
      <data key="d0">11308</data>
    </edge>
    <edge source="HRV" target="MKD">
      <data key="d0">152118</data>
    </edge>
    <edge source="CZE" target="AUT">
      <data key="d0">2124293</data>
    </edge>
    <edge source="CZE" target="BEL">
      <data key="d0">810313</data>
    </edge>
    <edge source="CZE" target="BGR">
      <data key="d0">244194</data>
    </edge>
    <edge source="CZE" target="DNK">
      <data key="d0">314684</data>
    </edge>
    <edge source="CZE" target="SLV">
      <data key="d0">51537</data>
    </edge>
    <edge source="CZE" target="FRA">
      <data key="d0">3112454</data>
    </edge>
    <edge source="CZE" target="DEU">
      <data key="d0">14337080</data>
    </edge>
    <edge source="CZE" target="HUN">
      <data key="d0">3617632</data>
    </edge>
    <edge source="CZE" target="ISR">
      <data key="d0">28179</data>
    </edge>
    <edge source="CZE" target="ITA">
      <data key="d0">1085449</data>
    </edge>
    <edge source="CZE" target="LTU">
      <data key="d0">32256</data>
    </edge>
    <edge source="CZE" target="NLD">
      <data key="d0">243393</data>
    </edge>
    <edge source="CZE" target="POL">
      <data key="d0">5730167</data>
    </edge>
    <edge source="CZE" target="ROU">
      <data key="d0">1241145</data>
    </edge>
    <edge source="CZE" target="RUS">
      <data key="d0">260150</data>
    </edge>
    <edge source="CZE" target="SRB">
      <data key="d0">112857</data>
    </edge>
    <edge source="CZE" target="SVK">
      <data key="d0">11146057</data>
    </edge>
    <edge source="CZE" target="UKR">
      <data key="d0">407992</data>
    </edge>
    <edge source="EST" target="CZE">
      <data key="d0">17512</data>
    </edge>
    <edge source="EST" target="DNK">
      <data key="d0">88773</data>
    </edge>
    <edge source="EST" target="FIN">
      <data key="d0">78720</data>
    </edge>
    <edge source="EST" target="DEU">
      <data key="d0">588788</data>
    </edge>
    <edge source="EST" target="LVA">
      <data key="d0">384905</data>
    </edge>
    <edge source="EST" target="LTU">
      <data key="d0">208613</data>
    </edge>
    <edge source="EST" target="RUS">
      <data key="d0">4639177</data>
    </edge>
    <edge source="HUN" target="AUT">
      <data key="d0">896065</data>
    </edge>
    <edge source="HUN" target="BGR">
      <data key="d0">396348</data>
    </edge>
    <edge source="HUN" target="HRV">
      <data key="d0">46747</data>
    </edge>
    <edge source="HUN" target="CZE">
      <data key="d0">440083</data>
    </edge>
    <edge source="HUN" target="DEU">
      <data key="d0">859010</data>
    </edge>
    <edge source="HUN" target="ITA">
      <data key="d0">206460</data>
    </edge>
    <edge source="HUN" target="NLD">
      <data key="d0">872930</data>
    </edge>
    <edge source="HUN" target="POL">
      <data key="d0">20353</data>
    </edge>
    <edge source="HUN" target="ROU">
      <data key="d0">5201250</data>
    </edge>
    <edge source="HUN" target="RUS">
      <data key="d0">304048</data>
    </edge>
    <edge source="HUN" target="SRB">
      <data key="d0">87944</data>
    </edge>
    <edge source="HUN" target="SVK">
      <data key="d0">447474</data>
    </edge>
    <edge source="IRL" target="BEL">
      <data key="d0">1041049</data>
    </edge>
    <edge source="IRL" target="DNK">
      <data key="d0">411050</data>
    </edge>
    <edge source="IRL" target="FIN">
      <data key="d0">264293</data>
    </edge>
    <edge source="IRL" target="FRA">
      <data key="d0">41190</data>
    </edge>
    <edge source="IRL" target="DEU">
      <data key="d0">52235</data>
    </edge>
    <edge source="IRL" target="NLD">
      <data key="d0">593955</data>
    </edge>
    <edge source="IRL" target="NOR">
      <data key="d0">56009</data>
    </edge>
    <edge source="IRL" target="IND">
      <data key="d0">13065</data>
    </edge>
    <edge source="IRL" target="SGP">
      <data key="d0">26242</data>
    </edge>
    <edge source="IRL" target="SWE">
      <data key="d0">468186</data>
    </edge>
    <edge source="IRL" target="GBR">
      <data key="d0">1035437</data>
    </edge>
    <edge source="NOR" target="DNK">
      <data key="d0">4449127</data>
    </edge>
    <edge source="NOR" target="DEU">
      <data key="d0">760022</data>
    </edge>
    <edge source="NOR" target="KOR">
      <data key="d0">10199</data>
    </edge>
    <edge source="NOR" target="POL">
      <data key="d0">11358</data>
    </edge>
    <edge source="NOR" target="SWE">
      <data key="d0">941430</data>
    </edge>
    <edge source="NOR" target="EGY">
      <data key="d0">13872</data>
    </edge>
    <edge source="NOR" target="GBR">
      <data key="d0">11539</data>
    </edge>
    <edge source="RUS" target="ARM">
      <data key="d0">405212</data>
    </edge>
    <edge source="RUS" target="BLR">
      <data key="d0">954810</data>
    </edge>
    <edge source="RUS" target="CHN">
      <data key="d0">525439</data>
    </edge>
    <edge source="RUS" target="DNK">
      <data key="d0">120352</data>
    </edge>
    <edge source="RUS" target="EST">
      <data key="d0">592658</data>
    </edge>
    <edge source="RUS" target="GEO">
      <data key="d0">42253</data>
    </edge>
    <edge source="RUS" target="DEU">
      <data key="d0">155140</data>
    </edge>
    <edge source="RUS" target="ISR">
      <data key="d0">571293</data>
    </edge>
    <edge source="RUS" target="ITA">
      <data key="d0">54533</data>
    </edge>
    <edge source="RUS" target="JPN">
      <data key="d0">64406</data>
    </edge>
    <edge source="RUS" target="KAZ">
      <data key="d0">418186</data>
    </edge>
    <edge source="RUS" target="KOR">
      <data key="d0">17735</data>
    </edge>
    <edge source="RUS" target="KGZ">
      <data key="d0">13912</data>
    </edge>
    <edge source="RUS" target="LVA">
      <data key="d0">917608</data>
    </edge>
    <edge source="RUS" target="LTU">
      <data key="d0">113325</data>
    </edge>
    <edge source="RUS" target="NLD">
      <data key="d0">1465413</data>
    </edge>
    <edge source="RUS" target="POL">
      <data key="d0">7052108</data>
    </edge>
    <edge source="RUS" target="TUR">
      <data key="d0">1099289</data>
    </edge>
    <edge source="RUS" target="UKR">
      <data key="d0">3271871</data>
    </edge>
    <edge source="SVK" target="AUT">
      <data key="d0">452818</data>
    </edge>
    <edge source="SVK" target="BEL">
      <data key="d0">77387</data>
    </edge>
    <edge source="SVK" target="CZE">
      <data key="d0">9437292</data>
    </edge>
    <edge source="SVK" target="DEU">
      <data key="d0">4370047</data>
    </edge>
    <edge source="SVK" target="HUN">
      <data key="d0">18910546</data>
    </edge>
    <edge source="SVK" target="ITA">
      <data key="d0">301607</data>
    </edge>
    <edge source="SVK" target="LVA">
      <data key="d0">89834</data>
    </edge>
    <edge source="SVK" target="NLD">
      <data key="d0">358579</data>
    </edge>
    <edge source="SVK" target="POL">
      <data key="d0">598695</data>
    </edge>
    <edge source="SVK" target="RUS">
      <data key="d0">14667</data>
    </edge>
    <edge source="SVK" target="SVN">
      <data key="d0">21463</data>
    </edge>
    <edge source="SVK" target="ESP">
      <data key="d0">80736</data>
    </edge>
    <edge source="SVK" target="TUR">
      <data key="d0">10489</data>
    </edge>
    <edge source="SVN" target="AUT">
      <data key="d0">2762455</data>
    </edge>
    <edge source="SVN" target="HRV">
      <data key="d0">2315898</data>
    </edge>
    <edge source="SVN" target="CZE">
      <data key="d0">161989</data>
    </edge>
    <edge source="SVN" target="DEU">
      <data key="d0">185808</data>
    </edge>
    <edge source="SVN" target="ITA">
      <data key="d0">2061373</data>
    </edge>
    <edge source="SVN" target="LTU">
      <data key="d0">23948</data>
    </edge>
    <edge source="SVN" target="NLD">
      <data key="d0">63620</data>
    </edge>
    <edge source="SVN" target="SRB">
      <data key="d0">46102</data>
    </edge>
    <edge source="SVN" target="MKD">
      <data key="d0">30574</data>
    </edge>
    <edge source="SWE" target="ALB">
      <data key="d0">49005</data>
    </edge>
    <edge source="SWE" target="ARG">
      <data key="d0">83839</data>
    </edge>
    <edge source="SWE" target="AUS">
      <data key="d0">31587</data>
    </edge>
    <edge source="SWE" target="AUT">
      <data key="d0">2673852</data>
    </edge>
    <edge source="SWE" target="BEL">
      <data key="d0">18867814</data>
    </edge>
    <edge source="SWE" target="BRA">
      <data key="d0">887692</data>
    </edge>
    <edge source="SWE" target="BGR">
      <data key="d0">74245</data>
    </edge>
    <edge source="SWE" target="BLR">
      <data key="d0">774332</data>
    </edge>
    <edge source="SWE" target="CHN">
      <data key="d0">7547155</data>
    </edge>
    <edge source="SWE" target="COL">
      <data key="d0">86791</data>
    </edge>
    <edge source="SWE" target="HRV">
      <data key="d0">1672652</data>
    </edge>
    <edge source="SWE" target="CZE">
      <data key="d0">986144</data>
    </edge>
    <edge source="SWE" target="DNK">
      <data key="d0">23565320</data>
    </edge>
    <edge source="SWE" target="EST">
      <data key="d0">45315</data>
    </edge>
    <edge source="SWE" target="FIN">
      <data key="d0">2489789</data>
    </edge>
    <edge source="SWE" target="FRA">
      <data key="d0">19379262</data>
    </edge>
    <edge source="SWE" target="DEU">
      <data key="d0">26850992</data>
    </edge>
    <edge source="SWE" target="GRC">
      <data key="d0">117936</data>
    </edge>
    <edge source="SWE" target="HKG">
      <data key="d0">145243</data>
    </edge>
    <edge source="SWE" target="HUN">
      <data key="d0">874998</data>
    </edge>
    <edge source="SWE" target="IDN">
      <data key="d0">813890</data>
    </edge>
    <edge source="SWE" target="IRL">
      <data key="d0">2102918</data>
    </edge>
    <edge source="SWE" target="ISR">
      <data key="d0">29078</data>
    </edge>
    <edge source="SWE" target="ITA">
      <data key="d0">2388680</data>
    </edge>
    <edge source="SWE" target="JPN">
      <data key="d0">4104285</data>
    </edge>
    <edge source="SWE" target="KOR">
      <data key="d0">2090520</data>
    </edge>
    <edge source="SWE" target="LVA">
      <data key="d0">566358</data>
    </edge>
    <edge source="SWE" target="LTU">
      <data key="d0">10329791</data>
    </edge>
    <edge source="SWE" target="MYS">
      <data key="d0">2866180</data>
    </edge>
    <edge source="SWE" target="MAR">
      <data key="d0">3753429</data>
    </edge>
    <edge source="SWE" target="NLD">
      <data key="d0">8146724</data>
    </edge>
    <edge source="SWE" target="NZL">
      <data key="d0">3757415</data>
    </edge>
    <edge source="SWE" target="NOR">
      <data key="d0">18332010</data>
    </edge>
    <edge source="SWE" target="POL">
      <data key="d0">10163589</data>
    </edge>
    <edge source="SWE" target="PRT">
      <data key="d0">60075</data>
    </edge>
    <edge source="SWE" target="ROU">
      <data key="d0">1025555</data>
    </edge>
    <edge source="SWE" target="RUS">
      <data key="d0">7300065</data>
    </edge>
    <edge source="SWE" target="SRB">
      <data key="d0">1438256</data>
    </edge>
    <edge source="SWE" target="IND">
      <data key="d0">139781</data>
    </edge>
    <edge source="SWE" target="SGP">
      <data key="d0">784517</data>
    </edge>
    <edge source="SWE" target="SVK">
      <data key="d0">377129</data>
    </edge>
    <edge source="SWE" target="VNM">
      <data key="d0">206203</data>
    </edge>
    <edge source="SWE" target="SVN">
      <data key="d0">41329</data>
    </edge>
    <edge source="SWE" target="ESP">
      <data key="d0">1532280</data>
    </edge>
    <edge source="SWE" target="CHE">
      <data key="d0">220373</data>
    </edge>
    <edge source="SWE" target="THA">
      <data key="d0">125168</data>
    </edge>
    <edge source="SWE" target="TUN">
      <data key="d0">2172735</data>
    </edge>
    <edge source="SWE" target="TUR">
      <data key="d0">290338</data>
    </edge>
    <edge source="SWE" target="UKR">
      <data key="d0">1506007</data>
    </edge>
    <edge source="SWE" target="EGY">
      <data key="d0">1281058</data>
    </edge>
    <edge source="SWE" target="GBR">
      <data key="d0">6757472</data>
    </edge>
    <edge source="SWE" target="USA">
      <data key="d0">3798154</data>
    </edge>
    <edge source="CHE" target="AUT">
      <data key="d0">14721</data>
    </edge>
    <edge source="CHE" target="CHN">
      <data key="d0">67492</data>
    </edge>
    <edge source="CHE" target="CZE">
      <data key="d0">86195</data>
    </edge>
    <edge source="CHE" target="FRA">
      <data key="d0">315906</data>
    </edge>
    <edge source="CHE" target="DEU">
      <data key="d0">5537199</data>
    </edge>
    <edge source="CHE" target="HKG">
      <data key="d0">29470</data>
    </edge>
    <edge source="CHE" target="ISR">
      <data key="d0">11083</data>
    </edge>
    <edge source="CHE" target="ITA">
      <data key="d0">892053</data>
    </edge>
    <edge source="CHE" target="JPN">
      <data key="d0">17265</data>
    </edge>
    <edge source="CHE" target="KOR">
      <data key="d0">36546</data>
    </edge>
    <edge source="CHE" target="NLD">
      <data key="d0">1206327</data>
    </edge>
    <edge source="CHE" target="NOR">
      <data key="d0">268860</data>
    </edge>
    <edge source="CHE" target="ROU">
      <data key="d0">207019</data>
    </edge>
    <edge source="CHE" target="IND">
      <data key="d0">14201</data>
    </edge>
    <edge source="CHE" target="TUR">
      <data key="d0">102781</data>
    </edge>
    <edge source="CHE" target="GBR">
      <data key="d0">55592</data>
    </edge>
    <edge source="CHE" target="USA">
      <data key="d0">33635</data>
    </edge>
    <edge source="AZE" target="GEO">
      <data key="d0">1407988</data>
    </edge>
    <edge source="AZE" target="KAZ">
      <data key="d0">21875</data>
    </edge>
    <edge source="GEO" target="SWE">
      <data key="d0">40724</data>
    </edge>
    <edge source="GEO" target="TUR">
      <data key="d0">13890</data>
    </edge>
    <edge source="KAZ" target="KGZ">
      <data key="d0">370300</data>
    </edge>
    <edge source="KAZ" target="RUS">
      <data key="d0">46010</data>
    </edge>
    <edge source="KAZ" target="TUR">
      <data key="d0">30700</data>
    </edge>
    <edge source="BLR" target="CZE">
      <data key="d0">198300</data>
    </edge>
    <edge source="BLR" target="DNK">
      <data key="d0">202300</data>
    </edge>
    <edge source="BLR" target="EST">
      <data key="d0">743400</data>
    </edge>
    <edge source="BLR" target="DEU">
      <data key="d0">2997400</data>
    </edge>
    <edge source="BLR" target="LVA">
      <data key="d0">1067900</data>
    </edge>
    <edge source="BLR" target="LTU">
      <data key="d0">1772500</data>
    </edge>
    <edge source="BLR" target="MDA">
      <data key="d0">142200</data>
    </edge>
    <edge source="BLR" target="POL">
      <data key="d0">1309600</data>
    </edge>
    <edge source="BLR" target="RUS">
      <data key="d0">933600</data>
    </edge>
    <edge source="BLR" target="SWE">
      <data key="d0">47900</data>
    </edge>
    <edge source="DNK" target="AZE">
      <data key="d0">20324</data>
    </edge>
    <edge source="DNK" target="ARG">
      <data key="d0">59942</data>
    </edge>
    <edge source="DNK" target="AUS">
      <data key="d0">59271</data>
    </edge>
    <edge source="DNK" target="AUT">
      <data key="d0">971783</data>
    </edge>
    <edge source="DNK" target="BEL">
      <data key="d0">322999</data>
    </edge>
    <edge source="DNK" target="BRA">
      <data key="d0">322508</data>
    </edge>
    <edge source="DNK" target="BGR">
      <data key="d0">1053828</data>
    </edge>
    <edge source="DNK" target="CHL">
      <data key="d0">305155</data>
    </edge>
    <edge source="DNK" target="COL">
      <data key="d0">54971</data>
    </edge>
    <edge source="DNK" target="CRI">
      <data key="d0">248699</data>
    </edge>
    <edge source="DNK" target="HRV">
      <data key="d0">99174</data>
    </edge>
    <edge source="DNK" target="CZE">
      <data key="d0">174420</data>
    </edge>
    <edge source="DNK" target="ECU">
      <data key="d0">22587</data>
    </edge>
    <edge source="DNK" target="EST">
      <data key="d0">93320</data>
    </edge>
    <edge source="DNK" target="FIN">
      <data key="d0">842683</data>
    </edge>
    <edge source="DNK" target="FRA">
      <data key="d0">1430964</data>
    </edge>
    <edge source="DNK" target="DEU">
      <data key="d0">17702076</data>
    </edge>
    <edge source="DNK" target="GHA">
      <data key="d0">206194</data>
    </edge>
    <edge source="DNK" target="GRC">
      <data key="d0">82259</data>
    </edge>
    <edge source="DNK" target="GTM">
      <data key="d0">30957</data>
    </edge>
    <edge source="DNK" target="HKG">
      <data key="d0">34857</data>
    </edge>
    <edge source="DNK" target="HUN">
      <data key="d0">36381</data>
    </edge>
    <edge source="DNK" target="IDN">
      <data key="d0">223067</data>
    </edge>
    <edge source="DNK" target="IRL">
      <data key="d0">16502</data>
    </edge>
    <edge source="DNK" target="ITA">
      <data key="d0">117506</data>
    </edge>
    <edge source="DNK" target="KOR">
      <data key="d0">445670</data>
    </edge>
    <edge source="DNK" target="LVA">
      <data key="d0">159994</data>
    </edge>
    <edge source="DNK" target="LTU">
      <data key="d0">651905</data>
    </edge>
    <edge source="DNK" target="MYS">
      <data key="d0">23786</data>
    </edge>
    <edge source="DNK" target="MEX">
      <data key="d0">2014166</data>
    </edge>
    <edge source="DNK" target="MDA">
      <data key="d0">14770</data>
    </edge>
    <edge source="DNK" target="NLD">
      <data key="d0">2552250</data>
    </edge>
    <edge source="DNK" target="NZL">
      <data key="d0">70373</data>
    </edge>
    <edge source="DNK" target="NOR">
      <data key="d0">7307122</data>
    </edge>
    <edge source="DNK" target="PAK">
      <data key="d0">45847</data>
    </edge>
    <edge source="DNK" target="PHL">
      <data key="d0">200487</data>
    </edge>
    <edge source="DNK" target="POL">
      <data key="d0">6329967</data>
    </edge>
    <edge source="DNK" target="PRT">
      <data key="d0">89651</data>
    </edge>
    <edge source="DNK" target="ROU">
      <data key="d0">188862</data>
    </edge>
    <edge source="DNK" target="RUS">
      <data key="d0">3436873</data>
    </edge>
    <edge source="DNK" target="SAU">
      <data key="d0">31779</data>
    </edge>
    <edge source="DNK" target="SRB">
      <data key="d0">127358</data>
    </edge>
    <edge source="DNK" target="IND">
      <data key="d0">516802</data>
    </edge>
    <edge source="DNK" target="SGP">
      <data key="d0">11016</data>
    </edge>
    <edge source="DNK" target="SVK">
      <data key="d0">209194</data>
    </edge>
    <edge source="DNK" target="VNM">
      <data key="d0">13047</data>
    </edge>
    <edge source="DNK" target="SVN">
      <data key="d0">55539</data>
    </edge>
    <edge source="DNK" target="ZAF">
      <data key="d0">24713</data>
    </edge>
    <edge source="DNK" target="ESP">
      <data key="d0">32555</data>
    </edge>
    <edge source="DNK" target="SWE">
      <data key="d0">17392176</data>
    </edge>
    <edge source="DNK" target="CHE">
      <data key="d0">173152</data>
    </edge>
    <edge source="DNK" target="TGO">
      <data key="d0">11121</data>
    </edge>
    <edge source="DNK" target="ARE">
      <data key="d0">38067</data>
    </edge>
    <edge source="DNK" target="TUN">
      <data key="d0">171445</data>
    </edge>
    <edge source="DNK" target="TUR">
      <data key="d0">594668</data>
    </edge>
    <edge source="DNK" target="UKR">
      <data key="d0">423512</data>
    </edge>
    <edge source="DNK" target="GBR">
      <data key="d0">599983</data>
    </edge>
    <edge source="DNK" target="URY">
      <data key="d0">92386</data>
    </edge>
    <edge source="LVA" target="CZE">
      <data key="d0">293651</data>
    </edge>
    <edge source="LVA" target="EST">
      <data key="d0">460816</data>
    </edge>
    <edge source="LVA" target="DEU">
      <data key="d0">1147985</data>
    </edge>
    <edge source="LVA" target="LTU">
      <data key="d0">6296528</data>
    </edge>
    <edge source="LVA" target="RUS">
      <data key="d0">51851</data>
    </edge>
    <edge source="LTU" target="AUT">
      <data key="d0">75605</data>
    </edge>
    <edge source="LTU" target="BLR">
      <data key="d0">3052138</data>
    </edge>
    <edge source="LTU" target="CZE">
      <data key="d0">455891</data>
    </edge>
    <edge source="LTU" target="DNK">
      <data key="d0">1206993</data>
    </edge>
    <edge source="LTU" target="EST">
      <data key="d0">59722</data>
    </edge>
    <edge source="LTU" target="DEU">
      <data key="d0">401698</data>
    </edge>
    <edge source="LTU" target="HUN">
      <data key="d0">107099</data>
    </edge>
    <edge source="LTU" target="ITA">
      <data key="d0">84032</data>
    </edge>
    <edge source="LTU" target="LVA">
      <data key="d0">4096488</data>
    </edge>
    <edge source="LTU" target="NLD">
      <data key="d0">91064</data>
    </edge>
    <edge source="LTU" target="POL">
      <data key="d0">145175</data>
    </edge>
    <edge source="LTU" target="RUS">
      <data key="d0">5813960</data>
    </edge>
    <edge source="LTU" target="SRB">
      <data key="d0">36829</data>
    </edge>
    <edge source="LTU" target="SVK">
      <data key="d0">136715</data>
    </edge>
    <edge source="LTU" target="UKR">
      <data key="d0">1903633</data>
    </edge>
    <edge source="MDA" target="BGR">
      <data key="d0">35977</data>
    </edge>
    <edge source="MDA" target="POL">
      <data key="d0">120606</data>
    </edge>
    <edge source="CMR" target="DEU">
      <data key="d0">57874</data>
    </edge>
    <edge source="CMR" target="JPN">
      <data key="d0">11988</data>
    </edge>
    <edge source="CMR" target="USA">
      <data key="d0">19721</data>
    </edge>
    <edge source="ETH" target="DEU">
      <data key="d0">1221242</data>
    </edge>
    <edge source="ETH" target="JPN">
      <data key="d0">314331</data>
    </edge>
    <edge source="ETH" target="NLD">
      <data key="d0">70395</data>
    </edge>
    <edge source="ETH" target="GBR">
      <data key="d0">447620</data>
    </edge>
    <edge source="ETH" target="USA">
      <data key="d0">322520</data>
    </edge>
    <edge source="FIN" target="DZA">
      <data key="d0">832935</data>
    </edge>
    <edge source="FIN" target="AUS">
      <data key="d0">847790</data>
    </edge>
    <edge source="FIN" target="AUT">
      <data key="d0">33525</data>
    </edge>
    <edge source="FIN" target="BEL">
      <data key="d0">13154672</data>
    </edge>
    <edge source="FIN" target="BGR">
      <data key="d0">607802</data>
    </edge>
    <edge source="FIN" target="CAN">
      <data key="d0">80206</data>
    </edge>
    <edge source="FIN" target="CHN">
      <data key="d0">634759</data>
    </edge>
    <edge source="FIN" target="COL">
      <data key="d0">71249</data>
    </edge>
    <edge source="FIN" target="HRV">
      <data key="d0">77251</data>
    </edge>
    <edge source="FIN" target="CZE">
      <data key="d0">168193</data>
    </edge>
    <edge source="FIN" target="DNK">
      <data key="d0">2003566</data>
    </edge>
    <edge source="FIN" target="EST">
      <data key="d0">1798182</data>
    </edge>
    <edge source="FIN" target="FRA">
      <data key="d0">3966362</data>
    </edge>
    <edge source="FIN" target="DEU">
      <data key="d0">12687364</data>
    </edge>
    <edge source="FIN" target="GRC">
      <data key="d0">704197</data>
    </edge>
    <edge source="FIN" target="HUN">
      <data key="d0">990979</data>
    </edge>
    <edge source="FIN" target="IDN">
      <data key="d0">409473</data>
    </edge>
    <edge source="FIN" target="IRL">
      <data key="d0">821466</data>
    </edge>
    <edge source="FIN" target="ISR">
      <data key="d0">57302</data>
    </edge>
    <edge source="FIN" target="ITA">
      <data key="d0">5490522</data>
    </edge>
    <edge source="FIN" target="JOR">
      <data key="d0">98931</data>
    </edge>
    <edge source="FIN" target="MYS">
      <data key="d0">583084</data>
    </edge>
    <edge source="FIN" target="MEX">
      <data key="d0">541274</data>
    </edge>
    <edge source="FIN" target="MAR">
      <data key="d0">26848</data>
    </edge>
    <edge source="FIN" target="NLD">
      <data key="d0">7861746</data>
    </edge>
    <edge source="FIN" target="NOR">
      <data key="d0">3112852</data>
    </edge>
    <edge source="FIN" target="POL">
      <data key="d0">7456929</data>
    </edge>
    <edge source="FIN" target="PRT">
      <data key="d0">1041729</data>
    </edge>
    <edge source="FIN" target="ROU">
      <data key="d0">171790</data>
    </edge>
    <edge source="FIN" target="RUS">
      <data key="d0">5589064</data>
    </edge>
    <edge source="FIN" target="SAU">
      <data key="d0">181592</data>
    </edge>
    <edge source="FIN" target="IND">
      <data key="d0">1510145</data>
    </edge>
    <edge source="FIN" target="SGP">
      <data key="d0">254292</data>
    </edge>
    <edge source="FIN" target="SVK">
      <data key="d0">206778</data>
    </edge>
    <edge source="FIN" target="SVN">
      <data key="d0">611049</data>
    </edge>
    <edge source="FIN" target="ZAF">
      <data key="d0">991740</data>
    </edge>
    <edge source="FIN" target="ESP">
      <data key="d0">1198959</data>
    </edge>
    <edge source="FIN" target="SWE">
      <data key="d0">6220775</data>
    </edge>
    <edge source="FIN" target="CHE">
      <data key="d0">474708</data>
    </edge>
    <edge source="FIN" target="ARE">
      <data key="d0">33392</data>
    </edge>
    <edge source="FIN" target="TUN">
      <data key="d0">65958</data>
    </edge>
    <edge source="FIN" target="TUR">
      <data key="d0">1301624</data>
    </edge>
    <edge source="FIN" target="UKR">
      <data key="d0">97314</data>
    </edge>
    <edge source="FIN" target="EGY">
      <data key="d0">96710</data>
    </edge>
    <edge source="FIN" target="GBR">
      <data key="d0">23858363</data>
    </edge>
    <edge source="FIN" target="USA">
      <data key="d0">474497</data>
    </edge>
    <edge source="GRC" target="ALB">
      <data key="d0">408134</data>
    </edge>
    <edge source="GRC" target="AUT">
      <data key="d0">1025832</data>
    </edge>
    <edge source="GRC" target="BEL">
      <data key="d0">24853</data>
    </edge>
    <edge source="GRC" target="BGR">
      <data key="d0">3977834</data>
    </edge>
    <edge source="GRC" target="FRA">
      <data key="d0">292286</data>
    </edge>
    <edge source="GRC" target="DEU">
      <data key="d0">224180</data>
    </edge>
    <edge source="GRC" target="ITA">
      <data key="d0">12523666</data>
    </edge>
    <edge source="GRC" target="NLD">
      <data key="d0">22659</data>
    </edge>
    <edge source="GRC" target="ROU">
      <data key="d0">424775</data>
    </edge>
    <edge source="GRC" target="SAU">
      <data key="d0">10555</data>
    </edge>
    <edge source="GRC" target="SRB">
      <data key="d0">499608</data>
    </edge>
    <edge source="GRC" target="ESP">
      <data key="d0">2438668</data>
    </edge>
    <edge source="GRC" target="TUR">
      <data key="d0">1466006</data>
    </edge>
    <edge source="GRC" target="MKD">
      <data key="d0">92371</data>
    </edge>
    <edge source="ISR" target="ARG">
      <data key="d0">46000</data>
    </edge>
    <edge source="ISR" target="AUS">
      <data key="d0">161000</data>
    </edge>
    <edge source="ISR" target="AUT">
      <data key="d0">101000</data>
    </edge>
    <edge source="ISR" target="BEL">
      <data key="d0">170000</data>
    </edge>
    <edge source="ISR" target="BRA">
      <data key="d0">37000</data>
    </edge>
    <edge source="ISR" target="CAN">
      <data key="d0">85000</data>
    </edge>
    <edge source="ISR" target="CHN">
      <data key="d0">269000</data>
    </edge>
    <edge source="ISR" target="CZE">
      <data key="d0">33000</data>
    </edge>
    <edge source="ISR" target="DNK">
      <data key="d0">36000</data>
    </edge>
    <edge source="ISR" target="FIN">
      <data key="d0">11000</data>
    </edge>
    <edge source="ISR" target="FRA">
      <data key="d0">453000</data>
    </edge>
    <edge source="ISR" target="DEU">
      <data key="d0">416000</data>
    </edge>
    <edge source="ISR" target="HKG">
      <data key="d0">52000</data>
    </edge>
    <edge source="ISR" target="IRL">
      <data key="d0">74000</data>
    </edge>
    <edge source="ISR" target="ITA">
      <data key="d0">625000</data>
    </edge>
    <edge source="ISR" target="JPN">
      <data key="d0">1789000</data>
    </edge>
    <edge source="ISR" target="KOR">
      <data key="d0">152000</data>
    </edge>
    <edge source="ISR" target="MEX">
      <data key="d0">37000</data>
    </edge>
    <edge source="ISR" target="NLD">
      <data key="d0">268000</data>
    </edge>
    <edge source="ISR" target="NZL">
      <data key="d0">29000</data>
    </edge>
    <edge source="ISR" target="POL">
      <data key="d0">141000</data>
    </edge>
    <edge source="ISR" target="RUS">
      <data key="d0">10000</data>
    </edge>
    <edge source="ISR" target="IND">
      <data key="d0">98000</data>
    </edge>
    <edge source="ISR" target="SGP">
      <data key="d0">100000</data>
    </edge>
    <edge source="ISR" target="ZAF">
      <data key="d0">223000</data>
    </edge>
    <edge source="ISR" target="ESP">
      <data key="d0">1093000</data>
    </edge>
    <edge source="ISR" target="SWE">
      <data key="d0">10000</data>
    </edge>
    <edge source="ISR" target="CHE">
      <data key="d0">487000</data>
    </edge>
    <edge source="ISR" target="TUR">
      <data key="d0">265000</data>
    </edge>
    <edge source="ISR" target="GBR">
      <data key="d0">1436000</data>
    </edge>
    <edge source="ISR" target="USA">
      <data key="d0">2915000</data>
    </edge>
    <edge source="JOR" target="PSE">
      <data key="d0">21093</data>
    </edge>
    <edge source="JOR" target="LBN">
      <data key="d0">18775</data>
    </edge>
    <edge source="JOR" target="NLD">
      <data key="d0">51408</data>
    </edge>
    <edge source="JOR" target="SAU">
      <data key="d0">235783</data>
    </edge>
    <edge source="JOR" target="ARE">
      <data key="d0">108403</data>
    </edge>
    <edge source="JOR" target="USA">
      <data key="d0">127607</data>
    </edge>
    <edge source="LBN" target="DEU">
      <data key="d0">26006</data>
    </edge>
    <edge source="LBN" target="IRL">
      <data key="d0">841075</data>
    </edge>
    <edge source="LBN" target="ITA">
      <data key="d0">162025</data>
    </edge>
    <edge source="LBN" target="CIV">
      <data key="d0">10826</data>
    </edge>
    <edge source="LBN" target="JOR">
      <data key="d0">11908</data>
    </edge>
    <edge source="LBN" target="NLD">
      <data key="d0">386109</data>
    </edge>
    <edge source="LBN" target="PAK">
      <data key="d0">41638</data>
    </edge>
    <edge source="LBN" target="ESP">
      <data key="d0">325882</data>
    </edge>
    <edge source="LBN" target="ARE">
      <data key="d0">62677</data>
    </edge>
    <edge source="LBN" target="GBR">
      <data key="d0">63114</data>
    </edge>
    <edge source="MAR" target="BEL">
      <data key="d0">53196</data>
    </edge>
    <edge source="MAR" target="CHN">
      <data key="d0">85057</data>
    </edge>
    <edge source="MAR" target="FRA">
      <data key="d0">320934</data>
    </edge>
    <edge source="MAR" target="DEU">
      <data key="d0">59173</data>
    </edge>
    <edge source="MAR" target="IRL">
      <data key="d0">472081</data>
    </edge>
    <edge source="MAR" target="ITA">
      <data key="d0">490717</data>
    </edge>
    <edge source="MAR" target="LBN">
      <data key="d0">30199</data>
    </edge>
    <edge source="MAR" target="NLD">
      <data key="d0">4343778</data>
    </edge>
    <edge source="MAR" target="POL">
      <data key="d0">77840</data>
    </edge>
    <edge source="MAR" target="SAU">
      <data key="d0">21662</data>
    </edge>
    <edge source="MAR" target="ESP">
      <data key="d0">758513</data>
    </edge>
    <edge source="MAR" target="GBR">
      <data key="d0">16059</data>
    </edge>
    <edge source="PRT" target="BEL">
      <data key="d0">603824</data>
    </edge>
    <edge source="PRT" target="CZE">
      <data key="d0">77113</data>
    </edge>
    <edge source="PRT" target="FRA">
      <data key="d0">8910359</data>
    </edge>
    <edge source="PRT" target="DEU">
      <data key="d0">261049</data>
    </edge>
    <edge source="PRT" target="HUN">
      <data key="d0">857841</data>
    </edge>
    <edge source="PRT" target="JPN">
      <data key="d0">56043</data>
    </edge>
    <edge source="PRT" target="MOZ">
      <data key="d0">27281</data>
    </edge>
    <edge source="PRT" target="NLD">
      <data key="d0">2411165</data>
    </edge>
    <edge source="PRT" target="ZAF">
      <data key="d0">14064</data>
    </edge>
    <edge source="PRT" target="ESP">
      <data key="d0">12304579</data>
    </edge>
    <edge source="PRT" target="GBR">
      <data key="d0">1412248</data>
    </edge>
    <edge source="ROU" target="AUT">
      <data key="d0">16199</data>
    </edge>
    <edge source="ROU" target="BGR">
      <data key="d0">1034296</data>
    </edge>
    <edge source="ROU" target="CZE">
      <data key="d0">55183</data>
    </edge>
    <edge source="ROU" target="DEU">
      <data key="d0">2131514</data>
    </edge>
    <edge source="ROU" target="GRC">
      <data key="d0">245507</data>
    </edge>
    <edge source="ROU" target="HUN">
      <data key="d0">1565724</data>
    </edge>
    <edge source="ROU" target="MDA">
      <data key="d0">42161</data>
    </edge>
    <edge source="ROU" target="NLD">
      <data key="d0">752875</data>
    </edge>
    <edge source="ROU" target="POL">
      <data key="d0">36615</data>
    </edge>
    <edge source="ROU" target="SVK">
      <data key="d0">128779</data>
    </edge>
    <edge source="ROU" target="ESP">
      <data key="d0">52076</data>
    </edge>
    <edge source="ROU" target="TUR">
      <data key="d0">1231194</data>
    </edge>
    <edge source="ROU" target="UKR">
      <data key="d0">47336</data>
    </edge>
    <edge source="ROU" target="GBR">
      <data key="d0">37691</data>
    </edge>
    <edge source="SLV" target="GTM">
      <data key="d0">5806013</data>
    </edge>
    <edge source="SLV" target="HND">
      <data key="d0">2448092</data>
    </edge>
    <edge source="SLV" target="NIC">
      <data key="d0">95616</data>
    </edge>
    <edge source="GTM" target="COL">
      <data key="d0">87660</data>
    </edge>
    <edge source="GTM" target="CRI">
      <data key="d0">1299507</data>
    </edge>
    <edge source="GTM" target="SLV">
      <data key="d0">21010841</data>
    </edge>
    <edge source="GTM" target="HND">
      <data key="d0">5016706</data>
    </edge>
    <edge source="GTM" target="JPN">
      <data key="d0">15809</data>
    </edge>
    <edge source="GTM" target="MEX">
      <data key="d0">264171</data>
    </edge>
    <edge source="GTM" target="NIC">
      <data key="d0">1557971</data>
    </edge>
    <edge source="GTM" target="PAN">
      <data key="d0">1260097</data>
    </edge>
    <edge source="GTM" target="USA">
      <data key="d0">288015</data>
    </edge>
    <edge source="CIV" target="GHA">
      <data key="d0">23885</data>
    </edge>
    <edge source="CIV" target="NER">
      <data key="d0">2924739</data>
    </edge>
    <edge source="CIV" target="SEN">
      <data key="d0">3878095</data>
    </edge>
    <edge source="CIV" target="TGO">
      <data key="d0">500258</data>
    </edge>
    <edge source="CIV" target="BFA">
      <data key="d0">3157131</data>
    </edge>
    <edge source="MOZ" target="MWI">
      <data key="d0">23397</data>
    </edge>
    <edge source="NIC" target="CHL">
      <data key="d0">79788</data>
    </edge>
    <edge source="NIC" target="CHN">
      <data key="d0">917683</data>
    </edge>
    <edge source="NIC" target="COL">
      <data key="d0">23262</data>
    </edge>
    <edge source="NIC" target="CRI">
      <data key="d0">71620</data>
    </edge>
    <edge source="NIC" target="SLV">
      <data key="d0">171454</data>
    </edge>
    <edge source="NIC" target="GTM">
      <data key="d0">157127</data>
    </edge>
    <edge source="NIC" target="HND">
      <data key="d0">33118</data>
    </edge>
    <edge source="NIC" target="HKG">
      <data key="d0">175708</data>
    </edge>
    <edge source="NIC" target="MEX">
      <data key="d0">159490</data>
    </edge>
    <edge source="NIC" target="PAN">
      <data key="d0">388546</data>
    </edge>
    <edge source="UKR" target="AZE">
      <data key="d0">147518</data>
    </edge>
    <edge source="UKR" target="AUT">
      <data key="d0">336636</data>
    </edge>
    <edge source="UKR" target="ARM">
      <data key="d0">16460</data>
    </edge>
    <edge source="UKR" target="BLR">
      <data key="d0">3529286</data>
    </edge>
    <edge source="UKR" target="GEO">
      <data key="d0">61128</data>
    </edge>
    <edge source="UKR" target="DEU">
      <data key="d0">1402085</data>
    </edge>
    <edge source="UKR" target="ITA">
      <data key="d0">20373</data>
    </edge>
    <edge source="UKR" target="JPN">
      <data key="d0">57973</data>
    </edge>
    <edge source="UKR" target="KAZ">
      <data key="d0">5810969</data>
    </edge>
    <edge source="UKR" target="KGZ">
      <data key="d0">130433</data>
    </edge>
    <edge source="UKR" target="LTU">
      <data key="d0">18542</data>
    </edge>
    <edge source="UKR" target="MDA">
      <data key="d0">88326</data>
    </edge>
    <edge source="UKR" target="NLD">
      <data key="d0">2221634</data>
    </edge>
    <edge source="UKR" target="POL">
      <data key="d0">10709422</data>
    </edge>
    <edge source="UKR" target="ROU">
      <data key="d0">65291</data>
    </edge>
    <edge source="UKR" target="RUS">
      <data key="d0">962140</data>
    </edge>
    <edge source="UKR" target="SRB">
      <data key="d0">43182</data>
    </edge>
    <edge source="UKR" target="SVK">
      <data key="d0">19611</data>
    </edge>
    <edge source="UKR" target="ESP">
      <data key="d0">148295</data>
    </edge>
    <edge source="MKD" target="ALB">
      <data key="d0">33200</data>
    </edge>
    <edge source="MKD" target="AUT">
      <data key="d0">137106</data>
    </edge>
    <edge source="MKD" target="DEU">
      <data key="d0">14052</data>
    </edge>
    <edge source="MKD" target="NLD">
      <data key="d0">956293</data>
    </edge>
    <edge source="MKD" target="SRB">
      <data key="d0">128524</data>
    </edge>
    <edge source="CAF" target="FRA">
      <data key="d0">40311</data>
    </edge>
    <edge source="HND" target="CRI">
      <data key="d0">705732</data>
    </edge>
    <edge source="HND" target="SLV">
      <data key="d0">1295634</data>
    </edge>
    <edge source="HND" target="GTM">
      <data key="d0">3027318</data>
    </edge>
    <edge source="HND" target="NIC">
      <data key="d0">178819</data>
    </edge>
    <edge source="HND" target="ESP">
      <data key="d0">437940</data>
    </edge>
    <edge source="HND" target="USA">
      <data key="d0">31354</data>
    </edge>
    <edge source="MDG" target="DEU">
      <data key="d0">43323</data>
    </edge>
    <edge source="MDG" target="JPN">
      <data key="d0">54887</data>
    </edge>
    <edge source="OMN" target="CHN">
      <data key="d0">35568</data>
    </edge>
    <edge source="OMN" target="LBN">
      <data key="d0">27808</data>
    </edge>
    <edge source="OMN" target="NLD">
      <data key="d0">122980</data>
    </edge>
    <edge source="OMN" target="PAK">
      <data key="d0">58908</data>
    </edge>
    <edge source="OMN" target="SAU">
      <data key="d0">337030</data>
    </edge>
    <edge source="OMN" target="IND">
      <data key="d0">457958</data>
    </edge>
    <edge source="OMN" target="ARE">
      <data key="d0">2576008</data>
    </edge>
    <edge source="TGO" target="BEN">
      <data key="d0">17411</data>
    </edge>
    <edge source="TGO" target="GHA">
      <data key="d0">2640522</data>
    </edge>
    <edge source="NER" target="CHN">
      <data key="d0">303627</data>
    </edge>
    <edge source="NER" target="FRA">
      <data key="d0">252356</data>
    </edge>
    <edge source="NER" target="MYS">
      <data key="d0">5553824</data>
    </edge>
    <edge source="NER" target="SGP">
      <data key="d0">137107</data>
    </edge>
    <edge source="MUS" target="FRA">
      <data key="d0">44004</data>
    </edge>
    <edge source="MUS" target="MDG">
      <data key="d0">78302</data>
    </edge>
    <edge source="MUS" target="MYS">
      <data key="d0">16539</data>
    </edge>
    <edge source="MUS" target="ZAF">
      <data key="d0">41748</data>
    </edge>
    <edge source="GMB" target="SEN">
      <data key="d0">110917</data>
    </edge>
    <edge source="UGA" target="BDI">
      <data key="d0">3237977</data>
    </edge>
    <edge source="UGA" target="TZA">
      <data key="d0">2198651</data>
    </edge>
    <edge source="NAM" target="ZAF">
      <data key="d0">75196</data>
    </edge>
  </graph>
</graphml>
