# Supplementary material for: Core-periphery structure in sectoral international trade networks: A new approach to an old theory
Source: PLoS One. 2020 Apr 2;15(4):e0229547. doi: 10.1371/journal.pone.0229547 (PMC7117750; doi:10.1371/journal.pone.0229547)
Supplement: S8 File — (ZIP) [file pone.0229547.s008.zip › S8_File/Networks 2012/5-VEGETABLES AND FRUIT.graphml]

<?xml version='1.0' encoding='utf-8'?>
<graphml xmlns="http://graphml.graphdrawing.org/xmlns" xmlns:xsi="http://www.w3.org/2001/XMLSchema-instance" xsi:schemaLocation="http://graphml.graphdrawing.org/xmlns http://graphml.graphdrawing.org/xmlns/1.0/graphml.xsd">
  <key attr.name="weight" attr.type="long" for="edge" id="d0" />
  <graph edgedefault="directed">
    <node id="ALB" />
    <node id="BGR" />
    <node id="HRV" />
    <node id="CZE" />
    <node id="DNK" />
    <node id="FRA" />
    <node id="DEU" />
    <node id="GRC" />
    <node id="HUN" />
    <node id="ITA" />
    <node id="LVA" />
    <node id="LTU" />
    <node id="POL" />
    <node id="ROU" />
    <node id="RUS" />
    <node id="SRB" />
    <node id="SVK" />
    <node id="SVN" />
    <node id="CHE" />
    <node id="TUR" />
    <node id="UKR" />
    <node id="MKD" />
    <node id="USA" />
    <node id="DZA" />
    <node id="BEL" />
    <node id="BLR" />
    <node id="KHM" />
    <node id="CAN" />
    <node id="COL" />
    <node id="CRI" />
    <node id="GTM" />
    <node id="HKG" />
    <node id="IDN" />
    <node id="JOR" />
    <node id="KOR" />
    <node id="LBN" />
    <node id="MYS" />
    <node id="MRT" />
    <node id="MAR" />
    <node id="NLD" />
    <node id="NER" />
    <node id="SAU" />
    <node id="SEN" />
    <node id="VNM" />
    <node id="ESP" />
    <node id="SWE" />
    <node id="THA" />
    <node id="ARE" />
    <node id="TUN" />
    <node id="EGY" />
    <node id="GBR" />
    <node id="URY" />
    <node id="ARG" />
    <node id="AZE" />
    <node id="AUS" />
    <node id="AUT" />
    <node id="ARM" />
    <node id="BOL" />
    <node id="BRA" />
    <node id="LKA" />
    <node id="CHL" />
    <node id="CHN" />
    <node id="ECU" />
    <node id="SLV" />
    <node id="EST" />
    <node id="FIN" />
    <node id="GEO" />
    <node id="GMB" />
    <node id="HND" />
    <node id="IRL" />
    <node id="ISR" />
    <node id="JAM" />
    <node id="JPN" />
    <node id="KAZ" />
    <node id="KGZ" />
    <node id="MUS" />
    <node id="MEX" />
    <node id="MDA" />
    <node id="MOZ" />
    <node id="OMN" />
    <node id="NZL" />
    <node id="NIC" />
    <node id="NOR" />
    <node id="PAK" />
    <node id="PAN" />
    <node id="PRY" />
    <node id="PER" />
    <node id="PHL" />
    <node id="PRT" />
    <node id="IND" />
    <node id="SGP" />
    <node id="ZAF" />
    <node id="CMR" />
    <node id="ETH" />
    <node id="GHA" />
    <node id="BFA" />
    <node id="BDI" />
    <node id="CAF" />
    <node id="BEN" />
    <node id="CIV" />
    <node id="MDG" />
    <node id="ZWE" />
    <node id="TGO" />
    <node id="TZA" />
    <node id="BWA" />
    <node id="NAM" />
    <node id="PSE" />
    <node id="UGA" />
    <node id="MWI" />
    <edge source="ALB" target="BGR">
      <data key="d0">1786200</data>
    </edge>
    <edge source="ALB" target="HRV">
      <data key="d0">438812</data>
    </edge>
    <edge source="ALB" target="CZE">
      <data key="d0">236378</data>
    </edge>
    <edge source="ALB" target="DNK">
      <data key="d0">188441</data>
    </edge>
    <edge source="ALB" target="FRA">
      <data key="d0">40196</data>
    </edge>
    <edge source="ALB" target="DEU">
      <data key="d0">145259</data>
    </edge>
    <edge source="ALB" target="GRC">
      <data key="d0">4508184</data>
    </edge>
    <edge source="ALB" target="HUN">
      <data key="d0">71108</data>
    </edge>
    <edge source="ALB" target="ITA">
      <data key="d0">2863695</data>
    </edge>
    <edge source="ALB" target="LVA">
      <data key="d0">18790</data>
    </edge>
    <edge source="ALB" target="LTU">
      <data key="d0">437711</data>
    </edge>
    <edge source="ALB" target="POL">
      <data key="d0">86664</data>
    </edge>
    <edge source="ALB" target="ROU">
      <data key="d0">157251</data>
    </edge>
    <edge source="ALB" target="RUS">
      <data key="d0">101463</data>
    </edge>
    <edge source="ALB" target="SRB">
      <data key="d0">6041276</data>
    </edge>
    <edge source="ALB" target="SVK">
      <data key="d0">29845</data>
    </edge>
    <edge source="ALB" target="SVN">
      <data key="d0">26729</data>
    </edge>
    <edge source="ALB" target="CHE">
      <data key="d0">230939</data>
    </edge>
    <edge source="ALB" target="TUR">
      <data key="d0">49355</data>
    </edge>
    <edge source="ALB" target="UKR">
      <data key="d0">25194</data>
    </edge>
    <edge source="ALB" target="MKD">
      <data key="d0">1464911</data>
    </edge>
    <edge source="ALB" target="USA">
      <data key="d0">1461600</data>
    </edge>
    <edge source="BGR" target="ALB">
      <data key="d0">796700</data>
    </edge>
    <edge source="BGR" target="DZA">
      <data key="d0">41372</data>
    </edge>
    <edge source="BGR" target="AZE">
      <data key="d0">346206</data>
    </edge>
    <edge source="BGR" target="AUS">
      <data key="d0">1389496</data>
    </edge>
    <edge source="BGR" target="AUT">
      <data key="d0">10859464</data>
    </edge>
    <edge source="BGR" target="ARM">
      <data key="d0">237901</data>
    </edge>
    <edge source="BGR" target="BEL">
      <data key="d0">1995476</data>
    </edge>
    <edge source="BGR" target="BRA">
      <data key="d0">71998</data>
    </edge>
    <edge source="BGR" target="BLR">
      <data key="d0">1432786</data>
    </edge>
    <edge source="BGR" target="CAN">
      <data key="d0">1932775</data>
    </edge>
    <edge source="BGR" target="CHL">
      <data key="d0">187670</data>
    </edge>
    <edge source="BGR" target="CHN">
      <data key="d0">1272672</data>
    </edge>
    <edge source="BGR" target="HRV">
      <data key="d0">680550</data>
    </edge>
    <edge source="BGR" target="CZE">
      <data key="d0">3985525</data>
    </edge>
    <edge source="BGR" target="BEN">
      <data key="d0">23193</data>
    </edge>
    <edge source="BGR" target="DNK">
      <data key="d0">24011</data>
    </edge>
    <edge source="BGR" target="EST">
      <data key="d0">51491</data>
    </edge>
    <edge source="BGR" target="FRA">
      <data key="d0">4351516</data>
    </edge>
    <edge source="BGR" target="GEO">
      <data key="d0">35801</data>
    </edge>
    <edge source="BGR" target="PSE">
      <data key="d0">18612</data>
    </edge>
    <edge source="BGR" target="DEU">
      <data key="d0">52955829</data>
    </edge>
    <edge source="BGR" target="GHA">
      <data key="d0">42373</data>
    </edge>
    <edge source="BGR" target="GRC">
      <data key="d0">35708077</data>
    </edge>
    <edge source="BGR" target="HUN">
      <data key="d0">3342627</data>
    </edge>
    <edge source="BGR" target="IRL">
      <data key="d0">24792</data>
    </edge>
    <edge source="BGR" target="ISR">
      <data key="d0">1393822</data>
    </edge>
    <edge source="BGR" target="ITA">
      <data key="d0">39700321</data>
    </edge>
    <edge source="BGR" target="JPN">
      <data key="d0">798668</data>
    </edge>
    <edge source="BGR" target="KAZ">
      <data key="d0">177700</data>
    </edge>
    <edge source="BGR" target="JOR">
      <data key="d0">437692</data>
    </edge>
    <edge source="BGR" target="KOR">
      <data key="d0">17272</data>
    </edge>
    <edge source="BGR" target="LBN">
      <data key="d0">397505</data>
    </edge>
    <edge source="BGR" target="LVA">
      <data key="d0">489699</data>
    </edge>
    <edge source="BGR" target="LTU">
      <data key="d0">2288807</data>
    </edge>
    <edge source="BGR" target="MDG">
      <data key="d0">30953</data>
    </edge>
    <edge source="BGR" target="MRT">
      <data key="d0">29274</data>
    </edge>
    <edge source="BGR" target="MEX">
      <data key="d0">26612</data>
    </edge>
    <edge source="BGR" target="MDA">
      <data key="d0">1405264</data>
    </edge>
    <edge source="BGR" target="MAR">
      <data key="d0">174505</data>
    </edge>
    <edge source="BGR" target="NLD">
      <data key="d0">3268872</data>
    </edge>
    <edge source="BGR" target="NZL">
      <data key="d0">104556</data>
    </edge>
    <edge source="BGR" target="NER">
      <data key="d0">67827</data>
    </edge>
    <edge source="BGR" target="NOR">
      <data key="d0">29909</data>
    </edge>
    <edge source="BGR" target="PAK">
      <data key="d0">170424</data>
    </edge>
    <edge source="BGR" target="PHL">
      <data key="d0">610827</data>
    </edge>
    <edge source="BGR" target="POL">
      <data key="d0">6826570</data>
    </edge>
    <edge source="BGR" target="PRT">
      <data key="d0">10719</data>
    </edge>
    <edge source="BGR" target="ROU">
      <data key="d0">44985444</data>
    </edge>
    <edge source="BGR" target="RUS">
      <data key="d0">19351871</data>
    </edge>
    <edge source="BGR" target="SRB">
      <data key="d0">1914859</data>
    </edge>
    <edge source="BGR" target="SVK">
      <data key="d0">292842</data>
    </edge>
    <edge source="BGR" target="SVN">
      <data key="d0">686202</data>
    </edge>
    <edge source="BGR" target="ZAF">
      <data key="d0">1022651</data>
    </edge>
    <edge source="BGR" target="ESP">
      <data key="d0">5122466</data>
    </edge>
    <edge source="BGR" target="SWE">
      <data key="d0">1455449</data>
    </edge>
    <edge source="BGR" target="CHE">
      <data key="d0">1307424</data>
    </edge>
    <edge source="BGR" target="THA">
      <data key="d0">57339</data>
    </edge>
    <edge source="BGR" target="TGO">
      <data key="d0">11373</data>
    </edge>
    <edge source="BGR" target="ARE">
      <data key="d0">205001</data>
    </edge>
    <edge source="BGR" target="TUN">
      <data key="d0">39693</data>
    </edge>
    <edge source="BGR" target="TUR">
      <data key="d0">853321</data>
    </edge>
    <edge source="BGR" target="UKR">
      <data key="d0">2333255</data>
    </edge>
    <edge source="BGR" target="MKD">
      <data key="d0">852462</data>
    </edge>
    <edge source="BGR" target="EGY">
      <data key="d0">100667</data>
    </edge>
    <edge source="BGR" target="GBR">
      <data key="d0">3541046</data>
    </edge>
    <edge source="BGR" target="USA">
      <data key="d0">8055203</data>
    </edge>
    <edge source="HRV" target="ALB">
      <data key="d0">35408</data>
    </edge>
    <edge source="HRV" target="AUS">
      <data key="d0">866004</data>
    </edge>
    <edge source="HRV" target="AUT">
      <data key="d0">2101533</data>
    </edge>
    <edge source="HRV" target="BEL">
      <data key="d0">163442</data>
    </edge>
    <edge source="HRV" target="BGR">
      <data key="d0">62115</data>
    </edge>
    <edge source="HRV" target="CAN">
      <data key="d0">1283536</data>
    </edge>
    <edge source="HRV" target="CZE">
      <data key="d0">2401013</data>
    </edge>
    <edge source="HRV" target="DNK">
      <data key="d0">110741</data>
    </edge>
    <edge source="HRV" target="FRA">
      <data key="d0">361184</data>
    </edge>
    <edge source="HRV" target="DEU">
      <data key="d0">12744586</data>
    </edge>
    <edge source="HRV" target="GRC">
      <data key="d0">19119</data>
    </edge>
    <edge source="HRV" target="HKG">
      <data key="d0">20877</data>
    </edge>
    <edge source="HRV" target="HUN">
      <data key="d0">1182382</data>
    </edge>
    <edge source="HRV" target="IDN">
      <data key="d0">16530</data>
    </edge>
    <edge source="HRV" target="ITA">
      <data key="d0">2282233</data>
    </edge>
    <edge source="HRV" target="JPN">
      <data key="d0">10175</data>
    </edge>
    <edge source="HRV" target="LVA">
      <data key="d0">81405</data>
    </edge>
    <edge source="HRV" target="LTU">
      <data key="d0">17664</data>
    </edge>
    <edge source="HRV" target="NLD">
      <data key="d0">699160</data>
    </edge>
    <edge source="HRV" target="POL">
      <data key="d0">1554619</data>
    </edge>
    <edge source="HRV" target="ROU">
      <data key="d0">1058405</data>
    </edge>
    <edge source="HRV" target="RUS">
      <data key="d0">7519904</data>
    </edge>
    <edge source="HRV" target="SRB">
      <data key="d0">10450581</data>
    </edge>
    <edge source="HRV" target="SVK">
      <data key="d0">921982</data>
    </edge>
    <edge source="HRV" target="SVN">
      <data key="d0">11514457</data>
    </edge>
    <edge source="HRV" target="ESP">
      <data key="d0">79675</data>
    </edge>
    <edge source="HRV" target="SWE">
      <data key="d0">1064354</data>
    </edge>
    <edge source="HRV" target="CHE">
      <data key="d0">258340</data>
    </edge>
    <edge source="HRV" target="ARE">
      <data key="d0">20636</data>
    </edge>
    <edge source="HRV" target="TUR">
      <data key="d0">106899</data>
    </edge>
    <edge source="HRV" target="MKD">
      <data key="d0">2488975</data>
    </edge>
    <edge source="HRV" target="GBR">
      <data key="d0">828707</data>
    </edge>
    <edge source="HRV" target="USA">
      <data key="d0">2463468</data>
    </edge>
    <edge source="CZE" target="AZE">
      <data key="d0">15256</data>
    </edge>
    <edge source="CZE" target="AUS">
      <data key="d0">407826</data>
    </edge>
    <edge source="CZE" target="AUT">
      <data key="d0">23066936</data>
    </edge>
    <edge source="CZE" target="ARM">
      <data key="d0">29031</data>
    </edge>
    <edge source="CZE" target="BEL">
      <data key="d0">4702516</data>
    </edge>
    <edge source="CZE" target="BRA">
      <data key="d0">31621</data>
    </edge>
    <edge source="CZE" target="BGR">
      <data key="d0">2331181</data>
    </edge>
    <edge source="CZE" target="BLR">
      <data key="d0">460555</data>
    </edge>
    <edge source="CZE" target="CAN">
      <data key="d0">109429</data>
    </edge>
    <edge source="CZE" target="LKA">
      <data key="d0">22309</data>
    </edge>
    <edge source="CZE" target="CHN">
      <data key="d0">6073303</data>
    </edge>
    <edge source="CZE" target="COL">
      <data key="d0">231735</data>
    </edge>
    <edge source="CZE" target="HRV">
      <data key="d0">2813663</data>
    </edge>
    <edge source="CZE" target="DNK">
      <data key="d0">646555</data>
    </edge>
    <edge source="CZE" target="EST">
      <data key="d0">579713</data>
    </edge>
    <edge source="CZE" target="FIN">
      <data key="d0">301332</data>
    </edge>
    <edge source="CZE" target="FRA">
      <data key="d0">2038293</data>
    </edge>
    <edge source="CZE" target="GEO">
      <data key="d0">14458</data>
    </edge>
    <edge source="CZE" target="DEU">
      <data key="d0">49908781</data>
    </edge>
    <edge source="CZE" target="GRC">
      <data key="d0">929111</data>
    </edge>
    <edge source="CZE" target="HUN">
      <data key="d0">24622926</data>
    </edge>
    <edge source="CZE" target="IDN">
      <data key="d0">12047</data>
    </edge>
    <edge source="CZE" target="IRL">
      <data key="d0">122698</data>
    </edge>
    <edge source="CZE" target="ITA">
      <data key="d0">7714272</data>
    </edge>
    <edge source="CZE" target="JPN">
      <data key="d0">14185722</data>
    </edge>
    <edge source="CZE" target="KAZ">
      <data key="d0">14539</data>
    </edge>
    <edge source="CZE" target="KOR">
      <data key="d0">206027</data>
    </edge>
    <edge source="CZE" target="LVA">
      <data key="d0">207078</data>
    </edge>
    <edge source="CZE" target="LTU">
      <data key="d0">2881778</data>
    </edge>
    <edge source="CZE" target="MYS">
      <data key="d0">28601</data>
    </edge>
    <edge source="CZE" target="MDA">
      <data key="d0">84184</data>
    </edge>
    <edge source="CZE" target="NLD">
      <data key="d0">4097755</data>
    </edge>
    <edge source="CZE" target="NZL">
      <data key="d0">194298</data>
    </edge>
    <edge source="CZE" target="NOR">
      <data key="d0">409730</data>
    </edge>
    <edge source="CZE" target="PAK">
      <data key="d0">84347</data>
    </edge>
    <edge source="CZE" target="PAN">
      <data key="d0">18438</data>
    </edge>
    <edge source="CZE" target="PER">
      <data key="d0">1330929</data>
    </edge>
    <edge source="CZE" target="POL">
      <data key="d0">37097301</data>
    </edge>
    <edge source="CZE" target="PRT">
      <data key="d0">62554</data>
    </edge>
    <edge source="CZE" target="ROU">
      <data key="d0">17644150</data>
    </edge>
    <edge source="CZE" target="RUS">
      <data key="d0">5544392</data>
    </edge>
    <edge source="CZE" target="SAU">
      <data key="d0">25785</data>
    </edge>
    <edge source="CZE" target="SRB">
      <data key="d0">749689</data>
    </edge>
    <edge source="CZE" target="IND">
      <data key="d0">383235</data>
    </edge>
    <edge source="CZE" target="SVK">
      <data key="d0">241375041</data>
    </edge>
    <edge source="CZE" target="VNM">
      <data key="d0">675089</data>
    </edge>
    <edge source="CZE" target="SVN">
      <data key="d0">618058</data>
    </edge>
    <edge source="CZE" target="ZAF">
      <data key="d0">993078</data>
    </edge>
    <edge source="CZE" target="ZWE">
      <data key="d0">307367</data>
    </edge>
    <edge source="CZE" target="ESP">
      <data key="d0">1614702</data>
    </edge>
    <edge source="CZE" target="SWE">
      <data key="d0">586707</data>
    </edge>
    <edge source="CZE" target="CHE">
      <data key="d0">843664</data>
    </edge>
    <edge source="CZE" target="THA">
      <data key="d0">29165</data>
    </edge>
    <edge source="CZE" target="ARE">
      <data key="d0">125193</data>
    </edge>
    <edge source="CZE" target="TUR">
      <data key="d0">146844</data>
    </edge>
    <edge source="CZE" target="UGA">
      <data key="d0">75176</data>
    </edge>
    <edge source="CZE" target="UKR">
      <data key="d0">641528</data>
    </edge>
    <edge source="CZE" target="EGY">
      <data key="d0">18293</data>
    </edge>
    <edge source="CZE" target="GBR">
      <data key="d0">2122680</data>
    </edge>
    <edge source="CZE" target="TZA">
      <data key="d0">11809</data>
    </edge>
    <edge source="CZE" target="USA">
      <data key="d0">220512</data>
    </edge>
    <edge source="DNK" target="DZA">
      <data key="d0">7995939</data>
    </edge>
    <edge source="DNK" target="AZE">
      <data key="d0">107662</data>
    </edge>
    <edge source="DNK" target="AUS">
      <data key="d0">1482235</data>
    </edge>
    <edge source="DNK" target="AUT">
      <data key="d0">3039512</data>
    </edge>
    <edge source="DNK" target="BEL">
      <data key="d0">4737949</data>
    </edge>
    <edge source="DNK" target="BRA">
      <data key="d0">513031</data>
    </edge>
    <edge source="DNK" target="BGR">
      <data key="d0">37350</data>
    </edge>
    <edge source="DNK" target="BLR">
      <data key="d0">53332</data>
    </edge>
    <edge source="DNK" target="CAN">
      <data key="d0">1359674</data>
    </edge>
    <edge source="DNK" target="CHL">
      <data key="d0">577221</data>
    </edge>
    <edge source="DNK" target="CHN">
      <data key="d0">1168610</data>
    </edge>
    <edge source="DNK" target="CZE">
      <data key="d0">2008971</data>
    </edge>
    <edge source="DNK" target="EST">
      <data key="d0">1424582</data>
    </edge>
    <edge source="DNK" target="FIN">
      <data key="d0">32653357</data>
    </edge>
    <edge source="DNK" target="FRA">
      <data key="d0">4271874</data>
    </edge>
    <edge source="DNK" target="GEO">
      <data key="d0">14213</data>
    </edge>
    <edge source="DNK" target="DEU">
      <data key="d0">80568479</data>
    </edge>
    <edge source="DNK" target="GHA">
      <data key="d0">41357</data>
    </edge>
    <edge source="DNK" target="GRC">
      <data key="d0">2971524</data>
    </edge>
    <edge source="DNK" target="HKG">
      <data key="d0">249739</data>
    </edge>
    <edge source="DNK" target="HUN">
      <data key="d0">629138</data>
    </edge>
    <edge source="DNK" target="IDN">
      <data key="d0">585912</data>
    </edge>
    <edge source="DNK" target="IRL">
      <data key="d0">6210809</data>
    </edge>
    <edge source="DNK" target="ISR">
      <data key="d0">49003</data>
    </edge>
    <edge source="DNK" target="ITA">
      <data key="d0">8215938</data>
    </edge>
    <edge source="DNK" target="JPN">
      <data key="d0">1584935</data>
    </edge>
    <edge source="DNK" target="JOR">
      <data key="d0">1146264</data>
    </edge>
    <edge source="DNK" target="KOR">
      <data key="d0">753125</data>
    </edge>
    <edge source="DNK" target="LBN">
      <data key="d0">1471759</data>
    </edge>
    <edge source="DNK" target="LVA">
      <data key="d0">552481</data>
    </edge>
    <edge source="DNK" target="LTU">
      <data key="d0">851723</data>
    </edge>
    <edge source="DNK" target="MWI">
      <data key="d0">24603</data>
    </edge>
    <edge source="DNK" target="MYS">
      <data key="d0">674022</data>
    </edge>
    <edge source="DNK" target="MEX">
      <data key="d0">286018</data>
    </edge>
    <edge source="DNK" target="MAR">
      <data key="d0">392853</data>
    </edge>
    <edge source="DNK" target="NLD">
      <data key="d0">21830268</data>
    </edge>
    <edge source="DNK" target="NOR">
      <data key="d0">32564364</data>
    </edge>
    <edge source="DNK" target="PAK">
      <data key="d0">182468</data>
    </edge>
    <edge source="DNK" target="PHL">
      <data key="d0">5539009</data>
    </edge>
    <edge source="DNK" target="POL">
      <data key="d0">9297519</data>
    </edge>
    <edge source="DNK" target="PRT">
      <data key="d0">1976968</data>
    </edge>
    <edge source="DNK" target="ROU">
      <data key="d0">140906</data>
    </edge>
    <edge source="DNK" target="RUS">
      <data key="d0">1957257</data>
    </edge>
    <edge source="DNK" target="SAU">
      <data key="d0">1597140</data>
    </edge>
    <edge source="DNK" target="SRB">
      <data key="d0">100835</data>
    </edge>
    <edge source="DNK" target="IND">
      <data key="d0">225506</data>
    </edge>
    <edge source="DNK" target="SGP">
      <data key="d0">60272</data>
    </edge>
    <edge source="DNK" target="SVK">
      <data key="d0">122074</data>
    </edge>
    <edge source="DNK" target="VNM">
      <data key="d0">1111814</data>
    </edge>
    <edge source="DNK" target="SVN">
      <data key="d0">103958</data>
    </edge>
    <edge source="DNK" target="ZAF">
      <data key="d0">748242</data>
    </edge>
    <edge source="DNK" target="ESP">
      <data key="d0">10194144</data>
    </edge>
    <edge source="DNK" target="SWE">
      <data key="d0">203518715</data>
    </edge>
    <edge source="DNK" target="CHE">
      <data key="d0">1186111</data>
    </edge>
    <edge source="DNK" target="THA">
      <data key="d0">1326837</data>
    </edge>
    <edge source="DNK" target="TGO">
      <data key="d0">10384</data>
    </edge>
    <edge source="DNK" target="ARE">
      <data key="d0">273199</data>
    </edge>
    <edge source="DNK" target="TUN">
      <data key="d0">72515</data>
    </edge>
    <edge source="DNK" target="TUR">
      <data key="d0">847071</data>
    </edge>
    <edge source="DNK" target="UGA">
      <data key="d0">15132</data>
    </edge>
    <edge source="DNK" target="MKD">
      <data key="d0">13787</data>
    </edge>
    <edge source="DNK" target="EGY">
      <data key="d0">6075003</data>
    </edge>
    <edge source="DNK" target="GBR">
      <data key="d0">40337663</data>
    </edge>
    <edge source="DNK" target="USA">
      <data key="d0">5696139</data>
    </edge>
    <edge source="FRA" target="ALB">
      <data key="d0">333802</data>
    </edge>
    <edge source="FRA" target="DZA">
      <data key="d0">81641382</data>
    </edge>
    <edge source="FRA" target="AZE">
      <data key="d0">1887065</data>
    </edge>
    <edge source="FRA" target="ARG">
      <data key="d0">1007175</data>
    </edge>
    <edge source="FRA" target="AUS">
      <data key="d0">14878543</data>
    </edge>
    <edge source="FRA" target="AUT">
      <data key="d0">38074466</data>
    </edge>
    <edge source="FRA" target="ARM">
      <data key="d0">44237</data>
    </edge>
    <edge source="FRA" target="BEL">
      <data key="d0">786147512</data>
    </edge>
    <edge source="FRA" target="BRA">
      <data key="d0">10121757</data>
    </edge>
    <edge source="FRA" target="BGR">
      <data key="d0">4234535</data>
    </edge>
    <edge source="FRA" target="BLR">
      <data key="d0">1264199</data>
    </edge>
    <edge source="FRA" target="KHM">
      <data key="d0">248412</data>
    </edge>
    <edge source="FRA" target="CMR">
      <data key="d0">2148094</data>
    </edge>
    <edge source="FRA" target="CAN">
      <data key="d0">20203783</data>
    </edge>
    <edge source="FRA" target="CAF">
      <data key="d0">162760</data>
    </edge>
    <edge source="FRA" target="LKA">
      <data key="d0">364543</data>
    </edge>
    <edge source="FRA" target="CHL">
      <data key="d0">1425345</data>
    </edge>
    <edge source="FRA" target="CHN">
      <data key="d0">18465037</data>
    </edge>
    <edge source="FRA" target="COL">
      <data key="d0">3909217</data>
    </edge>
    <edge source="FRA" target="CRI">
      <data key="d0">513915</data>
    </edge>
    <edge source="FRA" target="HRV">
      <data key="d0">2719081</data>
    </edge>
    <edge source="FRA" target="CZE">
      <data key="d0">93907781</data>
    </edge>
    <edge source="FRA" target="BEN">
      <data key="d0">1551693</data>
    </edge>
    <edge source="FRA" target="DNK">
      <data key="d0">58845004</data>
    </edge>
    <edge source="FRA" target="ECU">
      <data key="d0">80986</data>
    </edge>
    <edge source="FRA" target="SLV">
      <data key="d0">191772</data>
    </edge>
    <edge source="FRA" target="ETH">
      <data key="d0">21793</data>
    </edge>
    <edge source="FRA" target="EST">
      <data key="d0">3630304</data>
    </edge>
    <edge source="FRA" target="FIN">
      <data key="d0">19555327</data>
    </edge>
    <edge source="FRA" target="GEO">
      <data key="d0">246541</data>
    </edge>
    <edge source="FRA" target="GMB">
      <data key="d0">97274</data>
    </edge>
    <edge source="FRA" target="DEU">
      <data key="d0">1021631740</data>
    </edge>
    <edge source="FRA" target="GHA">
      <data key="d0">638101</data>
    </edge>
    <edge source="FRA" target="GRC">
      <data key="d0">61769632</data>
    </edge>
    <edge source="FRA" target="GTM">
      <data key="d0">234130</data>
    </edge>
    <edge source="FRA" target="HND">
      <data key="d0">252971</data>
    </edge>
    <edge source="FRA" target="HKG">
      <data key="d0">15175861</data>
    </edge>
    <edge source="FRA" target="HUN">
      <data key="d0">34018000</data>
    </edge>
    <edge source="FRA" target="IDN">
      <data key="d0">6089814</data>
    </edge>
    <edge source="FRA" target="IRL">
      <data key="d0">57891424</data>
    </edge>
    <edge source="FRA" target="ISR">
      <data key="d0">5656858</data>
    </edge>
    <edge source="FRA" target="ITA">
      <data key="d0">656877859</data>
    </edge>
    <edge source="FRA" target="CIV">
      <data key="d0">6597699</data>
    </edge>
    <edge source="FRA" target="JAM">
      <data key="d0">1267757</data>
    </edge>
    <edge source="FRA" target="JPN">
      <data key="d0">62600758</data>
    </edge>
    <edge source="FRA" target="KAZ">
      <data key="d0">1833738</data>
    </edge>
    <edge source="FRA" target="JOR">
      <data key="d0">4627006</data>
    </edge>
    <edge source="FRA" target="KOR">
      <data key="d0">4995627</data>
    </edge>
    <edge source="FRA" target="LBN">
      <data key="d0">5375766</data>
    </edge>
    <edge source="FRA" target="LVA">
      <data key="d0">2313937</data>
    </edge>
    <edge source="FRA" target="LTU">
      <data key="d0">11164365</data>
    </edge>
    <edge source="FRA" target="MDG">
      <data key="d0">1758876</data>
    </edge>
    <edge source="FRA" target="MWI">
      <data key="d0">31658</data>
    </edge>
    <edge source="FRA" target="MYS">
      <data key="d0">10115506</data>
    </edge>
    <edge source="FRA" target="MRT">
      <data key="d0">1849695</data>
    </edge>
    <edge source="FRA" target="MUS">
      <data key="d0">3449029</data>
    </edge>
    <edge source="FRA" target="MEX">
      <data key="d0">1437498</data>
    </edge>
    <edge source="FRA" target="MDA">
      <data key="d0">3730281</data>
    </edge>
    <edge source="FRA" target="MAR">
      <data key="d0">11623668</data>
    </edge>
    <edge source="FRA" target="MOZ">
      <data key="d0">17303</data>
    </edge>
    <edge source="FRA" target="OMN">
      <data key="d0">8699834</data>
    </edge>
    <edge source="FRA" target="NAM">
      <data key="d0">23450</data>
    </edge>
    <edge source="FRA" target="NLD">
      <data key="d0">393152180</data>
    </edge>
    <edge source="FRA" target="NZL">
      <data key="d0">743987</data>
    </edge>
    <edge source="FRA" target="NIC">
      <data key="d0">79047</data>
    </edge>
    <edge source="FRA" target="NER">
      <data key="d0">2087407</data>
    </edge>
    <edge source="FRA" target="NOR">
      <data key="d0">55629270</data>
    </edge>
    <edge source="FRA" target="PAK">
      <data key="d0">960887</data>
    </edge>
    <edge source="FRA" target="PAN">
      <data key="d0">731190</data>
    </edge>
    <edge source="FRA" target="PRY">
      <data key="d0">18644</data>
    </edge>
    <edge source="FRA" target="PER">
      <data key="d0">123286</data>
    </edge>
    <edge source="FRA" target="PHL">
      <data key="d0">1547158</data>
    </edge>
    <edge source="FRA" target="POL">
      <data key="d0">72687182</data>
    </edge>
    <edge source="FRA" target="PRT">
      <data key="d0">108763666</data>
    </edge>
    <edge source="FRA" target="ROU">
      <data key="d0">34744874</data>
    </edge>
    <edge source="FRA" target="RUS">
      <data key="d0">59256519</data>
    </edge>
    <edge source="FRA" target="SAU">
      <data key="d0">49665051</data>
    </edge>
    <edge source="FRA" target="SEN">
      <data key="d0">8829589</data>
    </edge>
    <edge source="FRA" target="SRB">
      <data key="d0">2770256</data>
    </edge>
    <edge source="FRA" target="IND">
      <data key="d0">52485041</data>
    </edge>
    <edge source="FRA" target="SGP">
      <data key="d0">13304595</data>
    </edge>
    <edge source="FRA" target="SVK">
      <data key="d0">14379853</data>
    </edge>
    <edge source="FRA" target="VNM">
      <data key="d0">1504455</data>
    </edge>
    <edge source="FRA" target="SVN">
      <data key="d0">5574435</data>
    </edge>
    <edge source="FRA" target="ZAF">
      <data key="d0">5698364</data>
    </edge>
    <edge source="FRA" target="ZWE">
      <data key="d0">134276</data>
    </edge>
    <edge source="FRA" target="ESP">
      <data key="d0">681579489</data>
    </edge>
    <edge source="FRA" target="SWE">
      <data key="d0">70867443</data>
    </edge>
    <edge source="FRA" target="CHE">
      <data key="d0">332590968</data>
    </edge>
    <edge source="FRA" target="THA">
      <data key="d0">9340115</data>
    </edge>
    <edge source="FRA" target="TGO">
      <data key="d0">820774</data>
    </edge>
    <edge source="FRA" target="ARE">
      <data key="d0">40450801</data>
    </edge>
    <edge source="FRA" target="TUN">
      <data key="d0">16570995</data>
    </edge>
    <edge source="FRA" target="TUR">
      <data key="d0">8890303</data>
    </edge>
    <edge source="FRA" target="UGA">
      <data key="d0">31567</data>
    </edge>
    <edge source="FRA" target="UKR">
      <data key="d0">5735658</data>
    </edge>
    <edge source="FRA" target="MKD">
      <data key="d0">127283</data>
    </edge>
    <edge source="FRA" target="EGY">
      <data key="d0">103667211</data>
    </edge>
    <edge source="FRA" target="GBR">
      <data key="d0">711373532</data>
    </edge>
    <edge source="FRA" target="TZA">
      <data key="d0">122999</data>
    </edge>
    <edge source="FRA" target="USA">
      <data key="d0">107255820</data>
    </edge>
    <edge source="FRA" target="BFA">
      <data key="d0">937303</data>
    </edge>
    <edge source="FRA" target="URY">
      <data key="d0">761333</data>
    </edge>
    <edge source="DEU" target="ALB">
      <data key="d0">880875</data>
    </edge>
    <edge source="DEU" target="DZA">
      <data key="d0">1838060</data>
    </edge>
    <edge source="DEU" target="AZE">
      <data key="d0">1599997</data>
    </edge>
    <edge source="DEU" target="ARG">
      <data key="d0">2821779</data>
    </edge>
    <edge source="DEU" target="AUS">
      <data key="d0">14480680</data>
    </edge>
    <edge source="DEU" target="AUT">
      <data key="d0">583421693</data>
    </edge>
    <edge source="DEU" target="ARM">
      <data key="d0">737186</data>
    </edge>
    <edge source="DEU" target="BEL">
      <data key="d0">382643526</data>
    </edge>
    <edge source="DEU" target="BOL">
      <data key="d0">184397</data>
    </edge>
    <edge source="DEU" target="BWA">
      <data key="d0">146649</data>
    </edge>
    <edge source="DEU" target="BRA">
      <data key="d0">29262179</data>
    </edge>
    <edge source="DEU" target="BGR">
      <data key="d0">11303925</data>
    </edge>
    <edge source="DEU" target="BLR">
      <data key="d0">3989437</data>
    </edge>
    <edge source="DEU" target="KHM">
      <data key="d0">148726</data>
    </edge>
    <edge source="DEU" target="CMR">
      <data key="d0">566083</data>
    </edge>
    <edge source="DEU" target="CAN">
      <data key="d0">15471453</data>
    </edge>
    <edge source="DEU" target="LKA">
      <data key="d0">834993</data>
    </edge>
    <edge source="DEU" target="CHL">
      <data key="d0">7413886</data>
    </edge>
    <edge source="DEU" target="CHN">
      <data key="d0">20419810</data>
    </edge>
    <edge source="DEU" target="COL">
      <data key="d0">2167928</data>
    </edge>
    <edge source="DEU" target="CRI">
      <data key="d0">195990</data>
    </edge>
    <edge source="DEU" target="HRV">
      <data key="d0">13726288</data>
    </edge>
    <edge source="DEU" target="CZE">
      <data key="d0">175431817</data>
    </edge>
    <edge source="DEU" target="BEN">
      <data key="d0">15166</data>
    </edge>
    <edge source="DEU" target="DNK">
      <data key="d0">262083383</data>
    </edge>
    <edge source="DEU" target="ECU">
      <data key="d0">971230</data>
    </edge>
    <edge source="DEU" target="SLV">
      <data key="d0">396447</data>
    </edge>
    <edge source="DEU" target="ETH">
      <data key="d0">507115</data>
    </edge>
    <edge source="DEU" target="EST">
      <data key="d0">9892139</data>
    </edge>
    <edge source="DEU" target="FIN">
      <data key="d0">120507409</data>
    </edge>
    <edge source="DEU" target="FRA">
      <data key="d0">734211639</data>
    </edge>
    <edge source="DEU" target="GEO">
      <data key="d0">2146209</data>
    </edge>
    <edge source="DEU" target="GMB">
      <data key="d0">134381</data>
    </edge>
    <edge source="DEU" target="PSE">
      <data key="d0">322928</data>
    </edge>
    <edge source="DEU" target="GHA">
      <data key="d0">456163</data>
    </edge>
    <edge source="DEU" target="GRC">
      <data key="d0">54226578</data>
    </edge>
    <edge source="DEU" target="GTM">
      <data key="d0">716714</data>
    </edge>
    <edge source="DEU" target="HND">
      <data key="d0">1691675</data>
    </edge>
    <edge source="DEU" target="HKG">
      <data key="d0">2881035</data>
    </edge>
    <edge source="DEU" target="HUN">
      <data key="d0">61954395</data>
    </edge>
    <edge source="DEU" target="IDN">
      <data key="d0">6312272</data>
    </edge>
    <edge source="DEU" target="IRL">
      <data key="d0">52283248</data>
    </edge>
    <edge source="DEU" target="ISR">
      <data key="d0">6863736</data>
    </edge>
    <edge source="DEU" target="ITA">
      <data key="d0">378464834</data>
    </edge>
    <edge source="DEU" target="CIV">
      <data key="d0">619685</data>
    </edge>
    <edge source="DEU" target="JPN">
      <data key="d0">41344546</data>
    </edge>
    <edge source="DEU" target="KAZ">
      <data key="d0">7729433</data>
    </edge>
    <edge source="DEU" target="JOR">
      <data key="d0">2017116</data>
    </edge>
    <edge source="DEU" target="KOR">
      <data key="d0">4369608</data>
    </edge>
    <edge source="DEU" target="KGZ">
      <data key="d0">532916</data>
    </edge>
    <edge source="DEU" target="LBN">
      <data key="d0">4009900</data>
    </edge>
    <edge source="DEU" target="LVA">
      <data key="d0">11367853</data>
    </edge>
    <edge source="DEU" target="LTU">
      <data key="d0">20427111</data>
    </edge>
    <edge source="DEU" target="MDG">
      <data key="d0">16708</data>
    </edge>
    <edge source="DEU" target="MYS">
      <data key="d0">24321318</data>
    </edge>
    <edge source="DEU" target="MUS">
      <data key="d0">248111</data>
    </edge>
    <edge source="DEU" target="MEX">
      <data key="d0">4831468</data>
    </edge>
    <edge source="DEU" target="MDA">
      <data key="d0">2492653</data>
    </edge>
    <edge source="DEU" target="MAR">
      <data key="d0">5423826</data>
    </edge>
    <edge source="DEU" target="MOZ">
      <data key="d0">205001</data>
    </edge>
    <edge source="DEU" target="OMN">
      <data key="d0">1140685</data>
    </edge>
    <edge source="DEU" target="NAM">
      <data key="d0">1179978</data>
    </edge>
    <edge source="DEU" target="NLD">
      <data key="d0">780942511</data>
    </edge>
    <edge source="DEU" target="NZL">
      <data key="d0">1447903</data>
    </edge>
    <edge source="DEU" target="NER">
      <data key="d0">28361</data>
    </edge>
    <edge source="DEU" target="NOR">
      <data key="d0">32987019</data>
    </edge>
    <edge source="DEU" target="PAK">
      <data key="d0">609196</data>
    </edge>
    <edge source="DEU" target="PAN">
      <data key="d0">1039477</data>
    </edge>
    <edge source="DEU" target="PRY">
      <data key="d0">177280</data>
    </edge>
    <edge source="DEU" target="PER">
      <data key="d0">2497526</data>
    </edge>
    <edge source="DEU" target="PHL">
      <data key="d0">15372196</data>
    </edge>
    <edge source="DEU" target="POL">
      <data key="d0">281071824</data>
    </edge>
    <edge source="DEU" target="PRT">
      <data key="d0">28687012</data>
    </edge>
    <edge source="DEU" target="ROU">
      <data key="d0">40888434</data>
    </edge>
    <edge source="DEU" target="RUS">
      <data key="d0">115384632</data>
    </edge>
    <edge source="DEU" target="SAU">
      <data key="d0">8854172</data>
    </edge>
    <edge source="DEU" target="SEN">
      <data key="d0">1076094</data>
    </edge>
    <edge source="DEU" target="SRB">
      <data key="d0">9666415</data>
    </edge>
    <edge source="DEU" target="IND">
      <data key="d0">3889875</data>
    </edge>
    <edge source="DEU" target="SGP">
      <data key="d0">2324419</data>
    </edge>
    <edge source="DEU" target="SVK">
      <data key="d0">64373407</data>
    </edge>
    <edge source="DEU" target="VNM">
      <data key="d0">3116643</data>
    </edge>
    <edge source="DEU" target="SVN">
      <data key="d0">20670992</data>
    </edge>
    <edge source="DEU" target="ZAF">
      <data key="d0">7885372</data>
    </edge>
    <edge source="DEU" target="ZWE">
      <data key="d0">192371</data>
    </edge>
    <edge source="DEU" target="ESP">
      <data key="d0">159177613</data>
    </edge>
    <edge source="DEU" target="SWE">
      <data key="d0">170463198</data>
    </edge>
    <edge source="DEU" target="CHE">
      <data key="d0">201639487</data>
    </edge>
    <edge source="DEU" target="THA">
      <data key="d0">15082689</data>
    </edge>
    <edge source="DEU" target="TGO">
      <data key="d0">14003</data>
    </edge>
    <edge source="DEU" target="ARE">
      <data key="d0">9010334</data>
    </edge>
    <edge source="DEU" target="TUN">
      <data key="d0">1175323</data>
    </edge>
    <edge source="DEU" target="TUR">
      <data key="d0">18530025</data>
    </edge>
    <edge source="DEU" target="UGA">
      <data key="d0">345868</data>
    </edge>
    <edge source="DEU" target="UKR">
      <data key="d0">19002217</data>
    </edge>
    <edge source="DEU" target="MKD">
      <data key="d0">1133433</data>
    </edge>
    <edge source="DEU" target="EGY">
      <data key="d0">13335910</data>
    </edge>
    <edge source="DEU" target="GBR">
      <data key="d0">380976855</data>
    </edge>
    <edge source="DEU" target="TZA">
      <data key="d0">501848</data>
    </edge>
    <edge source="DEU" target="USA">
      <data key="d0">105540134</data>
    </edge>
    <edge source="DEU" target="URY">
      <data key="d0">1093763</data>
    </edge>
    <edge source="GRC" target="ALB">
      <data key="d0">27694585</data>
    </edge>
    <edge source="GRC" target="DZA">
      <data key="d0">1812253</data>
    </edge>
    <edge source="GRC" target="AZE">
      <data key="d0">144857</data>
    </edge>
    <edge source="GRC" target="ARG">
      <data key="d0">155954</data>
    </edge>
    <edge source="GRC" target="AUS">
      <data key="d0">41518245</data>
    </edge>
    <edge source="GRC" target="AUT">
      <data key="d0">33912250</data>
    </edge>
    <edge source="GRC" target="ARM">
      <data key="d0">714301</data>
    </edge>
    <edge source="GRC" target="BEL">
      <data key="d0">31804098</data>
    </edge>
    <edge source="GRC" target="BOL">
      <data key="d0">157711</data>
    </edge>
    <edge source="GRC" target="BRA">
      <data key="d0">1285304</data>
    </edge>
    <edge source="GRC" target="BGR">
      <data key="d0">121429455</data>
    </edge>
    <edge source="GRC" target="BLR">
      <data key="d0">6880201</data>
    </edge>
    <edge source="GRC" target="CAN">
      <data key="d0">28190330</data>
    </edge>
    <edge source="GRC" target="LKA">
      <data key="d0">53013</data>
    </edge>
    <edge source="GRC" target="CHL">
      <data key="d0">553795</data>
    </edge>
    <edge source="GRC" target="CHN">
      <data key="d0">3241242</data>
    </edge>
    <edge source="GRC" target="COL">
      <data key="d0">3523533</data>
    </edge>
    <edge source="GRC" target="CRI">
      <data key="d0">15224</data>
    </edge>
    <edge source="GRC" target="HRV">
      <data key="d0">9753143</data>
    </edge>
    <edge source="GRC" target="CZE">
      <data key="d0">39257298</data>
    </edge>
    <edge source="GRC" target="DNK">
      <data key="d0">15581893</data>
    </edge>
    <edge source="GRC" target="ECU">
      <data key="d0">646487</data>
    </edge>
    <edge source="GRC" target="ETH">
      <data key="d0">83566</data>
    </edge>
    <edge source="GRC" target="EST">
      <data key="d0">844159</data>
    </edge>
    <edge source="GRC" target="FIN">
      <data key="d0">18893245</data>
    </edge>
    <edge source="GRC" target="FRA">
      <data key="d0">67786394</data>
    </edge>
    <edge source="GRC" target="GEO">
      <data key="d0">177445</data>
    </edge>
    <edge source="GRC" target="PSE">
      <data key="d0">47724</data>
    </edge>
    <edge source="GRC" target="DEU">
      <data key="d0">432591546</data>
    </edge>
    <edge source="GRC" target="GTM">
      <data key="d0">200532</data>
    </edge>
    <edge source="GRC" target="HND">
      <data key="d0">27542</data>
    </edge>
    <edge source="GRC" target="HKG">
      <data key="d0">1170128</data>
    </edge>
    <edge source="GRC" target="HUN">
      <data key="d0">28227259</data>
    </edge>
    <edge source="GRC" target="IDN">
      <data key="d0">170199</data>
    </edge>
    <edge source="GRC" target="IRL">
      <data key="d0">3942695</data>
    </edge>
    <edge source="GRC" target="ISR">
      <data key="d0">7934016</data>
    </edge>
    <edge source="GRC" target="ITA">
      <data key="d0">100839995</data>
    </edge>
    <edge source="GRC" target="JAM">
      <data key="d0">58365</data>
    </edge>
    <edge source="GRC" target="JPN">
      <data key="d0">12391841</data>
    </edge>
    <edge source="GRC" target="KAZ">
      <data key="d0">1708278</data>
    </edge>
    <edge source="GRC" target="JOR">
      <data key="d0">2586459</data>
    </edge>
    <edge source="GRC" target="KOR">
      <data key="d0">3408936</data>
    </edge>
    <edge source="GRC" target="LBN">
      <data key="d0">751980</data>
    </edge>
    <edge source="GRC" target="LVA">
      <data key="d0">1951324</data>
    </edge>
    <edge source="GRC" target="LTU">
      <data key="d0">6417017</data>
    </edge>
    <edge source="GRC" target="MYS">
      <data key="d0">386053</data>
    </edge>
    <edge source="GRC" target="MRT">
      <data key="d0">14657</data>
    </edge>
    <edge source="GRC" target="MUS">
      <data key="d0">13389</data>
    </edge>
    <edge source="GRC" target="MEX">
      <data key="d0">4980400</data>
    </edge>
    <edge source="GRC" target="MDA">
      <data key="d0">25276044</data>
    </edge>
    <edge source="GRC" target="MAR">
      <data key="d0">409572</data>
    </edge>
    <edge source="GRC" target="OMN">
      <data key="d0">176999</data>
    </edge>
    <edge source="GRC" target="NLD">
      <data key="d0">94543661</data>
    </edge>
    <edge source="GRC" target="NZL">
      <data key="d0">3808996</data>
    </edge>
    <edge source="GRC" target="NOR">
      <data key="d0">8081953</data>
    </edge>
    <edge source="GRC" target="PAK">
      <data key="d0">766178</data>
    </edge>
    <edge source="GRC" target="PAN">
      <data key="d0">531032</data>
    </edge>
    <edge source="GRC" target="PRY">
      <data key="d0">2113879</data>
    </edge>
    <edge source="GRC" target="PER">
      <data key="d0">1033155</data>
    </edge>
    <edge source="GRC" target="PHL">
      <data key="d0">919321</data>
    </edge>
    <edge source="GRC" target="POL">
      <data key="d0">75201164</data>
    </edge>
    <edge source="GRC" target="PRT">
      <data key="d0">2488621</data>
    </edge>
    <edge source="GRC" target="ROU">
      <data key="d0">102541012</data>
    </edge>
    <edge source="GRC" target="RUS">
      <data key="d0">193707961</data>
    </edge>
    <edge source="GRC" target="SAU">
      <data key="d0">17736386</data>
    </edge>
    <edge source="GRC" target="SRB">
      <data key="d0">39380753</data>
    </edge>
    <edge source="GRC" target="IND">
      <data key="d0">1053969</data>
    </edge>
    <edge source="GRC" target="SGP">
      <data key="d0">579329</data>
    </edge>
    <edge source="GRC" target="SVK">
      <data key="d0">16506347</data>
    </edge>
    <edge source="GRC" target="VNM">
      <data key="d0">1873228</data>
    </edge>
    <edge source="GRC" target="SVN">
      <data key="d0">8190759</data>
    </edge>
    <edge source="GRC" target="ZAF">
      <data key="d0">1723313</data>
    </edge>
    <edge source="GRC" target="ESP">
      <data key="d0">15863535</data>
    </edge>
    <edge source="GRC" target="SWE">
      <data key="d0">33040999</data>
    </edge>
    <edge source="GRC" target="CHE">
      <data key="d0">10123490</data>
    </edge>
    <edge source="GRC" target="THA">
      <data key="d0">42555874</data>
    </edge>
    <edge source="GRC" target="ARE">
      <data key="d0">6904268</data>
    </edge>
    <edge source="GRC" target="TUN">
      <data key="d0">427467</data>
    </edge>
    <edge source="GRC" target="TUR">
      <data key="d0">12500822</data>
    </edge>
    <edge source="GRC" target="UKR">
      <data key="d0">58643071</data>
    </edge>
    <edge source="GRC" target="MKD">
      <data key="d0">37073246</data>
    </edge>
    <edge source="GRC" target="EGY">
      <data key="d0">23132037</data>
    </edge>
    <edge source="GRC" target="GBR">
      <data key="d0">175244969</data>
    </edge>
    <edge source="GRC" target="USA">
      <data key="d0">130519167</data>
    </edge>
    <edge source="HUN" target="ALB">
      <data key="d0">94431</data>
    </edge>
    <edge source="HUN" target="DZA">
      <data key="d0">480188</data>
    </edge>
    <edge source="HUN" target="AZE">
      <data key="d0">2564795</data>
    </edge>
    <edge source="HUN" target="AUS">
      <data key="d0">796647</data>
    </edge>
    <edge source="HUN" target="AUT">
      <data key="d0">126970038</data>
    </edge>
    <edge source="HUN" target="ARM">
      <data key="d0">1250250</data>
    </edge>
    <edge source="HUN" target="BEL">
      <data key="d0">38047925</data>
    </edge>
    <edge source="HUN" target="BRA">
      <data key="d0">796745</data>
    </edge>
    <edge source="HUN" target="BGR">
      <data key="d0">9237711</data>
    </edge>
    <edge source="HUN" target="BLR">
      <data key="d0">1938295</data>
    </edge>
    <edge source="HUN" target="CAN">
      <data key="d0">1418076</data>
    </edge>
    <edge source="HUN" target="CHL">
      <data key="d0">352085</data>
    </edge>
    <edge source="HUN" target="CHN">
      <data key="d0">183762</data>
    </edge>
    <edge source="HUN" target="HRV">
      <data key="d0">20044696</data>
    </edge>
    <edge source="HUN" target="CZE">
      <data key="d0">26875629</data>
    </edge>
    <edge source="HUN" target="DNK">
      <data key="d0">8870426</data>
    </edge>
    <edge source="HUN" target="EST">
      <data key="d0">3829708</data>
    </edge>
    <edge source="HUN" target="FIN">
      <data key="d0">7904416</data>
    </edge>
    <edge source="HUN" target="FRA">
      <data key="d0">58193298</data>
    </edge>
    <edge source="HUN" target="GEO">
      <data key="d0">288725</data>
    </edge>
    <edge source="HUN" target="DEU">
      <data key="d0">265740404</data>
    </edge>
    <edge source="HUN" target="GRC">
      <data key="d0">6222361</data>
    </edge>
    <edge source="HUN" target="GTM">
      <data key="d0">34344</data>
    </edge>
    <edge source="HUN" target="HKG">
      <data key="d0">24429</data>
    </edge>
    <edge source="HUN" target="IRL">
      <data key="d0">3409772</data>
    </edge>
    <edge source="HUN" target="ISR">
      <data key="d0">1388952</data>
    </edge>
    <edge source="HUN" target="ITA">
      <data key="d0">27998305</data>
    </edge>
    <edge source="HUN" target="JPN">
      <data key="d0">294533</data>
    </edge>
    <edge source="HUN" target="KAZ">
      <data key="d0">9734173</data>
    </edge>
    <edge source="HUN" target="JOR">
      <data key="d0">2237099</data>
    </edge>
    <edge source="HUN" target="KGZ">
      <data key="d0">543285</data>
    </edge>
    <edge source="HUN" target="LBN">
      <data key="d0">460716</data>
    </edge>
    <edge source="HUN" target="LVA">
      <data key="d0">5388994</data>
    </edge>
    <edge source="HUN" target="LTU">
      <data key="d0">10573297</data>
    </edge>
    <edge source="HUN" target="MDG">
      <data key="d0">101168</data>
    </edge>
    <edge source="HUN" target="MYS">
      <data key="d0">94660</data>
    </edge>
    <edge source="HUN" target="MEX">
      <data key="d0">748523</data>
    </edge>
    <edge source="HUN" target="MDA">
      <data key="d0">1613472</data>
    </edge>
    <edge source="HUN" target="MAR">
      <data key="d0">782479</data>
    </edge>
    <edge source="HUN" target="OMN">
      <data key="d0">112044</data>
    </edge>
    <edge source="HUN" target="NLD">
      <data key="d0">24110440</data>
    </edge>
    <edge source="HUN" target="NZL">
      <data key="d0">68830</data>
    </edge>
    <edge source="HUN" target="NOR">
      <data key="d0">2615091</data>
    </edge>
    <edge source="HUN" target="PAK">
      <data key="d0">113983</data>
    </edge>
    <edge source="HUN" target="POL">
      <data key="d0">66132938</data>
    </edge>
    <edge source="HUN" target="PRT">
      <data key="d0">233267</data>
    </edge>
    <edge source="HUN" target="ROU">
      <data key="d0">63320395</data>
    </edge>
    <edge source="HUN" target="RUS">
      <data key="d0">62902249</data>
    </edge>
    <edge source="HUN" target="SAU">
      <data key="d0">662649</data>
    </edge>
    <edge source="HUN" target="SRB">
      <data key="d0">5302539</data>
    </edge>
    <edge source="HUN" target="SGP">
      <data key="d0">487262</data>
    </edge>
    <edge source="HUN" target="SVK">
      <data key="d0">34170908</data>
    </edge>
    <edge source="HUN" target="SVN">
      <data key="d0">7070847</data>
    </edge>
    <edge source="HUN" target="ZAF">
      <data key="d0">861972</data>
    </edge>
    <edge source="HUN" target="ESP">
      <data key="d0">4458841</data>
    </edge>
    <edge source="HUN" target="SWE">
      <data key="d0">22992043</data>
    </edge>
    <edge source="HUN" target="CHE">
      <data key="d0">12180495</data>
    </edge>
    <edge source="HUN" target="THA">
      <data key="d0">65610</data>
    </edge>
    <edge source="HUN" target="ARE">
      <data key="d0">67627</data>
    </edge>
    <edge source="HUN" target="TUR">
      <data key="d0">7347518</data>
    </edge>
    <edge source="HUN" target="UKR">
      <data key="d0">17553680</data>
    </edge>
    <edge source="HUN" target="MKD">
      <data key="d0">683711</data>
    </edge>
    <edge source="HUN" target="EGY">
      <data key="d0">841055</data>
    </edge>
    <edge source="HUN" target="GBR">
      <data key="d0">42695458</data>
    </edge>
    <edge source="HUN" target="USA">
      <data key="d0">4068253</data>
    </edge>
    <edge source="ITA" target="ALB">
      <data key="d0">15253394</data>
    </edge>
    <edge source="ITA" target="DZA">
      <data key="d0">37796687</data>
    </edge>
    <edge source="ITA" target="AZE">
      <data key="d0">1327047</data>
    </edge>
    <edge source="ITA" target="ARG">
      <data key="d0">4180026</data>
    </edge>
    <edge source="ITA" target="AUS">
      <data key="d0">108329634</data>
    </edge>
    <edge source="ITA" target="AUT">
      <data key="d0">444153170</data>
    </edge>
    <edge source="ITA" target="ARM">
      <data key="d0">421523</data>
    </edge>
    <edge source="ITA" target="BEL">
      <data key="d0">240407172</data>
    </edge>
    <edge source="ITA" target="BRA">
      <data key="d0">36078279</data>
    </edge>
    <edge source="ITA" target="BGR">
      <data key="d0">24876876</data>
    </edge>
    <edge source="ITA" target="BDI">
      <data key="d0">53472</data>
    </edge>
    <edge source="ITA" target="BLR">
      <data key="d0">4529927</data>
    </edge>
    <edge source="ITA" target="KHM">
      <data key="d0">71644</data>
    </edge>
    <edge source="ITA" target="CMR">
      <data key="d0">2555474</data>
    </edge>
    <edge source="ITA" target="CAN">
      <data key="d0">71007953</data>
    </edge>
    <edge source="ITA" target="LKA">
      <data key="d0">869309</data>
    </edge>
    <edge source="ITA" target="CHL">
      <data key="d0">1080201</data>
    </edge>
    <edge source="ITA" target="CHN">
      <data key="d0">17738964</data>
    </edge>
    <edge source="ITA" target="COL">
      <data key="d0">3800925</data>
    </edge>
    <edge source="ITA" target="CRI">
      <data key="d0">1586474</data>
    </edge>
    <edge source="ITA" target="HRV">
      <data key="d0">40904290</data>
    </edge>
    <edge source="ITA" target="CZE">
      <data key="d0">165152858</data>
    </edge>
    <edge source="ITA" target="BEN">
      <data key="d0">2254099</data>
    </edge>
    <edge source="ITA" target="DNK">
      <data key="d0">145696499</data>
    </edge>
    <edge source="ITA" target="ECU">
      <data key="d0">867137</data>
    </edge>
    <edge source="ITA" target="SLV">
      <data key="d0">77349</data>
    </edge>
    <edge source="ITA" target="ETH">
      <data key="d0">357107</data>
    </edge>
    <edge source="ITA" target="EST">
      <data key="d0">7788101</data>
    </edge>
    <edge source="ITA" target="FIN">
      <data key="d0">47609827</data>
    </edge>
    <edge source="ITA" target="FRA">
      <data key="d0">930281301</data>
    </edge>
    <edge source="ITA" target="GEO">
      <data key="d0">1388753</data>
    </edge>
    <edge source="ITA" target="GMB">
      <data key="d0">800171</data>
    </edge>
    <edge source="ITA" target="PSE">
      <data key="d0">121329</data>
    </edge>
    <edge source="ITA" target="DEU">
      <data key="d0">2406002305</data>
    </edge>
    <edge source="ITA" target="GHA">
      <data key="d0">37388876</data>
    </edge>
    <edge source="ITA" target="GRC">
      <data key="d0">90243806</data>
    </edge>
    <edge source="ITA" target="GTM">
      <data key="d0">486163</data>
    </edge>
    <edge source="ITA" target="HND">
      <data key="d0">36377</data>
    </edge>
    <edge source="ITA" target="HKG">
      <data key="d0">10104227</data>
    </edge>
    <edge source="ITA" target="HUN">
      <data key="d0">95317938</data>
    </edge>
    <edge source="ITA" target="IDN">
      <data key="d0">3090104</data>
    </edge>
    <edge source="ITA" target="IRL">
      <data key="d0">32918732</data>
    </edge>
    <edge source="ITA" target="ISR">
      <data key="d0">14068964</data>
    </edge>
    <edge source="ITA" target="CIV">
      <data key="d0">9552205</data>
    </edge>
    <edge source="ITA" target="JAM">
      <data key="d0">764924</data>
    </edge>
    <edge source="ITA" target="JPN">
      <data key="d0">172144556</data>
    </edge>
    <edge source="ITA" target="KAZ">
      <data key="d0">1835744</data>
    </edge>
    <edge source="ITA" target="JOR">
      <data key="d0">8936658</data>
    </edge>
    <edge source="ITA" target="KOR">
      <data key="d0">10977446</data>
    </edge>
    <edge source="ITA" target="LBN">
      <data key="d0">4269925</data>
    </edge>
    <edge source="ITA" target="LVA">
      <data key="d0">17857369</data>
    </edge>
    <edge source="ITA" target="LTU">
      <data key="d0">47885417</data>
    </edge>
    <edge source="ITA" target="MDG">
      <data key="d0">394840</data>
    </edge>
    <edge source="ITA" target="MYS">
      <data key="d0">8079263</data>
    </edge>
    <edge source="ITA" target="MRT">
      <data key="d0">1174048</data>
    </edge>
    <edge source="ITA" target="MUS">
      <data key="d0">4831360</data>
    </edge>
    <edge source="ITA" target="MEX">
      <data key="d0">2718118</data>
    </edge>
    <edge source="ITA" target="MDA">
      <data key="d0">2518209</data>
    </edge>
    <edge source="ITA" target="MAR">
      <data key="d0">2613468</data>
    </edge>
    <edge source="ITA" target="MOZ">
      <data key="d0">397624</data>
    </edge>
    <edge source="ITA" target="OMN">
      <data key="d0">2028677</data>
    </edge>
    <edge source="ITA" target="NAM">
      <data key="d0">135399</data>
    </edge>
    <edge source="ITA" target="NLD">
      <data key="d0">299410474</data>
    </edge>
    <edge source="ITA" target="NZL">
      <data key="d0">13639370</data>
    </edge>
    <edge source="ITA" target="NIC">
      <data key="d0">65229</data>
    </edge>
    <edge source="ITA" target="NER">
      <data key="d0">288500</data>
    </edge>
    <edge source="ITA" target="NOR">
      <data key="d0">96250016</data>
    </edge>
    <edge source="ITA" target="PAK">
      <data key="d0">555265</data>
    </edge>
    <edge source="ITA" target="PAN">
      <data key="d0">542947</data>
    </edge>
    <edge source="ITA" target="PRY">
      <data key="d0">407931</data>
    </edge>
    <edge source="ITA" target="PER">
      <data key="d0">233191</data>
    </edge>
    <edge source="ITA" target="PHL">
      <data key="d0">4489180</data>
    </edge>
    <edge source="ITA" target="POL">
      <data key="d0">268889423</data>
    </edge>
    <edge source="ITA" target="PRT">
      <data key="d0">12461363</data>
    </edge>
    <edge source="ITA" target="ROU">
      <data key="d0">97259727</data>
    </edge>
    <edge source="ITA" target="RUS">
      <data key="d0">155594469</data>
    </edge>
    <edge source="ITA" target="SAU">
      <data key="d0">70632528</data>
    </edge>
    <edge source="ITA" target="SEN">
      <data key="d0">1583786</data>
    </edge>
    <edge source="ITA" target="SRB">
      <data key="d0">9103572</data>
    </edge>
    <edge source="ITA" target="IND">
      <data key="d0">8506793</data>
    </edge>
    <edge source="ITA" target="SGP">
      <data key="d0">9598922</data>
    </edge>
    <edge source="ITA" target="SVK">
      <data key="d0">57160392</data>
    </edge>
    <edge source="ITA" target="VNM">
      <data key="d0">1440980</data>
    </edge>
    <edge source="ITA" target="SVN">
      <data key="d0">119757160</data>
    </edge>
    <edge source="ITA" target="ZAF">
      <data key="d0">23856995</data>
    </edge>
    <edge source="ITA" target="ESP">
      <data key="d0">258749489</data>
    </edge>
    <edge source="ITA" target="SWE">
      <data key="d0">166282207</data>
    </edge>
    <edge source="ITA" target="CHE">
      <data key="d0">337377440</data>
    </edge>
    <edge source="ITA" target="THA">
      <data key="d0">5390888</data>
    </edge>
    <edge source="ITA" target="TGO">
      <data key="d0">6670588</data>
    </edge>
    <edge source="ITA" target="ARE">
      <data key="d0">50825893</data>
    </edge>
    <edge source="ITA" target="TUN">
      <data key="d0">6141809</data>
    </edge>
    <edge source="ITA" target="TUR">
      <data key="d0">8082618</data>
    </edge>
    <edge source="ITA" target="UGA">
      <data key="d0">243223</data>
    </edge>
    <edge source="ITA" target="UKR">
      <data key="d0">12325819</data>
    </edge>
    <edge source="ITA" target="MKD">
      <data key="d0">705874</data>
    </edge>
    <edge source="ITA" target="EGY">
      <data key="d0">56168424</data>
    </edge>
    <edge source="ITA" target="GBR">
      <data key="d0">832203323</data>
    </edge>
    <edge source="ITA" target="TZA">
      <data key="d0">6359959</data>
    </edge>
    <edge source="ITA" target="USA">
      <data key="d0">227546618</data>
    </edge>
    <edge source="ITA" target="BFA">
      <data key="d0">3711340</data>
    </edge>
    <edge source="ITA" target="URY">
      <data key="d0">2195439</data>
    </edge>
    <edge source="LVA" target="AZE">
      <data key="d0">1005652</data>
    </edge>
    <edge source="LVA" target="AUT">
      <data key="d0">487329</data>
    </edge>
    <edge source="LVA" target="BEL">
      <data key="d0">1207347</data>
    </edge>
    <edge source="LVA" target="BLR">
      <data key="d0">1898719</data>
    </edge>
    <edge source="LVA" target="CHN">
      <data key="d0">4283376</data>
    </edge>
    <edge source="LVA" target="CZE">
      <data key="d0">139748</data>
    </edge>
    <edge source="LVA" target="DNK">
      <data key="d0">1592745</data>
    </edge>
    <edge source="LVA" target="EST">
      <data key="d0">54733562</data>
    </edge>
    <edge source="LVA" target="FIN">
      <data key="d0">2810121</data>
    </edge>
    <edge source="LVA" target="DEU">
      <data key="d0">1622309</data>
    </edge>
    <edge source="LVA" target="GRC">
      <data key="d0">11462</data>
    </edge>
    <edge source="LVA" target="HUN">
      <data key="d0">32752</data>
    </edge>
    <edge source="LVA" target="IRL">
      <data key="d0">147292</data>
    </edge>
    <edge source="LVA" target="ITA">
      <data key="d0">464498</data>
    </edge>
    <edge source="LVA" target="JPN">
      <data key="d0">1628563</data>
    </edge>
    <edge source="LVA" target="KAZ">
      <data key="d0">377966</data>
    </edge>
    <edge source="LVA" target="KOR">
      <data key="d0">59545</data>
    </edge>
    <edge source="LVA" target="LTU">
      <data key="d0">34626972</data>
    </edge>
    <edge source="LVA" target="MDA">
      <data key="d0">39849</data>
    </edge>
    <edge source="LVA" target="NLD">
      <data key="d0">758770</data>
    </edge>
    <edge source="LVA" target="NOR">
      <data key="d0">635314</data>
    </edge>
    <edge source="LVA" target="POL">
      <data key="d0">3483504</data>
    </edge>
    <edge source="LVA" target="RUS">
      <data key="d0">12596135</data>
    </edge>
    <edge source="LVA" target="SVK">
      <data key="d0">55456</data>
    </edge>
    <edge source="LVA" target="ESP">
      <data key="d0">52304</data>
    </edge>
    <edge source="LVA" target="SWE">
      <data key="d0">825218</data>
    </edge>
    <edge source="LVA" target="CHE">
      <data key="d0">113984</data>
    </edge>
    <edge source="LVA" target="UKR">
      <data key="d0">33507</data>
    </edge>
    <edge source="LVA" target="GBR">
      <data key="d0">261167</data>
    </edge>
    <edge source="LVA" target="USA">
      <data key="d0">100080</data>
    </edge>
    <edge source="LTU" target="AZE">
      <data key="d0">26744</data>
    </edge>
    <edge source="LTU" target="AUS">
      <data key="d0">30558</data>
    </edge>
    <edge source="LTU" target="AUT">
      <data key="d0">2572102</data>
    </edge>
    <edge source="LTU" target="BEL">
      <data key="d0">1926123</data>
    </edge>
    <edge source="LTU" target="BGR">
      <data key="d0">480457</data>
    </edge>
    <edge source="LTU" target="BLR">
      <data key="d0">61665735</data>
    </edge>
    <edge source="LTU" target="CAN">
      <data key="d0">133964</data>
    </edge>
    <edge source="LTU" target="CHN">
      <data key="d0">11862690</data>
    </edge>
    <edge source="LTU" target="HRV">
      <data key="d0">21661</data>
    </edge>
    <edge source="LTU" target="CZE">
      <data key="d0">680834</data>
    </edge>
    <edge source="LTU" target="DNK">
      <data key="d0">1223116</data>
    </edge>
    <edge source="LTU" target="EST">
      <data key="d0">17799833</data>
    </edge>
    <edge source="LTU" target="FIN">
      <data key="d0">4093339</data>
    </edge>
    <edge source="LTU" target="FRA">
      <data key="d0">7806545</data>
    </edge>
    <edge source="LTU" target="GEO">
      <data key="d0">118875</data>
    </edge>
    <edge source="LTU" target="DEU">
      <data key="d0">28714510</data>
    </edge>
    <edge source="LTU" target="GRC">
      <data key="d0">114078</data>
    </edge>
    <edge source="LTU" target="HUN">
      <data key="d0">185163</data>
    </edge>
    <edge source="LTU" target="IRL">
      <data key="d0">858639</data>
    </edge>
    <edge source="LTU" target="ISR">
      <data key="d0">57745</data>
    </edge>
    <edge source="LTU" target="ITA">
      <data key="d0">9907720</data>
    </edge>
    <edge source="LTU" target="JPN">
      <data key="d0">105703</data>
    </edge>
    <edge source="LTU" target="KAZ">
      <data key="d0">12116944</data>
    </edge>
    <edge source="LTU" target="KGZ">
      <data key="d0">623033</data>
    </edge>
    <edge source="LTU" target="LVA">
      <data key="d0">56662024</data>
    </edge>
    <edge source="LTU" target="NLD">
      <data key="d0">6895427</data>
    </edge>
    <edge source="LTU" target="NOR">
      <data key="d0">4635078</data>
    </edge>
    <edge source="LTU" target="POL">
      <data key="d0">10399288</data>
    </edge>
    <edge source="LTU" target="ROU">
      <data key="d0">687297</data>
    </edge>
    <edge source="LTU" target="RUS">
      <data key="d0">820051942</data>
    </edge>
    <edge source="LTU" target="SRB">
      <data key="d0">296280</data>
    </edge>
    <edge source="LTU" target="SVK">
      <data key="d0">134717</data>
    </edge>
    <edge source="LTU" target="ESP">
      <data key="d0">3930051</data>
    </edge>
    <edge source="LTU" target="SWE">
      <data key="d0">15251263</data>
    </edge>
    <edge source="LTU" target="CHE">
      <data key="d0">3465578</data>
    </edge>
    <edge source="LTU" target="ARE">
      <data key="d0">42067</data>
    </edge>
    <edge source="LTU" target="TUR">
      <data key="d0">141202</data>
    </edge>
    <edge source="LTU" target="UKR">
      <data key="d0">401012</data>
    </edge>
    <edge source="LTU" target="GBR">
      <data key="d0">7935775</data>
    </edge>
    <edge source="LTU" target="USA">
      <data key="d0">419680</data>
    </edge>
    <edge source="POL" target="ALB">
      <data key="d0">317552</data>
    </edge>
    <edge source="POL" target="DZA">
      <data key="d0">1118025</data>
    </edge>
    <edge source="POL" target="AZE">
      <data key="d0">1574958</data>
    </edge>
    <edge source="POL" target="ARG">
      <data key="d0">76150</data>
    </edge>
    <edge source="POL" target="AUS">
      <data key="d0">3770632</data>
    </edge>
    <edge source="POL" target="AUT">
      <data key="d0">114691764</data>
    </edge>
    <edge source="POL" target="ARM">
      <data key="d0">280138</data>
    </edge>
    <edge source="POL" target="BEL">
      <data key="d0">91205715</data>
    </edge>
    <edge source="POL" target="BRA">
      <data key="d0">6609827</data>
    </edge>
    <edge source="POL" target="BGR">
      <data key="d0">17490009</data>
    </edge>
    <edge source="POL" target="BLR">
      <data key="d0">120623364</data>
    </edge>
    <edge source="POL" target="KHM">
      <data key="d0">110058</data>
    </edge>
    <edge source="POL" target="CAN">
      <data key="d0">18326687</data>
    </edge>
    <edge source="POL" target="CHL">
      <data key="d0">884380</data>
    </edge>
    <edge source="POL" target="CHN">
      <data key="d0">1368639</data>
    </edge>
    <edge source="POL" target="HRV">
      <data key="d0">15974963</data>
    </edge>
    <edge source="POL" target="CZE">
      <data key="d0">95281247</data>
    </edge>
    <edge source="POL" target="BEN">
      <data key="d0">23214</data>
    </edge>
    <edge source="POL" target="DNK">
      <data key="d0">59747835</data>
    </edge>
    <edge source="POL" target="ETH">
      <data key="d0">97397</data>
    </edge>
    <edge source="POL" target="EST">
      <data key="d0">18061373</data>
    </edge>
    <edge source="POL" target="FIN">
      <data key="d0">23779405</data>
    </edge>
    <edge source="POL" target="FRA">
      <data key="d0">137462851</data>
    </edge>
    <edge source="POL" target="GEO">
      <data key="d0">857926</data>
    </edge>
    <edge source="POL" target="PSE">
      <data key="d0">29629</data>
    </edge>
    <edge source="POL" target="DEU">
      <data key="d0">860523315</data>
    </edge>
    <edge source="POL" target="GHA">
      <data key="d0">11724</data>
    </edge>
    <edge source="POL" target="GRC">
      <data key="d0">20151885</data>
    </edge>
    <edge source="POL" target="GTM">
      <data key="d0">53176</data>
    </edge>
    <edge source="POL" target="HKG">
      <data key="d0">331477</data>
    </edge>
    <edge source="POL" target="HUN">
      <data key="d0">43884594</data>
    </edge>
    <edge source="POL" target="IDN">
      <data key="d0">665689</data>
    </edge>
    <edge source="POL" target="IRL">
      <data key="d0">10274223</data>
    </edge>
    <edge source="POL" target="ISR">
      <data key="d0">6724764</data>
    </edge>
    <edge source="POL" target="ITA">
      <data key="d0">66400681</data>
    </edge>
    <edge source="POL" target="JPN">
      <data key="d0">1674782</data>
    </edge>
    <edge source="POL" target="KAZ">
      <data key="d0">21946528</data>
    </edge>
    <edge source="POL" target="JOR">
      <data key="d0">774630</data>
    </edge>
    <edge source="POL" target="KOR">
      <data key="d0">1729489</data>
    </edge>
    <edge source="POL" target="KGZ">
      <data key="d0">241318</data>
    </edge>
    <edge source="POL" target="LBN">
      <data key="d0">627158</data>
    </edge>
    <edge source="POL" target="LVA">
      <data key="d0">29040681</data>
    </edge>
    <edge source="POL" target="LTU">
      <data key="d0">48264785</data>
    </edge>
    <edge source="POL" target="MYS">
      <data key="d0">312998</data>
    </edge>
    <edge source="POL" target="MEX">
      <data key="d0">562184</data>
    </edge>
    <edge source="POL" target="MDA">
      <data key="d0">4157803</data>
    </edge>
    <edge source="POL" target="MAR">
      <data key="d0">213567</data>
    </edge>
    <edge source="POL" target="OMN">
      <data key="d0">434053</data>
    </edge>
    <edge source="POL" target="NLD">
      <data key="d0">216670608</data>
    </edge>
    <edge source="POL" target="NZL">
      <data key="d0">1435811</data>
    </edge>
    <edge source="POL" target="NOR">
      <data key="d0">29835911</data>
    </edge>
    <edge source="POL" target="PAK">
      <data key="d0">275126</data>
    </edge>
    <edge source="POL" target="PAN">
      <data key="d0">918351</data>
    </edge>
    <edge source="POL" target="PER">
      <data key="d0">11707</data>
    </edge>
    <edge source="POL" target="PHL">
      <data key="d0">23023</data>
    </edge>
    <edge source="POL" target="PRT">
      <data key="d0">1206202</data>
    </edge>
    <edge source="POL" target="ROU">
      <data key="d0">50686930</data>
    </edge>
    <edge source="POL" target="RUS">
      <data key="d0">705803203</data>
    </edge>
    <edge source="POL" target="SAU">
      <data key="d0">3883998</data>
    </edge>
    <edge source="POL" target="SEN">
      <data key="d0">71539</data>
    </edge>
    <edge source="POL" target="SRB">
      <data key="d0">10375141</data>
    </edge>
    <edge source="POL" target="IND">
      <data key="d0">276974</data>
    </edge>
    <edge source="POL" target="SGP">
      <data key="d0">240967</data>
    </edge>
    <edge source="POL" target="SVK">
      <data key="d0">43393696</data>
    </edge>
    <edge source="POL" target="VNM">
      <data key="d0">538776</data>
    </edge>
    <edge source="POL" target="SVN">
      <data key="d0">5948412</data>
    </edge>
    <edge source="POL" target="ZAF">
      <data key="d0">4130608</data>
    </edge>
    <edge source="POL" target="ESP">
      <data key="d0">13917891</data>
    </edge>
    <edge source="POL" target="SWE">
      <data key="d0">81389203</data>
    </edge>
    <edge source="POL" target="CHE">
      <data key="d0">14715763</data>
    </edge>
    <edge source="POL" target="THA">
      <data key="d0">381459</data>
    </edge>
    <edge source="POL" target="ARE">
      <data key="d0">2434654</data>
    </edge>
    <edge source="POL" target="TUN">
      <data key="d0">96275</data>
    </edge>
    <edge source="POL" target="TUR">
      <data key="d0">2272340</data>
    </edge>
    <edge source="POL" target="UGA">
      <data key="d0">13122</data>
    </edge>
    <edge source="POL" target="UKR">
      <data key="d0">245372366</data>
    </edge>
    <edge source="POL" target="MKD">
      <data key="d0">1588047</data>
    </edge>
    <edge source="POL" target="EGY">
      <data key="d0">1984849</data>
    </edge>
    <edge source="POL" target="GBR">
      <data key="d0">240306620</data>
    </edge>
    <edge source="POL" target="TZA">
      <data key="d0">12992</data>
    </edge>
    <edge source="POL" target="USA">
      <data key="d0">57402404</data>
    </edge>
    <edge source="POL" target="URY">
      <data key="d0">604531</data>
    </edge>
    <edge source="ROU" target="ALB">
      <data key="d0">74081</data>
    </edge>
    <edge source="ROU" target="DZA">
      <data key="d0">53034</data>
    </edge>
    <edge source="ROU" target="AUS">
      <data key="d0">89823</data>
    </edge>
    <edge source="ROU" target="AUT">
      <data key="d0">17337416</data>
    </edge>
    <edge source="ROU" target="ARM">
      <data key="d0">283669</data>
    </edge>
    <edge source="ROU" target="BEL">
      <data key="d0">1508870</data>
    </edge>
    <edge source="ROU" target="BRA">
      <data key="d0">21300</data>
    </edge>
    <edge source="ROU" target="BGR">
      <data key="d0">26373164</data>
    </edge>
    <edge source="ROU" target="BLR">
      <data key="d0">674540</data>
    </edge>
    <edge source="ROU" target="CAN">
      <data key="d0">334105</data>
    </edge>
    <edge source="ROU" target="CHN">
      <data key="d0">44815</data>
    </edge>
    <edge source="ROU" target="HRV">
      <data key="d0">5746275</data>
    </edge>
    <edge source="ROU" target="CZE">
      <data key="d0">4817641</data>
    </edge>
    <edge source="ROU" target="DNK">
      <data key="d0">870556</data>
    </edge>
    <edge source="ROU" target="FIN">
      <data key="d0">16003</data>
    </edge>
    <edge source="ROU" target="FRA">
      <data key="d0">7315332</data>
    </edge>
    <edge source="ROU" target="GEO">
      <data key="d0">226790</data>
    </edge>
    <edge source="ROU" target="DEU">
      <data key="d0">22489629</data>
    </edge>
    <edge source="ROU" target="GRC">
      <data key="d0">3345256</data>
    </edge>
    <edge source="ROU" target="HUN">
      <data key="d0">17034069</data>
    </edge>
    <edge source="ROU" target="IRL">
      <data key="d0">38452</data>
    </edge>
    <edge source="ROU" target="ISR">
      <data key="d0">752867</data>
    </edge>
    <edge source="ROU" target="ITA">
      <data key="d0">40958495</data>
    </edge>
    <edge source="ROU" target="JPN">
      <data key="d0">713449</data>
    </edge>
    <edge source="ROU" target="JOR">
      <data key="d0">947566</data>
    </edge>
    <edge source="ROU" target="KOR">
      <data key="d0">194681</data>
    </edge>
    <edge source="ROU" target="LBN">
      <data key="d0">238019</data>
    </edge>
    <edge source="ROU" target="LVA">
      <data key="d0">55437</data>
    </edge>
    <edge source="ROU" target="LTU">
      <data key="d0">36694</data>
    </edge>
    <edge source="ROU" target="MEX">
      <data key="d0">29237</data>
    </edge>
    <edge source="ROU" target="MDA">
      <data key="d0">5507825</data>
    </edge>
    <edge source="ROU" target="NLD">
      <data key="d0">3611927</data>
    </edge>
    <edge source="ROU" target="POL">
      <data key="d0">1639003</data>
    </edge>
    <edge source="ROU" target="PRT">
      <data key="d0">354231</data>
    </edge>
    <edge source="ROU" target="RUS">
      <data key="d0">2048586</data>
    </edge>
    <edge source="ROU" target="SAU">
      <data key="d0">160000</data>
    </edge>
    <edge source="ROU" target="SRB">
      <data key="d0">651190</data>
    </edge>
    <edge source="ROU" target="IND">
      <data key="d0">50683</data>
    </edge>
    <edge source="ROU" target="SVK">
      <data key="d0">959423</data>
    </edge>
    <edge source="ROU" target="SVN">
      <data key="d0">4932624</data>
    </edge>
    <edge source="ROU" target="ESP">
      <data key="d0">7925224</data>
    </edge>
    <edge source="ROU" target="SWE">
      <data key="d0">145076</data>
    </edge>
    <edge source="ROU" target="CHE">
      <data key="d0">808649</data>
    </edge>
    <edge source="ROU" target="ARE">
      <data key="d0">331271</data>
    </edge>
    <edge source="ROU" target="TUR">
      <data key="d0">7137687</data>
    </edge>
    <edge source="ROU" target="UKR">
      <data key="d0">504027</data>
    </edge>
    <edge source="ROU" target="MKD">
      <data key="d0">148219</data>
    </edge>
    <edge source="ROU" target="EGY">
      <data key="d0">518507</data>
    </edge>
    <edge source="ROU" target="GBR">
      <data key="d0">2450574</data>
    </edge>
    <edge source="ROU" target="USA">
      <data key="d0">1166095</data>
    </edge>
    <edge source="RUS" target="AZE">
      <data key="d0">14409780</data>
    </edge>
    <edge source="RUS" target="AUS">
      <data key="d0">63333</data>
    </edge>
    <edge source="RUS" target="AUT">
      <data key="d0">17067187</data>
    </edge>
    <edge source="RUS" target="ARM">
      <data key="d0">2862463</data>
    </edge>
    <edge source="RUS" target="BEL">
      <data key="d0">70910</data>
    </edge>
    <edge source="RUS" target="BRA">
      <data key="d0">25663</data>
    </edge>
    <edge source="RUS" target="BGR">
      <data key="d0">846584</data>
    </edge>
    <edge source="RUS" target="BLR">
      <data key="d0">60731203</data>
    </edge>
    <edge source="RUS" target="CAN">
      <data key="d0">773230</data>
    </edge>
    <edge source="RUS" target="CHL">
      <data key="d0">79907</data>
    </edge>
    <edge source="RUS" target="CHN">
      <data key="d0">30897195</data>
    </edge>
    <edge source="RUS" target="CZE">
      <data key="d0">40491</data>
    </edge>
    <edge source="RUS" target="DNK">
      <data key="d0">1069694</data>
    </edge>
    <edge source="RUS" target="EST">
      <data key="d0">3889089</data>
    </edge>
    <edge source="RUS" target="FIN">
      <data key="d0">6271333</data>
    </edge>
    <edge source="RUS" target="FRA">
      <data key="d0">2502234</data>
    </edge>
    <edge source="RUS" target="GEO">
      <data key="d0">2890658</data>
    </edge>
    <edge source="RUS" target="DEU">
      <data key="d0">22263430</data>
    </edge>
    <edge source="RUS" target="GRC">
      <data key="d0">200377</data>
    </edge>
    <edge source="RUS" target="HUN">
      <data key="d0">307796</data>
    </edge>
    <edge source="RUS" target="ISR">
      <data key="d0">2779205</data>
    </edge>
    <edge source="RUS" target="ITA">
      <data key="d0">22780076</data>
    </edge>
    <edge source="RUS" target="JPN">
      <data key="d0">1083158</data>
    </edge>
    <edge source="RUS" target="KAZ">
      <data key="d0">76794345</data>
    </edge>
    <edge source="RUS" target="JOR">
      <data key="d0">1238486</data>
    </edge>
    <edge source="RUS" target="KOR">
      <data key="d0">59453</data>
    </edge>
    <edge source="RUS" target="KGZ">
      <data key="d0">4240041</data>
    </edge>
    <edge source="RUS" target="LBN">
      <data key="d0">361993</data>
    </edge>
    <edge source="RUS" target="LVA">
      <data key="d0">4246547</data>
    </edge>
    <edge source="RUS" target="LTU">
      <data key="d0">22758227</data>
    </edge>
    <edge source="RUS" target="MDA">
      <data key="d0">1414260</data>
    </edge>
    <edge source="RUS" target="NLD">
      <data key="d0">13705007</data>
    </edge>
    <edge source="RUS" target="NZL">
      <data key="d0">42129</data>
    </edge>
    <edge source="RUS" target="NOR">
      <data key="d0">2505865</data>
    </edge>
    <edge source="RUS" target="PAK">
      <data key="d0">6381727</data>
    </edge>
    <edge source="RUS" target="POL">
      <data key="d0">406689</data>
    </edge>
    <edge source="RUS" target="ROU">
      <data key="d0">190356</data>
    </edge>
    <edge source="RUS" target="SAU">
      <data key="d0">163000</data>
    </edge>
    <edge source="RUS" target="SRB">
      <data key="d0">1574653</data>
    </edge>
    <edge source="RUS" target="IND">
      <data key="d0">119630322</data>
    </edge>
    <edge source="RUS" target="VNM">
      <data key="d0">647388</data>
    </edge>
    <edge source="RUS" target="ESP">
      <data key="d0">26215792</data>
    </edge>
    <edge source="RUS" target="SWE">
      <data key="d0">5047340</data>
    </edge>
    <edge source="RUS" target="ARE">
      <data key="d0">1057144</data>
    </edge>
    <edge source="RUS" target="TUR">
      <data key="d0">70970835</data>
    </edge>
    <edge source="RUS" target="UKR">
      <data key="d0">16891856</data>
    </edge>
    <edge source="RUS" target="EGY">
      <data key="d0">10318608</data>
    </edge>
    <edge source="RUS" target="GBR">
      <data key="d0">915332</data>
    </edge>
    <edge source="RUS" target="USA">
      <data key="d0">5030702</data>
    </edge>
    <edge source="RUS" target="URY">
      <data key="d0">26578</data>
    </edge>
    <edge source="SRB" target="ALB">
      <data key="d0">1482462</data>
    </edge>
    <edge source="SRB" target="AUS">
      <data key="d0">2408009</data>
    </edge>
    <edge source="SRB" target="AUT">
      <data key="d0">30203683</data>
    </edge>
    <edge source="SRB" target="BEL">
      <data key="d0">34218188</data>
    </edge>
    <edge source="SRB" target="BGR">
      <data key="d0">2342561</data>
    </edge>
    <edge source="SRB" target="BLR">
      <data key="d0">5922162</data>
    </edge>
    <edge source="SRB" target="CAN">
      <data key="d0">339015</data>
    </edge>
    <edge source="SRB" target="CHN">
      <data key="d0">98887</data>
    </edge>
    <edge source="SRB" target="HRV">
      <data key="d0">8420506</data>
    </edge>
    <edge source="SRB" target="CZE">
      <data key="d0">3927455</data>
    </edge>
    <edge source="SRB" target="DNK">
      <data key="d0">1665234</data>
    </edge>
    <edge source="SRB" target="EST">
      <data key="d0">34798</data>
    </edge>
    <edge source="SRB" target="FIN">
      <data key="d0">761767</data>
    </edge>
    <edge source="SRB" target="FRA">
      <data key="d0">50959711</data>
    </edge>
    <edge source="SRB" target="DEU">
      <data key="d0">130221262</data>
    </edge>
    <edge source="SRB" target="GRC">
      <data key="d0">4276401</data>
    </edge>
    <edge source="SRB" target="HUN">
      <data key="d0">7831411</data>
    </edge>
    <edge source="SRB" target="IRL">
      <data key="d0">69100</data>
    </edge>
    <edge source="SRB" target="ISR">
      <data key="d0">93246</data>
    </edge>
    <edge source="SRB" target="ITA">
      <data key="d0">18982817</data>
    </edge>
    <edge source="SRB" target="JPN">
      <data key="d0">1356540</data>
    </edge>
    <edge source="SRB" target="KAZ">
      <data key="d0">860126</data>
    </edge>
    <edge source="SRB" target="KGZ">
      <data key="d0">14312</data>
    </edge>
    <edge source="SRB" target="LTU">
      <data key="d0">459936</data>
    </edge>
    <edge source="SRB" target="MDA">
      <data key="d0">85563</data>
    </edge>
    <edge source="SRB" target="NLD">
      <data key="d0">13106847</data>
    </edge>
    <edge source="SRB" target="NOR">
      <data key="d0">663218</data>
    </edge>
    <edge source="SRB" target="POL">
      <data key="d0">9130025</data>
    </edge>
    <edge source="SRB" target="PRT">
      <data key="d0">393923</data>
    </edge>
    <edge source="SRB" target="ROU">
      <data key="d0">1529456</data>
    </edge>
    <edge source="SRB" target="RUS">
      <data key="d0">113598005</data>
    </edge>
    <edge source="SRB" target="SAU">
      <data key="d0">23883</data>
    </edge>
    <edge source="SRB" target="SGP">
      <data key="d0">48454</data>
    </edge>
    <edge source="SRB" target="SVK">
      <data key="d0">878542</data>
    </edge>
    <edge source="SRB" target="SVN">
      <data key="d0">7046605</data>
    </edge>
    <edge source="SRB" target="ZAF">
      <data key="d0">14752</data>
    </edge>
    <edge source="SRB" target="ESP">
      <data key="d0">1349528</data>
    </edge>
    <edge source="SRB" target="SWE">
      <data key="d0">7589798</data>
    </edge>
    <edge source="SRB" target="CHE">
      <data key="d0">7492581</data>
    </edge>
    <edge source="SRB" target="ARE">
      <data key="d0">11484</data>
    </edge>
    <edge source="SRB" target="TUR">
      <data key="d0">2382259</data>
    </edge>
    <edge source="SRB" target="UKR">
      <data key="d0">878598</data>
    </edge>
    <edge source="SRB" target="MKD">
      <data key="d0">11076182</data>
    </edge>
    <edge source="SRB" target="EGY">
      <data key="d0">21958</data>
    </edge>
    <edge source="SRB" target="GBR">
      <data key="d0">13937094</data>
    </edge>
    <edge source="SRB" target="USA">
      <data key="d0">9157012</data>
    </edge>
    <edge source="SVK" target="AUT">
      <data key="d0">21565343</data>
    </edge>
    <edge source="SVK" target="BEL">
      <data key="d0">551699</data>
    </edge>
    <edge source="SVK" target="BGR">
      <data key="d0">587464</data>
    </edge>
    <edge source="SVK" target="BLR">
      <data key="d0">89955</data>
    </edge>
    <edge source="SVK" target="HRV">
      <data key="d0">760931</data>
    </edge>
    <edge source="SVK" target="CZE">
      <data key="d0">88760082</data>
    </edge>
    <edge source="SVK" target="DNK">
      <data key="d0">114858</data>
    </edge>
    <edge source="SVK" target="EST">
      <data key="d0">23384</data>
    </edge>
    <edge source="SVK" target="FIN">
      <data key="d0">38663</data>
    </edge>
    <edge source="SVK" target="FRA">
      <data key="d0">2102974</data>
    </edge>
    <edge source="SVK" target="DEU">
      <data key="d0">19204340</data>
    </edge>
    <edge source="SVK" target="HUN">
      <data key="d0">45135958</data>
    </edge>
    <edge source="SVK" target="IRL">
      <data key="d0">24816</data>
    </edge>
    <edge source="SVK" target="ITA">
      <data key="d0">2141918</data>
    </edge>
    <edge source="SVK" target="LTU">
      <data key="d0">280790</data>
    </edge>
    <edge source="SVK" target="MDA">
      <data key="d0">35312</data>
    </edge>
    <edge source="SVK" target="NLD">
      <data key="d0">1065415</data>
    </edge>
    <edge source="SVK" target="NOR">
      <data key="d0">40548</data>
    </edge>
    <edge source="SVK" target="POL">
      <data key="d0">10644987</data>
    </edge>
    <edge source="SVK" target="PRT">
      <data key="d0">29031</data>
    </edge>
    <edge source="SVK" target="ROU">
      <data key="d0">3120151</data>
    </edge>
    <edge source="SVK" target="RUS">
      <data key="d0">52606</data>
    </edge>
    <edge source="SVK" target="SRB">
      <data key="d0">45158</data>
    </edge>
    <edge source="SVK" target="SVN">
      <data key="d0">1110037</data>
    </edge>
    <edge source="SVK" target="ESP">
      <data key="d0">286776</data>
    </edge>
    <edge source="SVK" target="SWE">
      <data key="d0">74109</data>
    </edge>
    <edge source="SVK" target="CHE">
      <data key="d0">1810030</data>
    </edge>
    <edge source="SVK" target="TUR">
      <data key="d0">76612</data>
    </edge>
    <edge source="SVK" target="UKR">
      <data key="d0">2074608</data>
    </edge>
    <edge source="SVK" target="GBR">
      <data key="d0">589917</data>
    </edge>
    <edge source="SVK" target="USA">
      <data key="d0">165284</data>
    </edge>
    <edge source="SVN" target="ALB">
      <data key="d0">10293</data>
    </edge>
    <edge source="SVN" target="AUT">
      <data key="d0">2703744</data>
    </edge>
    <edge source="SVN" target="BEL">
      <data key="d0">777604</data>
    </edge>
    <edge source="SVN" target="BRA">
      <data key="d0">28965</data>
    </edge>
    <edge source="SVN" target="BGR">
      <data key="d0">2813288</data>
    </edge>
    <edge source="SVN" target="CAN">
      <data key="d0">122273</data>
    </edge>
    <edge source="SVN" target="CHL">
      <data key="d0">91272</data>
    </edge>
    <edge source="SVN" target="CHN">
      <data key="d0">366580</data>
    </edge>
    <edge source="SVN" target="HRV">
      <data key="d0">10718418</data>
    </edge>
    <edge source="SVN" target="CZE">
      <data key="d0">614222</data>
    </edge>
    <edge source="SVN" target="DNK">
      <data key="d0">197937</data>
    </edge>
    <edge source="SVN" target="FRA">
      <data key="d0">2361189</data>
    </edge>
    <edge source="SVN" target="DEU">
      <data key="d0">7409068</data>
    </edge>
    <edge source="SVN" target="GRC">
      <data key="d0">79319</data>
    </edge>
    <edge source="SVN" target="HUN">
      <data key="d0">2898929</data>
    </edge>
    <edge source="SVN" target="IRL">
      <data key="d0">10647</data>
    </edge>
    <edge source="SVN" target="ITA">
      <data key="d0">10502218</data>
    </edge>
    <edge source="SVN" target="JPN">
      <data key="d0">75233</data>
    </edge>
    <edge source="SVN" target="LVA">
      <data key="d0">16457</data>
    </edge>
    <edge source="SVN" target="LTU">
      <data key="d0">279270</data>
    </edge>
    <edge source="SVN" target="MDA">
      <data key="d0">281284</data>
    </edge>
    <edge source="SVN" target="NLD">
      <data key="d0">880586</data>
    </edge>
    <edge source="SVN" target="NOR">
      <data key="d0">52023</data>
    </edge>
    <edge source="SVN" target="POL">
      <data key="d0">594264</data>
    </edge>
    <edge source="SVN" target="PRT">
      <data key="d0">160883</data>
    </edge>
    <edge source="SVN" target="ROU">
      <data key="d0">5195882</data>
    </edge>
    <edge source="SVN" target="RUS">
      <data key="d0">464684</data>
    </edge>
    <edge source="SVN" target="SRB">
      <data key="d0">7298532</data>
    </edge>
    <edge source="SVN" target="IND">
      <data key="d0">42013</data>
    </edge>
    <edge source="SVN" target="SVK">
      <data key="d0">595193</data>
    </edge>
    <edge source="SVN" target="ESP">
      <data key="d0">556848</data>
    </edge>
    <edge source="SVN" target="SWE">
      <data key="d0">377385</data>
    </edge>
    <edge source="SVN" target="CHE">
      <data key="d0">145551</data>
    </edge>
    <edge source="SVN" target="ARE">
      <data key="d0">531153</data>
    </edge>
    <edge source="SVN" target="UKR">
      <data key="d0">1126669</data>
    </edge>
    <edge source="SVN" target="MKD">
      <data key="d0">804861</data>
    </edge>
    <edge source="SVN" target="GBR">
      <data key="d0">3592333</data>
    </edge>
    <edge source="SVN" target="USA">
      <data key="d0">182722</data>
    </edge>
    <edge source="CHE" target="DZA">
      <data key="d0">3290772</data>
    </edge>
    <edge source="CHE" target="AZE">
      <data key="d0">29951</data>
    </edge>
    <edge source="CHE" target="ARG">
      <data key="d0">134060</data>
    </edge>
    <edge source="CHE" target="AUS">
      <data key="d0">873762</data>
    </edge>
    <edge source="CHE" target="AUT">
      <data key="d0">14077268</data>
    </edge>
    <edge source="CHE" target="BEL">
      <data key="d0">1365957</data>
    </edge>
    <edge source="CHE" target="BOL">
      <data key="d0">20119</data>
    </edge>
    <edge source="CHE" target="BRA">
      <data key="d0">363726</data>
    </edge>
    <edge source="CHE" target="BGR">
      <data key="d0">39157</data>
    </edge>
    <edge source="CHE" target="CAN">
      <data key="d0">2670466</data>
    </edge>
    <edge source="CHE" target="LKA">
      <data key="d0">110117</data>
    </edge>
    <edge source="CHE" target="CHL">
      <data key="d0">424146</data>
    </edge>
    <edge source="CHE" target="CHN">
      <data key="d0">3218293</data>
    </edge>
    <edge source="CHE" target="COL">
      <data key="d0">18070</data>
    </edge>
    <edge source="CHE" target="CRI">
      <data key="d0">133384</data>
    </edge>
    <edge source="CHE" target="HRV">
      <data key="d0">870817</data>
    </edge>
    <edge source="CHE" target="CZE">
      <data key="d0">263684</data>
    </edge>
    <edge source="CHE" target="DNK">
      <data key="d0">365303</data>
    </edge>
    <edge source="CHE" target="SLV">
      <data key="d0">228290</data>
    </edge>
    <edge source="CHE" target="EST">
      <data key="d0">32219</data>
    </edge>
    <edge source="CHE" target="FIN">
      <data key="d0">607253</data>
    </edge>
    <edge source="CHE" target="FRA">
      <data key="d0">6208008</data>
    </edge>
    <edge source="CHE" target="DEU">
      <data key="d0">21702976</data>
    </edge>
    <edge source="CHE" target="GRC">
      <data key="d0">173765</data>
    </edge>
    <edge source="CHE" target="GTM">
      <data key="d0">291906</data>
    </edge>
    <edge source="CHE" target="HKG">
      <data key="d0">2154222</data>
    </edge>
    <edge source="CHE" target="HUN">
      <data key="d0">136518</data>
    </edge>
    <edge source="CHE" target="IDN">
      <data key="d0">166028</data>
    </edge>
    <edge source="CHE" target="IRL">
      <data key="d0">613423</data>
    </edge>
    <edge source="CHE" target="ISR">
      <data key="d0">1925955</data>
    </edge>
    <edge source="CHE" target="ITA">
      <data key="d0">10072725</data>
    </edge>
    <edge source="CHE" target="CIV">
      <data key="d0">17163</data>
    </edge>
    <edge source="CHE" target="JPN">
      <data key="d0">3246086</data>
    </edge>
    <edge source="CHE" target="KOR">
      <data key="d0">1213386</data>
    </edge>
    <edge source="CHE" target="LBN">
      <data key="d0">23653</data>
    </edge>
    <edge source="CHE" target="LVA">
      <data key="d0">31349</data>
    </edge>
    <edge source="CHE" target="LTU">
      <data key="d0">58473</data>
    </edge>
    <edge source="CHE" target="MYS">
      <data key="d0">694806</data>
    </edge>
    <edge source="CHE" target="MEX">
      <data key="d0">115000</data>
    </edge>
    <edge source="CHE" target="MAR">
      <data key="d0">28695</data>
    </edge>
    <edge source="CHE" target="OMN">
      <data key="d0">644308</data>
    </edge>
    <edge source="CHE" target="NLD">
      <data key="d0">5782791</data>
    </edge>
    <edge source="CHE" target="NZL">
      <data key="d0">20247</data>
    </edge>
    <edge source="CHE" target="NOR">
      <data key="d0">5329031</data>
    </edge>
    <edge source="CHE" target="PAK">
      <data key="d0">73756</data>
    </edge>
    <edge source="CHE" target="PER">
      <data key="d0">25371</data>
    </edge>
    <edge source="CHE" target="PHL">
      <data key="d0">446577</data>
    </edge>
    <edge source="CHE" target="POL">
      <data key="d0">1595708</data>
    </edge>
    <edge source="CHE" target="PRT">
      <data key="d0">761570</data>
    </edge>
    <edge source="CHE" target="ROU">
      <data key="d0">29701</data>
    </edge>
    <edge source="CHE" target="RUS">
      <data key="d0">763837</data>
    </edge>
    <edge source="CHE" target="SAU">
      <data key="d0">353440</data>
    </edge>
    <edge source="CHE" target="SRB">
      <data key="d0">308258</data>
    </edge>
    <edge source="CHE" target="IND">
      <data key="d0">411392</data>
    </edge>
    <edge source="CHE" target="SGP">
      <data key="d0">951223</data>
    </edge>
    <edge source="CHE" target="SVK">
      <data key="d0">251361</data>
    </edge>
    <edge source="CHE" target="VNM">
      <data key="d0">63161</data>
    </edge>
    <edge source="CHE" target="SVN">
      <data key="d0">150569</data>
    </edge>
    <edge source="CHE" target="ZAF">
      <data key="d0">489207</data>
    </edge>
    <edge source="CHE" target="ESP">
      <data key="d0">3885540</data>
    </edge>
    <edge source="CHE" target="SWE">
      <data key="d0">286145</data>
    </edge>
    <edge source="CHE" target="THA">
      <data key="d0">1159324</data>
    </edge>
    <edge source="CHE" target="ARE">
      <data key="d0">264800</data>
    </edge>
    <edge source="CHE" target="TUR">
      <data key="d0">564410</data>
    </edge>
    <edge source="CHE" target="UKR">
      <data key="d0">17369</data>
    </edge>
    <edge source="CHE" target="MKD">
      <data key="d0">20504</data>
    </edge>
    <edge source="CHE" target="EGY">
      <data key="d0">36773</data>
    </edge>
    <edge source="CHE" target="GBR">
      <data key="d0">3439970</data>
    </edge>
    <edge source="CHE" target="USA">
      <data key="d0">9202205</data>
    </edge>
    <edge source="TUR" target="ALB">
      <data key="d0">2827836</data>
    </edge>
    <edge source="TUR" target="DZA">
      <data key="d0">33377607</data>
    </edge>
    <edge source="TUR" target="AZE">
      <data key="d0">46862082</data>
    </edge>
    <edge source="TUR" target="ARG">
      <data key="d0">2759394</data>
    </edge>
    <edge source="TUR" target="AUS">
      <data key="d0">93967656</data>
    </edge>
    <edge source="TUR" target="AUT">
      <data key="d0">98690759</data>
    </edge>
    <edge source="TUR" target="BEL">
      <data key="d0">126438889</data>
    </edge>
    <edge source="TUR" target="BRA">
      <data key="d0">36679610</data>
    </edge>
    <edge source="TUR" target="BGR">
      <data key="d0">104153865</data>
    </edge>
    <edge source="TUR" target="BLR">
      <data key="d0">21004019</data>
    </edge>
    <edge source="TUR" target="CMR">
      <data key="d0">56458</data>
    </edge>
    <edge source="TUR" target="CAN">
      <data key="d0">115349801</data>
    </edge>
    <edge source="TUR" target="CAF">
      <data key="d0">12660</data>
    </edge>
    <edge source="TUR" target="LKA">
      <data key="d0">1476644</data>
    </edge>
    <edge source="TUR" target="CHL">
      <data key="d0">819364</data>
    </edge>
    <edge source="TUR" target="CHN">
      <data key="d0">25232302</data>
    </edge>
    <edge source="TUR" target="COL">
      <data key="d0">351541</data>
    </edge>
    <edge source="TUR" target="CRI">
      <data key="d0">147994</data>
    </edge>
    <edge source="TUR" target="HRV">
      <data key="d0">10952035</data>
    </edge>
    <edge source="TUR" target="CZE">
      <data key="d0">27119444</data>
    </edge>
    <edge source="TUR" target="BEN">
      <data key="d0">59875</data>
    </edge>
    <edge source="TUR" target="DNK">
      <data key="d0">31793206</data>
    </edge>
    <edge source="TUR" target="ECU">
      <data key="d0">1393944</data>
    </edge>
    <edge source="TUR" target="SLV">
      <data key="d0">47335</data>
    </edge>
    <edge source="TUR" target="ETH">
      <data key="d0">854736</data>
    </edge>
    <edge source="TUR" target="EST">
      <data key="d0">1933041</data>
    </edge>
    <edge source="TUR" target="FIN">
      <data key="d0">9909772</data>
    </edge>
    <edge source="TUR" target="FRA">
      <data key="d0">366656602</data>
    </edge>
    <edge source="TUR" target="GEO">
      <data key="d0">26687111</data>
    </edge>
    <edge source="TUR" target="PSE">
      <data key="d0">208695</data>
    </edge>
    <edge source="TUR" target="DEU">
      <data key="d0">962460207</data>
    </edge>
    <edge source="TUR" target="GHA">
      <data key="d0">670238</data>
    </edge>
    <edge source="TUR" target="GRC">
      <data key="d0">48508063</data>
    </edge>
    <edge source="TUR" target="HND">
      <data key="d0">31103</data>
    </edge>
    <edge source="TUR" target="HKG">
      <data key="d0">7512778</data>
    </edge>
    <edge source="TUR" target="HUN">
      <data key="d0">9949834</data>
    </edge>
    <edge source="TUR" target="IDN">
      <data key="d0">1430697</data>
    </edge>
    <edge source="TUR" target="IRL">
      <data key="d0">13092759</data>
    </edge>
    <edge source="TUR" target="ISR">
      <data key="d0">42193011</data>
    </edge>
    <edge source="TUR" target="ITA">
      <data key="d0">486493381</data>
    </edge>
    <edge source="TUR" target="CIV">
      <data key="d0">17096</data>
    </edge>
    <edge source="TUR" target="JAM">
      <data key="d0">1253366</data>
    </edge>
    <edge source="TUR" target="JPN">
      <data key="d0">47795863</data>
    </edge>
    <edge source="TUR" target="KAZ">
      <data key="d0">7755156</data>
    </edge>
    <edge source="TUR" target="JOR">
      <data key="d0">13823821</data>
    </edge>
    <edge source="TUR" target="KOR">
      <data key="d0">10250900</data>
    </edge>
    <edge source="TUR" target="KGZ">
      <data key="d0">1447610</data>
    </edge>
    <edge source="TUR" target="LBN">
      <data key="d0">20019119</data>
    </edge>
    <edge source="TUR" target="LVA">
      <data key="d0">7513283</data>
    </edge>
    <edge source="TUR" target="LTU">
      <data key="d0">17041372</data>
    </edge>
    <edge source="TUR" target="MYS">
      <data key="d0">11882841</data>
    </edge>
    <edge source="TUR" target="MRT">
      <data key="d0">48227</data>
    </edge>
    <edge source="TUR" target="MUS">
      <data key="d0">114194</data>
    </edge>
    <edge source="TUR" target="MEX">
      <data key="d0">2430552</data>
    </edge>
    <edge source="TUR" target="MDA">
      <data key="d0">29266169</data>
    </edge>
    <edge source="TUR" target="MAR">
      <data key="d0">1088963</data>
    </edge>
    <edge source="TUR" target="MOZ">
      <data key="d0">56741</data>
    </edge>
    <edge source="TUR" target="OMN">
      <data key="d0">6612986</data>
    </edge>
    <edge source="TUR" target="NLD">
      <data key="d0">267198558</data>
    </edge>
    <edge source="TUR" target="NZL">
      <data key="d0">17958476</data>
    </edge>
    <edge source="TUR" target="NER">
      <data key="d0">44789</data>
    </edge>
    <edge source="TUR" target="NOR">
      <data key="d0">21406351</data>
    </edge>
    <edge source="TUR" target="PAK">
      <data key="d0">1565310</data>
    </edge>
    <edge source="TUR" target="PER">
      <data key="d0">416157</data>
    </edge>
    <edge source="TUR" target="PHL">
      <data key="d0">796140</data>
    </edge>
    <edge source="TUR" target="POL">
      <data key="d0">126473510</data>
    </edge>
    <edge source="TUR" target="PRT">
      <data key="d0">3039831</data>
    </edge>
    <edge source="TUR" target="ROU">
      <data key="d0">99440726</data>
    </edge>
    <edge source="TUR" target="RUS">
      <data key="d0">891201071</data>
    </edge>
    <edge source="TUR" target="SAU">
      <data key="d0">119528679</data>
    </edge>
    <edge source="TUR" target="SEN">
      <data key="d0">145330</data>
    </edge>
    <edge source="TUR" target="SRB">
      <data key="d0">35229675</data>
    </edge>
    <edge source="TUR" target="IND">
      <data key="d0">7839938</data>
    </edge>
    <edge source="TUR" target="SGP">
      <data key="d0">4900643</data>
    </edge>
    <edge source="TUR" target="SVK">
      <data key="d0">16016120</data>
    </edge>
    <edge source="TUR" target="VNM">
      <data key="d0">4093186</data>
    </edge>
    <edge source="TUR" target="SVN">
      <data key="d0">2091816</data>
    </edge>
    <edge source="TUR" target="ZAF">
      <data key="d0">10204904</data>
    </edge>
    <edge source="TUR" target="ESP">
      <data key="d0">76503675</data>
    </edge>
    <edge source="TUR" target="SWE">
      <data key="d0">48404523</data>
    </edge>
    <edge source="TUR" target="CHE">
      <data key="d0">101680747</data>
    </edge>
    <edge source="TUR" target="THA">
      <data key="d0">1422978</data>
    </edge>
    <edge source="TUR" target="TGO">
      <data key="d0">746405</data>
    </edge>
    <edge source="TUR" target="ARE">
      <data key="d0">27496899</data>
    </edge>
    <edge source="TUR" target="TUN">
      <data key="d0">14935176</data>
    </edge>
    <edge source="TUR" target="UGA">
      <data key="d0">21781</data>
    </edge>
    <edge source="TUR" target="UKR">
      <data key="d0">228003626</data>
    </edge>
    <edge source="TUR" target="MKD">
      <data key="d0">10782288</data>
    </edge>
    <edge source="TUR" target="EGY">
      <data key="d0">76683723</data>
    </edge>
    <edge source="TUR" target="GBR">
      <data key="d0">327255183</data>
    </edge>
    <edge source="TUR" target="USA">
      <data key="d0">207938393</data>
    </edge>
    <edge source="TUR" target="URY">
      <data key="d0">115965</data>
    </edge>
    <edge source="UKR" target="ALB">
      <data key="d0">139471</data>
    </edge>
    <edge source="UKR" target="DZA">
      <data key="d0">1474700</data>
    </edge>
    <edge source="UKR" target="AZE">
      <data key="d0">7988692</data>
    </edge>
    <edge source="UKR" target="AUS">
      <data key="d0">73611</data>
    </edge>
    <edge source="UKR" target="AUT">
      <data key="d0">15685873</data>
    </edge>
    <edge source="UKR" target="ARM">
      <data key="d0">1244747</data>
    </edge>
    <edge source="UKR" target="BEL">
      <data key="d0">1085161</data>
    </edge>
    <edge source="UKR" target="BGR">
      <data key="d0">770326</data>
    </edge>
    <edge source="UKR" target="BLR">
      <data key="d0">24775946</data>
    </edge>
    <edge source="UKR" target="CMR">
      <data key="d0">236880</data>
    </edge>
    <edge source="UKR" target="CAN">
      <data key="d0">217049</data>
    </edge>
    <edge source="UKR" target="LKA">
      <data key="d0">154490</data>
    </edge>
    <edge source="UKR" target="CHN">
      <data key="d0">2545421</data>
    </edge>
    <edge source="UKR" target="CRI">
      <data key="d0">33571</data>
    </edge>
    <edge source="UKR" target="CZE">
      <data key="d0">1771004</data>
    </edge>
    <edge source="UKR" target="BEN">
      <data key="d0">134232</data>
    </edge>
    <edge source="UKR" target="DNK">
      <data key="d0">350197</data>
    </edge>
    <edge source="UKR" target="EST">
      <data key="d0">1171363</data>
    </edge>
    <edge source="UKR" target="FIN">
      <data key="d0">263050</data>
    </edge>
    <edge source="UKR" target="FRA">
      <data key="d0">14525716</data>
    </edge>
    <edge source="UKR" target="GEO">
      <data key="d0">5996157</data>
    </edge>
    <edge source="UKR" target="DEU">
      <data key="d0">20501191</data>
    </edge>
    <edge source="UKR" target="GHA">
      <data key="d0">282001</data>
    </edge>
    <edge source="UKR" target="GRC">
      <data key="d0">3230092</data>
    </edge>
    <edge source="UKR" target="HKG">
      <data key="d0">148253</data>
    </edge>
    <edge source="UKR" target="HUN">
      <data key="d0">5127018</data>
    </edge>
    <edge source="UKR" target="IDN">
      <data key="d0">26583</data>
    </edge>
    <edge source="UKR" target="IRL">
      <data key="d0">12631</data>
    </edge>
    <edge source="UKR" target="ISR">
      <data key="d0">723454</data>
    </edge>
    <edge source="UKR" target="ITA">
      <data key="d0">12289340</data>
    </edge>
    <edge source="UKR" target="CIV">
      <data key="d0">293518</data>
    </edge>
    <edge source="UKR" target="JPN">
      <data key="d0">15511</data>
    </edge>
    <edge source="UKR" target="KAZ">
      <data key="d0">22285665</data>
    </edge>
    <edge source="UKR" target="JOR">
      <data key="d0">461754</data>
    </edge>
    <edge source="UKR" target="KOR">
      <data key="d0">25803</data>
    </edge>
    <edge source="UKR" target="KGZ">
      <data key="d0">4249465</data>
    </edge>
    <edge source="UKR" target="LBN">
      <data key="d0">5037036</data>
    </edge>
    <edge source="UKR" target="LVA">
      <data key="d0">1684619</data>
    </edge>
    <edge source="UKR" target="LTU">
      <data key="d0">5320138</data>
    </edge>
    <edge source="UKR" target="MYS">
      <data key="d0">2467753</data>
    </edge>
    <edge source="UKR" target="MRT">
      <data key="d0">394471</data>
    </edge>
    <edge source="UKR" target="MUS">
      <data key="d0">50647</data>
    </edge>
    <edge source="UKR" target="MDA">
      <data key="d0">12003188</data>
    </edge>
    <edge source="UKR" target="NLD">
      <data key="d0">10920213</data>
    </edge>
    <edge source="UKR" target="NZL">
      <data key="d0">115755</data>
    </edge>
    <edge source="UKR" target="NOR">
      <data key="d0">378386</data>
    </edge>
    <edge source="UKR" target="PAK">
      <data key="d0">4773802</data>
    </edge>
    <edge source="UKR" target="PAN">
      <data key="d0">174130</data>
    </edge>
    <edge source="UKR" target="PHL">
      <data key="d0">519674</data>
    </edge>
    <edge source="UKR" target="POL">
      <data key="d0">74843971</data>
    </edge>
    <edge source="UKR" target="PRT">
      <data key="d0">588170</data>
    </edge>
    <edge source="UKR" target="ROU">
      <data key="d0">2854966</data>
    </edge>
    <edge source="UKR" target="RUS">
      <data key="d0">250040272</data>
    </edge>
    <edge source="UKR" target="SAU">
      <data key="d0">1414096</data>
    </edge>
    <edge source="UKR" target="SEN">
      <data key="d0">496321</data>
    </edge>
    <edge source="UKR" target="SRB">
      <data key="d0">2337790</data>
    </edge>
    <edge source="UKR" target="IND">
      <data key="d0">17517218</data>
    </edge>
    <edge source="UKR" target="SVK">
      <data key="d0">343651</data>
    </edge>
    <edge source="UKR" target="VNM">
      <data key="d0">89067</data>
    </edge>
    <edge source="UKR" target="SVN">
      <data key="d0">119050</data>
    </edge>
    <edge source="UKR" target="ZAF">
      <data key="d0">783593</data>
    </edge>
    <edge source="UKR" target="ESP">
      <data key="d0">14535191</data>
    </edge>
    <edge source="UKR" target="SWE">
      <data key="d0">3879167</data>
    </edge>
    <edge source="UKR" target="CHE">
      <data key="d0">2441609</data>
    </edge>
    <edge source="UKR" target="THA">
      <data key="d0">262773</data>
    </edge>
    <edge source="UKR" target="TGO">
      <data key="d0">417359</data>
    </edge>
    <edge source="UKR" target="ARE">
      <data key="d0">1332620</data>
    </edge>
    <edge source="UKR" target="TUN">
      <data key="d0">431145</data>
    </edge>
    <edge source="UKR" target="TUR">
      <data key="d0">26349256</data>
    </edge>
    <edge source="UKR" target="MKD">
      <data key="d0">304614</data>
    </edge>
    <edge source="UKR" target="EGY">
      <data key="d0">2124208</data>
    </edge>
    <edge source="UKR" target="GBR">
      <data key="d0">7988026</data>
    </edge>
    <edge source="UKR" target="USA">
      <data key="d0">1529528</data>
    </edge>
    <edge source="MKD" target="ALB">
      <data key="d0">1602720</data>
    </edge>
    <edge source="MKD" target="AUS">
      <data key="d0">2665581</data>
    </edge>
    <edge source="MKD" target="AUT">
      <data key="d0">2050711</data>
    </edge>
    <edge source="MKD" target="BEL">
      <data key="d0">1748175</data>
    </edge>
    <edge source="MKD" target="BGR">
      <data key="d0">9142161</data>
    </edge>
    <edge source="MKD" target="BLR">
      <data key="d0">4422688</data>
    </edge>
    <edge source="MKD" target="CAN">
      <data key="d0">1070240</data>
    </edge>
    <edge source="MKD" target="HRV">
      <data key="d0">11729844</data>
    </edge>
    <edge source="MKD" target="CZE">
      <data key="d0">2980797</data>
    </edge>
    <edge source="MKD" target="DNK">
      <data key="d0">174657</data>
    </edge>
    <edge source="MKD" target="EST">
      <data key="d0">83296</data>
    </edge>
    <edge source="MKD" target="FRA">
      <data key="d0">3072974</data>
    </edge>
    <edge source="MKD" target="DEU">
      <data key="d0">12883346</data>
    </edge>
    <edge source="MKD" target="GRC">
      <data key="d0">4871250</data>
    </edge>
    <edge source="MKD" target="HUN">
      <data key="d0">2255395</data>
    </edge>
    <edge source="MKD" target="ISR">
      <data key="d0">57388</data>
    </edge>
    <edge source="MKD" target="ITA">
      <data key="d0">10496353</data>
    </edge>
    <edge source="MKD" target="JOR">
      <data key="d0">24961</data>
    </edge>
    <edge source="MKD" target="LVA">
      <data key="d0">683346</data>
    </edge>
    <edge source="MKD" target="LTU">
      <data key="d0">730087</data>
    </edge>
    <edge source="MKD" target="MDA">
      <data key="d0">354172</data>
    </edge>
    <edge source="MKD" target="NLD">
      <data key="d0">1598795</data>
    </edge>
    <edge source="MKD" target="NZL">
      <data key="d0">29158</data>
    </edge>
    <edge source="MKD" target="NOR">
      <data key="d0">145412</data>
    </edge>
    <edge source="MKD" target="POL">
      <data key="d0">4095391</data>
    </edge>
    <edge source="MKD" target="ROU">
      <data key="d0">2511077</data>
    </edge>
    <edge source="MKD" target="RUS">
      <data key="d0">7954633</data>
    </edge>
    <edge source="MKD" target="SRB">
      <data key="d0">56715342</data>
    </edge>
    <edge source="MKD" target="SVK">
      <data key="d0">847058</data>
    </edge>
    <edge source="MKD" target="SVN">
      <data key="d0">4652243</data>
    </edge>
    <edge source="MKD" target="ESP">
      <data key="d0">251417</data>
    </edge>
    <edge source="MKD" target="SWE">
      <data key="d0">2024976</data>
    </edge>
    <edge source="MKD" target="CHE">
      <data key="d0">1329185</data>
    </edge>
    <edge source="MKD" target="ARE">
      <data key="d0">32734</data>
    </edge>
    <edge source="MKD" target="TUR">
      <data key="d0">189400</data>
    </edge>
    <edge source="MKD" target="UKR">
      <data key="d0">1558229</data>
    </edge>
    <edge source="MKD" target="EGY">
      <data key="d0">49256</data>
    </edge>
    <edge source="MKD" target="GBR">
      <data key="d0">427656</data>
    </edge>
    <edge source="MKD" target="USA">
      <data key="d0">1525009</data>
    </edge>
    <edge source="USA" target="ALB">
      <data key="d0">690640</data>
    </edge>
    <edge source="USA" target="DZA">
      <data key="d0">58258227</data>
    </edge>
    <edge source="USA" target="AZE">
      <data key="d0">67119</data>
    </edge>
    <edge source="USA" target="ARG">
      <data key="d0">9814415</data>
    </edge>
    <edge source="USA" target="AUS">
      <data key="d0">378388509</data>
    </edge>
    <edge source="USA" target="AUT">
      <data key="d0">3846670</data>
    </edge>
    <edge source="USA" target="ARM">
      <data key="d0">454047</data>
    </edge>
    <edge source="USA" target="BEL">
      <data key="d0">229339717</data>
    </edge>
    <edge source="USA" target="BOL">
      <data key="d0">1907883</data>
    </edge>
    <edge source="USA" target="BRA">
      <data key="d0">51408606</data>
    </edge>
    <edge source="USA" target="BGR">
      <data key="d0">7708936</data>
    </edge>
    <edge source="USA" target="BDI">
      <data key="d0">264608</data>
    </edge>
    <edge source="USA" target="KHM">
      <data key="d0">3032849</data>
    </edge>
    <edge source="USA" target="CMR">
      <data key="d0">3328566</data>
    </edge>
    <edge source="USA" target="CAN">
      <data key="d0">7616674374</data>
    </edge>
    <edge source="USA" target="CAF">
      <data key="d0">37152</data>
    </edge>
    <edge source="USA" target="LKA">
      <data key="d0">11132261</data>
    </edge>
    <edge source="USA" target="CHL">
      <data key="d0">52676956</data>
    </edge>
    <edge source="USA" target="CHN">
      <data key="d0">760472199</data>
    </edge>
    <edge source="USA" target="COL">
      <data key="d0">79399808</data>
    </edge>
    <edge source="USA" target="CRI">
      <data key="d0">65452974</data>
    </edge>
    <edge source="USA" target="HRV">
      <data key="d0">6506381</data>
    </edge>
    <edge source="USA" target="CZE">
      <data key="d0">8005832</data>
    </edge>
    <edge source="USA" target="BEN">
      <data key="d0">77961</data>
    </edge>
    <edge source="USA" target="DNK">
      <data key="d0">40233528</data>
    </edge>
    <edge source="USA" target="ECU">
      <data key="d0">20963755</data>
    </edge>
    <edge source="USA" target="SLV">
      <data key="d0">26649033</data>
    </edge>
    <edge source="USA" target="ETH">
      <data key="d0">13523426</data>
    </edge>
    <edge source="USA" target="EST">
      <data key="d0">3553233</data>
    </edge>
    <edge source="USA" target="FIN">
      <data key="d0">15076896</data>
    </edge>
    <edge source="USA" target="FRA">
      <data key="d0">167500842</data>
    </edge>
    <edge source="USA" target="GEO">
      <data key="d0">2509661</data>
    </edge>
    <edge source="USA" target="GMB">
      <data key="d0">54889</data>
    </edge>
    <edge source="USA" target="DEU">
      <data key="d0">530224583</data>
    </edge>
    <edge source="USA" target="GHA">
      <data key="d0">4777820</data>
    </edge>
    <edge source="USA" target="GRC">
      <data key="d0">25355038</data>
    </edge>
    <edge source="USA" target="GTM">
      <data key="d0">63038681</data>
    </edge>
    <edge source="USA" target="HND">
      <data key="d0">33708515</data>
    </edge>
    <edge source="USA" target="HKG">
      <data key="d0">1650911930</data>
    </edge>
    <edge source="USA" target="HUN">
      <data key="d0">3343359</data>
    </edge>
    <edge source="USA" target="IDN">
      <data key="d0">170107389</data>
    </edge>
    <edge source="USA" target="IRL">
      <data key="d0">11270910</data>
    </edge>
    <edge source="USA" target="ISR">
      <data key="d0">127947056</data>
    </edge>
    <edge source="USA" target="ITA">
      <data key="d0">246680986</data>
    </edge>
    <edge source="USA" target="CIV">
      <data key="d0">1752700</data>
    </edge>
    <edge source="USA" target="JAM">
      <data key="d0">19300097</data>
    </edge>
    <edge source="USA" target="JPN">
      <data key="d0">1821806009</data>
    </edge>
    <edge source="USA" target="KAZ">
      <data key="d0">995473</data>
    </edge>
    <edge source="USA" target="JOR">
      <data key="d0">36195605</data>
    </edge>
    <edge source="USA" target="KOR">
      <data key="d0">936334406</data>
    </edge>
    <edge source="USA" target="LBN">
      <data key="d0">26288630</data>
    </edge>
    <edge source="USA" target="LVA">
      <data key="d0">8552805</data>
    </edge>
    <edge source="USA" target="LTU">
      <data key="d0">7150576</data>
    </edge>
    <edge source="USA" target="MWI">
      <data key="d0">1373613</data>
    </edge>
    <edge source="USA" target="MYS">
      <data key="d0">194900316</data>
    </edge>
    <edge source="USA" target="MRT">
      <data key="d0">84800</data>
    </edge>
    <edge source="USA" target="MUS">
      <data key="d0">929307</data>
    </edge>
    <edge source="USA" target="MEX">
      <data key="d0">1534924473</data>
    </edge>
    <edge source="USA" target="MAR">
      <data key="d0">9915285</data>
    </edge>
    <edge source="USA" target="MOZ">
      <data key="d0">3524753</data>
    </edge>
    <edge source="USA" target="OMN">
      <data key="d0">5265582</data>
    </edge>
    <edge source="USA" target="NAM">
      <data key="d0">92260</data>
    </edge>
    <edge source="USA" target="NLD">
      <data key="d0">541551666</data>
    </edge>
    <edge source="USA" target="NZL">
      <data key="d0">92876332</data>
    </edge>
    <edge source="USA" target="NIC">
      <data key="d0">10963343</data>
    </edge>
    <edge source="USA" target="NER">
      <data key="d0">339990</data>
    </edge>
    <edge source="USA" target="NOR">
      <data key="d0">61465909</data>
    </edge>
    <edge source="USA" target="PAK">
      <data key="d0">26132665</data>
    </edge>
    <edge source="USA" target="PAN">
      <data key="d0">55941002</data>
    </edge>
    <edge source="USA" target="PRY">
      <data key="d0">443295</data>
    </edge>
    <edge source="USA" target="PER">
      <data key="d0">35371973</data>
    </edge>
    <edge source="USA" target="PHL">
      <data key="d0">150479687</data>
    </edge>
    <edge source="USA" target="POL">
      <data key="d0">18922599</data>
    </edge>
    <edge source="USA" target="PRT">
      <data key="d0">15983012</data>
    </edge>
    <edge source="USA" target="ROU">
      <data key="d0">1627384</data>
    </edge>
    <edge source="USA" target="RUS">
      <data key="d0">175633035</data>
    </edge>
    <edge source="USA" target="SAU">
      <data key="d0">166222133</data>
    </edge>
    <edge source="USA" target="SEN">
      <data key="d0">322279</data>
    </edge>
    <edge source="USA" target="SRB">
      <data key="d0">1804349</data>
    </edge>
    <edge source="USA" target="IND">
      <data key="d0">546212722</data>
    </edge>
    <edge source="USA" target="SGP">
      <data key="d0">139097658</data>
    </edge>
    <edge source="USA" target="SVK">
      <data key="d0">2813272</data>
    </edge>
    <edge source="USA" target="VNM">
      <data key="d0">225434241</data>
    </edge>
    <edge source="USA" target="SVN">
      <data key="d0">405370</data>
    </edge>
    <edge source="USA" target="ZAF">
      <data key="d0">31538444</data>
    </edge>
    <edge source="USA" target="ZWE">
      <data key="d0">1492346</data>
    </edge>
    <edge source="USA" target="ESP">
      <data key="d0">473425341</data>
    </edge>
    <edge source="USA" target="SWE">
      <data key="d0">70125127</data>
    </edge>
    <edge source="USA" target="CHE">
      <data key="d0">63055223</data>
    </edge>
    <edge source="USA" target="THA">
      <data key="d0">124070673</data>
    </edge>
    <edge source="USA" target="TGO">
      <data key="d0">973796</data>
    </edge>
    <edge source="USA" target="ARE">
      <data key="d0">347721219</data>
    </edge>
    <edge source="USA" target="TUN">
      <data key="d0">6995369</data>
    </edge>
    <edge source="USA" target="TUR">
      <data key="d0">257279537</data>
    </edge>
    <edge source="USA" target="UGA">
      <data key="d0">919613</data>
    </edge>
    <edge source="USA" target="UKR">
      <data key="d0">11979945</data>
    </edge>
    <edge source="USA" target="MKD">
      <data key="d0">58181</data>
    </edge>
    <edge source="USA" target="EGY">
      <data key="d0">40081400</data>
    </edge>
    <edge source="USA" target="GBR">
      <data key="d0">402366480</data>
    </edge>
    <edge source="USA" target="TZA">
      <data key="d0">1201883</data>
    </edge>
    <edge source="USA" target="BFA">
      <data key="d0">1002886</data>
    </edge>
    <edge source="USA" target="URY">
      <data key="d0">4052950</data>
    </edge>
    <edge source="DZA" target="BEL">
      <data key="d0">305979</data>
    </edge>
    <edge source="DZA" target="BLR">
      <data key="d0">94169</data>
    </edge>
    <edge source="DZA" target="KHM">
      <data key="d0">63721</data>
    </edge>
    <edge source="DZA" target="CAN">
      <data key="d0">1173924</data>
    </edge>
    <edge source="DZA" target="COL">
      <data key="d0">21362</data>
    </edge>
    <edge source="DZA" target="CRI">
      <data key="d0">37385</data>
    </edge>
    <edge source="DZA" target="FRA">
      <data key="d0">14307716</data>
    </edge>
    <edge source="DZA" target="DEU">
      <data key="d0">1335811</data>
    </edge>
    <edge source="DZA" target="GTM">
      <data key="d0">73367</data>
    </edge>
    <edge source="DZA" target="HKG">
      <data key="d0">42235</data>
    </edge>
    <edge source="DZA" target="IDN">
      <data key="d0">125981</data>
    </edge>
    <edge source="DZA" target="ITA">
      <data key="d0">390284</data>
    </edge>
    <edge source="DZA" target="JOR">
      <data key="d0">309357</data>
    </edge>
    <edge source="DZA" target="KOR">
      <data key="d0">326547</data>
    </edge>
    <edge source="DZA" target="LBN">
      <data key="d0">77330</data>
    </edge>
    <edge source="DZA" target="MYS">
      <data key="d0">113268</data>
    </edge>
    <edge source="DZA" target="MRT">
      <data key="d0">227639</data>
    </edge>
    <edge source="DZA" target="MAR">
      <data key="d0">1605234</data>
    </edge>
    <edge source="DZA" target="NLD">
      <data key="d0">63600</data>
    </edge>
    <edge source="DZA" target="NER">
      <data key="d0">1411095</data>
    </edge>
    <edge source="DZA" target="RUS">
      <data key="d0">3118018</data>
    </edge>
    <edge source="DZA" target="SAU">
      <data key="d0">1323916</data>
    </edge>
    <edge source="DZA" target="SEN">
      <data key="d0">405337</data>
    </edge>
    <edge source="DZA" target="VNM">
      <data key="d0">67404</data>
    </edge>
    <edge source="DZA" target="ESP">
      <data key="d0">2190269</data>
    </edge>
    <edge source="DZA" target="SWE">
      <data key="d0">27186</data>
    </edge>
    <edge source="DZA" target="CHE">
      <data key="d0">39733</data>
    </edge>
    <edge source="DZA" target="THA">
      <data key="d0">1309219</data>
    </edge>
    <edge source="DZA" target="ARE">
      <data key="d0">1820301</data>
    </edge>
    <edge source="DZA" target="TUN">
      <data key="d0">1822133</data>
    </edge>
    <edge source="DZA" target="TUR">
      <data key="d0">52964</data>
    </edge>
    <edge source="DZA" target="UKR">
      <data key="d0">69471</data>
    </edge>
    <edge source="DZA" target="EGY">
      <data key="d0">205044</data>
    </edge>
    <edge source="DZA" target="GBR">
      <data key="d0">368445</data>
    </edge>
    <edge source="DZA" target="USA">
      <data key="d0">492721</data>
    </edge>
    <edge source="DZA" target="URY">
      <data key="d0">23294</data>
    </edge>
    <edge source="BEL" target="ALB">
      <data key="d0">629923</data>
    </edge>
    <edge source="BEL" target="DZA">
      <data key="d0">13106388</data>
    </edge>
    <edge source="BEL" target="AZE">
      <data key="d0">2691185</data>
    </edge>
    <edge source="BEL" target="ARG">
      <data key="d0">717541</data>
    </edge>
    <edge source="BEL" target="AUS">
      <data key="d0">27629180</data>
    </edge>
    <edge source="BEL" target="AUT">
      <data key="d0">152283397</data>
    </edge>
    <edge source="BEL" target="ARM">
      <data key="d0">60903</data>
    </edge>
    <edge source="BEL" target="BOL">
      <data key="d0">342874</data>
    </edge>
    <edge source="BEL" target="BRA">
      <data key="d0">63812321</data>
    </edge>
    <edge source="BEL" target="BGR">
      <data key="d0">10182579</data>
    </edge>
    <edge source="BEL" target="BDI">
      <data key="d0">60313</data>
    </edge>
    <edge source="BEL" target="BLR">
      <data key="d0">7921603</data>
    </edge>
    <edge source="BEL" target="CMR">
      <data key="d0">433619</data>
    </edge>
    <edge source="BEL" target="CAN">
      <data key="d0">20114073</data>
    </edge>
    <edge source="BEL" target="CAF">
      <data key="d0">18481</data>
    </edge>
    <edge source="BEL" target="LKA">
      <data key="d0">452119</data>
    </edge>
    <edge source="BEL" target="CHL">
      <data key="d0">29839459</data>
    </edge>
    <edge source="BEL" target="CHN">
      <data key="d0">11769278</data>
    </edge>
    <edge source="BEL" target="COL">
      <data key="d0">1793683</data>
    </edge>
    <edge source="BEL" target="CRI">
      <data key="d0">390394</data>
    </edge>
    <edge source="BEL" target="HRV">
      <data key="d0">6399000</data>
    </edge>
    <edge source="BEL" target="CZE">
      <data key="d0">103023711</data>
    </edge>
    <edge source="BEL" target="BEN">
      <data key="d0">445363</data>
    </edge>
    <edge source="BEL" target="DNK">
      <data key="d0">105257037</data>
    </edge>
    <edge source="BEL" target="ECU">
      <data key="d0">1147297</data>
    </edge>
    <edge source="BEL" target="ETH">
      <data key="d0">60736</data>
    </edge>
    <edge source="BEL" target="EST">
      <data key="d0">4815614</data>
    </edge>
    <edge source="BEL" target="FIN">
      <data key="d0">100326851</data>
    </edge>
    <edge source="BEL" target="FRA">
      <data key="d0">2093370750</data>
    </edge>
    <edge source="BEL" target="GEO">
      <data key="d0">831386</data>
    </edge>
    <edge source="BEL" target="GMB">
      <data key="d0">615905</data>
    </edge>
    <edge source="BEL" target="DEU">
      <data key="d0">1927729896</data>
    </edge>
    <edge source="BEL" target="GHA">
      <data key="d0">1081752</data>
    </edge>
    <edge source="BEL" target="GRC">
      <data key="d0">50462716</data>
    </edge>
    <edge source="BEL" target="GTM">
      <data key="d0">421418</data>
    </edge>
    <edge source="BEL" target="HND">
      <data key="d0">1976818</data>
    </edge>
    <edge source="BEL" target="HKG">
      <data key="d0">3044901</data>
    </edge>
    <edge source="BEL" target="HUN">
      <data key="d0">44132578</data>
    </edge>
    <edge source="BEL" target="IDN">
      <data key="d0">2753331</data>
    </edge>
    <edge source="BEL" target="IRL">
      <data key="d0">64487999</data>
    </edge>
    <edge source="BEL" target="ISR">
      <data key="d0">5331737</data>
    </edge>
    <edge source="BEL" target="ITA">
      <data key="d0">270366992</data>
    </edge>
    <edge source="BEL" target="CIV">
      <data key="d0">3819439</data>
    </edge>
    <edge source="BEL" target="JAM">
      <data key="d0">1470215</data>
    </edge>
    <edge source="BEL" target="JPN">
      <data key="d0">20744872</data>
    </edge>
    <edge source="BEL" target="KAZ">
      <data key="d0">1276511</data>
    </edge>
    <edge source="BEL" target="JOR">
      <data key="d0">7271179</data>
    </edge>
    <edge source="BEL" target="KOR">
      <data key="d0">5102748</data>
    </edge>
    <edge source="BEL" target="KGZ">
      <data key="d0">18349</data>
    </edge>
    <edge source="BEL" target="LBN">
      <data key="d0">5792066</data>
    </edge>
    <edge source="BEL" target="LVA">
      <data key="d0">9902645</data>
    </edge>
    <edge source="BEL" target="LTU">
      <data key="d0">19199269</data>
    </edge>
    <edge source="BEL" target="MDG">
      <data key="d0">65056</data>
    </edge>
    <edge source="BEL" target="MYS">
      <data key="d0">18020238</data>
    </edge>
    <edge source="BEL" target="MRT">
      <data key="d0">308001</data>
    </edge>
    <edge source="BEL" target="MUS">
      <data key="d0">471208</data>
    </edge>
    <edge source="BEL" target="MEX">
      <data key="d0">1958036</data>
    </edge>
    <edge source="BEL" target="MDA">
      <data key="d0">18292</data>
    </edge>
    <edge source="BEL" target="MAR">
      <data key="d0">3097194</data>
    </edge>
    <edge source="BEL" target="MOZ">
      <data key="d0">174907</data>
    </edge>
    <edge source="BEL" target="OMN">
      <data key="d0">5327690</data>
    </edge>
    <edge source="BEL" target="NLD">
      <data key="d0">1429816812</data>
    </edge>
    <edge source="BEL" target="NZL">
      <data key="d0">2000470</data>
    </edge>
    <edge source="BEL" target="NER">
      <data key="d0">32072</data>
    </edge>
    <edge source="BEL" target="NOR">
      <data key="d0">71124336</data>
    </edge>
    <edge source="BEL" target="PAK">
      <data key="d0">270077</data>
    </edge>
    <edge source="BEL" target="PAN">
      <data key="d0">375771</data>
    </edge>
    <edge source="BEL" target="PRY">
      <data key="d0">17844</data>
    </edge>
    <edge source="BEL" target="PER">
      <data key="d0">4110244</data>
    </edge>
    <edge source="BEL" target="PHL">
      <data key="d0">8969583</data>
    </edge>
    <edge source="BEL" target="POL">
      <data key="d0">200525194</data>
    </edge>
    <edge source="BEL" target="PRT">
      <data key="d0">50655333</data>
    </edge>
    <edge source="BEL" target="ROU">
      <data key="d0">29055185</data>
    </edge>
    <edge source="BEL" target="RUS">
      <data key="d0">261313360</data>
    </edge>
    <edge source="BEL" target="SAU">
      <data key="d0">44165481</data>
    </edge>
    <edge source="BEL" target="SEN">
      <data key="d0">3460183</data>
    </edge>
    <edge source="BEL" target="SRB">
      <data key="d0">4424354</data>
    </edge>
    <edge source="BEL" target="IND">
      <data key="d0">1620474</data>
    </edge>
    <edge source="BEL" target="SGP">
      <data key="d0">2171178</data>
    </edge>
    <edge source="BEL" target="SVK">
      <data key="d0">16154796</data>
    </edge>
    <edge source="BEL" target="VNM">
      <data key="d0">916116</data>
    </edge>
    <edge source="BEL" target="SVN">
      <data key="d0">12980225</data>
    </edge>
    <edge source="BEL" target="ZAF">
      <data key="d0">25003361</data>
    </edge>
    <edge source="BEL" target="ZWE">
      <data key="d0">11529</data>
    </edge>
    <edge source="BEL" target="ESP">
      <data key="d0">281373557</data>
    </edge>
    <edge source="BEL" target="SWE">
      <data key="d0">185679707</data>
    </edge>
    <edge source="BEL" target="CHE">
      <data key="d0">25123581</data>
    </edge>
    <edge source="BEL" target="THA">
      <data key="d0">7015038</data>
    </edge>
    <edge source="BEL" target="TGO">
      <data key="d0">452771</data>
    </edge>
    <edge source="BEL" target="ARE">
      <data key="d0">20400470</data>
    </edge>
    <edge source="BEL" target="TUN">
      <data key="d0">1613077</data>
    </edge>
    <edge source="BEL" target="TUR">
      <data key="d0">4250885</data>
    </edge>
    <edge source="BEL" target="UKR">
      <data key="d0">1128978</data>
    </edge>
    <edge source="BEL" target="MKD">
      <data key="d0">97779</data>
    </edge>
    <edge source="BEL" target="EGY">
      <data key="d0">3994647</data>
    </edge>
    <edge source="BEL" target="GBR">
      <data key="d0">957039766</data>
    </edge>
    <edge source="BEL" target="TZA">
      <data key="d0">162666</data>
    </edge>
    <edge source="BEL" target="USA">
      <data key="d0">64931955</data>
    </edge>
    <edge source="BEL" target="BFA">
      <data key="d0">58246</data>
    </edge>
    <edge source="BEL" target="URY">
      <data key="d0">2052617</data>
    </edge>
    <edge source="BLR" target="AZE">
      <data key="d0">529500</data>
    </edge>
    <edge source="BLR" target="AUT">
      <data key="d0">1454700</data>
    </edge>
    <edge source="BLR" target="ARM">
      <data key="d0">14400</data>
    </edge>
    <edge source="BLR" target="BEL">
      <data key="d0">1704100</data>
    </edge>
    <edge source="BLR" target="CHN">
      <data key="d0">79000</data>
    </edge>
    <edge source="BLR" target="CZE">
      <data key="d0">674400</data>
    </edge>
    <edge source="BLR" target="EST">
      <data key="d0">557600</data>
    </edge>
    <edge source="BLR" target="FIN">
      <data key="d0">82200</data>
    </edge>
    <edge source="BLR" target="FRA">
      <data key="d0">2849900</data>
    </edge>
    <edge source="BLR" target="GEO">
      <data key="d0">25600</data>
    </edge>
    <edge source="BLR" target="DEU">
      <data key="d0">16716900</data>
    </edge>
    <edge source="BLR" target="ISR">
      <data key="d0">14500</data>
    </edge>
    <edge source="BLR" target="ITA">
      <data key="d0">456300</data>
    </edge>
    <edge source="BLR" target="KAZ">
      <data key="d0">3300500</data>
    </edge>
    <edge source="BLR" target="LVA">
      <data key="d0">1292600</data>
    </edge>
    <edge source="BLR" target="LTU">
      <data key="d0">26044700</data>
    </edge>
    <edge source="BLR" target="MDA">
      <data key="d0">1492900</data>
    </edge>
    <edge source="BLR" target="NLD">
      <data key="d0">1616400</data>
    </edge>
    <edge source="BLR" target="POL">
      <data key="d0">13944900</data>
    </edge>
    <edge source="BLR" target="RUS">
      <data key="d0">174048700</data>
    </edge>
    <edge source="BLR" target="SRB">
      <data key="d0">869700</data>
    </edge>
    <edge source="BLR" target="SWE">
      <data key="d0">1097100</data>
    </edge>
    <edge source="BLR" target="CHE">
      <data key="d0">1411000</data>
    </edge>
    <edge source="BLR" target="UKR">
      <data key="d0">852700</data>
    </edge>
    <edge source="BLR" target="USA">
      <data key="d0">236600</data>
    </edge>
    <edge source="KHM" target="CHN">
      <data key="d0">4873669</data>
    </edge>
    <edge source="KHM" target="CZE">
      <data key="d0">27588</data>
    </edge>
    <edge source="KHM" target="FRA">
      <data key="d0">281614</data>
    </edge>
    <edge source="KHM" target="JPN">
      <data key="d0">324777</data>
    </edge>
    <edge source="KHM" target="KOR">
      <data key="d0">37142</data>
    </edge>
    <edge source="KHM" target="MYS">
      <data key="d0">75304</data>
    </edge>
    <edge source="KHM" target="IND">
      <data key="d0">223046</data>
    </edge>
    <edge source="KHM" target="THA">
      <data key="d0">3198431</data>
    </edge>
    <edge source="KHM" target="GBR">
      <data key="d0">10896</data>
    </edge>
    <edge source="CAN" target="ALB">
      <data key="d0">105096</data>
    </edge>
    <edge source="CAN" target="DZA">
      <data key="d0">41133673</data>
    </edge>
    <edge source="CAN" target="ARG">
      <data key="d0">144823</data>
    </edge>
    <edge source="CAN" target="AUS">
      <data key="d0">17996319</data>
    </edge>
    <edge source="CAN" target="AUT">
      <data key="d0">2283981</data>
    </edge>
    <edge source="CAN" target="ARM">
      <data key="d0">280547</data>
    </edge>
    <edge source="CAN" target="BEL">
      <data key="d0">36374058</data>
    </edge>
    <edge source="CAN" target="BOL">
      <data key="d0">527557</data>
    </edge>
    <edge source="CAN" target="BRA">
      <data key="d0">16107247</data>
    </edge>
    <edge source="CAN" target="BGR">
      <data key="d0">1916733</data>
    </edge>
    <edge source="CAN" target="KHM">
      <data key="d0">199663</data>
    </edge>
    <edge source="CAN" target="LKA">
      <data key="d0">10009593</data>
    </edge>
    <edge source="CAN" target="CHL">
      <data key="d0">17910254</data>
    </edge>
    <edge source="CAN" target="CHN">
      <data key="d0">257527324</data>
    </edge>
    <edge source="CAN" target="COL">
      <data key="d0">53682926</data>
    </edge>
    <edge source="CAN" target="CRI">
      <data key="d0">10790901</data>
    </edge>
    <edge source="CAN" target="HRV">
      <data key="d0">2710777</data>
    </edge>
    <edge source="CAN" target="CZE">
      <data key="d0">948067</data>
    </edge>
    <edge source="CAN" target="DNK">
      <data key="d0">440973</data>
    </edge>
    <edge source="CAN" target="ECU">
      <data key="d0">15792224</data>
    </edge>
    <edge source="CAN" target="SLV">
      <data key="d0">277986</data>
    </edge>
    <edge source="CAN" target="FIN">
      <data key="d0">211099</data>
    </edge>
    <edge source="CAN" target="FRA">
      <data key="d0">25567660</data>
    </edge>
    <edge source="CAN" target="GEO">
      <data key="d0">381324</data>
    </edge>
    <edge source="CAN" target="DEU">
      <data key="d0">58011534</data>
    </edge>
    <edge source="CAN" target="GRC">
      <data key="d0">15510120</data>
    </edge>
    <edge source="CAN" target="GTM">
      <data key="d0">974427</data>
    </edge>
    <edge source="CAN" target="HND">
      <data key="d0">1433147</data>
    </edge>
    <edge source="CAN" target="HKG">
      <data key="d0">19199706</data>
    </edge>
    <edge source="CAN" target="HUN">
      <data key="d0">680195</data>
    </edge>
    <edge source="CAN" target="IDN">
      <data key="d0">19388249</data>
    </edge>
    <edge source="CAN" target="IRL">
      <data key="d0">2919178</data>
    </edge>
    <edge source="CAN" target="ISR">
      <data key="d0">7261551</data>
    </edge>
    <edge source="CAN" target="ITA">
      <data key="d0">48234222</data>
    </edge>
    <edge source="CAN" target="CIV">
      <data key="d0">57284</data>
    </edge>
    <edge source="CAN" target="JAM">
      <data key="d0">4003862</data>
    </edge>
    <edge source="CAN" target="JPN">
      <data key="d0">106844990</data>
    </edge>
    <edge source="CAN" target="KAZ">
      <data key="d0">94214</data>
    </edge>
    <edge source="CAN" target="JOR">
      <data key="d0">5250698</data>
    </edge>
    <edge source="CAN" target="KOR">
      <data key="d0">12388911</data>
    </edge>
    <edge source="CAN" target="LBN">
      <data key="d0">5188916</data>
    </edge>
    <edge source="CAN" target="LVA">
      <data key="d0">276209</data>
    </edge>
    <edge source="CAN" target="LTU">
      <data key="d0">135524</data>
    </edge>
    <edge source="CAN" target="MYS">
      <data key="d0">3430386</data>
    </edge>
    <edge source="CAN" target="MRT">
      <data key="d0">106603</data>
    </edge>
    <edge source="CAN" target="MUS">
      <data key="d0">745724</data>
    </edge>
    <edge source="CAN" target="MEX">
      <data key="d0">79740315</data>
    </edge>
    <edge source="CAN" target="MAR">
      <data key="d0">4448961</data>
    </edge>
    <edge source="CAN" target="OMN">
      <data key="d0">307276</data>
    </edge>
    <edge source="CAN" target="NLD">
      <data key="d0">43144772</data>
    </edge>
    <edge source="CAN" target="NZL">
      <data key="d0">5733014</data>
    </edge>
    <edge source="CAN" target="NIC">
      <data key="d0">218098</data>
    </edge>
    <edge source="CAN" target="NOR">
      <data key="d0">995888</data>
    </edge>
    <edge source="CAN" target="PAK">
      <data key="d0">30573707</data>
    </edge>
    <edge source="CAN" target="PAN">
      <data key="d0">6155227</data>
    </edge>
    <edge source="CAN" target="PRY">
      <data key="d0">84820</data>
    </edge>
    <edge source="CAN" target="PER">
      <data key="d0">30373493</data>
    </edge>
    <edge source="CAN" target="PHL">
      <data key="d0">18258942</data>
    </edge>
    <edge source="CAN" target="POL">
      <data key="d0">4029992</data>
    </edge>
    <edge source="CAN" target="PRT">
      <data key="d0">6411700</data>
    </edge>
    <edge source="CAN" target="RUS">
      <data key="d0">4309125</data>
    </edge>
    <edge source="CAN" target="SAU">
      <data key="d0">24238045</data>
    </edge>
    <edge source="CAN" target="SEN">
      <data key="d0">983681</data>
    </edge>
    <edge source="CAN" target="SRB">
      <data key="d0">367460</data>
    </edge>
    <edge source="CAN" target="IND">
      <data key="d0">505791720</data>
    </edge>
    <edge source="CAN" target="SGP">
      <data key="d0">5900700</data>
    </edge>
    <edge source="CAN" target="VNM">
      <data key="d0">1514571</data>
    </edge>
    <edge source="CAN" target="SVN">
      <data key="d0">1048485</data>
    </edge>
    <edge source="CAN" target="ZAF">
      <data key="d0">9893788</data>
    </edge>
    <edge source="CAN" target="ESP">
      <data key="d0">65169278</data>
    </edge>
    <edge source="CAN" target="SWE">
      <data key="d0">2745007</data>
    </edge>
    <edge source="CAN" target="CHE">
      <data key="d0">3445172</data>
    </edge>
    <edge source="CAN" target="THA">
      <data key="d0">8916464</data>
    </edge>
    <edge source="CAN" target="ARE">
      <data key="d0">35819306</data>
    </edge>
    <edge source="CAN" target="TUN">
      <data key="d0">1337207</data>
    </edge>
    <edge source="CAN" target="TUR">
      <data key="d0">82476601</data>
    </edge>
    <edge source="CAN" target="UKR">
      <data key="d0">91869</data>
    </edge>
    <edge source="CAN" target="MKD">
      <data key="d0">131654</data>
    </edge>
    <edge source="CAN" target="EGY">
      <data key="d0">23094254</data>
    </edge>
    <edge source="CAN" target="GBR">
      <data key="d0">74333409</data>
    </edge>
    <edge source="CAN" target="USA">
      <data key="d0">3059859178</data>
    </edge>
    <edge source="CAN" target="BFA">
      <data key="d0">97148</data>
    </edge>
    <edge source="CAN" target="URY">
      <data key="d0">1469489</data>
    </edge>
    <edge source="COL" target="DZA">
      <data key="d0">1799156</data>
    </edge>
    <edge source="COL" target="ARG">
      <data key="d0">41764</data>
    </edge>
    <edge source="COL" target="AUS">
      <data key="d0">525565</data>
    </edge>
    <edge source="COL" target="BEL">
      <data key="d0">196799457</data>
    </edge>
    <edge source="COL" target="BOL">
      <data key="d0">26236</data>
    </edge>
    <edge source="COL" target="BRA">
      <data key="d0">938772</data>
    </edge>
    <edge source="COL" target="CAN">
      <data key="d0">2885179</data>
    </edge>
    <edge source="COL" target="CHL">
      <data key="d0">703978</data>
    </edge>
    <edge source="COL" target="CHN">
      <data key="d0">33028</data>
    </edge>
    <edge source="COL" target="CRI">
      <data key="d0">1612142</data>
    </edge>
    <edge source="COL" target="DNK">
      <data key="d0">67453</data>
    </edge>
    <edge source="COL" target="ECU">
      <data key="d0">2229661</data>
    </edge>
    <edge source="COL" target="SLV">
      <data key="d0">190771</data>
    </edge>
    <edge source="COL" target="FRA">
      <data key="d0">8020318</data>
    </edge>
    <edge source="COL" target="GEO">
      <data key="d0">23658</data>
    </edge>
    <edge source="COL" target="DEU">
      <data key="d0">123057812</data>
    </edge>
    <edge source="COL" target="GTM">
      <data key="d0">426373</data>
    </edge>
    <edge source="COL" target="HND">
      <data key="d0">13058</data>
    </edge>
    <edge source="COL" target="HKG">
      <data key="d0">839983</data>
    </edge>
    <edge source="COL" target="IDN">
      <data key="d0">146622</data>
    </edge>
    <edge source="COL" target="IRL">
      <data key="d0">657320</data>
    </edge>
    <edge source="COL" target="ITA">
      <data key="d0">82634501</data>
    </edge>
    <edge source="COL" target="JAM">
      <data key="d0">409481</data>
    </edge>
    <edge source="COL" target="JPN">
      <data key="d0">2584243</data>
    </edge>
    <edge source="COL" target="KOR">
      <data key="d0">179761</data>
    </edge>
    <edge source="COL" target="LBN">
      <data key="d0">303365</data>
    </edge>
    <edge source="COL" target="MEX">
      <data key="d0">1390947</data>
    </edge>
    <edge source="COL" target="MAR">
      <data key="d0">143152</data>
    </edge>
    <edge source="COL" target="NLD">
      <data key="d0">48937680</data>
    </edge>
    <edge source="COL" target="NZL">
      <data key="d0">87683</data>
    </edge>
    <edge source="COL" target="PAN">
      <data key="d0">1898904</data>
    </edge>
    <edge source="COL" target="PER">
      <data key="d0">388833</data>
    </edge>
    <edge source="COL" target="POL">
      <data key="d0">24582</data>
    </edge>
    <edge source="COL" target="PRT">
      <data key="d0">2985476</data>
    </edge>
    <edge source="COL" target="RUS">
      <data key="d0">6101797</data>
    </edge>
    <edge source="COL" target="SAU">
      <data key="d0">75948</data>
    </edge>
    <edge source="COL" target="SGP">
      <data key="d0">163029</data>
    </edge>
    <edge source="COL" target="VNM">
      <data key="d0">23920</data>
    </edge>
    <edge source="COL" target="ESP">
      <data key="d0">3899318</data>
    </edge>
    <edge source="COL" target="SWE">
      <data key="d0">143570</data>
    </edge>
    <edge source="COL" target="CHE">
      <data key="d0">787645</data>
    </edge>
    <edge source="COL" target="ARE">
      <data key="d0">255851</data>
    </edge>
    <edge source="COL" target="TUR">
      <data key="d0">622079</data>
    </edge>
    <edge source="COL" target="EGY">
      <data key="d0">36446</data>
    </edge>
    <edge source="COL" target="GBR">
      <data key="d0">163338802</data>
    </edge>
    <edge source="COL" target="USA">
      <data key="d0">268914157</data>
    </edge>
    <edge source="COL" target="URY">
      <data key="d0">184013</data>
    </edge>
    <edge source="CRI" target="ALB">
      <data key="d0">227328</data>
    </edge>
    <edge source="CRI" target="DZA">
      <data key="d0">61066</data>
    </edge>
    <edge source="CRI" target="ARG">
      <data key="d0">614711</data>
    </edge>
    <edge source="CRI" target="AUS">
      <data key="d0">1640019</data>
    </edge>
    <edge source="CRI" target="AUT">
      <data key="d0">10588</data>
    </edge>
    <edge source="CRI" target="BEL">
      <data key="d0">131269537</data>
    </edge>
    <edge source="CRI" target="BOL">
      <data key="d0">10400</data>
    </edge>
    <edge source="CRI" target="BGR">
      <data key="d0">28042</data>
    </edge>
    <edge source="CRI" target="CAN">
      <data key="d0">19385579</data>
    </edge>
    <edge source="CRI" target="CHL">
      <data key="d0">2535027</data>
    </edge>
    <edge source="CRI" target="CHN">
      <data key="d0">10253314</data>
    </edge>
    <edge source="CRI" target="COL">
      <data key="d0">441877</data>
    </edge>
    <edge source="CRI" target="DNK">
      <data key="d0">3157317</data>
    </edge>
    <edge source="CRI" target="SLV">
      <data key="d0">6433311</data>
    </edge>
    <edge source="CRI" target="FIN">
      <data key="d0">6126664</data>
    </edge>
    <edge source="CRI" target="FRA">
      <data key="d0">18221446</data>
    </edge>
    <edge source="CRI" target="GEO">
      <data key="d0">49440</data>
    </edge>
    <edge source="CRI" target="DEU">
      <data key="d0">53588099</data>
    </edge>
    <edge source="CRI" target="GRC">
      <data key="d0">6288001</data>
    </edge>
    <edge source="CRI" target="GTM">
      <data key="d0">6041977</data>
    </edge>
    <edge source="CRI" target="HND">
      <data key="d0">11189578</data>
    </edge>
    <edge source="CRI" target="HKG">
      <data key="d0">324967</data>
    </edge>
    <edge source="CRI" target="IDN">
      <data key="d0">21214</data>
    </edge>
    <edge source="CRI" target="IRL">
      <data key="d0">25537482</data>
    </edge>
    <edge source="CRI" target="ISR">
      <data key="d0">778992</data>
    </edge>
    <edge source="CRI" target="ITA">
      <data key="d0">151685787</data>
    </edge>
    <edge source="CRI" target="CIV">
      <data key="d0">423256</data>
    </edge>
    <edge source="CRI" target="JAM">
      <data key="d0">3408976</data>
    </edge>
    <edge source="CRI" target="JPN">
      <data key="d0">8684781</data>
    </edge>
    <edge source="CRI" target="KOR">
      <data key="d0">378483</data>
    </edge>
    <edge source="CRI" target="LBN">
      <data key="d0">385271</data>
    </edge>
    <edge source="CRI" target="LTU">
      <data key="d0">372119</data>
    </edge>
    <edge source="CRI" target="MYS">
      <data key="d0">179495</data>
    </edge>
    <edge source="CRI" target="MEX">
      <data key="d0">4376699</data>
    </edge>
    <edge source="CRI" target="MAR">
      <data key="d0">527864</data>
    </edge>
    <edge source="CRI" target="OMN">
      <data key="d0">18600</data>
    </edge>
    <edge source="CRI" target="NLD">
      <data key="d0">230054114</data>
    </edge>
    <edge source="CRI" target="NIC">
      <data key="d0">6589334</data>
    </edge>
    <edge source="CRI" target="NOR">
      <data key="d0">9152250</data>
    </edge>
    <edge source="CRI" target="PAN">
      <data key="d0">10799880</data>
    </edge>
    <edge source="CRI" target="PER">
      <data key="d0">39664</data>
    </edge>
    <edge source="CRI" target="POL">
      <data key="d0">715581</data>
    </edge>
    <edge source="CRI" target="PRT">
      <data key="d0">26108020</data>
    </edge>
    <edge source="CRI" target="ROU">
      <data key="d0">37332</data>
    </edge>
    <edge source="CRI" target="RUS">
      <data key="d0">47165932</data>
    </edge>
    <edge source="CRI" target="SAU">
      <data key="d0">6868109</data>
    </edge>
    <edge source="CRI" target="SGP">
      <data key="d0">117933</data>
    </edge>
    <edge source="CRI" target="ZAF">
      <data key="d0">513144</data>
    </edge>
    <edge source="CRI" target="ESP">
      <data key="d0">69045343</data>
    </edge>
    <edge source="CRI" target="SWE">
      <data key="d0">12615757</data>
    </edge>
    <edge source="CRI" target="CHE">
      <data key="d0">17628</data>
    </edge>
    <edge source="CRI" target="ARE">
      <data key="d0">317301</data>
    </edge>
    <edge source="CRI" target="TUN">
      <data key="d0">27000</data>
    </edge>
    <edge source="CRI" target="TUR">
      <data key="d0">8996438</data>
    </edge>
    <edge source="CRI" target="UKR">
      <data key="d0">337117</data>
    </edge>
    <edge source="CRI" target="MKD">
      <data key="d0">34938</data>
    </edge>
    <edge source="CRI" target="EGY">
      <data key="d0">312359</data>
    </edge>
    <edge source="CRI" target="GBR">
      <data key="d0">197187230</data>
    </edge>
    <edge source="CRI" target="USA">
      <data key="d0">907915392</data>
    </edge>
    <edge source="GTM" target="ALB">
      <data key="d0">543600</data>
    </edge>
    <edge source="GTM" target="AUS">
      <data key="d0">99360</data>
    </edge>
    <edge source="GTM" target="AUT">
      <data key="d0">39115</data>
    </edge>
    <edge source="GTM" target="BEL">
      <data key="d0">9226541</data>
    </edge>
    <edge source="GTM" target="CAN">
      <data key="d0">2011257</data>
    </edge>
    <edge source="GTM" target="CHL">
      <data key="d0">53417</data>
    </edge>
    <edge source="GTM" target="CHN">
      <data key="d0">13781</data>
    </edge>
    <edge source="GTM" target="COL">
      <data key="d0">374878</data>
    </edge>
    <edge source="GTM" target="CRI">
      <data key="d0">20986875</data>
    </edge>
    <edge source="GTM" target="HRV">
      <data key="d0">307800</data>
    </edge>
    <edge source="GTM" target="DNK">
      <data key="d0">124575</data>
    </edge>
    <edge source="GTM" target="ECU">
      <data key="d0">43286</data>
    </edge>
    <edge source="GTM" target="SLV">
      <data key="d0">59260332</data>
    </edge>
    <edge source="GTM" target="FRA">
      <data key="d0">1032699</data>
    </edge>
    <edge source="GTM" target="DEU">
      <data key="d0">2376804</data>
    </edge>
    <edge source="GTM" target="HND">
      <data key="d0">14809221</data>
    </edge>
    <edge source="GTM" target="HKG">
      <data key="d0">133321</data>
    </edge>
    <edge source="GTM" target="ITA">
      <data key="d0">10051952</data>
    </edge>
    <edge source="GTM" target="JAM">
      <data key="d0">263718</data>
    </edge>
    <edge source="GTM" target="JPN">
      <data key="d0">4531091</data>
    </edge>
    <edge source="GTM" target="JOR">
      <data key="d0">491762</data>
    </edge>
    <edge source="GTM" target="KOR">
      <data key="d0">652681</data>
    </edge>
    <edge source="GTM" target="LTU">
      <data key="d0">36000</data>
    </edge>
    <edge source="GTM" target="MEX">
      <data key="d0">5586426</data>
    </edge>
    <edge source="GTM" target="NLD">
      <data key="d0">14737767</data>
    </edge>
    <edge source="GTM" target="NIC">
      <data key="d0">5945309</data>
    </edge>
    <edge source="GTM" target="NOR">
      <data key="d0">92365</data>
    </edge>
    <edge source="GTM" target="PAN">
      <data key="d0">11423331</data>
    </edge>
    <edge source="GTM" target="POL">
      <data key="d0">196390</data>
    </edge>
    <edge source="GTM" target="PRT">
      <data key="d0">164300</data>
    </edge>
    <edge source="GTM" target="RUS">
      <data key="d0">51865</data>
    </edge>
    <edge source="GTM" target="SAU">
      <data key="d0">1042847</data>
    </edge>
    <edge source="GTM" target="SVK">
      <data key="d0">2412753</data>
    </edge>
    <edge source="GTM" target="ESP">
      <data key="d0">2502643</data>
    </edge>
    <edge source="GTM" target="SWE">
      <data key="d0">544109</data>
    </edge>
    <edge source="GTM" target="CHE">
      <data key="d0">17568</data>
    </edge>
    <edge source="GTM" target="ARE">
      <data key="d0">436969</data>
    </edge>
    <edge source="GTM" target="TUR">
      <data key="d0">144930</data>
    </edge>
    <edge source="GTM" target="EGY">
      <data key="d0">36000</data>
    </edge>
    <edge source="GTM" target="GBR">
      <data key="d0">13651658</data>
    </edge>
    <edge source="GTM" target="USA">
      <data key="d0">999713932</data>
    </edge>
    <edge source="HKG" target="ALB">
      <data key="d0">515704</data>
    </edge>
    <edge source="HKG" target="DZA">
      <data key="d0">347392</data>
    </edge>
    <edge source="HKG" target="AZE">
      <data key="d0">10649</data>
    </edge>
    <edge source="HKG" target="ARG">
      <data key="d0">67042</data>
    </edge>
    <edge source="HKG" target="AUS">
      <data key="d0">4000779</data>
    </edge>
    <edge source="HKG" target="BRA">
      <data key="d0">10622</data>
    </edge>
    <edge source="HKG" target="KHM">
      <data key="d0">77531</data>
    </edge>
    <edge source="HKG" target="CAN">
      <data key="d0">7816359</data>
    </edge>
    <edge source="HKG" target="LKA">
      <data key="d0">12228</data>
    </edge>
    <edge source="HKG" target="CHL">
      <data key="d0">73876</data>
    </edge>
    <edge source="HKG" target="CHN">
      <data key="d0">1046922734</data>
    </edge>
    <edge source="HKG" target="DNK">
      <data key="d0">36857</data>
    </edge>
    <edge source="HKG" target="FRA">
      <data key="d0">4393976</data>
    </edge>
    <edge source="HKG" target="DEU">
      <data key="d0">706412</data>
    </edge>
    <edge source="HKG" target="GHA">
      <data key="d0">21449</data>
    </edge>
    <edge source="HKG" target="GRC">
      <data key="d0">419785</data>
    </edge>
    <edge source="HKG" target="GTM">
      <data key="d0">27804</data>
    </edge>
    <edge source="HKG" target="IDN">
      <data key="d0">3766611</data>
    </edge>
    <edge source="HKG" target="IRL">
      <data key="d0">43320</data>
    </edge>
    <edge source="HKG" target="ISR">
      <data key="d0">78636</data>
    </edge>
    <edge source="HKG" target="ITA">
      <data key="d0">56731</data>
    </edge>
    <edge source="HKG" target="JAM">
      <data key="d0">78914</data>
    </edge>
    <edge source="HKG" target="JPN">
      <data key="d0">373032</data>
    </edge>
    <edge source="HKG" target="KOR">
      <data key="d0">658488</data>
    </edge>
    <edge source="HKG" target="LBN">
      <data key="d0">96298</data>
    </edge>
    <edge source="HKG" target="LVA">
      <data key="d0">558391</data>
    </edge>
    <edge source="HKG" target="MDG">
      <data key="d0">15062</data>
    </edge>
    <edge source="HKG" target="MYS">
      <data key="d0">3107796</data>
    </edge>
    <edge source="HKG" target="MUS">
      <data key="d0">126742</data>
    </edge>
    <edge source="HKG" target="MEX">
      <data key="d0">160668</data>
    </edge>
    <edge source="HKG" target="NAM">
      <data key="d0">611353</data>
    </edge>
    <edge source="HKG" target="NLD">
      <data key="d0">5026824</data>
    </edge>
    <edge source="HKG" target="NZL">
      <data key="d0">929594</data>
    </edge>
    <edge source="HKG" target="NOR">
      <data key="d0">180124</data>
    </edge>
    <edge source="HKG" target="PAK">
      <data key="d0">5881192</data>
    </edge>
    <edge source="HKG" target="PAN">
      <data key="d0">195891</data>
    </edge>
    <edge source="HKG" target="PRY">
      <data key="d0">11721</data>
    </edge>
    <edge source="HKG" target="PER">
      <data key="d0">41517</data>
    </edge>
    <edge source="HKG" target="PHL">
      <data key="d0">1637757</data>
    </edge>
    <edge source="HKG" target="RUS">
      <data key="d0">13935851</data>
    </edge>
    <edge source="HKG" target="SAU">
      <data key="d0">2492418</data>
    </edge>
    <edge source="HKG" target="IND">
      <data key="d0">20022934</data>
    </edge>
    <edge source="HKG" target="SGP">
      <data key="d0">9890066</data>
    </edge>
    <edge source="HKG" target="VNM">
      <data key="d0">618561620</data>
    </edge>
    <edge source="HKG" target="ZAF">
      <data key="d0">1065754</data>
    </edge>
    <edge source="HKG" target="ESP">
      <data key="d0">115037</data>
    </edge>
    <edge source="HKG" target="SWE">
      <data key="d0">162017</data>
    </edge>
    <edge source="HKG" target="CHE">
      <data key="d0">242271</data>
    </edge>
    <edge source="HKG" target="THA">
      <data key="d0">14609670</data>
    </edge>
    <edge source="HKG" target="TGO">
      <data key="d0">13219</data>
    </edge>
    <edge source="HKG" target="ARE">
      <data key="d0">42988043</data>
    </edge>
    <edge source="HKG" target="TUN">
      <data key="d0">935564</data>
    </edge>
    <edge source="HKG" target="TUR">
      <data key="d0">937714</data>
    </edge>
    <edge source="HKG" target="UKR">
      <data key="d0">5103045</data>
    </edge>
    <edge source="HKG" target="EGY">
      <data key="d0">394531</data>
    </edge>
    <edge source="HKG" target="GBR">
      <data key="d0">1876143</data>
    </edge>
    <edge source="HKG" target="USA">
      <data key="d0">10050397</data>
    </edge>
    <edge source="IDN" target="DZA">
      <data key="d0">140584</data>
    </edge>
    <edge source="IDN" target="ARG">
      <data key="d0">9940632</data>
    </edge>
    <edge source="IDN" target="AUS">
      <data key="d0">10245432</data>
    </edge>
    <edge source="IDN" target="AUT">
      <data key="d0">1013865</data>
    </edge>
    <edge source="IDN" target="ARM">
      <data key="d0">34620</data>
    </edge>
    <edge source="IDN" target="BEL">
      <data key="d0">4698270</data>
    </edge>
    <edge source="IDN" target="BOL">
      <data key="d0">70200</data>
    </edge>
    <edge source="IDN" target="BRA">
      <data key="d0">5089919</data>
    </edge>
    <edge source="IDN" target="BGR">
      <data key="d0">67127</data>
    </edge>
    <edge source="IDN" target="CMR">
      <data key="d0">13049</data>
    </edge>
    <edge source="IDN" target="CAN">
      <data key="d0">1856864</data>
    </edge>
    <edge source="IDN" target="LKA">
      <data key="d0">1231471</data>
    </edge>
    <edge source="IDN" target="CHL">
      <data key="d0">1459420</data>
    </edge>
    <edge source="IDN" target="CHN">
      <data key="d0">32498651</data>
    </edge>
    <edge source="IDN" target="COL">
      <data key="d0">81013</data>
    </edge>
    <edge source="IDN" target="CRI">
      <data key="d0">309631</data>
    </edge>
    <edge source="IDN" target="HRV">
      <data key="d0">565847</data>
    </edge>
    <edge source="IDN" target="CZE">
      <data key="d0">562442</data>
    </edge>
    <edge source="IDN" target="BEN">
      <data key="d0">23875</data>
    </edge>
    <edge source="IDN" target="DNK">
      <data key="d0">887710</data>
    </edge>
    <edge source="IDN" target="FIN">
      <data key="d0">2697067</data>
    </edge>
    <edge source="IDN" target="FRA">
      <data key="d0">3539874</data>
    </edge>
    <edge source="IDN" target="GEO">
      <data key="d0">75367</data>
    </edge>
    <edge source="IDN" target="GMB">
      <data key="d0">189183</data>
    </edge>
    <edge source="IDN" target="DEU">
      <data key="d0">27702232</data>
    </edge>
    <edge source="IDN" target="GHA">
      <data key="d0">36720</data>
    </edge>
    <edge source="IDN" target="GRC">
      <data key="d0">1123014</data>
    </edge>
    <edge source="IDN" target="HKG">
      <data key="d0">11130340</data>
    </edge>
    <edge source="IDN" target="HUN">
      <data key="d0">313557</data>
    </edge>
    <edge source="IDN" target="IRL">
      <data key="d0">240533</data>
    </edge>
    <edge source="IDN" target="ISR">
      <data key="d0">1952925</data>
    </edge>
    <edge source="IDN" target="ITA">
      <data key="d0">5794796</data>
    </edge>
    <edge source="IDN" target="JPN">
      <data key="d0">38870464</data>
    </edge>
    <edge source="IDN" target="JOR">
      <data key="d0">1883558</data>
    </edge>
    <edge source="IDN" target="KOR">
      <data key="d0">7520441</data>
    </edge>
    <edge source="IDN" target="LBN">
      <data key="d0">1758158</data>
    </edge>
    <edge source="IDN" target="LVA">
      <data key="d0">299894</data>
    </edge>
    <edge source="IDN" target="LTU">
      <data key="d0">142653</data>
    </edge>
    <edge source="IDN" target="MDG">
      <data key="d0">125252</data>
    </edge>
    <edge source="IDN" target="MYS">
      <data key="d0">34594070</data>
    </edge>
    <edge source="IDN" target="MUS">
      <data key="d0">102287</data>
    </edge>
    <edge source="IDN" target="MEX">
      <data key="d0">2866720</data>
    </edge>
    <edge source="IDN" target="MAR">
      <data key="d0">100916</data>
    </edge>
    <edge source="IDN" target="MOZ">
      <data key="d0">13600</data>
    </edge>
    <edge source="IDN" target="OMN">
      <data key="d0">31327</data>
    </edge>
    <edge source="IDN" target="NLD">
      <data key="d0">31122370</data>
    </edge>
    <edge source="IDN" target="NZL">
      <data key="d0">2950239</data>
    </edge>
    <edge source="IDN" target="NOR">
      <data key="d0">2076474</data>
    </edge>
    <edge source="IDN" target="PAK">
      <data key="d0">69145014</data>
    </edge>
    <edge source="IDN" target="PAN">
      <data key="d0">89774</data>
    </edge>
    <edge source="IDN" target="PRY">
      <data key="d0">91143</data>
    </edge>
    <edge source="IDN" target="PER">
      <data key="d0">1200537</data>
    </edge>
    <edge source="IDN" target="PHL">
      <data key="d0">9255779</data>
    </edge>
    <edge source="IDN" target="POL">
      <data key="d0">4081337</data>
    </edge>
    <edge source="IDN" target="PRT">
      <data key="d0">577081</data>
    </edge>
    <edge source="IDN" target="ROU">
      <data key="d0">21935</data>
    </edge>
    <edge source="IDN" target="RUS">
      <data key="d0">6950498</data>
    </edge>
    <edge source="IDN" target="SAU">
      <data key="d0">10811491</data>
    </edge>
    <edge source="IDN" target="IND">
      <data key="d0">80296927</data>
    </edge>
    <edge source="IDN" target="SGP">
      <data key="d0">85418768</data>
    </edge>
    <edge source="IDN" target="VNM">
      <data key="d0">29460316</data>
    </edge>
    <edge source="IDN" target="SVN">
      <data key="d0">1043400</data>
    </edge>
    <edge source="IDN" target="ZAF">
      <data key="d0">2206466</data>
    </edge>
    <edge source="IDN" target="ESP">
      <data key="d0">19505756</data>
    </edge>
    <edge source="IDN" target="SWE">
      <data key="d0">2105701</data>
    </edge>
    <edge source="IDN" target="CHE">
      <data key="d0">1482568</data>
    </edge>
    <edge source="IDN" target="THA">
      <data key="d0">11972603</data>
    </edge>
    <edge source="IDN" target="ARE">
      <data key="d0">4468376</data>
    </edge>
    <edge source="IDN" target="TUN">
      <data key="d0">328015</data>
    </edge>
    <edge source="IDN" target="TUR">
      <data key="d0">3857072</data>
    </edge>
    <edge source="IDN" target="UKR">
      <data key="d0">1348146</data>
    </edge>
    <edge source="IDN" target="EGY">
      <data key="d0">2124227</data>
    </edge>
    <edge source="IDN" target="GBR">
      <data key="d0">5832766</data>
    </edge>
    <edge source="IDN" target="USA">
      <data key="d0">74111663</data>
    </edge>
    <edge source="IDN" target="URY">
      <data key="d0">1353780</data>
    </edge>
    <edge source="JOR" target="DZA">
      <data key="d0">234979</data>
    </edge>
    <edge source="JOR" target="AZE">
      <data key="d0">379487</data>
    </edge>
    <edge source="JOR" target="ARG">
      <data key="d0">94383</data>
    </edge>
    <edge source="JOR" target="AUS">
      <data key="d0">71879</data>
    </edge>
    <edge source="JOR" target="AUT">
      <data key="d0">87386</data>
    </edge>
    <edge source="JOR" target="BEL">
      <data key="d0">188054</data>
    </edge>
    <edge source="JOR" target="BGR">
      <data key="d0">2559281</data>
    </edge>
    <edge source="JOR" target="CAN">
      <data key="d0">1464821</data>
    </edge>
    <edge source="JOR" target="HRV">
      <data key="d0">90338</data>
    </edge>
    <edge source="JOR" target="CZE">
      <data key="d0">39487</data>
    </edge>
    <edge source="JOR" target="DNK">
      <data key="d0">364042</data>
    </edge>
    <edge source="JOR" target="FRA">
      <data key="d0">2057820</data>
    </edge>
    <edge source="JOR" target="GEO">
      <data key="d0">155872</data>
    </edge>
    <edge source="JOR" target="PSE">
      <data key="d0">2424741</data>
    </edge>
    <edge source="JOR" target="DEU">
      <data key="d0">774030</data>
    </edge>
    <edge source="JOR" target="HUN">
      <data key="d0">5602369</data>
    </edge>
    <edge source="JOR" target="ISR">
      <data key="d0">13131007</data>
    </edge>
    <edge source="JOR" target="ITA">
      <data key="d0">290431</data>
    </edge>
    <edge source="JOR" target="LBN">
      <data key="d0">17818277</data>
    </edge>
    <edge source="JOR" target="LTU">
      <data key="d0">58662</data>
    </edge>
    <edge source="JOR" target="MYS">
      <data key="d0">24480</data>
    </edge>
    <edge source="JOR" target="MDA">
      <data key="d0">17527</data>
    </edge>
    <edge source="JOR" target="MAR">
      <data key="d0">1208345</data>
    </edge>
    <edge source="JOR" target="OMN">
      <data key="d0">19264103</data>
    </edge>
    <edge source="JOR" target="NLD">
      <data key="d0">331963</data>
    </edge>
    <edge source="JOR" target="NOR">
      <data key="d0">12193</data>
    </edge>
    <edge source="JOR" target="POL">
      <data key="d0">101687</data>
    </edge>
    <edge source="JOR" target="ROU">
      <data key="d0">12514662</data>
    </edge>
    <edge source="JOR" target="RUS">
      <data key="d0">18166047</data>
    </edge>
    <edge source="JOR" target="SAU">
      <data key="d0">60384908</data>
    </edge>
    <edge source="JOR" target="SRB">
      <data key="d0">29042</data>
    </edge>
    <edge source="JOR" target="IND">
      <data key="d0">134525</data>
    </edge>
    <edge source="JOR" target="SGP">
      <data key="d0">14030</data>
    </edge>
    <edge source="JOR" target="SVK">
      <data key="d0">781003</data>
    </edge>
    <edge source="JOR" target="VNM">
      <data key="d0">137169</data>
    </edge>
    <edge source="JOR" target="SWE">
      <data key="d0">660434</data>
    </edge>
    <edge source="JOR" target="CHE">
      <data key="d0">79455</data>
    </edge>
    <edge source="JOR" target="ARE">
      <data key="d0">101628066</data>
    </edge>
    <edge source="JOR" target="TUN">
      <data key="d0">98310</data>
    </edge>
    <edge source="JOR" target="TUR">
      <data key="d0">15838192</data>
    </edge>
    <edge source="JOR" target="UKR">
      <data key="d0">2098537</data>
    </edge>
    <edge source="JOR" target="EGY">
      <data key="d0">3315812</data>
    </edge>
    <edge source="JOR" target="GBR">
      <data key="d0">8654289</data>
    </edge>
    <edge source="JOR" target="USA">
      <data key="d0">3410268</data>
    </edge>
    <edge source="JOR" target="BFA">
      <data key="d0">26037</data>
    </edge>
    <edge source="KOR" target="DZA">
      <data key="d0">1136517</data>
    </edge>
    <edge source="KOR" target="ARG">
      <data key="d0">13248</data>
    </edge>
    <edge source="KOR" target="AUS">
      <data key="d0">7186453</data>
    </edge>
    <edge source="KOR" target="AUT">
      <data key="d0">126776</data>
    </edge>
    <edge source="KOR" target="BEL">
      <data key="d0">50284</data>
    </edge>
    <edge source="KOR" target="BRA">
      <data key="d0">14672</data>
    </edge>
    <edge source="KOR" target="KHM">
      <data key="d0">258721</data>
    </edge>
    <edge source="KOR" target="CAN">
      <data key="d0">10407216</data>
    </edge>
    <edge source="KOR" target="CHL">
      <data key="d0">57695</data>
    </edge>
    <edge source="KOR" target="CHN">
      <data key="d0">53725670</data>
    </edge>
    <edge source="KOR" target="COL">
      <data key="d0">21900</data>
    </edge>
    <edge source="KOR" target="CZE">
      <data key="d0">96711</data>
    </edge>
    <edge source="KOR" target="DNK">
      <data key="d0">46378</data>
    </edge>
    <edge source="KOR" target="FRA">
      <data key="d0">485205</data>
    </edge>
    <edge source="KOR" target="DEU">
      <data key="d0">1393694</data>
    </edge>
    <edge source="KOR" target="GHA">
      <data key="d0">218432</data>
    </edge>
    <edge source="KOR" target="GTM">
      <data key="d0">31799</data>
    </edge>
    <edge source="KOR" target="HKG">
      <data key="d0">27974913</data>
    </edge>
    <edge source="KOR" target="IDN">
      <data key="d0">2261311</data>
    </edge>
    <edge source="KOR" target="ISR">
      <data key="d0">59341</data>
    </edge>
    <edge source="KOR" target="ITA">
      <data key="d0">112388</data>
    </edge>
    <edge source="KOR" target="CIV">
      <data key="d0">48580</data>
    </edge>
    <edge source="KOR" target="JPN">
      <data key="d0">242906718</data>
    </edge>
    <edge source="KOR" target="KAZ">
      <data key="d0">843386</data>
    </edge>
    <edge source="KOR" target="LBN">
      <data key="d0">375943</data>
    </edge>
    <edge source="KOR" target="LTU">
      <data key="d0">25313</data>
    </edge>
    <edge source="KOR" target="MYS">
      <data key="d0">10128606</data>
    </edge>
    <edge source="KOR" target="MAR">
      <data key="d0">56642</data>
    </edge>
    <edge source="KOR" target="OMN">
      <data key="d0">16211</data>
    </edge>
    <edge source="KOR" target="NLD">
      <data key="d0">6739577</data>
    </edge>
    <edge source="KOR" target="NZL">
      <data key="d0">1131048</data>
    </edge>
    <edge source="KOR" target="PAN">
      <data key="d0">65585</data>
    </edge>
    <edge source="KOR" target="PRY">
      <data key="d0">57446</data>
    </edge>
    <edge source="KOR" target="PHL">
      <data key="d0">3189409</data>
    </edge>
    <edge source="KOR" target="POL">
      <data key="d0">74556</data>
    </edge>
    <edge source="KOR" target="RUS">
      <data key="d0">5588213</data>
    </edge>
    <edge source="KOR" target="SAU">
      <data key="d0">476427</data>
    </edge>
    <edge source="KOR" target="IND">
      <data key="d0">18673</data>
    </edge>
    <edge source="KOR" target="SGP">
      <data key="d0">14147029</data>
    </edge>
    <edge source="KOR" target="SVK">
      <data key="d0">225879</data>
    </edge>
    <edge source="KOR" target="VNM">
      <data key="d0">5336031</data>
    </edge>
    <edge source="KOR" target="ZAF">
      <data key="d0">193169</data>
    </edge>
    <edge source="KOR" target="ESP">
      <data key="d0">584331</data>
    </edge>
    <edge source="KOR" target="SWE">
      <data key="d0">54703</data>
    </edge>
    <edge source="KOR" target="CHE">
      <data key="d0">25470</data>
    </edge>
    <edge source="KOR" target="THA">
      <data key="d0">3696663</data>
    </edge>
    <edge source="KOR" target="ARE">
      <data key="d0">1117414</data>
    </edge>
    <edge source="KOR" target="GBR">
      <data key="d0">3914413</data>
    </edge>
    <edge source="KOR" target="USA">
      <data key="d0">55915079</data>
    </edge>
    <edge source="KOR" target="URY">
      <data key="d0">27474</data>
    </edge>
    <edge source="LBN" target="DZA">
      <data key="d0">2119590</data>
    </edge>
    <edge source="LBN" target="AUS">
      <data key="d0">3579093</data>
    </edge>
    <edge source="LBN" target="AUT">
      <data key="d0">218417</data>
    </edge>
    <edge source="LBN" target="ARM">
      <data key="d0">21172</data>
    </edge>
    <edge source="LBN" target="BEL">
      <data key="d0">631923</data>
    </edge>
    <edge source="LBN" target="BRA">
      <data key="d0">935470</data>
    </edge>
    <edge source="LBN" target="CMR">
      <data key="d0">79949</data>
    </edge>
    <edge source="LBN" target="CAN">
      <data key="d0">4538007</data>
    </edge>
    <edge source="LBN" target="CAF">
      <data key="d0">431065</data>
    </edge>
    <edge source="LBN" target="CHL">
      <data key="d0">54487</data>
    </edge>
    <edge source="LBN" target="COL">
      <data key="d0">201994</data>
    </edge>
    <edge source="LBN" target="BEN">
      <data key="d0">257626</data>
    </edge>
    <edge source="LBN" target="DNK">
      <data key="d0">278923</data>
    </edge>
    <edge source="LBN" target="ECU">
      <data key="d0">55169</data>
    </edge>
    <edge source="LBN" target="SLV">
      <data key="d0">23335</data>
    </edge>
    <edge source="LBN" target="ETH">
      <data key="d0">35913</data>
    </edge>
    <edge source="LBN" target="FRA">
      <data key="d0">1836673</data>
    </edge>
    <edge source="LBN" target="GMB">
      <data key="d0">93870</data>
    </edge>
    <edge source="LBN" target="DEU">
      <data key="d0">3230923</data>
    </edge>
    <edge source="LBN" target="GHA">
      <data key="d0">556963</data>
    </edge>
    <edge source="LBN" target="GRC">
      <data key="d0">293412</data>
    </edge>
    <edge source="LBN" target="HKG">
      <data key="d0">22398</data>
    </edge>
    <edge source="LBN" target="IRL">
      <data key="d0">25732</data>
    </edge>
    <edge source="LBN" target="ITA">
      <data key="d0">1105976</data>
    </edge>
    <edge source="LBN" target="CIV">
      <data key="d0">1673412</data>
    </edge>
    <edge source="LBN" target="JAM">
      <data key="d0">10602</data>
    </edge>
    <edge source="LBN" target="JPN">
      <data key="d0">110397</data>
    </edge>
    <edge source="LBN" target="JOR">
      <data key="d0">16492057</data>
    </edge>
    <edge source="LBN" target="MWI">
      <data key="d0">19780</data>
    </edge>
    <edge source="LBN" target="MYS">
      <data key="d0">49365</data>
    </edge>
    <edge source="LBN" target="MRT">
      <data key="d0">75440</data>
    </edge>
    <edge source="LBN" target="MEX">
      <data key="d0">17362</data>
    </edge>
    <edge source="LBN" target="MAR">
      <data key="d0">783269</data>
    </edge>
    <edge source="LBN" target="MOZ">
      <data key="d0">76466</data>
    </edge>
    <edge source="LBN" target="OMN">
      <data key="d0">4007011</data>
    </edge>
    <edge source="LBN" target="NLD">
      <data key="d0">1246115</data>
    </edge>
    <edge source="LBN" target="NZL">
      <data key="d0">111722</data>
    </edge>
    <edge source="LBN" target="NER">
      <data key="d0">200577</data>
    </edge>
    <edge source="LBN" target="NOR">
      <data key="d0">510065</data>
    </edge>
    <edge source="LBN" target="PAN">
      <data key="d0">85426</data>
    </edge>
    <edge source="LBN" target="PRY">
      <data key="d0">165002</data>
    </edge>
    <edge source="LBN" target="POL">
      <data key="d0">42565</data>
    </edge>
    <edge source="LBN" target="ROU">
      <data key="d0">141758</data>
    </edge>
    <edge source="LBN" target="RUS">
      <data key="d0">1149227</data>
    </edge>
    <edge source="LBN" target="SAU">
      <data key="d0">47371159</data>
    </edge>
    <edge source="LBN" target="SEN">
      <data key="d0">525640</data>
    </edge>
    <edge source="LBN" target="IND">
      <data key="d0">422482</data>
    </edge>
    <edge source="LBN" target="SGP">
      <data key="d0">11838</data>
    </edge>
    <edge source="LBN" target="SVK">
      <data key="d0">10923</data>
    </edge>
    <edge source="LBN" target="ZAF">
      <data key="d0">15339</data>
    </edge>
    <edge source="LBN" target="ZWE">
      <data key="d0">28356</data>
    </edge>
    <edge source="LBN" target="ESP">
      <data key="d0">267126</data>
    </edge>
    <edge source="LBN" target="SWE">
      <data key="d0">3474715</data>
    </edge>
    <edge source="LBN" target="CHE">
      <data key="d0">442263</data>
    </edge>
    <edge source="LBN" target="TGO">
      <data key="d0">131292</data>
    </edge>
    <edge source="LBN" target="ARE">
      <data key="d0">18501726</data>
    </edge>
    <edge source="LBN" target="TUN">
      <data key="d0">1479971</data>
    </edge>
    <edge source="LBN" target="TUR">
      <data key="d0">368153</data>
    </edge>
    <edge source="LBN" target="UKR">
      <data key="d0">122118</data>
    </edge>
    <edge source="LBN" target="EGY">
      <data key="d0">18150725</data>
    </edge>
    <edge source="LBN" target="GBR">
      <data key="d0">2028811</data>
    </edge>
    <edge source="LBN" target="TZA">
      <data key="d0">13556</data>
    </edge>
    <edge source="LBN" target="USA">
      <data key="d0">9620731</data>
    </edge>
    <edge source="LBN" target="BFA">
      <data key="d0">101971</data>
    </edge>
    <edge source="MYS" target="DZA">
      <data key="d0">1432702</data>
    </edge>
    <edge source="MYS" target="ARG">
      <data key="d0">137488</data>
    </edge>
    <edge source="MYS" target="AUS">
      <data key="d0">11719781</data>
    </edge>
    <edge source="MYS" target="BEL">
      <data key="d0">219870</data>
    </edge>
    <edge source="MYS" target="BOL">
      <data key="d0">80256</data>
    </edge>
    <edge source="MYS" target="BRA">
      <data key="d0">4895054</data>
    </edge>
    <edge source="MYS" target="BGR">
      <data key="d0">80684</data>
    </edge>
    <edge source="MYS" target="KHM">
      <data key="d0">1030212</data>
    </edge>
    <edge source="MYS" target="CMR">
      <data key="d0">53417</data>
    </edge>
    <edge source="MYS" target="CAN">
      <data key="d0">1273482</data>
    </edge>
    <edge source="MYS" target="LKA">
      <data key="d0">520992</data>
    </edge>
    <edge source="MYS" target="CHL">
      <data key="d0">132137</data>
    </edge>
    <edge source="MYS" target="CHN">
      <data key="d0">7893069</data>
    </edge>
    <edge source="MYS" target="COL">
      <data key="d0">87941</data>
    </edge>
    <edge source="MYS" target="HRV">
      <data key="d0">42024</data>
    </edge>
    <edge source="MYS" target="CZE">
      <data key="d0">101736</data>
    </edge>
    <edge source="MYS" target="BEN">
      <data key="d0">83260</data>
    </edge>
    <edge source="MYS" target="SLV">
      <data key="d0">62475</data>
    </edge>
    <edge source="MYS" target="ETH">
      <data key="d0">120231</data>
    </edge>
    <edge source="MYS" target="FIN">
      <data key="d0">2845638</data>
    </edge>
    <edge source="MYS" target="FRA">
      <data key="d0">2556850</data>
    </edge>
    <edge source="MYS" target="GMB">
      <data key="d0">44644</data>
    </edge>
    <edge source="MYS" target="DEU">
      <data key="d0">1996302</data>
    </edge>
    <edge source="MYS" target="GHA">
      <data key="d0">21359</data>
    </edge>
    <edge source="MYS" target="GRC">
      <data key="d0">85907</data>
    </edge>
    <edge source="MYS" target="HKG">
      <data key="d0">25197514</data>
    </edge>
    <edge source="MYS" target="HUN">
      <data key="d0">26300</data>
    </edge>
    <edge source="MYS" target="IDN">
      <data key="d0">24907450</data>
    </edge>
    <edge source="MYS" target="IRL">
      <data key="d0">85604</data>
    </edge>
    <edge source="MYS" target="ITA">
      <data key="d0">1435301</data>
    </edge>
    <edge source="MYS" target="CIV">
      <data key="d0">77723</data>
    </edge>
    <edge source="MYS" target="JAM">
      <data key="d0">3464053</data>
    </edge>
    <edge source="MYS" target="JPN">
      <data key="d0">8363971</data>
    </edge>
    <edge source="MYS" target="JOR">
      <data key="d0">1162618</data>
    </edge>
    <edge source="MYS" target="KOR">
      <data key="d0">4940140</data>
    </edge>
    <edge source="MYS" target="LBN">
      <data key="d0">122878</data>
    </edge>
    <edge source="MYS" target="MDG">
      <data key="d0">16845</data>
    </edge>
    <edge source="MYS" target="MRT">
      <data key="d0">30005</data>
    </edge>
    <edge source="MYS" target="MUS">
      <data key="d0">1997621</data>
    </edge>
    <edge source="MYS" target="MEX">
      <data key="d0">18041</data>
    </edge>
    <edge source="MYS" target="MOZ">
      <data key="d0">29911</data>
    </edge>
    <edge source="MYS" target="OMN">
      <data key="d0">731609</data>
    </edge>
    <edge source="MYS" target="NLD">
      <data key="d0">10248556</data>
    </edge>
    <edge source="MYS" target="NZL">
      <data key="d0">1271586</data>
    </edge>
    <edge source="MYS" target="NOR">
      <data key="d0">39116</data>
    </edge>
    <edge source="MYS" target="PAK">
      <data key="d0">3734351</data>
    </edge>
    <edge source="MYS" target="PAN">
      <data key="d0">29482</data>
    </edge>
    <edge source="MYS" target="PRY">
      <data key="d0">1165003</data>
    </edge>
    <edge source="MYS" target="PER">
      <data key="d0">82609</data>
    </edge>
    <edge source="MYS" target="PHL">
      <data key="d0">1039545</data>
    </edge>
    <edge source="MYS" target="ROU">
      <data key="d0">43190</data>
    </edge>
    <edge source="MYS" target="RUS">
      <data key="d0">513611</data>
    </edge>
    <edge source="MYS" target="SAU">
      <data key="d0">7838066</data>
    </edge>
    <edge source="MYS" target="SEN">
      <data key="d0">50569</data>
    </edge>
    <edge source="MYS" target="SRB">
      <data key="d0">598374</data>
    </edge>
    <edge source="MYS" target="IND">
      <data key="d0">3874441</data>
    </edge>
    <edge source="MYS" target="SGP">
      <data key="d0">211383340</data>
    </edge>
    <edge source="MYS" target="VNM">
      <data key="d0">4846790</data>
    </edge>
    <edge source="MYS" target="ZAF">
      <data key="d0">122494</data>
    </edge>
    <edge source="MYS" target="ESP">
      <data key="d0">179774</data>
    </edge>
    <edge source="MYS" target="SWE">
      <data key="d0">43535</data>
    </edge>
    <edge source="MYS" target="CHE">
      <data key="d0">681728</data>
    </edge>
    <edge source="MYS" target="THA">
      <data key="d0">27728944</data>
    </edge>
    <edge source="MYS" target="TGO">
      <data key="d0">16968</data>
    </edge>
    <edge source="MYS" target="ARE">
      <data key="d0">13260425</data>
    </edge>
    <edge source="MYS" target="TUN">
      <data key="d0">10662</data>
    </edge>
    <edge source="MYS" target="TUR">
      <data key="d0">1904107</data>
    </edge>
    <edge source="MYS" target="UGA">
      <data key="d0">47272</data>
    </edge>
    <edge source="MYS" target="UKR">
      <data key="d0">43463</data>
    </edge>
    <edge source="MYS" target="EGY">
      <data key="d0">860237</data>
    </edge>
    <edge source="MYS" target="GBR">
      <data key="d0">6771190</data>
    </edge>
    <edge source="MYS" target="TZA">
      <data key="d0">152239</data>
    </edge>
    <edge source="MYS" target="USA">
      <data key="d0">8346876</data>
    </edge>
    <edge source="MYS" target="URY">
      <data key="d0">67840</data>
    </edge>
    <edge source="MAR" target="DZA">
      <data key="d0">4962409</data>
    </edge>
    <edge source="MAR" target="ARG">
      <data key="d0">265269</data>
    </edge>
    <edge source="MAR" target="AUS">
      <data key="d0">2136305</data>
    </edge>
    <edge source="MAR" target="AUT">
      <data key="d0">433198</data>
    </edge>
    <edge source="MAR" target="BEL">
      <data key="d0">29623763</data>
    </edge>
    <edge source="MAR" target="BRA">
      <data key="d0">1049565</data>
    </edge>
    <edge source="MAR" target="CMR">
      <data key="d0">88163</data>
    </edge>
    <edge source="MAR" target="CAN">
      <data key="d0">25483255</data>
    </edge>
    <edge source="MAR" target="CHL">
      <data key="d0">142943</data>
    </edge>
    <edge source="MAR" target="CHN">
      <data key="d0">1266930</data>
    </edge>
    <edge source="MAR" target="COL">
      <data key="d0">365883</data>
    </edge>
    <edge source="MAR" target="HRV">
      <data key="d0">10520</data>
    </edge>
    <edge source="MAR" target="CZE">
      <data key="d0">24962</data>
    </edge>
    <edge source="MAR" target="BEN">
      <data key="d0">176194</data>
    </edge>
    <edge source="MAR" target="DNK">
      <data key="d0">1927225</data>
    </edge>
    <edge source="MAR" target="SLV">
      <data key="d0">132257</data>
    </edge>
    <edge source="MAR" target="EST">
      <data key="d0">295181</data>
    </edge>
    <edge source="MAR" target="FIN">
      <data key="d0">118392</data>
    </edge>
    <edge source="MAR" target="FRA">
      <data key="d0">600856123</data>
    </edge>
    <edge source="MAR" target="GMB">
      <data key="d0">25763</data>
    </edge>
    <edge source="MAR" target="PSE">
      <data key="d0">22616</data>
    </edge>
    <edge source="MAR" target="DEU">
      <data key="d0">43905030</data>
    </edge>
    <edge source="MAR" target="GHA">
      <data key="d0">34747</data>
    </edge>
    <edge source="MAR" target="GRC">
      <data key="d0">974014</data>
    </edge>
    <edge source="MAR" target="GTM">
      <data key="d0">26030</data>
    </edge>
    <edge source="MAR" target="HUN">
      <data key="d0">3568643</data>
    </edge>
    <edge source="MAR" target="IRL">
      <data key="d0">578948</data>
    </edge>
    <edge source="MAR" target="ITA">
      <data key="d0">42085547</data>
    </edge>
    <edge source="MAR" target="CIV">
      <data key="d0">774606</data>
    </edge>
    <edge source="MAR" target="JPN">
      <data key="d0">3062362</data>
    </edge>
    <edge source="MAR" target="KAZ">
      <data key="d0">925100</data>
    </edge>
    <edge source="MAR" target="JOR">
      <data key="d0">199688</data>
    </edge>
    <edge source="MAR" target="KOR">
      <data key="d0">84533</data>
    </edge>
    <edge source="MAR" target="LBN">
      <data key="d0">161970</data>
    </edge>
    <edge source="MAR" target="LVA">
      <data key="d0">309421</data>
    </edge>
    <edge source="MAR" target="LTU">
      <data key="d0">2203774</data>
    </edge>
    <edge source="MAR" target="MYS">
      <data key="d0">18356</data>
    </edge>
    <edge source="MAR" target="MRT">
      <data key="d0">11391227</data>
    </edge>
    <edge source="MAR" target="MUS">
      <data key="d0">120809</data>
    </edge>
    <edge source="MAR" target="MEX">
      <data key="d0">228754</data>
    </edge>
    <edge source="MAR" target="MDA">
      <data key="d0">24673</data>
    </edge>
    <edge source="MAR" target="OMN">
      <data key="d0">10171</data>
    </edge>
    <edge source="MAR" target="NLD">
      <data key="d0">142126943</data>
    </edge>
    <edge source="MAR" target="NZL">
      <data key="d0">93235</data>
    </edge>
    <edge source="MAR" target="NER">
      <data key="d0">63622</data>
    </edge>
    <edge source="MAR" target="NOR">
      <data key="d0">765917</data>
    </edge>
    <edge source="MAR" target="PAN">
      <data key="d0">288825</data>
    </edge>
    <edge source="MAR" target="PER">
      <data key="d0">32576</data>
    </edge>
    <edge source="MAR" target="PHL">
      <data key="d0">77917</data>
    </edge>
    <edge source="MAR" target="POL">
      <data key="d0">492131</data>
    </edge>
    <edge source="MAR" target="PRT">
      <data key="d0">7246229</data>
    </edge>
    <edge source="MAR" target="RUS">
      <data key="d0">202399705</data>
    </edge>
    <edge source="MAR" target="SAU">
      <data key="d0">6000596</data>
    </edge>
    <edge source="MAR" target="SEN">
      <data key="d0">4479397</data>
    </edge>
    <edge source="MAR" target="IND">
      <data key="d0">118022</data>
    </edge>
    <edge source="MAR" target="SVK">
      <data key="d0">35166</data>
    </edge>
    <edge source="MAR" target="ZAF">
      <data key="d0">114566</data>
    </edge>
    <edge source="MAR" target="ESP">
      <data key="d0">173164711</data>
    </edge>
    <edge source="MAR" target="SWE">
      <data key="d0">21017721</data>
    </edge>
    <edge source="MAR" target="CHE">
      <data key="d0">14249426</data>
    </edge>
    <edge source="MAR" target="THA">
      <data key="d0">73753</data>
    </edge>
    <edge source="MAR" target="TGO">
      <data key="d0">32460</data>
    </edge>
    <edge source="MAR" target="ARE">
      <data key="d0">1594306</data>
    </edge>
    <edge source="MAR" target="TUN">
      <data key="d0">2256495</data>
    </edge>
    <edge source="MAR" target="TUR">
      <data key="d0">2555184</data>
    </edge>
    <edge source="MAR" target="UKR">
      <data key="d0">417771</data>
    </edge>
    <edge source="MAR" target="EGY">
      <data key="d0">893819</data>
    </edge>
    <edge source="MAR" target="GBR">
      <data key="d0">68182765</data>
    </edge>
    <edge source="MAR" target="USA">
      <data key="d0">48408629</data>
    </edge>
    <edge source="MAR" target="BFA">
      <data key="d0">350893</data>
    </edge>
    <edge source="NLD" target="ALB">
      <data key="d0">1725537</data>
    </edge>
    <edge source="NLD" target="DZA">
      <data key="d0">78968721</data>
    </edge>
    <edge source="NLD" target="AZE">
      <data key="d0">3010411</data>
    </edge>
    <edge source="NLD" target="ARG">
      <data key="d0">2099156</data>
    </edge>
    <edge source="NLD" target="AUS">
      <data key="d0">43609731</data>
    </edge>
    <edge source="NLD" target="AUT">
      <data key="d0">254454845</data>
    </edge>
    <edge source="NLD" target="ARM">
      <data key="d0">2703790</data>
    </edge>
    <edge source="NLD" target="BEL">
      <data key="d0">1375207935</data>
    </edge>
    <edge source="NLD" target="BRA">
      <data key="d0">46021821</data>
    </edge>
    <edge source="NLD" target="BGR">
      <data key="d0">12303770</data>
    </edge>
    <edge source="NLD" target="BLR">
      <data key="d0">28621119</data>
    </edge>
    <edge source="NLD" target="KHM">
      <data key="d0">85823</data>
    </edge>
    <edge source="NLD" target="CMR">
      <data key="d0">1785487</data>
    </edge>
    <edge source="NLD" target="CAN">
      <data key="d0">18262633</data>
    </edge>
    <edge source="NLD" target="LKA">
      <data key="d0">2208813</data>
    </edge>
    <edge source="NLD" target="CHL">
      <data key="d0">15147943</data>
    </edge>
    <edge source="NLD" target="CHN">
      <data key="d0">10552769</data>
    </edge>
    <edge source="NLD" target="COL">
      <data key="d0">8959791</data>
    </edge>
    <edge source="NLD" target="CRI">
      <data key="d0">454834</data>
    </edge>
    <edge source="NLD" target="HRV">
      <data key="d0">26713952</data>
    </edge>
    <edge source="NLD" target="CZE">
      <data key="d0">212359033</data>
    </edge>
    <edge source="NLD" target="BEN">
      <data key="d0">124761</data>
    </edge>
    <edge source="NLD" target="DNK">
      <data key="d0">374607185</data>
    </edge>
    <edge source="NLD" target="ECU">
      <data key="d0">3149767</data>
    </edge>
    <edge source="NLD" target="SLV">
      <data key="d0">81265</data>
    </edge>
    <edge source="NLD" target="ETH">
      <data key="d0">312526</data>
    </edge>
    <edge source="NLD" target="EST">
      <data key="d0">25112704</data>
    </edge>
    <edge source="NLD" target="FIN">
      <data key="d0">235557139</data>
    </edge>
    <edge source="NLD" target="FRA">
      <data key="d0">1534256777</data>
    </edge>
    <edge source="NLD" target="GEO">
      <data key="d0">2628783</data>
    </edge>
    <edge source="NLD" target="GMB">
      <data key="d0">4342401</data>
    </edge>
    <edge source="NLD" target="DEU">
      <data key="d0">5340204251</data>
    </edge>
    <edge source="NLD" target="GHA">
      <data key="d0">3238379</data>
    </edge>
    <edge source="NLD" target="GRC">
      <data key="d0">85547867</data>
    </edge>
    <edge source="NLD" target="GTM">
      <data key="d0">710375</data>
    </edge>
    <edge source="NLD" target="HND">
      <data key="d0">5441785</data>
    </edge>
    <edge source="NLD" target="HKG">
      <data key="d0">12629919</data>
    </edge>
    <edge source="NLD" target="HUN">
      <data key="d0">51650079</data>
    </edge>
    <edge source="NLD" target="IDN">
      <data key="d0">6710326</data>
    </edge>
    <edge source="NLD" target="IRL">
      <data key="d0">221376744</data>
    </edge>
    <edge source="NLD" target="ISR">
      <data key="d0">43343709</data>
    </edge>
    <edge source="NLD" target="ITA">
      <data key="d0">455538327</data>
    </edge>
    <edge source="NLD" target="CIV">
      <data key="d0">21847946</data>
    </edge>
    <edge source="NLD" target="JAM">
      <data key="d0">6240378</data>
    </edge>
    <edge source="NLD" target="JPN">
      <data key="d0">67898466</data>
    </edge>
    <edge source="NLD" target="KAZ">
      <data key="d0">9039818</data>
    </edge>
    <edge source="NLD" target="JOR">
      <data key="d0">5928461</data>
    </edge>
    <edge source="NLD" target="KOR">
      <data key="d0">7121014</data>
    </edge>
    <edge source="NLD" target="KGZ">
      <data key="d0">41789</data>
    </edge>
    <edge source="NLD" target="LBN">
      <data key="d0">14288008</data>
    </edge>
    <edge source="NLD" target="LVA">
      <data key="d0">39905399</data>
    </edge>
    <edge source="NLD" target="LTU">
      <data key="d0">74876782</data>
    </edge>
    <edge source="NLD" target="MDG">
      <data key="d0">139561</data>
    </edge>
    <edge source="NLD" target="MWI">
      <data key="d0">17724</data>
    </edge>
    <edge source="NLD" target="MYS">
      <data key="d0">27147626</data>
    </edge>
    <edge source="NLD" target="MRT">
      <data key="d0">20602177</data>
    </edge>
    <edge source="NLD" target="MUS">
      <data key="d0">1660841</data>
    </edge>
    <edge source="NLD" target="MEX">
      <data key="d0">6746723</data>
    </edge>
    <edge source="NLD" target="MDA">
      <data key="d0">3819461</data>
    </edge>
    <edge source="NLD" target="MAR">
      <data key="d0">18228376</data>
    </edge>
    <edge source="NLD" target="MOZ">
      <data key="d0">211715</data>
    </edge>
    <edge source="NLD" target="OMN">
      <data key="d0">3539134</data>
    </edge>
    <edge source="NLD" target="NZL">
      <data key="d0">3753492</data>
    </edge>
    <edge source="NLD" target="NIC">
      <data key="d0">4043860</data>
    </edge>
    <edge source="NLD" target="NER">
      <data key="d0">76861</data>
    </edge>
    <edge source="NLD" target="NOR">
      <data key="d0">350630725</data>
    </edge>
    <edge source="NLD" target="PAK">
      <data key="d0">6120230</data>
    </edge>
    <edge source="NLD" target="PAN">
      <data key="d0">5644360</data>
    </edge>
    <edge source="NLD" target="PRY">
      <data key="d0">94189</data>
    </edge>
    <edge source="NLD" target="PER">
      <data key="d0">4421443</data>
    </edge>
    <edge source="NLD" target="PHL">
      <data key="d0">5227584</data>
    </edge>
    <edge source="NLD" target="POL">
      <data key="d0">399900414</data>
    </edge>
    <edge source="NLD" target="PRT">
      <data key="d0">59864820</data>
    </edge>
    <edge source="NLD" target="ROU">
      <data key="d0">70913611</data>
    </edge>
    <edge source="NLD" target="RUS">
      <data key="d0">207740200</data>
    </edge>
    <edge source="NLD" target="SAU">
      <data key="d0">102685677</data>
    </edge>
    <edge source="NLD" target="SEN">
      <data key="d0">60404449</data>
    </edge>
    <edge source="NLD" target="SRB">
      <data key="d0">16433420</data>
    </edge>
    <edge source="NLD" target="IND">
      <data key="d0">2857151</data>
    </edge>
    <edge source="NLD" target="SGP">
      <data key="d0">9922593</data>
    </edge>
    <edge source="NLD" target="SVK">
      <data key="d0">42942409</data>
    </edge>
    <edge source="NLD" target="VNM">
      <data key="d0">1635351</data>
    </edge>
    <edge source="NLD" target="SVN">
      <data key="d0">28026594</data>
    </edge>
    <edge source="NLD" target="ZAF">
      <data key="d0">13174059</data>
    </edge>
    <edge source="NLD" target="ZWE">
      <data key="d0">50702</data>
    </edge>
    <edge source="NLD" target="ESP">
      <data key="d0">374554477</data>
    </edge>
    <edge source="NLD" target="SWE">
      <data key="d0">595323117</data>
    </edge>
    <edge source="NLD" target="CHE">
      <data key="d0">151231158</data>
    </edge>
    <edge source="NLD" target="THA">
      <data key="d0">14749799</data>
    </edge>
    <edge source="NLD" target="TGO">
      <data key="d0">1550883</data>
    </edge>
    <edge source="NLD" target="ARE">
      <data key="d0">73356676</data>
    </edge>
    <edge source="NLD" target="TUN">
      <data key="d0">7747316</data>
    </edge>
    <edge source="NLD" target="TUR">
      <data key="d0">20112901</data>
    </edge>
    <edge source="NLD" target="UGA">
      <data key="d0">102925</data>
    </edge>
    <edge source="NLD" target="UKR">
      <data key="d0">38654724</data>
    </edge>
    <edge source="NLD" target="MKD">
      <data key="d0">1717594</data>
    </edge>
    <edge source="NLD" target="EGY">
      <data key="d0">30551998</data>
    </edge>
    <edge source="NLD" target="GBR">
      <data key="d0">2238981029</data>
    </edge>
    <edge source="NLD" target="TZA">
      <data key="d0">81549</data>
    </edge>
    <edge source="NLD" target="USA">
      <data key="d0">191526960</data>
    </edge>
    <edge source="NLD" target="BFA">
      <data key="d0">1394104</data>
    </edge>
    <edge source="NLD" target="URY">
      <data key="d0">8556255</data>
    </edge>
    <edge source="NER" target="DZA">
      <data key="d0">156016</data>
    </edge>
    <edge source="NER" target="CHN">
      <data key="d0">290100</data>
    </edge>
    <edge source="NER" target="BEN">
      <data key="d0">8243202</data>
    </edge>
    <edge source="NER" target="GHA">
      <data key="d0">48328281</data>
    </edge>
    <edge source="NER" target="ITA">
      <data key="d0">1564860</data>
    </edge>
    <edge source="NER" target="CIV">
      <data key="d0">5070972</data>
    </edge>
    <edge source="NER" target="MYS">
      <data key="d0">92762</data>
    </edge>
    <edge source="NER" target="MRT">
      <data key="d0">139421</data>
    </edge>
    <edge source="NER" target="IND">
      <data key="d0">293536</data>
    </edge>
    <edge source="NER" target="SGP">
      <data key="d0">62062</data>
    </edge>
    <edge source="NER" target="VNM">
      <data key="d0">83784</data>
    </edge>
    <edge source="NER" target="ZAF">
      <data key="d0">22232</data>
    </edge>
    <edge source="NER" target="ESP">
      <data key="d0">178822</data>
    </edge>
    <edge source="NER" target="THA">
      <data key="d0">72000</data>
    </edge>
    <edge source="NER" target="TGO">
      <data key="d0">2539577</data>
    </edge>
    <edge source="NER" target="TUN">
      <data key="d0">32406</data>
    </edge>
    <edge source="NER" target="BFA">
      <data key="d0">1707019</data>
    </edge>
    <edge source="SAU" target="DZA">
      <data key="d0">1730935</data>
    </edge>
    <edge source="SAU" target="AZE">
      <data key="d0">65333</data>
    </edge>
    <edge source="SAU" target="AUS">
      <data key="d0">80000</data>
    </edge>
    <edge source="SAU" target="BEL">
      <data key="d0">29333</data>
    </edge>
    <edge source="SAU" target="CMR">
      <data key="d0">392267</data>
    </edge>
    <edge source="SAU" target="CAN">
      <data key="d0">793334</data>
    </edge>
    <edge source="SAU" target="CAF">
      <data key="d0">141334</data>
    </edge>
    <edge source="SAU" target="LKA">
      <data key="d0">932534</data>
    </edge>
    <edge source="SAU" target="CHN">
      <data key="d0">1262402</data>
    </edge>
    <edge source="SAU" target="COL">
      <data key="d0">92000</data>
    </edge>
    <edge source="SAU" target="BEN">
      <data key="d0">117067</data>
    </edge>
    <edge source="SAU" target="ETH">
      <data key="d0">2103203</data>
    </edge>
    <edge source="SAU" target="FRA">
      <data key="d0">130667</data>
    </edge>
    <edge source="SAU" target="DEU">
      <data key="d0">363734</data>
    </edge>
    <edge source="SAU" target="GHA">
      <data key="d0">314667</data>
    </edge>
    <edge source="SAU" target="HKG">
      <data key="d0">108000</data>
    </edge>
    <edge source="SAU" target="IDN">
      <data key="d0">2105336</data>
    </edge>
    <edge source="SAU" target="ITA">
      <data key="d0">77867</data>
    </edge>
    <edge source="SAU" target="JPN">
      <data key="d0">46133</data>
    </edge>
    <edge source="SAU" target="JOR">
      <data key="d0">56961671</data>
    </edge>
    <edge source="SAU" target="KOR">
      <data key="d0">65333</data>
    </edge>
    <edge source="SAU" target="LBN">
      <data key="d0">15555219</data>
    </edge>
    <edge source="SAU" target="MYS">
      <data key="d0">3933872</data>
    </edge>
    <edge source="SAU" target="MRT">
      <data key="d0">4042138</data>
    </edge>
    <edge source="SAU" target="MUS">
      <data key="d0">41067</data>
    </edge>
    <edge source="SAU" target="MAR">
      <data key="d0">528801</data>
    </edge>
    <edge source="SAU" target="MOZ">
      <data key="d0">56800</data>
    </edge>
    <edge source="SAU" target="OMN">
      <data key="d0">47613660</data>
    </edge>
    <edge source="SAU" target="NLD">
      <data key="d0">119467</data>
    </edge>
    <edge source="SAU" target="NER">
      <data key="d0">168534</data>
    </edge>
    <edge source="SAU" target="NOR">
      <data key="d0">2086136</data>
    </edge>
    <edge source="SAU" target="PAK">
      <data key="d0">2056003</data>
    </edge>
    <edge source="SAU" target="PHL">
      <data key="d0">226134</data>
    </edge>
    <edge source="SAU" target="RUS">
      <data key="d0">12581349</data>
    </edge>
    <edge source="SAU" target="SEN">
      <data key="d0">1928002</data>
    </edge>
    <edge source="SAU" target="IND">
      <data key="d0">1960802</data>
    </edge>
    <edge source="SAU" target="SGP">
      <data key="d0">717068</data>
    </edge>
    <edge source="SAU" target="VNM">
      <data key="d0">134934</data>
    </edge>
    <edge source="SAU" target="ZAF">
      <data key="d0">955201</data>
    </edge>
    <edge source="SAU" target="ESP">
      <data key="d0">445334</data>
    </edge>
    <edge source="SAU" target="SWE">
      <data key="d0">237867</data>
    </edge>
    <edge source="SAU" target="THA">
      <data key="d0">104267</data>
    </edge>
    <edge source="SAU" target="ARE">
      <data key="d0">100787593</data>
    </edge>
    <edge source="SAU" target="TUN">
      <data key="d0">197600</data>
    </edge>
    <edge source="SAU" target="TUR">
      <data key="d0">4341605</data>
    </edge>
    <edge source="SAU" target="EGY">
      <data key="d0">28038168</data>
    </edge>
    <edge source="SAU" target="GBR">
      <data key="d0">2687737</data>
    </edge>
    <edge source="SAU" target="TZA">
      <data key="d0">494667</data>
    </edge>
    <edge source="SAU" target="USA">
      <data key="d0">519734</data>
    </edge>
    <edge source="SEN" target="ALB">
      <data key="d0">1917313</data>
    </edge>
    <edge source="SEN" target="AUS">
      <data key="d0">65137</data>
    </edge>
    <edge source="SEN" target="AUT">
      <data key="d0">36937</data>
    </edge>
    <edge source="SEN" target="BEL">
      <data key="d0">2916679</data>
    </edge>
    <edge source="SEN" target="BEN">
      <data key="d0">61356</data>
    </edge>
    <edge source="SEN" target="FRA">
      <data key="d0">8689933</data>
    </edge>
    <edge source="SEN" target="GEO">
      <data key="d0">71979</data>
    </edge>
    <edge source="SEN" target="GMB">
      <data key="d0">405878</data>
    </edge>
    <edge source="SEN" target="DEU">
      <data key="d0">770294</data>
    </edge>
    <edge source="SEN" target="GHA">
      <data key="d0">204616</data>
    </edge>
    <edge source="SEN" target="ITA">
      <data key="d0">2673472</data>
    </edge>
    <edge source="SEN" target="CIV">
      <data key="d0">626522</data>
    </edge>
    <edge source="SEN" target="MRT">
      <data key="d0">440168</data>
    </edge>
    <edge source="SEN" target="MEX">
      <data key="d0">25062</data>
    </edge>
    <edge source="SEN" target="MAR">
      <data key="d0">446477</data>
    </edge>
    <edge source="SEN" target="NLD">
      <data key="d0">6451579</data>
    </edge>
    <edge source="SEN" target="NER">
      <data key="d0">597582</data>
    </edge>
    <edge source="SEN" target="SAU">
      <data key="d0">15830</data>
    </edge>
    <edge source="SEN" target="IND">
      <data key="d0">21382</data>
    </edge>
    <edge source="SEN" target="ZAF">
      <data key="d0">96540</data>
    </edge>
    <edge source="SEN" target="ESP">
      <data key="d0">12492245</data>
    </edge>
    <edge source="SEN" target="CHE">
      <data key="d0">487816</data>
    </edge>
    <edge source="SEN" target="TGO">
      <data key="d0">57433</data>
    </edge>
    <edge source="SEN" target="ARE">
      <data key="d0">30040</data>
    </edge>
    <edge source="SEN" target="TUR">
      <data key="d0">79591</data>
    </edge>
    <edge source="SEN" target="UKR">
      <data key="d0">160605</data>
    </edge>
    <edge source="SEN" target="GBR">
      <data key="d0">10288001</data>
    </edge>
    <edge source="SEN" target="USA">
      <data key="d0">103706</data>
    </edge>
    <edge source="SEN" target="BFA">
      <data key="d0">1682532</data>
    </edge>
    <edge source="VNM" target="DZA">
      <data key="d0">3348995</data>
    </edge>
    <edge source="VNM" target="AZE">
      <data key="d0">334504</data>
    </edge>
    <edge source="VNM" target="ARG">
      <data key="d0">1246800</data>
    </edge>
    <edge source="VNM" target="AUS">
      <data key="d0">117525544</data>
    </edge>
    <edge source="VNM" target="AUT">
      <data key="d0">497190</data>
    </edge>
    <edge source="VNM" target="ARM">
      <data key="d0">167561</data>
    </edge>
    <edge source="VNM" target="BEL">
      <data key="d0">7009843</data>
    </edge>
    <edge source="VNM" target="BRA">
      <data key="d0">1990606</data>
    </edge>
    <edge source="VNM" target="BGR">
      <data key="d0">2238437</data>
    </edge>
    <edge source="VNM" target="BLR">
      <data key="d0">672011</data>
    </edge>
    <edge source="VNM" target="KHM">
      <data key="d0">34187880</data>
    </edge>
    <edge source="VNM" target="CMR">
      <data key="d0">21480</data>
    </edge>
    <edge source="VNM" target="CAN">
      <data key="d0">61632588</data>
    </edge>
    <edge source="VNM" target="LKA">
      <data key="d0">1097403</data>
    </edge>
    <edge source="VNM" target="CHL">
      <data key="d0">714382</data>
    </edge>
    <edge source="VNM" target="CHN">
      <data key="d0">1168510911</data>
    </edge>
    <edge source="VNM" target="COL">
      <data key="d0">97363</data>
    </edge>
    <edge source="VNM" target="CRI">
      <data key="d0">282200</data>
    </edge>
    <edge source="VNM" target="HRV">
      <data key="d0">284565</data>
    </edge>
    <edge source="VNM" target="CZE">
      <data key="d0">1672536</data>
    </edge>
    <edge source="VNM" target="BEN">
      <data key="d0">83482</data>
    </edge>
    <edge source="VNM" target="DNK">
      <data key="d0">3162849</data>
    </edge>
    <edge source="VNM" target="EST">
      <data key="d0">2316798</data>
    </edge>
    <edge source="VNM" target="FIN">
      <data key="d0">1960350</data>
    </edge>
    <edge source="VNM" target="FRA">
      <data key="d0">18063316</data>
    </edge>
    <edge source="VNM" target="GEO">
      <data key="d0">474770</data>
    </edge>
    <edge source="VNM" target="DEU">
      <data key="d0">36781536</data>
    </edge>
    <edge source="VNM" target="GHA">
      <data key="d0">18357</data>
    </edge>
    <edge source="VNM" target="GRC">
      <data key="d0">934806</data>
    </edge>
    <edge source="VNM" target="GTM">
      <data key="d0">518247</data>
    </edge>
    <edge source="VNM" target="HND">
      <data key="d0">18720</data>
    </edge>
    <edge source="VNM" target="HKG">
      <data key="d0">19450210</data>
    </edge>
    <edge source="VNM" target="HUN">
      <data key="d0">586803</data>
    </edge>
    <edge source="VNM" target="IDN">
      <data key="d0">29280179</data>
    </edge>
    <edge source="VNM" target="IRL">
      <data key="d0">225252</data>
    </edge>
    <edge source="VNM" target="ISR">
      <data key="d0">25665996</data>
    </edge>
    <edge source="VNM" target="ITA">
      <data key="d0">25030976</data>
    </edge>
    <edge source="VNM" target="JPN">
      <data key="d0">63056411</data>
    </edge>
    <edge source="VNM" target="KAZ">
      <data key="d0">2622775</data>
    </edge>
    <edge source="VNM" target="JOR">
      <data key="d0">5918733</data>
    </edge>
    <edge source="VNM" target="KOR">
      <data key="d0">66616707</data>
    </edge>
    <edge source="VNM" target="LBN">
      <data key="d0">16102869</data>
    </edge>
    <edge source="VNM" target="LVA">
      <data key="d0">2861319</data>
    </edge>
    <edge source="VNM" target="LTU">
      <data key="d0">2944060</data>
    </edge>
    <edge source="VNM" target="MYS">
      <data key="d0">20397996</data>
    </edge>
    <edge source="VNM" target="MUS">
      <data key="d0">104393</data>
    </edge>
    <edge source="VNM" target="MEX">
      <data key="d0">37104</data>
    </edge>
    <edge source="VNM" target="MAR">
      <data key="d0">993708</data>
    </edge>
    <edge source="VNM" target="MOZ">
      <data key="d0">36658</data>
    </edge>
    <edge source="VNM" target="OMN">
      <data key="d0">102639</data>
    </edge>
    <edge source="VNM" target="NLD">
      <data key="d0">197533022</data>
    </edge>
    <edge source="VNM" target="NZL">
      <data key="d0">15491665</data>
    </edge>
    <edge source="VNM" target="NOR">
      <data key="d0">8320498</data>
    </edge>
    <edge source="VNM" target="PAK">
      <data key="d0">4184519</data>
    </edge>
    <edge source="VNM" target="PAN">
      <data key="d0">151479</data>
    </edge>
    <edge source="VNM" target="PRY">
      <data key="d0">199140</data>
    </edge>
    <edge source="VNM" target="PER">
      <data key="d0">87798</data>
    </edge>
    <edge source="VNM" target="PHL">
      <data key="d0">9429079</data>
    </edge>
    <edge source="VNM" target="POL">
      <data key="d0">3987390</data>
    </edge>
    <edge source="VNM" target="PRT">
      <data key="d0">501986</data>
    </edge>
    <edge source="VNM" target="ROU">
      <data key="d0">1048419</data>
    </edge>
    <edge source="VNM" target="RUS">
      <data key="d0">85031487</data>
    </edge>
    <edge source="VNM" target="SAU">
      <data key="d0">11174738</data>
    </edge>
    <edge source="VNM" target="SEN">
      <data key="d0">86255</data>
    </edge>
    <edge source="VNM" target="IND">
      <data key="d0">18240226</data>
    </edge>
    <edge source="VNM" target="SGP">
      <data key="d0">24348459</data>
    </edge>
    <edge source="VNM" target="SVK">
      <data key="d0">255133</data>
    </edge>
    <edge source="VNM" target="SVN">
      <data key="d0">939130</data>
    </edge>
    <edge source="VNM" target="ZAF">
      <data key="d0">10260146</data>
    </edge>
    <edge source="VNM" target="ZWE">
      <data key="d0">169981</data>
    </edge>
    <edge source="VNM" target="ESP">
      <data key="d0">14654274</data>
    </edge>
    <edge source="VNM" target="SWE">
      <data key="d0">7305940</data>
    </edge>
    <edge source="VNM" target="CHE">
      <data key="d0">5458399</data>
    </edge>
    <edge source="VNM" target="THA">
      <data key="d0">56522311</data>
    </edge>
    <edge source="VNM" target="TGO">
      <data key="d0">82843</data>
    </edge>
    <edge source="VNM" target="ARE">
      <data key="d0">22992217</data>
    </edge>
    <edge source="VNM" target="TUN">
      <data key="d0">3206737</data>
    </edge>
    <edge source="VNM" target="TUR">
      <data key="d0">4766603</data>
    </edge>
    <edge source="VNM" target="UKR">
      <data key="d0">8303622</data>
    </edge>
    <edge source="VNM" target="EGY">
      <data key="d0">17438216</data>
    </edge>
    <edge source="VNM" target="GBR">
      <data key="d0">51422337</data>
    </edge>
    <edge source="VNM" target="USA">
      <data key="d0">447841742</data>
    </edge>
    <edge source="VNM" target="BFA">
      <data key="d0">43558</data>
    </edge>
    <edge source="VNM" target="URY">
      <data key="d0">1108929</data>
    </edge>
    <edge source="ESP" target="ALB">
      <data key="d0">127526</data>
    </edge>
    <edge source="ESP" target="DZA">
      <data key="d0">103584498</data>
    </edge>
    <edge source="ESP" target="AZE">
      <data key="d0">1060735</data>
    </edge>
    <edge source="ESP" target="ARG">
      <data key="d0">1084089</data>
    </edge>
    <edge source="ESP" target="AUS">
      <data key="d0">21395495</data>
    </edge>
    <edge source="ESP" target="AUT">
      <data key="d0">204138125</data>
    </edge>
    <edge source="ESP" target="ARM">
      <data key="d0">2011817</data>
    </edge>
    <edge source="ESP" target="BEL">
      <data key="d0">534923482</data>
    </edge>
    <edge source="ESP" target="BOL">
      <data key="d0">58378</data>
    </edge>
    <edge source="ESP" target="BWA">
      <data key="d0">11107</data>
    </edge>
    <edge source="ESP" target="BRA">
      <data key="d0">109657557</data>
    </edge>
    <edge source="ESP" target="BGR">
      <data key="d0">13184439</data>
    </edge>
    <edge source="ESP" target="BLR">
      <data key="d0">24125373</data>
    </edge>
    <edge source="ESP" target="KHM">
      <data key="d0">187424</data>
    </edge>
    <edge source="ESP" target="CMR">
      <data key="d0">1939492</data>
    </edge>
    <edge source="ESP" target="CAN">
      <data key="d0">72860155</data>
    </edge>
    <edge source="ESP" target="LKA">
      <data key="d0">232467</data>
    </edge>
    <edge source="ESP" target="CHL">
      <data key="d0">3750284</data>
    </edge>
    <edge source="ESP" target="CHN">
      <data key="d0">13477442</data>
    </edge>
    <edge source="ESP" target="COL">
      <data key="d0">10486000</data>
    </edge>
    <edge source="ESP" target="CRI">
      <data key="d0">2230302</data>
    </edge>
    <edge source="ESP" target="HRV">
      <data key="d0">17118420</data>
    </edge>
    <edge source="ESP" target="CZE">
      <data key="d0">232856984</data>
    </edge>
    <edge source="ESP" target="BEN">
      <data key="d0">584456</data>
    </edge>
    <edge source="ESP" target="DNK">
      <data key="d0">225626887</data>
    </edge>
    <edge source="ESP" target="ECU">
      <data key="d0">1418501</data>
    </edge>
    <edge source="ESP" target="SLV">
      <data key="d0">805771</data>
    </edge>
    <edge source="ESP" target="ETH">
      <data key="d0">65837</data>
    </edge>
    <edge source="ESP" target="EST">
      <data key="d0">19869832</data>
    </edge>
    <edge source="ESP" target="FIN">
      <data key="d0">114057828</data>
    </edge>
    <edge source="ESP" target="FRA">
      <data key="d0">3240850900</data>
    </edge>
    <edge source="ESP" target="GEO">
      <data key="d0">2462280</data>
    </edge>
    <edge source="ESP" target="GMB">
      <data key="d0">101838</data>
    </edge>
    <edge source="ESP" target="PSE">
      <data key="d0">32803</data>
    </edge>
    <edge source="ESP" target="DEU">
      <data key="d0">3376518850</data>
    </edge>
    <edge source="ESP" target="GHA">
      <data key="d0">5372445</data>
    </edge>
    <edge source="ESP" target="GRC">
      <data key="d0">32661376</data>
    </edge>
    <edge source="ESP" target="GTM">
      <data key="d0">1730124</data>
    </edge>
    <edge source="ESP" target="HND">
      <data key="d0">674034</data>
    </edge>
    <edge source="ESP" target="HKG">
      <data key="d0">3097371</data>
    </edge>
    <edge source="ESP" target="HUN">
      <data key="d0">56633488</data>
    </edge>
    <edge source="ESP" target="IDN">
      <data key="d0">2098456</data>
    </edge>
    <edge source="ESP" target="IRL">
      <data key="d0">78016094</data>
    </edge>
    <edge source="ESP" target="ISR">
      <data key="d0">15057020</data>
    </edge>
    <edge source="ESP" target="ITA">
      <data key="d0">1123331829</data>
    </edge>
    <edge source="ESP" target="CIV">
      <data key="d0">599850</data>
    </edge>
    <edge source="ESP" target="JAM">
      <data key="d0">517285</data>
    </edge>
    <edge source="ESP" target="JPN">
      <data key="d0">42047309</data>
    </edge>
    <edge source="ESP" target="KAZ">
      <data key="d0">5198363</data>
    </edge>
    <edge source="ESP" target="JOR">
      <data key="d0">3473989</data>
    </edge>
    <edge source="ESP" target="KOR">
      <data key="d0">10150252</data>
    </edge>
    <edge source="ESP" target="KGZ">
      <data key="d0">127432</data>
    </edge>
    <edge source="ESP" target="LBN">
      <data key="d0">6184989</data>
    </edge>
    <edge source="ESP" target="LVA">
      <data key="d0">50054624</data>
    </edge>
    <edge source="ESP" target="LTU">
      <data key="d0">80138706</data>
    </edge>
    <edge source="ESP" target="MYS">
      <data key="d0">6826146</data>
    </edge>
    <edge source="ESP" target="MRT">
      <data key="d0">2874276</data>
    </edge>
    <edge source="ESP" target="MUS">
      <data key="d0">1099553</data>
    </edge>
    <edge source="ESP" target="MEX">
      <data key="d0">25853788</data>
    </edge>
    <edge source="ESP" target="MDA">
      <data key="d0">4198137</data>
    </edge>
    <edge source="ESP" target="MAR">
      <data key="d0">41201820</data>
    </edge>
    <edge source="ESP" target="MOZ">
      <data key="d0">214690</data>
    </edge>
    <edge source="ESP" target="OMN">
      <data key="d0">7218338</data>
    </edge>
    <edge source="ESP" target="NAM">
      <data key="d0">53233</data>
    </edge>
    <edge source="ESP" target="NLD">
      <data key="d0">1268267357</data>
    </edge>
    <edge source="ESP" target="NZL">
      <data key="d0">3609741</data>
    </edge>
    <edge source="ESP" target="NIC">
      <data key="d0">235237</data>
    </edge>
    <edge source="ESP" target="NER">
      <data key="d0">58787</data>
    </edge>
    <edge source="ESP" target="NOR">
      <data key="d0">150192944</data>
    </edge>
    <edge source="ESP" target="PAK">
      <data key="d0">2860915</data>
    </edge>
    <edge source="ESP" target="PAN">
      <data key="d0">4099439</data>
    </edge>
    <edge source="ESP" target="PRY">
      <data key="d0">124755</data>
    </edge>
    <edge source="ESP" target="PER">
      <data key="d0">872777</data>
    </edge>
    <edge source="ESP" target="PHL">
      <data key="d0">3095799</data>
    </edge>
    <edge source="ESP" target="POL">
      <data key="d0">605507726</data>
    </edge>
    <edge source="ESP" target="PRT">
      <data key="d0">678138192</data>
    </edge>
    <edge source="ESP" target="ROU">
      <data key="d0">39075806</data>
    </edge>
    <edge source="ESP" target="RUS">
      <data key="d0">413731942</data>
    </edge>
    <edge source="ESP" target="SAU">
      <data key="d0">86479152</data>
    </edge>
    <edge source="ESP" target="SEN">
      <data key="d0">2418602</data>
    </edge>
    <edge source="ESP" target="SRB">
      <data key="d0">6746618</data>
    </edge>
    <edge source="ESP" target="IND">
      <data key="d0">5750414</data>
    </edge>
    <edge source="ESP" target="SGP">
      <data key="d0">6488516</data>
    </edge>
    <edge source="ESP" target="SVK">
      <data key="d0">52713812</data>
    </edge>
    <edge source="ESP" target="VNM">
      <data key="d0">3235477</data>
    </edge>
    <edge source="ESP" target="SVN">
      <data key="d0">26030672</data>
    </edge>
    <edge source="ESP" target="ZAF">
      <data key="d0">20484762</data>
    </edge>
    <edge source="ESP" target="ZWE">
      <data key="d0">10781</data>
    </edge>
    <edge source="ESP" target="SWE">
      <data key="d0">324378941</data>
    </edge>
    <edge source="ESP" target="CHE">
      <data key="d0">248092133</data>
    </edge>
    <edge source="ESP" target="THA">
      <data key="d0">7623573</data>
    </edge>
    <edge source="ESP" target="TGO">
      <data key="d0">297502</data>
    </edge>
    <edge source="ESP" target="ARE">
      <data key="d0">59991131</data>
    </edge>
    <edge source="ESP" target="TUN">
      <data key="d0">4401116</data>
    </edge>
    <edge source="ESP" target="TUR">
      <data key="d0">17328496</data>
    </edge>
    <edge source="ESP" target="UGA">
      <data key="d0">10600</data>
    </edge>
    <edge source="ESP" target="UKR">
      <data key="d0">28971084</data>
    </edge>
    <edge source="ESP" target="MKD">
      <data key="d0">243750</data>
    </edge>
    <edge source="ESP" target="EGY">
      <data key="d0">9322107</data>
    </edge>
    <edge source="ESP" target="GBR">
      <data key="d0">2013398244</data>
    </edge>
    <edge source="ESP" target="TZA">
      <data key="d0">147689</data>
    </edge>
    <edge source="ESP" target="USA">
      <data key="d0">379289673</data>
    </edge>
    <edge source="ESP" target="BFA">
      <data key="d0">213274</data>
    </edge>
    <edge source="ESP" target="URY">
      <data key="d0">1729116</data>
    </edge>
    <edge source="SWE" target="AUS">
      <data key="d0">1533018</data>
    </edge>
    <edge source="SWE" target="AUT">
      <data key="d0">3199618</data>
    </edge>
    <edge source="SWE" target="BEL">
      <data key="d0">7275120</data>
    </edge>
    <edge source="SWE" target="BGR">
      <data key="d0">183472</data>
    </edge>
    <edge source="SWE" target="CAN">
      <data key="d0">2631932</data>
    </edge>
    <edge source="SWE" target="CHL">
      <data key="d0">497131</data>
    </edge>
    <edge source="SWE" target="CHN">
      <data key="d0">16300532</data>
    </edge>
    <edge source="SWE" target="HRV">
      <data key="d0">147899</data>
    </edge>
    <edge source="SWE" target="CZE">
      <data key="d0">4047162</data>
    </edge>
    <edge source="SWE" target="DNK">
      <data key="d0">82677001</data>
    </edge>
    <edge source="SWE" target="ECU">
      <data key="d0">20369</data>
    </edge>
    <edge source="SWE" target="EST">
      <data key="d0">14526771</data>
    </edge>
    <edge source="SWE" target="FIN">
      <data key="d0">108662441</data>
    </edge>
    <edge source="SWE" target="FRA">
      <data key="d0">6105061</data>
    </edge>
    <edge source="SWE" target="DEU">
      <data key="d0">31332553</data>
    </edge>
    <edge source="SWE" target="GRC">
      <data key="d0">239119</data>
    </edge>
    <edge source="SWE" target="HKG">
      <data key="d0">445027</data>
    </edge>
    <edge source="SWE" target="HUN">
      <data key="d0">2512373</data>
    </edge>
    <edge source="SWE" target="IRL">
      <data key="d0">38082</data>
    </edge>
    <edge source="SWE" target="ISR">
      <data key="d0">85463</data>
    </edge>
    <edge source="SWE" target="ITA">
      <data key="d0">30700659</data>
    </edge>
    <edge source="SWE" target="JPN">
      <data key="d0">1814795</data>
    </edge>
    <edge source="SWE" target="KAZ">
      <data key="d0">37639</data>
    </edge>
    <edge source="SWE" target="KOR">
      <data key="d0">10332</data>
    </edge>
    <edge source="SWE" target="LBN">
      <data key="d0">275872</data>
    </edge>
    <edge source="SWE" target="LVA">
      <data key="d0">4844816</data>
    </edge>
    <edge source="SWE" target="LTU">
      <data key="d0">392037</data>
    </edge>
    <edge source="SWE" target="MYS">
      <data key="d0">175206</data>
    </edge>
    <edge source="SWE" target="NLD">
      <data key="d0">7477486</data>
    </edge>
    <edge source="SWE" target="NZL">
      <data key="d0">27602</data>
    </edge>
    <edge source="SWE" target="NOR">
      <data key="d0">72082407</data>
    </edge>
    <edge source="SWE" target="PER">
      <data key="d0">28340</data>
    </edge>
    <edge source="SWE" target="POL">
      <data key="d0">6429200</data>
    </edge>
    <edge source="SWE" target="PRT">
      <data key="d0">163103</data>
    </edge>
    <edge source="SWE" target="ROU">
      <data key="d0">275725</data>
    </edge>
    <edge source="SWE" target="RUS">
      <data key="d0">5553464</data>
    </edge>
    <edge source="SWE" target="SRB">
      <data key="d0">69817</data>
    </edge>
    <edge source="SWE" target="SGP">
      <data key="d0">523110</data>
    </edge>
    <edge source="SWE" target="SVK">
      <data key="d0">675732</data>
    </edge>
    <edge source="SWE" target="SVN">
      <data key="d0">418606</data>
    </edge>
    <edge source="SWE" target="ZAF">
      <data key="d0">1103047</data>
    </edge>
    <edge source="SWE" target="ESP">
      <data key="d0">5004081</data>
    </edge>
    <edge source="SWE" target="CHE">
      <data key="d0">2032511</data>
    </edge>
    <edge source="SWE" target="THA">
      <data key="d0">182587</data>
    </edge>
    <edge source="SWE" target="ARE">
      <data key="d0">174321</data>
    </edge>
    <edge source="SWE" target="TUR">
      <data key="d0">357793</data>
    </edge>
    <edge source="SWE" target="GBR">
      <data key="d0">20936635</data>
    </edge>
    <edge source="SWE" target="USA">
      <data key="d0">7780813</data>
    </edge>
    <edge source="THA" target="ALB">
      <data key="d0">24855</data>
    </edge>
    <edge source="THA" target="DZA">
      <data key="d0">8718856</data>
    </edge>
    <edge source="THA" target="AZE">
      <data key="d0">1023834</data>
    </edge>
    <edge source="THA" target="ARG">
      <data key="d0">5060037</data>
    </edge>
    <edge source="THA" target="AUS">
      <data key="d0">64368096</data>
    </edge>
    <edge source="THA" target="AUT">
      <data key="d0">2336378</data>
    </edge>
    <edge source="THA" target="ARM">
      <data key="d0">33219</data>
    </edge>
    <edge source="THA" target="BEL">
      <data key="d0">15166824</data>
    </edge>
    <edge source="THA" target="BOL">
      <data key="d0">102718</data>
    </edge>
    <edge source="THA" target="BRA">
      <data key="d0">3759067</data>
    </edge>
    <edge source="THA" target="BGR">
      <data key="d0">233673</data>
    </edge>
    <edge source="THA" target="BLR">
      <data key="d0">62242</data>
    </edge>
    <edge source="THA" target="KHM">
      <data key="d0">29448627</data>
    </edge>
    <edge source="THA" target="CMR">
      <data key="d0">27823</data>
    </edge>
    <edge source="THA" target="CAN">
      <data key="d0">77661088</data>
    </edge>
    <edge source="THA" target="LKA">
      <data key="d0">2669154</data>
    </edge>
    <edge source="THA" target="CHL">
      <data key="d0">8274613</data>
    </edge>
    <edge source="THA" target="CHN">
      <data key="d0">1530431469</data>
    </edge>
    <edge source="THA" target="COL">
      <data key="d0">2002913</data>
    </edge>
    <edge source="THA" target="CRI">
      <data key="d0">1174870</data>
    </edge>
    <edge source="THA" target="HRV">
      <data key="d0">1273323</data>
    </edge>
    <edge source="THA" target="CZE">
      <data key="d0">3416991</data>
    </edge>
    <edge source="THA" target="BEN">
      <data key="d0">724932</data>
    </edge>
    <edge source="THA" target="DNK">
      <data key="d0">7542956</data>
    </edge>
    <edge source="THA" target="ECU">
      <data key="d0">372814</data>
    </edge>
    <edge source="THA" target="SLV">
      <data key="d0">22386</data>
    </edge>
    <edge source="THA" target="ETH">
      <data key="d0">64601</data>
    </edge>
    <edge source="THA" target="EST">
      <data key="d0">7403645</data>
    </edge>
    <edge source="THA" target="FIN">
      <data key="d0">9249886</data>
    </edge>
    <edge source="THA" target="FRA">
      <data key="d0">42081047</data>
    </edge>
    <edge source="THA" target="GEO">
      <data key="d0">1082228</data>
    </edge>
    <edge source="THA" target="GMB">
      <data key="d0">22610</data>
    </edge>
    <edge source="THA" target="DEU">
      <data key="d0">70586632</data>
    </edge>
    <edge source="THA" target="GHA">
      <data key="d0">685190</data>
    </edge>
    <edge source="THA" target="GRC">
      <data key="d0">5500258</data>
    </edge>
    <edge source="THA" target="GTM">
      <data key="d0">250010</data>
    </edge>
    <edge source="THA" target="HND">
      <data key="d0">248801</data>
    </edge>
    <edge source="THA" target="HKG">
      <data key="d0">156059758</data>
    </edge>
    <edge source="THA" target="HUN">
      <data key="d0">1076645</data>
    </edge>
    <edge source="THA" target="IDN">
      <data key="d0">132274034</data>
    </edge>
    <edge source="THA" target="IRL">
      <data key="d0">1533564</data>
    </edge>
    <edge source="THA" target="ISR">
      <data key="d0">11555226</data>
    </edge>
    <edge source="THA" target="ITA">
      <data key="d0">27086352</data>
    </edge>
    <edge source="THA" target="JAM">
      <data key="d0">1417227</data>
    </edge>
    <edge source="THA" target="JPN">
      <data key="d0">315168881</data>
    </edge>
    <edge source="THA" target="KAZ">
      <data key="d0">671250</data>
    </edge>
    <edge source="THA" target="JOR">
      <data key="d0">4797975</data>
    </edge>
    <edge source="THA" target="KOR">
      <data key="d0">56005504</data>
    </edge>
    <edge source="THA" target="KGZ">
      <data key="d0">93725</data>
    </edge>
    <edge source="THA" target="LBN">
      <data key="d0">6393681</data>
    </edge>
    <edge source="THA" target="LVA">
      <data key="d0">757401</data>
    </edge>
    <edge source="THA" target="LTU">
      <data key="d0">2921500</data>
    </edge>
    <edge source="THA" target="MDG">
      <data key="d0">155877</data>
    </edge>
    <edge source="THA" target="MYS">
      <data key="d0">51933768</data>
    </edge>
    <edge source="THA" target="MRT">
      <data key="d0">744669</data>
    </edge>
    <edge source="THA" target="MUS">
      <data key="d0">2198429</data>
    </edge>
    <edge source="THA" target="MEX">
      <data key="d0">11937755</data>
    </edge>
    <edge source="THA" target="MDA">
      <data key="d0">60259</data>
    </edge>
    <edge source="THA" target="MAR">
      <data key="d0">981822</data>
    </edge>
    <edge source="THA" target="MOZ">
      <data key="d0">166576</data>
    </edge>
    <edge source="THA" target="OMN">
      <data key="d0">1653710</data>
    </edge>
    <edge source="THA" target="NAM">
      <data key="d0">159012</data>
    </edge>
    <edge source="THA" target="NLD">
      <data key="d0">112174180</data>
    </edge>
    <edge source="THA" target="NZL">
      <data key="d0">10507745</data>
    </edge>
    <edge source="THA" target="NER">
      <data key="d0">67580</data>
    </edge>
    <edge source="THA" target="NOR">
      <data key="d0">11232640</data>
    </edge>
    <edge source="THA" target="PAK">
      <data key="d0">13358880</data>
    </edge>
    <edge source="THA" target="PAN">
      <data key="d0">1166787</data>
    </edge>
    <edge source="THA" target="PRY">
      <data key="d0">56970</data>
    </edge>
    <edge source="THA" target="PER">
      <data key="d0">118206</data>
    </edge>
    <edge source="THA" target="PHL">
      <data key="d0">22229328</data>
    </edge>
    <edge source="THA" target="POL">
      <data key="d0">11833244</data>
    </edge>
    <edge source="THA" target="PRT">
      <data key="d0">3458784</data>
    </edge>
    <edge source="THA" target="ROU">
      <data key="d0">1676506</data>
    </edge>
    <edge source="THA" target="RUS">
      <data key="d0">40131528</data>
    </edge>
    <edge source="THA" target="SAU">
      <data key="d0">29595579</data>
    </edge>
    <edge source="THA" target="SEN">
      <data key="d0">773041</data>
    </edge>
    <edge source="THA" target="SRB">
      <data key="d0">93453</data>
    </edge>
    <edge source="THA" target="IND">
      <data key="d0">19405631</data>
    </edge>
    <edge source="THA" target="SGP">
      <data key="d0">44754500</data>
    </edge>
    <edge source="THA" target="SVK">
      <data key="d0">688230</data>
    </edge>
    <edge source="THA" target="VNM">
      <data key="d0">319540081</data>
    </edge>
    <edge source="THA" target="SVN">
      <data key="d0">1155769</data>
    </edge>
    <edge source="THA" target="ZAF">
      <data key="d0">6104240</data>
    </edge>
    <edge source="THA" target="ESP">
      <data key="d0">26788265</data>
    </edge>
    <edge source="THA" target="SWE">
      <data key="d0">13557312</data>
    </edge>
    <edge source="THA" target="CHE">
      <data key="d0">11305866</data>
    </edge>
    <edge source="THA" target="TGO">
      <data key="d0">373687</data>
    </edge>
    <edge source="THA" target="ARE">
      <data key="d0">48205075</data>
    </edge>
    <edge source="THA" target="TUN">
      <data key="d0">1255427</data>
    </edge>
    <edge source="THA" target="TUR">
      <data key="d0">7060458</data>
    </edge>
    <edge source="THA" target="UKR">
      <data key="d0">9285717</data>
    </edge>
    <edge source="THA" target="MKD">
      <data key="d0">13650</data>
    </edge>
    <edge source="THA" target="EGY">
      <data key="d0">6742476</data>
    </edge>
    <edge source="THA" target="GBR">
      <data key="d0">67108053</data>
    </edge>
    <edge source="THA" target="TZA">
      <data key="d0">23300</data>
    </edge>
    <edge source="THA" target="USA">
      <data key="d0">575617136</data>
    </edge>
    <edge source="THA" target="URY">
      <data key="d0">1478572</data>
    </edge>
    <edge source="ARE" target="DZA">
      <data key="d0">12685343</data>
    </edge>
    <edge source="ARE" target="AZE">
      <data key="d0">1310600</data>
    </edge>
    <edge source="ARE" target="AUS">
      <data key="d0">1662455</data>
    </edge>
    <edge source="ARE" target="AUT">
      <data key="d0">14767</data>
    </edge>
    <edge source="ARE" target="ARM">
      <data key="d0">1406676</data>
    </edge>
    <edge source="ARE" target="BEL">
      <data key="d0">1044072</data>
    </edge>
    <edge source="ARE" target="BDI">
      <data key="d0">163605</data>
    </edge>
    <edge source="ARE" target="KHM">
      <data key="d0">89395</data>
    </edge>
    <edge source="ARE" target="CMR">
      <data key="d0">2785618</data>
    </edge>
    <edge source="ARE" target="CAN">
      <data key="d0">4552536</data>
    </edge>
    <edge source="ARE" target="LKA">
      <data key="d0">3312683</data>
    </edge>
    <edge source="ARE" target="CHN">
      <data key="d0">4631703</data>
    </edge>
    <edge source="ARE" target="CZE">
      <data key="d0">26280</data>
    </edge>
    <edge source="ARE" target="BEN">
      <data key="d0">216405</data>
    </edge>
    <edge source="ARE" target="DNK">
      <data key="d0">238259</data>
    </edge>
    <edge source="ARE" target="ETH">
      <data key="d0">3297842</data>
    </edge>
    <edge source="ARE" target="FRA">
      <data key="d0">1393336</data>
    </edge>
    <edge source="ARE" target="GEO">
      <data key="d0">123946</data>
    </edge>
    <edge source="ARE" target="GMB">
      <data key="d0">533518</data>
    </edge>
    <edge source="ARE" target="PSE">
      <data key="d0">255904</data>
    </edge>
    <edge source="ARE" target="DEU">
      <data key="d0">619963</data>
    </edge>
    <edge source="ARE" target="GHA">
      <data key="d0">447647</data>
    </edge>
    <edge source="ARE" target="GRC">
      <data key="d0">494424</data>
    </edge>
    <edge source="ARE" target="HKG">
      <data key="d0">2470803</data>
    </edge>
    <edge source="ARE" target="IDN">
      <data key="d0">5857986</data>
    </edge>
    <edge source="ARE" target="ITA">
      <data key="d0">337797</data>
    </edge>
    <edge source="ARE" target="CIV">
      <data key="d0">181061</data>
    </edge>
    <edge source="ARE" target="JPN">
      <data key="d0">5146151</data>
    </edge>
    <edge source="ARE" target="KAZ">
      <data key="d0">217732</data>
    </edge>
    <edge source="ARE" target="JOR">
      <data key="d0">6442054</data>
    </edge>
    <edge source="ARE" target="KOR">
      <data key="d0">503715</data>
    </edge>
    <edge source="ARE" target="LBN">
      <data key="d0">2471932</data>
    </edge>
    <edge source="ARE" target="MDG">
      <data key="d0">36506</data>
    </edge>
    <edge source="ARE" target="MYS">
      <data key="d0">2221051</data>
    </edge>
    <edge source="ARE" target="MRT">
      <data key="d0">970691</data>
    </edge>
    <edge source="ARE" target="MUS">
      <data key="d0">424858</data>
    </edge>
    <edge source="ARE" target="MAR">
      <data key="d0">3542885</data>
    </edge>
    <edge source="ARE" target="MOZ">
      <data key="d0">352302</data>
    </edge>
    <edge source="ARE" target="OMN">
      <data key="d0">139165336</data>
    </edge>
    <edge source="ARE" target="NLD">
      <data key="d0">580258</data>
    </edge>
    <edge source="ARE" target="NZL">
      <data key="d0">410049</data>
    </edge>
    <edge source="ARE" target="NER">
      <data key="d0">337710</data>
    </edge>
    <edge source="ARE" target="PAK">
      <data key="d0">18375476</data>
    </edge>
    <edge source="ARE" target="PAN">
      <data key="d0">18587</data>
    </edge>
    <edge source="ARE" target="PER">
      <data key="d0">29410</data>
    </edge>
    <edge source="ARE" target="PHL">
      <data key="d0">110506</data>
    </edge>
    <edge source="ARE" target="PRT">
      <data key="d0">117670</data>
    </edge>
    <edge source="ARE" target="RUS">
      <data key="d0">3165932</data>
    </edge>
    <edge source="ARE" target="SAU">
      <data key="d0">77582036</data>
    </edge>
    <edge source="ARE" target="SEN">
      <data key="d0">5538101</data>
    </edge>
    <edge source="ARE" target="IND">
      <data key="d0">85349976</data>
    </edge>
    <edge source="ARE" target="SGP">
      <data key="d0">2548324</data>
    </edge>
    <edge source="ARE" target="VNM">
      <data key="d0">1576890</data>
    </edge>
    <edge source="ARE" target="SVN">
      <data key="d0">14217</data>
    </edge>
    <edge source="ARE" target="ZAF">
      <data key="d0">1736640</data>
    </edge>
    <edge source="ARE" target="ZWE">
      <data key="d0">12514</data>
    </edge>
    <edge source="ARE" target="ESP">
      <data key="d0">1554503</data>
    </edge>
    <edge source="ARE" target="SWE">
      <data key="d0">548056</data>
    </edge>
    <edge source="ARE" target="THA">
      <data key="d0">174443</data>
    </edge>
    <edge source="ARE" target="TGO">
      <data key="d0">260414</data>
    </edge>
    <edge source="ARE" target="TUN">
      <data key="d0">3447005</data>
    </edge>
    <edge source="ARE" target="TUR">
      <data key="d0">2328151</data>
    </edge>
    <edge source="ARE" target="UGA">
      <data key="d0">180381</data>
    </edge>
    <edge source="ARE" target="EGY">
      <data key="d0">37072617</data>
    </edge>
    <edge source="ARE" target="GBR">
      <data key="d0">4553670</data>
    </edge>
    <edge source="ARE" target="TZA">
      <data key="d0">5259342</data>
    </edge>
    <edge source="ARE" target="USA">
      <data key="d0">8364855</data>
    </edge>
    <edge source="ARE" target="BFA">
      <data key="d0">25133</data>
    </edge>
    <edge source="TUN" target="DZA">
      <data key="d0">9271566</data>
    </edge>
    <edge source="TUN" target="AZE">
      <data key="d0">949605</data>
    </edge>
    <edge source="TUN" target="AUS">
      <data key="d0">313949</data>
    </edge>
    <edge source="TUN" target="AUT">
      <data key="d0">320350</data>
    </edge>
    <edge source="TUN" target="BEL">
      <data key="d0">5766554</data>
    </edge>
    <edge source="TUN" target="BRA">
      <data key="d0">1924921</data>
    </edge>
    <edge source="TUN" target="BGR">
      <data key="d0">24709</data>
    </edge>
    <edge source="TUN" target="CMR">
      <data key="d0">12157</data>
    </edge>
    <edge source="TUN" target="CAN">
      <data key="d0">2720559</data>
    </edge>
    <edge source="TUN" target="CHN">
      <data key="d0">183717</data>
    </edge>
    <edge source="TUN" target="COL">
      <data key="d0">45208</data>
    </edge>
    <edge source="TUN" target="HRV">
      <data key="d0">135184</data>
    </edge>
    <edge source="TUN" target="CZE">
      <data key="d0">103106</data>
    </edge>
    <edge source="TUN" target="DNK">
      <data key="d0">683743</data>
    </edge>
    <edge source="TUN" target="ETH">
      <data key="d0">476542</data>
    </edge>
    <edge source="TUN" target="FRA">
      <data key="d0">63178173</data>
    </edge>
    <edge source="TUN" target="DEU">
      <data key="d0">17867493</data>
    </edge>
    <edge source="TUN" target="GRC">
      <data key="d0">855165</data>
    </edge>
    <edge source="TUN" target="HKG">
      <data key="d0">129176</data>
    </edge>
    <edge source="TUN" target="HUN">
      <data key="d0">444172</data>
    </edge>
    <edge source="TUN" target="IDN">
      <data key="d0">12117350</data>
    </edge>
    <edge source="TUN" target="ITA">
      <data key="d0">32531637</data>
    </edge>
    <edge source="TUN" target="CIV">
      <data key="d0">264115</data>
    </edge>
    <edge source="TUN" target="JPN">
      <data key="d0">24265</data>
    </edge>
    <edge source="TUN" target="KAZ">
      <data key="d0">34121</data>
    </edge>
    <edge source="TUN" target="JOR">
      <data key="d0">241196</data>
    </edge>
    <edge source="TUN" target="LBN">
      <data key="d0">327882</data>
    </edge>
    <edge source="TUN" target="LVA">
      <data key="d0">134071</data>
    </edge>
    <edge source="TUN" target="MYS">
      <data key="d0">15459862</data>
    </edge>
    <edge source="TUN" target="MRT">
      <data key="d0">4060156</data>
    </edge>
    <edge source="TUN" target="MUS">
      <data key="d0">327727</data>
    </edge>
    <edge source="TUN" target="MAR">
      <data key="d0">56228317</data>
    </edge>
    <edge source="TUN" target="OMN">
      <data key="d0">100814</data>
    </edge>
    <edge source="TUN" target="NLD">
      <data key="d0">4783271</data>
    </edge>
    <edge source="TUN" target="NZL">
      <data key="d0">118102</data>
    </edge>
    <edge source="TUN" target="NER">
      <data key="d0">19902</data>
    </edge>
    <edge source="TUN" target="NOR">
      <data key="d0">118041</data>
    </edge>
    <edge source="TUN" target="POL">
      <data key="d0">136067</data>
    </edge>
    <edge source="TUN" target="PRT">
      <data key="d0">173504</data>
    </edge>
    <edge source="TUN" target="RUS">
      <data key="d0">11101261</data>
    </edge>
    <edge source="TUN" target="SAU">
      <data key="d0">1174083</data>
    </edge>
    <edge source="TUN" target="SEN">
      <data key="d0">846795</data>
    </edge>
    <edge source="TUN" target="SRB">
      <data key="d0">93265</data>
    </edge>
    <edge source="TUN" target="IND">
      <data key="d0">1130630</data>
    </edge>
    <edge source="TUN" target="SGP">
      <data key="d0">509650</data>
    </edge>
    <edge source="TUN" target="SVK">
      <data key="d0">365450</data>
    </edge>
    <edge source="TUN" target="SVN">
      <data key="d0">56770</data>
    </edge>
    <edge source="TUN" target="ZAF">
      <data key="d0">80620</data>
    </edge>
    <edge source="TUN" target="ESP">
      <data key="d0">10559759</data>
    </edge>
    <edge source="TUN" target="SWE">
      <data key="d0">773667</data>
    </edge>
    <edge source="TUN" target="CHE">
      <data key="d0">2370960</data>
    </edge>
    <edge source="TUN" target="THA">
      <data key="d0">302533</data>
    </edge>
    <edge source="TUN" target="TGO">
      <data key="d0">21924</data>
    </edge>
    <edge source="TUN" target="ARE">
      <data key="d0">6734975</data>
    </edge>
    <edge source="TUN" target="TUR">
      <data key="d0">4390411</data>
    </edge>
    <edge source="TUN" target="UGA">
      <data key="d0">105954</data>
    </edge>
    <edge source="TUN" target="UKR">
      <data key="d0">882224</data>
    </edge>
    <edge source="TUN" target="EGY">
      <data key="d0">28034</data>
    </edge>
    <edge source="TUN" target="GBR">
      <data key="d0">4267576</data>
    </edge>
    <edge source="TUN" target="USA">
      <data key="d0">9972658</data>
    </edge>
    <edge source="TUN" target="BFA">
      <data key="d0">29266</data>
    </edge>
    <edge source="EGY" target="ALB">
      <data key="d0">3996055</data>
    </edge>
    <edge source="EGY" target="DZA">
      <data key="d0">22361271</data>
    </edge>
    <edge source="EGY" target="AZE">
      <data key="d0">1270983</data>
    </edge>
    <edge source="EGY" target="ARG">
      <data key="d0">266871</data>
    </edge>
    <edge source="EGY" target="AUS">
      <data key="d0">1645742</data>
    </edge>
    <edge source="EGY" target="AUT">
      <data key="d0">1843916</data>
    </edge>
    <edge source="EGY" target="ARM">
      <data key="d0">1356282</data>
    </edge>
    <edge source="EGY" target="BEL">
      <data key="d0">34388790</data>
    </edge>
    <edge source="EGY" target="BRA">
      <data key="d0">2252176</data>
    </edge>
    <edge source="EGY" target="BGR">
      <data key="d0">3322491</data>
    </edge>
    <edge source="EGY" target="BDI">
      <data key="d0">43137</data>
    </edge>
    <edge source="EGY" target="BLR">
      <data key="d0">4864523</data>
    </edge>
    <edge source="EGY" target="CMR">
      <data key="d0">699213</data>
    </edge>
    <edge source="EGY" target="CAN">
      <data key="d0">6642334</data>
    </edge>
    <edge source="EGY" target="LKA">
      <data key="d0">18017</data>
    </edge>
    <edge source="EGY" target="CHL">
      <data key="d0">528451</data>
    </edge>
    <edge source="EGY" target="CHN">
      <data key="d0">6630595</data>
    </edge>
    <edge source="EGY" target="COL">
      <data key="d0">71892</data>
    </edge>
    <edge source="EGY" target="CRI">
      <data key="d0">19664</data>
    </edge>
    <edge source="EGY" target="HRV">
      <data key="d0">1072843</data>
    </edge>
    <edge source="EGY" target="CZE">
      <data key="d0">241919</data>
    </edge>
    <edge source="EGY" target="BEN">
      <data key="d0">379702</data>
    </edge>
    <edge source="EGY" target="DNK">
      <data key="d0">2207104</data>
    </edge>
    <edge source="EGY" target="ETH">
      <data key="d0">494307</data>
    </edge>
    <edge source="EGY" target="EST">
      <data key="d0">519821</data>
    </edge>
    <edge source="EGY" target="FIN">
      <data key="d0">6388203</data>
    </edge>
    <edge source="EGY" target="FRA">
      <data key="d0">31650552</data>
    </edge>
    <edge source="EGY" target="GEO">
      <data key="d0">2831987</data>
    </edge>
    <edge source="EGY" target="GMB">
      <data key="d0">257381</data>
    </edge>
    <edge source="EGY" target="PSE">
      <data key="d0">9707734</data>
    </edge>
    <edge source="EGY" target="DEU">
      <data key="d0">84362635</data>
    </edge>
    <edge source="EGY" target="GHA">
      <data key="d0">789030</data>
    </edge>
    <edge source="EGY" target="GRC">
      <data key="d0">25175555</data>
    </edge>
    <edge source="EGY" target="HKG">
      <data key="d0">2817018</data>
    </edge>
    <edge source="EGY" target="HUN">
      <data key="d0">1740493</data>
    </edge>
    <edge source="EGY" target="IDN">
      <data key="d0">15692804</data>
    </edge>
    <edge source="EGY" target="IRL">
      <data key="d0">3894405</data>
    </edge>
    <edge source="EGY" target="ISR">
      <data key="d0">10847186</data>
    </edge>
    <edge source="EGY" target="ITA">
      <data key="d0">99193717</data>
    </edge>
    <edge source="EGY" target="CIV">
      <data key="d0">1135079</data>
    </edge>
    <edge source="EGY" target="JPN">
      <data key="d0">11331293</data>
    </edge>
    <edge source="EGY" target="KAZ">
      <data key="d0">1765031</data>
    </edge>
    <edge source="EGY" target="JOR">
      <data key="d0">43595938</data>
    </edge>
    <edge source="EGY" target="LBN">
      <data key="d0">33623165</data>
    </edge>
    <edge source="EGY" target="LVA">
      <data key="d0">3248211</data>
    </edge>
    <edge source="EGY" target="LTU">
      <data key="d0">11018814</data>
    </edge>
    <edge source="EGY" target="MWI">
      <data key="d0">66462</data>
    </edge>
    <edge source="EGY" target="MYS">
      <data key="d0">15105934</data>
    </edge>
    <edge source="EGY" target="MRT">
      <data key="d0">2928095</data>
    </edge>
    <edge source="EGY" target="MUS">
      <data key="d0">5433214</data>
    </edge>
    <edge source="EGY" target="MEX">
      <data key="d0">47257</data>
    </edge>
    <edge source="EGY" target="MDA">
      <data key="d0">388194</data>
    </edge>
    <edge source="EGY" target="MAR">
      <data key="d0">31055754</data>
    </edge>
    <edge source="EGY" target="MOZ">
      <data key="d0">173627</data>
    </edge>
    <edge source="EGY" target="OMN">
      <data key="d0">20929327</data>
    </edge>
    <edge source="EGY" target="NLD">
      <data key="d0">102387775</data>
    </edge>
    <edge source="EGY" target="NZL">
      <data key="d0">111872</data>
    </edge>
    <edge source="EGY" target="NER">
      <data key="d0">72693</data>
    </edge>
    <edge source="EGY" target="NOR">
      <data key="d0">1374173</data>
    </edge>
    <edge source="EGY" target="PAK">
      <data key="d0">926771</data>
    </edge>
    <edge source="EGY" target="PAN">
      <data key="d0">36114</data>
    </edge>
    <edge source="EGY" target="PRY">
      <data key="d0">39629</data>
    </edge>
    <edge source="EGY" target="PER">
      <data key="d0">35034</data>
    </edge>
    <edge source="EGY" target="PHL">
      <data key="d0">733769</data>
    </edge>
    <edge source="EGY" target="POL">
      <data key="d0">2514034</data>
    </edge>
    <edge source="EGY" target="PRT">
      <data key="d0">536313</data>
    </edge>
    <edge source="EGY" target="ROU">
      <data key="d0">8469976</data>
    </edge>
    <edge source="EGY" target="RUS">
      <data key="d0">171534028</data>
    </edge>
    <edge source="EGY" target="SAU">
      <data key="d0">338575644</data>
    </edge>
    <edge source="EGY" target="SEN">
      <data key="d0">2313159</data>
    </edge>
    <edge source="EGY" target="SRB">
      <data key="d0">877911</data>
    </edge>
    <edge source="EGY" target="IND">
      <data key="d0">11816181</data>
    </edge>
    <edge source="EGY" target="SGP">
      <data key="d0">5605626</data>
    </edge>
    <edge source="EGY" target="VNM">
      <data key="d0">448131</data>
    </edge>
    <edge source="EGY" target="SVN">
      <data key="d0">9388470</data>
    </edge>
    <edge source="EGY" target="ZAF">
      <data key="d0">8635761</data>
    </edge>
    <edge source="EGY" target="ZWE">
      <data key="d0">220324</data>
    </edge>
    <edge source="EGY" target="ESP">
      <data key="d0">10053057</data>
    </edge>
    <edge source="EGY" target="SWE">
      <data key="d0">4222362</data>
    </edge>
    <edge source="EGY" target="CHE">
      <data key="d0">2363135</data>
    </edge>
    <edge source="EGY" target="TGO">
      <data key="d0">15382</data>
    </edge>
    <edge source="EGY" target="ARE">
      <data key="d0">105041092</data>
    </edge>
    <edge source="EGY" target="TUN">
      <data key="d0">11000412</data>
    </edge>
    <edge source="EGY" target="TUR">
      <data key="d0">16380203</data>
    </edge>
    <edge source="EGY" target="UGA">
      <data key="d0">1331105</data>
    </edge>
    <edge source="EGY" target="UKR">
      <data key="d0">37721587</data>
    </edge>
    <edge source="EGY" target="MKD">
      <data key="d0">92542</data>
    </edge>
    <edge source="EGY" target="GBR">
      <data key="d0">158303300</data>
    </edge>
    <edge source="EGY" target="TZA">
      <data key="d0">544205</data>
    </edge>
    <edge source="EGY" target="USA">
      <data key="d0">48090160</data>
    </edge>
    <edge source="EGY" target="BFA">
      <data key="d0">74490</data>
    </edge>
    <edge source="EGY" target="URY">
      <data key="d0">358848</data>
    </edge>
    <edge source="GBR" target="ALB">
      <data key="d0">26377</data>
    </edge>
    <edge source="GBR" target="DZA">
      <data key="d0">464463</data>
    </edge>
    <edge source="GBR" target="AZE">
      <data key="d0">335546</data>
    </edge>
    <edge source="GBR" target="ARG">
      <data key="d0">45479</data>
    </edge>
    <edge source="GBR" target="AUS">
      <data key="d0">11715094</data>
    </edge>
    <edge source="GBR" target="AUT">
      <data key="d0">2886325</data>
    </edge>
    <edge source="GBR" target="BEL">
      <data key="d0">26242878</data>
    </edge>
    <edge source="GBR" target="BWA">
      <data key="d0">32789</data>
    </edge>
    <edge source="GBR" target="BRA">
      <data key="d0">1241623</data>
    </edge>
    <edge source="GBR" target="BGR">
      <data key="d0">673483</data>
    </edge>
    <edge source="GBR" target="BLR">
      <data key="d0">26415</data>
    </edge>
    <edge source="GBR" target="CMR">
      <data key="d0">57244</data>
    </edge>
    <edge source="GBR" target="CAN">
      <data key="d0">8150335</data>
    </edge>
    <edge source="GBR" target="LKA">
      <data key="d0">183435</data>
    </edge>
    <edge source="GBR" target="CHL">
      <data key="d0">431395</data>
    </edge>
    <edge source="GBR" target="CHN">
      <data key="d0">5930480</data>
    </edge>
    <edge source="GBR" target="COL">
      <data key="d0">15628</data>
    </edge>
    <edge source="GBR" target="CRI">
      <data key="d0">13840</data>
    </edge>
    <edge source="GBR" target="HRV">
      <data key="d0">123415</data>
    </edge>
    <edge source="GBR" target="CZE">
      <data key="d0">6579662</data>
    </edge>
    <edge source="GBR" target="BEN">
      <data key="d0">126801</data>
    </edge>
    <edge source="GBR" target="DNK">
      <data key="d0">13004833</data>
    </edge>
    <edge source="GBR" target="ETH">
      <data key="d0">97402</data>
    </edge>
    <edge source="GBR" target="EST">
      <data key="d0">365339</data>
    </edge>
    <edge source="GBR" target="FIN">
      <data key="d0">4978904</data>
    </edge>
    <edge source="GBR" target="FRA">
      <data key="d0">63660369</data>
    </edge>
    <edge source="GBR" target="GMB">
      <data key="d0">1324892</data>
    </edge>
    <edge source="GBR" target="PSE">
      <data key="d0">31643</data>
    </edge>
    <edge source="GBR" target="DEU">
      <data key="d0">76657274</data>
    </edge>
    <edge source="GBR" target="GHA">
      <data key="d0">3733923</data>
    </edge>
    <edge source="GBR" target="GRC">
      <data key="d0">3353903</data>
    </edge>
    <edge source="GBR" target="HKG">
      <data key="d0">7544637</data>
    </edge>
    <edge source="GBR" target="HUN">
      <data key="d0">1238066</data>
    </edge>
    <edge source="GBR" target="IDN">
      <data key="d0">256337</data>
    </edge>
    <edge source="GBR" target="IRL">
      <data key="d0">444125990</data>
    </edge>
    <edge source="GBR" target="ISR">
      <data key="d0">3894848</data>
    </edge>
    <edge source="GBR" target="ITA">
      <data key="d0">22810207</data>
    </edge>
    <edge source="GBR" target="CIV">
      <data key="d0">43808</data>
    </edge>
    <edge source="GBR" target="JAM">
      <data key="d0">200482</data>
    </edge>
    <edge source="GBR" target="JPN">
      <data key="d0">5269668</data>
    </edge>
    <edge source="GBR" target="KAZ">
      <data key="d0">69744</data>
    </edge>
    <edge source="GBR" target="JOR">
      <data key="d0">2293296</data>
    </edge>
    <edge source="GBR" target="KOR">
      <data key="d0">802195</data>
    </edge>
    <edge source="GBR" target="KGZ">
      <data key="d0">31301</data>
    </edge>
    <edge source="GBR" target="LBN">
      <data key="d0">1823896</data>
    </edge>
    <edge source="GBR" target="LVA">
      <data key="d0">357093</data>
    </edge>
    <edge source="GBR" target="LTU">
      <data key="d0">534194</data>
    </edge>
    <edge source="GBR" target="MDG">
      <data key="d0">73070</data>
    </edge>
    <edge source="GBR" target="MYS">
      <data key="d0">2772715</data>
    </edge>
    <edge source="GBR" target="MUS">
      <data key="d0">380411</data>
    </edge>
    <edge source="GBR" target="MEX">
      <data key="d0">68300</data>
    </edge>
    <edge source="GBR" target="MAR">
      <data key="d0">4670146</data>
    </edge>
    <edge source="GBR" target="MOZ">
      <data key="d0">167076</data>
    </edge>
    <edge source="GBR" target="OMN">
      <data key="d0">192037</data>
    </edge>
    <edge source="GBR" target="NLD">
      <data key="d0">96669276</data>
    </edge>
    <edge source="GBR" target="NZL">
      <data key="d0">859732</data>
    </edge>
    <edge source="GBR" target="NOR">
      <data key="d0">10344120</data>
    </edge>
    <edge source="GBR" target="PAK">
      <data key="d0">3553043</data>
    </edge>
    <edge source="GBR" target="PAN">
      <data key="d0">17137</data>
    </edge>
    <edge source="GBR" target="PER">
      <data key="d0">239524</data>
    </edge>
    <edge source="GBR" target="PHL">
      <data key="d0">361058</data>
    </edge>
    <edge source="GBR" target="POL">
      <data key="d0">17754135</data>
    </edge>
    <edge source="GBR" target="PRT">
      <data key="d0">8284938</data>
    </edge>
    <edge source="GBR" target="ROU">
      <data key="d0">167859</data>
    </edge>
    <edge source="GBR" target="RUS">
      <data key="d0">17819596</data>
    </edge>
    <edge source="GBR" target="SAU">
      <data key="d0">7530130</data>
    </edge>
    <edge source="GBR" target="SEN">
      <data key="d0">58027</data>
    </edge>
    <edge source="GBR" target="SRB">
      <data key="d0">99598</data>
    </edge>
    <edge source="GBR" target="IND">
      <data key="d0">4363629</data>
    </edge>
    <edge source="GBR" target="SGP">
      <data key="d0">3197121</data>
    </edge>
    <edge source="GBR" target="SVK">
      <data key="d0">1050852</data>
    </edge>
    <edge source="GBR" target="VNM">
      <data key="d0">1212708</data>
    </edge>
    <edge source="GBR" target="SVN">
      <data key="d0">780661</data>
    </edge>
    <edge source="GBR" target="ZAF">
      <data key="d0">5417163</data>
    </edge>
    <edge source="GBR" target="ESP">
      <data key="d0">61367507</data>
    </edge>
    <edge source="GBR" target="SWE">
      <data key="d0">19044305</data>
    </edge>
    <edge source="GBR" target="CHE">
      <data key="d0">6093463</data>
    </edge>
    <edge source="GBR" target="THA">
      <data key="d0">2681248</data>
    </edge>
    <edge source="GBR" target="TGO">
      <data key="d0">521379</data>
    </edge>
    <edge source="GBR" target="ARE">
      <data key="d0">26328549</data>
    </edge>
    <edge source="GBR" target="TUN">
      <data key="d0">284085</data>
    </edge>
    <edge source="GBR" target="TUR">
      <data key="d0">4626590</data>
    </edge>
    <edge source="GBR" target="UGA">
      <data key="d0">545348</data>
    </edge>
    <edge source="GBR" target="UKR">
      <data key="d0">86111</data>
    </edge>
    <edge source="GBR" target="EGY">
      <data key="d0">123669599</data>
    </edge>
    <edge source="GBR" target="TZA">
      <data key="d0">550438</data>
    </edge>
    <edge source="GBR" target="USA">
      <data key="d0">27981070</data>
    </edge>
    <edge source="GBR" target="URY">
      <data key="d0">91731</data>
    </edge>
    <edge source="URY" target="ARG">
      <data key="d0">663940</data>
    </edge>
    <edge source="URY" target="AUS">
      <data key="d0">255525</data>
    </edge>
    <edge source="URY" target="BEL">
      <data key="d0">519148</data>
    </edge>
    <edge source="URY" target="BRA">
      <data key="d0">10186219</data>
    </edge>
    <edge source="URY" target="CAN">
      <data key="d0">1774334</data>
    </edge>
    <edge source="URY" target="CHL">
      <data key="d0">208119</data>
    </edge>
    <edge source="URY" target="CHN">
      <data key="d0">167925</data>
    </edge>
    <edge source="URY" target="CZE">
      <data key="d0">63857</data>
    </edge>
    <edge source="URY" target="DNK">
      <data key="d0">29001</data>
    </edge>
    <edge source="URY" target="FIN">
      <data key="d0">432873</data>
    </edge>
    <edge source="URY" target="FRA">
      <data key="d0">514918</data>
    </edge>
    <edge source="URY" target="DEU">
      <data key="d0">865122</data>
    </edge>
    <edge source="URY" target="HKG">
      <data key="d0">504551</data>
    </edge>
    <edge source="URY" target="IDN">
      <data key="d0">556798</data>
    </edge>
    <edge source="URY" target="IRL">
      <data key="d0">707466</data>
    </edge>
    <edge source="URY" target="ISR">
      <data key="d0">1626694</data>
    </edge>
    <edge source="URY" target="ITA">
      <data key="d0">4434650</data>
    </edge>
    <edge source="URY" target="JPN">
      <data key="d0">375640</data>
    </edge>
    <edge source="URY" target="KAZ">
      <data key="d0">71370</data>
    </edge>
    <edge source="URY" target="JOR">
      <data key="d0">51974</data>
    </edge>
    <edge source="URY" target="LTU">
      <data key="d0">217910</data>
    </edge>
    <edge source="URY" target="MYS">
      <data key="d0">125398</data>
    </edge>
    <edge source="URY" target="NLD">
      <data key="d0">24524918</data>
    </edge>
    <edge source="URY" target="NOR">
      <data key="d0">10988</data>
    </edge>
    <edge source="URY" target="PAN">
      <data key="d0">113057</data>
    </edge>
    <edge source="URY" target="PRY">
      <data key="d0">168241</data>
    </edge>
    <edge source="URY" target="PHL">
      <data key="d0">295749</data>
    </edge>
    <edge source="URY" target="POL">
      <data key="d0">264440</data>
    </edge>
    <edge source="URY" target="PRT">
      <data key="d0">1688274</data>
    </edge>
    <edge source="URY" target="RUS">
      <data key="d0">7431524</data>
    </edge>
    <edge source="URY" target="SAU">
      <data key="d0">3357258</data>
    </edge>
    <edge source="URY" target="SRB">
      <data key="d0">53667</data>
    </edge>
    <edge source="URY" target="SGP">
      <data key="d0">37118</data>
    </edge>
    <edge source="URY" target="SVK">
      <data key="d0">18400</data>
    </edge>
    <edge source="URY" target="ZAF">
      <data key="d0">221500</data>
    </edge>
    <edge source="URY" target="ESP">
      <data key="d0">7391778</data>
    </edge>
    <edge source="URY" target="SWE">
      <data key="d0">672767</data>
    </edge>
    <edge source="URY" target="CHE">
      <data key="d0">142710</data>
    </edge>
    <edge source="URY" target="ARE">
      <data key="d0">693860</data>
    </edge>
    <edge source="URY" target="UKR">
      <data key="d0">178237</data>
    </edge>
    <edge source="URY" target="GBR">
      <data key="d0">13699793</data>
    </edge>
    <edge source="URY" target="USA">
      <data key="d0">6060864</data>
    </edge>
    <edge source="ARG" target="ALB">
      <data key="d0">700799</data>
    </edge>
    <edge source="ARG" target="DZA">
      <data key="d0">72536973</data>
    </edge>
    <edge source="ARG" target="AZE">
      <data key="d0">1050512</data>
    </edge>
    <edge source="ARG" target="AUS">
      <data key="d0">22181956</data>
    </edge>
    <edge source="ARG" target="AUT">
      <data key="d0">353300</data>
    </edge>
    <edge source="ARG" target="ARM">
      <data key="d0">35760</data>
    </edge>
    <edge source="ARG" target="BEL">
      <data key="d0">15263077</data>
    </edge>
    <edge source="ARG" target="BOL">
      <data key="d0">16748041</data>
    </edge>
    <edge source="ARG" target="BRA">
      <data key="d0">758575036</data>
    </edge>
    <edge source="ARG" target="BGR">
      <data key="d0">3812108</data>
    </edge>
    <edge source="ARG" target="BLR">
      <data key="d0">649726</data>
    </edge>
    <edge source="ARG" target="CAN">
      <data key="d0">63854509</data>
    </edge>
    <edge source="ARG" target="LKA">
      <data key="d0">184662</data>
    </edge>
    <edge source="ARG" target="CHL">
      <data key="d0">58350418</data>
    </edge>
    <edge source="ARG" target="CHN">
      <data key="d0">10723007</data>
    </edge>
    <edge source="ARG" target="COL">
      <data key="d0">17897064</data>
    </edge>
    <edge source="ARG" target="CRI">
      <data key="d0">938722</data>
    </edge>
    <edge source="ARG" target="HRV">
      <data key="d0">4790552</data>
    </edge>
    <edge source="ARG" target="CZE">
      <data key="d0">564208</data>
    </edge>
    <edge source="ARG" target="DNK">
      <data key="d0">2929320</data>
    </edge>
    <edge source="ARG" target="ECU">
      <data key="d0">4215564</data>
    </edge>
    <edge source="ARG" target="SLV">
      <data key="d0">1691984</data>
    </edge>
    <edge source="ARG" target="EST">
      <data key="d0">252469</data>
    </edge>
    <edge source="ARG" target="FIN">
      <data key="d0">1884697</data>
    </edge>
    <edge source="ARG" target="FRA">
      <data key="d0">60212802</data>
    </edge>
    <edge source="ARG" target="GEO">
      <data key="d0">1431612</data>
    </edge>
    <edge source="ARG" target="GMB">
      <data key="d0">76877</data>
    </edge>
    <edge source="ARG" target="DEU">
      <data key="d0">32387108</data>
    </edge>
    <edge source="ARG" target="GRC">
      <data key="d0">26685780</data>
    </edge>
    <edge source="ARG" target="GTM">
      <data key="d0">1606645</data>
    </edge>
    <edge source="ARG" target="HND">
      <data key="d0">344839</data>
    </edge>
    <edge source="ARG" target="HKG">
      <data key="d0">11548405</data>
    </edge>
    <edge source="ARG" target="HUN">
      <data key="d0">4386704</data>
    </edge>
    <edge source="ARG" target="IDN">
      <data key="d0">12977585</data>
    </edge>
    <edge source="ARG" target="IRL">
      <data key="d0">4627793</data>
    </edge>
    <edge source="ARG" target="ISR">
      <data key="d0">22688265</data>
    </edge>
    <edge source="ARG" target="ITA">
      <data key="d0">142019729</data>
    </edge>
    <edge source="ARG" target="JAM">
      <data key="d0">1201204</data>
    </edge>
    <edge source="ARG" target="JPN">
      <data key="d0">54706523</data>
    </edge>
    <edge source="ARG" target="KAZ">
      <data key="d0">1113615</data>
    </edge>
    <edge source="ARG" target="JOR">
      <data key="d0">7112616</data>
    </edge>
    <edge source="ARG" target="KOR">
      <data key="d0">4887216</data>
    </edge>
    <edge source="ARG" target="KGZ">
      <data key="d0">40320</data>
    </edge>
    <edge source="ARG" target="LBN">
      <data key="d0">5218322</data>
    </edge>
    <edge source="ARG" target="LVA">
      <data key="d0">1945422</data>
    </edge>
    <edge source="ARG" target="LTU">
      <data key="d0">5772703</data>
    </edge>
    <edge source="ARG" target="MYS">
      <data key="d0">4059464</data>
    </edge>
    <edge source="ARG" target="MRT">
      <data key="d0">380640</data>
    </edge>
    <edge source="ARG" target="MUS">
      <data key="d0">189828</data>
    </edge>
    <edge source="ARG" target="MEX">
      <data key="d0">28108217</data>
    </edge>
    <edge source="ARG" target="MDA">
      <data key="d0">2493793</data>
    </edge>
    <edge source="ARG" target="MAR">
      <data key="d0">607118</data>
    </edge>
    <edge source="ARG" target="MOZ">
      <data key="d0">57408</data>
    </edge>
    <edge source="ARG" target="OMN">
      <data key="d0">37260</data>
    </edge>
    <edge source="ARG" target="NLD">
      <data key="d0">384799819</data>
    </edge>
    <edge source="ARG" target="NZL">
      <data key="d0">6767191</data>
    </edge>
    <edge source="ARG" target="NIC">
      <data key="d0">23940</data>
    </edge>
    <edge source="ARG" target="NOR">
      <data key="d0">9680650</data>
    </edge>
    <edge source="ARG" target="PAK">
      <data key="d0">7738450</data>
    </edge>
    <edge source="ARG" target="PAN">
      <data key="d0">4861737</data>
    </edge>
    <edge source="ARG" target="PRY">
      <data key="d0">24789425</data>
    </edge>
    <edge source="ARG" target="PER">
      <data key="d0">12201583</data>
    </edge>
    <edge source="ARG" target="PHL">
      <data key="d0">7347545</data>
    </edge>
    <edge source="ARG" target="POL">
      <data key="d0">20657700</data>
    </edge>
    <edge source="ARG" target="PRT">
      <data key="d0">28681798</data>
    </edge>
    <edge source="ARG" target="ROU">
      <data key="d0">3993805</data>
    </edge>
    <edge source="ARG" target="RUS">
      <data key="d0">248729360</data>
    </edge>
    <edge source="ARG" target="SAU">
      <data key="d0">8258073</data>
    </edge>
    <edge source="ARG" target="SEN">
      <data key="d0">1758411</data>
    </edge>
    <edge source="ARG" target="SRB">
      <data key="d0">1463373</data>
    </edge>
    <edge source="ARG" target="IND">
      <data key="d0">20653209</data>
    </edge>
    <edge source="ARG" target="SGP">
      <data key="d0">5884409</data>
    </edge>
    <edge source="ARG" target="SVK">
      <data key="d0">1681128</data>
    </edge>
    <edge source="ARG" target="VNM">
      <data key="d0">846922</data>
    </edge>
    <edge source="ARG" target="SVN">
      <data key="d0">596009</data>
    </edge>
    <edge source="ARG" target="ZAF">
      <data key="d0">50796904</data>
    </edge>
    <edge source="ARG" target="ESP">
      <data key="d0">148876600</data>
    </edge>
    <edge source="ARG" target="SWE">
      <data key="d0">10620820</data>
    </edge>
    <edge source="ARG" target="CHE">
      <data key="d0">597018</data>
    </edge>
    <edge source="ARG" target="THA">
      <data key="d0">665009</data>
    </edge>
    <edge source="ARG" target="ARE">
      <data key="d0">24395034</data>
    </edge>
    <edge source="ARG" target="TUN">
      <data key="d0">995618</data>
    </edge>
    <edge source="ARG" target="TUR">
      <data key="d0">32183733</data>
    </edge>
    <edge source="ARG" target="UKR">
      <data key="d0">19075557</data>
    </edge>
    <edge source="ARG" target="MKD">
      <data key="d0">339840</data>
    </edge>
    <edge source="ARG" target="EGY">
      <data key="d0">4849086</data>
    </edge>
    <edge source="ARG" target="GBR">
      <data key="d0">74642514</data>
    </edge>
    <edge source="ARG" target="USA">
      <data key="d0">439754362</data>
    </edge>
    <edge source="ARG" target="URY">
      <data key="d0">44752770</data>
    </edge>
    <edge source="AZE" target="AUS">
      <data key="d0">110746</data>
    </edge>
    <edge source="AZE" target="AUT">
      <data key="d0">22456</data>
    </edge>
    <edge source="AZE" target="BEL">
      <data key="d0">676000</data>
    </edge>
    <edge source="AZE" target="BLR">
      <data key="d0">657804</data>
    </edge>
    <edge source="AZE" target="CAN">
      <data key="d0">27520</data>
    </edge>
    <edge source="AZE" target="CHN">
      <data key="d0">30971</data>
    </edge>
    <edge source="AZE" target="CZE">
      <data key="d0">143449</data>
    </edge>
    <edge source="AZE" target="EST">
      <data key="d0">273820</data>
    </edge>
    <edge source="AZE" target="FRA">
      <data key="d0">347039</data>
    </edge>
    <edge source="AZE" target="GEO">
      <data key="d0">1319663</data>
    </edge>
    <edge source="AZE" target="DEU">
      <data key="d0">10093651</data>
    </edge>
    <edge source="AZE" target="GRC">
      <data key="d0">105000</data>
    </edge>
    <edge source="AZE" target="HUN">
      <data key="d0">31419</data>
    </edge>
    <edge source="AZE" target="ISR">
      <data key="d0">84902</data>
    </edge>
    <edge source="AZE" target="ITA">
      <data key="d0">702241</data>
    </edge>
    <edge source="AZE" target="JPN">
      <data key="d0">30795</data>
    </edge>
    <edge source="AZE" target="KAZ">
      <data key="d0">2993402</data>
    </edge>
    <edge source="AZE" target="LVA">
      <data key="d0">29415</data>
    </edge>
    <edge source="AZE" target="LTU">
      <data key="d0">405737</data>
    </edge>
    <edge source="AZE" target="MYS">
      <data key="d0">39807</data>
    </edge>
    <edge source="AZE" target="MDA">
      <data key="d0">108200</data>
    </edge>
    <edge source="AZE" target="NZL">
      <data key="d0">102353</data>
    </edge>
    <edge source="AZE" target="POL">
      <data key="d0">1928435</data>
    </edge>
    <edge source="AZE" target="ROU">
      <data key="d0">12856</data>
    </edge>
    <edge source="AZE" target="RUS">
      <data key="d0">252721206</data>
    </edge>
    <edge source="AZE" target="ESP">
      <data key="d0">396279</data>
    </edge>
    <edge source="AZE" target="ARE">
      <data key="d0">255100</data>
    </edge>
    <edge source="AZE" target="TUR">
      <data key="d0">108575</data>
    </edge>
    <edge source="AZE" target="UKR">
      <data key="d0">7248253</data>
    </edge>
    <edge source="AZE" target="USA">
      <data key="d0">620452</data>
    </edge>
    <edge source="AUS" target="DZA">
      <data key="d0">358060</data>
    </edge>
    <edge source="AUS" target="BEL">
      <data key="d0">8825546</data>
    </edge>
    <edge source="AUS" target="BRA">
      <data key="d0">10127</data>
    </edge>
    <edge source="AUS" target="KHM">
      <data key="d0">514137</data>
    </edge>
    <edge source="AUS" target="CAN">
      <data key="d0">15901058</data>
    </edge>
    <edge source="AUS" target="LKA">
      <data key="d0">74619242</data>
    </edge>
    <edge source="AUS" target="CHL">
      <data key="d0">956507</data>
    </edge>
    <edge source="AUS" target="CHN">
      <data key="d0">40946637</data>
    </edge>
    <edge source="AUS" target="DNK">
      <data key="d0">1020886</data>
    </edge>
    <edge source="AUS" target="FRA">
      <data key="d0">4956471</data>
    </edge>
    <edge source="AUS" target="DEU">
      <data key="d0">25971329</data>
    </edge>
    <edge source="AUS" target="GRC">
      <data key="d0">801580</data>
    </edge>
    <edge source="AUS" target="GTM">
      <data key="d0">130227</data>
    </edge>
    <edge source="AUS" target="HKG">
      <data key="d0">132812024</data>
    </edge>
    <edge source="AUS" target="IDN">
      <data key="d0">63461289</data>
    </edge>
    <edge source="AUS" target="IRL">
      <data key="d0">42829</data>
    </edge>
    <edge source="AUS" target="ISR">
      <data key="d0">1540273</data>
    </edge>
    <edge source="AUS" target="ITA">
      <data key="d0">16484946</data>
    </edge>
    <edge source="AUS" target="JPN">
      <data key="d0">124309345</data>
    </edge>
    <edge source="AUS" target="JOR">
      <data key="d0">7355969</data>
    </edge>
    <edge source="AUS" target="KOR">
      <data key="d0">19023478</data>
    </edge>
    <edge source="AUS" target="KGZ">
      <data key="d0">38757</data>
    </edge>
    <edge source="AUS" target="LBN">
      <data key="d0">5083066</data>
    </edge>
    <edge source="AUS" target="LTU">
      <data key="d0">98868</data>
    </edge>
    <edge source="AUS" target="MYS">
      <data key="d0">56682691</data>
    </edge>
    <edge source="AUS" target="MUS">
      <data key="d0">6962395</data>
    </edge>
    <edge source="AUS" target="MEX">
      <data key="d0">641234</data>
    </edge>
    <edge source="AUS" target="MAR">
      <data key="d0">167015</data>
    </edge>
    <edge source="AUS" target="OMN">
      <data key="d0">874560</data>
    </edge>
    <edge source="AUS" target="NLD">
      <data key="d0">16946799</data>
    </edge>
    <edge source="AUS" target="NZL">
      <data key="d0">110783452</data>
    </edge>
    <edge source="AUS" target="NOR">
      <data key="d0">3027770</data>
    </edge>
    <edge source="AUS" target="PAK">
      <data key="d0">148257068</data>
    </edge>
    <edge source="AUS" target="PHL">
      <data key="d0">7276862</data>
    </edge>
    <edge source="AUS" target="POL">
      <data key="d0">1497145</data>
    </edge>
    <edge source="AUS" target="PRT">
      <data key="d0">557657</data>
    </edge>
    <edge source="AUS" target="RUS">
      <data key="d0">5837111</data>
    </edge>
    <edge source="AUS" target="SAU">
      <data key="d0">37532973</data>
    </edge>
    <edge source="AUS" target="IND">
      <data key="d0">486572111</data>
    </edge>
    <edge source="AUS" target="SGP">
      <data key="d0">70566146</data>
    </edge>
    <edge source="AUS" target="VNM">
      <data key="d0">27455179</data>
    </edge>
    <edge source="AUS" target="ZAF">
      <data key="d0">3666172</data>
    </edge>
    <edge source="AUS" target="ESP">
      <data key="d0">13964968</data>
    </edge>
    <edge source="AUS" target="SWE">
      <data key="d0">3028176</data>
    </edge>
    <edge source="AUS" target="CHE">
      <data key="d0">1282405</data>
    </edge>
    <edge source="AUS" target="THA">
      <data key="d0">40465750</data>
    </edge>
    <edge source="AUS" target="ARE">
      <data key="d0">131450370</data>
    </edge>
    <edge source="AUS" target="TUN">
      <data key="d0">143904</data>
    </edge>
    <edge source="AUS" target="TUR">
      <data key="d0">6066667</data>
    </edge>
    <edge source="AUS" target="UKR">
      <data key="d0">144689</data>
    </edge>
    <edge source="AUS" target="EGY">
      <data key="d0">117341308</data>
    </edge>
    <edge source="AUS" target="GBR">
      <data key="d0">24361282</data>
    </edge>
    <edge source="AUS" target="USA">
      <data key="d0">45340547</data>
    </edge>
    <edge source="AUT" target="ALB">
      <data key="d0">108040</data>
    </edge>
    <edge source="AUT" target="DZA">
      <data key="d0">72189</data>
    </edge>
    <edge source="AUT" target="AZE">
      <data key="d0">493829</data>
    </edge>
    <edge source="AUT" target="AUS">
      <data key="d0">765575</data>
    </edge>
    <edge source="AUT" target="ARM">
      <data key="d0">86669</data>
    </edge>
    <edge source="AUT" target="BEL">
      <data key="d0">11924137</data>
    </edge>
    <edge source="AUT" target="BOL">
      <data key="d0">16647</data>
    </edge>
    <edge source="AUT" target="BRA">
      <data key="d0">145048</data>
    </edge>
    <edge source="AUT" target="BGR">
      <data key="d0">5147066</data>
    </edge>
    <edge source="AUT" target="BLR">
      <data key="d0">271775</data>
    </edge>
    <edge source="AUT" target="CMR">
      <data key="d0">31316</data>
    </edge>
    <edge source="AUT" target="CAN">
      <data key="d0">964683</data>
    </edge>
    <edge source="AUT" target="LKA">
      <data key="d0">63259</data>
    </edge>
    <edge source="AUT" target="CHL">
      <data key="d0">173667</data>
    </edge>
    <edge source="AUT" target="CHN">
      <data key="d0">855765</data>
    </edge>
    <edge source="AUT" target="HRV">
      <data key="d0">14984116</data>
    </edge>
    <edge source="AUT" target="CZE">
      <data key="d0">55432593</data>
    </edge>
    <edge source="AUT" target="DNK">
      <data key="d0">4409220</data>
    </edge>
    <edge source="AUT" target="ETH">
      <data key="d0">15043</data>
    </edge>
    <edge source="AUT" target="EST">
      <data key="d0">712166</data>
    </edge>
    <edge source="AUT" target="FIN">
      <data key="d0">8307668</data>
    </edge>
    <edge source="AUT" target="FRA">
      <data key="d0">39848063</data>
    </edge>
    <edge source="AUT" target="GEO">
      <data key="d0">201466</data>
    </edge>
    <edge source="AUT" target="DEU">
      <data key="d0">398875179</data>
    </edge>
    <edge source="AUT" target="GHA">
      <data key="d0">359278</data>
    </edge>
    <edge source="AUT" target="GRC">
      <data key="d0">4504793</data>
    </edge>
    <edge source="AUT" target="HKG">
      <data key="d0">2740042</data>
    </edge>
    <edge source="AUT" target="HUN">
      <data key="d0">63088438</data>
    </edge>
    <edge source="AUT" target="IDN">
      <data key="d0">2164729</data>
    </edge>
    <edge source="AUT" target="IRL">
      <data key="d0">2703570</data>
    </edge>
    <edge source="AUT" target="ISR">
      <data key="d0">2184740</data>
    </edge>
    <edge source="AUT" target="ITA">
      <data key="d0">128386637</data>
    </edge>
    <edge source="AUT" target="JPN">
      <data key="d0">21179339</data>
    </edge>
    <edge source="AUT" target="KAZ">
      <data key="d0">656189</data>
    </edge>
    <edge source="AUT" target="JOR">
      <data key="d0">865573</data>
    </edge>
    <edge source="AUT" target="KOR">
      <data key="d0">2363553</data>
    </edge>
    <edge source="AUT" target="LBN">
      <data key="d0">90868</data>
    </edge>
    <edge source="AUT" target="LVA">
      <data key="d0">664232</data>
    </edge>
    <edge source="AUT" target="LTU">
      <data key="d0">2784787</data>
    </edge>
    <edge source="AUT" target="MYS">
      <data key="d0">89462</data>
    </edge>
    <edge source="AUT" target="MEX">
      <data key="d0">59274</data>
    </edge>
    <edge source="AUT" target="MDA">
      <data key="d0">1008889</data>
    </edge>
    <edge source="AUT" target="OMN">
      <data key="d0">129902</data>
    </edge>
    <edge source="AUT" target="NLD">
      <data key="d0">27519804</data>
    </edge>
    <edge source="AUT" target="NZL">
      <data key="d0">39511</data>
    </edge>
    <edge source="AUT" target="NOR">
      <data key="d0">4937310</data>
    </edge>
    <edge source="AUT" target="PHL">
      <data key="d0">493460</data>
    </edge>
    <edge source="AUT" target="POL">
      <data key="d0">19693649</data>
    </edge>
    <edge source="AUT" target="PRT">
      <data key="d0">1180103</data>
    </edge>
    <edge source="AUT" target="ROU">
      <data key="d0">24298194</data>
    </edge>
    <edge source="AUT" target="RUS">
      <data key="d0">15920386</data>
    </edge>
    <edge source="AUT" target="SAU">
      <data key="d0">14320811</data>
    </edge>
    <edge source="AUT" target="SRB">
      <data key="d0">8544840</data>
    </edge>
    <edge source="AUT" target="IND">
      <data key="d0">83336</data>
    </edge>
    <edge source="AUT" target="SGP">
      <data key="d0">281071</data>
    </edge>
    <edge source="AUT" target="SVK">
      <data key="d0">22732016</data>
    </edge>
    <edge source="AUT" target="VNM">
      <data key="d0">225323</data>
    </edge>
    <edge source="AUT" target="SVN">
      <data key="d0">72631116</data>
    </edge>
    <edge source="AUT" target="ZAF">
      <data key="d0">108202</data>
    </edge>
    <edge source="AUT" target="ESP">
      <data key="d0">11309309</data>
    </edge>
    <edge source="AUT" target="SWE">
      <data key="d0">21612182</data>
    </edge>
    <edge source="AUT" target="CHE">
      <data key="d0">32000615</data>
    </edge>
    <edge source="AUT" target="THA">
      <data key="d0">476417</data>
    </edge>
    <edge source="AUT" target="ARE">
      <data key="d0">5391387</data>
    </edge>
    <edge source="AUT" target="TUN">
      <data key="d0">217604</data>
    </edge>
    <edge source="AUT" target="TUR">
      <data key="d0">1998493</data>
    </edge>
    <edge source="AUT" target="UKR">
      <data key="d0">2848837</data>
    </edge>
    <edge source="AUT" target="MKD">
      <data key="d0">612898</data>
    </edge>
    <edge source="AUT" target="EGY">
      <data key="d0">4018702</data>
    </edge>
    <edge source="AUT" target="GBR">
      <data key="d0">25938075</data>
    </edge>
    <edge source="AUT" target="USA">
      <data key="d0">8079976</data>
    </edge>
    <edge source="AUT" target="BFA">
      <data key="d0">62402</data>
    </edge>
    <edge source="ARM" target="AUS">
      <data key="d0">20742</data>
    </edge>
    <edge source="ARM" target="BLR">
      <data key="d0">198238</data>
    </edge>
    <edge source="ARM" target="CHN">
      <data key="d0">20006</data>
    </edge>
    <edge source="ARM" target="CZE">
      <data key="d0">15083</data>
    </edge>
    <edge source="ARM" target="FRA">
      <data key="d0">477090</data>
    </edge>
    <edge source="ARM" target="GEO">
      <data key="d0">1069076</data>
    </edge>
    <edge source="ARM" target="DEU">
      <data key="d0">36198</data>
    </edge>
    <edge source="ARM" target="HUN">
      <data key="d0">129962</data>
    </edge>
    <edge source="ARM" target="ISR">
      <data key="d0">24436</data>
    </edge>
    <edge source="ARM" target="KAZ">
      <data key="d0">216814</data>
    </edge>
    <edge source="ARM" target="MYS">
      <data key="d0">14796</data>
    </edge>
    <edge source="ARM" target="RUS">
      <data key="d0">36006521</data>
    </edge>
    <edge source="ARM" target="SGP">
      <data key="d0">22756</data>
    </edge>
    <edge source="ARM" target="ARE">
      <data key="d0">935523</data>
    </edge>
    <edge source="ARM" target="UKR">
      <data key="d0">1662606</data>
    </edge>
    <edge source="ARM" target="USA">
      <data key="d0">1666353</data>
    </edge>
    <edge source="BOL" target="ARG">
      <data key="d0">32083212</data>
    </edge>
    <edge source="BOL" target="AUS">
      <data key="d0">9446051</data>
    </edge>
    <edge source="BOL" target="BEL">
      <data key="d0">344608</data>
    </edge>
    <edge source="BOL" target="BRA">
      <data key="d0">28678970</data>
    </edge>
    <edge source="BOL" target="BGR">
      <data key="d0">315496</data>
    </edge>
    <edge source="BOL" target="CAN">
      <data key="d0">2231633</data>
    </edge>
    <edge source="BOL" target="CHL">
      <data key="d0">4947889</data>
    </edge>
    <edge source="BOL" target="CHN">
      <data key="d0">454056</data>
    </edge>
    <edge source="BOL" target="COL">
      <data key="d0">9970066</data>
    </edge>
    <edge source="BOL" target="CRI">
      <data key="d0">68860</data>
    </edge>
    <edge source="BOL" target="BEN">
      <data key="d0">48660</data>
    </edge>
    <edge source="BOL" target="DNK">
      <data key="d0">353210</data>
    </edge>
    <edge source="BOL" target="FRA">
      <data key="d0">1352107</data>
    </edge>
    <edge source="BOL" target="DEU">
      <data key="d0">20525210</data>
    </edge>
    <edge source="BOL" target="GRC">
      <data key="d0">196636</data>
    </edge>
    <edge source="BOL" target="HKG">
      <data key="d0">15656</data>
    </edge>
    <edge source="BOL" target="IRL">
      <data key="d0">255200</data>
    </edge>
    <edge source="BOL" target="ISR">
      <data key="d0">3354240</data>
    </edge>
    <edge source="BOL" target="ITA">
      <data key="d0">4490769</data>
    </edge>
    <edge source="BOL" target="JPN">
      <data key="d0">1076702</data>
    </edge>
    <edge source="BOL" target="LBN">
      <data key="d0">121417</data>
    </edge>
    <edge source="BOL" target="LVA">
      <data key="d0">219204</data>
    </edge>
    <edge source="BOL" target="LTU">
      <data key="d0">546304</data>
    </edge>
    <edge source="BOL" target="MYS">
      <data key="d0">178603</data>
    </edge>
    <edge source="BOL" target="MEX">
      <data key="d0">841130</data>
    </edge>
    <edge source="BOL" target="MAR">
      <data key="d0">131896</data>
    </edge>
    <edge source="BOL" target="MOZ">
      <data key="d0">15417</data>
    </edge>
    <edge source="BOL" target="NLD">
      <data key="d0">14953638</data>
    </edge>
    <edge source="BOL" target="NZL">
      <data key="d0">1292607</data>
    </edge>
    <edge source="BOL" target="NOR">
      <data key="d0">616000</data>
    </edge>
    <edge source="BOL" target="PAN">
      <data key="d0">40831</data>
    </edge>
    <edge source="BOL" target="PRY">
      <data key="d0">904761</data>
    </edge>
    <edge source="BOL" target="PER">
      <data key="d0">1977925</data>
    </edge>
    <edge source="BOL" target="POL">
      <data key="d0">337170</data>
    </edge>
    <edge source="BOL" target="PRT">
      <data key="d0">72515</data>
    </edge>
    <edge source="BOL" target="RUS">
      <data key="d0">3507892</data>
    </edge>
    <edge source="BOL" target="SRB">
      <data key="d0">276072</data>
    </edge>
    <edge source="BOL" target="SGP">
      <data key="d0">82720</data>
    </edge>
    <edge source="BOL" target="ZAF">
      <data key="d0">1235154</data>
    </edge>
    <edge source="BOL" target="ESP">
      <data key="d0">9093801</data>
    </edge>
    <edge source="BOL" target="SWE">
      <data key="d0">14246</data>
    </edge>
    <edge source="BOL" target="THA">
      <data key="d0">10273</data>
    </edge>
    <edge source="BOL" target="ARE">
      <data key="d0">613286</data>
    </edge>
    <edge source="BOL" target="TUN">
      <data key="d0">88630</data>
    </edge>
    <edge source="BOL" target="EGY">
      <data key="d0">518450</data>
    </edge>
    <edge source="BOL" target="GBR">
      <data key="d0">33560513</data>
    </edge>
    <edge source="BOL" target="USA">
      <data key="d0">37801320</data>
    </edge>
    <edge source="BOL" target="URY">
      <data key="d0">955536</data>
    </edge>
    <edge source="BRA" target="DZA">
      <data key="d0">2049186</data>
    </edge>
    <edge source="BRA" target="ARG">
      <data key="d0">24900015</data>
    </edge>
    <edge source="BRA" target="AUS">
      <data key="d0">38537747</data>
    </edge>
    <edge source="BRA" target="AUT">
      <data key="d0">412535</data>
    </edge>
    <edge source="BRA" target="BEL">
      <data key="d0">983900120</data>
    </edge>
    <edge source="BRA" target="BOL">
      <data key="d0">5789624</data>
    </edge>
    <edge source="BRA" target="BGR">
      <data key="d0">246079</data>
    </edge>
    <edge source="BRA" target="KHM">
      <data key="d0">304767</data>
    </edge>
    <edge source="BRA" target="CAN">
      <data key="d0">31034707</data>
    </edge>
    <edge source="BRA" target="LKA">
      <data key="d0">56868</data>
    </edge>
    <edge source="BRA" target="CHL">
      <data key="d0">18604977</data>
    </edge>
    <edge source="BRA" target="CHN">
      <data key="d0">92390521</data>
    </edge>
    <edge source="BRA" target="COL">
      <data key="d0">2889470</data>
    </edge>
    <edge source="BRA" target="CRI">
      <data key="d0">440304</data>
    </edge>
    <edge source="BRA" target="CZE">
      <data key="d0">14510</data>
    </edge>
    <edge source="BRA" target="DNK">
      <data key="d0">2571373</data>
    </edge>
    <edge source="BRA" target="ECU">
      <data key="d0">863144</data>
    </edge>
    <edge source="BRA" target="SLV">
      <data key="d0">50715</data>
    </edge>
    <edge source="BRA" target="EST">
      <data key="d0">613589</data>
    </edge>
    <edge source="BRA" target="FIN">
      <data key="d0">2902449</data>
    </edge>
    <edge source="BRA" target="FRA">
      <data key="d0">22925258</data>
    </edge>
    <edge source="BRA" target="DEU">
      <data key="d0">41552663</data>
    </edge>
    <edge source="BRA" target="GHA">
      <data key="d0">413078</data>
    </edge>
    <edge source="BRA" target="GRC">
      <data key="d0">703326</data>
    </edge>
    <edge source="BRA" target="GTM">
      <data key="d0">1172688</data>
    </edge>
    <edge source="BRA" target="HND">
      <data key="d0">788557</data>
    </edge>
    <edge source="BRA" target="HKG">
      <data key="d0">12004273</data>
    </edge>
    <edge source="BRA" target="IDN">
      <data key="d0">3421420</data>
    </edge>
    <edge source="BRA" target="IRL">
      <data key="d0">15012248</data>
    </edge>
    <edge source="BRA" target="ISR">
      <data key="d0">18571006</data>
    </edge>
    <edge source="BRA" target="ITA">
      <data key="d0">13779512</data>
    </edge>
    <edge source="BRA" target="JAM">
      <data key="d0">549146</data>
    </edge>
    <edge source="BRA" target="JPN">
      <data key="d0">177458188</data>
    </edge>
    <edge source="BRA" target="JOR">
      <data key="d0">77592</data>
    </edge>
    <edge source="BRA" target="KOR">
      <data key="d0">8796720</data>
    </edge>
    <edge source="BRA" target="LBN">
      <data key="d0">8796278</data>
    </edge>
    <edge source="BRA" target="LVA">
      <data key="d0">368210</data>
    </edge>
    <edge source="BRA" target="LTU">
      <data key="d0">410406</data>
    </edge>
    <edge source="BRA" target="MYS">
      <data key="d0">3269523</data>
    </edge>
    <edge source="BRA" target="MUS">
      <data key="d0">36960</data>
    </edge>
    <edge source="BRA" target="MEX">
      <data key="d0">7297531</data>
    </edge>
    <edge source="BRA" target="MOZ">
      <data key="d0">40537</data>
    </edge>
    <edge source="BRA" target="OMN">
      <data key="d0">863548</data>
    </edge>
    <edge source="BRA" target="NLD">
      <data key="d0">814787185</data>
    </edge>
    <edge source="BRA" target="NZL">
      <data key="d0">4091512</data>
    </edge>
    <edge source="BRA" target="NIC">
      <data key="d0">2200279</data>
    </edge>
    <edge source="BRA" target="NOR">
      <data key="d0">4044857</data>
    </edge>
    <edge source="BRA" target="PAK">
      <data key="d0">246934</data>
    </edge>
    <edge source="BRA" target="PAN">
      <data key="d0">1699567</data>
    </edge>
    <edge source="BRA" target="PRY">
      <data key="d0">13138897</data>
    </edge>
    <edge source="BRA" target="PER">
      <data key="d0">4326608</data>
    </edge>
    <edge source="BRA" target="PHL">
      <data key="d0">2406510</data>
    </edge>
    <edge source="BRA" target="POL">
      <data key="d0">5156429</data>
    </edge>
    <edge source="BRA" target="PRT">
      <data key="d0">19156042</data>
    </edge>
    <edge source="BRA" target="RUS">
      <data key="d0">4768249</data>
    </edge>
    <edge source="BRA" target="SAU">
      <data key="d0">1563423</data>
    </edge>
    <edge source="BRA" target="IND">
      <data key="d0">19429298</data>
    </edge>
    <edge source="BRA" target="SGP">
      <data key="d0">2908594</data>
    </edge>
    <edge source="BRA" target="SVK">
      <data key="d0">74043</data>
    </edge>
    <edge source="BRA" target="VNM">
      <data key="d0">2772357</data>
    </edge>
    <edge source="BRA" target="SVN">
      <data key="d0">123100</data>
    </edge>
    <edge source="BRA" target="ZAF">
      <data key="d0">7469730</data>
    </edge>
    <edge source="BRA" target="ESP">
      <data key="d0">64601387</data>
    </edge>
    <edge source="BRA" target="SWE">
      <data key="d0">2761445</data>
    </edge>
    <edge source="BRA" target="CHE">
      <data key="d0">58634919</data>
    </edge>
    <edge source="BRA" target="THA">
      <data key="d0">4404273</data>
    </edge>
    <edge source="BRA" target="ARE">
      <data key="d0">7019505</data>
    </edge>
    <edge source="BRA" target="TUN">
      <data key="d0">1690326</data>
    </edge>
    <edge source="BRA" target="TUR">
      <data key="d0">3124314</data>
    </edge>
    <edge source="BRA" target="UKR">
      <data key="d0">1984797</data>
    </edge>
    <edge source="BRA" target="EGY">
      <data key="d0">8566446</data>
    </edge>
    <edge source="BRA" target="GBR">
      <data key="d0">235841768</data>
    </edge>
    <edge source="BRA" target="USA">
      <data key="d0">540869635</data>
    </edge>
    <edge source="BRA" target="URY">
      <data key="d0">21052368</data>
    </edge>
    <edge source="LKA" target="ALB">
      <data key="d0">14646</data>
    </edge>
    <edge source="LKA" target="DZA">
      <data key="d0">47260</data>
    </edge>
    <edge source="LKA" target="AZE">
      <data key="d0">68352</data>
    </edge>
    <edge source="LKA" target="ARG">
      <data key="d0">227953</data>
    </edge>
    <edge source="LKA" target="AUS">
      <data key="d0">3938496</data>
    </edge>
    <edge source="LKA" target="AUT">
      <data key="d0">124318</data>
    </edge>
    <edge source="LKA" target="BEL">
      <data key="d0">1646282</data>
    </edge>
    <edge source="LKA" target="BOL">
      <data key="d0">171341</data>
    </edge>
    <edge source="LKA" target="BWA">
      <data key="d0">21531</data>
    </edge>
    <edge source="LKA" target="BRA">
      <data key="d0">1328428</data>
    </edge>
    <edge source="LKA" target="BGR">
      <data key="d0">204934</data>
    </edge>
    <edge source="LKA" target="CAN">
      <data key="d0">3496794</data>
    </edge>
    <edge source="LKA" target="CHL">
      <data key="d0">180284</data>
    </edge>
    <edge source="LKA" target="CHN">
      <data key="d0">105051</data>
    </edge>
    <edge source="LKA" target="COL">
      <data key="d0">149599</data>
    </edge>
    <edge source="LKA" target="CRI">
      <data key="d0">138172</data>
    </edge>
    <edge source="LKA" target="HRV">
      <data key="d0">151230</data>
    </edge>
    <edge source="LKA" target="CZE">
      <data key="d0">102196</data>
    </edge>
    <edge source="LKA" target="DNK">
      <data key="d0">111874</data>
    </edge>
    <edge source="LKA" target="EST">
      <data key="d0">17959</data>
    </edge>
    <edge source="LKA" target="FRA">
      <data key="d0">6272804</data>
    </edge>
    <edge source="LKA" target="GMB">
      <data key="d0">55832</data>
    </edge>
    <edge source="LKA" target="DEU">
      <data key="d0">11455295</data>
    </edge>
    <edge source="LKA" target="GRC">
      <data key="d0">795315</data>
    </edge>
    <edge source="LKA" target="HKG">
      <data key="d0">265931</data>
    </edge>
    <edge source="LKA" target="IDN">
      <data key="d0">101148</data>
    </edge>
    <edge source="LKA" target="IRL">
      <data key="d0">56411</data>
    </edge>
    <edge source="LKA" target="ISR">
      <data key="d0">31021</data>
    </edge>
    <edge source="LKA" target="ITA">
      <data key="d0">2084828</data>
    </edge>
    <edge source="LKA" target="JAM">
      <data key="d0">1274514</data>
    </edge>
    <edge source="LKA" target="JPN">
      <data key="d0">4791655</data>
    </edge>
    <edge source="LKA" target="KAZ">
      <data key="d0">88101</data>
    </edge>
    <edge source="LKA" target="JOR">
      <data key="d0">4203389</data>
    </edge>
    <edge source="LKA" target="KOR">
      <data key="d0">743140</data>
    </edge>
    <edge source="LKA" target="LBN">
      <data key="d0">770047</data>
    </edge>
    <edge source="LKA" target="MYS">
      <data key="d0">879498</data>
    </edge>
    <edge source="LKA" target="MRT">
      <data key="d0">38676</data>
    </edge>
    <edge source="LKA" target="MUS">
      <data key="d0">363211</data>
    </edge>
    <edge source="LKA" target="MDA">
      <data key="d0">39276</data>
    </edge>
    <edge source="LKA" target="MAR">
      <data key="d0">249022</data>
    </edge>
    <edge source="LKA" target="MOZ">
      <data key="d0">52495</data>
    </edge>
    <edge source="LKA" target="OMN">
      <data key="d0">1594817</data>
    </edge>
    <edge source="LKA" target="NLD">
      <data key="d0">5336106</data>
    </edge>
    <edge source="LKA" target="NZL">
      <data key="d0">497683</data>
    </edge>
    <edge source="LKA" target="NOR">
      <data key="d0">247917</data>
    </edge>
    <edge source="LKA" target="PAK">
      <data key="d0">10804359</data>
    </edge>
    <edge source="LKA" target="PAN">
      <data key="d0">19242</data>
    </edge>
    <edge source="LKA" target="PHL">
      <data key="d0">218935</data>
    </edge>
    <edge source="LKA" target="POL">
      <data key="d0">283856</data>
    </edge>
    <edge source="LKA" target="PRT">
      <data key="d0">1488722</data>
    </edge>
    <edge source="LKA" target="ROU">
      <data key="d0">21294</data>
    </edge>
    <edge source="LKA" target="RUS">
      <data key="d0">50649</data>
    </edge>
    <edge source="LKA" target="SAU">
      <data key="d0">10871460</data>
    </edge>
    <edge source="LKA" target="IND">
      <data key="d0">9081712</data>
    </edge>
    <edge source="LKA" target="SGP">
      <data key="d0">2255357</data>
    </edge>
    <edge source="LKA" target="SVN">
      <data key="d0">19535</data>
    </edge>
    <edge source="LKA" target="ZAF">
      <data key="d0">870233</data>
    </edge>
    <edge source="LKA" target="ESP">
      <data key="d0">4562213</data>
    </edge>
    <edge source="LKA" target="SWE">
      <data key="d0">268446</data>
    </edge>
    <edge source="LKA" target="CHE">
      <data key="d0">1206542</data>
    </edge>
    <edge source="LKA" target="THA">
      <data key="d0">451236</data>
    </edge>
    <edge source="LKA" target="ARE">
      <data key="d0">15591508</data>
    </edge>
    <edge source="LKA" target="TUR">
      <data key="d0">2081772</data>
    </edge>
    <edge source="LKA" target="EGY">
      <data key="d0">7921611</data>
    </edge>
    <edge source="LKA" target="GBR">
      <data key="d0">9218122</data>
    </edge>
    <edge source="LKA" target="USA">
      <data key="d0">13985817</data>
    </edge>
    <edge source="LKA" target="URY">
      <data key="d0">145620</data>
    </edge>
    <edge source="CHL" target="DZA">
      <data key="d0">2107403</data>
    </edge>
    <edge source="CHL" target="AZE">
      <data key="d0">482122</data>
    </edge>
    <edge source="CHL" target="ARG">
      <data key="d0">63033692</data>
    </edge>
    <edge source="CHL" target="AUS">
      <data key="d0">32388654</data>
    </edge>
    <edge source="CHL" target="AUT">
      <data key="d0">3879469</data>
    </edge>
    <edge source="CHL" target="BEL">
      <data key="d0">22008572</data>
    </edge>
    <edge source="CHL" target="BOL">
      <data key="d0">9946593</data>
    </edge>
    <edge source="CHL" target="BRA">
      <data key="d0">244684943</data>
    </edge>
    <edge source="CHL" target="BGR">
      <data key="d0">416162</data>
    </edge>
    <edge source="CHL" target="BLR">
      <data key="d0">107628</data>
    </edge>
    <edge source="CHL" target="KHM">
      <data key="d0">323172</data>
    </edge>
    <edge source="CHL" target="CAN">
      <data key="d0">133360228</data>
    </edge>
    <edge source="CHL" target="LKA">
      <data key="d0">104558</data>
    </edge>
    <edge source="CHL" target="CHN">
      <data key="d0">383371959</data>
    </edge>
    <edge source="CHL" target="COL">
      <data key="d0">173646523</data>
    </edge>
    <edge source="CHL" target="CRI">
      <data key="d0">21869872</data>
    </edge>
    <edge source="CHL" target="HRV">
      <data key="d0">159657</data>
    </edge>
    <edge source="CHL" target="CZE">
      <data key="d0">2115778</data>
    </edge>
    <edge source="CHL" target="BEN">
      <data key="d0">400576</data>
    </edge>
    <edge source="CHL" target="DNK">
      <data key="d0">12590862</data>
    </edge>
    <edge source="CHL" target="ECU">
      <data key="d0">100852588</data>
    </edge>
    <edge source="CHL" target="SLV">
      <data key="d0">15596282</data>
    </edge>
    <edge source="CHL" target="EST">
      <data key="d0">581317</data>
    </edge>
    <edge source="CHL" target="FIN">
      <data key="d0">4448452</data>
    </edge>
    <edge source="CHL" target="FRA">
      <data key="d0">57806175</data>
    </edge>
    <edge source="CHL" target="GEO">
      <data key="d0">957820</data>
    </edge>
    <edge source="CHL" target="DEU">
      <data key="d0">102727323</data>
    </edge>
    <edge source="CHL" target="GHA">
      <data key="d0">72960</data>
    </edge>
    <edge source="CHL" target="GRC">
      <data key="d0">4764054</data>
    </edge>
    <edge source="CHL" target="GTM">
      <data key="d0">19934819</data>
    </edge>
    <edge source="CHL" target="HND">
      <data key="d0">9627040</data>
    </edge>
    <edge source="CHL" target="HKG">
      <data key="d0">138429838</data>
    </edge>
    <edge source="CHL" target="HUN">
      <data key="d0">1582070</data>
    </edge>
    <edge source="CHL" target="IDN">
      <data key="d0">14922314</data>
    </edge>
    <edge source="CHL" target="IRL">
      <data key="d0">6442162</data>
    </edge>
    <edge source="CHL" target="ISR">
      <data key="d0">167564</data>
    </edge>
    <edge source="CHL" target="ITA">
      <data key="d0">116836348</data>
    </edge>
    <edge source="CHL" target="CIV">
      <data key="d0">18710</data>
    </edge>
    <edge source="CHL" target="JAM">
      <data key="d0">626561</data>
    </edge>
    <edge source="CHL" target="JPN">
      <data key="d0">139767714</data>
    </edge>
    <edge source="CHL" target="KAZ">
      <data key="d0">282829</data>
    </edge>
    <edge source="CHL" target="JOR">
      <data key="d0">1607388</data>
    </edge>
    <edge source="CHL" target="KOR">
      <data key="d0">168339675</data>
    </edge>
    <edge source="CHL" target="LBN">
      <data key="d0">1296379</data>
    </edge>
    <edge source="CHL" target="LVA">
      <data key="d0">2324622</data>
    </edge>
    <edge source="CHL" target="LTU">
      <data key="d0">7086572</data>
    </edge>
    <edge source="CHL" target="MYS">
      <data key="d0">8423323</data>
    </edge>
    <edge source="CHL" target="MRT">
      <data key="d0">264427</data>
    </edge>
    <edge source="CHL" target="MUS">
      <data key="d0">92772</data>
    </edge>
    <edge source="CHL" target="MEX">
      <data key="d0">192990363</data>
    </edge>
    <edge source="CHL" target="MDA">
      <data key="d0">62290</data>
    </edge>
    <edge source="CHL" target="MAR">
      <data key="d0">183971</data>
    </edge>
    <edge source="CHL" target="OMN">
      <data key="d0">714424</data>
    </edge>
    <edge source="CHL" target="NLD">
      <data key="d0">391956029</data>
    </edge>
    <edge source="CHL" target="NZL">
      <data key="d0">12744088</data>
    </edge>
    <edge source="CHL" target="NIC">
      <data key="d0">952454</data>
    </edge>
    <edge source="CHL" target="NOR">
      <data key="d0">11247560</data>
    </edge>
    <edge source="CHL" target="PAN">
      <data key="d0">15173863</data>
    </edge>
    <edge source="CHL" target="PRY">
      <data key="d0">2836557</data>
    </edge>
    <edge source="CHL" target="PER">
      <data key="d0">100665598</data>
    </edge>
    <edge source="CHL" target="PHL">
      <data key="d0">7297459</data>
    </edge>
    <edge source="CHL" target="POL">
      <data key="d0">28412174</data>
    </edge>
    <edge source="CHL" target="PRT">
      <data key="d0">10996573</data>
    </edge>
    <edge source="CHL" target="ROU">
      <data key="d0">704743</data>
    </edge>
    <edge source="CHL" target="RUS">
      <data key="d0">196630745</data>
    </edge>
    <edge source="CHL" target="SAU">
      <data key="d0">61371684</data>
    </edge>
    <edge source="CHL" target="SEN">
      <data key="d0">31047</data>
    </edge>
    <edge source="CHL" target="SRB">
      <data key="d0">125258</data>
    </edge>
    <edge source="CHL" target="IND">
      <data key="d0">19605552</data>
    </edge>
    <edge source="CHL" target="SGP">
      <data key="d0">6531475</data>
    </edge>
    <edge source="CHL" target="SVK">
      <data key="d0">2001482</data>
    </edge>
    <edge source="CHL" target="VNM">
      <data key="d0">4876991</data>
    </edge>
    <edge source="CHL" target="SVN">
      <data key="d0">495216</data>
    </edge>
    <edge source="CHL" target="ZAF">
      <data key="d0">937787</data>
    </edge>
    <edge source="CHL" target="ESP">
      <data key="d0">110537411</data>
    </edge>
    <edge source="CHL" target="SWE">
      <data key="d0">9905753</data>
    </edge>
    <edge source="CHL" target="CHE">
      <data key="d0">9685121</data>
    </edge>
    <edge source="CHL" target="THA">
      <data key="d0">10041697</data>
    </edge>
    <edge source="CHL" target="TGO">
      <data key="d0">20184</data>
    </edge>
    <edge source="CHL" target="ARE">
      <data key="d0">40634210</data>
    </edge>
    <edge source="CHL" target="TUN">
      <data key="d0">844882</data>
    </edge>
    <edge source="CHL" target="TUR">
      <data key="d0">32360062</data>
    </edge>
    <edge source="CHL" target="UKR">
      <data key="d0">5252304</data>
    </edge>
    <edge source="CHL" target="EGY">
      <data key="d0">9263784</data>
    </edge>
    <edge source="CHL" target="GBR">
      <data key="d0">243159208</data>
    </edge>
    <edge source="CHL" target="USA">
      <data key="d0">1761487351</data>
    </edge>
    <edge source="CHL" target="URY">
      <data key="d0">10530398</data>
    </edge>
    <edge source="CHN" target="ALB">
      <data key="d0">2939727</data>
    </edge>
    <edge source="CHN" target="DZA">
      <data key="d0">68635607</data>
    </edge>
    <edge source="CHN" target="AZE">
      <data key="d0">4502620</data>
    </edge>
    <edge source="CHN" target="ARG">
      <data key="d0">15767072</data>
    </edge>
    <edge source="CHN" target="AUS">
      <data key="d0">257428071</data>
    </edge>
    <edge source="CHN" target="AUT">
      <data key="d0">6499160</data>
    </edge>
    <edge source="CHN" target="ARM">
      <data key="d0">1808732</data>
    </edge>
    <edge source="CHN" target="BEL">
      <data key="d0">103195573</data>
    </edge>
    <edge source="CHN" target="BOL">
      <data key="d0">3019007</data>
    </edge>
    <edge source="CHN" target="BWA">
      <data key="d0">11615</data>
    </edge>
    <edge source="CHN" target="BRA">
      <data key="d0">309518189</data>
    </edge>
    <edge source="CHN" target="BGR">
      <data key="d0">15604602</data>
    </edge>
    <edge source="CHN" target="BLR">
      <data key="d0">5151869</data>
    </edge>
    <edge source="CHN" target="KHM">
      <data key="d0">4217231</data>
    </edge>
    <edge source="CHN" target="CMR">
      <data key="d0">9747243</data>
    </edge>
    <edge source="CHN" target="CAN">
      <data key="d0">376900401</data>
    </edge>
    <edge source="CHN" target="LKA">
      <data key="d0">50843158</data>
    </edge>
    <edge source="CHN" target="CHL">
      <data key="d0">32362202</data>
    </edge>
    <edge source="CHN" target="COL">
      <data key="d0">40553228</data>
    </edge>
    <edge source="CHN" target="CRI">
      <data key="d0">32833096</data>
    </edge>
    <edge source="CHN" target="HRV">
      <data key="d0">17554473</data>
    </edge>
    <edge source="CHN" target="CZE">
      <data key="d0">19319756</data>
    </edge>
    <edge source="CHN" target="BEN">
      <data key="d0">14905444</data>
    </edge>
    <edge source="CHN" target="DNK">
      <data key="d0">22220000</data>
    </edge>
    <edge source="CHN" target="ECU">
      <data key="d0">8229687</data>
    </edge>
    <edge source="CHN" target="SLV">
      <data key="d0">3096189</data>
    </edge>
    <edge source="CHN" target="ETH">
      <data key="d0">459245</data>
    </edge>
    <edge source="CHN" target="EST">
      <data key="d0">9978022</data>
    </edge>
    <edge source="CHN" target="FIN">
      <data key="d0">4741951</data>
    </edge>
    <edge source="CHN" target="FRA">
      <data key="d0">128170291</data>
    </edge>
    <edge source="CHN" target="GEO">
      <data key="d0">7299711</data>
    </edge>
    <edge source="CHN" target="GMB">
      <data key="d0">8374912</data>
    </edge>
    <edge source="CHN" target="PSE">
      <data key="d0">886896</data>
    </edge>
    <edge source="CHN" target="DEU">
      <data key="d0">525623616</data>
    </edge>
    <edge source="CHN" target="GHA">
      <data key="d0">85929719</data>
    </edge>
    <edge source="CHN" target="GRC">
      <data key="d0">17415025</data>
    </edge>
    <edge source="CHN" target="GTM">
      <data key="d0">8788523</data>
    </edge>
    <edge source="CHN" target="HND">
      <data key="d0">4204111</data>
    </edge>
    <edge source="CHN" target="HKG">
      <data key="d0">621970508</data>
    </edge>
    <edge source="CHN" target="HUN">
      <data key="d0">7417654</data>
    </edge>
    <edge source="CHN" target="IDN">
      <data key="d0">924559560</data>
    </edge>
    <edge source="CHN" target="IRL">
      <data key="d0">7329325</data>
    </edge>
    <edge source="CHN" target="ISR">
      <data key="d0">57211481</data>
    </edge>
    <edge source="CHN" target="ITA">
      <data key="d0">212339704</data>
    </edge>
    <edge source="CHN" target="CIV">
      <data key="d0">21545144</data>
    </edge>
    <edge source="CHN" target="JAM">
      <data key="d0">4562527</data>
    </edge>
    <edge source="CHN" target="JPN">
      <data key="d0">3429847758</data>
    </edge>
    <edge source="CHN" target="KAZ">
      <data key="d0">158947681</data>
    </edge>
    <edge source="CHN" target="JOR">
      <data key="d0">45802784</data>
    </edge>
    <edge source="CHN" target="KOR">
      <data key="d0">1011645188</data>
    </edge>
    <edge source="CHN" target="KGZ">
      <data key="d0">27385071</data>
    </edge>
    <edge source="CHN" target="LBN">
      <data key="d0">37802815</data>
    </edge>
    <edge source="CHN" target="LVA">
      <data key="d0">6596323</data>
    </edge>
    <edge source="CHN" target="LTU">
      <data key="d0">17899016</data>
    </edge>
    <edge source="CHN" target="MDG">
      <data key="d0">517200</data>
    </edge>
    <edge source="CHN" target="MYS">
      <data key="d0">852519812</data>
    </edge>
    <edge source="CHN" target="MRT">
      <data key="d0">3183029</data>
    </edge>
    <edge source="CHN" target="MUS">
      <data key="d0">7789647</data>
    </edge>
    <edge source="CHN" target="MEX">
      <data key="d0">86222525</data>
    </edge>
    <edge source="CHN" target="MDA">
      <data key="d0">2192841</data>
    </edge>
    <edge source="CHN" target="MAR">
      <data key="d0">13540524</data>
    </edge>
    <edge source="CHN" target="MOZ">
      <data key="d0">3652955</data>
    </edge>
    <edge source="CHN" target="OMN">
      <data key="d0">16362841</data>
    </edge>
    <edge source="CHN" target="NAM">
      <data key="d0">2110385</data>
    </edge>
    <edge source="CHN" target="NLD">
      <data key="d0">410449586</data>
    </edge>
    <edge source="CHN" target="NZL">
      <data key="d0">47269449</data>
    </edge>
    <edge source="CHN" target="NIC">
      <data key="d0">4504789</data>
    </edge>
    <edge source="CHN" target="NER">
      <data key="d0">492413</data>
    </edge>
    <edge source="CHN" target="NOR">
      <data key="d0">22163515</data>
    </edge>
    <edge source="CHN" target="PAK">
      <data key="d0">77612264</data>
    </edge>
    <edge source="CHN" target="PAN">
      <data key="d0">11354793</data>
    </edge>
    <edge source="CHN" target="PRY">
      <data key="d0">1595145</data>
    </edge>
    <edge source="CHN" target="PER">
      <data key="d0">11939262</data>
    </edge>
    <edge source="CHN" target="PHL">
      <data key="d0">388466359</data>
    </edge>
    <edge source="CHN" target="POL">
      <data key="d0">62167485</data>
    </edge>
    <edge source="CHN" target="PRT">
      <data key="d0">20666442</data>
    </edge>
    <edge source="CHN" target="ROU">
      <data key="d0">25743518</data>
    </edge>
    <edge source="CHN" target="RUS">
      <data key="d0">915543219</data>
    </edge>
    <edge source="CHN" target="SAU">
      <data key="d0">158917953</data>
    </edge>
    <edge source="CHN" target="SEN">
      <data key="d0">17313267</data>
    </edge>
    <edge source="CHN" target="SRB">
      <data key="d0">5935440</data>
    </edge>
    <edge source="CHN" target="IND">
      <data key="d0">196499872</data>
    </edge>
    <edge source="CHN" target="SGP">
      <data key="d0">176655316</data>
    </edge>
    <edge source="CHN" target="SVK">
      <data key="d0">2650594</data>
    </edge>
    <edge source="CHN" target="VNM">
      <data key="d0">930225251</data>
    </edge>
    <edge source="CHN" target="SVN">
      <data key="d0">12476458</data>
    </edge>
    <edge source="CHN" target="ZAF">
      <data key="d0">152575920</data>
    </edge>
    <edge source="CHN" target="ZWE">
      <data key="d0">154108</data>
    </edge>
    <edge source="CHN" target="ESP">
      <data key="d0">181864443</data>
    </edge>
    <edge source="CHN" target="SWE">
      <data key="d0">28596171</data>
    </edge>
    <edge source="CHN" target="CHE">
      <data key="d0">6033912</data>
    </edge>
    <edge source="CHN" target="THA">
      <data key="d0">990873596</data>
    </edge>
    <edge source="CHN" target="TGO">
      <data key="d0">29983669</data>
    </edge>
    <edge source="CHN" target="ARE">
      <data key="d0">210579279</data>
    </edge>
    <edge source="CHN" target="TUN">
      <data key="d0">12603275</data>
    </edge>
    <edge source="CHN" target="TUR">
      <data key="d0">69397489</data>
    </edge>
    <edge source="CHN" target="UGA">
      <data key="d0">70503</data>
    </edge>
    <edge source="CHN" target="UKR">
      <data key="d0">44393379</data>
    </edge>
    <edge source="CHN" target="MKD">
      <data key="d0">5974559</data>
    </edge>
    <edge source="CHN" target="EGY">
      <data key="d0">33033112</data>
    </edge>
    <edge source="CHN" target="GBR">
      <data key="d0">234014177</data>
    </edge>
    <edge source="CHN" target="TZA">
      <data key="d0">2714051</data>
    </edge>
    <edge source="CHN" target="USA">
      <data key="d0">2040302360</data>
    </edge>
    <edge source="CHN" target="BFA">
      <data key="d0">498010</data>
    </edge>
    <edge source="CHN" target="URY">
      <data key="d0">3225922</data>
    </edge>
    <edge source="ECU" target="ALB">
      <data key="d0">9387759</data>
    </edge>
    <edge source="ECU" target="DZA">
      <data key="d0">44982184</data>
    </edge>
    <edge source="ECU" target="ARG">
      <data key="d0">21342037</data>
    </edge>
    <edge source="ECU" target="AUS">
      <data key="d0">2284491</data>
    </edge>
    <edge source="ECU" target="AUT">
      <data key="d0">115478</data>
    </edge>
    <edge source="ECU" target="BEL">
      <data key="d0">143391428</data>
    </edge>
    <edge source="ECU" target="BRA">
      <data key="d0">769080</data>
    </edge>
    <edge source="ECU" target="BGR">
      <data key="d0">10381140</data>
    </edge>
    <edge source="ECU" target="CAN">
      <data key="d0">11514268</data>
    </edge>
    <edge source="ECU" target="CHL">
      <data key="d0">145144529</data>
    </edge>
    <edge source="ECU" target="CHN">
      <data key="d0">19157965</data>
    </edge>
    <edge source="ECU" target="COL">
      <data key="d0">20914583</data>
    </edge>
    <edge source="ECU" target="CRI">
      <data key="d0">515097</data>
    </edge>
    <edge source="ECU" target="HRV">
      <data key="d0">7441494</data>
    </edge>
    <edge source="ECU" target="DNK">
      <data key="d0">164719</data>
    </edge>
    <edge source="ECU" target="FIN">
      <data key="d0">1880923</data>
    </edge>
    <edge source="ECU" target="FRA">
      <data key="d0">28723424</data>
    </edge>
    <edge source="ECU" target="GEO">
      <data key="d0">16898630</data>
    </edge>
    <edge source="ECU" target="DEU">
      <data key="d0">183858238</data>
    </edge>
    <edge source="ECU" target="GRC">
      <data key="d0">33130190</data>
    </edge>
    <edge source="ECU" target="GTM">
      <data key="d0">490310</data>
    </edge>
    <edge source="ECU" target="HKG">
      <data key="d0">269601</data>
    </edge>
    <edge source="ECU" target="IDN">
      <data key="d0">15705</data>
    </edge>
    <edge source="ECU" target="IRL">
      <data key="d0">191589</data>
    </edge>
    <edge source="ECU" target="ISR">
      <data key="d0">4225759</data>
    </edge>
    <edge source="ECU" target="ITA">
      <data key="d0">211900569</data>
    </edge>
    <edge source="ECU" target="JAM">
      <data key="d0">196431</data>
    </edge>
    <edge source="ECU" target="JPN">
      <data key="d0">41934999</data>
    </edge>
    <edge source="ECU" target="KAZ">
      <data key="d0">673615</data>
    </edge>
    <edge source="ECU" target="JOR">
      <data key="d0">6808344</data>
    </edge>
    <edge source="ECU" target="KOR">
      <data key="d0">259740</data>
    </edge>
    <edge source="ECU" target="KGZ">
      <data key="d0">52776</data>
    </edge>
    <edge source="ECU" target="LBN">
      <data key="d0">561422</data>
    </edge>
    <edge source="ECU" target="LVA">
      <data key="d0">203514</data>
    </edge>
    <edge source="ECU" target="LTU">
      <data key="d0">1951207</data>
    </edge>
    <edge source="ECU" target="MEX">
      <data key="d0">2619375</data>
    </edge>
    <edge source="ECU" target="MAR">
      <data key="d0">1398900</data>
    </edge>
    <edge source="ECU" target="NLD">
      <data key="d0">105995188</data>
    </edge>
    <edge source="ECU" target="NZL">
      <data key="d0">11681151</data>
    </edge>
    <edge source="ECU" target="NIC">
      <data key="d0">25272</data>
    </edge>
    <edge source="ECU" target="NOR">
      <data key="d0">13139440</data>
    </edge>
    <edge source="ECU" target="PAN">
      <data key="d0">1438386</data>
    </edge>
    <edge source="ECU" target="PER">
      <data key="d0">1638329</data>
    </edge>
    <edge source="ECU" target="POL">
      <data key="d0">10614210</data>
    </edge>
    <edge source="ECU" target="PRT">
      <data key="d0">7692158</data>
    </edge>
    <edge source="ECU" target="RUS">
      <data key="d0">462095015</data>
    </edge>
    <edge source="ECU" target="SAU">
      <data key="d0">14638611</data>
    </edge>
    <edge source="ECU" target="SRB">
      <data key="d0">48323645</data>
    </edge>
    <edge source="ECU" target="IND">
      <data key="d0">27000</data>
    </edge>
    <edge source="ECU" target="SGP">
      <data key="d0">259949</data>
    </edge>
    <edge source="ECU" target="SVN">
      <data key="d0">1900675</data>
    </edge>
    <edge source="ECU" target="ZAF">
      <data key="d0">338134</data>
    </edge>
    <edge source="ECU" target="ESP">
      <data key="d0">28881316</data>
    </edge>
    <edge source="ECU" target="SWE">
      <data key="d0">12604931</data>
    </edge>
    <edge source="ECU" target="CHE">
      <data key="d0">87293</data>
    </edge>
    <edge source="ECU" target="ARE">
      <data key="d0">987563</data>
    </edge>
    <edge source="ECU" target="TUN">
      <data key="d0">1457977</data>
    </edge>
    <edge source="ECU" target="TUR">
      <data key="d0">98934449</data>
    </edge>
    <edge source="ECU" target="UKR">
      <data key="d0">53867930</data>
    </edge>
    <edge source="ECU" target="MKD">
      <data key="d0">138447</data>
    </edge>
    <edge source="ECU" target="EGY">
      <data key="d0">10092557</data>
    </edge>
    <edge source="ECU" target="GBR">
      <data key="d0">50779341</data>
    </edge>
    <edge source="ECU" target="USA">
      <data key="d0">540957171</data>
    </edge>
    <edge source="ECU" target="URY">
      <data key="d0">4739782</data>
    </edge>
    <edge source="SLV" target="CRI">
      <data key="d0">3519658</data>
    </edge>
    <edge source="SLV" target="FRA">
      <data key="d0">54275</data>
    </edge>
    <edge source="SLV" target="GMB">
      <data key="d0">41824</data>
    </edge>
    <edge source="SLV" target="GTM">
      <data key="d0">24728754</data>
    </edge>
    <edge source="SLV" target="HND">
      <data key="d0">12629774</data>
    </edge>
    <edge source="SLV" target="MEX">
      <data key="d0">10637673</data>
    </edge>
    <edge source="SLV" target="NIC">
      <data key="d0">4513514</data>
    </edge>
    <edge source="SLV" target="PAN">
      <data key="d0">5146849</data>
    </edge>
    <edge source="SLV" target="PER">
      <data key="d0">35360</data>
    </edge>
    <edge source="SLV" target="IND">
      <data key="d0">171400</data>
    </edge>
    <edge source="SLV" target="ZAF">
      <data key="d0">38266</data>
    </edge>
    <edge source="SLV" target="GBR">
      <data key="d0">70243</data>
    </edge>
    <edge source="SLV" target="USA">
      <data key="d0">26665997</data>
    </edge>
    <edge source="EST" target="BEL">
      <data key="d0">1214019</data>
    </edge>
    <edge source="EST" target="BLR">
      <data key="d0">486204</data>
    </edge>
    <edge source="EST" target="CHN">
      <data key="d0">9766464</data>
    </edge>
    <edge source="EST" target="DNK">
      <data key="d0">1216110</data>
    </edge>
    <edge source="EST" target="FIN">
      <data key="d0">13618674</data>
    </edge>
    <edge source="EST" target="FRA">
      <data key="d0">286971</data>
    </edge>
    <edge source="EST" target="GEO">
      <data key="d0">23844</data>
    </edge>
    <edge source="EST" target="DEU">
      <data key="d0">6403106</data>
    </edge>
    <edge source="EST" target="ITA">
      <data key="d0">1575680</data>
    </edge>
    <edge source="EST" target="KAZ">
      <data key="d0">5105941</data>
    </edge>
    <edge source="EST" target="LVA">
      <data key="d0">5972361</data>
    </edge>
    <edge source="EST" target="LTU">
      <data key="d0">3357698</data>
    </edge>
    <edge source="EST" target="NLD">
      <data key="d0">2817507</data>
    </edge>
    <edge source="EST" target="NOR">
      <data key="d0">658516</data>
    </edge>
    <edge source="EST" target="POL">
      <data key="d0">89018</data>
    </edge>
    <edge source="EST" target="RUS">
      <data key="d0">8676547</data>
    </edge>
    <edge source="EST" target="IND">
      <data key="d0">11260</data>
    </edge>
    <edge source="EST" target="SWE">
      <data key="d0">3217056</data>
    </edge>
    <edge source="EST" target="CHE">
      <data key="d0">269585</data>
    </edge>
    <edge source="EST" target="GBR">
      <data key="d0">40414</data>
    </edge>
    <edge source="FIN" target="AUT">
      <data key="d0">4474452</data>
    </edge>
    <edge source="FIN" target="BEL">
      <data key="d0">1073826</data>
    </edge>
    <edge source="FIN" target="BRA">
      <data key="d0">23379</data>
    </edge>
    <edge source="FIN" target="CHN">
      <data key="d0">8514783</data>
    </edge>
    <edge source="FIN" target="CZE">
      <data key="d0">82060</data>
    </edge>
    <edge source="FIN" target="DNK">
      <data key="d0">488302</data>
    </edge>
    <edge source="FIN" target="EST">
      <data key="d0">5250205</data>
    </edge>
    <edge source="FIN" target="FRA">
      <data key="d0">324573</data>
    </edge>
    <edge source="FIN" target="DEU">
      <data key="d0">7636689</data>
    </edge>
    <edge source="FIN" target="GRC">
      <data key="d0">12744</data>
    </edge>
    <edge source="FIN" target="HUN">
      <data key="d0">85503</data>
    </edge>
    <edge source="FIN" target="ITA">
      <data key="d0">1443601</data>
    </edge>
    <edge source="FIN" target="JPN">
      <data key="d0">1195634</data>
    </edge>
    <edge source="FIN" target="KOR">
      <data key="d0">1316985</data>
    </edge>
    <edge source="FIN" target="LVA">
      <data key="d0">724234</data>
    </edge>
    <edge source="FIN" target="LTU">
      <data key="d0">388305</data>
    </edge>
    <edge source="FIN" target="NLD">
      <data key="d0">305312</data>
    </edge>
    <edge source="FIN" target="NOR">
      <data key="d0">2355174</data>
    </edge>
    <edge source="FIN" target="POL">
      <data key="d0">2304053</data>
    </edge>
    <edge source="FIN" target="PRT">
      <data key="d0">10488</data>
    </edge>
    <edge source="FIN" target="ROU">
      <data key="d0">12360</data>
    </edge>
    <edge source="FIN" target="RUS">
      <data key="d0">17018438</data>
    </edge>
    <edge source="FIN" target="SVK">
      <data key="d0">58239</data>
    </edge>
    <edge source="FIN" target="ESP">
      <data key="d0">2241937</data>
    </edge>
    <edge source="FIN" target="SWE">
      <data key="d0">19109647</data>
    </edge>
    <edge source="FIN" target="CHE">
      <data key="d0">302963</data>
    </edge>
    <edge source="FIN" target="THA">
      <data key="d0">23409</data>
    </edge>
    <edge source="FIN" target="TUR">
      <data key="d0">94565</data>
    </edge>
    <edge source="FIN" target="GBR">
      <data key="d0">135121</data>
    </edge>
    <edge source="FIN" target="USA">
      <data key="d0">22020</data>
    </edge>
    <edge source="GEO" target="DZA">
      <data key="d0">33665</data>
    </edge>
    <edge source="GEO" target="AZE">
      <data key="d0">8613103</data>
    </edge>
    <edge source="GEO" target="AUS">
      <data key="d0">475891</data>
    </edge>
    <edge source="GEO" target="AUT">
      <data key="d0">485879</data>
    </edge>
    <edge source="GEO" target="ARM">
      <data key="d0">1411589</data>
    </edge>
    <edge source="GEO" target="BEL">
      <data key="d0">4672660</data>
    </edge>
    <edge source="GEO" target="BGR">
      <data key="d0">314792</data>
    </edge>
    <edge source="GEO" target="BLR">
      <data key="d0">5248368</data>
    </edge>
    <edge source="GEO" target="CAN">
      <data key="d0">313554</data>
    </edge>
    <edge source="GEO" target="CHN">
      <data key="d0">720404</data>
    </edge>
    <edge source="GEO" target="CZE">
      <data key="d0">6624766</data>
    </edge>
    <edge source="GEO" target="EST">
      <data key="d0">909038</data>
    </edge>
    <edge source="GEO" target="FRA">
      <data key="d0">3743394</data>
    </edge>
    <edge source="GEO" target="DEU">
      <data key="d0">20737178</data>
    </edge>
    <edge source="GEO" target="GRC">
      <data key="d0">1864536</data>
    </edge>
    <edge source="GEO" target="HKG">
      <data key="d0">69053</data>
    </edge>
    <edge source="GEO" target="HUN">
      <data key="d0">222302</data>
    </edge>
    <edge source="GEO" target="ISR">
      <data key="d0">49997</data>
    </edge>
    <edge source="GEO" target="ITA">
      <data key="d0">10958202</data>
    </edge>
    <edge source="GEO" target="JPN">
      <data key="d0">16775</data>
    </edge>
    <edge source="GEO" target="KAZ">
      <data key="d0">9814860</data>
    </edge>
    <edge source="GEO" target="KGZ">
      <data key="d0">10500</data>
    </edge>
    <edge source="GEO" target="LVA">
      <data key="d0">1853152</data>
    </edge>
    <edge source="GEO" target="LTU">
      <data key="d0">2240821</data>
    </edge>
    <edge source="GEO" target="MYS">
      <data key="d0">355167</data>
    </edge>
    <edge source="GEO" target="MDA">
      <data key="d0">1409677</data>
    </edge>
    <edge source="GEO" target="NLD">
      <data key="d0">1075771</data>
    </edge>
    <edge source="GEO" target="NOR">
      <data key="d0">20859</data>
    </edge>
    <edge source="GEO" target="PHL">
      <data key="d0">32880</data>
    </edge>
    <edge source="GEO" target="POL">
      <data key="d0">2068512</data>
    </edge>
    <edge source="GEO" target="ROU">
      <data key="d0">42156</data>
    </edge>
    <edge source="GEO" target="RUS">
      <data key="d0">226454</data>
    </edge>
    <edge source="GEO" target="SGP">
      <data key="d0">33343</data>
    </edge>
    <edge source="GEO" target="SVK">
      <data key="d0">3151525</data>
    </edge>
    <edge source="GEO" target="VNM">
      <data key="d0">121500</data>
    </edge>
    <edge source="GEO" target="ZAF">
      <data key="d0">60097</data>
    </edge>
    <edge source="GEO" target="ESP">
      <data key="d0">3765882</data>
    </edge>
    <edge source="GEO" target="CHE">
      <data key="d0">474100</data>
    </edge>
    <edge source="GEO" target="THA">
      <data key="d0">231000</data>
    </edge>
    <edge source="GEO" target="TUR">
      <data key="d0">1144222</data>
    </edge>
    <edge source="GEO" target="UKR">
      <data key="d0">17992989</data>
    </edge>
    <edge source="GEO" target="MKD">
      <data key="d0">102000</data>
    </edge>
    <edge source="GEO" target="EGY">
      <data key="d0">366277</data>
    </edge>
    <edge source="GEO" target="GBR">
      <data key="d0">1083648</data>
    </edge>
    <edge source="GEO" target="USA">
      <data key="d0">1386816</data>
    </edge>
    <edge source="GMB" target="CHN">
      <data key="d0">99421</data>
    </edge>
    <edge source="GMB" target="SEN">
      <data key="d0">241908</data>
    </edge>
    <edge source="GMB" target="IND">
      <data key="d0">2809085</data>
    </edge>
    <edge source="GMB" target="VNM">
      <data key="d0">85571</data>
    </edge>
    <edge source="GMB" target="GBR">
      <data key="d0">11696</data>
    </edge>
    <edge source="HND" target="BEL">
      <data key="d0">815531</data>
    </edge>
    <edge source="HND" target="CAN">
      <data key="d0">807013</data>
    </edge>
    <edge source="HND" target="CHL">
      <data key="d0">101088</data>
    </edge>
    <edge source="HND" target="CHN">
      <data key="d0">263898</data>
    </edge>
    <edge source="HND" target="COL">
      <data key="d0">1708028</data>
    </edge>
    <edge source="HND" target="CRI">
      <data key="d0">4972699</data>
    </edge>
    <edge source="HND" target="CZE">
      <data key="d0">15511</data>
    </edge>
    <edge source="HND" target="ECU">
      <data key="d0">505411</data>
    </edge>
    <edge source="HND" target="SLV">
      <data key="d0">11380248</data>
    </edge>
    <edge source="HND" target="FRA">
      <data key="d0">410991</data>
    </edge>
    <edge source="HND" target="DEU">
      <data key="d0">478652</data>
    </edge>
    <edge source="HND" target="GTM">
      <data key="d0">8281767</data>
    </edge>
    <edge source="HND" target="HKG">
      <data key="d0">402136</data>
    </edge>
    <edge source="HND" target="IRL">
      <data key="d0">225310</data>
    </edge>
    <edge source="HND" target="ISR">
      <data key="d0">53988</data>
    </edge>
    <edge source="HND" target="ITA">
      <data key="d0">96294</data>
    </edge>
    <edge source="HND" target="MEX">
      <data key="d0">164415</data>
    </edge>
    <edge source="HND" target="NLD">
      <data key="d0">10862986</data>
    </edge>
    <edge source="HND" target="NIC">
      <data key="d0">8261212</data>
    </edge>
    <edge source="HND" target="NOR">
      <data key="d0">53760</data>
    </edge>
    <edge source="HND" target="SGP">
      <data key="d0">20320</data>
    </edge>
    <edge source="HND" target="ESP">
      <data key="d0">309952</data>
    </edge>
    <edge source="HND" target="ARE">
      <data key="d0">303234</data>
    </edge>
    <edge source="HND" target="GBR">
      <data key="d0">6218092</data>
    </edge>
    <edge source="HND" target="USA">
      <data key="d0">195871343</data>
    </edge>
    <edge source="IRL" target="ALB">
      <data key="d0">48315</data>
    </edge>
    <edge source="IRL" target="AZE">
      <data key="d0">24807</data>
    </edge>
    <edge source="IRL" target="AUS">
      <data key="d0">177097</data>
    </edge>
    <edge source="IRL" target="AUT">
      <data key="d0">658372</data>
    </edge>
    <edge source="IRL" target="BEL">
      <data key="d0">7453331</data>
    </edge>
    <edge source="IRL" target="BGR">
      <data key="d0">1666873</data>
    </edge>
    <edge source="IRL" target="HRV">
      <data key="d0">467014</data>
    </edge>
    <edge source="IRL" target="CZE">
      <data key="d0">185824</data>
    </edge>
    <edge source="IRL" target="DNK">
      <data key="d0">88454</data>
    </edge>
    <edge source="IRL" target="FIN">
      <data key="d0">49646</data>
    </edge>
    <edge source="IRL" target="FRA">
      <data key="d0">3164794</data>
    </edge>
    <edge source="IRL" target="DEU">
      <data key="d0">3242571</data>
    </edge>
    <edge source="IRL" target="GRC">
      <data key="d0">328374</data>
    </edge>
    <edge source="IRL" target="HKG">
      <data key="d0">42970</data>
    </edge>
    <edge source="IRL" target="HUN">
      <data key="d0">109569</data>
    </edge>
    <edge source="IRL" target="ITA">
      <data key="d0">847668</data>
    </edge>
    <edge source="IRL" target="KAZ">
      <data key="d0">61704</data>
    </edge>
    <edge source="IRL" target="JOR">
      <data key="d0">12895</data>
    </edge>
    <edge source="IRL" target="LTU">
      <data key="d0">27679</data>
    </edge>
    <edge source="IRL" target="MDA">
      <data key="d0">35290</data>
    </edge>
    <edge source="IRL" target="OMN">
      <data key="d0">1042742</data>
    </edge>
    <edge source="IRL" target="NLD">
      <data key="d0">2958405</data>
    </edge>
    <edge source="IRL" target="NZL">
      <data key="d0">63338</data>
    </edge>
    <edge source="IRL" target="NOR">
      <data key="d0">251395</data>
    </edge>
    <edge source="IRL" target="POL">
      <data key="d0">241909</data>
    </edge>
    <edge source="IRL" target="PRT">
      <data key="d0">232230</data>
    </edge>
    <edge source="IRL" target="ROU">
      <data key="d0">474084</data>
    </edge>
    <edge source="IRL" target="RUS">
      <data key="d0">515337</data>
    </edge>
    <edge source="IRL" target="SAU">
      <data key="d0">2877301</data>
    </edge>
    <edge source="IRL" target="SRB">
      <data key="d0">424551</data>
    </edge>
    <edge source="IRL" target="ESP">
      <data key="d0">1265635</data>
    </edge>
    <edge source="IRL" target="SWE">
      <data key="d0">233440</data>
    </edge>
    <edge source="IRL" target="CHE">
      <data key="d0">196859</data>
    </edge>
    <edge source="IRL" target="ARE">
      <data key="d0">803968</data>
    </edge>
    <edge source="IRL" target="TUR">
      <data key="d0">199898</data>
    </edge>
    <edge source="IRL" target="MKD">
      <data key="d0">448122</data>
    </edge>
    <edge source="IRL" target="EGY">
      <data key="d0">67335</data>
    </edge>
    <edge source="IRL" target="GBR">
      <data key="d0">205414961</data>
    </edge>
    <edge source="IRL" target="USA">
      <data key="d0">518332</data>
    </edge>
    <edge source="ISR" target="AZE">
      <data key="d0">698000</data>
    </edge>
    <edge source="ISR" target="ARG">
      <data key="d0">329000</data>
    </edge>
    <edge source="ISR" target="AUS">
      <data key="d0">7557000</data>
    </edge>
    <edge source="ISR" target="AUT">
      <data key="d0">2880000</data>
    </edge>
    <edge source="ISR" target="ARM">
      <data key="d0">384000</data>
    </edge>
    <edge source="ISR" target="BEL">
      <data key="d0">50918000</data>
    </edge>
    <edge source="ISR" target="BRA">
      <data key="d0">994000</data>
    </edge>
    <edge source="ISR" target="BGR">
      <data key="d0">926000</data>
    </edge>
    <edge source="ISR" target="BLR">
      <data key="d0">10324000</data>
    </edge>
    <edge source="ISR" target="CMR">
      <data key="d0">31000</data>
    </edge>
    <edge source="ISR" target="CAN">
      <data key="d0">17387000</data>
    </edge>
    <edge source="ISR" target="LKA">
      <data key="d0">1325000</data>
    </edge>
    <edge source="ISR" target="CHL">
      <data key="d0">91000</data>
    </edge>
    <edge source="ISR" target="CHN">
      <data key="d0">29928000</data>
    </edge>
    <edge source="ISR" target="CRI">
      <data key="d0">36000</data>
    </edge>
    <edge source="ISR" target="HRV">
      <data key="d0">2874000</data>
    </edge>
    <edge source="ISR" target="CZE">
      <data key="d0">3084000</data>
    </edge>
    <edge source="ISR" target="DNK">
      <data key="d0">1897000</data>
    </edge>
    <edge source="ISR" target="ETH">
      <data key="d0">27000</data>
    </edge>
    <edge source="ISR" target="EST">
      <data key="d0">671000</data>
    </edge>
    <edge source="ISR" target="FIN">
      <data key="d0">10976000</data>
    </edge>
    <edge source="ISR" target="FRA">
      <data key="d0">125915000</data>
    </edge>
    <edge source="ISR" target="GEO">
      <data key="d0">586000</data>
    </edge>
    <edge source="ISR" target="DEU">
      <data key="d0">36746000</data>
    </edge>
    <edge source="ISR" target="GHA">
      <data key="d0">292000</data>
    </edge>
    <edge source="ISR" target="GRC">
      <data key="d0">4023000</data>
    </edge>
    <edge source="ISR" target="GTM">
      <data key="d0">302000</data>
    </edge>
    <edge source="ISR" target="HKG">
      <data key="d0">3764000</data>
    </edge>
    <edge source="ISR" target="HUN">
      <data key="d0">571000</data>
    </edge>
    <edge source="ISR" target="IRL">
      <data key="d0">5120000</data>
    </edge>
    <edge source="ISR" target="ITA">
      <data key="d0">30445000</data>
    </edge>
    <edge source="ISR" target="JPN">
      <data key="d0">56901000</data>
    </edge>
    <edge source="ISR" target="KAZ">
      <data key="d0">6571000</data>
    </edge>
    <edge source="ISR" target="JOR">
      <data key="d0">3459000</data>
    </edge>
    <edge source="ISR" target="KOR">
      <data key="d0">3769000</data>
    </edge>
    <edge source="ISR" target="LVA">
      <data key="d0">4650000</data>
    </edge>
    <edge source="ISR" target="LTU">
      <data key="d0">4397000</data>
    </edge>
    <edge source="ISR" target="MDG">
      <data key="d0">77000</data>
    </edge>
    <edge source="ISR" target="MYS">
      <data key="d0">1457000</data>
    </edge>
    <edge source="ISR" target="MUS">
      <data key="d0">105000</data>
    </edge>
    <edge source="ISR" target="MEX">
      <data key="d0">28000</data>
    </edge>
    <edge source="ISR" target="MDA">
      <data key="d0">351000</data>
    </edge>
    <edge source="ISR" target="NLD">
      <data key="d0">250218000</data>
    </edge>
    <edge source="ISR" target="NZL">
      <data key="d0">229000</data>
    </edge>
    <edge source="ISR" target="NOR">
      <data key="d0">8494000</data>
    </edge>
    <edge source="ISR" target="PHL">
      <data key="d0">1858000</data>
    </edge>
    <edge source="ISR" target="POL">
      <data key="d0">5640000</data>
    </edge>
    <edge source="ISR" target="PRT">
      <data key="d0">2393000</data>
    </edge>
    <edge source="ISR" target="ROU">
      <data key="d0">166000</data>
    </edge>
    <edge source="ISR" target="RUS">
      <data key="d0">270127000</data>
    </edge>
    <edge source="ISR" target="SRB">
      <data key="d0">83000</data>
    </edge>
    <edge source="ISR" target="IND">
      <data key="d0">3675000</data>
    </edge>
    <edge source="ISR" target="SGP">
      <data key="d0">4426000</data>
    </edge>
    <edge source="ISR" target="SVK">
      <data key="d0">38000</data>
    </edge>
    <edge source="ISR" target="VNM">
      <data key="d0">1937000</data>
    </edge>
    <edge source="ISR" target="SVN">
      <data key="d0">80840000</data>
    </edge>
    <edge source="ISR" target="ZAF">
      <data key="d0">3694000</data>
    </edge>
    <edge source="ISR" target="ESP">
      <data key="d0">11202000</data>
    </edge>
    <edge source="ISR" target="SWE">
      <data key="d0">12510000</data>
    </edge>
    <edge source="ISR" target="CHE">
      <data key="d0">14210000</data>
    </edge>
    <edge source="ISR" target="THA">
      <data key="d0">9220000</data>
    </edge>
    <edge source="ISR" target="ARE">
      <data key="d0">18000</data>
    </edge>
    <edge source="ISR" target="TUR">
      <data key="d0">14957000</data>
    </edge>
    <edge source="ISR" target="UKR">
      <data key="d0">14146000</data>
    </edge>
    <edge source="ISR" target="MKD">
      <data key="d0">689000</data>
    </edge>
    <edge source="ISR" target="GBR">
      <data key="d0">125795000</data>
    </edge>
    <edge source="ISR" target="TZA">
      <data key="d0">112000</data>
    </edge>
    <edge source="ISR" target="USA">
      <data key="d0">70805000</data>
    </edge>
    <edge source="ISR" target="URY">
      <data key="d0">54000</data>
    </edge>
    <edge source="JAM" target="CAN">
      <data key="d0">10450562</data>
    </edge>
    <edge source="JAM" target="FRA">
      <data key="d0">234269</data>
    </edge>
    <edge source="JAM" target="DEU">
      <data key="d0">42081</data>
    </edge>
    <edge source="JAM" target="HKG">
      <data key="d0">30048</data>
    </edge>
    <edge source="JAM" target="JPN">
      <data key="d0">14736</data>
    </edge>
    <edge source="JAM" target="NLD">
      <data key="d0">185668</data>
    </edge>
    <edge source="JAM" target="ARE">
      <data key="d0">22489</data>
    </edge>
    <edge source="JAM" target="GBR">
      <data key="d0">10978836</data>
    </edge>
    <edge source="JAM" target="USA">
      <data key="d0">35494628</data>
    </edge>
    <edge source="JPN" target="AUS">
      <data key="d0">1346218</data>
    </edge>
    <edge source="JPN" target="AUT">
      <data key="d0">107890</data>
    </edge>
    <edge source="JPN" target="BEL">
      <data key="d0">188118</data>
    </edge>
    <edge source="JPN" target="BRA">
      <data key="d0">166771</data>
    </edge>
    <edge source="JPN" target="CAN">
      <data key="d0">3359343</data>
    </edge>
    <edge source="JPN" target="CHN">
      <data key="d0">7597577</data>
    </edge>
    <edge source="JPN" target="HRV">
      <data key="d0">26033</data>
    </edge>
    <edge source="JPN" target="CZE">
      <data key="d0">31382</data>
    </edge>
    <edge source="JPN" target="DNK">
      <data key="d0">72649</data>
    </edge>
    <edge source="JPN" target="EST">
      <data key="d0">16336</data>
    </edge>
    <edge source="JPN" target="FRA">
      <data key="d0">1191612</data>
    </edge>
    <edge source="JPN" target="DEU">
      <data key="d0">741398</data>
    </edge>
    <edge source="JPN" target="HKG">
      <data key="d0">26072485</data>
    </edge>
    <edge source="JPN" target="IDN">
      <data key="d0">1096400</data>
    </edge>
    <edge source="JPN" target="ISR">
      <data key="d0">146526</data>
    </edge>
    <edge source="JPN" target="ITA">
      <data key="d0">254716</data>
    </edge>
    <edge source="JPN" target="JOR">
      <data key="d0">36093</data>
    </edge>
    <edge source="JPN" target="KOR">
      <data key="d0">4460203</data>
    </edge>
    <edge source="JPN" target="LBN">
      <data key="d0">182694</data>
    </edge>
    <edge source="JPN" target="MYS">
      <data key="d0">1120804</data>
    </edge>
    <edge source="JPN" target="OMN">
      <data key="d0">27724</data>
    </edge>
    <edge source="JPN" target="NLD">
      <data key="d0">1100108</data>
    </edge>
    <edge source="JPN" target="NZL">
      <data key="d0">834843</data>
    </edge>
    <edge source="JPN" target="NOR">
      <data key="d0">81268</data>
    </edge>
    <edge source="JPN" target="PHL">
      <data key="d0">405451</data>
    </edge>
    <edge source="JPN" target="PRT">
      <data key="d0">80617</data>
    </edge>
    <edge source="JPN" target="RUS">
      <data key="d0">447971</data>
    </edge>
    <edge source="JPN" target="SAU">
      <data key="d0">121821</data>
    </edge>
    <edge source="JPN" target="IND">
      <data key="d0">204467</data>
    </edge>
    <edge source="JPN" target="SGP">
      <data key="d0">5822469</data>
    </edge>
    <edge source="JPN" target="VNM">
      <data key="d0">282729</data>
    </edge>
    <edge source="JPN" target="ESP">
      <data key="d0">152702</data>
    </edge>
    <edge source="JPN" target="SWE">
      <data key="d0">138971</data>
    </edge>
    <edge source="JPN" target="CHE">
      <data key="d0">157375</data>
    </edge>
    <edge source="JPN" target="THA">
      <data key="d0">5424759</data>
    </edge>
    <edge source="JPN" target="ARE">
      <data key="d0">192979</data>
    </edge>
    <edge source="JPN" target="GBR">
      <data key="d0">1711818</data>
    </edge>
    <edge source="JPN" target="USA">
      <data key="d0">26701747</data>
    </edge>
    <edge source="JPN" target="URY">
      <data key="d0">48295</data>
    </edge>
    <edge source="KAZ" target="CHN">
      <data key="d0">2207200</data>
    </edge>
    <edge source="KAZ" target="CZE">
      <data key="d0">23400</data>
    </edge>
    <edge source="KAZ" target="EST">
      <data key="d0">29500</data>
    </edge>
    <edge source="KAZ" target="GEO">
      <data key="d0">84300</data>
    </edge>
    <edge source="KAZ" target="DEU">
      <data key="d0">279600</data>
    </edge>
    <edge source="KAZ" target="KOR">
      <data key="d0">23300</data>
    </edge>
    <edge source="KAZ" target="KGZ">
      <data key="d0">1722700</data>
    </edge>
    <edge source="KAZ" target="LVA">
      <data key="d0">487200</data>
    </edge>
    <edge source="KAZ" target="LTU">
      <data key="d0">19100</data>
    </edge>
    <edge source="KAZ" target="NLD">
      <data key="d0">1400500</data>
    </edge>
    <edge source="KAZ" target="POL">
      <data key="d0">183000</data>
    </edge>
    <edge source="KAZ" target="RUS">
      <data key="d0">18707040</data>
    </edge>
    <edge source="KAZ" target="IND">
      <data key="d0">400000</data>
    </edge>
    <edge source="KAZ" target="TUR">
      <data key="d0">453400</data>
    </edge>
    <edge source="KAZ" target="UKR">
      <data key="d0">17700</data>
    </edge>
    <edge source="KGZ" target="ALB">
      <data key="d0">404200</data>
    </edge>
    <edge source="KGZ" target="AZE">
      <data key="d0">339799</data>
    </edge>
    <edge source="KGZ" target="ARM">
      <data key="d0">20600</data>
    </edge>
    <edge source="KGZ" target="BGR">
      <data key="d0">7617252</data>
    </edge>
    <edge source="KGZ" target="BLR">
      <data key="d0">203899</data>
    </edge>
    <edge source="KGZ" target="CHN">
      <data key="d0">531292</data>
    </edge>
    <edge source="KGZ" target="HRV">
      <data key="d0">376250</data>
    </edge>
    <edge source="KGZ" target="FRA">
      <data key="d0">69030</data>
    </edge>
    <edge source="KGZ" target="GEO">
      <data key="d0">2050563</data>
    </edge>
    <edge source="KGZ" target="DEU">
      <data key="d0">355242</data>
    </edge>
    <edge source="KGZ" target="HKG">
      <data key="d0">11708</data>
    </edge>
    <edge source="KGZ" target="HUN">
      <data key="d0">14094</data>
    </edge>
    <edge source="KGZ" target="ISR">
      <data key="d0">311326</data>
    </edge>
    <edge source="KGZ" target="KAZ">
      <data key="d0">81464033</data>
    </edge>
    <edge source="KGZ" target="KOR">
      <data key="d0">166360</data>
    </edge>
    <edge source="KGZ" target="LBN">
      <data key="d0">31500</data>
    </edge>
    <edge source="KGZ" target="MDA">
      <data key="d0">225156</data>
    </edge>
    <edge source="KGZ" target="NLD">
      <data key="d0">33536</data>
    </edge>
    <edge source="KGZ" target="POL">
      <data key="d0">38000</data>
    </edge>
    <edge source="KGZ" target="ROU">
      <data key="d0">676870</data>
    </edge>
    <edge source="KGZ" target="RUS">
      <data key="d0">10461751</data>
    </edge>
    <edge source="KGZ" target="SRB">
      <data key="d0">238802</data>
    </edge>
    <edge source="KGZ" target="SVK">
      <data key="d0">13700</data>
    </edge>
    <edge source="KGZ" target="SVN">
      <data key="d0">28940</data>
    </edge>
    <edge source="KGZ" target="ARE">
      <data key="d0">90279</data>
    </edge>
    <edge source="KGZ" target="TUR">
      <data key="d0">28515794</data>
    </edge>
    <edge source="KGZ" target="UKR">
      <data key="d0">37980</data>
    </edge>
    <edge source="KGZ" target="MKD">
      <data key="d0">5081870</data>
    </edge>
    <edge source="KGZ" target="USA">
      <data key="d0">20252</data>
    </edge>
    <edge source="MUS" target="AUS">
      <data key="d0">29483</data>
    </edge>
    <edge source="MUS" target="BEL">
      <data key="d0">233370</data>
    </edge>
    <edge source="MUS" target="CAN">
      <data key="d0">12822</data>
    </edge>
    <edge source="MUS" target="CHN">
      <data key="d0">12296</data>
    </edge>
    <edge source="MUS" target="FRA">
      <data key="d0">4073586</data>
    </edge>
    <edge source="MUS" target="DEU">
      <data key="d0">20821</data>
    </edge>
    <edge source="MUS" target="GHA">
      <data key="d0">14302</data>
    </edge>
    <edge source="MUS" target="ITA">
      <data key="d0">86195</data>
    </edge>
    <edge source="MUS" target="MDG">
      <data key="d0">664400</data>
    </edge>
    <edge source="MUS" target="MWI">
      <data key="d0">12520</data>
    </edge>
    <edge source="MUS" target="NAM">
      <data key="d0">176397</data>
    </edge>
    <edge source="MUS" target="NLD">
      <data key="d0">639455</data>
    </edge>
    <edge source="MUS" target="ESP">
      <data key="d0">56887</data>
    </edge>
    <edge source="MUS" target="CHE">
      <data key="d0">343249</data>
    </edge>
    <edge source="MUS" target="ARE">
      <data key="d0">33149</data>
    </edge>
    <edge source="MUS" target="UGA">
      <data key="d0">46953</data>
    </edge>
    <edge source="MUS" target="GBR">
      <data key="d0">225647</data>
    </edge>
    <edge source="MEX" target="DZA">
      <data key="d0">57074375</data>
    </edge>
    <edge source="MEX" target="ARG">
      <data key="d0">2158771</data>
    </edge>
    <edge source="MEX" target="AUS">
      <data key="d0">12462674</data>
    </edge>
    <edge source="MEX" target="AUT">
      <data key="d0">541466</data>
    </edge>
    <edge source="MEX" target="BEL">
      <data key="d0">8685547</data>
    </edge>
    <edge source="MEX" target="BOL">
      <data key="d0">157745</data>
    </edge>
    <edge source="MEX" target="BRA">
      <data key="d0">9739679</data>
    </edge>
    <edge source="MEX" target="BGR">
      <data key="d0">19745</data>
    </edge>
    <edge source="MEX" target="BLR">
      <data key="d0">19391</data>
    </edge>
    <edge source="MEX" target="CAN">
      <data key="d0">202715988</data>
    </edge>
    <edge source="MEX" target="LKA">
      <data key="d0">1350212</data>
    </edge>
    <edge source="MEX" target="CHL">
      <data key="d0">8489578</data>
    </edge>
    <edge source="MEX" target="CHN">
      <data key="d0">3692875</data>
    </edge>
    <edge source="MEX" target="COL">
      <data key="d0">11567630</data>
    </edge>
    <edge source="MEX" target="CRI">
      <data key="d0">26142569</data>
    </edge>
    <edge source="MEX" target="CZE">
      <data key="d0">7419253</data>
    </edge>
    <edge source="MEX" target="DNK">
      <data key="d0">8339837</data>
    </edge>
    <edge source="MEX" target="ECU">
      <data key="d0">1235805</data>
    </edge>
    <edge source="MEX" target="SLV">
      <data key="d0">27666826</data>
    </edge>
    <edge source="MEX" target="EST">
      <data key="d0">83168</data>
    </edge>
    <edge source="MEX" target="FIN">
      <data key="d0">396429</data>
    </edge>
    <edge source="MEX" target="FRA">
      <data key="d0">19313929</data>
    </edge>
    <edge source="MEX" target="GEO">
      <data key="d0">402792</data>
    </edge>
    <edge source="MEX" target="DEU">
      <data key="d0">18009142</data>
    </edge>
    <edge source="MEX" target="GRC">
      <data key="d0">4443727</data>
    </edge>
    <edge source="MEX" target="GTM">
      <data key="d0">51675707</data>
    </edge>
    <edge source="MEX" target="HND">
      <data key="d0">16597529</data>
    </edge>
    <edge source="MEX" target="HKG">
      <data key="d0">40899950</data>
    </edge>
    <edge source="MEX" target="HUN">
      <data key="d0">30662</data>
    </edge>
    <edge source="MEX" target="IDN">
      <data key="d0">147295</data>
    </edge>
    <edge source="MEX" target="IRL">
      <data key="d0">117477</data>
    </edge>
    <edge source="MEX" target="ISR">
      <data key="d0">4674599</data>
    </edge>
    <edge source="MEX" target="ITA">
      <data key="d0">14590956</data>
    </edge>
    <edge source="MEX" target="JAM">
      <data key="d0">47048</data>
    </edge>
    <edge source="MEX" target="JPN">
      <data key="d0">152046456</data>
    </edge>
    <edge source="MEX" target="KAZ">
      <data key="d0">18275</data>
    </edge>
    <edge source="MEX" target="JOR">
      <data key="d0">1490517</data>
    </edge>
    <edge source="MEX" target="KOR">
      <data key="d0">2884569</data>
    </edge>
    <edge source="MEX" target="LBN">
      <data key="d0">3981715</data>
    </edge>
    <edge source="MEX" target="LVA">
      <data key="d0">1317486</data>
    </edge>
    <edge source="MEX" target="LTU">
      <data key="d0">143639</data>
    </edge>
    <edge source="MEX" target="MYS">
      <data key="d0">430236</data>
    </edge>
    <edge source="MEX" target="MAR">
      <data key="d0">244530</data>
    </edge>
    <edge source="MEX" target="OMN">
      <data key="d0">359985</data>
    </edge>
    <edge source="MEX" target="NLD">
      <data key="d0">119574201</data>
    </edge>
    <edge source="MEX" target="NZL">
      <data key="d0">741776</data>
    </edge>
    <edge source="MEX" target="NIC">
      <data key="d0">948100</data>
    </edge>
    <edge source="MEX" target="NOR">
      <data key="d0">235601</data>
    </edge>
    <edge source="MEX" target="PAK">
      <data key="d0">1365956</data>
    </edge>
    <edge source="MEX" target="PAN">
      <data key="d0">3461283</data>
    </edge>
    <edge source="MEX" target="PRY">
      <data key="d0">185804</data>
    </edge>
    <edge source="MEX" target="PER">
      <data key="d0">4300664</data>
    </edge>
    <edge source="MEX" target="PHL">
      <data key="d0">434008</data>
    </edge>
    <edge source="MEX" target="POL">
      <data key="d0">2406410</data>
    </edge>
    <edge source="MEX" target="PRT">
      <data key="d0">5473495</data>
    </edge>
    <edge source="MEX" target="RUS">
      <data key="d0">2614150</data>
    </edge>
    <edge source="MEX" target="SAU">
      <data key="d0">2212686</data>
    </edge>
    <edge source="MEX" target="IND">
      <data key="d0">11889376</data>
    </edge>
    <edge source="MEX" target="SGP">
      <data key="d0">7368741</data>
    </edge>
    <edge source="MEX" target="SVK">
      <data key="d0">25481</data>
    </edge>
    <edge source="MEX" target="VNM">
      <data key="d0">4638664</data>
    </edge>
    <edge source="MEX" target="ZAF">
      <data key="d0">340521</data>
    </edge>
    <edge source="MEX" target="ESP">
      <data key="d0">58870414</data>
    </edge>
    <edge source="MEX" target="SWE">
      <data key="d0">503815</data>
    </edge>
    <edge source="MEX" target="CHE">
      <data key="d0">1267707</data>
    </edge>
    <edge source="MEX" target="ARE">
      <data key="d0">5912790</data>
    </edge>
    <edge source="MEX" target="TUN">
      <data key="d0">6556835</data>
    </edge>
    <edge source="MEX" target="TUR">
      <data key="d0">49686981</data>
    </edge>
    <edge source="MEX" target="UKR">
      <data key="d0">14810</data>
    </edge>
    <edge source="MEX" target="EGY">
      <data key="d0">2880621</data>
    </edge>
    <edge source="MEX" target="GBR">
      <data key="d0">24317233</data>
    </edge>
    <edge source="MEX" target="USA">
      <data key="d0">7552553402</data>
    </edge>
    <edge source="MEX" target="URY">
      <data key="d0">664813</data>
    </edge>
    <edge source="MDA" target="DZA">
      <data key="d0">1460750</data>
    </edge>
    <edge source="MDA" target="AZE">
      <data key="d0">33580</data>
    </edge>
    <edge source="MDA" target="AUS">
      <data key="d0">153803</data>
    </edge>
    <edge source="MDA" target="AUT">
      <data key="d0">14868062</data>
    </edge>
    <edge source="MDA" target="ARM">
      <data key="d0">74347</data>
    </edge>
    <edge source="MDA" target="BEL">
      <data key="d0">614104</data>
    </edge>
    <edge source="MDA" target="BGR">
      <data key="d0">538801</data>
    </edge>
    <edge source="MDA" target="BLR">
      <data key="d0">9728496</data>
    </edge>
    <edge source="MDA" target="CAN">
      <data key="d0">246061</data>
    </edge>
    <edge source="MDA" target="CHN">
      <data key="d0">1954492</data>
    </edge>
    <edge source="MDA" target="HRV">
      <data key="d0">36743</data>
    </edge>
    <edge source="MDA" target="CZE">
      <data key="d0">547289</data>
    </edge>
    <edge source="MDA" target="DNK">
      <data key="d0">798056</data>
    </edge>
    <edge source="MDA" target="EST">
      <data key="d0">81469</data>
    </edge>
    <edge source="MDA" target="FRA">
      <data key="d0">26678831</data>
    </edge>
    <edge source="MDA" target="GEO">
      <data key="d0">132582</data>
    </edge>
    <edge source="MDA" target="DEU">
      <data key="d0">13211246</data>
    </edge>
    <edge source="MDA" target="GRC">
      <data key="d0">8267915</data>
    </edge>
    <edge source="MDA" target="HUN">
      <data key="d0">11707</data>
    </edge>
    <edge source="MDA" target="ISR">
      <data key="d0">137827</data>
    </edge>
    <edge source="MDA" target="ITA">
      <data key="d0">6077334</data>
    </edge>
    <edge source="MDA" target="KAZ">
      <data key="d0">4647703</data>
    </edge>
    <edge source="MDA" target="KOR">
      <data key="d0">19000</data>
    </edge>
    <edge source="MDA" target="KGZ">
      <data key="d0">377410</data>
    </edge>
    <edge source="MDA" target="LBN">
      <data key="d0">1317890</data>
    </edge>
    <edge source="MDA" target="LVA">
      <data key="d0">558445</data>
    </edge>
    <edge source="MDA" target="LTU">
      <data key="d0">1026592</data>
    </edge>
    <edge source="MDA" target="NLD">
      <data key="d0">3825226</data>
    </edge>
    <edge source="MDA" target="POL">
      <data key="d0">13520158</data>
    </edge>
    <edge source="MDA" target="ROU">
      <data key="d0">3751566</data>
    </edge>
    <edge source="MDA" target="RUS">
      <data key="d0">125301896</data>
    </edge>
    <edge source="MDA" target="SAU">
      <data key="d0">63720</data>
    </edge>
    <edge source="MDA" target="SRB">
      <data key="d0">459070</data>
    </edge>
    <edge source="MDA" target="SVK">
      <data key="d0">51166</data>
    </edge>
    <edge source="MDA" target="VNM">
      <data key="d0">128000</data>
    </edge>
    <edge source="MDA" target="SVN">
      <data key="d0">500341</data>
    </edge>
    <edge source="MDA" target="ZAF">
      <data key="d0">77500</data>
    </edge>
    <edge source="MDA" target="ESP">
      <data key="d0">3693938</data>
    </edge>
    <edge source="MDA" target="SWE">
      <data key="d0">1599712</data>
    </edge>
    <edge source="MDA" target="CHE">
      <data key="d0">1566976</data>
    </edge>
    <edge source="MDA" target="ARE">
      <data key="d0">1064400</data>
    </edge>
    <edge source="MDA" target="TUN">
      <data key="d0">91798</data>
    </edge>
    <edge source="MDA" target="TUR">
      <data key="d0">5370713</data>
    </edge>
    <edge source="MDA" target="UKR">
      <data key="d0">2295119</data>
    </edge>
    <edge source="MDA" target="MKD">
      <data key="d0">98932</data>
    </edge>
    <edge source="MDA" target="EGY">
      <data key="d0">252200</data>
    </edge>
    <edge source="MDA" target="GBR">
      <data key="d0">4763746</data>
    </edge>
    <edge source="MDA" target="USA">
      <data key="d0">636144</data>
    </edge>
    <edge source="MOZ" target="CAN">
      <data key="d0">1924832</data>
    </edge>
    <edge source="MOZ" target="CHN">
      <data key="d0">246638</data>
    </edge>
    <edge source="MOZ" target="HKG">
      <data key="d0">217949</data>
    </edge>
    <edge source="MOZ" target="IDN">
      <data key="d0">19755</data>
    </edge>
    <edge source="MOZ" target="ITA">
      <data key="d0">16954</data>
    </edge>
    <edge source="MOZ" target="JPN">
      <data key="d0">122070</data>
    </edge>
    <edge source="MOZ" target="KOR">
      <data key="d0">16951</data>
    </edge>
    <edge source="MOZ" target="LBN">
      <data key="d0">1124658</data>
    </edge>
    <edge source="MOZ" target="LVA">
      <data key="d0">325579</data>
    </edge>
    <edge source="MOZ" target="LTU">
      <data key="d0">112752</data>
    </edge>
    <edge source="MOZ" target="NLD">
      <data key="d0">3003847</data>
    </edge>
    <edge source="MOZ" target="PRT">
      <data key="d0">132412</data>
    </edge>
    <edge source="MOZ" target="SAU">
      <data key="d0">2703376</data>
    </edge>
    <edge source="MOZ" target="IND">
      <data key="d0">22673274</data>
    </edge>
    <edge source="MOZ" target="SGP">
      <data key="d0">200609</data>
    </edge>
    <edge source="MOZ" target="VNM">
      <data key="d0">222217</data>
    </edge>
    <edge source="MOZ" target="ZAF">
      <data key="d0">21133847</data>
    </edge>
    <edge source="MOZ" target="SWE">
      <data key="d0">97510</data>
    </edge>
    <edge source="MOZ" target="ARE">
      <data key="d0">1447559</data>
    </edge>
    <edge source="MOZ" target="GBR">
      <data key="d0">998307</data>
    </edge>
    <edge source="MOZ" target="TZA">
      <data key="d0">63469</data>
    </edge>
    <edge source="MOZ" target="USA">
      <data key="d0">8604925</data>
    </edge>
    <edge source="OMN" target="AUS">
      <data key="d0">19560</data>
    </edge>
    <edge source="OMN" target="CHN">
      <data key="d0">302525</data>
    </edge>
    <edge source="OMN" target="PSE">
      <data key="d0">75758</data>
    </edge>
    <edge source="OMN" target="DEU">
      <data key="d0">70562</data>
    </edge>
    <edge source="OMN" target="JPN">
      <data key="d0">7171622</data>
    </edge>
    <edge source="OMN" target="JOR">
      <data key="d0">790299</data>
    </edge>
    <edge source="OMN" target="KOR">
      <data key="d0">13771</data>
    </edge>
    <edge source="OMN" target="LBN">
      <data key="d0">330991</data>
    </edge>
    <edge source="OMN" target="MYS">
      <data key="d0">97867</data>
    </edge>
    <edge source="OMN" target="NLD">
      <data key="d0">453066</data>
    </edge>
    <edge source="OMN" target="PAK">
      <data key="d0">51254</data>
    </edge>
    <edge source="OMN" target="SAU">
      <data key="d0">2762824</data>
    </edge>
    <edge source="OMN" target="IND">
      <data key="d0">3633433</data>
    </edge>
    <edge source="OMN" target="SGP">
      <data key="d0">121779</data>
    </edge>
    <edge source="OMN" target="ARE">
      <data key="d0">56957358</data>
    </edge>
    <edge source="OMN" target="TUR">
      <data key="d0">55873</data>
    </edge>
    <edge source="OMN" target="EGY">
      <data key="d0">196822</data>
    </edge>
    <edge source="OMN" target="TZA">
      <data key="d0">2937617</data>
    </edge>
    <edge source="NZL" target="DZA">
      <data key="d0">1719068</data>
    </edge>
    <edge source="NZL" target="ARG">
      <data key="d0">20164</data>
    </edge>
    <edge source="NZL" target="AUS">
      <data key="d0">343891147</data>
    </edge>
    <edge source="NZL" target="AUT">
      <data key="d0">58117</data>
    </edge>
    <edge source="NZL" target="BEL">
      <data key="d0">4765693</data>
    </edge>
    <edge source="NZL" target="BRA">
      <data key="d0">3130829</data>
    </edge>
    <edge source="NZL" target="KHM">
      <data key="d0">496094</data>
    </edge>
    <edge source="NZL" target="CAN">
      <data key="d0">9580776</data>
    </edge>
    <edge source="NZL" target="LKA">
      <data key="d0">1132963</data>
    </edge>
    <edge source="NZL" target="CHL">
      <data key="d0">1635193</data>
    </edge>
    <edge source="NZL" target="CHN">
      <data key="d0">104808463</data>
    </edge>
    <edge source="NZL" target="CRI">
      <data key="d0">283303</data>
    </edge>
    <edge source="NZL" target="DNK">
      <data key="d0">620633</data>
    </edge>
    <edge source="NZL" target="SLV">
      <data key="d0">158106</data>
    </edge>
    <edge source="NZL" target="ETH">
      <data key="d0">22925</data>
    </edge>
    <edge source="NZL" target="FIN">
      <data key="d0">296868</data>
    </edge>
    <edge source="NZL" target="FRA">
      <data key="d0">3588914</data>
    </edge>
    <edge source="NZL" target="DEU">
      <data key="d0">11938797</data>
    </edge>
    <edge source="NZL" target="GRC">
      <data key="d0">59909</data>
    </edge>
    <edge source="NZL" target="GTM">
      <data key="d0">256144</data>
    </edge>
    <edge source="NZL" target="HKG">
      <data key="d0">49888393</data>
    </edge>
    <edge source="NZL" target="HUN">
      <data key="d0">182333</data>
    </edge>
    <edge source="NZL" target="IDN">
      <data key="d0">17065742</data>
    </edge>
    <edge source="NZL" target="IRL">
      <data key="d0">1968934</data>
    </edge>
    <edge source="NZL" target="ISR">
      <data key="d0">680362</data>
    </edge>
    <edge source="NZL" target="ITA">
      <data key="d0">22340780</data>
    </edge>
    <edge source="NZL" target="JPN">
      <data key="d0">410582653</data>
    </edge>
    <edge source="NZL" target="JOR">
      <data key="d0">121704</data>
    </edge>
    <edge source="NZL" target="KOR">
      <data key="d0">72035641</data>
    </edge>
    <edge source="NZL" target="LBN">
      <data key="d0">241425</data>
    </edge>
    <edge source="NZL" target="MYS">
      <data key="d0">38929636</data>
    </edge>
    <edge source="NZL" target="MUS">
      <data key="d0">1353486</data>
    </edge>
    <edge source="NZL" target="MEX">
      <data key="d0">2800274</data>
    </edge>
    <edge source="NZL" target="MAR">
      <data key="d0">64598</data>
    </edge>
    <edge source="NZL" target="OMN">
      <data key="d0">1647570</data>
    </edge>
    <edge source="NZL" target="NLD">
      <data key="d0">36001733</data>
    </edge>
    <edge source="NZL" target="NOR">
      <data key="d0">2925556</data>
    </edge>
    <edge source="NZL" target="PAK">
      <data key="d0">1076473</data>
    </edge>
    <edge source="NZL" target="PER">
      <data key="d0">180896</data>
    </edge>
    <edge source="NZL" target="PHL">
      <data key="d0">3592741</data>
    </edge>
    <edge source="NZL" target="PRT">
      <data key="d0">772453</data>
    </edge>
    <edge source="NZL" target="RUS">
      <data key="d0">8392668</data>
    </edge>
    <edge source="NZL" target="SAU">
      <data key="d0">696012</data>
    </edge>
    <edge source="NZL" target="IND">
      <data key="d0">22420974</data>
    </edge>
    <edge source="NZL" target="SGP">
      <data key="d0">27028255</data>
    </edge>
    <edge source="NZL" target="VNM">
      <data key="d0">6557660</data>
    </edge>
    <edge source="NZL" target="ZAF">
      <data key="d0">4266720</data>
    </edge>
    <edge source="NZL" target="ESP">
      <data key="d0">56585080</data>
    </edge>
    <edge source="NZL" target="SWE">
      <data key="d0">2611480</data>
    </edge>
    <edge source="NZL" target="CHE">
      <data key="d0">45910</data>
    </edge>
    <edge source="NZL" target="THA">
      <data key="d0">43963850</data>
    </edge>
    <edge source="NZL" target="ARE">
      <data key="d0">19407128</data>
    </edge>
    <edge source="NZL" target="TUN">
      <data key="d0">158511</data>
    </edge>
    <edge source="NZL" target="TUR">
      <data key="d0">213794</data>
    </edge>
    <edge source="NZL" target="UKR">
      <data key="d0">19519</data>
    </edge>
    <edge source="NZL" target="GBR">
      <data key="d0">47155640</data>
    </edge>
    <edge source="NZL" target="USA">
      <data key="d0">85951145</data>
    </edge>
    <edge source="NZL" target="URY">
      <data key="d0">11244</data>
    </edge>
    <edge source="NIC" target="BEL">
      <data key="d0">15840</data>
    </edge>
    <edge source="NIC" target="CAN">
      <data key="d0">900128</data>
    </edge>
    <edge source="NIC" target="CRI">
      <data key="d0">30283801</data>
    </edge>
    <edge source="NIC" target="SLV">
      <data key="d0">20044948</data>
    </edge>
    <edge source="NIC" target="FRA">
      <data key="d0">2214990</data>
    </edge>
    <edge source="NIC" target="GTM">
      <data key="d0">644547</data>
    </edge>
    <edge source="NIC" target="HND">
      <data key="d0">5350005</data>
    </edge>
    <edge source="NIC" target="ITA">
      <data key="d0">648564</data>
    </edge>
    <edge source="NIC" target="MEX">
      <data key="d0">59400</data>
    </edge>
    <edge source="NIC" target="NLD">
      <data key="d0">1052747</data>
    </edge>
    <edge source="NIC" target="PAN">
      <data key="d0">211003</data>
    </edge>
    <edge source="NIC" target="GBR">
      <data key="d0">630360</data>
    </edge>
    <edge source="NIC" target="USA">
      <data key="d0">41545152</data>
    </edge>
    <edge source="NOR" target="AUT">
      <data key="d0">25396</data>
    </edge>
    <edge source="NOR" target="BEL">
      <data key="d0">714765</data>
    </edge>
    <edge source="NOR" target="CAN">
      <data key="d0">31970</data>
    </edge>
    <edge source="NOR" target="CHL">
      <data key="d0">17512</data>
    </edge>
    <edge source="NOR" target="CHN">
      <data key="d0">17707</data>
    </edge>
    <edge source="NOR" target="CZE">
      <data key="d0">232817</data>
    </edge>
    <edge source="NOR" target="DNK">
      <data key="d0">2518058</data>
    </edge>
    <edge source="NOR" target="EST">
      <data key="d0">69789</data>
    </edge>
    <edge source="NOR" target="FRA">
      <data key="d0">801433</data>
    </edge>
    <edge source="NOR" target="DEU">
      <data key="d0">507554</data>
    </edge>
    <edge source="NOR" target="IRL">
      <data key="d0">771068</data>
    </edge>
    <edge source="NOR" target="ITA">
      <data key="d0">32871</data>
    </edge>
    <edge source="NOR" target="JPN">
      <data key="d0">11007</data>
    </edge>
    <edge source="NOR" target="KAZ">
      <data key="d0">29050</data>
    </edge>
    <edge source="NOR" target="NLD">
      <data key="d0">2255437</data>
    </edge>
    <edge source="NOR" target="POL">
      <data key="d0">499450</data>
    </edge>
    <edge source="NOR" target="PRT">
      <data key="d0">17249</data>
    </edge>
    <edge source="NOR" target="SGP">
      <data key="d0">16856</data>
    </edge>
    <edge source="NOR" target="ESP">
      <data key="d0">284430</data>
    </edge>
    <edge source="NOR" target="SWE">
      <data key="d0">12539908</data>
    </edge>
    <edge source="NOR" target="CHE">
      <data key="d0">166291</data>
    </edge>
    <edge source="NOR" target="TUR">
      <data key="d0">248648</data>
    </edge>
    <edge source="NOR" target="GBR">
      <data key="d0">232565</data>
    </edge>
    <edge source="NOR" target="USA">
      <data key="d0">2125859</data>
    </edge>
    <edge source="PAK" target="DZA">
      <data key="d0">74462</data>
    </edge>
    <edge source="PAK" target="AZE">
      <data key="d0">863298</data>
    </edge>
    <edge source="PAK" target="AUS">
      <data key="d0">1136570</data>
    </edge>
    <edge source="PAK" target="AUT">
      <data key="d0">26232</data>
    </edge>
    <edge source="PAK" target="ARM">
      <data key="d0">39209</data>
    </edge>
    <edge source="PAK" target="BEL">
      <data key="d0">1011329</data>
    </edge>
    <edge source="PAK" target="BWA">
      <data key="d0">58696</data>
    </edge>
    <edge source="PAK" target="BGR">
      <data key="d0">52095</data>
    </edge>
    <edge source="PAK" target="CAN">
      <data key="d0">2911492</data>
    </edge>
    <edge source="PAK" target="LKA">
      <data key="d0">16005384</data>
    </edge>
    <edge source="PAK" target="CHN">
      <data key="d0">12891798</data>
    </edge>
    <edge source="PAK" target="BEN">
      <data key="d0">44927</data>
    </edge>
    <edge source="PAK" target="DNK">
      <data key="d0">526695</data>
    </edge>
    <edge source="PAK" target="FRA">
      <data key="d0">3120682</data>
    </edge>
    <edge source="PAK" target="GMB">
      <data key="d0">27015</data>
    </edge>
    <edge source="PAK" target="DEU">
      <data key="d0">20050223</data>
    </edge>
    <edge source="PAK" target="GHA">
      <data key="d0">280009</data>
    </edge>
    <edge source="PAK" target="GRC">
      <data key="d0">505340</data>
    </edge>
    <edge source="PAK" target="HKG">
      <data key="d0">1075779</data>
    </edge>
    <edge source="PAK" target="IDN">
      <data key="d0">4355962</data>
    </edge>
    <edge source="PAK" target="IRL">
      <data key="d0">93677</data>
    </edge>
    <edge source="PAK" target="ITA">
      <data key="d0">1388240</data>
    </edge>
    <edge source="PAK" target="JPN">
      <data key="d0">443313</data>
    </edge>
    <edge source="PAK" target="KAZ">
      <data key="d0">189149</data>
    </edge>
    <edge source="PAK" target="JOR">
      <data key="d0">753876</data>
    </edge>
    <edge source="PAK" target="KOR">
      <data key="d0">164168</data>
    </edge>
    <edge source="PAK" target="LVA">
      <data key="d0">33767</data>
    </edge>
    <edge source="PAK" target="LTU">
      <data key="d0">601359</data>
    </edge>
    <edge source="PAK" target="MDG">
      <data key="d0">10694</data>
    </edge>
    <edge source="PAK" target="MWI">
      <data key="d0">39119</data>
    </edge>
    <edge source="PAK" target="MYS">
      <data key="d0">6889780</data>
    </edge>
    <edge source="PAK" target="MRT">
      <data key="d0">11004</data>
    </edge>
    <edge source="PAK" target="MUS">
      <data key="d0">663619</data>
    </edge>
    <edge source="PAK" target="MAR">
      <data key="d0">304581</data>
    </edge>
    <edge source="PAK" target="MOZ">
      <data key="d0">119906</data>
    </edge>
    <edge source="PAK" target="OMN">
      <data key="d0">5963163</data>
    </edge>
    <edge source="PAK" target="NLD">
      <data key="d0">2671167</data>
    </edge>
    <edge source="PAK" target="NZL">
      <data key="d0">129722</data>
    </edge>
    <edge source="PAK" target="NOR">
      <data key="d0">771724</data>
    </edge>
    <edge source="PAK" target="PHL">
      <data key="d0">2738038</data>
    </edge>
    <edge source="PAK" target="POL">
      <data key="d0">106838</data>
    </edge>
    <edge source="PAK" target="PRT">
      <data key="d0">33135</data>
    </edge>
    <edge source="PAK" target="ROU">
      <data key="d0">52726</data>
    </edge>
    <edge source="PAK" target="RUS">
      <data key="d0">41259327</data>
    </edge>
    <edge source="PAK" target="SAU">
      <data key="d0">13000530</data>
    </edge>
    <edge source="PAK" target="IND">
      <data key="d0">69986967</data>
    </edge>
    <edge source="PAK" target="SGP">
      <data key="d0">966936</data>
    </edge>
    <edge source="PAK" target="ZAF">
      <data key="d0">963169</data>
    </edge>
    <edge source="PAK" target="ESP">
      <data key="d0">223445</data>
    </edge>
    <edge source="PAK" target="SWE">
      <data key="d0">472038</data>
    </edge>
    <edge source="PAK" target="CHE">
      <data key="d0">1219432</data>
    </edge>
    <edge source="PAK" target="THA">
      <data key="d0">748872</data>
    </edge>
    <edge source="PAK" target="ARE">
      <data key="d0">36405977</data>
    </edge>
    <edge source="PAK" target="TUR">
      <data key="d0">2253825</data>
    </edge>
    <edge source="PAK" target="UKR">
      <data key="d0">8849293</data>
    </edge>
    <edge source="PAK" target="EGY">
      <data key="d0">10746</data>
    </edge>
    <edge source="PAK" target="GBR">
      <data key="d0">16493377</data>
    </edge>
    <edge source="PAK" target="USA">
      <data key="d0">8823094</data>
    </edge>
    <edge source="PAN" target="COL">
      <data key="d0">617582</data>
    </edge>
    <edge source="PAN" target="CRI">
      <data key="d0">197774</data>
    </edge>
    <edge source="PAN" target="SLV">
      <data key="d0">40191</data>
    </edge>
    <edge source="PAN" target="GTM">
      <data key="d0">132283</data>
    </edge>
    <edge source="PAN" target="HND">
      <data key="d0">24231</data>
    </edge>
    <edge source="PAN" target="JAM">
      <data key="d0">59115</data>
    </edge>
    <edge source="PAN" target="PRY">
      <data key="d0">362897</data>
    </edge>
    <edge source="PAN" target="PER">
      <data key="d0">17325</data>
    </edge>
    <edge source="PAN" target="USA">
      <data key="d0">104085</data>
    </edge>
    <edge source="PAN" target="URY">
      <data key="d0">55363</data>
    </edge>
    <edge source="PRY" target="ARG">
      <data key="d0">1761537</data>
    </edge>
    <edge source="PRY" target="BRA">
      <data key="d0">1915721</data>
    </edge>
    <edge source="PRY" target="CAN">
      <data key="d0">114197</data>
    </edge>
    <edge source="PRY" target="CHL">
      <data key="d0">19448</data>
    </edge>
    <edge source="PRY" target="CHN">
      <data key="d0">558977</data>
    </edge>
    <edge source="PRY" target="FRA">
      <data key="d0">149421</data>
    </edge>
    <edge source="PRY" target="DEU">
      <data key="d0">1828635</data>
    </edge>
    <edge source="PRY" target="GRC">
      <data key="d0">50688</data>
    </edge>
    <edge source="PRY" target="HKG">
      <data key="d0">208341</data>
    </edge>
    <edge source="PRY" target="IRL">
      <data key="d0">42186</data>
    </edge>
    <edge source="PRY" target="ISR">
      <data key="d0">528436</data>
    </edge>
    <edge source="PRY" target="JPN">
      <data key="d0">20025</data>
    </edge>
    <edge source="PRY" target="MEX">
      <data key="d0">33186</data>
    </edge>
    <edge source="PRY" target="NLD">
      <data key="d0">7034813</data>
    </edge>
    <edge source="PRY" target="POL">
      <data key="d0">27336</data>
    </edge>
    <edge source="PRY" target="RUS">
      <data key="d0">24594</data>
    </edge>
    <edge source="PRY" target="ESP">
      <data key="d0">373116</data>
    </edge>
    <edge source="PRY" target="CHE">
      <data key="d0">52311</data>
    </edge>
    <edge source="PRY" target="UKR">
      <data key="d0">50307</data>
    </edge>
    <edge source="PRY" target="USA">
      <data key="d0">370497</data>
    </edge>
    <edge source="PER" target="DZA">
      <data key="d0">458006</data>
    </edge>
    <edge source="PER" target="ARG">
      <data key="d0">3170209</data>
    </edge>
    <edge source="PER" target="AUS">
      <data key="d0">16971181</data>
    </edge>
    <edge source="PER" target="AUT">
      <data key="d0">273813</data>
    </edge>
    <edge source="PER" target="BEL">
      <data key="d0">20136289</data>
    </edge>
    <edge source="PER" target="BOL">
      <data key="d0">1519335</data>
    </edge>
    <edge source="PER" target="BRA">
      <data key="d0">36200713</data>
    </edge>
    <edge source="PER" target="KHM">
      <data key="d0">58482</data>
    </edge>
    <edge source="PER" target="CAN">
      <data key="d0">49752887</data>
    </edge>
    <edge source="PER" target="CHL">
      <data key="d0">24154821</data>
    </edge>
    <edge source="PER" target="CHN">
      <data key="d0">33080915</data>
    </edge>
    <edge source="PER" target="COL">
      <data key="d0">38283391</data>
    </edge>
    <edge source="PER" target="CRI">
      <data key="d0">2112391</data>
    </edge>
    <edge source="PER" target="HRV">
      <data key="d0">120316</data>
    </edge>
    <edge source="PER" target="CZE">
      <data key="d0">167121</data>
    </edge>
    <edge source="PER" target="DNK">
      <data key="d0">6349993</data>
    </edge>
    <edge source="PER" target="ECU">
      <data key="d0">7172976</data>
    </edge>
    <edge source="PER" target="SLV">
      <data key="d0">295575</data>
    </edge>
    <edge source="PER" target="FIN">
      <data key="d0">1496969</data>
    </edge>
    <edge source="PER" target="FRA">
      <data key="d0">72155637</data>
    </edge>
    <edge source="PER" target="GEO">
      <data key="d0">78315</data>
    </edge>
    <edge source="PER" target="DEU">
      <data key="d0">50647999</data>
    </edge>
    <edge source="PER" target="GRC">
      <data key="d0">966461</data>
    </edge>
    <edge source="PER" target="GTM">
      <data key="d0">1029100</data>
    </edge>
    <edge source="PER" target="HND">
      <data key="d0">507482</data>
    </edge>
    <edge source="PER" target="HKG">
      <data key="d0">50556419</data>
    </edge>
    <edge source="PER" target="HUN">
      <data key="d0">21078</data>
    </edge>
    <edge source="PER" target="IDN">
      <data key="d0">9282136</data>
    </edge>
    <edge source="PER" target="IRL">
      <data key="d0">4410144</data>
    </edge>
    <edge source="PER" target="ISR">
      <data key="d0">1529588</data>
    </edge>
    <edge source="PER" target="ITA">
      <data key="d0">13583894</data>
    </edge>
    <edge source="PER" target="JAM">
      <data key="d0">476177</data>
    </edge>
    <edge source="PER" target="JPN">
      <data key="d0">36950227</data>
    </edge>
    <edge source="PER" target="JOR">
      <data key="d0">79478</data>
    </edge>
    <edge source="PER" target="KOR">
      <data key="d0">11804461</data>
    </edge>
    <edge source="PER" target="LBN">
      <data key="d0">2006118</data>
    </edge>
    <edge source="PER" target="LTU">
      <data key="d0">1455583</data>
    </edge>
    <edge source="PER" target="MYS">
      <data key="d0">2028099</data>
    </edge>
    <edge source="PER" target="MEX">
      <data key="d0">3060666</data>
    </edge>
    <edge source="PER" target="MAR">
      <data key="d0">34848</data>
    </edge>
    <edge source="PER" target="OMN">
      <data key="d0">140460</data>
    </edge>
    <edge source="PER" target="NLD">
      <data key="d0">317011690</data>
    </edge>
    <edge source="PER" target="NZL">
      <data key="d0">2652814</data>
    </edge>
    <edge source="PER" target="NIC">
      <data key="d0">77292</data>
    </edge>
    <edge source="PER" target="NOR">
      <data key="d0">2034283</data>
    </edge>
    <edge source="PER" target="PAN">
      <data key="d0">9484230</data>
    </edge>
    <edge source="PER" target="PHL">
      <data key="d0">730824</data>
    </edge>
    <edge source="PER" target="POL">
      <data key="d0">420911</data>
    </edge>
    <edge source="PER" target="PRT">
      <data key="d0">6094007</data>
    </edge>
    <edge source="PER" target="RUS">
      <data key="d0">41568945</data>
    </edge>
    <edge source="PER" target="SAU">
      <data key="d0">1026236</data>
    </edge>
    <edge source="PER" target="IND">
      <data key="d0">2616035</data>
    </edge>
    <edge source="PER" target="SGP">
      <data key="d0">1325554</data>
    </edge>
    <edge source="PER" target="VNM">
      <data key="d0">5028662</data>
    </edge>
    <edge source="PER" target="SVN">
      <data key="d0">110269</data>
    </edge>
    <edge source="PER" target="ZAF">
      <data key="d0">1419246</data>
    </edge>
    <edge source="PER" target="ESP">
      <data key="d0">201502758</data>
    </edge>
    <edge source="PER" target="SWE">
      <data key="d0">6270382</data>
    </edge>
    <edge source="PER" target="CHE">
      <data key="d0">2433464</data>
    </edge>
    <edge source="PER" target="THA">
      <data key="d0">15473470</data>
    </edge>
    <edge source="PER" target="ARE">
      <data key="d0">1811062</data>
    </edge>
    <edge source="PER" target="TUR">
      <data key="d0">1777847</data>
    </edge>
    <edge source="PER" target="UKR">
      <data key="d0">81560</data>
    </edge>
    <edge source="PER" target="EGY">
      <data key="d0">70631</data>
    </edge>
    <edge source="PER" target="GBR">
      <data key="d0">122409289</data>
    </edge>
    <edge source="PER" target="USA">
      <data key="d0">747578604</data>
    </edge>
    <edge source="PER" target="URY">
      <data key="d0">673560</data>
    </edge>
    <edge source="PHL" target="DZA">
      <data key="d0">38854</data>
    </edge>
    <edge source="PHL" target="ARG">
      <data key="d0">333318</data>
    </edge>
    <edge source="PHL" target="AUS">
      <data key="d0">22370056</data>
    </edge>
    <edge source="PHL" target="AUT">
      <data key="d0">34882</data>
    </edge>
    <edge source="PHL" target="BEL">
      <data key="d0">19690789</data>
    </edge>
    <edge source="PHL" target="BRA">
      <data key="d0">2456046</data>
    </edge>
    <edge source="PHL" target="CAN">
      <data key="d0">37592780</data>
    </edge>
    <edge source="PHL" target="LKA">
      <data key="d0">858092</data>
    </edge>
    <edge source="PHL" target="CHL">
      <data key="d0">1902197</data>
    </edge>
    <edge source="PHL" target="CHN">
      <data key="d0">130972926</data>
    </edge>
    <edge source="PHL" target="COL">
      <data key="d0">221104</data>
    </edge>
    <edge source="PHL" target="CRI">
      <data key="d0">131631</data>
    </edge>
    <edge source="PHL" target="HRV">
      <data key="d0">73213</data>
    </edge>
    <edge source="PHL" target="CZE">
      <data key="d0">313080</data>
    </edge>
    <edge source="PHL" target="DNK">
      <data key="d0">1554348</data>
    </edge>
    <edge source="PHL" target="ECU">
      <data key="d0">570604</data>
    </edge>
    <edge source="PHL" target="EST">
      <data key="d0">24898</data>
    </edge>
    <edge source="PHL" target="FIN">
      <data key="d0">1576497</data>
    </edge>
    <edge source="PHL" target="FRA">
      <data key="d0">7049497</data>
    </edge>
    <edge source="PHL" target="GEO">
      <data key="d0">46640</data>
    </edge>
    <edge source="PHL" target="GMB">
      <data key="d0">13009</data>
    </edge>
    <edge source="PHL" target="DEU">
      <data key="d0">13752022</data>
    </edge>
    <edge source="PHL" target="GRC">
      <data key="d0">188228</data>
    </edge>
    <edge source="PHL" target="HND">
      <data key="d0">100640</data>
    </edge>
    <edge source="PHL" target="HKG">
      <data key="d0">64482406</data>
    </edge>
    <edge source="PHL" target="HUN">
      <data key="d0">23392</data>
    </edge>
    <edge source="PHL" target="IDN">
      <data key="d0">3596487</data>
    </edge>
    <edge source="PHL" target="IRL">
      <data key="d0">1684671</data>
    </edge>
    <edge source="PHL" target="ISR">
      <data key="d0">2552134</data>
    </edge>
    <edge source="PHL" target="ITA">
      <data key="d0">4143791</data>
    </edge>
    <edge source="PHL" target="JAM">
      <data key="d0">99266</data>
    </edge>
    <edge source="PHL" target="JPN">
      <data key="d0">431062286</data>
    </edge>
    <edge source="PHL" target="JOR">
      <data key="d0">149396</data>
    </edge>
    <edge source="PHL" target="KOR">
      <data key="d0">119635753</data>
    </edge>
    <edge source="PHL" target="LBN">
      <data key="d0">1172165</data>
    </edge>
    <edge source="PHL" target="LVA">
      <data key="d0">79521</data>
    </edge>
    <edge source="PHL" target="LTU">
      <data key="d0">358636</data>
    </edge>
    <edge source="PHL" target="MYS">
      <data key="d0">8440703</data>
    </edge>
    <edge source="PHL" target="MEX">
      <data key="d0">879468</data>
    </edge>
    <edge source="PHL" target="MAR">
      <data key="d0">34006</data>
    </edge>
    <edge source="PHL" target="MOZ">
      <data key="d0">33294</data>
    </edge>
    <edge source="PHL" target="OMN">
      <data key="d0">339723</data>
    </edge>
    <edge source="PHL" target="NLD">
      <data key="d0">42499118</data>
    </edge>
    <edge source="PHL" target="NZL">
      <data key="d0">20857887</data>
    </edge>
    <edge source="PHL" target="NOR">
      <data key="d0">1035626</data>
    </edge>
    <edge source="PHL" target="PAK">
      <data key="d0">5018059</data>
    </edge>
    <edge source="PHL" target="PAN">
      <data key="d0">70554</data>
    </edge>
    <edge source="PHL" target="PER">
      <data key="d0">74858</data>
    </edge>
    <edge source="PHL" target="POL">
      <data key="d0">1108479</data>
    </edge>
    <edge source="PHL" target="PRT">
      <data key="d0">289094</data>
    </edge>
    <edge source="PHL" target="ROU">
      <data key="d0">232816</data>
    </edge>
    <edge source="PHL" target="RUS">
      <data key="d0">15376128</data>
    </edge>
    <edge source="PHL" target="SAU">
      <data key="d0">33029839</data>
    </edge>
    <edge source="PHL" target="SEN">
      <data key="d0">14487</data>
    </edge>
    <edge source="PHL" target="IND">
      <data key="d0">1531867</data>
    </edge>
    <edge source="PHL" target="SGP">
      <data key="d0">110853549</data>
    </edge>
    <edge source="PHL" target="SVK">
      <data key="d0">34603</data>
    </edge>
    <edge source="PHL" target="VNM">
      <data key="d0">10051608</data>
    </edge>
    <edge source="PHL" target="SVN">
      <data key="d0">77062</data>
    </edge>
    <edge source="PHL" target="ZAF">
      <data key="d0">2340847</data>
    </edge>
[truncated: 57,243 more chars]
