# Supplementary material for: Core-periphery structure in sectoral international trade networks: A new approach to an old theory
Source: PLoS One. 2020 Apr 2;15(4):e0229547. doi: 10.1371/journal.pone.0229547 (PMC7117750; doi:10.1371/journal.pone.0229547)
Supplement: S8 File — (ZIP) [file pone.0229547.s008.zip › S8_File/Networks 2012/51-ORGANIC CHEMICALS.graphml]

<?xml version='1.0' encoding='utf-8'?>
<graphml xmlns="http://graphml.graphdrawing.org/xmlns" xmlns:xsi="http://www.w3.org/2001/XMLSchema-instance" xsi:schemaLocation="http://graphml.graphdrawing.org/xmlns http://graphml.graphdrawing.org/xmlns/1.0/graphml.xsd">
  <key attr.name="weight" attr.type="long" for="edge" id="d0" />
  <graph edgedefault="directed">
    <node id="ALB" />
    <node id="TUR" />
    <node id="DZA" />
    <node id="FRA" />
    <node id="GRC" />
    <node id="ITA" />
    <node id="MRT" />
    <node id="NER" />
    <node id="SVN" />
    <node id="ESP" />
    <node id="TUN" />
    <node id="ARG" />
    <node id="AUS" />
    <node id="BEL" />
    <node id="BOL" />
    <node id="BRA" />
    <node id="CAN" />
    <node id="LKA" />
    <node id="CHL" />
    <node id="CHN" />
    <node id="COL" />
    <node id="CRI" />
    <node id="DNK" />
    <node id="ECU" />
    <node id="SLV" />
    <node id="FIN" />
    <node id="DEU" />
    <node id="GTM" />
    <node id="HND" />
    <node id="HKG" />
    <node id="IDN" />
    <node id="IRL" />
    <node id="ISR" />
    <node id="JPN" />
    <node id="KAZ" />
    <node id="JOR" />
    <node id="KOR" />
    <node id="LVA" />
    <node id="LTU" />
    <node id="MYS" />
    <node id="MEX" />
    <node id="MAR" />
    <node id="NLD" />
    <node id="NZL" />
    <node id="PAK" />
    <node id="PAN" />
    <node id="PRY" />
    <node id="PER" />
    <node id="PHL" />
    <node id="POL" />
    <node id="PRT" />
    <node id="ROU" />
    <node id="RUS" />
    <node id="IND" />
    <node id="SGP" />
    <node id="VNM" />
    <node id="ZAF" />
    <node id="CHE" />
    <node id="THA" />
    <node id="ARE" />
    <node id="UKR" />
    <node id="EGY" />
    <node id="GBR" />
    <node id="USA" />
    <node id="URY" />
    <node id="ARM" />
    <node id="BLR" />
    <node id="GEO" />
    <node id="CZE" />
    <node id="GHA" />
    <node id="MDG" />
    <node id="MUS" />
    <node id="MOZ" />
    <node id="NAM" />
    <node id="SAU" />
    <node id="TZA" />
    <node id="AUT" />
    <node id="AZE" />
    <node id="BGR" />
    <node id="HRV" />
    <node id="EST" />
    <node id="HUN" />
    <node id="LBN" />
    <node id="MDA" />
    <node id="OMN" />
    <node id="NOR" />
    <node id="SRB" />
    <node id="SVK" />
    <node id="SWE" />
    <node id="MKD" />
    <node id="BDI" />
    <node id="KHM" />
    <node id="CMR" />
    <node id="CAF" />
    <node id="BEN" />
    <node id="ETH" />
    <node id="GMB" />
    <node id="CIV" />
    <node id="JAM" />
    <node id="KGZ" />
    <node id="NIC" />
    <node id="SEN" />
    <node id="ZWE" />
    <node id="TGO" />
    <node id="UGA" />
    <node id="BFA" />
    <node id="BWA" />
    <node id="MWI" />
    <node id="PSE" />
    <edge source="ALB" target="TUR">
      <data key="d0">20043</data>
    </edge>
    <edge source="TUR" target="ALB">
      <data key="d0">580356</data>
    </edge>
    <edge source="TUR" target="DZA">
      <data key="d0">1470056</data>
    </edge>
    <edge source="TUR" target="AZE">
      <data key="d0">15208385</data>
    </edge>
    <edge source="TUR" target="ARG">
      <data key="d0">240766</data>
    </edge>
    <edge source="TUR" target="AUT">
      <data key="d0">320184</data>
    </edge>
    <edge source="TUR" target="BEL">
      <data key="d0">16077721</data>
    </edge>
    <edge source="TUR" target="BRA">
      <data key="d0">932551</data>
    </edge>
    <edge source="TUR" target="BGR">
      <data key="d0">7681834</data>
    </edge>
    <edge source="TUR" target="BDI">
      <data key="d0">42275</data>
    </edge>
    <edge source="TUR" target="BLR">
      <data key="d0">123704</data>
    </edge>
    <edge source="TUR" target="CMR">
      <data key="d0">27300</data>
    </edge>
    <edge source="TUR" target="CAN">
      <data key="d0">93054</data>
    </edge>
    <edge source="TUR" target="LKA">
      <data key="d0">279045</data>
    </edge>
    <edge source="TUR" target="CHL">
      <data key="d0">431282</data>
    </edge>
    <edge source="TUR" target="CHN">
      <data key="d0">54044956</data>
    </edge>
    <edge source="TUR" target="COL">
      <data key="d0">563186</data>
    </edge>
    <edge source="TUR" target="HRV">
      <data key="d0">16315</data>
    </edge>
    <edge source="TUR" target="CZE">
      <data key="d0">441572</data>
    </edge>
    <edge source="TUR" target="DNK">
      <data key="d0">247919</data>
    </edge>
    <edge source="TUR" target="ECU">
      <data key="d0">294696</data>
    </edge>
    <edge source="TUR" target="ETH">
      <data key="d0">74592</data>
    </edge>
    <edge source="TUR" target="FIN">
      <data key="d0">337215</data>
    </edge>
    <edge source="TUR" target="FRA">
      <data key="d0">2890989</data>
    </edge>
    <edge source="TUR" target="GEO">
      <data key="d0">2858268</data>
    </edge>
    <edge source="TUR" target="DEU">
      <data key="d0">15215780</data>
    </edge>
    <edge source="TUR" target="GRC">
      <data key="d0">26566016</data>
    </edge>
    <edge source="TUR" target="GTM">
      <data key="d0">24825</data>
    </edge>
    <edge source="TUR" target="HND">
      <data key="d0">33559</data>
    </edge>
    <edge source="TUR" target="HUN">
      <data key="d0">228844</data>
    </edge>
    <edge source="TUR" target="IDN">
      <data key="d0">936541</data>
    </edge>
    <edge source="TUR" target="IRL">
      <data key="d0">746574</data>
    </edge>
    <edge source="TUR" target="ISR">
      <data key="d0">5206576</data>
    </edge>
    <edge source="TUR" target="ITA">
      <data key="d0">120676218</data>
    </edge>
    <edge source="TUR" target="CIV">
      <data key="d0">78136</data>
    </edge>
    <edge source="TUR" target="JPN">
      <data key="d0">234855</data>
    </edge>
    <edge source="TUR" target="KAZ">
      <data key="d0">960396</data>
    </edge>
    <edge source="TUR" target="JOR">
      <data key="d0">577756</data>
    </edge>
    <edge source="TUR" target="KOR">
      <data key="d0">1146559</data>
    </edge>
    <edge source="TUR" target="KGZ">
      <data key="d0">143028</data>
    </edge>
    <edge source="TUR" target="LBN">
      <data key="d0">400795</data>
    </edge>
    <edge source="TUR" target="LVA">
      <data key="d0">30399</data>
    </edge>
    <edge source="TUR" target="LTU">
      <data key="d0">14693</data>
    </edge>
    <edge source="TUR" target="MWI">
      <data key="d0">21910</data>
    </edge>
    <edge source="TUR" target="MRT">
      <data key="d0">61041</data>
    </edge>
    <edge source="TUR" target="MUS">
      <data key="d0">27334</data>
    </edge>
    <edge source="TUR" target="MEX">
      <data key="d0">170479</data>
    </edge>
    <edge source="TUR" target="MDA">
      <data key="d0">21263</data>
    </edge>
    <edge source="TUR" target="MAR">
      <data key="d0">448537</data>
    </edge>
    <edge source="TUR" target="MOZ">
      <data key="d0">39443</data>
    </edge>
    <edge source="TUR" target="OMN">
      <data key="d0">20839</data>
    </edge>
    <edge source="TUR" target="NLD">
      <data key="d0">54643077</data>
    </edge>
    <edge source="TUR" target="NOR">
      <data key="d0">32086</data>
    </edge>
    <edge source="TUR" target="PAK">
      <data key="d0">765431</data>
    </edge>
    <edge source="TUR" target="PER">
      <data key="d0">142710</data>
    </edge>
    <edge source="TUR" target="PHL">
      <data key="d0">98410</data>
    </edge>
    <edge source="TUR" target="POL">
      <data key="d0">3608181</data>
    </edge>
    <edge source="TUR" target="PRT">
      <data key="d0">25926468</data>
    </edge>
    <edge source="TUR" target="ROU">
      <data key="d0">11654388</data>
    </edge>
    <edge source="TUR" target="RUS">
      <data key="d0">7727804</data>
    </edge>
    <edge source="TUR" target="SAU">
      <data key="d0">3419372</data>
    </edge>
    <edge source="TUR" target="SEN">
      <data key="d0">497178</data>
    </edge>
    <edge source="TUR" target="SRB">
      <data key="d0">1575268</data>
    </edge>
    <edge source="TUR" target="IND">
      <data key="d0">12595505</data>
    </edge>
    <edge source="TUR" target="SGP">
      <data key="d0">435960</data>
    </edge>
    <edge source="TUR" target="SVK">
      <data key="d0">82421</data>
    </edge>
    <edge source="TUR" target="VNM">
      <data key="d0">79399</data>
    </edge>
    <edge source="TUR" target="SVN">
      <data key="d0">3951496</data>
    </edge>
    <edge source="TUR" target="ZAF">
      <data key="d0">265708</data>
    </edge>
    <edge source="TUR" target="ZWE">
      <data key="d0">41107</data>
    </edge>
    <edge source="TUR" target="ESP">
      <data key="d0">87337860</data>
    </edge>
    <edge source="TUR" target="SWE">
      <data key="d0">96929</data>
    </edge>
    <edge source="TUR" target="CHE">
      <data key="d0">836010</data>
    </edge>
    <edge source="TUR" target="THA">
      <data key="d0">717252</data>
    </edge>
    <edge source="TUR" target="ARE">
      <data key="d0">4999693</data>
    </edge>
    <edge source="TUR" target="TUN">
      <data key="d0">513956</data>
    </edge>
    <edge source="TUR" target="UKR">
      <data key="d0">5441745</data>
    </edge>
    <edge source="TUR" target="MKD">
      <data key="d0">787924</data>
    </edge>
    <edge source="TUR" target="EGY">
      <data key="d0">17962200</data>
    </edge>
    <edge source="TUR" target="GBR">
      <data key="d0">8164088</data>
    </edge>
    <edge source="TUR" target="USA">
      <data key="d0">42696249</data>
    </edge>
    <edge source="TUR" target="BFA">
      <data key="d0">27404</data>
    </edge>
    <edge source="TUR" target="URY">
      <data key="d0">18754</data>
    </edge>
    <edge source="DZA" target="FRA">
      <data key="d0">52728</data>
    </edge>
    <edge source="DZA" target="GRC">
      <data key="d0">2658164</data>
    </edge>
    <edge source="DZA" target="ITA">
      <data key="d0">16327560</data>
    </edge>
    <edge source="DZA" target="MRT">
      <data key="d0">58288</data>
    </edge>
    <edge source="DZA" target="NER">
      <data key="d0">10416</data>
    </edge>
    <edge source="DZA" target="SVN">
      <data key="d0">1977847</data>
    </edge>
    <edge source="DZA" target="ESP">
      <data key="d0">11626947</data>
    </edge>
    <edge source="DZA" target="TUN">
      <data key="d0">6467325</data>
    </edge>
    <edge source="DZA" target="TUR">
      <data key="d0">124162</data>
    </edge>
    <edge source="FRA" target="ALB">
      <data key="d0">187282</data>
    </edge>
    <edge source="FRA" target="DZA">
      <data key="d0">15169926</data>
    </edge>
    <edge source="FRA" target="AZE">
      <data key="d0">344044</data>
    </edge>
    <edge source="FRA" target="ARG">
      <data key="d0">25091644</data>
    </edge>
    <edge source="FRA" target="AUS">
      <data key="d0">13154437</data>
    </edge>
    <edge source="FRA" target="AUT">
      <data key="d0">46242113</data>
    </edge>
    <edge source="FRA" target="ARM">
      <data key="d0">58042</data>
    </edge>
    <edge source="FRA" target="BEL">
      <data key="d0">595109991</data>
    </edge>
    <edge source="FRA" target="BOL">
      <data key="d0">392870</data>
    </edge>
    <edge source="FRA" target="BWA">
      <data key="d0">1138915</data>
    </edge>
    <edge source="FRA" target="BRA">
      <data key="d0">332573976</data>
    </edge>
    <edge source="FRA" target="BGR">
      <data key="d0">2579924</data>
    </edge>
    <edge source="FRA" target="BLR">
      <data key="d0">3466616</data>
    </edge>
    <edge source="FRA" target="CMR">
      <data key="d0">9328578</data>
    </edge>
    <edge source="FRA" target="CAN">
      <data key="d0">13633585</data>
    </edge>
    <edge source="FRA" target="CAF">
      <data key="d0">12528</data>
    </edge>
    <edge source="FRA" target="LKA">
      <data key="d0">32081</data>
    </edge>
    <edge source="FRA" target="CHL">
      <data key="d0">7171204</data>
    </edge>
    <edge source="FRA" target="CHN">
      <data key="d0">393327297</data>
    </edge>
    <edge source="FRA" target="COL">
      <data key="d0">16496455</data>
    </edge>
    <edge source="FRA" target="CRI">
      <data key="d0">1260650</data>
    </edge>
    <edge source="FRA" target="HRV">
      <data key="d0">30738080</data>
    </edge>
    <edge source="FRA" target="CZE">
      <data key="d0">14673353</data>
    </edge>
    <edge source="FRA" target="BEN">
      <data key="d0">154403</data>
    </edge>
    <edge source="FRA" target="DNK">
      <data key="d0">40291794</data>
    </edge>
    <edge source="FRA" target="ECU">
      <data key="d0">1932754</data>
    </edge>
    <edge source="FRA" target="SLV">
      <data key="d0">179475</data>
    </edge>
    <edge source="FRA" target="ETH">
      <data key="d0">119444</data>
    </edge>
    <edge source="FRA" target="EST">
      <data key="d0">616340</data>
    </edge>
    <edge source="FRA" target="FIN">
      <data key="d0">29672387</data>
    </edge>
    <edge source="FRA" target="GEO">
      <data key="d0">487480</data>
    </edge>
    <edge source="FRA" target="GMB">
      <data key="d0">10557</data>
    </edge>
    <edge source="FRA" target="PSE">
      <data key="d0">15848</data>
    </edge>
    <edge source="FRA" target="DEU">
      <data key="d0">820589057</data>
    </edge>
    <edge source="FRA" target="GHA">
      <data key="d0">1967098</data>
    </edge>
    <edge source="FRA" target="GRC">
      <data key="d0">42720311</data>
    </edge>
    <edge source="FRA" target="GTM">
      <data key="d0">1675743</data>
    </edge>
    <edge source="FRA" target="HND">
      <data key="d0">154136</data>
    </edge>
    <edge source="FRA" target="HKG">
      <data key="d0">16545297</data>
    </edge>
    <edge source="FRA" target="HUN">
      <data key="d0">59402704</data>
    </edge>
    <edge source="FRA" target="IDN">
      <data key="d0">29651423</data>
    </edge>
    <edge source="FRA" target="IRL">
      <data key="d0">129486099</data>
    </edge>
    <edge source="FRA" target="ISR">
      <data key="d0">89265327</data>
    </edge>
    <edge source="FRA" target="ITA">
      <data key="d0">724868031</data>
    </edge>
    <edge source="FRA" target="CIV">
      <data key="d0">3745655</data>
    </edge>
    <edge source="FRA" target="JAM">
      <data key="d0">284714</data>
    </edge>
    <edge source="FRA" target="JPN">
      <data key="d0">469824618</data>
    </edge>
    <edge source="FRA" target="KAZ">
      <data key="d0">691559</data>
    </edge>
    <edge source="FRA" target="JOR">
      <data key="d0">1669147</data>
    </edge>
    <edge source="FRA" target="KOR">
      <data key="d0">79841117</data>
    </edge>
    <edge source="FRA" target="KGZ">
      <data key="d0">91415</data>
    </edge>
    <edge source="FRA" target="LBN">
      <data key="d0">885770</data>
    </edge>
    <edge source="FRA" target="LVA">
      <data key="d0">1389488</data>
    </edge>
    <edge source="FRA" target="LTU">
      <data key="d0">1304120</data>
    </edge>
    <edge source="FRA" target="MDG">
      <data key="d0">1375306</data>
    </edge>
    <edge source="FRA" target="MYS">
      <data key="d0">6144034</data>
    </edge>
    <edge source="FRA" target="MRT">
      <data key="d0">461549</data>
    </edge>
    <edge source="FRA" target="MUS">
      <data key="d0">334538</data>
    </edge>
    <edge source="FRA" target="MEX">
      <data key="d0">70705589</data>
    </edge>
    <edge source="FRA" target="MDA">
      <data key="d0">65023</data>
    </edge>
    <edge source="FRA" target="MAR">
      <data key="d0">37174403</data>
    </edge>
    <edge source="FRA" target="OMN">
      <data key="d0">913503</data>
    </edge>
    <edge source="FRA" target="NLD">
      <data key="d0">1019916470</data>
    </edge>
    <edge source="FRA" target="NZL">
      <data key="d0">11645445</data>
    </edge>
    <edge source="FRA" target="NIC">
      <data key="d0">262296</data>
    </edge>
    <edge source="FRA" target="NER">
      <data key="d0">72703</data>
    </edge>
    <edge source="FRA" target="NOR">
      <data key="d0">17604708</data>
    </edge>
    <edge source="FRA" target="PAK">
      <data key="d0">8503659</data>
    </edge>
    <edge source="FRA" target="PAN">
      <data key="d0">724507</data>
    </edge>
    <edge source="FRA" target="PRY">
      <data key="d0">18072</data>
    </edge>
    <edge source="FRA" target="PER">
      <data key="d0">4983915</data>
    </edge>
    <edge source="FRA" target="PHL">
      <data key="d0">5008478</data>
    </edge>
    <edge source="FRA" target="POL">
      <data key="d0">92513606</data>
    </edge>
    <edge source="FRA" target="PRT">
      <data key="d0">45997668</data>
    </edge>
    <edge source="FRA" target="ROU">
      <data key="d0">64296104</data>
    </edge>
    <edge source="FRA" target="RUS">
      <data key="d0">124539120</data>
    </edge>
    <edge source="FRA" target="SAU">
      <data key="d0">19836467</data>
    </edge>
    <edge source="FRA" target="SEN">
      <data key="d0">2695891</data>
    </edge>
    <edge source="FRA" target="SRB">
      <data key="d0">15748312</data>
    </edge>
    <edge source="FRA" target="IND">
      <data key="d0">81610088</data>
    </edge>
    <edge source="FRA" target="SGP">
      <data key="d0">47881003</data>
    </edge>
    <edge source="FRA" target="SVK">
      <data key="d0">4739456</data>
    </edge>
    <edge source="FRA" target="VNM">
      <data key="d0">6668732</data>
    </edge>
    <edge source="FRA" target="SVN">
      <data key="d0">3885040</data>
    </edge>
    <edge source="FRA" target="ZAF">
      <data key="d0">61281951</data>
    </edge>
    <edge source="FRA" target="ESP">
      <data key="d0">893990058</data>
    </edge>
    <edge source="FRA" target="SWE">
      <data key="d0">828633629</data>
    </edge>
    <edge source="FRA" target="CHE">
      <data key="d0">243534059</data>
    </edge>
    <edge source="FRA" target="THA">
      <data key="d0">11831243</data>
    </edge>
    <edge source="FRA" target="TGO">
      <data key="d0">330762</data>
    </edge>
    <edge source="FRA" target="ARE">
      <data key="d0">4879965</data>
    </edge>
    <edge source="FRA" target="TUN">
      <data key="d0">19280902</data>
    </edge>
    <edge source="FRA" target="TUR">
      <data key="d0">133430845</data>
    </edge>
    <edge source="FRA" target="UGA">
      <data key="d0">97397</data>
    </edge>
    <edge source="FRA" target="UKR">
      <data key="d0">23988667</data>
    </edge>
    <edge source="FRA" target="MKD">
      <data key="d0">202334</data>
    </edge>
    <edge source="FRA" target="EGY">
      <data key="d0">34920878</data>
    </edge>
    <edge source="FRA" target="GBR">
      <data key="d0">1141263706</data>
    </edge>
    <edge source="FRA" target="TZA">
      <data key="d0">510756</data>
    </edge>
    <edge source="FRA" target="USA">
      <data key="d0">547804196</data>
    </edge>
    <edge source="FRA" target="BFA">
      <data key="d0">549137</data>
    </edge>
    <edge source="FRA" target="URY">
      <data key="d0">1565731</data>
    </edge>
    <edge source="GRC" target="ALB">
      <data key="d0">2046930</data>
    </edge>
    <edge source="GRC" target="BEL">
      <data key="d0">466717</data>
    </edge>
    <edge source="GRC" target="BGR">
      <data key="d0">3551340</data>
    </edge>
    <edge source="GRC" target="CHN">
      <data key="d0">208906</data>
    </edge>
    <edge source="GRC" target="DNK">
      <data key="d0">117281</data>
    </edge>
    <edge source="GRC" target="ETH">
      <data key="d0">68392</data>
    </edge>
    <edge source="GRC" target="FRA">
      <data key="d0">386144</data>
    </edge>
    <edge source="GRC" target="DEU">
      <data key="d0">1341811</data>
    </edge>
    <edge source="GRC" target="IRL">
      <data key="d0">12345</data>
    </edge>
    <edge source="GRC" target="ISR">
      <data key="d0">164451</data>
    </edge>
    <edge source="GRC" target="ITA">
      <data key="d0">1179420</data>
    </edge>
    <edge source="GRC" target="JPN">
      <data key="d0">25900</data>
    </edge>
    <edge source="GRC" target="KOR">
      <data key="d0">13694</data>
    </edge>
    <edge source="GRC" target="LBN">
      <data key="d0">164455</data>
    </edge>
    <edge source="GRC" target="MYS">
      <data key="d0">66844</data>
    </edge>
    <edge source="GRC" target="MAR">
      <data key="d0">32139</data>
    </edge>
    <edge source="GRC" target="NLD">
      <data key="d0">269932</data>
    </edge>
    <edge source="GRC" target="POL">
      <data key="d0">333631</data>
    </edge>
    <edge source="GRC" target="ROU">
      <data key="d0">1451203</data>
    </edge>
    <edge source="GRC" target="RUS">
      <data key="d0">171171</data>
    </edge>
    <edge source="GRC" target="SRB">
      <data key="d0">4574941</data>
    </edge>
    <edge source="GRC" target="IND">
      <data key="d0">586802</data>
    </edge>
    <edge source="GRC" target="SGP">
      <data key="d0">28986</data>
    </edge>
    <edge source="GRC" target="ZAF">
      <data key="d0">161051</data>
    </edge>
    <edge source="GRC" target="ESP">
      <data key="d0">2183633</data>
    </edge>
    <edge source="GRC" target="SWE">
      <data key="d0">117110</data>
    </edge>
    <edge source="GRC" target="CHE">
      <data key="d0">3579731</data>
    </edge>
    <edge source="GRC" target="TUN">
      <data key="d0">212548</data>
    </edge>
    <edge source="GRC" target="TUR">
      <data key="d0">7340477</data>
    </edge>
    <edge source="GRC" target="UKR">
      <data key="d0">35573</data>
    </edge>
    <edge source="GRC" target="MKD">
      <data key="d0">2417239</data>
    </edge>
    <edge source="GRC" target="EGY">
      <data key="d0">139023</data>
    </edge>
    <edge source="GRC" target="GBR">
      <data key="d0">105962</data>
    </edge>
    <edge source="GRC" target="USA">
      <data key="d0">2269007</data>
    </edge>
    <edge source="ITA" target="ALB">
      <data key="d0">2216281</data>
    </edge>
    <edge source="ITA" target="DZA">
      <data key="d0">36863514</data>
    </edge>
    <edge source="ITA" target="AZE">
      <data key="d0">50010</data>
    </edge>
    <edge source="ITA" target="ARG">
      <data key="d0">24158880</data>
    </edge>
    <edge source="ITA" target="AUS">
      <data key="d0">50470872</data>
    </edge>
    <edge source="ITA" target="AUT">
      <data key="d0">87265270</data>
    </edge>
    <edge source="ITA" target="ARM">
      <data key="d0">192121</data>
    </edge>
    <edge source="ITA" target="BEL">
      <data key="d0">96669530</data>
    </edge>
    <edge source="ITA" target="BOL">
      <data key="d0">552210</data>
    </edge>
    <edge source="ITA" target="BWA">
      <data key="d0">322387</data>
    </edge>
    <edge source="ITA" target="BRA">
      <data key="d0">97786682</data>
    </edge>
    <edge source="ITA" target="BGR">
      <data key="d0">6537130</data>
    </edge>
    <edge source="ITA" target="BDI">
      <data key="d0">10597</data>
    </edge>
    <edge source="ITA" target="BLR">
      <data key="d0">1819365</data>
    </edge>
    <edge source="ITA" target="KHM">
      <data key="d0">23610</data>
    </edge>
    <edge source="ITA" target="CMR">
      <data key="d0">83121</data>
    </edge>
    <edge source="ITA" target="CAN">
      <data key="d0">61925363</data>
    </edge>
    <edge source="ITA" target="LKA">
      <data key="d0">199162</data>
    </edge>
    <edge source="ITA" target="CHL">
      <data key="d0">5148202</data>
    </edge>
    <edge source="ITA" target="CHN">
      <data key="d0">89353056</data>
    </edge>
    <edge source="ITA" target="COL">
      <data key="d0">6892829</data>
    </edge>
    <edge source="ITA" target="CRI">
      <data key="d0">244510</data>
    </edge>
    <edge source="ITA" target="HRV">
      <data key="d0">19933450</data>
    </edge>
    <edge source="ITA" target="CZE">
      <data key="d0">26462020</data>
    </edge>
    <edge source="ITA" target="BEN">
      <data key="d0">38049</data>
    </edge>
    <edge source="ITA" target="DNK">
      <data key="d0">46417968</data>
    </edge>
    <edge source="ITA" target="ECU">
      <data key="d0">1458919</data>
    </edge>
    <edge source="ITA" target="SLV">
      <data key="d0">227465</data>
    </edge>
    <edge source="ITA" target="ETH">
      <data key="d0">1078871</data>
    </edge>
    <edge source="ITA" target="EST">
      <data key="d0">1297186</data>
    </edge>
    <edge source="ITA" target="FIN">
      <data key="d0">15761370</data>
    </edge>
    <edge source="ITA" target="FRA">
      <data key="d0">426956176</data>
    </edge>
    <edge source="ITA" target="GEO">
      <data key="d0">139857</data>
    </edge>
    <edge source="ITA" target="DEU">
      <data key="d0">1041765391</data>
    </edge>
    <edge source="ITA" target="GHA">
      <data key="d0">122937</data>
    </edge>
    <edge source="ITA" target="GRC">
      <data key="d0">74916914</data>
    </edge>
    <edge source="ITA" target="GTM">
      <data key="d0">459318</data>
    </edge>
    <edge source="ITA" target="HND">
      <data key="d0">93035</data>
    </edge>
    <edge source="ITA" target="HKG">
      <data key="d0">10630328</data>
    </edge>
    <edge source="ITA" target="HUN">
      <data key="d0">197753944</data>
    </edge>
    <edge source="ITA" target="IDN">
      <data key="d0">8953775</data>
    </edge>
    <edge source="ITA" target="IRL">
      <data key="d0">101641598</data>
    </edge>
    <edge source="ITA" target="ISR">
      <data key="d0">128243890</data>
    </edge>
    <edge source="ITA" target="CIV">
      <data key="d0">120942</data>
    </edge>
    <edge source="ITA" target="JAM">
      <data key="d0">10016</data>
    </edge>
    <edge source="ITA" target="JPN">
      <data key="d0">219145028</data>
    </edge>
    <edge source="ITA" target="KAZ">
      <data key="d0">961696</data>
    </edge>
    <edge source="ITA" target="JOR">
      <data key="d0">4201282</data>
    </edge>
    <edge source="ITA" target="KOR">
      <data key="d0">70128175</data>
    </edge>
    <edge source="ITA" target="KGZ">
      <data key="d0">26402</data>
    </edge>
    <edge source="ITA" target="LBN">
      <data key="d0">4495417</data>
    </edge>
    <edge source="ITA" target="LVA">
      <data key="d0">587423</data>
    </edge>
    <edge source="ITA" target="LTU">
      <data key="d0">1721390</data>
    </edge>
    <edge source="ITA" target="MYS">
      <data key="d0">13543717</data>
    </edge>
    <edge source="ITA" target="MRT">
      <data key="d0">31258</data>
    </edge>
    <edge source="ITA" target="MUS">
      <data key="d0">29419</data>
    </edge>
    <edge source="ITA" target="MEX">
      <data key="d0">49462558</data>
    </edge>
    <edge source="ITA" target="MDA">
      <data key="d0">356783</data>
    </edge>
    <edge source="ITA" target="MAR">
      <data key="d0">35661398</data>
    </edge>
    <edge source="ITA" target="OMN">
      <data key="d0">699298</data>
    </edge>
    <edge source="ITA" target="NLD">
      <data key="d0">224475510</data>
    </edge>
    <edge source="ITA" target="NZL">
      <data key="d0">2708257</data>
    </edge>
    <edge source="ITA" target="NIC">
      <data key="d0">32114</data>
    </edge>
    <edge source="ITA" target="NOR">
      <data key="d0">4123414</data>
    </edge>
    <edge source="ITA" target="PAK">
      <data key="d0">8295219</data>
    </edge>
    <edge source="ITA" target="PAN">
      <data key="d0">850802</data>
    </edge>
    <edge source="ITA" target="PRY">
      <data key="d0">2050938</data>
    </edge>
    <edge source="ITA" target="PER">
      <data key="d0">3388186</data>
    </edge>
    <edge source="ITA" target="PHL">
      <data key="d0">1869157</data>
    </edge>
    <edge source="ITA" target="POL">
      <data key="d0">74677524</data>
    </edge>
    <edge source="ITA" target="PRT">
      <data key="d0">30148170</data>
    </edge>
    <edge source="ITA" target="ROU">
      <data key="d0">50916304</data>
    </edge>
    <edge source="ITA" target="RUS">
      <data key="d0">25791859</data>
    </edge>
    <edge source="ITA" target="SAU">
      <data key="d0">7721185</data>
    </edge>
    <edge source="ITA" target="SEN">
      <data key="d0">1805766</data>
    </edge>
    <edge source="ITA" target="SRB">
      <data key="d0">8366045</data>
    </edge>
    <edge source="ITA" target="IND">
      <data key="d0">136176787</data>
    </edge>
    <edge source="ITA" target="SGP">
      <data key="d0">36622683</data>
    </edge>
    <edge source="ITA" target="SVK">
      <data key="d0">6322220</data>
    </edge>
    <edge source="ITA" target="VNM">
      <data key="d0">7422430</data>
    </edge>
    <edge source="ITA" target="SVN">
      <data key="d0">51448667</data>
    </edge>
    <edge source="ITA" target="ZAF">
      <data key="d0">15076172</data>
    </edge>
    <edge source="ITA" target="ZWE">
      <data key="d0">20567</data>
    </edge>
    <edge source="ITA" target="ESP">
      <data key="d0">376537796</data>
    </edge>
    <edge source="ITA" target="SWE">
      <data key="d0">29110821</data>
    </edge>
    <edge source="ITA" target="CHE">
      <data key="d0">185684821</data>
    </edge>
    <edge source="ITA" target="THA">
      <data key="d0">16809044</data>
    </edge>
    <edge source="ITA" target="ARE">
      <data key="d0">4428270</data>
    </edge>
    <edge source="ITA" target="TUN">
      <data key="d0">21936706</data>
    </edge>
    <edge source="ITA" target="TUR">
      <data key="d0">61422851</data>
    </edge>
    <edge source="ITA" target="UGA">
      <data key="d0">88976</data>
    </edge>
    <edge source="ITA" target="UKR">
      <data key="d0">8397962</data>
    </edge>
    <edge source="ITA" target="MKD">
      <data key="d0">1688965</data>
    </edge>
    <edge source="ITA" target="EGY">
      <data key="d0">35855136</data>
    </edge>
    <edge source="ITA" target="GBR">
      <data key="d0">156424006</data>
    </edge>
    <edge source="ITA" target="TZA">
      <data key="d0">110222</data>
    </edge>
    <edge source="ITA" target="USA">
      <data key="d0">821610524</data>
    </edge>
    <edge source="ITA" target="URY">
      <data key="d0">2432755</data>
    </edge>
    <edge source="NER" target="BEL">
      <data key="d0">15971</data>
    </edge>
    <edge source="SVN" target="DZA">
      <data key="d0">23993</data>
    </edge>
    <edge source="SVN" target="AUS">
      <data key="d0">10168</data>
    </edge>
    <edge source="SVN" target="AUT">
      <data key="d0">67038514</data>
    </edge>
    <edge source="SVN" target="BEL">
      <data key="d0">137601</data>
    </edge>
    <edge source="SVN" target="BRA">
      <data key="d0">16731</data>
    </edge>
    <edge source="SVN" target="BGR">
      <data key="d0">142321</data>
    </edge>
    <edge source="SVN" target="CAN">
      <data key="d0">26716</data>
    </edge>
    <edge source="SVN" target="CHN">
      <data key="d0">3033033</data>
    </edge>
    <edge source="SVN" target="HRV">
      <data key="d0">23067022</data>
    </edge>
    <edge source="SVN" target="CZE">
      <data key="d0">1586080</data>
    </edge>
    <edge source="SVN" target="FRA">
      <data key="d0">211744</data>
    </edge>
    <edge source="SVN" target="DEU">
      <data key="d0">11352955</data>
    </edge>
    <edge source="SVN" target="GRC">
      <data key="d0">212234</data>
    </edge>
    <edge source="SVN" target="HUN">
      <data key="d0">4524870</data>
    </edge>
    <edge source="SVN" target="IRL">
      <data key="d0">31144</data>
    </edge>
    <edge source="SVN" target="ITA">
      <data key="d0">26111570</data>
    </edge>
    <edge source="SVN" target="JPN">
      <data key="d0">1067034</data>
    </edge>
    <edge source="SVN" target="KOR">
      <data key="d0">724876</data>
    </edge>
    <edge source="SVN" target="LTU">
      <data key="d0">19685</data>
    </edge>
    <edge source="SVN" target="MAR">
      <data key="d0">408370</data>
    </edge>
    <edge source="SVN" target="MOZ">
      <data key="d0">30596</data>
    </edge>
    <edge source="SVN" target="NLD">
      <data key="d0">3019997</data>
    </edge>
    <edge source="SVN" target="POL">
      <data key="d0">19322206</data>
    </edge>
    <edge source="SVN" target="ROU">
      <data key="d0">5334349</data>
    </edge>
    <edge source="SVN" target="RUS">
      <data key="d0">45605061</data>
    </edge>
    <edge source="SVN" target="SRB">
      <data key="d0">3133142</data>
    </edge>
    <edge source="SVN" target="IND">
      <data key="d0">27081225</data>
    </edge>
    <edge source="SVN" target="SVK">
      <data key="d0">678907</data>
    </edge>
    <edge source="SVN" target="ESP">
      <data key="d0">4725677</data>
    </edge>
    <edge source="SVN" target="SWE">
      <data key="d0">16432</data>
    </edge>
    <edge source="SVN" target="CHE">
      <data key="d0">5718716</data>
    </edge>
    <edge source="SVN" target="TUR">
      <data key="d0">1011801</data>
    </edge>
    <edge source="SVN" target="UKR">
      <data key="d0">60395</data>
    </edge>
    <edge source="SVN" target="MKD">
      <data key="d0">510468</data>
    </edge>
    <edge source="SVN" target="GBR">
      <data key="d0">70014</data>
    </edge>
    <edge source="SVN" target="USA">
      <data key="d0">186707</data>
    </edge>
    <edge source="ESP" target="ALB">
      <data key="d0">11479</data>
    </edge>
    <edge source="ESP" target="DZA">
      <data key="d0">20011574</data>
    </edge>
    <edge source="ESP" target="AZE">
      <data key="d0">62732</data>
    </edge>
    <edge source="ESP" target="ARG">
      <data key="d0">17577019</data>
    </edge>
    <edge source="ESP" target="AUS">
      <data key="d0">11876658</data>
    </edge>
    <edge source="ESP" target="AUT">
      <data key="d0">16602233</data>
    </edge>
    <edge source="ESP" target="ARM">
      <data key="d0">65530</data>
    </edge>
    <edge source="ESP" target="BEL">
      <data key="d0">211486640</data>
    </edge>
    <edge source="ESP" target="BOL">
      <data key="d0">113150</data>
    </edge>
    <edge source="ESP" target="BRA">
      <data key="d0">133587677</data>
    </edge>
    <edge source="ESP" target="BGR">
      <data key="d0">2024938</data>
    </edge>
    <edge source="ESP" target="BLR">
      <data key="d0">499177</data>
    </edge>
    <edge source="ESP" target="CMR">
      <data key="d0">198538</data>
    </edge>
    <edge source="ESP" target="CAN">
      <data key="d0">29779146</data>
    </edge>
    <edge source="ESP" target="LKA">
      <data key="d0">285313</data>
    </edge>
    <edge source="ESP" target="CHL">
      <data key="d0">6038645</data>
    </edge>
    <edge source="ESP" target="CHN">
      <data key="d0">97680690</data>
    </edge>
    <edge source="ESP" target="COL">
      <data key="d0">6736325</data>
    </edge>
    <edge source="ESP" target="CRI">
      <data key="d0">922630</data>
    </edge>
    <edge source="ESP" target="HRV">
      <data key="d0">900711</data>
    </edge>
    <edge source="ESP" target="CZE">
      <data key="d0">8074417</data>
    </edge>
    <edge source="ESP" target="DNK">
      <data key="d0">4498303</data>
    </edge>
    <edge source="ESP" target="ECU">
      <data key="d0">1399085</data>
    </edge>
    <edge source="ESP" target="SLV">
      <data key="d0">421037</data>
    </edge>
    <edge source="ESP" target="ETH">
      <data key="d0">57685</data>
    </edge>
    <edge source="ESP" target="EST">
      <data key="d0">72486</data>
    </edge>
    <edge source="ESP" target="FIN">
      <data key="d0">7489941</data>
    </edge>
    <edge source="ESP" target="FRA">
      <data key="d0">452457723</data>
    </edge>
    <edge source="ESP" target="GEO">
      <data key="d0">310479</data>
    </edge>
    <edge source="ESP" target="PSE">
      <data key="d0">45310</data>
    </edge>
    <edge source="ESP" target="DEU">
      <data key="d0">432921149</data>
    </edge>
    <edge source="ESP" target="GHA">
      <data key="d0">308361</data>
    </edge>
    <edge source="ESP" target="GRC">
      <data key="d0">128604996</data>
    </edge>
    <edge source="ESP" target="GTM">
      <data key="d0">2746327</data>
    </edge>
    <edge source="ESP" target="HKG">
      <data key="d0">4672416</data>
    </edge>
    <edge source="ESP" target="HUN">
      <data key="d0">16379807</data>
    </edge>
    <edge source="ESP" target="IDN">
      <data key="d0">18756878</data>
    </edge>
    <edge source="ESP" target="IRL">
      <data key="d0">42114739</data>
    </edge>
    <edge source="ESP" target="ISR">
      <data key="d0">11799788</data>
    </edge>
    <edge source="ESP" target="ITA">
      <data key="d0">475022718</data>
    </edge>
    <edge source="ESP" target="CIV">
      <data key="d0">3240491</data>
    </edge>
    <edge source="ESP" target="JPN">
      <data key="d0">118269268</data>
    </edge>
    <edge source="ESP" target="KAZ">
      <data key="d0">192124</data>
    </edge>
    <edge source="ESP" target="JOR">
      <data key="d0">4702842</data>
    </edge>
    <edge source="ESP" target="KOR">
      <data key="d0">22863136</data>
    </edge>
    <edge source="ESP" target="LBN">
      <data key="d0">4960817</data>
    </edge>
    <edge source="ESP" target="LVA">
      <data key="d0">367693</data>
    </edge>
    <edge source="ESP" target="LTU">
      <data key="d0">1244427</data>
    </edge>
    <edge source="ESP" target="MDG">
      <data key="d0">15937</data>
    </edge>
    <edge source="ESP" target="MYS">
      <data key="d0">3265673</data>
    </edge>
    <edge source="ESP" target="MRT">
      <data key="d0">54848</data>
    </edge>
    <edge source="ESP" target="MUS">
      <data key="d0">86614</data>
    </edge>
    <edge source="ESP" target="MEX">
      <data key="d0">120395062</data>
    </edge>
    <edge source="ESP" target="MDA">
      <data key="d0">25204</data>
    </edge>
    <edge source="ESP" target="MAR">
      <data key="d0">40284409</data>
    </edge>
    <edge source="ESP" target="OMN">
      <data key="d0">163342</data>
    </edge>
    <edge source="ESP" target="NLD">
      <data key="d0">388273877</data>
    </edge>
    <edge source="ESP" target="NZL">
      <data key="d0">932245</data>
    </edge>
    <edge source="ESP" target="NIC">
      <data key="d0">103141</data>
    </edge>
    <edge source="ESP" target="NER">
      <data key="d0">42314</data>
    </edge>
    <edge source="ESP" target="NOR">
      <data key="d0">587752</data>
    </edge>
    <edge source="ESP" target="PAK">
      <data key="d0">4240527</data>
    </edge>
    <edge source="ESP" target="PAN">
      <data key="d0">589476</data>
    </edge>
    <edge source="ESP" target="PRY">
      <data key="d0">380828</data>
    </edge>
    <edge source="ESP" target="PER">
      <data key="d0">6228767</data>
    </edge>
    <edge source="ESP" target="PHL">
      <data key="d0">8660468</data>
    </edge>
    <edge source="ESP" target="POL">
      <data key="d0">18737698</data>
    </edge>
    <edge source="ESP" target="PRT">
      <data key="d0">159609730</data>
    </edge>
    <edge source="ESP" target="ROU">
      <data key="d0">15174322</data>
    </edge>
    <edge source="ESP" target="RUS">
      <data key="d0">8154777</data>
    </edge>
    <edge source="ESP" target="SAU">
      <data key="d0">14998216</data>
    </edge>
    <edge source="ESP" target="SEN">
      <data key="d0">459460</data>
    </edge>
    <edge source="ESP" target="SRB">
      <data key="d0">2107738</data>
    </edge>
    <edge source="ESP" target="IND">
      <data key="d0">69608345</data>
    </edge>
    <edge source="ESP" target="SGP">
      <data key="d0">19427898</data>
    </edge>
    <edge source="ESP" target="SVK">
      <data key="d0">3107270</data>
    </edge>
    <edge source="ESP" target="VNM">
      <data key="d0">19136518</data>
    </edge>
    <edge source="ESP" target="SVN">
      <data key="d0">4538292</data>
    </edge>
    <edge source="ESP" target="ZAF">
      <data key="d0">11439809</data>
    </edge>
    <edge source="ESP" target="SWE">
      <data key="d0">6406307</data>
    </edge>
    <edge source="ESP" target="CHE">
      <data key="d0">117711103</data>
    </edge>
    <edge source="ESP" target="THA">
      <data key="d0">5373479</data>
    </edge>
    <edge source="ESP" target="ARE">
      <data key="d0">7586585</data>
    </edge>
    <edge source="ESP" target="TUN">
      <data key="d0">15761083</data>
    </edge>
    <edge source="ESP" target="TUR">
      <data key="d0">152612701</data>
    </edge>
    <edge source="ESP" target="UGA">
      <data key="d0">84100</data>
    </edge>
    <edge source="ESP" target="UKR">
      <data key="d0">6264155</data>
    </edge>
    <edge source="ESP" target="MKD">
      <data key="d0">21399</data>
    </edge>
    <edge source="ESP" target="EGY">
      <data key="d0">34021533</data>
    </edge>
    <edge source="ESP" target="GBR">
      <data key="d0">141523432</data>
    </edge>
    <edge source="ESP" target="USA">
      <data key="d0">292950684</data>
    </edge>
    <edge source="ESP" target="URY">
      <data key="d0">1848560</data>
    </edge>
    <edge source="TUN" target="DZA">
      <data key="d0">3302024</data>
    </edge>
    <edge source="TUN" target="ETH">
      <data key="d0">46295</data>
    </edge>
    <edge source="TUN" target="EST">
      <data key="d0">19727</data>
    </edge>
    <edge source="TUN" target="FRA">
      <data key="d0">97904</data>
    </edge>
    <edge source="TUN" target="DEU">
      <data key="d0">14207</data>
    </edge>
    <edge source="TUN" target="IRL">
      <data key="d0">73972</data>
    </edge>
    <edge source="TUN" target="ITA">
      <data key="d0">19682</data>
    </edge>
    <edge source="TUN" target="CIV">
      <data key="d0">72566</data>
    </edge>
    <edge source="TUN" target="JOR">
      <data key="d0">54830</data>
    </edge>
    <edge source="TUN" target="LBN">
      <data key="d0">172692</data>
    </edge>
    <edge source="TUN" target="MAR">
      <data key="d0">241170</data>
    </edge>
    <edge source="TUN" target="NER">
      <data key="d0">18726</data>
    </edge>
    <edge source="TUN" target="PAK">
      <data key="d0">16548</data>
    </edge>
    <edge source="TUN" target="PRT">
      <data key="d0">19161</data>
    </edge>
    <edge source="TUN" target="SAU">
      <data key="d0">56362</data>
    </edge>
    <edge source="ARG" target="DZA">
      <data key="d0">99240</data>
    </edge>
    <edge source="ARG" target="AUS">
      <data key="d0">24112</data>
    </edge>
    <edge source="ARG" target="BEL">
      <data key="d0">873532</data>
    </edge>
    <edge source="ARG" target="BOL">
      <data key="d0">6923272</data>
    </edge>
    <edge source="ARG" target="BRA">
      <data key="d0">201248782</data>
    </edge>
    <edge source="ARG" target="CAN">
      <data key="d0">1448459</data>
    </edge>
    <edge source="ARG" target="LKA">
      <data key="d0">85840</data>
    </edge>
    <edge source="ARG" target="CHL">
      <data key="d0">50683288</data>
    </edge>
    <edge source="ARG" target="CHN">
      <data key="d0">18780095</data>
    </edge>
    <edge source="ARG" target="COL">
      <data key="d0">4326224</data>
    </edge>
    <edge source="ARG" target="CRI">
      <data key="d0">743974</data>
    </edge>
    <edge source="ARG" target="DNK">
      <data key="d0">29520</data>
    </edge>
    <edge source="ARG" target="ECU">
      <data key="d0">745823</data>
    </edge>
    <edge source="ARG" target="SLV">
      <data key="d0">223460</data>
    </edge>
    <edge source="ARG" target="FIN">
      <data key="d0">5642491</data>
    </edge>
    <edge source="ARG" target="FRA">
      <data key="d0">135677</data>
    </edge>
    <edge source="ARG" target="DEU">
      <data key="d0">12795246</data>
    </edge>
    <edge source="ARG" target="GRC">
      <data key="d0">357794</data>
    </edge>
    <edge source="ARG" target="GTM">
      <data key="d0">1521292</data>
    </edge>
    <edge source="ARG" target="HND">
      <data key="d0">150845</data>
    </edge>
    <edge source="ARG" target="HKG">
      <data key="d0">595578</data>
    </edge>
    <edge source="ARG" target="IDN">
      <data key="d0">995267</data>
    </edge>
    <edge source="ARG" target="IRL">
      <data key="d0">183021</data>
    </edge>
    <edge source="ARG" target="ISR">
      <data key="d0">14512</data>
    </edge>
    <edge source="ARG" target="ITA">
      <data key="d0">8056165</data>
    </edge>
    <edge source="ARG" target="JPN">
      <data key="d0">2883197</data>
    </edge>
    <edge source="ARG" target="KAZ">
      <data key="d0">20560</data>
    </edge>
    <edge source="ARG" target="JOR">
      <data key="d0">21314</data>
    </edge>
    <edge source="ARG" target="KOR">
      <data key="d0">804406</data>
    </edge>
    <edge source="ARG" target="LVA">
      <data key="d0">711066</data>
    </edge>
    <edge source="ARG" target="LTU">
      <data key="d0">19680</data>
    </edge>
    <edge source="ARG" target="MYS">
      <data key="d0">9316730</data>
    </edge>
    <edge source="ARG" target="MEX">
      <data key="d0">10230444</data>
    </edge>
    <edge source="ARG" target="MAR">
      <data key="d0">59401</data>
    </edge>
    <edge source="ARG" target="NLD">
      <data key="d0">50946089</data>
    </edge>
    <edge source="ARG" target="NZL">
      <data key="d0">111857</data>
    </edge>
    <edge source="ARG" target="PAK">
      <data key="d0">11008</data>
    </edge>
    <edge source="ARG" target="PAN">
      <data key="d0">111514</data>
    </edge>
    <edge source="ARG" target="PRY">
      <data key="d0">9478853</data>
    </edge>
    <edge source="ARG" target="PER">
      <data key="d0">2131412</data>
    </edge>
    <edge source="ARG" target="PHL">
      <data key="d0">496595</data>
    </edge>
    <edge source="ARG" target="POL">
      <data key="d0">19407</data>
    </edge>
    <edge source="ARG" target="PRT">
      <data key="d0">16041</data>
    </edge>
    <edge source="ARG" target="ROU">
      <data key="d0">83224</data>
    </edge>
    <edge source="ARG" target="RUS">
      <data key="d0">597757</data>
    </edge>
    <edge source="ARG" target="IND">
      <data key="d0">1331225</data>
    </edge>
    <edge source="ARG" target="SGP">
      <data key="d0">5612684</data>
    </edge>
    <edge source="ARG" target="VNM">
      <data key="d0">248432</data>
    </edge>
    <edge source="ARG" target="ZAF">
      <data key="d0">5228450</data>
    </edge>
    <edge source="ARG" target="ESP">
      <data key="d0">10674804</data>
    </edge>
    <edge source="ARG" target="CHE">
      <data key="d0">275750</data>
    </edge>
    <edge source="ARG" target="THA">
      <data key="d0">12985520</data>
    </edge>
    <edge source="ARG" target="ARE">
      <data key="d0">1173306</data>
    </edge>
    <edge source="ARG" target="TUN">
      <data key="d0">135077</data>
    </edge>
    <edge source="ARG" target="TUR">
      <data key="d0">644009</data>
    </edge>
    <edge source="ARG" target="UKR">
      <data key="d0">316017</data>
    </edge>
    <edge source="ARG" target="EGY">
      <data key="d0">1120531</data>
    </edge>
    <edge source="ARG" target="GBR">
      <data key="d0">865856</data>
    </edge>
    <edge source="ARG" target="USA">
      <data key="d0">72846636</data>
    </edge>
    <edge source="ARG" target="URY">
      <data key="d0">18871998</data>
    </edge>
    <edge source="AUS" target="ARG">
      <data key="d0">82599</data>
    </edge>
    <edge source="AUS" target="BEL">
      <data key="d0">133660</data>
    </edge>
    <edge source="AUS" target="BRA">
      <data key="d0">11584902</data>
    </edge>
    <edge source="AUS" target="CAN">
      <data key="d0">1098706</data>
    </edge>
    <edge source="AUS" target="LKA">
      <data key="d0">28604</data>
    </edge>
    <edge source="AUS" target="CHL">
      <data key="d0">78631</data>
    </edge>
    <edge source="AUS" target="CHN">
      <data key="d0">4227896</data>
    </edge>
    <edge source="AUS" target="CZE">
      <data key="d0">33800</data>
    </edge>
    <edge source="AUS" target="DNK">
      <data key="d0">96762</data>
    </edge>
    <edge source="AUS" target="FRA">
      <data key="d0">428070</data>
    </edge>
    <edge source="AUS" target="DEU">
      <data key="d0">2022586</data>
    </edge>
    <edge source="AUS" target="GHA">
      <data key="d0">73687</data>
    </edge>
    <edge source="AUS" target="HKG">
      <data key="d0">291121</data>
    </edge>
    <edge source="AUS" target="IDN">
      <data key="d0">10962783</data>
    </edge>
    <edge source="AUS" target="IRL">
      <data key="d0">3144801</data>
    </edge>
    <edge source="AUS" target="ITA">
      <data key="d0">5366547</data>
    </edge>
    <edge source="AUS" target="JPN">
      <data key="d0">2797465</data>
    </edge>
    <edge source="AUS" target="JOR">
      <data key="d0">482443</data>
    </edge>
    <edge source="AUS" target="KOR">
      <data key="d0">1555250</data>
    </edge>
    <edge source="AUS" target="LTU">
      <data key="d0">48471</data>
    </edge>
    <edge source="AUS" target="MDG">
      <data key="d0">135002</data>
    </edge>
    <edge source="AUS" target="MYS">
      <data key="d0">1947854</data>
    </edge>
    <edge source="AUS" target="MRT">
      <data key="d0">20016</data>
    </edge>
    <edge source="AUS" target="MUS">
      <data key="d0">10204</data>
    </edge>
    <edge source="AUS" target="MOZ">
      <data key="d0">32297</data>
    </edge>
    <edge source="AUS" target="NAM">
      <data key="d0">78273</data>
    </edge>
    <edge source="AUS" target="NLD">
      <data key="d0">2243006</data>
    </edge>
    <edge source="AUS" target="NZL">
      <data key="d0">25367533</data>
    </edge>
    <edge source="AUS" target="PAK">
      <data key="d0">70714</data>
    </edge>
    <edge source="AUS" target="PER">
      <data key="d0">31402</data>
    </edge>
    <edge source="AUS" target="PHL">
      <data key="d0">17805946</data>
    </edge>
    <edge source="AUS" target="PRT">
      <data key="d0">22685</data>
    </edge>
    <edge source="AUS" target="SAU">
      <data key="d0">151851</data>
    </edge>
    <edge source="AUS" target="IND">
      <data key="d0">4754968</data>
    </edge>
    <edge source="AUS" target="SGP">
      <data key="d0">9703120</data>
    </edge>
    <edge source="AUS" target="VNM">
      <data key="d0">1653909</data>
    </edge>
    <edge source="AUS" target="ZAF">
      <data key="d0">2002367</data>
    </edge>
    <edge source="AUS" target="ESP">
      <data key="d0">77264</data>
    </edge>
    <edge source="AUS" target="CHE">
      <data key="d0">14160982</data>
    </edge>
    <edge source="AUS" target="THA">
      <data key="d0">5094615</data>
    </edge>
    <edge source="AUS" target="ARE">
      <data key="d0">532512</data>
    </edge>
    <edge source="AUS" target="TUR">
      <data key="d0">53597</data>
    </edge>
    <edge source="AUS" target="EGY">
      <data key="d0">86045</data>
    </edge>
    <edge source="AUS" target="GBR">
      <data key="d0">78167</data>
    </edge>
    <edge source="AUS" target="TZA">
      <data key="d0">36410</data>
    </edge>
    <edge source="AUS" target="USA">
      <data key="d0">32025356</data>
    </edge>
    <edge source="AUS" target="URY">
      <data key="d0">70189</data>
    </edge>
    <edge source="BEL" target="ALB">
      <data key="d0">18803</data>
    </edge>
    <edge source="BEL" target="DZA">
      <data key="d0">50097835</data>
    </edge>
    <edge source="BEL" target="AZE">
      <data key="d0">789937</data>
    </edge>
    <edge source="BEL" target="ARG">
      <data key="d0">18467296</data>
    </edge>
    <edge source="BEL" target="AUS">
      <data key="d0">66609190</data>
    </edge>
    <edge source="BEL" target="AUT">
      <data key="d0">215851523</data>
    </edge>
    <edge source="BEL" target="ARM">
      <data key="d0">200120</data>
    </edge>
    <edge source="BEL" target="BOL">
      <data key="d0">225588</data>
    </edge>
    <edge source="BEL" target="BRA">
      <data key="d0">212055063</data>
    </edge>
    <edge source="BEL" target="BGR">
      <data key="d0">7164095</data>
    </edge>
    <edge source="BEL" target="BDI">
      <data key="d0">57874</data>
    </edge>
    <edge source="BEL" target="BLR">
      <data key="d0">14170885</data>
    </edge>
    <edge source="BEL" target="KHM">
      <data key="d0">43098</data>
    </edge>
    <edge source="BEL" target="CMR">
      <data key="d0">3651782</data>
    </edge>
    <edge source="BEL" target="CAN">
      <data key="d0">17660380</data>
    </edge>
    <edge source="BEL" target="CAF">
      <data key="d0">28629</data>
    </edge>
    <edge source="BEL" target="LKA">
      <data key="d0">1095712</data>
    </edge>
    <edge source="BEL" target="CHL">
      <data key="d0">6034121</data>
    </edge>
    <edge source="BEL" target="CHN">
      <data key="d0">682895614</data>
    </edge>
    <edge source="BEL" target="COL">
      <data key="d0">4544719</data>
    </edge>
    <edge source="BEL" target="CRI">
      <data key="d0">544436</data>
    </edge>
    <edge source="BEL" target="HRV">
      <data key="d0">5083185</data>
    </edge>
    <edge source="BEL" target="CZE">
      <data key="d0">61949249</data>
    </edge>
    <edge source="BEL" target="BEN">
      <data key="d0">299987</data>
    </edge>
    <edge source="BEL" target="DNK">
      <data key="d0">58647129</data>
    </edge>
    <edge source="BEL" target="ECU">
      <data key="d0">2444790</data>
    </edge>
    <edge source="BEL" target="SLV">
      <data key="d0">842327</data>
    </edge>
    <edge source="BEL" target="ETH">
      <data key="d0">1220369</data>
    </edge>
    <edge source="BEL" target="EST">
      <data key="d0">33663546</data>
    </edge>
    <edge source="BEL" target="FIN">
      <data key="d0">87138654</data>
    </edge>
    <edge source="BEL" target="FRA">
      <data key="d0">2988951904</data>
    </edge>
    <edge source="BEL" target="GEO">
      <data key="d0">51004</data>
    </edge>
    <edge source="BEL" target="GMB">
      <data key="d0">52653</data>
    </edge>
    <edge source="BEL" target="DEU">
      <data key="d0">9534999983</data>
    </edge>
    <edge source="BEL" target="GHA">
      <data key="d0">3043575</data>
    </edge>
    <edge source="BEL" target="GRC">
      <data key="d0">67545360</data>
    </edge>
    <edge source="BEL" target="GTM">
      <data key="d0">656654</data>
    </edge>
    <edge source="BEL" target="HND">
      <data key="d0">29568</data>
    </edge>
    <edge source="BEL" target="HKG">
      <data key="d0">187314654</data>
    </edge>
    <edge source="BEL" target="HUN">
      <data key="d0">52272943</data>
    </edge>
    <edge source="BEL" target="IDN">
      <data key="d0">23885823</data>
    </edge>
    <edge source="BEL" target="IRL">
      <data key="d0">222643961</data>
    </edge>
    <edge source="BEL" target="ISR">
      <data key="d0">57267308</data>
    </edge>
    <edge source="BEL" target="ITA">
      <data key="d0">2876739679</data>
    </edge>
    <edge source="BEL" target="CIV">
      <data key="d0">6941899</data>
    </edge>
    <edge source="BEL" target="JAM">
      <data key="d0">132487</data>
    </edge>
    <edge source="BEL" target="JPN">
      <data key="d0">651554169</data>
    </edge>
    <edge source="BEL" target="KAZ">
      <data key="d0">5653501</data>
    </edge>
    <edge source="BEL" target="JOR">
      <data key="d0">5524320</data>
    </edge>
    <edge source="BEL" target="KOR">
      <data key="d0">207066622</data>
    </edge>
    <edge source="BEL" target="KGZ">
      <data key="d0">13664</data>
    </edge>
    <edge source="BEL" target="LBN">
      <data key="d0">2621470</data>
    </edge>
    <edge source="BEL" target="LVA">
      <data key="d0">4585318</data>
    </edge>
    <edge source="BEL" target="LTU">
      <data key="d0">413958108</data>
    </edge>
    <edge source="BEL" target="MDG">
      <data key="d0">205196</data>
    </edge>
    <edge source="BEL" target="MYS">
      <data key="d0">30275579</data>
    </edge>
    <edge source="BEL" target="MRT">
      <data key="d0">167935</data>
    </edge>
    <edge source="BEL" target="MUS">
      <data key="d0">84296</data>
    </edge>
    <edge source="BEL" target="MEX">
      <data key="d0">131917223</data>
    </edge>
    <edge source="BEL" target="MDA">
      <data key="d0">81267</data>
    </edge>
    <edge source="BEL" target="MAR">
      <data key="d0">23947256</data>
    </edge>
    <edge source="BEL" target="OMN">
      <data key="d0">167085502</data>
    </edge>
    <edge source="BEL" target="NAM">
      <data key="d0">33134</data>
    </edge>
    <edge source="BEL" target="NLD">
      <data key="d0">3429280178</data>
    </edge>
    <edge source="BEL" target="NZL">
      <data key="d0">1282177</data>
    </edge>
    <edge source="BEL" target="NIC">
      <data key="d0">179957</data>
    </edge>
    <edge source="BEL" target="NER">
      <data key="d0">486186</data>
    </edge>
    <edge source="BEL" target="NOR">
      <data key="d0">288431382</data>
    </edge>
    <edge source="BEL" target="PAK">
      <data key="d0">16417993</data>
    </edge>
    <edge source="BEL" target="PAN">
      <data key="d0">321573</data>
    </edge>
    <edge source="BEL" target="PRY">
      <data key="d0">474838</data>
    </edge>
    <edge source="BEL" target="PER">
      <data key="d0">2693167</data>
    </edge>
    <edge source="BEL" target="PHL">
      <data key="d0">4172188</data>
    </edge>
    <edge source="BEL" target="POL">
      <data key="d0">192831362</data>
    </edge>
    <edge source="BEL" target="PRT">
      <data key="d0">113048848</data>
    </edge>
    <edge source="BEL" target="ROU">
      <data key="d0">25743742</data>
    </edge>
    <edge source="BEL" target="RUS">
      <data key="d0">157695010</data>
    </edge>
    <edge source="BEL" target="SAU">
      <data key="d0">41646864</data>
    </edge>
    <edge source="BEL" target="SEN">
      <data key="d0">1696326</data>
    </edge>
    <edge source="BEL" target="SRB">
      <data key="d0">5833788</data>
    </edge>
    <edge source="BEL" target="IND">
      <data key="d0">148610743</data>
    </edge>
    <edge source="BEL" target="SGP">
      <data key="d0">63955863</data>
    </edge>
    <edge source="BEL" target="SVK">
      <data key="d0">21115264</data>
    </edge>
    <edge source="BEL" target="VNM">
      <data key="d0">4454168</data>
    </edge>
    <edge source="BEL" target="SVN">
      <data key="d0">30621961</data>
    </edge>
    <edge source="BEL" target="ZAF">
      <data key="d0">53622587</data>
    </edge>
    <edge source="BEL" target="ZWE">
      <data key="d0">17548</data>
    </edge>
    <edge source="BEL" target="ESP">
      <data key="d0">780904138</data>
    </edge>
    <edge source="BEL" target="SWE">
      <data key="d0">182283037</data>
    </edge>
    <edge source="BEL" target="CHE">
      <data key="d0">236429785</data>
    </edge>
    <edge source="BEL" target="THA">
      <data key="d0">40484028</data>
    </edge>
    <edge source="BEL" target="TGO">
      <data key="d0">871137</data>
    </edge>
    <edge source="BEL" target="ARE">
      <data key="d0">102366322</data>
    </edge>
    <edge source="BEL" target="TUN">
      <data key="d0">19454595</data>
    </edge>
    <edge source="BEL" target="TUR">
      <data key="d0">407724270</data>
    </edge>
    <edge source="BEL" target="UGA">
      <data key="d0">68236</data>
    </edge>
    <edge source="BEL" target="UKR">
      <data key="d0">12281168</data>
    </edge>
    <edge source="BEL" target="MKD">
      <data key="d0">112540</data>
    </edge>
    <edge source="BEL" target="EGY">
      <data key="d0">78692739</data>
    </edge>
    <edge source="BEL" target="GBR">
      <data key="d0">1117706702</data>
    </edge>
    <edge source="BEL" target="TZA">
      <data key="d0">616611</data>
    </edge>
    <edge source="BEL" target="USA">
      <data key="d0">4410312773</data>
    </edge>
    <edge source="BEL" target="BFA">
      <data key="d0">340813</data>
    </edge>
    <edge source="BEL" target="URY">
      <data key="d0">3933785</data>
    </edge>
    <edge source="BOL" target="ARG">
      <data key="d0">1035051</data>
    </edge>
    <edge source="BOL" target="CHL">
      <data key="d0">9818926</data>
    </edge>
    <edge source="BOL" target="COL">
      <data key="d0">7939534</data>
    </edge>
    <edge source="BOL" target="ECU">
      <data key="d0">79980</data>
    </edge>
    <edge source="BOL" target="FRA">
      <data key="d0">1222500</data>
    </edge>
    <edge source="BOL" target="ITA">
      <data key="d0">15560000</data>
    </edge>
    <edge source="BOL" target="NLD">
      <data key="d0">7437846</data>
    </edge>
    <edge source="BOL" target="PER">
      <data key="d0">5673460</data>
    </edge>
    <edge source="BOL" target="URY">
      <data key="d0">334155</data>
    </edge>
    <edge source="BRA" target="DZA">
      <data key="d0">25423</data>
    </edge>
    <edge source="BRA" target="ARG">
      <data key="d0">431544047</data>
    </edge>
    <edge source="BRA" target="AUS">
      <data key="d0">4632366</data>
    </edge>
    <edge source="BRA" target="AUT">
      <data key="d0">18797</data>
    </edge>
    <edge source="BRA" target="BEL">
      <data key="d0">100122405</data>
    </edge>
    <edge source="BRA" target="BOL">
      <data key="d0">6440568</data>
    </edge>
    <edge source="BRA" target="KHM">
      <data key="d0">1151736</data>
    </edge>
    <edge source="BRA" target="CAN">
      <data key="d0">2435972</data>
    </edge>
    <edge source="BRA" target="CAF">
      <data key="d0">86232</data>
    </edge>
    <edge source="BRA" target="LKA">
      <data key="d0">30274</data>
    </edge>
    <edge source="BRA" target="CHL">
      <data key="d0">54777530</data>
    </edge>
    <edge source="BRA" target="CHN">
      <data key="d0">204807265</data>
    </edge>
    <edge source="BRA" target="COL">
      <data key="d0">120654828</data>
    </edge>
    <edge source="BRA" target="CRI">
      <data key="d0">69345527</data>
    </edge>
    <edge source="BRA" target="DNK">
      <data key="d0">6379827</data>
    </edge>
    <edge source="BRA" target="ECU">
      <data key="d0">17561306</data>
    </edge>
    <edge source="BRA" target="SLV">
      <data key="d0">70803995</data>
    </edge>
    <edge source="BRA" target="FRA">
      <data key="d0">13815051</data>
    </edge>
    <edge source="BRA" target="DEU">
      <data key="d0">77004522</data>
    </edge>
    <edge source="BRA" target="GHA">
      <data key="d0">6944769</data>
    </edge>
    <edge source="BRA" target="GRC">
      <data key="d0">51073</data>
    </edge>
    <edge source="BRA" target="GTM">
      <data key="d0">9071280</data>
    </edge>
    <edge source="BRA" target="HND">
      <data key="d0">1175107</data>
    </edge>
    <edge source="BRA" target="HKG">
      <data key="d0">2883970</data>
    </edge>
    <edge source="BRA" target="HUN">
      <data key="d0">20716</data>
    </edge>
    <edge source="BRA" target="IDN">
      <data key="d0">21325276</data>
    </edge>
    <edge source="BRA" target="IRL">
      <data key="d0">2934122</data>
    </edge>
    <edge source="BRA" target="ISR">
      <data key="d0">11696021</data>
    </edge>
    <edge source="BRA" target="ITA">
      <data key="d0">71416135</data>
    </edge>
    <edge source="BRA" target="CIV">
      <data key="d0">371502</data>
    </edge>
    <edge source="BRA" target="JAM">
      <data key="d0">152395742</data>
    </edge>
    <edge source="BRA" target="JPN">
      <data key="d0">214174849</data>
    </edge>
    <edge source="BRA" target="JOR">
      <data key="d0">45872</data>
    </edge>
    <edge source="BRA" target="KOR">
      <data key="d0">193404433</data>
    </edge>
    <edge source="BRA" target="LBN">
      <data key="d0">38547</data>
    </edge>
    <edge source="BRA" target="MYS">
      <data key="d0">13062168</data>
    </edge>
    <edge source="BRA" target="MUS">
      <data key="d0">64100</data>
    </edge>
    <edge source="BRA" target="MEX">
      <data key="d0">168219812</data>
    </edge>
    <edge source="BRA" target="MAR">
      <data key="d0">344398</data>
    </edge>
    <edge source="BRA" target="MOZ">
      <data key="d0">243292</data>
    </edge>
    <edge source="BRA" target="NLD">
      <data key="d0">389881287</data>
    </edge>
    <edge source="BRA" target="NZL">
      <data key="d0">177000</data>
    </edge>
    <edge source="BRA" target="NOR">
      <data key="d0">4126676</data>
    </edge>
    <edge source="BRA" target="PAK">
      <data key="d0">433871</data>
    </edge>
    <edge source="BRA" target="PAN">
      <data key="d0">2458215</data>
    </edge>
    <edge source="BRA" target="PRY">
      <data key="d0">8833129</data>
    </edge>
    <edge source="BRA" target="PER">
      <data key="d0">28997759</data>
    </edge>
    <edge source="BRA" target="PHL">
      <data key="d0">13737070</data>
    </edge>
    <edge source="BRA" target="POL">
      <data key="d0">42186</data>
    </edge>
    <edge source="BRA" target="PRT">
      <data key="d0">9797188</data>
    </edge>
    <edge source="BRA" target="ROU">
      <data key="d0">52761</data>
    </edge>
    <edge source="BRA" target="RUS">
      <data key="d0">6448489</data>
    </edge>
    <edge source="BRA" target="SAU">
      <data key="d0">1946912</data>
    </edge>
    <edge source="BRA" target="SEN">
      <data key="d0">73556</data>
    </edge>
    <edge source="BRA" target="IND">
      <data key="d0">37422978</data>
    </edge>
    <edge source="BRA" target="SGP">
      <data key="d0">12570134</data>
    </edge>
    <edge source="BRA" target="VNM">
      <data key="d0">3608461</data>
    </edge>
    <edge source="BRA" target="SVN">
      <data key="d0">61126</data>
    </edge>
    <edge source="BRA" target="ZAF">
      <data key="d0">21006419</data>
    </edge>
    <edge source="BRA" target="ESP">
      <data key="d0">104600562</data>
    </edge>
    <edge source="BRA" target="SWE">
      <data key="d0">44389</data>
    </edge>
    <edge source="BRA" target="CHE">
      <data key="d0">62004164</data>
    </edge>
    <edge source="BRA" target="THA">
      <data key="d0">13842872</data>
    </edge>
    <edge source="BRA" target="TGO">
      <data key="d0">87853</data>
    </edge>
    <edge source="BRA" target="ARE">
      <data key="d0">896821</data>
    </edge>
    <edge source="BRA" target="TUN">
      <data key="d0">3120947</data>
    </edge>
    <edge source="BRA" target="TUR">
      <data key="d0">4788195</data>
    </edge>
    <edge source="BRA" target="UKR">
      <data key="d0">1314354</data>
    </edge>
    <edge source="BRA" target="EGY">
      <data key="d0">6964848</data>
    </edge>
    <edge source="BRA" target="GBR">
      <data key="d0">52255646</data>
    </edge>
    <edge source="BRA" target="USA">
      <data key="d0">2449172753</data>
    </edge>
    <edge source="BRA" target="URY">
      <data key="d0">18343526</data>
    </edge>
    <edge source="CAN" target="ALB">
      <data key="d0">14658</data>
    </edge>
    <edge source="CAN" target="DZA">
      <data key="d0">305725</data>
    </edge>
    <edge source="CAN" target="ARG">
      <data key="d0">1133360</data>
    </edge>
    <edge source="CAN" target="AUS">
      <data key="d0">4852540</data>
    </edge>
    <edge source="CAN" target="AUT">
      <data key="d0">1231336</data>
    </edge>
    <edge source="CAN" target="ARM">
      <data key="d0">38517</data>
    </edge>
    <edge source="CAN" target="BEL">
      <data key="d0">3328438</data>
    </edge>
    <edge source="CAN" target="BOL">
      <data key="d0">115214</data>
    </edge>
    <edge source="CAN" target="BWA">
      <data key="d0">18911</data>
    </edge>
    <edge source="CAN" target="BRA">
      <data key="d0">25412973</data>
    </edge>
    <edge source="CAN" target="BGR">
      <data key="d0">25132</data>
    </edge>
    <edge source="CAN" target="LKA">
      <data key="d0">666633</data>
    </edge>
    <edge source="CAN" target="CHL">
      <data key="d0">1541077</data>
    </edge>
    <edge source="CAN" target="CHN">
      <data key="d0">548112031</data>
    </edge>
    <edge source="CAN" target="COL">
      <data key="d0">1243199</data>
    </edge>
    <edge source="CAN" target="CRI">
      <data key="d0">541757</data>
    </edge>
    <edge source="CAN" target="HRV">
      <data key="d0">46393</data>
    </edge>
    <edge source="CAN" target="CZE">
      <data key="d0">787169</data>
    </edge>
    <edge source="CAN" target="DNK">
      <data key="d0">194767</data>
    </edge>
    <edge source="CAN" target="ECU">
      <data key="d0">66503</data>
    </edge>
    <edge source="CAN" target="SLV">
      <data key="d0">14265</data>
    </edge>
    <edge source="CAN" target="FIN">
      <data key="d0">1743447</data>
    </edge>
    <edge source="CAN" target="FRA">
      <data key="d0">20947638</data>
    </edge>
    <edge source="CAN" target="GEO">
      <data key="d0">59632</data>
    </edge>
    <edge source="CAN" target="DEU">
      <data key="d0">11882987</data>
    </edge>
    <edge source="CAN" target="GHA">
      <data key="d0">8137217</data>
    </edge>
    <edge source="CAN" target="GRC">
      <data key="d0">148665</data>
    </edge>
    <edge source="CAN" target="GTM">
      <data key="d0">307951</data>
    </edge>
    <edge source="CAN" target="HKG">
      <data key="d0">2162881</data>
    </edge>
    <edge source="CAN" target="HUN">
      <data key="d0">31672</data>
    </edge>
    <edge source="CAN" target="IDN">
      <data key="d0">706737</data>
    </edge>
    <edge source="CAN" target="IRL">
      <data key="d0">6507196</data>
    </edge>
    <edge source="CAN" target="ISR">
      <data key="d0">8123471</data>
    </edge>
    <edge source="CAN" target="ITA">
      <data key="d0">13106833</data>
    </edge>
    <edge source="CAN" target="JAM">
      <data key="d0">173375</data>
    </edge>
    <edge source="CAN" target="JPN">
      <data key="d0">13969321</data>
    </edge>
    <edge source="CAN" target="KAZ">
      <data key="d0">10426</data>
    </edge>
    <edge source="CAN" target="JOR">
      <data key="d0">61539</data>
    </edge>
    <edge source="CAN" target="KOR">
      <data key="d0">8345707</data>
    </edge>
    <edge source="CAN" target="KGZ">
      <data key="d0">16275</data>
    </edge>
    <edge source="CAN" target="LBN">
      <data key="d0">153748</data>
    </edge>
    <edge source="CAN" target="LTU">
      <data key="d0">51748</data>
    </edge>
    <edge source="CAN" target="MWI">
      <data key="d0">11328</data>
    </edge>
    <edge source="CAN" target="MYS">
      <data key="d0">544572</data>
    </edge>
    <edge source="CAN" target="MUS">
      <data key="d0">11589</data>
    </edge>
    <edge source="CAN" target="MEX">
      <data key="d0">39206332</data>
    </edge>
    <edge source="CAN" target="OMN">
      <data key="d0">40391</data>
    </edge>
    <edge source="CAN" target="NAM">
      <data key="d0">12514</data>
    </edge>
    <edge source="CAN" target="NLD">
      <data key="d0">22364407</data>
    </edge>
    <edge source="CAN" target="NZL">
      <data key="d0">324940</data>
    </edge>
    <edge source="CAN" target="NOR">
      <data key="d0">45298791</data>
    </edge>
    <edge source="CAN" target="PAK">
      <data key="d0">890039</data>
    </edge>
    <edge source="CAN" target="PAN">
      <data key="d0">536598</data>
    </edge>
    <edge source="CAN" target="PER">
      <data key="d0">4805716</data>
    </edge>
    <edge source="CAN" target="PHL">
      <data key="d0">489599</data>
    </edge>
    <edge source="CAN" target="POL">
      <data key="d0">460626</data>
    </edge>
    <edge source="CAN" target="PRT">
      <data key="d0">12054573</data>
    </edge>
    <edge source="CAN" target="RUS">
      <data key="d0">430577</data>
    </edge>
    <edge source="CAN" target="SAU">
      <data key="d0">949769</data>
    </edge>
    <edge source="CAN" target="IND">
      <data key="d0">36103280</data>
    </edge>
    <edge source="CAN" target="SGP">
      <data key="d0">6619259</data>
    </edge>
    <edge source="CAN" target="SVK">
      <data key="d0">54467</data>
    </edge>
    <edge source="CAN" target="VNM">
      <data key="d0">511716</data>
    </edge>
    <edge source="CAN" target="SVN">
      <data key="d0">27519</data>
    </edge>
    <edge source="CAN" target="ZAF">
      <data key="d0">417642</data>
    </edge>
    <edge source="CAN" target="ESP">
      <data key="d0">14718256</data>
    </edge>
    <edge source="CAN" target="SWE">
      <data key="d0">1853825</data>
    </edge>
    <edge source="CAN" target="CHE">
      <data key="d0">21818113</data>
    </edge>
    <edge source="CAN" target="THA">
      <data key="d0">2709801</data>
    </edge>
    <edge source="CAN" target="ARE">
      <data key="d0">4422363</data>
    </edge>
    <edge source="CAN" target="TUR">
      <data key="d0">1303406</data>
    </edge>
    <edge source="CAN" target="UGA">
      <data key="d0">274554</data>
    </edge>
    <edge source="CAN" target="UKR">
      <data key="d0">3374120</data>
    </edge>
    <edge source="CAN" target="EGY">
      <data key="d0">603032</data>
    </edge>
    <edge source="CAN" target="GBR">
      <data key="d0">9776472</data>
    </edge>
    <edge source="CAN" target="USA">
      <data key="d0">3722164163</data>
    </edge>
    <edge source="CAN" target="BFA">
      <data key="d0">12592</data>
    </edge>
    <edge source="CAN" target="URY">
      <data key="d0">65728</data>
    </edge>
    <edge source="LKA" target="CHN">
      <data key="d0">36492</data>
    </edge>
    <edge source="LKA" target="MYS">
      <data key="d0">46237</data>
    </edge>
    <edge source="LKA" target="PAK">
      <data key="d0">16658</data>
    </edge>
    <edge source="LKA" target="ROU">
      <data key="d0">341862</data>
    </edge>
    <edge source="LKA" target="IND">
      <data key="d0">252485</data>
    </edge>
    <edge source="LKA" target="VNM">
      <data key="d0">130260</data>
    </edge>
    <edge source="LKA" target="THA">
      <data key="d0">13624</data>
    </edge>
    <edge source="LKA" target="ARE">
      <data key="d0">215495</data>
    </edge>
    <edge source="CHL" target="ARG">
      <data key="d0">3797637</data>
    </edge>
    <edge source="CHL" target="AUS">
      <data key="d0">452878</data>
    </edge>
    <edge source="CHL" target="BOL">
      <data key="d0">5530775</data>
    </edge>
    <edge source="CHL" target="BRA">
      <data key="d0">157746805</data>
    </edge>
    <edge source="CHL" target="CHN">
      <data key="d0">165462</data>
    </edge>
    <edge source="CHL" target="COL">
      <data key="d0">1043893</data>
    </edge>
    <edge source="CHL" target="CRI">
      <data key="d0">144385</data>
    </edge>
    <edge source="CHL" target="DNK">
      <data key="d0">46555</data>
    </edge>
    <edge source="CHL" target="ECU">
      <data key="d0">162728</data>
    </edge>
    <edge source="CHL" target="FRA">
      <data key="d0">2035987</data>
    </edge>
    <edge source="CHL" target="DEU">
      <data key="d0">64462</data>
    </edge>
    <edge source="CHL" target="HND">
      <data key="d0">37297</data>
    </edge>
    <edge source="CHL" target="ITA">
      <data key="d0">259975</data>
    </edge>
    <edge source="CHL" target="JPN">
      <data key="d0">2056671</data>
    </edge>
    <edge source="CHL" target="KOR">
      <data key="d0">28553</data>
    </edge>
    <edge source="CHL" target="MYS">
      <data key="d0">170646</data>
    </edge>
    <edge source="CHL" target="MEX">
      <data key="d0">2485869</data>
    </edge>
    <edge source="CHL" target="NZL">
      <data key="d0">320766</data>
    </edge>
    <edge source="CHL" target="PAN">
      <data key="d0">101627</data>
    </edge>
    <edge source="CHL" target="PRY">
      <data key="d0">887994</data>
    </edge>
    <edge source="CHL" target="PER">
      <data key="d0">3064036</data>
    </edge>
    <edge source="CHL" target="IND">
      <data key="d0">1006012</data>
    </edge>
    <edge source="CHL" target="ESP">
      <data key="d0">1163727</data>
    </edge>
    <edge source="CHL" target="SWE">
      <data key="d0">160885</data>
    </edge>
    <edge source="CHL" target="ARE">
      <data key="d0">530240</data>
    </edge>
    <edge source="CHL" target="USA">
      <data key="d0">7567577</data>
    </edge>
    <edge source="CHL" target="URY">
      <data key="d0">239012</data>
    </edge>
    <edge source="CHN" target="ALB">
      <data key="d0">2883023</data>
    </edge>
    <edge source="CHN" target="DZA">
      <data key="d0">29214903</data>
    </edge>
    <edge source="CHN" target="AZE">
      <data key="d0">871455</data>
    </edge>
    <edge source="CHN" target="ARG">
      <data key="d0">674529150</data>
    </edge>
    <edge source="CHN" target="AUS">
      <data key="d0">499339095</data>
    </edge>
    <edge source="CHN" target="AUT">
      <data key="d0">20083312</data>
    </edge>
    <edge source="CHN" target="ARM">
      <data key="d0">325061</data>
    </edge>
    <edge source="CHN" target="BEL">
      <data key="d0">830700837</data>
    </edge>
    <edge source="CHN" target="BOL">
      <data key="d0">2619735</data>
    </edge>
    <edge source="CHN" target="BWA">
      <data key="d0">899033</data>
    </edge>
    <edge source="CHN" target="BRA">
      <data key="d0">1415292437</data>
    </edge>
    <edge source="CHN" target="BGR">
      <data key="d0">41119967</data>
    </edge>
    <edge source="CHN" target="BLR">
      <data key="d0">26182139</data>
    </edge>
    <edge source="CHN" target="KHM">
      <data key="d0">3269457</data>
    </edge>
    <edge source="CHN" target="CMR">
      <data key="d0">6977405</data>
    </edge>
    <edge source="CHN" target="CAN">
      <data key="d0">275773791</data>
    </edge>
    <edge source="CHN" target="CAF">
      <data key="d0">105702</data>
    </edge>
    <edge source="CHN" target="LKA">
      <data key="d0">27350104</data>
    </edge>
    <edge source="CHN" target="CHL">
      <data key="d0">151859594</data>
    </edge>
    <edge source="CHN" target="COL">
      <data key="d0">193297084</data>
    </edge>
    <edge source="CHN" target="CRI">
      <data key="d0">36876984</data>
    </edge>
    <edge source="CHN" target="HRV">
      <data key="d0">22799864</data>
    </edge>
    <edge source="CHN" target="CZE">
      <data key="d0">30500377</data>
    </edge>
    <edge source="CHN" target="BEN">
      <data key="d0">3050331</data>
    </edge>
    <edge source="CHN" target="DNK">
      <data key="d0">112063797</data>
    </edge>
    <edge source="CHN" target="ECU">
      <data key="d0">41575136</data>
    </edge>
    <edge source="CHN" target="SLV">
      <data key="d0">7225147</data>
    </edge>
    <edge source="CHN" target="ETH">
      <data key="d0">13577777</data>
    </edge>
    <edge source="CHN" target="EST">
      <data key="d0">12810906</data>
    </edge>
    <edge source="CHN" target="FIN">
      <data key="d0">52355949</data>
    </edge>
    <edge source="CHN" target="FRA">
      <data key="d0">324110193</data>
    </edge>
    <edge source="CHN" target="GEO">
      <data key="d0">2320745</data>
    </edge>
    <edge source="CHN" target="GMB">
      <data key="d0">18763</data>
    </edge>
    <edge source="CHN" target="PSE">
      <data key="d0">161052</data>
    </edge>
    <edge source="CHN" target="DEU">
      <data key="d0">1296796673</data>
    </edge>
    <edge source="CHN" target="GHA">
      <data key="d0">22987522</data>
    </edge>
    <edge source="CHN" target="GRC">
      <data key="d0">19783728</data>
    </edge>
    <edge source="CHN" target="GTM">
      <data key="d0">44626927</data>
    </edge>
    <edge source="CHN" target="HND">
      <data key="d0">7082288</data>
    </edge>
    <edge source="CHN" target="HKG">
      <data key="d0">300511807</data>
    </edge>
    <edge source="CHN" target="HUN">
      <data key="d0">58435341</data>
    </edge>
    <edge source="CHN" target="IDN">
      <data key="d0">870334889</data>
    </edge>
    <edge source="CHN" target="IRL">
      <data key="d0">89582474</data>
    </edge>
    <edge source="CHN" target="ISR">
      <data key="d0">553741153</data>
    </edge>
    <edge source="CHN" target="ITA">
      <data key="d0">829910314</data>
    </edge>
    <edge source="CHN" target="CIV">
      <data key="d0">16383813</data>
    </edge>
    <edge source="CHN" target="JAM">
      <data key="d0">2404340</data>
    </edge>
    <edge source="CHN" target="JPN">
      <data key="d0">2656227748</data>
    </edge>
    <edge source="CHN" target="KAZ">
      <data key="d0">13918285</data>
    </edge>
    <edge source="CHN" target="JOR">
      <data key="d0">60308274</data>
    </edge>
    <edge source="CHN" target="KOR">
      <data key="d0">2204825541</data>
    </edge>
    <edge source="CHN" target="KGZ">
      <data key="d0">3201468</data>
    </edge>
    <edge source="CHN" target="LBN">
      <data key="d0">11343145</data>
    </edge>
    <edge source="CHN" target="LVA">
      <data key="d0">30905530</data>
    </edge>
    <edge source="CHN" target="LTU">
      <data key="d0">53481855</data>
    </edge>
    <edge source="CHN" target="MDG">
      <data key="d0">631173</data>
    </edge>
    <edge source="CHN" target="MWI">
      <data key="d0">39415</data>
    </edge>
    <edge source="CHN" target="MYS">
      <data key="d0">423499406</data>
    </edge>
    <edge source="CHN" target="MRT">
      <data key="d0">379920</data>
    </edge>
    <edge source="CHN" target="MUS">
      <data key="d0">2104583</data>
    </edge>
    <edge source="CHN" target="MEX">
      <data key="d0">495682237</data>
    </edge>
    <edge source="CHN" target="MDA">
      <data key="d0">441041</data>
    </edge>
    <edge source="CHN" target="MAR">
      <data key="d0">14892045</data>
    </edge>
    <edge source="CHN" target="MOZ">
      <data key="d0">3867264</data>
    </edge>
    <edge source="CHN" target="OMN">
      <data key="d0">4274870</data>
    </edge>
    <edge source="CHN" target="NAM">
      <data key="d0">1027231</data>
    </edge>
    <edge source="CHN" target="NLD">
      <data key="d0">1372810073</data>
    </edge>
    <edge source="CHN" target="NZL">
      <data key="d0">93271370</data>
    </edge>
    <edge source="CHN" target="NIC">
      <data key="d0">2947224</data>
    </edge>
    <edge source="CHN" target="NER">
      <data key="d0">522039</data>
    </edge>
    <edge source="CHN" target="NOR">
      <data key="d0">21006047</data>
    </edge>
    <edge source="CHN" target="PAK">
      <data key="d0">350353693</data>
    </edge>
    <edge source="CHN" target="PAN">
      <data key="d0">7979917</data>
    </edge>
    <edge source="CHN" target="PRY">
      <data key="d0">84859774</data>
    </edge>
    <edge source="CHN" target="PER">
      <data key="d0">79132058</data>
    </edge>
    <edge source="CHN" target="PHL">
      <data key="d0">177530889</data>
    </edge>
    <edge source="CHN" target="POL">
      <data key="d0">108865805</data>
    </edge>
    <edge source="CHN" target="PRT">
      <data key="d0">66621102</data>
    </edge>
    <edge source="CHN" target="ROU">
      <data key="d0">24981165</data>
    </edge>
    <edge source="CHN" target="RUS">
      <data key="d0">557085542</data>
    </edge>
    <edge source="CHN" target="SAU">
      <data key="d0">181419744</data>
    </edge>
    <edge source="CHN" target="SEN">
      <data key="d0">10098324</data>
    </edge>
    <edge source="CHN" target="SRB">
      <data key="d0">11046577</data>
    </edge>
    <edge source="CHN" target="IND">
      <data key="d0">3740580022</data>
    </edge>
    <edge source="CHN" target="SGP">
      <data key="d0">609977032</data>
    </edge>
    <edge source="CHN" target="SVK">
      <data key="d0">9281580</data>
    </edge>
    <edge source="CHN" target="VNM">
      <data key="d0">512293889</data>
    </edge>
    <edge source="CHN" target="SVN">
      <data key="d0">115854285</data>
    </edge>
    <edge source="CHN" target="ZAF">
      <data key="d0">298087938</data>
    </edge>
    <edge source="CHN" target="ZWE">
      <data key="d0">4194315</data>
    </edge>
    <edge source="CHN" target="ESP">
      <data key="d0">738286024</data>
    </edge>
    <edge source="CHN" target="SWE">
      <data key="d0">27014845</data>
    </edge>
    <edge source="CHN" target="CHE">
      <data key="d0">262181613</data>
    </edge>
    <edge source="CHN" target="THA">
      <data key="d0">743679406</data>
    </edge>
    <edge source="CHN" target="TGO">
      <data key="d0">3739614</data>
    </edge>
    <edge source="CHN" target="ARE">
      <data key="d0">182427586</data>
    </edge>
    <edge source="CHN" target="TUN">
      <data key="d0">12031793</data>
    </edge>
    <edge source="CHN" target="TUR">
      <data key="d0">400480701</data>
    </edge>
    <edge source="CHN" target="UGA">
      <data key="d0">3969114</data>
    </edge>
    <edge source="CHN" target="UKR">
      <data key="d0">83505590</data>
    </edge>
    <edge source="CHN" target="MKD">
      <data key="d0">2098257</data>
    </edge>
    <edge source="CHN" target="EGY">
      <data key="d0">169586868</data>
    </edge>
    <edge source="CHN" target="GBR">
      <data key="d0">657856561</data>
    </edge>
    <edge source="CHN" target="TZA">
      <data key="d0">11617940</data>
    </edge>
    <edge source="CHN" target="USA">
      <data key="d0">5468666667</data>
    </edge>
    <edge source="CHN" target="BFA">
      <data key="d0">181420</data>
    </edge>
    <edge source="CHN" target="URY">
      <data key="d0">60039614</data>
    </edge>
    <edge source="COL" target="ARG">
      <data key="d0">1923928</data>
    </edge>
    <edge source="COL" target="AUS">
      <data key="d0">354618</data>
    </edge>
    <edge source="COL" target="BEL">
      <data key="d0">2566131</data>
    </edge>
    <edge source="COL" target="BOL">
      <data key="d0">903387</data>
    </edge>
    <edge source="COL" target="BRA">
      <data key="d0">37564286</data>
    </edge>
    <edge source="COL" target="CHL">
      <data key="d0">7474923</data>
    </edge>
    <edge source="COL" target="CHN">
      <data key="d0">9262179</data>
    </edge>
    <edge source="COL" target="CRI">
      <data key="d0">6669291</data>
    </edge>
    <edge source="COL" target="DNK">
      <data key="d0">77342</data>
    </edge>
    <edge source="COL" target="ECU">
      <data key="d0">16707637</data>
    </edge>
    <edge source="COL" target="SLV">
      <data key="d0">245799</data>
    </edge>
    <edge source="COL" target="FRA">
      <data key="d0">69895</data>
    </edge>
    <edge source="COL" target="DEU">
      <data key="d0">216455</data>
    </edge>
    <edge source="COL" target="GHA">
      <data key="d0">66753</data>
    </edge>
    <edge source="COL" target="GTM">
      <data key="d0">6030607</data>
    </edge>
    <edge source="COL" target="HND">
      <data key="d0">1390072</data>
    </edge>
    <edge source="COL" target="IDN">
      <data key="d0">1160029</data>
    </edge>
    <edge source="COL" target="ITA">
      <data key="d0">43883</data>
    </edge>
    <edge source="COL" target="JPN">
      <data key="d0">588789</data>
    </edge>
    <edge source="COL" target="MYS">
      <data key="d0">499011</data>
    </edge>
    <edge source="COL" target="MEX">
      <data key="d0">13133151</data>
    </edge>
    <edge source="COL" target="NLD">
      <data key="d0">118430</data>
    </edge>
    <edge source="COL" target="NZL">
      <data key="d0">810594</data>
    </edge>
    <edge source="COL" target="NIC">
      <data key="d0">15348</data>
    </edge>
    <edge source="COL" target="PAN">
      <data key="d0">1610513</data>
    </edge>
    <edge source="COL" target="PER">
      <data key="d0">9424517</data>
    </edge>
    <edge source="COL" target="PHL">
      <data key="d0">497652</data>
    </edge>
    <edge source="COL" target="POL">
      <data key="d0">39337</data>
    </edge>
    <edge source="COL" target="PRT">
      <data key="d0">69986</data>
    </edge>
    <edge source="COL" target="ROU">
      <data key="d0">102407</data>
    </edge>
    <edge source="COL" target="RUS">
      <data key="d0">118323</data>
    </edge>
    <edge source="COL" target="SAU">
      <data key="d0">72003</data>
    </edge>
    <edge source="COL" target="IND">
      <data key="d0">178499</data>
    </edge>
    <edge source="COL" target="SGP">
      <data key="d0">207068</data>
    </edge>
    <edge source="COL" target="ZAF">
      <data key="d0">2174861</data>
    </edge>
    <edge source="COL" target="ESP">
      <data key="d0">318989</data>
    </edge>
    <edge source="COL" target="CHE">
      <data key="d0">33556</data>
    </edge>
    <edge source="COL" target="THA">
      <data key="d0">355191</data>
    </edge>
    <edge source="COL" target="ARE">
      <data key="d0">12780</data>
    </edge>
    <edge source="COL" target="TUR">
      <data key="d0">772943</data>
    </edge>
    <edge source="COL" target="EGY">
      <data key="d0">111647</data>
    </edge>
    <edge source="COL" target="GBR">
      <data key="d0">369485</data>
    </edge>
    <edge source="COL" target="USA">
      <data key="d0">44094687</data>
    </edge>
    <edge source="COL" target="URY">
      <data key="d0">2974434</data>
    </edge>
    <edge source="CRI" target="BRA">
      <data key="d0">30730</data>
    </edge>
    <edge source="CRI" target="CAN">
      <data key="d0">15020</data>
    </edge>
    <edge source="CRI" target="CHL">
      <data key="d0">15243</data>
    </edge>
    <edge source="CRI" target="CHN">
      <data key="d0">23662</data>
    </edge>
    <edge source="CRI" target="ECU">
      <data key="d0">59680</data>
    </edge>
    <edge source="CRI" target="SLV">
      <data key="d0">433481</data>
    </edge>
    <edge source="CRI" target="GTM">
      <data key="d0">1255936</data>
    </edge>
    <edge source="CRI" target="HND">
      <data key="d0">840558</data>
    </edge>
    <edge source="CRI" target="ITA">
      <data key="d0">5336209</data>
    </edge>
    <edge source="CRI" target="MEX">
      <data key="d0">137477</data>
    </edge>
    <edge source="CRI" target="NLD">
      <data key="d0">10239362</data>
    </edge>
    <edge source="CRI" target="NIC">
      <data key="d0">1283005</data>
    </edge>
    <edge source="CRI" target="PAN">
      <data key="d0">1704070</data>
    </edge>
    <edge source="CRI" target="PER">
      <data key="d0">62680</data>
    </edge>
    <edge source="CRI" target="USA">
      <data key="d0">18633296</data>
    </edge>
    <edge source="DNK" target="ALB">
      <data key="d0">132837</data>
    </edge>
    <edge source="DNK" target="DZA">
      <data key="d0">4408169</data>
    </edge>
    <edge source="DNK" target="AZE">
      <data key="d0">200559</data>
    </edge>
    <edge source="DNK" target="ARG">
      <data key="d0">4483233</data>
    </edge>
    <edge source="DNK" target="AUS">
      <data key="d0">11515634</data>
    </edge>
    <edge source="DNK" target="AUT">
      <data key="d0">17489324</data>
    </edge>
    <edge source="DNK" target="ARM">
      <data key="d0">111856</data>
    </edge>
    <edge source="DNK" target="BEL">
      <data key="d0">42817110</data>
    </edge>
    <edge source="DNK" target="BOL">
      <data key="d0">63969</data>
    </edge>
    <edge source="DNK" target="BRA">
      <data key="d0">43521450</data>
    </edge>
    <edge source="DNK" target="BGR">
      <data key="d0">3232163</data>
    </edge>
    <edge source="DNK" target="BLR">
      <data key="d0">815920</data>
    </edge>
    <edge source="DNK" target="KHM">
      <data key="d0">84763</data>
    </edge>
    <edge source="DNK" target="CMR">
      <data key="d0">268513</data>
    </edge>
    <edge source="DNK" target="CAN">
      <data key="d0">291964</data>
    </edge>
    <edge source="DNK" target="LKA">
      <data key="d0">132579</data>
    </edge>
    <edge source="DNK" target="CHL">
      <data key="d0">6068052</data>
    </edge>
    <edge source="DNK" target="CHN">
      <data key="d0">52528667</data>
    </edge>
    <edge source="DNK" target="COL">
      <data key="d0">3976853</data>
    </edge>
    <edge source="DNK" target="CRI">
      <data key="d0">932389</data>
    </edge>
    <edge source="DNK" target="HRV">
      <data key="d0">1749027</data>
    </edge>
    <edge source="DNK" target="CZE">
      <data key="d0">11403224</data>
    </edge>
    <edge source="DNK" target="BEN">
      <data key="d0">11732</data>
    </edge>
    <edge source="DNK" target="ECU">
      <data key="d0">412957</data>
    </edge>
    <edge source="DNK" target="ETH">
      <data key="d0">368062</data>
    </edge>
    <edge source="DNK" target="EST">
      <data key="d0">448926</data>
    </edge>
    <edge source="DNK" target="FIN">
      <data key="d0">10508952</data>
    </edge>
    <edge source="DNK" target="FRA">
      <data key="d0">85159587</data>
    </edge>
    <edge source="DNK" target="GEO">
      <data key="d0">172912</data>
    </edge>
    <edge source="DNK" target="DEU">
      <data key="d0">146515878</data>
    </edge>
    <edge source="DNK" target="GHA">
      <data key="d0">338759</data>
    </edge>
    <edge source="DNK" target="GRC">
      <data key="d0">1560087</data>
    </edge>
    <edge source="DNK" target="GTM">
      <data key="d0">416800</data>
    </edge>
    <edge source="DNK" target="HND">
      <data key="d0">108903</data>
    </edge>
    <edge source="DNK" target="HKG">
      <data key="d0">201593</data>
    </edge>
    <edge source="DNK" target="HUN">
      <data key="d0">7259809</data>
    </edge>
    <edge source="DNK" target="IDN">
      <data key="d0">936734</data>
    </edge>
    <edge source="DNK" target="IRL">
      <data key="d0">25141553</data>
    </edge>
    <edge source="DNK" target="ISR">
      <data key="d0">3605572</data>
    </edge>
    <edge source="DNK" target="ITA">
      <data key="d0">39155201</data>
    </edge>
    <edge source="DNK" target="CIV">
      <data key="d0">138415</data>
    </edge>
    <edge source="DNK" target="JPN">
      <data key="d0">45950421</data>
    </edge>
    <edge source="DNK" target="KAZ">
      <data key="d0">761055</data>
    </edge>
    <edge source="DNK" target="JOR">
      <data key="d0">393500</data>
    </edge>
    <edge source="DNK" target="KOR">
      <data key="d0">9652923</data>
    </edge>
    <edge source="DNK" target="LBN">
      <data key="d0">74061</data>
    </edge>
    <edge source="DNK" target="LVA">
      <data key="d0">304375</data>
    </edge>
    <edge source="DNK" target="LTU">
      <data key="d0">1585594</data>
    </edge>
    <edge source="DNK" target="MDG">
      <data key="d0">98639</data>
    </edge>
    <edge source="DNK" target="MWI">
      <data key="d0">67987</data>
    </edge>
    <edge source="DNK" target="MYS">
      <data key="d0">8175274</data>
    </edge>
    <edge source="DNK" target="MUS">
      <data key="d0">121830</data>
    </edge>
    <edge source="DNK" target="MEX">
      <data key="d0">15017417</data>
    </edge>
    <edge source="DNK" target="MDA">
      <data key="d0">847089</data>
    </edge>
    <edge source="DNK" target="MAR">
      <data key="d0">5939710</data>
    </edge>
    <edge source="DNK" target="MOZ">
      <data key="d0">35691</data>
    </edge>
    <edge source="DNK" target="OMN">
      <data key="d0">528224</data>
    </edge>
    <edge source="DNK" target="NLD">
      <data key="d0">124817375</data>
    </edge>
    <edge source="DNK" target="NZL">
      <data key="d0">4884786</data>
    </edge>
    <edge source="DNK" target="NIC">
      <data key="d0">25985</data>
    </edge>
    <edge source="DNK" target="NOR">
      <data key="d0">16154943</data>
    </edge>
    <edge source="DNK" target="PAK">
      <data key="d0">1412193</data>
    </edge>
    <edge source="DNK" target="PAN">
      <data key="d0">137427</data>
    </edge>
    <edge source="DNK" target="PRY">
      <data key="d0">91284</data>
    </edge>
    <edge source="DNK" target="PER">
      <data key="d0">5825300</data>
    </edge>
    <edge source="DNK" target="PHL">
      <data key="d0">1360013</data>
    </edge>
    <edge source="DNK" target="POL">
      <data key="d0">20974813</data>
    </edge>
    <edge source="DNK" target="PRT">
      <data key="d0">2112639</data>
    </edge>
    <edge source="DNK" target="ROU">
      <data key="d0">8838049</data>
    </edge>
    <edge source="DNK" target="RUS">
      <data key="d0">28168359</data>
    </edge>
    <edge source="DNK" target="SAU">
      <data key="d0">11381850</data>
    </edge>
    <edge source="DNK" target="SRB">
      <data key="d0">2189657</data>
    </edge>
    <edge source="DNK" target="IND">
      <data key="d0">10317244</data>
    </edge>
    <edge source="DNK" target="SGP">
      <data key="d0">5220378</data>
    </edge>
    <edge source="DNK" target="SVK">
      <data key="d0">939304</data>
    </edge>
    <edge source="DNK" target="VNM">
      <data key="d0">2215408</data>
    </edge>
    <edge source="DNK" target="SVN">
      <data key="d0">416636</data>
    </edge>
    <edge source="DNK" target="ZAF">
      <data key="d0">13595921</data>
    </edge>
    <edge source="DNK" target="ZWE">
      <data key="d0">16815</data>
    </edge>
    <edge source="DNK" target="ESP">
      <data key="d0">34681129</data>
    </edge>
    <edge source="DNK" target="SWE">
      <data key="d0">37970252</data>
    </edge>
    <edge source="DNK" target="CHE">
      <data key="d0">30622325</data>
    </edge>
    <edge source="DNK" target="THA">
      <data key="d0">5306118</data>
    </edge>
    <edge source="DNK" target="TGO">
      <data key="d0">203050</data>
    </edge>
    <edge source="DNK" target="ARE">
      <data key="d0">2266878</data>
    </edge>
    <edge source="DNK" target="TUN">
      <data key="d0">1062675</data>
    </edge>
    <edge source="DNK" target="TUR">
      <data key="d0">41320783</data>
    </edge>
    <edge source="DNK" target="UGA">
      <data key="d0">100219</data>
    </edge>
    <edge source="DNK" target="UKR">
      <data key="d0">5248821</data>
    </edge>
    <edge source="DNK" target="MKD">
      <data key="d0">74660</data>
    </edge>
    <edge source="DNK" target="EGY">
      <data key="d0">16420752</data>
    </edge>
    <edge source="DNK" target="GBR">
      <data key="d0">49539007</data>
    </edge>
    <edge source="DNK" target="TZA">
      <data key="d0">39304</data>
    </edge>
    <edge source="DNK" target="USA">
      <data key="d0">159540738</data>
    </edge>
    <edge source="DNK" target="BFA">
      <data key="d0">47203</data>
    </edge>
    <edge source="DNK" target="URY">
      <data key="d0">34010471</data>
    </edge>
    <edge source="ECU" target="BOL">
      <data key="d0">29800</data>
    </edge>
    <edge source="ECU" target="BRA">
      <data key="d0">28100</data>
    </edge>
    <edge source="ECU" target="CAN">
      <data key="d0">19800</data>
    </edge>
    <edge source="ECU" target="CHL">
      <data key="d0">177967</data>
    </edge>
    <edge source="ECU" target="CHN">
      <data key="d0">97440</data>
    </edge>
    <edge source="ECU" target="COL">
      <data key="d0">31811890</data>
    </edge>
    <edge source="ECU" target="SLV">
      <data key="d0">13454</data>
    </edge>
    <edge source="ECU" target="DEU">
      <data key="d0">10560</data>
    </edge>
    <edge source="ECU" target="GTM">
      <data key="d0">18894</data>
    </edge>
    <edge source="ECU" target="ITA">
      <data key="d0">32528</data>
    </edge>
    <edge source="ECU" target="PAN">
      <data key="d0">291896</data>
    </edge>
    <edge source="ECU" target="PER">
      <data key="d0">1672650</data>
    </edge>
    <edge source="ECU" target="GBR">
      <data key="d0">806547</data>
    </edge>
    <edge source="ECU" target="USA">
      <data key="d0">257916</data>
    </edge>
    <edge source="ECU" target="URY">
      <data key="d0">17474</data>
    </edge>
    <edge source="SLV" target="CHN">
      <data key="d0">71200</data>
    </edge>
    <edge source="SLV" target="CRI">
      <data key="d0">442642</data>
    </edge>
    <edge source="SLV" target="CZE">
      <data key="d0">20141</data>
    </edge>
    <edge source="SLV" target="GTM">
      <data key="d0">582972</data>
    </edge>
    <edge source="SLV" target="HND">
      <data key="d0">644663</data>
    </edge>
    <edge source="SLV" target="NIC">
      <data key="d0">145518</data>
    </edge>
    <edge source="SLV" target="PAN">
      <data key="d0">124841</data>
    </edge>
    <edge source="SLV" target="SGP">
      <data key="d0">26071</data>
    </edge>
    <edge source="SLV" target="CHE">
      <data key="d0">101926</data>
    </edge>
    <edge source="SLV" target="USA">
      <data key="d0">72998391</data>
    </edge>
    <edge source="FIN" target="AZE">
      <data key="d0">18658</data>
    </edge>
    <edge source="FIN" target="ARG">
      <data key="d0">4623707</data>
    </edge>
    <edge source="FIN" target="AUS">
      <data key="d0">5683893</data>
    </edge>
    <edge source="FIN" target="AUT">
      <data key="d0">3979436</data>
    </edge>
    <edge source="FIN" target="BEL">
      <data key="d0">93915231</data>
    </edge>
    <edge source="FIN" target="BOL">
      <data key="d0">131803</data>
    </edge>
    <edge source="FIN" target="BRA">
      <data key="d0">20547830</data>
    </edge>
    <edge source="FIN" target="BGR">
      <data key="d0">347084</data>
    </edge>
    <edge source="FIN" target="BLR">
      <data key="d0">568484</data>
    </edge>
    <edge source="FIN" target="CAN">
      <data key="d0">3581127</data>
    </edge>
    <edge source="FIN" target="CHL">
      <data key="d0">873432</data>
    </edge>
    <edge source="FIN" target="CHN">
      <data key="d0">20510304</data>
    </edge>
    <edge source="FIN" target="COL">
      <data key="d0">1667435</data>
    </edge>
    <edge source="FIN" target="CRI">
      <data key="d0">195597</data>
    </edge>
    <edge source="FIN" target="HRV">
      <data key="d0">5229396</data>
    </edge>
    <edge source="FIN" target="CZE">
      <data key="d0">3681846</data>
    </edge>
    <edge source="FIN" target="DNK">
      <data key="d0">12466116</data>
    </edge>
    <edge source="FIN" target="ECU">
      <data key="d0">17109</data>
    </edge>
    <edge source="FIN" target="SLV">
      <data key="d0">1289036</data>
    </edge>
    <edge source="FIN" target="EST">
      <data key="d0">3563942</data>
    </edge>
    <edge source="FIN" target="FRA">
      <data key="d0">78206448</data>
    </edge>
    <edge source="FIN" target="DEU">
      <data key="d0">175016015</data>
    </edge>
    <edge source="FIN" target="GRC">
      <data key="d0">2190079</data>
    </edge>
    <edge source="FIN" target="GTM">
      <data key="d0">164479</data>
    </edge>
    <edge source="FIN" target="HKG">
      <data key="d0">243098</data>
    </edge>
    <edge source="FIN" target="HUN">
      <data key="d0">3757052</data>
    </edge>
    <edge source="FIN" target="IDN">
      <data key="d0">537628</data>
    </edge>
    <edge source="FIN" target="IRL">
      <data key="d0">6447726</data>
    </edge>
    <edge source="FIN" target="ISR">
      <data key="d0">2359917</data>
    </edge>
    <edge source="FIN" target="ITA">
      <data key="d0">7724517</data>
    </edge>
    <edge source="FIN" target="JPN">
      <data key="d0">11470767</data>
    </edge>
    <edge source="FIN" target="KAZ">
      <data key="d0">702946</data>
    </edge>
    <edge source="FIN" target="JOR">
      <data key="d0">150036</data>
    </edge>
    <edge source="FIN" target="KOR">
      <data key="d0">4842727</data>
    </edge>
    <edge source="FIN" target="KGZ">
      <data key="d0">29193</data>
    </edge>
    <edge source="FIN" target="LVA">
      <data key="d0">8971096</data>
    </edge>
    <edge source="FIN" target="LTU">
      <data key="d0">1202761</data>
    </edge>
    <edge source="FIN" target="MYS">
      <data key="d0">240607</data>
    </edge>
    <edge source="FIN" target="MUS">
      <data key="d0">254752</data>
    </edge>
    <edge source="FIN" target="MEX">
      <data key="d0">2758597</data>
    </edge>
    <edge source="FIN" target="MAR">
      <data key="d0">1864531</data>
    </edge>
    <edge source="FIN" target="NLD">
      <data key="d0">193980785</data>
    </edge>
    <edge source="FIN" target="NZL">
      <data key="d0">597154</data>
    </edge>
    <edge source="FIN" target="NOR">
      <data key="d0">4731847</data>
    </edge>
    <edge source="FIN" target="PAK">
      <data key="d0">5510572</data>
    </edge>
    <edge source="FIN" target="PER">
      <data key="d0">1026319</data>
    </edge>
    <edge source="FIN" target="PHL">
      <data key="d0">101927</data>
    </edge>
    <edge source="FIN" target="POL">
      <data key="d0">59335273</data>
    </edge>
    <edge source="FIN" target="PRT">
      <data key="d0">1217068</data>
    </edge>
    <edge source="FIN" target="ROU">
      <data key="d0">2275362</data>
    </edge>
    <edge source="FIN" target="RUS">
      <data key="d0">38322154</data>
    </edge>
    <edge source="FIN" target="SAU">
      <data key="d0">3609168</data>
    </edge>
    <edge source="FIN" target="SRB">
      <data key="d0">809169</data>
    </edge>
    <edge source="FIN" target="IND">
      <data key="d0">12807387</data>
    </edge>
    <edge source="FIN" target="SGP">
      <data key="d0">15028672</data>
    </edge>
    <edge source="FIN" target="SVK">
      <data key="d0">1027201</data>
    </edge>
    <edge source="FIN" target="VNM">
      <data key="d0">1172685</data>
    </edge>
    <edge source="FIN" target="ZAF">
      <data key="d0">6010519</data>
    </edge>
    <edge source="FIN" target="ESP">
      <data key="d0">14214985</data>
    </edge>
    <edge source="FIN" target="SWE">
      <data key="d0">62024147</data>
    </edge>
    <edge source="FIN" target="CHE">
      <data key="d0">1726238</data>
    </edge>
    <edge source="FIN" target="THA">
      <data key="d0">4611123</data>
    </edge>
    <edge source="FIN" target="ARE">
      <data key="d0">171777</data>
    </edge>
    <edge source="FIN" target="TUN">
      <data key="d0">585546</data>
    </edge>
    <edge source="FIN" target="TUR">
      <data key="d0">10778766</data>
    </edge>
    <edge source="FIN" target="UKR">
      <data key="d0">1812754</data>
    </edge>
    <edge source="FIN" target="EGY">
      <data key="d0">6829726</data>
    </edge>
    <edge source="FIN" target="GBR">
      <data key="d0">76913124</data>
    </edge>
    <edge source="FIN" target="USA">
      <data key="d0">125086171</data>
    </edge>
    <edge source="DEU" target="ALB">
      <data key="d0">440100</data>
    </edge>
    <edge source="DEU" target="DZA">
      <data key="d0">30906297</data>
    </edge>
    <edge source="DEU" target="AZE">
      <data key="d0">1092716</data>
    </edge>
    <edge source="DEU" target="ARG">
      <data key="d0">99592173</data>
    </edge>
    <edge source="DEU" target="AUS">
      <data key="d0">104249710</data>
    </edge>
    <edge source="DEU" target="AUT">
      <data key="d0">509892668</data>
    </edge>
    <edge source="DEU" target="ARM">
      <data key="d0">382566</data>
    </edge>
    <edge source="DEU" target="BEL">
      <data key="d0">3052415487</data>
    </edge>
    <edge source="DEU" target="BOL">
      <data key="d0">1873814</data>
    </edge>
    <edge source="DEU" target="BRA">
      <data key="d0">811610883</data>
    </edge>
    <edge source="DEU" target="BGR">
      <data key="d0">19089096</data>
    </edge>
    <edge source="DEU" target="BDI">
      <data key="d0">134504</data>
    </edge>
    <edge source="DEU" target="BLR">
      <data key="d0">18227534</data>
    </edge>
    <edge source="DEU" target="KHM">
      <data key="d0">19500</data>
    </edge>
    <edge source="DEU" target="CMR">
      <data key="d0">3036374</data>
    </edge>
    <edge source="DEU" target="CAN">
      <data key="d0">112973039</data>
    </edge>
    <edge source="DEU" target="LKA">
      <data key="d0">2599984</data>
    </edge>
    <edge source="DEU" target="CHL">
      <data key="d0">25576314</data>
    </edge>
    <edge source="DEU" target="CHN">
      <data key="d0">959236480</data>
    </edge>
    <edge source="DEU" target="COL">
      <data key="d0">105624414</data>
    </edge>
    <edge source="DEU" target="CRI">
      <data key="d0">10482491</data>
    </edge>
    <edge source="DEU" target="HRV">
      <data key="d0">14077728</data>
    </edge>
    <edge source="DEU" target="CZE">
      <data key="d0">234306106</data>
    </edge>
    <edge source="DEU" target="BEN">
      <data key="d0">811200</data>
    </edge>
    <edge source="DEU" target="DNK">
      <data key="d0">153230976</data>
    </edge>
    <edge source="DEU" target="ECU">
      <data key="d0">13614263</data>
    </edge>
    <edge source="DEU" target="SLV">
      <data key="d0">2876153</data>
    </edge>
    <edge source="DEU" target="ETH">
      <data key="d0">1485898</data>
    </edge>
    <edge source="DEU" target="EST">
      <data key="d0">51981007</data>
    </edge>
    <edge source="DEU" target="FIN">
      <data key="d0">132232335</data>
    </edge>
    <edge source="DEU" target="FRA">
      <data key="d0">2664696096</data>
    </edge>
    <edge source="DEU" target="GEO">
      <data key="d0">880713</data>
    </edge>
    <edge source="DEU" target="GMB">
      <data key="d0">129976</data>
    </edge>
    <edge source="DEU" target="PSE">
      <data key="d0">57251</data>
    </edge>
    <edge source="DEU" target="GHA">
      <data key="d0">4184054</data>
    </edge>
    <edge source="DEU" target="GRC">
      <data key="d0">133053833</data>
    </edge>
    <edge source="DEU" target="GTM">
      <data key="d0">26757971</data>
    </edge>
    <edge source="DEU" target="HND">
      <data key="d0">2050077</data>
    </edge>
    <edge source="DEU" target="HKG">
      <data key="d0">45193322</data>
    </edge>
    <edge source="DEU" target="HUN">
      <data key="d0">104087914</data>
    </edge>
    <edge source="DEU" target="IDN">
      <data key="d0">82529659</data>
    </edge>
    <edge source="DEU" target="IRL">
      <data key="d0">112037785</data>
    </edge>
    <edge source="DEU" target="ISR">
      <data key="d0">122357897</data>
    </edge>
    <edge source="DEU" target="ITA">
      <data key="d0">1674430198</data>
    </edge>
    <edge source="DEU" target="CIV">
      <data key="d0">5125232</data>
    </edge>
    <edge source="DEU" target="JAM">
      <data key="d0">475463</data>
    </edge>
    <edge source="DEU" target="JPN">
      <data key="d0">1123306986</data>
    </edge>
    <edge source="DEU" target="KAZ">
      <data key="d0">14841426</data>
    </edge>
    <edge source="DEU" target="JOR">
      <data key="d0">8437033</data>
    </edge>
    <edge source="DEU" target="KOR">
      <data key="d0">937881189</data>
    </edge>
    <edge source="DEU" target="KGZ">
      <data key="d0">713959</data>
    </edge>
    <edge source="DEU" target="LBN">
      <data key="d0">4403170</data>
    </edge>
    <edge source="DEU" target="LVA">
      <data key="d0">5255690</data>
    </edge>
    <edge source="DEU" target="LTU">
      <data key="d0">13105067</data>
    </edge>
    <edge source="DEU" target="MDG">
      <data key="d0">203727</data>
    </edge>
    <edge source="DEU" target="MWI">
      <data key="d0">20537</data>
    </edge>
    <edge source="DEU" target="MYS">
      <data key="d0">61591065</data>
    </edge>
    <edge source="DEU" target="MRT">
      <data key="d0">131120</data>
    </edge>
    <edge source="DEU" target="MUS">
      <data key="d0">383402</data>
    </edge>
    <edge source="DEU" target="MEX">
      <data key="d0">236244472</data>
    </edge>
    <edge source="DEU" target="MDA">
      <data key="d0">1742213</data>
    </edge>
    <edge source="DEU" target="MAR">
      <data key="d0">20433923</data>
    </edge>
    <edge source="DEU" target="MOZ">
      <data key="d0">479865</data>
    </edge>
    <edge source="DEU" target="OMN">
      <data key="d0">882615</data>
    </edge>
    <edge source="DEU" target="NAM">
      <data key="d0">42042</data>
    </edge>
    <edge source="DEU" target="NLD">
      <data key="d0">3188366518</data>
    </edge>
    <edge source="DEU" target="NZL">
      <data key="d0">7065734</data>
    </edge>
    <edge source="DEU" target="NIC">
      <data key="d0">998580</data>
    </edge>
    <edge source="DEU" target="NER">
      <data key="d0">393806</data>
    </edge>
    <edge source="DEU" target="NOR">
      <data key="d0">66143198</data>
    </edge>
    <edge source="DEU" target="PAK">
      <data key="d0">23009114</data>
    </edge>
    <edge source="DEU" target="PAN">
      <data key="d0">1468755</data>
    </edge>
    <edge source="DEU" target="PRY">
      <data key="d0">1907497</data>
    </edge>
    <edge source="DEU" target="PER">
      <data key="d0">13256635</data>
    </edge>
    <edge source="DEU" target="PHL">
      <data key="d0">18502788</data>
    </edge>
    <edge source="DEU" target="POL">
      <data key="d0">729946218</data>
    </edge>
    <edge source="DEU" target="PRT">
      <data key="d0">76544287</data>
    </edge>
    <edge source="DEU" target="ROU">
      <data key="d0">51441607</data>
    </edge>
    <edge source="DEU" target="RUS">
      <data key="d0">408895050</data>
    </edge>
    <edge source="DEU" target="SAU">
      <data key="d0">52251872</data>
    </edge>
    <edge source="DEU" target="SEN">
      <data key="d0">2225058</data>
    </edge>
    <edge source="DEU" target="SRB">
      <data key="d0">42239309</data>
    </edge>
    <edge source="DEU" target="IND">
      <data key="d0">524850901</data>
    </edge>
    <edge source="DEU" target="SGP">
      <data key="d0">184690876</data>
    </edge>
    <edge source="DEU" target="SVK">
      <data key="d0">63952866</data>
    </edge>
    <edge source="DEU" target="VNM">
      <data key="d0">13037794</data>
    </edge>
    <edge source="DEU" target="SVN">
      <data key="d0">94810398</data>
    </edge>
    <edge source="DEU" target="ZAF">
      <data key="d0">104711561</data>
    </edge>
    <edge source="DEU" target="ZWE">
      <data key="d0">122424</data>
    </edge>
    <edge source="DEU" target="ESP">
      <data key="d0">1013384492</data>
    </edge>
    <edge source="DEU" target="SWE">
      <data key="d0">235653251</data>
    </edge>
    <edge source="DEU" target="CHE">
      <data key="d0">1616624445</data>
    </edge>
    <edge source="DEU" target="THA">
      <data key="d0">98813947</data>
    </edge>
    <edge source="DEU" target="TGO">
      <data key="d0">830296</data>
    </edge>
    <edge source="DEU" target="ARE">
      <data key="d0">43696985</data>
    </edge>
    <edge source="DEU" target="TUN">
      <data key="d0">22954800</data>
    </edge>
    <edge source="DEU" target="TUR">
      <data key="d0">288662889</data>
    </edge>
    <edge source="DEU" target="UGA">
      <data key="d0">1307465</data>
    </edge>
    <edge source="DEU" target="UKR">
      <data key="d0">59857797</data>
    </edge>
    <edge source="DEU" target="MKD">
      <data key="d0">3875681</data>
    </edge>
    <edge source="DEU" target="EGY">
      <data key="d0">70247558</data>
    </edge>
    <edge source="DEU" target="GBR">
      <data key="d0">1197510698</data>
    </edge>
    <edge source="DEU" target="TZA">
      <data key="d0">3188118</data>
    </edge>
    <edge source="DEU" target="USA">
      <data key="d0">2289179308</data>
    </edge>
    <edge source="DEU" target="BFA">
      <data key="d0">123974</data>
    </edge>
    <edge source="DEU" target="URY">
      <data key="d0">24878788</data>
    </edge>
    <edge source="GTM" target="BRA">
      <data key="d0">10281</data>
    </edge>
    <edge source="GTM" target="CHL">
      <data key="d0">136431</data>
    </edge>
    <edge source="GTM" target="CHN">
      <data key="d0">24471</data>
    </edge>
    <edge source="GTM" target="COL">
      <data key="d0">2438566</data>
    </edge>
    <edge source="GTM" target="CRI">
      <data key="d0">4220793</data>
    </edge>
    <edge source="GTM" target="SLV">
      <data key="d0">16308169</data>
    </edge>
    <edge source="GTM" target="FRA">
      <data key="d0">576979</data>
    </edge>
    <edge source="GTM" target="DEU">
      <data key="d0">291923</data>
    </edge>
    <edge source="GTM" target="HND">
      <data key="d0">8098231</data>
    </edge>
    <edge source="GTM" target="ITA">
      <data key="d0">14657059</data>
    </edge>
    <edge source="GTM" target="JAM">
      <data key="d0">38340</data>
    </edge>
    <edge source="GTM" target="MEX">
      <data key="d0">12626123</data>
    </edge>
    <edge source="GTM" target="NLD">
      <data key="d0">78936388</data>
    </edge>
    <edge source="GTM" target="NIC">
      <data key="d0">2912259</data>
    </edge>
    <edge source="GTM" target="PAN">
      <data key="d0">523160</data>
    </edge>
    <edge source="GTM" target="PER">
      <data key="d0">13560</data>
    </edge>
    <edge source="GTM" target="ESP">
      <data key="d0">3506953</data>
    </edge>
    <edge source="GTM" target="THA">
      <data key="d0">3476223</data>
    </edge>
    <edge source="GTM" target="GBR">
      <data key="d0">6200495</data>
    </edge>
    <edge source="GTM" target="USA">
      <data key="d0">45928000</data>
    </edge>
    <edge source="HND" target="ARG">
      <data key="d0">45092</data>
    </edge>
    <edge source="HND" target="BRA">
      <data key="d0">149642</data>
    </edge>
    <edge source="HND" target="CHN">
      <data key="d0">127866</data>
    </edge>
    <edge source="HND" target="CRI">
      <data key="d0">161500</data>
    </edge>
    <edge source="HND" target="SLV">
      <data key="d0">4833251</data>
    </edge>
    <edge source="HND" target="FRA">
      <data key="d0">28620</data>
    </edge>
    <edge source="HND" target="DEU">
      <data key="d0">97643</data>
    </edge>
    <edge source="HND" target="GTM">
      <data key="d0">115190</data>
    </edge>
    <edge source="HND" target="NLD">
      <data key="d0">94788</data>
    </edge>
    <edge source="HND" target="NIC">
      <data key="d0">23401</data>
    </edge>
    <edge source="HND" target="RUS">
      <data key="d0">58291</data>
    </edge>
    <edge source="HND" target="SVK">
      <data key="d0">382890</data>
    </edge>
    <edge source="HND" target="ZAF">
      <data key="d0">23165</data>
    </edge>
    <edge source="HND" target="USA">
      <data key="d0">1269566</data>
    </edge>
    <edge source="HKG" target="ALB">
      <data key="d0">438735</data>
    </edge>
    <edge source="HKG" target="ARG">
      <data key="d0">120328</data>
    </edge>
    <edge source="HKG" target="AUS">
      <data key="d0">163809430</data>
    </edge>
    <edge source="HKG" target="BEL">
      <data key="d0">53658</data>
    </edge>
    <edge source="HKG" target="BRA">
      <data key="d0">2678676</data>
    </edge>
    <edge source="HKG" target="KHM">
      <data key="d0">349286</data>
    </edge>
    <edge source="HKG" target="CAN">
      <data key="d0">311593</data>
    </edge>
    <edge source="HKG" target="LKA">
      <data key="d0">194585</data>
    </edge>
    <edge source="HKG" target="CHL">
      <data key="d0">58929</data>
    </edge>
    <edge source="HKG" target="CHN">
      <data key="d0">338962205</data>
    </edge>
    <edge source="HKG" target="COL">
      <data key="d0">1221530</data>
    </edge>
    <edge source="HKG" target="CZE">
      <data key="d0">434767</data>
    </edge>
    <edge source="HKG" target="FIN">
      <data key="d0">14341</data>
    </edge>
    <edge source="HKG" target="FRA">
      <data key="d0">877481</data>
    </edge>
    <edge source="HKG" target="DEU">
      <data key="d0">3406745</data>
    </edge>
    <edge source="HKG" target="GHA">
      <data key="d0">112307</data>
    </edge>
    <edge source="HKG" target="GRC">
      <data key="d0">256371</data>
    </edge>
    <edge source="HKG" target="IDN">
      <data key="d0">9985413</data>
    </edge>
    <edge source="HKG" target="IRL">
      <data key="d0">1567709</data>
    </edge>
    <edge source="HKG" target="ISR">
      <data key="d0">82708</data>
    </edge>
    <edge source="HKG" target="ITA">
      <data key="d0">2344979</data>
    </edge>
    <edge source="HKG" target="CIV">
      <data key="d0">492131</data>
    </edge>
    <edge source="HKG" target="JPN">
      <data key="d0">84863011</data>
    </edge>
    <edge source="HKG" target="JOR">
      <data key="d0">257641</data>
    </edge>
    <edge source="HKG" target="KOR">
      <data key="d0">8626845</data>
    </edge>
    <edge source="HKG" target="MDG">
      <data key="d0">338004</data>
    </edge>
    <edge source="HKG" target="MWI">
      <data key="d0">65365</data>
    </edge>
    <edge source="HKG" target="MYS">
      <data key="d0">3550546</data>
    </edge>
    <edge source="HKG" target="MUS">
      <data key="d0">70394</data>
    </edge>
    <edge source="HKG" target="MEX">
      <data key="d0">1324075</data>
    </edge>
    <edge source="HKG" target="MAR">
      <data key="d0">725003</data>
    </edge>
    <edge source="HKG" target="MOZ">
      <data key="d0">32180</data>
    </edge>
    <edge source="HKG" target="NLD">
      <data key="d0">1782089</data>
    </edge>
    <edge source="HKG" target="NZL">
      <data key="d0">142386</data>
    </edge>
    <edge source="HKG" target="PAK">
      <data key="d0">231466</data>
    </edge>
    <edge source="HKG" target="PRY">
      <data key="d0">376550</data>
    </edge>
    <edge source="HKG" target="PER">
      <data key="d0">123769</data>
    </edge>
    <edge source="HKG" target="PHL">
      <data key="d0">2584994</data>
    </edge>
    <edge source="HKG" target="POL">
      <data key="d0">54749</data>
    </edge>
    <edge source="HKG" target="PRT">
      <data key="d0">12986</data>
    </edge>
    <edge source="HKG" target="RUS">
      <data key="d0">381322</data>
    </edge>
    <edge source="HKG" target="SAU">
      <data key="d0">4228692</data>
    </edge>
    <edge source="HKG" target="IND">
      <data key="d0">33165640</data>
    </edge>
    <edge source="HKG" target="SGP">
      <data key="d0">10116202</data>
    </edge>
    <edge source="HKG" target="VNM">
      <data key="d0">6602369</data>
    </edge>
    <edge source="HKG" target="ZAF">
      <data key="d0">1886253</data>
    </edge>
    <edge source="HKG" target="ESP">
      <data key="d0">86076</data>
    </edge>
    <edge source="HKG" target="SWE">
      <data key="d0">44570</data>
    </edge>
    <edge source="HKG" target="CHE">
      <data key="d0">98970</data>
    </edge>
    <edge source="HKG" target="THA">
      <data key="d0">4990705</data>
    </edge>
    <edge source="HKG" target="ARE">
      <data key="d0">715594</data>
    </edge>
    <edge source="HKG" target="TUN">
      <data key="d0">314061</data>
    </edge>
    <edge source="HKG" target="TUR">
      <data key="d0">656225</data>
    </edge>
    <edge source="HKG" target="EGY">
      <data key="d0">1918487</data>
    </edge>
    <edge source="HKG" target="GBR">
      <data key="d0">17882458</data>
    </edge>
    <edge source="HKG" target="TZA">
      <data key="d0">680537</data>
    </edge>
    <edge source="HKG" target="USA">
      <data key="d0">16387029</data>
    </edge>
    <edge source="HKG" target="URY">
      <data key="d0">78693</data>
    </edge>
    <edge source="IDN" target="DZA">
      <data key="d0">87716</data>
    </edge>
    <edge source="IDN" target="AZE">
      <data key="d0">186400</data>
    </edge>
    <edge source="IDN" target="ARG">
      <data key="d0">5854357</data>
    </edge>
    <edge source="IDN" target="AUS">
      <data key="d0">26069101</data>
    </edge>
    <edge source="IDN" target="AUT">
      <data key="d0">66880</data>
    </edge>
    <edge source="IDN" target="BEL">
      <data key="d0">40822988</data>
    </edge>
    <edge source="IDN" target="BRA">
      <data key="d0">25494307</data>
    </edge>
    <edge source="IDN" target="BGR">
      <data key="d0">4450037</data>
    </edge>
    <edge source="IDN" target="KHM">
      <data key="d0">5209441</data>
    </edge>
    <edge source="IDN" target="CMR">
      <data key="d0">1028608</data>
    </edge>
    <edge source="IDN" target="CAN">
      <data key="d0">14487059</data>
    </edge>
    <edge source="IDN" target="LKA">
      <data key="d0">23155273</data>
    </edge>
    <edge source="IDN" target="CHL">
      <data key="d0">620970</data>
    </edge>
    <edge source="IDN" target="CHN">
      <data key="d0">759546681</data>
    </edge>
    <edge source="IDN" target="COL">
      <data key="d0">2051311</data>
    </edge>
    <edge source="IDN" target="CRI">
      <data key="d0">24845</data>
    </edge>
    <edge source="IDN" target="HRV">
      <data key="d0">3050814</data>
    </edge>
    <edge source="IDN" target="CZE">
      <data key="d0">2083140</data>
    </edge>
    <edge source="IDN" target="DNK">
      <data key="d0">5858748</data>
    </edge>
    <edge source="IDN" target="ECU">
      <data key="d0">537342</data>
    </edge>
    <edge source="IDN" target="SLV">
      <data key="d0">129353</data>
    </edge>
    <edge source="IDN" target="ETH">
      <data key="d0">592310</data>
    </edge>
    <edge source="IDN" target="EST">
      <data key="d0">515989</data>
    </edge>
    <edge source="IDN" target="FIN">
      <data key="d0">4252351</data>
    </edge>
    <edge source="IDN" target="FRA">
      <data key="d0">8335463</data>
    </edge>
    <edge source="IDN" target="GEO">
      <data key="d0">16578</data>
    </edge>
    <edge source="IDN" target="DEU">
      <data key="d0">69641042</data>
    </edge>
    <edge source="IDN" target="GHA">
      <data key="d0">1283415</data>
    </edge>
    <edge source="IDN" target="GRC">
      <data key="d0">2957550</data>
    </edge>
    <edge source="IDN" target="GTM">
      <data key="d0">1308812</data>
    </edge>
    <edge source="IDN" target="HND">
      <data key="d0">121745</data>
    </edge>
    <edge source="IDN" target="HKG">
      <data key="d0">7667560</data>
    </edge>
    <edge source="IDN" target="HUN">
      <data key="d0">1529167</data>
    </edge>
    <edge source="IDN" target="IRL">
      <data key="d0">124884</data>
    </edge>
    <edge source="IDN" target="ISR">
      <data key="d0">6003070</data>
    </edge>
    <edge source="IDN" target="ITA">
      <data key="d0">17908871</data>
    </edge>
    <edge source="IDN" target="CIV">
      <data key="d0">2018757</data>
    </edge>
    <edge source="IDN" target="JPN">
      <data key="d0">264505692</data>
    </edge>
    <edge source="IDN" target="JOR">
      <data key="d0">2902188</data>
    </edge>
    <edge source="IDN" target="KOR">
      <data key="d0">283308228</data>
    </edge>
    <edge source="IDN" target="LBN">
      <data key="d0">855344</data>
    </edge>
    <edge source="IDN" target="LVA">
      <data key="d0">2615204</data>
    </edge>
    <edge source="IDN" target="LTU">
      <data key="d0">3230062</data>
    </edge>
    <edge source="IDN" target="MDG">
      <data key="d0">413535</data>
    </edge>
    <edge source="IDN" target="MWI">
      <data key="d0">790264</data>
    </edge>
    <edge source="IDN" target="MYS">
      <data key="d0">182947564</data>
    </edge>
    <edge source="IDN" target="MUS">
      <data key="d0">1303396</data>
    </edge>
    <edge source="IDN" target="MEX">
      <data key="d0">7089321</data>
    </edge>
    <edge source="IDN" target="MAR">
      <data key="d0">1212025</data>
    </edge>
    <edge source="IDN" target="MOZ">
      <data key="d0">1369606</data>
    </edge>
    <edge source="IDN" target="OMN">
      <data key="d0">3504557</data>
    </edge>
    <edge source="IDN" target="NLD">
      <data key="d0">230235545</data>
    </edge>
    <edge source="IDN" target="NZL">
      <data key="d0">4118199</data>
    </edge>
    <edge source="IDN" target="NOR">
      <data key="d0">1477893</data>
    </edge>
    <edge source="IDN" target="PAK">
      <data key="d0">15529218</data>
    </edge>
    <edge source="IDN" target="PAN">
      <data key="d0">1732176</data>
    </edge>
    <edge source="IDN" target="PRY">
      <data key="d0">138438</data>
    </edge>
    <edge source="IDN" target="PER">
      <data key="d0">549222</data>
    </edge>
    <edge source="IDN" target="PHL">
      <data key="d0">79706252</data>
    </edge>
    <edge source="IDN" target="POL">
      <data key="d0">6458036</data>
    </edge>
    <edge source="IDN" target="PRT">
      <data key="d0">3534558</data>
    </edge>
    <edge source="IDN" target="ROU">
      <data key="d0">2133690</data>
    </edge>
    <edge source="IDN" target="RUS">
      <data key="d0">20845789</data>
    </edge>
    <edge source="IDN" target="SAU">
      <data key="d0">20095820</data>
    </edge>
    <edge source="IDN" target="SEN">
      <data key="d0">3086075</data>
    </edge>
    <edge source="IDN" target="SRB">
      <data key="d0">81819</data>
    </edge>
    <edge source="IDN" target="IND">
      <data key="d0">144815431</data>
    </edge>
    <edge source="IDN" target="SGP">
      <data key="d0">96351016</data>
    </edge>
    <edge source="IDN" target="VNM">
      <data key="d0">65114888</data>
    </edge>
    <edge source="IDN" target="SVN">
      <data key="d0">2947851</data>
    </edge>
    <edge source="IDN" target="ZAF">
      <data key="d0">22029949</data>
    </edge>
    <edge source="IDN" target="ESP">
      <data key="d0">46282535</data>
    </edge>
    <edge source="IDN" target="SWE">
      <data key="d0">4150245</data>
    </edge>
    <edge source="IDN" target="CHE">
      <data key="d0">2751796</data>
    </edge>
    <edge source="IDN" target="THA">
      <data key="d0">193652133</data>
    </edge>
    <edge source="IDN" target="TGO">
      <data key="d0">252284</data>
    </edge>
    <edge source="IDN" target="ARE">
      <data key="d0">10904527</data>
    </edge>
    <edge source="IDN" target="TUN">
      <data key="d0">654411</data>
    </edge>
    <edge source="IDN" target="TUR">
      <data key="d0">22875653</data>
    </edge>
    <edge source="IDN" target="UKR">
      <data key="d0">13006688</data>
    </edge>
    <edge source="IDN" target="EGY">
      <data key="d0">12846155</data>
    </edge>
    <edge source="IDN" target="GBR">
      <data key="d0">27553011</data>
    </edge>
    <edge source="IDN" target="TZA">
      <data key="d0">949125</data>
    </edge>
    <edge source="IDN" target="USA">
      <data key="d0">205053179</data>
    </edge>
    <edge source="IDN" target="URY">
      <data key="d0">753756</data>
    </edge>
    <edge source="IRL" target="ALB">
      <data key="d0">127541</data>
    </edge>
    <edge source="IRL" target="DZA">
      <data key="d0">1571151</data>
    </edge>
    <edge source="IRL" target="AZE">
      <data key="d0">131359</data>
    </edge>
    <edge source="IRL" target="ARG">
      <data key="d0">5900532</data>
    </edge>
    <edge source="IRL" target="AUS">
      <data key="d0">258387</data>
    </edge>
    <edge source="IRL" target="AUT">
      <data key="d0">1846406</data>
    </edge>
    <edge source="IRL" target="ARM">
      <data key="d0">14433</data>
    </edge>
    <edge source="IRL" target="BEL">
      <data key="d0">5010128161</data>
    </edge>
    <edge source="IRL" target="BOL">
      <data key="d0">15894</data>
    </edge>
    <edge source="IRL" target="BRA">
      <data key="d0">29181377</data>
    </edge>
    <edge source="IRL" target="BGR">
      <data key="d0">256647</data>
    </edge>
    <edge source="IRL" target="BLR">
      <data key="d0">31720</data>
    </edge>
    <edge source="IRL" target="KHM">
      <data key="d0">413776</data>
    </edge>
    <edge source="IRL" target="CMR">
      <data key="d0">654910</data>
    </edge>
    <edge source="IRL" target="CAN">
      <data key="d0">326814512</data>
    </edge>
    <edge source="IRL" target="LKA">
      <data key="d0">81062</data>
    </edge>
    <edge source="IRL" target="CHL">
      <data key="d0">142243</data>
    </edge>
    <edge source="IRL" target="CHN">
      <data key="d0">232962563</data>
    </edge>
    <edge source="IRL" target="COL">
      <data key="d0">1711835</data>
    </edge>
    <edge source="IRL" target="CRI">
      <data key="d0">327171</data>
    </edge>
    <edge source="IRL" target="HRV">
      <data key="d0">160282</data>
    </edge>
    <edge source="IRL" target="CZE">
      <data key="d0">1448357</data>
    </edge>
    <edge source="IRL" target="BEN">
      <data key="d0">16238</data>
    </edge>
    <edge source="IRL" target="DNK">
      <data key="d0">1066256</data>
    </edge>
    <edge source="IRL" target="ECU">
      <data key="d0">242794</data>
    </edge>
    <edge source="IRL" target="SLV">
      <data key="d0">47266</data>
    </edge>
    <edge source="IRL" target="ETH">
      <data key="d0">490290</data>
    </edge>
    <edge source="IRL" target="EST">
      <data key="d0">516701</data>
    </edge>
    <edge source="IRL" target="FIN">
      <data key="d0">668479</data>
    </edge>
    <edge source="IRL" target="FRA">
      <data key="d0">264905776</data>
    </edge>
    <edge source="IRL" target="GEO">
      <data key="d0">38709</data>
    </edge>
    <edge source="IRL" target="DEU">
      <data key="d0">125036892</data>
    </edge>
    <edge source="IRL" target="GHA">
      <data key="d0">153863</data>
    </edge>
    <edge source="IRL" target="GRC">
      <data key="d0">14612714</data>
    </edge>
    <edge source="IRL" target="HKG">
      <data key="d0">136357517</data>
    </edge>
    <edge source="IRL" target="HUN">
      <data key="d0">25814024</data>
    </edge>
    <edge source="IRL" target="IDN">
      <data key="d0">4728008</data>
    </edge>
    <edge source="IRL" target="ISR">
      <data key="d0">5986017</data>
    </edge>
    <edge source="IRL" target="ITA">
      <data key="d0">463934340</data>
    </edge>
    <edge source="IRL" target="CIV">
      <data key="d0">24856</data>
    </edge>
    <edge source="IRL" target="JPN">
      <data key="d0">609243451</data>
    </edge>
    <edge source="IRL" target="KAZ">
      <data key="d0">225773</data>
    </edge>
    <edge source="IRL" target="JOR">
      <data key="d0">236970</data>
    </edge>
    <edge source="IRL" target="KOR">
      <data key="d0">11922417</data>
    </edge>
    <edge source="IRL" target="LBN">
      <data key="d0">1854837</data>
    </edge>
    <edge source="IRL" target="LTU">
      <data key="d0">225626</data>
    </edge>
    <edge source="IRL" target="MYS">
      <data key="d0">2293910</data>
    </edge>
    <edge source="IRL" target="MUS">
      <data key="d0">41563</data>
    </edge>
    <edge source="IRL" target="MEX">
      <data key="d0">111426499</data>
    </edge>
    <edge source="IRL" target="MDA">
      <data key="d0">15052</data>
    </edge>
    <edge source="IRL" target="MAR">
      <data key="d0">2456904</data>
    </edge>
    <edge source="IRL" target="MOZ">
      <data key="d0">26220</data>
    </edge>
    <edge source="IRL" target="OMN">
      <data key="d0">675518</data>
    </edge>
    <edge source="IRL" target="NLD">
      <data key="d0">22965021</data>
    </edge>
    <edge source="IRL" target="NZL">
      <data key="d0">675510</data>
    </edge>
    <edge source="IRL" target="NIC">
      <data key="d0">31545</data>
    </edge>
    <edge source="IRL" target="NOR">
      <data key="d0">1149429</data>
    </edge>
    <edge source="IRL" target="PAK">
      <data key="d0">1636497</data>
    </edge>
    <edge source="IRL" target="PER">
      <data key="d0">152036</data>
    </edge>
    <edge source="IRL" target="PHL">
      <data key="d0">2062397</data>
    </edge>
    <edge source="IRL" target="POL">
      <data key="d0">2668500</data>
    </edge>
    <edge source="IRL" target="PRT">
      <data key="d0">2258944</data>
    </edge>
    <edge source="IRL" target="ROU">
      <data key="d0">94214037</data>
    </edge>
    <edge source="IRL" target="RUS">
      <data key="d0">11942618</data>
    </edge>
    <edge source="IRL" target="SAU">
      <data key="d0">12143081</data>
    </edge>
    <edge source="IRL" target="SEN">
      <data key="d0">18481</data>
    </edge>
    <edge source="IRL" target="SRB">
      <data key="d0">489537</data>
    </edge>
    <edge source="IRL" target="IND">
      <data key="d0">2714866</data>
    </edge>
    <edge source="IRL" target="SGP">
      <data key="d0">23973936</data>
    </edge>
    <edge source="IRL" target="SVK">
      <data key="d0">177001</data>
    </edge>
    <edge source="IRL" target="VNM">
      <data key="d0">3081405</data>
    </edge>
    <edge source="IRL" target="SVN">
      <data key="d0">849476</data>
    </edge>
    <edge source="IRL" target="ZAF">
      <data key="d0">2517376</data>
    </edge>
    <edge source="IRL" target="ESP">
      <data key="d0">722548812</data>
    </edge>
    <edge source="IRL" target="SWE">
      <data key="d0">38373610</data>
    </edge>
    <edge source="IRL" target="CHE">
      <data key="d0">4887969542</data>
    </edge>
    <edge source="IRL" target="THA">
      <data key="d0">3366018</data>
    </edge>
    <edge source="IRL" target="TGO">
      <data key="d0">53317</data>
    </edge>
    <edge source="IRL" target="ARE">
      <data key="d0">20464338</data>
    </edge>
    <edge source="IRL" target="TUN">
      <data key="d0">1359604</data>
    </edge>
    <edge source="IRL" target="TUR">
      <data key="d0">10219747</data>
    </edge>
    <edge source="IRL" target="UGA">
      <data key="d0">351542</data>
    </edge>
    <edge source="IRL" target="UKR">
      <data key="d0">167228</data>
    </edge>
    <edge source="IRL" target="MKD">
      <data key="d0">83268</data>
    </edge>
    <edge source="IRL" target="EGY">
      <data key="d0">3482022</data>
    </edge>
    <edge source="IRL" target="GBR">
      <data key="d0">3579840422</data>
    </edge>
    <edge source="IRL" target="TZA">
      <data key="d0">942270</data>
    </edge>
    <edge source="IRL" target="USA">
      <data key="d0">8907818760</data>
    </edge>
    <edge source="IRL" target="BFA">
      <data key="d0">21828</data>
    </edge>
    <edge source="IRL" target="URY">
      <data key="d0">31130</data>
    </edge>
    <edge source="ISR" target="ARG">
      <data key="d0">3699000</data>
    </edge>
    <edge source="ISR" target="AUS">
      <data key="d0">13231000</data>
    </edge>
    <edge source="ISR" target="AUT">
      <data key="d0">944000</data>
    </edge>
    <edge source="ISR" target="BEL">
      <data key="d0">67767000</data>
    </edge>
    <edge source="ISR" target="BRA">
      <data key="d0">72434000</data>
    </edge>
    <edge source="ISR" target="BGR">
      <data key="d0">133000</data>
    </edge>
    <edge source="ISR" target="BLR">
      <data key="d0">181000</data>
    </edge>
    <edge source="ISR" target="KHM">
      <data key="d0">45000</data>
    </edge>
    <edge source="ISR" target="CMR">
      <data key="d0">12000</data>
    </edge>
    <edge source="ISR" target="CAN">
      <data key="d0">15170000</data>
    </edge>
    <edge source="ISR" target="CHL">
      <data key="d0">1634000</data>
    </edge>
    <edge source="ISR" target="CHN">
      <data key="d0">109388000</data>
    </edge>
    <edge source="ISR" target="COL">
      <data key="d0">4097000</data>
    </edge>
    <edge source="ISR" target="CRI">
      <data key="d0">901000</data>
    </edge>
    <edge source="ISR" target="HRV">
      <data key="d0">8275000</data>
    </edge>
    <edge source="ISR" target="CZE">
      <data key="d0">12336000</data>
    </edge>
    <edge source="ISR" target="DNK">
      <data key="d0">640000</data>
    </edge>
    <edge source="ISR" target="ECU">
      <data key="d0">69000</data>
    </edge>
    <edge source="ISR" target="SLV">
      <data key="d0">16000</data>
    </edge>
    <edge source="ISR" target="ETH">
      <data key="d0">2065000</data>
    </edge>
    <edge source="ISR" target="EST">
      <data key="d0">14000</data>
    </edge>
    <edge source="ISR" target="FIN">
      <data key="d0">161000</data>
    </edge>
    <edge source="ISR" target="FRA">
      <data key="d0">43985000</data>
    </edge>
    <edge source="ISR" target="DEU">
      <data key="d0">53903000</data>
    </edge>
    <edge source="ISR" target="GHA">
      <data key="d0">19000</data>
    </edge>
    <edge source="ISR" target="GRC">
      <data key="d0">2454000</data>
    </edge>
    <edge source="ISR" target="GTM">
      <data key="d0">1644000</data>
    </edge>
    <edge source="ISR" target="HND">
      <data key="d0">321000</data>
    </edge>
    <edge source="ISR" target="HKG">
      <data key="d0">6097000</data>
    </edge>
    <edge source="ISR" target="HUN">
      <data key="d0">54150000</data>
    </edge>
    <edge source="ISR" target="IDN">
      <data key="d0">1250000</data>
    </edge>
    <edge source="ISR" target="IRL">
      <data key="d0">4510000</data>
    </edge>
    <edge source="ISR" target="ITA">
      <data key="d0">149257000</data>
    </edge>
    <edge source="ISR" target="CIV">
      <data key="d0">226000</data>
    </edge>
    <edge source="ISR" target="JPN">
      <data key="d0">139142000</data>
    </edge>
    <edge source="ISR" target="KAZ">
      <data key="d0">32000</data>
    </edge>
    <edge source="ISR" target="JOR">
      <data key="d0">4361000</data>
    </edge>
    <edge source="ISR" target="KOR">
      <data key="d0">49181000</data>
    </edge>
    <edge source="ISR" target="KGZ">
      <data key="d0">19000</data>
    </edge>
    <edge source="ISR" target="LVA">
      <data key="d0">51000</data>
    </edge>
    <edge source="ISR" target="LTU">
      <data key="d0">366000</data>
    </edge>
    <edge source="ISR" target="MYS">
      <data key="d0">3692000</data>
    </edge>
    <edge source="ISR" target="MEX">
      <data key="d0">17163000</data>
    </edge>
    <edge source="ISR" target="MOZ">
      <data key="d0">27000</data>
    </edge>
    <edge source="ISR" target="NLD">
      <data key="d0">85160000</data>
    </edge>
    <edge source="ISR" target="NZL">
      <data key="d0">3475000</data>
    </edge>
    <edge source="ISR" target="NOR">
      <data key="d0">7595000</data>
    </edge>
    <edge source="ISR" target="PER">
      <data key="d0">224000</data>
    </edge>
    <edge source="ISR" target="PHL">
      <data key="d0">945000</data>
    </edge>
    <edge source="ISR" target="POL">
      <data key="d0">10054000</data>
    </edge>
    <edge source="ISR" target="PRT">
      <data key="d0">75040000</data>
    </edge>
    <edge source="ISR" target="ROU">
      <data key="d0">392000</data>
    </edge>
    <edge source="ISR" target="RUS">
      <data key="d0">3754000</data>
    </edge>
    <edge source="ISR" target="SRB">
      <data key="d0">560000</data>
    </edge>
    <edge source="ISR" target="IND">
      <data key="d0">130554000</data>
    </edge>
    <edge source="ISR" target="SGP">
      <data key="d0">17432000</data>
    </edge>
    <edge source="ISR" target="SVK">
      <data key="d0">130000</data>
    </edge>
    <edge source="ISR" target="VNM">
      <data key="d0">3589000</data>
    </edge>
    <edge source="ISR" target="SVN">
      <data key="d0">2341000</data>
    </edge>
    <edge source="ISR" target="ZAF">
      <data key="d0">4359000</data>
    </edge>
    <edge source="ISR" target="ZWE">
      <data key="d0">61000</data>
    </edge>
    <edge source="ISR" target="ESP">
      <data key="d0">154253000</data>
    </edge>
    <edge source="ISR" target="SWE">
      <data key="d0">667000</data>
    </edge>
    <edge source="ISR" target="CHE">
      <data key="d0">30111000</data>
    </edge>
    <edge source="ISR" target="THA">
      <data key="d0">3701000</data>
    </edge>
    <edge source="ISR" target="TUR">
      <data key="d0">196805000</data>
    </edge>
    <edge source="ISR" target="UKR">
      <data key="d0">294000</data>
    </edge>
    <edge source="ISR" target="MKD">
      <data key="d0">145000</data>
    </edge>
    <edge source="ISR" target="EGY">
      <data key="d0">869000</data>
    </edge>
    <edge source="ISR" target="GBR">
      <data key="d0">41667000</data>
    </edge>
    <edge source="ISR" target="USA">
      <data key="d0">343693000</data>
    </edge>
    <edge source="ISR" target="URY">
      <data key="d0">148000</data>
    </edge>
    <edge source="JPN" target="ARG">
      <data key="d0">52441655</data>
    </edge>
    <edge source="JPN" target="AUS">
      <data key="d0">73810008</data>
    </edge>
    <edge source="JPN" target="AUT">
      <data key="d0">11346862</data>
    </edge>
    <edge source="JPN" target="BEL">
      <data key="d0">435770801</data>
    </edge>
    <edge source="JPN" target="BOL">
      <data key="d0">68277</data>
    </edge>
    <edge source="JPN" target="BRA">
      <data key="d0">319139237</data>
    </edge>
    <edge source="JPN" target="BGR">
      <data key="d0">2749124</data>
    </edge>
    <edge source="JPN" target="BLR">
      <data key="d0">72912</data>
    </edge>
    <edge source="JPN" target="KHM">
      <data key="d0">778806</data>
    </edge>
    <edge source="JPN" target="CMR">
      <data key="d0">224474</data>
    </edge>
    <edge source="JPN" target="CAN">
      <data key="d0">27955308</data>
    </edge>
    <edge source="JPN" target="LKA">
      <data key="d0">4498663</data>
    </edge>
    <edge source="JPN" target="CHL">
      <data key="d0">8129785</data>
    </edge>
    <edge source="JPN" target="CHN">
      <data key="d0">7455525747</data>
    </edge>
    <edge source="JPN" target="COL">
      <data key="d0">10505442</data>
    </edge>
    <edge source="JPN" target="CRI">
      <data key="d0">846093</data>
    </edge>
    <edge source="JPN" target="HRV">
      <data key="d0">1926558</data>
    </edge>
    <edge source="JPN" target="CZE">
      <data key="d0">523025</data>
    </edge>
    <edge source="JPN" target="BEN">
      <data key="d0">229147</data>
    </edge>
    <edge source="JPN" target="DNK">
      <data key="d0">18659631</data>
    </edge>
    <edge source="JPN" target="ECU">
      <data key="d0">1393335</data>
    </edge>
    <edge source="JPN" target="SLV">
      <data key="d0">1826247</data>
    </edge>
    <edge source="JPN" target="ETH">
      <data key="d0">2300251</data>
    </edge>
    <edge source="JPN" target="FIN">
      <data key="d0">13474993</data>
    </edge>
    <edge source="JPN" target="FRA">
      <data key="d0">126753842</data>
    </edge>
    <edge source="JPN" target="GMB">
      <data key="d0">51978</data>
    </edge>
    <edge source="JPN" target="PSE">
      <data key="d0">1675876</data>
    </edge>
    <edge source="JPN" target="DEU">
      <data key="d0">387349459</data>
    </edge>
    <edge source="JPN" target="GHA">
      <data key="d0">1934288</data>
    </edge>
    <edge source="JPN" target="GRC">
      <data key="d0">54772</data>
    </edge>
    <edge source="JPN" target="GTM">
      <data key="d0">1311916</data>
    </edge>
    <edge source="JPN" target="HND">
      <data key="d0">64543</data>
    </edge>
    <edge source="JPN" target="HKG">
      <data key="d0">132464174</data>
    </edge>
    <edge source="JPN" target="HUN">
      <data key="d0">3570174</data>
    </edge>
    <edge source="JPN" target="IDN">
      <data key="d0">319167524</data>
    </edge>
    <edge source="JPN" target="IRL">
      <data key="d0">130157283</data>
    </edge>
    <edge source="JPN" target="ISR">
      <data key="d0">19405063</data>
    </edge>
    <edge source="JPN" target="ITA">
      <data key="d0">163164986</data>
    </edge>
    <edge source="JPN" target="CIV">
      <data key="d0">520933</data>
    </edge>
    <edge source="JPN" target="JAM">
      <data key="d0">54296</data>
    </edge>
    <edge source="JPN" target="KAZ">
      <data key="d0">63203</data>
    </edge>
    <edge source="JPN" target="JOR">
      <data key="d0">35022519</data>
    </edge>
    <edge source="JPN" target="KOR">
      <data key="d0">4645271933</data>
    </edge>
    <edge source="JPN" target="LBN">
      <data key="d0">2279254</data>
    </edge>
    <edge source="JPN" target="LTU">
      <data key="d0">314775</data>
    </edge>
    <edge source="JPN" target="MDG">
      <data key="d0">65032</data>
    </edge>
    <edge source="JPN" target="MWI">
      <data key="d0">196236</data>
    </edge>
    <edge source="JPN" target="MYS">
      <data key="d0">139414838</data>
    </edge>
    <edge source="JPN" target="MRT">
      <data key="d0">815751</data>
    </edge>
    <edge source="JPN" target="MUS">
      <data key="d0">474317</data>
    </edge>
    <edge source="JPN" target="MEX">
      <data key="d0">45802258</data>
    </edge>
    <edge source="JPN" target="MAR">
      <data key="d0">754352</data>
    </edge>
    <edge source="JPN" target="MOZ">
      <data key="d0">1869331</data>
    </edge>
    <edge source="JPN" target="OMN">
      <data key="d0">7120855</data>
    </edge>
    <edge source="JPN" target="NAM">
      <data key="d0">137092</data>
    </edge>
    <edge source="JPN" target="NLD">
      <data key="d0">673565468</data>
    </edge>
    <edge source="JPN" target="NZL">
      <data key="d0">12406267</data>
    </edge>
    <edge source="JPN" target="NER">
      <data key="d0">528162</data>
    </edge>
    <edge source="JPN" target="NOR">
      <data key="d0">9427646</data>
    </edge>
    <edge source="JPN" target="PAK">
      <data key="d0">21439248</data>
    </edge>
    <edge source="JPN" target="PAN">
      <data key="d0">187392</data>
    </edge>
    <edge source="JPN" target="PRY">
      <data key="d0">1569339</data>
    </edge>
    <edge source="JPN" target="PER">
      <data key="d0">3901248</data>
    </edge>
    <edge source="JPN" target="PHL">
      <data key="d0">130735544</data>
    </edge>
    <edge source="JPN" target="POL">
      <data key="d0">7864295</data>
    </edge>
    <edge source="JPN" target="PRT">
      <data key="d0">1914995</data>
    </edge>
    <edge source="JPN" target="ROU">
      <data key="d0">1277903</data>
    </edge>
    <edge source="JPN" target="RUS">
      <data key="d0">20073286</data>
    </edge>
    <edge source="JPN" target="SAU">
      <data key="d0">47121854</data>
    </edge>
    <edge source="JPN" target="SEN">
      <data key="d0">1618323</data>
    </edge>
    <edge source="JPN" target="SRB">
      <data key="d0">16988</data>
    </edge>
    <edge source="JPN" target="IND">
      <data key="d0">301786974</data>
    </edge>
    <edge source="JPN" target="SGP">
      <data key="d0">294343264</data>
    </edge>
    <edge source="JPN" target="SVK">
      <data key="d0">24955</data>
    </edge>
    <edge source="JPN" target="VNM">
      <data key="d0">100046834</data>
    </edge>
    <edge source="JPN" target="SVN">
      <data key="d0">950338</data>
    </edge>
    <edge source="JPN" target="ZAF">
      <data key="d0">16648573</data>
    </edge>
    <edge source="JPN" target="ZWE">
      <data key="d0">30455</data>
    </edge>
    <edge source="JPN" target="ESP">
      <data key="d0">65114465</data>
    </edge>
    <edge source="JPN" target="SWE">
      <data key="d0">32616608</data>
    </edge>
    <edge source="JPN" target="CHE">
      <data key="d0">179938311</data>
    </edge>
    <edge source="JPN" target="THA">
      <data key="d0">582994812</data>
    </edge>
    <edge source="JPN" target="TGO">
      <data key="d0">104821</data>
    </edge>
    <edge source="JPN" target="ARE">
      <data key="d0">28642724</data>
    </edge>
    <edge source="JPN" target="TUN">
      <data key="d0">1203513</data>
    </edge>
    <edge source="JPN" target="TUR">
      <data key="d0">19722945</data>
    </edge>
    <edge source="JPN" target="UGA">
      <data key="d0">1513302</data>
    </edge>
    <edge source="JPN" target="UKR">
      <data key="d0">210906</data>
    </edge>
    <edge source="JPN" target="MKD">
      <data key="d0">27887</data>
    </edge>
    <edge source="JPN" target="EGY">
      <data key="d0">13485967</data>
    </edge>
    <edge source="JPN" target="GBR">
      <data key="d0">134824997</data>
    </edge>
    <edge source="JPN" target="TZA">
      <data key="d0">1756968</data>
    </edge>
    <edge source="JPN" target="USA">
      <data key="d0">3122633173</data>
    </edge>
    <edge source="JPN" target="BFA">
      <data key="d0">104846</data>
    </edge>
    <edge source="JPN" target="URY">
      <data key="d0">1634609</data>
    </edge>
    <edge source="KAZ" target="FIN">
      <data key="d0">5837100</data>
    </edge>
    <edge source="KAZ" target="KGZ">
      <data key="d0">24800</data>
    </edge>
    <edge source="KAZ" target="RUS">
      <data key="d0">23256470</data>
    </edge>
    <edge source="KAZ" target="UKR">
      <data key="d0">4163800</data>
    </edge>
    <edge source="JOR" target="DZA">
      <data key="d0">14729305</data>
    </edge>
    <edge source="JOR" target="CHN">
      <data key="d0">10563</data>
    </edge>
    <edge source="JOR" target="PSE">
      <data key="d0">149790</data>
    </edge>
    <edge source="JOR" target="DEU">
      <data key="d0">10408</data>
    </edge>
    <edge source="JOR" target="IRL">
      <data key="d0">18669</data>
    </edge>
    <edge source="JOR" target="ISR">
      <data key="d0">18397</data>
    </edge>
    <edge source="JOR" target="MYS">
      <data key="d0">95411</data>
    </edge>
    <edge source="JOR" target="MAR">
      <data key="d0">31032</data>
    </edge>
    <edge source="JOR" target="SAU">
      <data key="d0">2298333</data>
    </edge>
    <edge source="JOR" target="IND">
      <data key="d0">1007419</data>
    </edge>
    <edge source="JOR" target="SWE">
      <data key="d0">13731</data>
    </edge>
    <edge source="JOR" target="ARE">
      <data key="d0">142861</data>
    </edge>
    <edge source="JOR" target="TUN">
      <data key="d0">2026996</data>
    </edge>
    <edge source="JOR" target="TUR">
      <data key="d0">3497694</data>
    </edge>
    <edge source="JOR" target="EGY">
      <data key="d0">195978</data>
    </edge>
    <edge source="JOR" target="USA">
      <data key="d0">1531774</data>
    </edge>
    <edge source="KOR" target="ALB">
      <data key="d0">475934</data>
    </edge>
    <edge source="KOR" target="DZA">
      <data key="d0">11229731</data>
    </edge>
    <edge source="KOR" target="AZE">
      <data key="d0">59273</data>
    </edge>
    <edge source="KOR" target="ARG">
      <data key="d0">23122443</data>
    </edge>
    <edge source="KOR" target="AUS">
      <data key="d0">66321987</data>
    </edge>
    <edge source="KOR" target="AUT">
      <data key="d0">14162770</data>
    </edge>
    <edge source="KOR" target="ARM">
      <data key="d0">275468</data>
    </edge>
    <edge source="KOR" target="BEL">
      <data key="d0">121684365</data>
    </edge>
    <edge source="KOR" target="BOL">
      <data key="d0">45934</data>
    </edge>
    <edge source="KOR" target="BRA">
      <data key="d0">147173261</data>
    </edge>
    <edge source="KOR" target="BGR">
      <data key="d0">176291</data>
    </edge>
    <edge source="KOR" target="BLR">
      <data key="d0">2317480</data>
    </edge>
    <edge source="KOR" target="KHM">
      <data key="d0">1671187</data>
    </edge>
    <edge source="KOR" target="CMR">
      <data key="d0">1363725</data>
    </edge>
    <edge source="KOR" target="CAN">
      <data key="d0">55230494</data>
    </edge>
    <edge source="KOR" target="LKA">
      <data key="d0">11256194</data>
    </edge>
    <edge source="KOR" target="CHL">
      <data key="d0">23607134</data>
    </edge>
    <edge source="KOR" target="CHN">
      <data key="d0">13397714444</data>
    </edge>
    <edge source="KOR" target="COL">
      <data key="d0">31313743</data>
    </edge>
    <edge source="KOR" target="CRI">
      <data key="d0">2364474</data>
    </edge>
    <edge source="KOR" target="HRV">
      <data key="d0">1472893</data>
    </edge>
    <edge source="KOR" target="CZE">
      <data key="d0">3696706</data>
    </edge>
    <edge source="KOR" target="BEN">
      <data key="d0">116000</data>
    </edge>
    <edge source="KOR" target="DNK">
      <data key="d0">4413834</data>
    </edge>
    <edge source="KOR" target="ECU">
      <data key="d0">30461034</data>
    </edge>
    <edge source="KOR" target="SLV">
      <data key="d0">6597061</data>
    </edge>
    <edge source="KOR" target="ETH">
      <data key="d0">15018087</data>
    </edge>
    <edge source="KOR" target="EST">
      <data key="d0">27647</data>
    </edge>
    <edge source="KOR" target="FIN">
      <data key="d0">1464623</data>
    </edge>
    <edge source="KOR" target="FRA">
      <data key="d0">15657141</data>
    </edge>
    <edge source="KOR" target="GEO">
      <data key="d0">229388</data>
    </edge>
    <edge source="KOR" target="GMB">
      <data key="d0">65000</data>
    </edge>
    <edge source="KOR" target="DEU">
      <data key="d0">98739765</data>
    </edge>
    <edge source="KOR" target="GHA">
      <data key="d0">10432558</data>
    </edge>
    <edge source="KOR" target="GRC">
      <data key="d0">4834519</data>
    </edge>
    <edge source="KOR" target="GTM">
      <data key="d0">1463198</data>
    </edge>
    <edge source="KOR" target="HND">
      <data key="d0">408455</data>
    </edge>
    <edge source="KOR" target="HKG">
      <data key="d0">220259504</data>
    </edge>
    <edge source="KOR" target="HUN">
      <data key="d0">13895634</data>
    </edge>
    <edge source="KOR" target="IDN">
      <data key="d0">232387762</data>
    </edge>
    <edge source="KOR" target="IRL">
      <data key="d0">29374291</data>
    </edge>
    <edge source="KOR" target="ISR">
      <data key="d0">33051255</data>
    </edge>
    <edge source="KOR" target="ITA">
      <data key="d0">43042364</data>
    </edge>
    <edge source="KOR" target="CIV">
      <data key="d0">2926038</data>
    </edge>
    <edge source="KOR" target="JAM">
      <data key="d0">1017162</data>
    </edge>
    <edge source="KOR" target="JPN">
      <data key="d0">1216968874</data>
    </edge>
    <edge source="KOR" target="KAZ">
      <data key="d0">538137</data>
    </edge>
    <edge source="KOR" target="JOR">
      <data key="d0">16535689</data>
    </edge>
    <edge source="KOR" target="LBN">
      <data key="d0">3191288</data>
    </edge>
    <edge source="KOR" target="LVA">
      <data key="d0">310987</data>
    </edge>
    <edge source="KOR" target="LTU">
      <data key="d0">4241757</data>
    </edge>
    <edge source="KOR" target="MDG">
      <data key="d0">1395454</data>
    </edge>
    <edge source="KOR" target="MWI">
      <data key="d0">177157</data>
    </edge>
    <edge source="KOR" target="MYS">
      <data key="d0">186191710</data>
    </edge>
    <edge source="KOR" target="MRT">
      <data key="d0">108200</data>
    </edge>
    <edge source="KOR" target="MUS">
      <data key="d0">819028</data>
    </edge>
    <edge source="KOR" target="MEX">
      <data key="d0">43164486</data>
    </edge>
    <edge source="KOR" target="MAR">
      <data key="d0">16120671</data>
    </edge>
    <edge source="KOR" target="MOZ">
      <data key="d0">1068896</data>
    </edge>
    <edge source="KOR" target="OMN">
      <data key="d0">35250051</data>
    </edge>
    <edge source="KOR" target="NAM">
      <data key="d0">56900</data>
    </edge>
    <edge source="KOR" target="NLD">
      <data key="d0">135521881</data>
    </edge>
    <edge source="KOR" target="NZL">
      <data key="d0">9574276</data>
    </edge>
    <edge source="KOR" target="NIC">
      <data key="d0">178341</data>
    </edge>
    <edge source="KOR" target="NOR">
      <data key="d0">60631</data>
    </edge>
    <edge source="KOR" target="PAK">
      <data key="d0">57252219</data>
    </edge>
    <edge source="KOR" target="PAN">
      <data key="d0">156314</data>
    </edge>
    <edge source="KOR" target="PRY">
      <data key="d0">2579784</data>
    </edge>
    <edge source="KOR" target="PER">
      <data key="d0">33778035</data>
    </edge>
    <edge source="KOR" target="PHL">
      <data key="d0">108318018</data>
    </edge>
    <edge source="KOR" target="POL">
      <data key="d0">20218342</data>
    </edge>
    <edge source="KOR" target="PRT">
      <data key="d0">2908870</data>
    </edge>
    <edge source="KOR" target="ROU">
      <data key="d0">6546798</data>
    </edge>
    <edge source="KOR" target="RUS">
      <data key="d0">49772136</data>
    </edge>
    <edge source="KOR" target="SAU">
      <data key="d0">258058162</data>
    </edge>
    <edge source="KOR" target="SEN">
      <data key="d0">841259</data>
    </edge>
    <edge source="KOR" target="IND">
      <data key="d0">904905349</data>
    </edge>
    <edge source="KOR" target="SGP">
      <data key="d0">273377874</data>
    </edge>
    <edge source="KOR" target="SVK">
      <data key="d0">82309</data>
    </edge>
    <edge source="KOR" target="VNM">
      <data key="d0">231344329</data>
    </edge>
    <edge source="KOR" target="SVN">
      <data key="d0">993767</data>
    </edge>
    <edge source="KOR" target="ZAF">
      <data key="d0">46373594</data>
    </edge>
    <edge source="KOR" target="ZWE">
      <data key="d0">872594</data>
    </edge>
    <edge source="KOR" target="ESP">
      <data key="d0">44044252</data>
    </edge>
    <edge source="KOR" target="SWE">
      <data key="d0">1692338</data>
    </edge>
    <edge source="KOR" target="CHE">
      <data key="d0">19406011</data>
    </edge>
    <edge source="KOR" target="THA">
      <data key="d0">415391299</data>
    </edge>
    <edge source="KOR" target="TGO">
      <data key="d0">268994</data>
    </edge>
    <edge source="KOR" target="ARE">
      <data key="d0">157626719</data>
    </edge>
    <edge source="KOR" target="TUN">
      <data key="d0">6526944</data>
    </edge>
    <edge source="KOR" target="TUR">
      <data key="d0">65374755</data>
    </edge>
    <edge source="KOR" target="UGA">
      <data key="d0">33110</data>
    </edge>
    <edge source="KOR" target="UKR">
      <data key="d0">3057098</data>
    </edge>
    <edge source="KOR" target="EGY">
      <data key="d0">55634725</data>
    </edge>
    <edge source="KOR" target="GBR">
      <data key="d0">53801039</data>
    </edge>
    <edge source="KOR" target="TZA">
      <data key="d0">10203798</data>
    </edge>
    <edge source="KOR" target="USA">
      <data key="d0">1386675033</data>
    </edge>
    <edge source="KOR" target="BFA">
      <data key="d0">53900</data>
    </edge>
    <edge source="KOR" target="URY">
      <data key="d0">2428885</data>
    </edge>
    <edge source="LVA" target="AUS">
      <data key="d0">129011</data>
    </edge>
    <edge source="LVA" target="AUT">
      <data key="d0">15811</data>
    </edge>
    <edge source="LVA" target="BEL">
      <data key="d0">620075</data>
    </edge>
    <edge source="LVA" target="BRA">
      <data key="d0">18420</data>
    </edge>
    <edge source="LVA" target="BGR">
      <data key="d0">346359</data>
    </edge>
    <edge source="LVA" target="BLR">
      <data key="d0">1680216</data>
    </edge>
    <edge source="LVA" target="CAN">
      <data key="d0">425420</data>
    </edge>
    <edge source="LVA" target="CHN">
      <data key="d0">10682</data>
    </edge>
    <edge source="LVA" target="CZE">
      <data key="d0">120834</data>
    </edge>
    <edge source="LVA" target="DNK">
      <data key="d0">229234</data>
    </edge>
    <edge source="LVA" target="EST">
      <data key="d0">4422474</data>
    </edge>
    <edge source="LVA" target="FIN">
      <data key="d0">323211</data>
    </edge>
    <edge source="LVA" target="FRA">
      <data key="d0">2176534</data>
    </edge>
    <edge source="LVA" target="DEU">
      <data key="d0">5543424</data>
    </edge>
    <edge source="LVA" target="GRC">
      <data key="d0">31921</data>
    </edge>
    <edge source="LVA" target="HKG">
      <data key="d0">22484</data>
    </edge>
    <edge source="LVA" target="HUN">
      <data key="d0">91168</data>
    </edge>
    <edge source="LVA" target="IRL">
      <data key="d0">56626</data>
    </edge>
    <edge source="LVA" target="ITA">
      <data key="d0">4018399</data>
    </edge>
    <edge source="LVA" target="JPN">
      <data key="d0">993695</data>
    </edge>
    <edge source="LVA" target="KAZ">
      <data key="d0">51825</data>
    </edge>
    <edge source="LVA" target="KOR">
      <data key="d0">19360</data>
    </edge>
    <edge source="LVA" target="LTU">
      <data key="d0">18080986</data>
    </edge>
    <edge source="LVA" target="NLD">
      <data key="d0">1895064</data>
    </edge>
    <edge source="LVA" target="NOR">
      <data key="d0">83316</data>
    </edge>
    <edge source="LVA" target="POL">
      <data key="d0">727471</data>
    </edge>
    <edge source="LVA" target="ROU">
      <data key="d0">399236</data>
    </edge>
    <edge source="LVA" target="RUS">
      <data key="d0">22367612</data>
    </edge>
    <edge source="LVA" target="IND">
      <data key="d0">875522</data>
    </edge>
    <edge source="LVA" target="SGP">
      <data key="d0">43633</data>
    </edge>
    <edge source="LVA" target="SVK">
      <data key="d0">6882248</data>
    </edge>
    <edge source="LVA" target="SVN">
      <data key="d0">477154</data>
    </edge>
    <edge source="LVA" target="ESP">
      <data key="d0">262520</data>
    </edge>
    <edge source="LVA" target="SWE">
      <data key="d0">356808</data>
    </edge>
    <edge source="LVA" target="CHE">
      <data key="d0">952473</data>
    </edge>
    <edge source="LVA" target="TUR">
      <data key="d0">307208</data>
    </edge>
    <edge source="LVA" target="UKR">
      <data key="d0">803985</data>
    </edge>
    <edge source="LVA" target="GBR">
      <data key="d0">3507293</data>
    </edge>
    <edge source="LVA" target="USA">
      <data key="d0">594113</data>
    </edge>
    <edge source="LTU" target="AZE">
      <data key="d0">25039</data>
    </edge>
    <edge source="LTU" target="ARG">
      <data key="d0">81240</data>
    </edge>
    <edge source="LTU" target="AUS">
      <data key="d0">120049</data>
    </edge>
    <edge source="LTU" target="AUT">
      <data key="d0">297132</data>
    </edge>
    <edge source="LTU" target="BEL">
      <data key="d0">5126445</data>
    </edge>
    <edge source="LTU" target="BRA">
      <data key="d0">356095</data>
    </edge>
    <edge source="LTU" target="BGR">
      <data key="d0">26797</data>
    </edge>
    <edge source="LTU" target="BLR">
      <data key="d0">28265765</data>
    </edge>
    <edge source="LTU" target="CAN">
      <data key="d0">630103</data>
    </edge>
    <edge source="LTU" target="CHL">
      <data key="d0">144799</data>
    </edge>
    <edge source="LTU" target="CHN">
      <data key="d0">2109153</data>
    </edge>
    <edge source="LTU" target="COL">
      <data key="d0">90975</data>
    </edge>
    <edge source="LTU" target="CRI">
      <data key="d0">36038</data>
    </edge>
    <edge source="LTU" target="CZE">
      <data key="d0">4890812</data>
    </edge>
    <edge source="LTU" target="DNK">
      <data key="d0">61313</data>
    </edge>
    <edge source="LTU" target="EST">
      <data key="d0">6903959</data>
    </edge>
    <edge source="LTU" target="FIN">
      <data key="d0">2123210</data>
    </edge>
    <edge source="LTU" target="FRA">
      <data key="d0">1039587</data>
    </edge>
    <edge source="LTU" target="GEO">
      <data key="d0">11658</data>
    </edge>
    <edge source="LTU" target="DEU">
      <data key="d0">11610555</data>
    </edge>
    <edge source="LTU" target="GRC">
      <data key="d0">34331</data>
    </edge>
    <edge source="LTU" target="HUN">
      <data key="d0">221819</data>
    </edge>
    <edge source="LTU" target="IDN">
      <data key="d0">43247</data>
    </edge>
    <edge source="LTU" target="IRL">
      <data key="d0">59003</data>
    </edge>
    <edge source="LTU" target="ISR">
      <data key="d0">4309283</data>
    </edge>
    <edge source="LTU" target="ITA">
      <data key="d0">2017799</data>
    </edge>
    <edge source="LTU" target="JPN">
      <data key="d0">2559480</data>
    </edge>
    <edge source="LTU" target="KAZ">
      <data key="d0">1304270</data>
    </edge>
    <edge source="LTU" target="JOR">
      <data key="d0">30233</data>
    </edge>
    <edge source="LTU" target="KOR">
      <data key="d0">265347</data>
    </edge>
    <edge source="LTU" target="KGZ">
      <data key="d0">64190</data>
    </edge>
    <edge source="LTU" target="LBN">
      <data key="d0">20914</data>
    </edge>
    <edge source="LTU" target="LVA">
      <data key="d0">10074356</data>
    </edge>
    <edge source="LTU" target="MYS">
      <data key="d0">141955</data>
    </edge>
    <edge source="LTU" target="MEX">
      <data key="d0">8031429</data>
    </edge>
    <edge source="LTU" target="MDA">
      <data key="d0">28571</data>
    </edge>
    <edge source="LTU" target="OMN">
      <data key="d0">11843</data>
    </edge>
    <edge source="LTU" target="NLD">
      <data key="d0">400621</data>
    </edge>
    <edge source="LTU" target="NZL">
      <data key="d0">15974</data>
    </edge>
    <edge source="LTU" target="PAK">
      <data key="d0">254912</data>
    </edge>
    <edge source="LTU" target="PER">
      <data key="d0">64323</data>
    </edge>
    <edge source="LTU" target="POL">
      <data key="d0">14121849</data>
    </edge>
    <edge source="LTU" target="PRT">
      <data key="d0">167791</data>
    </edge>
    <edge source="LTU" target="ROU">
      <data key="d0">745570</data>
    </edge>
    <edge source="LTU" target="RUS">
      <data key="d0">9259679</data>
    </edge>
    <edge source="LTU" target="SRB">
      <data key="d0">76161</data>
    </edge>
    <edge source="LTU" target="IND">
      <data key="d0">1347971</data>
    </edge>
    <edge source="LTU" target="SGP">
      <data key="d0">242275</data>
    </edge>
    <edge source="LTU" target="SVK">
      <data key="d0">148067</data>
    </edge>
    <edge source="LTU" target="VNM">
      <data key="d0">100032</data>
    </edge>
    <edge source="LTU" target="SVN">
      <data key="d0">44601</data>
    </edge>
    <edge source="LTU" target="ZAF">
      <data key="d0">359115</data>
    </edge>
    <edge source="LTU" target="ESP">
      <data key="d0">135470</data>
    </edge>
    <edge source="LTU" target="SWE">
      <data key="d0">3540823</data>
    </edge>
    <edge source="LTU" target="CHE">
      <data key="d0">15551</data>
    </edge>
    <edge source="LTU" target="THA">
      <data key="d0">206472</data>
    </edge>
    <edge source="LTU" target="ARE">
      <data key="d0">172724</data>
    </edge>
    <edge source="LTU" target="TUN">
      <data key="d0">11597</data>
    </edge>
    <edge source="LTU" target="TUR">
      <data key="d0">481030</data>
    </edge>
    <edge source="LTU" target="UKR">
      <data key="d0">1190308</data>
    </edge>
    <edge source="LTU" target="EGY">
      <data key="d0">65545</data>
    </edge>
    <edge source="LTU" target="GBR">
      <data key="d0">1231180</data>
    </edge>
    <edge source="LTU" target="USA">
      <data key="d0">5822193</data>
    </edge>
    <edge source="LTU" target="URY">
      <data key="d0">29180</data>
    </edge>
    <edge source="MYS" target="DZA">
      <data key="d0">88626</data>
    </edge>
    <edge source="MYS" target="AZE">
      <data key="d0">16269</data>
    </edge>
    <edge source="MYS" target="ARG">
      <data key="d0">2034997</data>
    </edge>
    <edge source="MYS" target="AUS">
      <data key="d0">74877401</data>
    </edge>
    <edge source="MYS" target="AUT">
      <data key="d0">74888</data>
    </edge>
    <edge source="MYS" target="BEL">
      <data key="d0">20172967</data>
    </edge>
    <edge source="MYS" target="BRA">
      <data key="d0">18741996</data>
    </edge>
    <edge source="MYS" target="BGR">
      <data key="d0">167066</data>
    </edge>
    <edge source="MYS" target="KHM">
      <data key="d0">2927605</data>
    </edge>
    <edge source="MYS" target="CMR">
      <data key="d0">746828</data>
    </edge>
    <edge source="MYS" target="CAN">
      <data key="d0">8408659</data>
    </edge>
    <edge source="MYS" target="CAF">
      <data key="d0">46718</data>
    </edge>
    <edge source="MYS" target="LKA">
      <data key="d0">7575429</data>
    </edge>
    <edge source="MYS" target="CHL">
      <data key="d0">2437277</data>
    </edge>
    <edge source="MYS" target="CHN">
      <data key="d0">1430684646</data>
    </edge>
    <edge source="MYS" target="COL">
      <data key="d0">1977854</data>
    </edge>
    <edge source="MYS" target="CRI">
      <data key="d0">33885</data>
    </edge>
    <edge source="MYS" target="HRV">
      <data key="d0">190692</data>
    </edge>
    <edge source="MYS" target="CZE">
      <data key="d0">72252</data>
    </edge>
    <edge source="MYS" target="DNK">
      <data key="d0">457907</data>
    </edge>
    <edge source="MYS" target="ECU">
      <data key="d0">47381</data>
    </edge>
    <edge source="MYS" target="ETH">
      <data key="d0">232743</data>
    </edge>
    <edge source="MYS" target="FRA">
      <data key="d0">9014112</data>
    </edge>
    <edge source="MYS" target="GEO">
      <data key="d0">61799</data>
    </edge>
    <edge source="MYS" target="DEU">
      <data key="d0">53200251</data>
    </edge>
    <edge source="MYS" target="GHA">
      <data key="d0">225890</data>
    </edge>
    <edge source="MYS" target="GRC">
      <data key="d0">781180</data>
    </edge>
    <edge source="MYS" target="GTM">
      <data key="d0">331553</data>
    </edge>
    <edge source="MYS" target="HKG">
      <data key="d0">23102301</data>
    </edge>
    <edge source="MYS" target="IDN">
      <data key="d0">533818772</data>
    </edge>
    <edge source="MYS" target="IRL">
      <data key="d0">197629</data>
    </edge>
    <edge source="MYS" target="ITA">
      <data key="d0">7323788</data>
    </edge>
    <edge source="MYS" target="CIV">
      <data key="d0">896493</data>
    </edge>
    <edge source="MYS" target="JPN">
      <data key="d0">392477049</data>
    </edge>
    <edge source="MYS" target="JOR">
      <data key="d0">3357594</data>
    </edge>
    <edge source="MYS" target="KOR">
      <data key="d0">268226030</data>
    </edge>
    <edge source="MYS" target="LBN">
      <data key="d0">657746</data>
    </edge>
    <edge source="MYS" target="LTU">
      <data key="d0">68622</data>
    </edge>
    <edge source="MYS" target="MDG">
      <data key="d0">31395</data>
    </edge>
    <edge source="MYS" target="MWI">
      <data key="d0">252750</data>
    </edge>
    <edge source="MYS" target="MUS">
      <data key="d0">764650</data>
    </edge>
    <edge source="MYS" target="MEX">
      <data key="d0">13197090</data>
    </edge>
    <edge source="MYS" target="MAR">
      <data key="d0">267442</data>
    </edge>
    <edge source="MYS" target="MOZ">
      <data key="d0">986888</data>
    </edge>
    <edge source="MYS" target="OMN">
      <data key="d0">3700294</data>
    </edge>
    <edge source="MYS" target="NLD">
      <data key="d0">55954390</data>
    </edge>
    <edge source="MYS" target="NZL">
      <data key="d0">5584366</data>
    </edge>
    <edge source="MYS" target="NOR">
      <data key="d0">1050011</data>
    </edge>
    <edge source="MYS" target="PAK">
      <data key="d0">60699751</data>
    </edge>
    <edge source="MYS" target="PAN">
      <data key="d0">328643</data>
    </edge>
    <edge source="MYS" target="PRY">
      <data key="d0">114858</data>
    </edge>
    <edge source="MYS" target="PER">
      <data key="d0">785441</data>
    </edge>
    <edge source="MYS" target="PHL">
      <data key="d0">64847151</data>
    </edge>
    <edge source="MYS" target="POL">
      <data key="d0">776845</data>
    </edge>
    <edge source="MYS" target="ROU">
      <data key="d0">151353</data>
    </edge>
    <edge source="MYS" target="RUS">
      <data key="d0">7940205</data>
    </edge>
    <edge source="MYS" target="SAU">
      <data key="d0">56314002</data>
    </edge>
    <edge source="MYS" target="SEN">
      <data key="d0">846341</data>
    </edge>
    <edge source="MYS" target="IND">
      <data key="d0">535368011</data>
    </edge>
    <edge source="MYS" target="SGP">
      <data key="d0">316220413</data>
    </edge>
    <edge source="MYS" target="VNM">
      <data key="d0">176556608</data>
    </edge>
    <edge source="MYS" target="ZAF">
      <data key="d0">5717013</data>
    </edge>
    <edge source="MYS" target="ESP">
      <data key="d0">13328985</data>
    </edge>
    <edge source="MYS" target="SWE">
      <data key="d0">6779914</data>
    </edge>
    <edge source="MYS" target="CHE">
      <data key="d0">65256</data>
    </edge>
    <edge source="MYS" target="THA">
      <data key="d0">340494775</data>
    </edge>
    <edge source="MYS" target="TGO">
      <data key="d0">860046</data>
    </edge>
    <edge source="MYS" target="ARE">
      <data key="d0">17183284</data>
    </edge>
    <edge source="MYS" target="TUN">
      <data key="d0">114113</data>
    </edge>
    <edge source="MYS" target="TUR">
      <data key="d0">9108654</data>
    </edge>
    <edge source="MYS" target="UGA">
      <data key="d0">183191</data>
    </edge>
    <edge source="MYS" target="UKR">
      <data key="d0">189476</data>
    </edge>
    <edge source="MYS" target="EGY">
      <data key="d0">6545877</data>
    </edge>
    <edge source="MYS" target="GBR">
      <data key="d0">10443461</data>
    </edge>
    <edge source="MYS" target="TZA">
      <data key="d0">1861222</data>
    </edge>
    <edge source="MYS" target="USA">
      <data key="d0">190017018</data>
    </edge>
    <edge source="MYS" target="URY">
      <data key="d0">201230</data>
    </edge>
    <edge source="MEX" target="ARG">
      <data key="d0">95538436</data>
    </edge>
    <edge source="MEX" target="AUS">
      <data key="d0">2165116</data>
    </edge>
    <edge source="MEX" target="AUT">
      <data key="d0">6830011</data>
    </edge>
    <edge source="MEX" target="BEL">
      <data key="d0">184097910</data>
    </edge>
    <edge source="MEX" target="BOL">
      <data key="d0">265218</data>
    </edge>
    <edge source="MEX" target="BRA">
      <data key="d0">520743264</data>
    </edge>
    <edge source="MEX" target="BGR">
      <data key="d0">1118444</data>
    </edge>
    <edge source="MEX" target="CMR">
      <data key="d0">34444</data>
    </edge>
    <edge source="MEX" target="CAN">
      <data key="d0">66530182</data>
    </edge>
    <edge source="MEX" target="CHL">
      <data key="d0">7510267</data>
    </edge>
    <edge source="MEX" target="CHN">
      <data key="d0">161438494</data>
    </edge>
    <edge source="MEX" target="COL">
      <data key="d0">129022771</data>
    </edge>
    <edge source="MEX" target="CRI">
      <data key="d0">12894580</data>
    </edge>
    <edge source="MEX" target="HRV">
      <data key="d0">436000</data>
    </edge>
    <edge source="MEX" target="CZE">
      <data key="d0">87611</data>
    </edge>
    <edge source="MEX" target="DNK">
      <data key="d0">44835</data>
    </edge>
    <edge source="MEX" target="ECU">
      <data key="d0">3595851</data>
    </edge>
    <edge source="MEX" target="SLV">
      <data key="d0">8590888</data>
    </edge>
    <edge source="MEX" target="FIN">
      <data key="d0">3935326</data>
    </edge>
    <edge source="MEX" target="FRA">
      <data key="d0">10058015</data>
    </edge>
    <edge source="MEX" target="DEU">
      <data key="d0">52783801</data>
    </edge>
    <edge source="MEX" target="GTM">
      <data key="d0">18242732</data>
    </edge>
    <edge source="MEX" target="HND">
      <data key="d0">1427284</data>
    </edge>
    <edge source="MEX" target="HKG">
      <data key="d0">1172104</data>
    </edge>
    <edge source="MEX" target="HUN">
      <data key="d0">5515564</data>
    </edge>
    <edge source="MEX" target="IDN">
      <data key="d0">2863139</data>
    </edge>
    <edge source="MEX" target="IRL">
      <data key="d0">3895033</data>
    </edge>
    <edge source="MEX" target="ISR">
      <data key="d0">5161120</data>
    </edge>
    <edge source="MEX" target="ITA">
      <data key="d0">72211062</data>
    </edge>
    <edge source="MEX" target="JAM">
      <data key="d0">36860</data>
    </edge>
    <edge source="MEX" target="JPN">
      <data key="d0">5213818</data>
    </edge>
    <edge source="MEX" target="JOR">
      <data key="d0">768217</data>
    </edge>
    <edge source="MEX" target="KOR">
      <data key="d0">5888380</data>
    </edge>
    <edge source="MEX" target="LBN">
      <data key="d0">243962</data>
    </edge>
    <edge source="MEX" target="LTU">
      <data key="d0">40624755</data>
    </edge>
    <edge source="MEX" target="MYS">
      <data key="d0">1410561</data>
    </edge>
    <edge source="MEX" target="MAR">
      <data key="d0">909523</data>
    </edge>
    <edge source="MEX" target="OMN">
      <data key="d0">24490</data>
    </edge>
    <edge source="MEX" target="NLD">
      <data key="d0">17539387</data>
    </edge>
    <edge source="MEX" target="NZL">
      <data key="d0">464647</data>
    </edge>
    <edge source="MEX" target="NIC">
      <data key="d0">2133356</data>
    </edge>
    <edge source="MEX" target="PAK">
      <data key="d0">433674</data>
    </edge>
    <edge source="MEX" target="PAN">
      <data key="d0">1461735</data>
    </edge>
    <edge source="MEX" target="PRY">
      <data key="d0">579812</data>
    </edge>
    <edge source="MEX" target="PER">
      <data key="d0">6609544</data>
    </edge>
    <edge source="MEX" target="PHL">
      <data key="d0">1784117</data>
    </edge>
    <edge source="MEX" target="POL">
      <data key="d0">96093</data>
    </edge>
    <edge source="MEX" target="PRT">
      <data key="d0">8534067</data>
    </edge>
    <edge source="MEX" target="ROU">
      <data key="d0">11576598</data>
    </edge>
    <edge source="MEX" target="RUS">
      <data key="d0">315085</data>
    </edge>
    <edge source="MEX" target="SAU">
      <data key="d0">635995</data>
    </edge>
    <edge source="MEX" target="SRB">
      <data key="d0">56214</data>
    </edge>
    <edge source="MEX" target="IND">
      <data key="d0">29002432</data>
    </edge>
    <edge source="MEX" target="SGP">
      <data key="d0">11806234</data>
    </edge>
    <edge source="MEX" target="VNM">
      <data key="d0">1347255</data>
    </edge>
    <edge source="MEX" target="SVN">
      <data key="d0">329081</data>
    </edge>
    <edge source="MEX" target="ZAF">
      <data key="d0">7697694</data>
    </edge>
    <edge source="MEX" target="ESP">
      <data key="d0">73590480</data>
    </edge>
    <edge source="MEX" target="SWE">
      <data key="d0">5032051</data>
    </edge>
    <edge source="MEX" target="CHE">
      <data key="d0">36089395</data>
    </edge>
    <edge source="MEX" target="THA">
      <data key="d0">1766729</data>
    </edge>
    <edge source="MEX" target="ARE">
      <data key="d0">2914051</data>
    </edge>
    <edge source="MEX" target="TUR">
      <data key="d0">8043370</data>
    </edge>
    <edge source="MEX" target="UKR">
      <data key="d0">1166358</data>
    </edge>
    <edge source="MEX" target="EGY">
      <data key="d0">4147990</data>
    </edge>
    <edge source="MEX" target="GBR">
      <data key="d0">11112814</data>
    </edge>
    <edge source="MEX" target="USA">
      <data key="d0">587375244</data>
    </edge>
    <edge source="MEX" target="URY">
      <data key="d0">2822637</data>
    </edge>
    <edge source="MAR" target="BEL">
      <data key="d0">84130</data>
    </edge>
    <edge source="MAR" target="CMR">
      <data key="d0">12020</data>
    </edge>
    <edge source="MAR" target="FRA">
      <data key="d0">269609</data>
    </edge>
    <edge source="MAR" target="DEU">
      <data key="d0">81876</data>
    </edge>
    <edge source="MAR" target="MRT">
      <data key="d0">144564</data>
    </edge>
    <edge source="MAR" target="PRT">
      <data key="d0">38673</data>
    </edge>
    <edge source="MAR" target="RUS">
      <data key="d0">106721</data>
    </edge>
    <edge source="MAR" target="SEN">
      <data key="d0">112549</data>
    </edge>
    <edge source="MAR" target="ESP">
      <data key="d0">35827</data>
    </edge>
    <edge source="MAR" target="TUN">
      <data key="d0">2301523</data>
    </edge>
    <edge source="MAR" target="EGY">
      <data key="d0">234342</data>
    </edge>
    <edge source="MAR" target="BFA">
      <data key="d0">12933</data>
    </edge>
    <edge source="NLD" target="DZA">
      <data key="d0">2578791</data>
    </edge>
    <edge source="NLD" target="AZE">
      <data key="d0">2418813</data>
    </edge>
    <edge source="NLD" target="ARG">
      <data key="d0">77963821</data>
    </edge>
    <edge source="NLD" target="AUS">
      <data key="d0">29636882</data>
    </edge>
    <edge source="NLD" target="AUT">
      <data key="d0">309356976</data>
    </edge>
    <edge source="NLD" target="ARM">
      <data key="d0">465375</data>
    </edge>
    <edge source="NLD" target="BEL">
      <data key="d0">5959447753</data>
    </edge>
    <edge source="NLD" target="BOL">
      <data key="d0">561000</data>
    </edge>
    <edge source="NLD" target="BRA">
      <data key="d0">142721205</data>
    </edge>
    <edge source="NLD" target="BGR">
      <data key="d0">11398854</data>
    </edge>
    <edge source="NLD" target="BDI">
      <data key="d0">45739</data>
    </edge>
    <edge source="NLD" target="BLR">
      <data key="d0">4517566</data>
    </edge>
    <edge source="NLD" target="CMR">
      <data key="d0">831969</data>
    </edge>
    <edge source="NLD" target="CAN">
      <data key="d0">20636050</data>
    </edge>
    <edge source="NLD" target="LKA">
      <data key="d0">1700982</data>
    </edge>
    <edge source="NLD" target="CHL">
      <data key="d0">67758734</data>
    </edge>
    <edge source="NLD" target="CHN">
      <data key="d0">628563514</data>
    </edge>
    <edge source="NLD" target="COL">
      <data key="d0">11907552</data>
    </edge>
    <edge source="NLD" target="CRI">
      <data key="d0">4716044</data>
    </edge>
    <edge source="NLD" target="HRV">
      <data key="d0">9605041</data>
    </edge>
    <edge source="NLD" target="CZE">
      <data key="d0">152882195</data>
    </edge>
    <edge source="NLD" target="BEN">
      <data key="d0">43017</data>
    </edge>
    <edge source="NLD" target="DNK">
      <data key="d0">85899378</data>
    </edge>
    <edge source="NLD" target="ECU">
      <data key="d0">9215298</data>
    </edge>
    <edge source="NLD" target="SLV">
      <data key="d0">629062</data>
    </edge>
    <edge source="NLD" target="ETH">
      <data key="d0">632951</data>
    </edge>
    <edge source="NLD" target="EST">
      <data key="d0">18632590</data>
    </edge>
    <edge source="NLD" target="FIN">
      <data key="d0">313509194</data>
    </edge>
    <edge source="NLD" target="FRA">
      <data key="d0">2203441229</data>
    </edge>
    <edge source="NLD" target="GEO">
      <data key="d0">298961</data>
    </edge>
    <edge source="NLD" target="DEU">
      <data key="d0">5406981493</data>
    </edge>
    <edge source="NLD" target="GHA">
      <data key="d0">2124134</data>
    </edge>
    <edge source="NLD" target="GRC">
      <data key="d0">80120760</data>
    </edge>
    <edge source="NLD" target="GTM">
      <data key="d0">1800038</data>
    </edge>
    <edge source="NLD" target="HND">
      <data key="d0">387184</data>
    </edge>
    <edge source="NLD" target="HKG">
      <data key="d0">23348647</data>
    </edge>
    <edge source="NLD" target="HUN">
      <data key="d0">38662809</data>
    </edge>
    <edge source="NLD" target="IDN">
      <data key="d0">18048302</data>
    </edge>
    <edge source="NLD" target="IRL">
      <data key="d0">86806664</data>
    </edge>
    <edge source="NLD" target="ISR">
      <data key="d0">70005949</data>
    </edge>
    <edge source="NLD" target="ITA">
      <data key="d0">1825634939</data>
    </edge>
    <edge source="NLD" target="CIV">
      <data key="d0">13728252</data>
    </edge>
    <edge source="NLD" target="JAM">
      <data key="d0">977574</data>
    </edge>
    <edge source="NLD" target="JPN">
      <data key="d0">145021417</data>
    </edge>
    <edge source="NLD" target="KAZ">
      <data key="d0">6307912</data>
    </edge>
    <edge source="NLD" target="JOR">
      <data key="d0">4555096</data>
    </edge>
    <edge source="NLD" target="KOR">
      <data key="d0">215097044</data>
    </edge>
    <edge source="NLD" target="KGZ">
      <data key="d0">13250</data>
    </edge>
    <edge source="NLD" target="LBN">
      <data key="d0">2490634</data>
    </edge>
    <edge source="NLD" target="LVA">
      <data key="d0">2120343</data>
    </edge>
    <edge source="NLD" target="LTU">
      <data key="d0">114263581</data>
    </edge>
    <edge source="NLD" target="MDG">
      <data key="d0">215348</data>
    </edge>
    <edge source="NLD" target="MWI">
      <data key="d0">64939</data>
    </edge>
    <edge source="NLD" target="MYS">
      <data key="d0">10757516</data>
    </edge>
    <edge source="NLD" target="MRT">
      <data key="d0">86004</data>
    </edge>
    <edge source="NLD" target="MUS">
      <data key="d0">62355</data>
    </edge>
    <edge source="NLD" target="MEX">
      <data key="d0">69190074</data>
    </edge>
    <edge source="NLD" target="MDA">
      <data key="d0">162168</data>
    </edge>
    <edge source="NLD" target="MAR">
      <data key="d0">30663898</data>
    </edge>
    <edge source="NLD" target="MOZ">
      <data key="d0">668202</data>
    </edge>
    <edge source="NLD" target="OMN">
      <data key="d0">3354677</data>
    </edge>
    <edge source="NLD" target="NZL">
      <data key="d0">5075029</data>
    </edge>
    <edge source="NLD" target="NIC">
      <data key="d0">132520</data>
    </edge>
    <edge source="NLD" target="NER">
      <data key="d0">72297</data>
    </edge>
    <edge source="NLD" target="NOR">
      <data key="d0">187687996</data>
    </edge>
    <edge source="NLD" target="PAK">
      <data key="d0">7846342</data>
    </edge>
    <edge source="NLD" target="PAN">
      <data key="d0">2033786</data>
    </edge>
    <edge source="NLD" target="PRY">
      <data key="d0">684122</data>
    </edge>
    <edge source="NLD" target="PER">
      <data key="d0">8430834</data>
    </edge>
    <edge source="NLD" target="PHL">
      <data key="d0">7539653</data>
    </edge>
    <edge source="NLD" target="POL">
      <data key="d0">406566872</data>
    </edge>
    <edge source="NLD" target="PRT">
      <data key="d0">344473920</data>
    </edge>
    <edge source="NLD" target="ROU">
      <data key="d0">25390956</data>
    </edge>
    <edge source="NLD" target="RUS">
      <data key="d0">112089665</data>
    </edge>
    <edge source="NLD" target="SAU">
      <data key="d0">59005682</data>
    </edge>
    <edge source="NLD" target="SEN">
      <data key="d0">1162768</data>
    </edge>
    <edge source="NLD" target="SRB">
      <data key="d0">8126523</data>
    </edge>
    <edge source="NLD" target="IND">
      <data key="d0">109133184</data>
    </edge>
    <edge source="NLD" target="SGP">
      <data key="d0">64288981</data>
    </edge>
    <edge source="NLD" target="SVK">
      <data key="d0">57894848</data>
    </edge>
    <edge source="NLD" target="VNM">
      <data key="d0">8612496</data>
    </edge>
    <edge source="NLD" target="SVN">
      <data key="d0">91115683</data>
    </edge>
    <edge source="NLD" target="ZAF">
      <data key="d0">79527299</data>
    </edge>
    <edge source="NLD" target="ESP">
      <data key="d0">703945684</data>
    </edge>
    <edge source="NLD" target="SWE">
      <data key="d0">368401231</data>
    </edge>
    <edge source="NLD" target="CHE">
      <data key="d0">206773222</data>
    </edge>
    <edge source="NLD" target="THA">
      <data key="d0">50374438</data>
    </edge>
    <edge source="NLD" target="TGO">
      <data key="d0">212164</data>
    </edge>
    <edge source="NLD" target="ARE">
      <data key="d0">45516714</data>
    </edge>
    <edge source="NLD" target="TUN">
      <data key="d0">11172098</data>
    </edge>
    <edge source="NLD" target="TUR">
      <data key="d0">293751333</data>
    </edge>
    <edge source="NLD" target="UGA">
      <data key="d0">126146</data>
    </edge>
    <edge source="NLD" target="UKR">
      <data key="d0">29760747</data>
    </edge>
    <edge source="NLD" target="MKD">
      <data key="d0">197678</data>
    </edge>
    <edge source="NLD" target="EGY">
      <data key="d0">50928651</data>
    </edge>
    <edge source="NLD" target="GBR">
      <data key="d0">1998913944</data>
    </edge>
    <edge source="NLD" target="TZA">
      <data key="d0">2312026</data>
    </edge>
    <edge source="NLD" target="USA">
      <data key="d0">1159860699</data>
    </edge>
    <edge source="NLD" target="BFA">
      <data key="d0">172805</data>
    </edge>
    <edge source="NLD" target="URY">
      <data key="d0">3383256</data>
    </edge>
    <edge source="NZL" target="ARG">
      <data key="d0">242318</data>
    </edge>
    <edge source="NZL" target="AUS">
      <data key="d0">8145986</data>
    </edge>
    <edge source="NZL" target="BOL">
      <data key="d0">11483</data>
    </edge>
    <edge source="NZL" target="BRA">
      <data key="d0">46444</data>
    </edge>
    <edge source="NZL" target="CAN">
      <data key="d0">24347</data>
    </edge>
    <edge source="NZL" target="CHN">
      <data key="d0">2613090</data>
    </edge>
    <edge source="NZL" target="CZE">
      <data key="d0">36473</data>
    </edge>
    <edge source="NZL" target="DNK">
      <data key="d0">715648</data>
    </edge>
    <edge source="NZL" target="ECU">
      <data key="d0">45438</data>
    </edge>
    <edge source="NZL" target="FRA">
      <data key="d0">478687</data>
    </edge>
    <edge source="NZL" target="DEU">
      <data key="d0">2965214</data>
    </edge>
    <edge source="NZL" target="HKG">
      <data key="d0">22439</data>
    </edge>
    <edge source="NZL" target="ITA">
      <data key="d0">1945482</data>
    </edge>
    <edge source="NZL" target="JPN">
      <data key="d0">29815021</data>
    </edge>
    <edge source="NZL" target="KOR">
      <data key="d0">3577691</data>
    </edge>
    <edge source="NZL" target="MYS">
      <data key="d0">37914</data>
    </edge>
    <edge source="NZL" target="MEX">
      <data key="d0">71237</data>
    </edge>
    <edge source="NZL" target="NLD">
      <data key="d0">69898</data>
    </edge>
    <edge source="NZL" target="PER">
      <data key="d0">65861</data>
    </edge>
    <edge source="NZL" target="IND">
      <data key="d0">1054105</data>
    </edge>
    <edge source="NZL" target="SGP">
      <data key="d0">386362</data>
    </edge>
    <edge source="NZL" target="ZAF">
      <data key="d0">569476</data>
    </edge>
    <edge source="NZL" target="ESP">
      <data key="d0">3815889</data>
    </edge>
    <edge source="NZL" target="CHE">
      <data key="d0">172293</data>
    </edge>
    <edge source="NZL" target="THA">
      <data key="d0">38192</data>
    </edge>
    <edge source="NZL" target="ARE">
      <data key="d0">26943</data>
    </edge>
    <edge source="NZL" target="GBR">
      <data key="d0">1156134</data>
    </edge>
    <edge source="NZL" target="USA">
      <data key="d0">3646961</data>
    </edge>
    <edge source="PAK" target="LKA">
      <data key="d0">7975289</data>
    </edge>
    <edge source="PAK" target="CHN">
      <data key="d0">4345145</data>
    </edge>
    <edge source="PAK" target="FRA">
      <data key="d0">2434622</data>
    </edge>
    <edge source="PAK" target="IDN">
      <data key="d0">2506616</data>
    </edge>
    <edge source="PAK" target="ITA">
      <data key="d0">69452</data>
    </edge>
    <edge source="PAK" target="JAM">
      <data key="d0">16963</data>
    </edge>
    <edge source="PAK" target="JOR">
      <data key="d0">61279</data>
    </edge>
    <edge source="PAK" target="KOR">
      <data key="d0">55716372</data>
    </edge>
    <edge source="PAK" target="LBN">
      <data key="d0">18803</data>
    </edge>
    <edge source="PAK" target="MYS">
      <data key="d0">4337261</data>
    </edge>
    <edge source="PAK" target="OMN">
      <data key="d0">5439845</data>
    </edge>
    <edge source="PAK" target="NLD">
      <data key="d0">20016367</data>
    </edge>
    <edge source="PAK" target="PHL">
      <data key="d0">10294268</data>
    </edge>
    <edge source="PAK" target="SAU">
      <data key="d0">5360945</data>
    </edge>
    <edge source="PAK" target="IND">
      <data key="d0">10211378</data>
    </edge>
    <edge source="PAK" target="SGP">
      <data key="d0">1120906</data>
    </edge>
    <edge source="PAK" target="VNM">
      <data key="d0">2072026</data>
    </edge>
    <edge source="PAK" target="ZAF">
      <data key="d0">2303790</data>
    </edge>
    <edge source="PAK" target="ESP">
      <data key="d0">2353338</data>
    </edge>
    <edge source="PAK" target="CHE">
      <data key="d0">2140566</data>
    </edge>
    <edge source="PAK" target="THA">
      <data key="d0">1713467</data>
    </edge>
    <edge source="PAK" target="ARE">
      <data key="d0">17522022</data>
    </edge>
    <edge source="PAK" target="TUR">
      <data key="d0">18037382</data>
    </edge>
    <edge source="PAK" target="EGY">
      <data key="d0">103060</data>
    </edge>
    <edge source="PAK" target="TZA">
      <data key="d0">58405</data>
    </edge>
    <edge source="PAK" target="USA">
      <data key="d0">39619</data>
    </edge>
    <edge source="PAN" target="BOL">
      <data key="d0">28500</data>
    </edge>
    <edge source="PAN" target="CHL">
      <data key="d0">103706</data>
    </edge>
    <edge source="PAN" target="COL">
      <data key="d0">741091</data>
    </edge>
    <edge source="PAN" target="CRI">
      <data key="d0">658314</data>
    </edge>
    <edge source="PAN" target="ECU">
      <data key="d0">1015151</data>
    </edge>
    <edge source="PAN" target="SLV">
      <data key="d0">103175</data>
    </edge>
    <edge source="PAN" target="GTM">
      <data key="d0">197973</data>
    </edge>
    <edge source="PAN" target="HND">
      <data key="d0">152858</data>
    </edge>
    <edge source="PAN" target="JAM">
      <data key="d0">16278</data>
    </edge>
    <edge source="PAN" target="NIC">
      <data key="d0">98592</data>
    </edge>
    <edge source="PAN" target="PER">
      <data key="d0">491299</data>
    </edge>
    <edge source="PAN" target="SGP">
      <data key="d0">26800</data>
    </edge>
    <edge source="PAN" target="USA">
      <data key="d0">3135103877</data>
    </edge>
    <edge source="PRY" target="ARG">
      <data key="d0">555652</data>
    </edge>
    <edge source="PRY" target="BRA">
      <data key="d0">6574537</data>
    </edge>
    <edge source="PRY" target="ITA">
      <data key="d0">27500</data>
    </edge>
    <edge source="PRY" target="MEX">
      <data key="d0">88326</data>
    </edge>
    <edge source="PRY" target="IND">
      <data key="d0">224891</data>
    </edge>
    <edge source="PRY" target="URY">
      <data key="d0">10420</data>
    </edge>
    <edge source="PER" target="ARG">
      <data key="d0">515216</data>
    </edge>
    <edge source="PER" target="BOL">
      <data key="d0">6344795</data>
    </edge>
    <edge source="PER" target="BRA">
      <data key="d0">49758</data>
    </edge>
    <edge source="PER" target="CAN">
      <data key="d0">96809</data>
    </edge>
    <edge source="PER" target="CHL">
      <data key="d0">3413038</data>
    </edge>
    <edge source="PER" target="CHN">
      <data key="d0">27331</data>
    </edge>
    <edge source="PER" target="COL">
      <data key="d0">28199061</data>
    </edge>
    <edge source="PER" target="ECU">
      <data key="d0">23453578</data>
    </edge>
    <edge source="PER" target="FIN">
      <data key="d0">2641540</data>
    </edge>
    <edge source="PER" target="FRA">
      <data key="d0">2613071</data>
    </edge>
    <edge source="PER" target="GEO">
      <data key="d0">59939</data>
    </edge>
    <edge source="PER" target="DEU">
      <data key="d0">22723</data>
    </edge>
    <edge source="PER" target="GTM">
      <data key="d0">247345</data>
    </edge>
    <edge source="PER" target="ITA">
      <data key="d0">12843</data>
    </edge>
    <edge source="PER" target="MEX">
      <data key="d0">223246</data>
    </edge>
    <edge source="PER" target="NLD">
      <data key="d0">37710120</data>
    </edge>
    <edge source="PER" target="PAN">
      <data key="d0">5428650</data>
    </edge>
    <edge source="PER" target="ESP">
      <data key="d0">124216</data>
    </edge>
    <edge source="PER" target="CHE">
      <data key="d0">13263</data>
    </edge>
    <edge source="PER" target="ARE">
      <data key="d0">28500</data>
    </edge>
    <edge source="PER" target="USA">
      <data key="d0">570873</data>
    </edge>
    <edge source="PHL" target="AUS">
      <data key="d0">2780428</data>
    </edge>
    <edge source="PHL" target="BEL">
      <data key="d0">67056</data>
    </edge>
    <edge source="PHL" target="BRA">
      <data key="d0">239962</data>
    </edge>
    <edge source="PHL" target="CAN">
      <data key="d0">193596</data>
    </edge>
    <edge source="PHL" target="LKA">
      <data key="d0">64305</data>
    </edge>
    <edge source="PHL" target="CHN">
      <data key="d0">70432707</data>
    </edge>
    <edge source="PHL" target="DNK">
      <data key="d0">415668</data>
    </edge>
    <edge source="PHL" target="FRA">
      <data key="d0">20700</data>
    </edge>
    <edge source="PHL" target="DEU">
      <data key="d0">7886699</data>
    </edge>
    <edge source="PHL" target="GHA">
      <data key="d0">140740</data>
    </edge>
    <edge source="PHL" target="HKG">
      <data key="d0">650586</data>
    </edge>
    <edge source="PHL" target="IDN">
      <data key="d0">5345729</data>
    </edge>
    <edge source="PHL" target="IRL">
      <data key="d0">96433</data>
    </edge>
    <edge source="PHL" target="CIV">
      <data key="d0">39200</data>
    </edge>
    <edge source="PHL" target="JPN">
      <data key="d0">30418523</data>
    </edge>
    <edge source="PHL" target="KOR">
      <data key="d0">37535623</data>
    </edge>
    <edge source="PHL" target="LBN">
      <data key="d0">10651</data>
    </edge>
    <edge source="PHL" target="MYS">
      <data key="d0">2371276</data>
    </edge>
    <edge source="PHL" target="MEX">
      <data key="d0">671205</data>
    </edge>
    <edge source="PHL" target="NLD">
      <data key="d0">73992580</data>
    </edge>
    <edge source="PHL" target="NZL">
      <data key="d0">170113</data>
    </edge>
    <edge source="PHL" target="PAK">
      <data key="d0">74906</data>
    </edge>
    <edge source="PHL" target="RUS">
      <data key="d0">739626</data>
    </edge>
    <edge source="PHL" target="IND">
      <data key="d0">348948</data>
    </edge>
    <edge source="PHL" target="SGP">
      <data key="d0">4321543</data>
    </edge>
    <edge source="PHL" target="VNM">
      <data key="d0">568192</data>
    </edge>
    <edge source="PHL" target="ZAF">
      <data key="d0">1103364</data>
    </edge>
    <edge source="PHL" target="ESP">
      <data key="d0">3382149</data>
    </edge>
    <edge source="PHL" target="CHE">
      <data key="d0">26017</data>
    </edge>
    <edge source="PHL" target="THA">
      <data key="d0">27461971</data>
    </edge>
    <edge source="PHL" target="ARE">
      <data key="d0">668024</data>
    </edge>
    <edge source="PHL" target="TUR">
      <data key="d0">58620</data>
    </edge>
    <edge source="PHL" target="UKR">
      <data key="d0">112808</data>
    </edge>
    <edge source="PHL" target="GBR">
      <data key="d0">844079</data>
    </edge>
    <edge source="PHL" target="USA">
      <data key="d0">20361655</data>
    </edge>
    <edge source="POL" target="ALB">
      <data key="d0">528628</data>
    </edge>
    <edge source="POL" target="DZA">
      <data key="d0">7861857</data>
    </edge>
    <edge source="POL" target="AZE">
      <data key="d0">151142</data>
    </edge>
    <edge source="POL" target="ARG">
      <data key="d0">1962846</data>
    </edge>
    <edge source="POL" target="AUS">
      <data key="d0">4235440</data>
    </edge>
    <edge source="POL" target="AUT">
      <data key="d0">16255260</data>
    </edge>
    <edge source="POL" target="ARM">
      <data key="d0">81968</data>
    </edge>
    <edge source="POL" target="BEL">
      <data key="d0">75119940</data>
    </edge>
    <edge source="POL" target="BRA">
      <data key="d0">14277568</data>
    </edge>
    <edge source="POL" target="BGR">
      <data key="d0">4051887</data>
    </edge>
    <edge source="POL" target="BLR">
      <data key="d0">24960561</data>
    </edge>
    <edge source="POL" target="CMR">
      <data key="d0">686294</data>
    </edge>
    <edge source="POL" target="CAN">
      <data key="d0">1069758</data>
    </edge>
    <edge source="POL" target="CHL">
      <data key="d0">1706161</data>
    </edge>
    <edge source="POL" target="CHN">
      <data key="d0">118955309</data>
    </edge>
    <edge source="POL" target="COL">
      <data key="d0">6234349</data>
    </edge>
    <edge source="POL" target="CRI">
      <data key="d0">112975</data>
    </edge>
    <edge source="POL" target="HRV">
      <data key="d0">775776</data>
    </edge>
    <edge source="POL" target="CZE">
      <data key="d0">159542083</data>
    </edge>
    <edge source="POL" target="DNK">
      <data key="d0">2502270</data>
    </edge>
    <edge source="POL" target="ECU">
      <data key="d0">1076667</data>
    </edge>
    <edge source="POL" target="SLV">
      <data key="d0">233596</data>
    </edge>
    <edge source="POL" target="ETH">
      <data key="d0">105200</data>
    </edge>
    <edge source="POL" target="EST">
      <data key="d0">3538498</data>
    </edge>
    <edge source="POL" target="FIN">
      <data key="d0">4743241</data>
    </edge>
    <edge source="POL" target="FRA">
      <data key="d0">33490823</data>
    </edge>
    <edge source="POL" target="GEO">
      <data key="d0">183238</data>
    </edge>
    <edge source="POL" target="GMB">
      <data key="d0">171180</data>
    </edge>
    <edge source="POL" target="DEU">
      <data key="d0">480873066</data>
    </edge>
    <edge source="POL" target="GHA">
      <data key="d0">529935</data>
    </edge>
    <edge source="POL" target="GRC">
      <data key="d0">2306917</data>
    </edge>
    <edge source="POL" target="GTM">
      <data key="d0">836139</data>
    </edge>
    <edge source="POL" target="HND">
      <data key="d0">189222</data>
    </edge>
    <edge source="POL" target="HKG">
      <data key="d0">679646</data>
    </edge>
    <edge source="POL" target="HUN">
      <data key="d0">33437218</data>
    </edge>
    <edge source="POL" target="IDN">
      <data key="d0">14155269</data>
    </edge>
    <edge source="POL" target="IRL">
      <data key="d0">1690443</data>
    </edge>
    <edge source="POL" target="ISR">
      <data key="d0">583858</data>
    </edge>
    <edge source="POL" target="ITA">
      <data key="d0">81444239</data>
    </edge>
    <edge source="POL" target="CIV">
      <data key="d0">375102</data>
    </edge>
    <edge source="POL" target="JAM">
      <data key="d0">106960</data>
    </edge>
    <edge source="POL" target="JPN">
      <data key="d0">4898212</data>
    </edge>
    <edge source="POL" target="KAZ">
      <data key="d0">2368053</data>
    </edge>
    <edge source="POL" target="JOR">
      <data key="d0">134079</data>
    </edge>
    <edge source="POL" target="KOR">
      <data key="d0">4335545</data>
    </edge>
    <edge source="POL" target="KGZ">
      <data key="d0">276437</data>
    </edge>
    <edge source="POL" target="LBN">
      <data key="d0">386279</data>
    </edge>
    <edge source="POL" target="LVA">
      <data key="d0">3658048</data>
    </edge>
    <edge source="POL" target="LTU">
      <data key="d0">85337005</data>
    </edge>
    <edge source="POL" target="MDG">
      <data key="d0">115820</data>
    </edge>
    <edge source="POL" target="MWI">
      <data key="d0">68040</data>
    </edge>
    <edge source="POL" target="MYS">
      <data key="d0">621105</data>
    </edge>
    <edge source="POL" target="MRT">
      <data key="d0">56690</data>
    </edge>
    <edge source="POL" target="MEX">
      <data key="d0">3379388</data>
    </edge>
    <edge source="POL" target="MDA">
      <data key="d0">907760</data>
    </edge>
    <edge source="POL" target="MAR">
      <data key="d0">5466930</data>
    </edge>
    <edge source="POL" target="MOZ">
      <data key="d0">190300</data>
    </edge>
    <edge source="POL" target="OMN">
      <data key="d0">47990024</data>
    </edge>
    <edge source="POL" target="NLD">
      <data key="d0">25733060</data>
    </edge>
    <edge source="POL" target="NZL">
      <data key="d0">334400</data>
    </edge>
    <edge source="POL" target="NIC">
      <data key="d0">18164</data>
    </edge>
    <edge source="POL" target="NOR">
      <data key="d0">8299932</data>
    </edge>
    <edge source="POL" target="PAK">
      <data key="d0">300676</data>
    </edge>
    <edge source="POL" target="PRY">
      <data key="d0">476910</data>
    </edge>
    <edge source="POL" target="PER">
      <data key="d0">313018</data>
    </edge>
    <edge source="POL" target="PHL">
      <data key="d0">12158</data>
    </edge>
    <edge source="POL" target="PRT">
      <data key="d0">11716835</data>
    </edge>
    <edge source="POL" target="ROU">
      <data key="d0">23753818</data>
    </edge>
    <edge source="POL" target="RUS">
      <data key="d0">135784061</data>
    </edge>
    <edge source="POL" target="SAU">
      <data key="d0">1631644</data>
    </edge>
    <edge source="POL" target="SEN">
      <data key="d0">1239221</data>
    </edge>
    <edge source="POL" target="SRB">
      <data key="d0">1917333</data>
    </edge>
    <edge source="POL" target="IND">
      <data key="d0">27309539</data>
    </edge>
    <edge source="POL" target="SGP">
      <data key="d0">68680</data>
    </edge>
    <edge source="POL" target="SVK">
      <data key="d0">23910175</data>
    </edge>
    <edge source="POL" target="VNM">
      <data key="d0">954405</data>
    </edge>
    <edge source="POL" target="SVN">
      <data key="d0">10575479</data>
    </edge>
    <edge source="POL" target="ZAF">
      <data key="d0">1300109</data>
    </edge>
    <edge source="POL" target="ESP">
      <data key="d0">24412293</data>
    </edge>
    <edge source="POL" target="SWE">
      <data key="d0">9763013</data>
    </edge>
    <edge source="POL" target="CHE">
      <data key="d0">14252446</data>
    </edge>
    <edge source="POL" target="THA">
      <data key="d0">1958459</data>
    </edge>
    <edge source="POL" target="TGO">
      <data key="d0">284800</data>
    </edge>
    <edge source="POL" target="ARE">
      <data key="d0">3958493</data>
    </edge>
    <edge source="POL" target="TUN">
      <data key="d0">3180950</data>
    </edge>
    <edge source="POL" target="TUR">
      <data key="d0">87394425</data>
    </edge>
    <edge source="POL" target="UKR">
      <data key="d0">51055502</data>
    </edge>
    <edge source="POL" target="MKD">
      <data key="d0">207650</data>
    </edge>
    <edge source="POL" target="EGY">
      <data key="d0">9807806</data>
    </edge>
    <edge source="POL" target="GBR">
      <data key="d0">20176463</data>
    </edge>
    <edge source="POL" target="TZA">
      <data key="d0">2741210</data>
    </edge>
    <edge source="POL" target="USA">
      <data key="d0">24310238</data>
    </edge>
    <edge source="POL" target="URY">
      <data key="d0">407320</data>
    </edge>
    <edge source="PRT" target="AUT">
      <data key="d0">430113</data>
    </edge>
    <edge source="PRT" target="BEL">
      <data key="d0">62186544</data>
    </edge>
    <edge source="PRT" target="BRA">
      <data key="d0">6954141</data>
    </edge>
    <edge source="PRT" target="BLR">
      <data key="d0">1155227</data>
    </edge>
    <edge source="PRT" target="CAN">
      <data key="d0">6340574</data>
    </edge>
    <edge source="PRT" target="CHL">
      <data key="d0">58176</data>
    </edge>
    <edge source="PRT" target="CHN">
      <data key="d0">9882857</data>
    </edge>
    <edge source="PRT" target="COL">
      <data key="d0">3146895</data>
    </edge>
    <edge source="PRT" target="FRA">
      <data key="d0">72487293</data>
    </edge>
    <edge source="PRT" target="DEU">
      <data key="d0">93063154</data>
    </edge>
    <edge source="PRT" target="GRC">
      <data key="d0">23407493</data>
    </edge>
    <edge source="PRT" target="HKG">
      <data key="d0">651313</data>
    </edge>
    <edge source="PRT" target="HUN">
      <data key="d0">13649331</data>
    </edge>
    <edge source="PRT" target="IRL">
      <data key="d0">707837</data>
    </edge>
    <edge source="PRT" target="ITA">
      <data key="d0">69187862</data>
    </edge>
    <edge source="PRT" target="JPN">
      <data key="d0">44898416</data>
    </edge>
    <edge source="PRT" target="KOR">
      <data key="d0">1763285</data>
    </edge>
    <edge source="PRT" target="MYS">
      <data key="d0">86903</data>
    </edge>
    <edge source="PRT" target="MEX">
      <data key="d0">49150835</data>
    </edge>
    <edge source="PRT" target="MAR">
      <data key="d0">15374626</data>
    </edge>
    <edge source="PRT" target="MOZ">
      <data key="d0">425831</data>
    </edge>
    <edge source="PRT" target="OMN">
      <data key="d0">52881919</data>
    </edge>
    <edge source="PRT" target="NLD">
      <data key="d0">128649789</data>
    </edge>
    <edge source="PRT" target="PAK">
      <data key="d0">35741</data>
    </edge>
    <edge source="PRT" target="POL">
      <data key="d0">222076</data>
    </edge>
    <edge source="PRT" target="RUS">
      <data key="d0">63756</data>
    </edge>
    <edge source="PRT" target="IND">
      <data key="d0">377626</data>
    </edge>
    <edge source="PRT" target="SGP">
      <data key="d0">15792</data>
    </edge>
    <edge source="PRT" target="SVK">
      <data key="d0">979343</data>
    </edge>
    <edge source="PRT" target="ZAF">
      <data key="d0">1534758</data>
    </edge>
    <edge source="PRT" target="ESP">
      <data key="d0">249287292</data>
    </edge>
    <edge source="PRT" target="SWE">
      <data key="d0">548362</data>
    </edge>
    <edge source="PRT" target="CHE">
      <data key="d0">850456</data>
    </edge>
    <edge source="PRT" target="ARE">
      <data key="d0">7543534</data>
    </edge>
    <edge source="PRT" target="TUN">
      <data key="d0">375766</data>
    </edge>
    <edge source="PRT" target="TUR">
      <data key="d0">63981591</data>
    </edge>
    <edge source="PRT" target="UKR">
      <data key="d0">612104</data>
    </edge>
    <edge source="PRT" target="GBR">
      <data key="d0">16372864</data>
    </edge>
    <edge source="PRT" target="USA">
      <data key="d0">33508698</data>
    </edge>
    <edge source="PRT" target="BFA">
      <data key="d0">12429</data>
    </edge>
    <edge source="ROU" target="ARG">
      <data key="d0">27832</data>
    </edge>
    <edge source="ROU" target="AUT">
      <data key="d0">5788039</data>
    </edge>
    <edge source="ROU" target="BEL">
      <data key="d0">715981</data>
    </edge>
    <edge source="ROU" target="BRA">
      <data key="d0">173758</data>
    </edge>
    <edge source="ROU" target="BGR">
      <data key="d0">8946701</data>
    </edge>
    <edge source="ROU" target="BLR">
      <data key="d0">810863</data>
    </edge>
    <edge source="ROU" target="CAN">
      <data key="d0">26324</data>
    </edge>
    <edge source="ROU" target="CHN">
      <data key="d0">826821</data>
    </edge>
    <edge source="ROU" target="COL">
      <data key="d0">30960</data>
    </edge>
    <edge source="ROU" target="CRI">
      <data key="d0">21168</data>
    </edge>
    <edge source="ROU" target="CZE">
      <data key="d0">3368820</data>
    </edge>
    <edge source="ROU" target="DNK">
      <data key="d0">18689</data>
    </edge>
    <edge source="ROU" target="FRA">
      <data key="d0">315499</data>
    </edge>
    <edge source="ROU" target="GEO">
      <data key="d0">13144</data>
    </edge>
    <edge source="ROU" target="DEU">
      <data key="d0">10397491</data>
    </edge>
    <edge source="ROU" target="GRC">
      <data key="d0">1769173</data>
    </edge>
    <edge source="ROU" target="GTM">
      <data key="d0">155008</data>
    </edge>
    <edge source="ROU" target="HKG">
      <data key="d0">27437</data>
    </edge>
    <edge source="ROU" target="HUN">
      <data key="d0">4051358</data>
    </edge>
    <edge source="ROU" target="IDN">
      <data key="d0">95405</data>
    </edge>
    <edge source="ROU" target="ISR">
      <data key="d0">2390728</data>
    </edge>
    <edge source="ROU" target="ITA">
      <data key="d0">27614751</data>
    </edge>
    <edge source="ROU" target="KOR">
      <data key="d0">181888</data>
    </edge>
    <edge source="ROU" target="LVA">
      <data key="d0">129603</data>
    </edge>
    <edge source="ROU" target="LTU">
      <data key="d0">1126202</data>
    </edge>
    <edge source="ROU" target="MYS">
      <data key="d0">104767</data>
    </edge>
    <edge source="ROU" target="MDA">
      <data key="d0">1746643</data>
    </edge>
    <edge source="ROU" target="MAR">
      <data key="d0">116779</data>
    </edge>
    <edge source="ROU" target="NLD">
      <data key="d0">29592144</data>
    </edge>
    <edge source="ROU" target="PAK">
      <data key="d0">161896</data>
    </edge>
    <edge source="ROU" target="PAN">
      <data key="d0">64291</data>
    </edge>
    <edge source="ROU" target="PRY">
      <data key="d0">61920</data>
    </edge>
    <edge source="ROU" target="PER">
      <data key="d0">13720</data>
    </edge>
    <edge source="ROU" target="POL">
      <data key="d0">66745876</data>
    </edge>
    <edge source="ROU" target="PRT">
      <data key="d0">181923</data>
    </edge>
    <edge source="ROU" target="RUS">
      <data key="d0">1963702</data>
    </edge>
    <edge source="ROU" target="SAU">
      <data key="d0">35432</data>
    </edge>
    <edge source="ROU" target="SRB">
      <data key="d0">20596184</data>
    </edge>
    <edge source="ROU" target="IND">
      <data key="d0">1605898</data>
    </edge>
    <edge source="ROU" target="SVK">
      <data key="d0">695389</data>
    </edge>
    <edge source="ROU" target="VNM">
      <data key="d0">20996</data>
    </edge>
    <edge source="ROU" target="SVN">
      <data key="d0">414741</data>
    </edge>
    <edge source="ROU" target="ESP">
      <data key="d0">4147426</data>
    </edge>
    <edge source="ROU" target="CHE">
      <data key="d0">106298</data>
    </edge>
    <edge source="ROU" target="THA">
      <data key="d0">38467</data>
    </edge>
    <edge source="ROU" target="ARE">
      <data key="d0">390325</data>
    </edge>
    <edge source="ROU" target="TUN">
      <data key="d0">101981</data>
    </edge>
    <edge source="ROU" target="TUR">
      <data key="d0">43702504</data>
    </edge>
    <edge source="ROU" target="UKR">
      <data key="d0">2598743</data>
    </edge>
    <edge source="ROU" target="MKD">
      <data key="d0">329010</data>
    </edge>
    <edge source="ROU" target="EGY">
      <data key="d0">185318</data>
    </edge>
    <edge source="ROU" target="GBR">
      <data key="d0">456811</data>
    </edge>
    <edge source="ROU" target="TZA">
      <data key="d0">14112</data>
    </edge>
    <edge source="ROU" target="USA">
      <data key="d0">9601354</data>
    </edge>
    <edge source="RUS" target="AZE">
      <data key="d0">5441143</data>
    </edge>
    <edge source="RUS" target="ARG">
      <data key="d0">672895</data>
    </edge>
    <edge source="RUS" target="AUS">
      <data key="d0">2384772</data>
    </edge>
    <edge source="RUS" target="AUT">
      <data key="d0">753675</data>
    </edge>
    <edge source="RUS" target="ARM">
      <data key="d0">2640318</data>
    </edge>
    <edge source="RUS" target="BEL">
      <data key="d0">30950617</data>
    </edge>
    <edge source="RUS" target="BRA">
      <data key="d0">6038755</data>
    </edge>
    <edge source="RUS" target="BGR">
      <data key="d0">4981534</data>
    </edge>
    <edge source="RUS" target="BLR">
      <data key="d0">225846041</data>
    </edge>
    <edge source="RUS" target="CAN">
      <data key="d0">1022328</data>
    </edge>
    <edge source="RUS" target="CHN">
      <data key="d0">790062076</data>
    </edge>
    <edge source="RUS" target="COL">
      <data key="d0">1527129</data>
    </edge>
    <edge source="RUS" target="HRV">
      <data key="d0">174103</data>
    </edge>
    <edge source="RUS" target="CZE">
      <data key="d0">33418115</data>
    </edge>
    <edge source="RUS" target="DNK">
      <data key="d0">214126</data>
    </edge>
    <edge source="RUS" target="EST">
      <data key="d0">29153878</data>
    </edge>
    <edge source="RUS" target="FIN">
      <data key="d0">1276415288</data>
    </edge>
    <edge source="RUS" target="FRA">
      <data key="d0">4863613</data>
    </edge>
    <edge source="RUS" target="GEO">
      <data key="d0">205535</data>
    </edge>
    <edge source="RUS" target="DEU">
      <data key="d0">33291634</data>
    </edge>
    <edge source="RUS" target="GRC">
      <data key="d0">1208755</data>
    </edge>
    <edge source="RUS" target="HND">
      <data key="d0">23312</data>
    </edge>
    <edge source="RUS" target="HKG">
      <data key="d0">79690</data>
    </edge>
    <edge source="RUS" target="HUN">
      <data key="d0">70479802</data>
    </edge>
    <edge source="RUS" target="IDN">
      <data key="d0">14294050</data>
    </edge>
    <edge source="RUS" target="IRL">
      <data key="d0">16731</data>
    </edge>
    <edge source="RUS" target="ISR">
      <data key="d0">8221304</data>
    </edge>
    <edge source="RUS" target="ITA">
      <data key="d0">12918003</data>
    </edge>
    <edge source="RUS" target="JPN">
      <data key="d0">5396997</data>
    </edge>
    <edge source="RUS" target="KAZ">
      <data key="d0">101201034</data>
    </edge>
    <edge source="RUS" target="KOR">
      <data key="d0">6506267</data>
    </edge>
    <edge source="RUS" target="KGZ">
      <data key="d0">1588432</data>
    </edge>
    <edge source="RUS" target="LBN">
      <data key="d0">2706463</data>
    </edge>
    <edge source="RUS" target="LVA">
      <data key="d0">102496572</data>
    </edge>
    <edge source="RUS" target="LTU">
      <data key="d0">67189330</data>
    </edge>
    <edge source="RUS" target="MYS">
      <data key="d0">2873767</data>
    </edge>
    <edge source="RUS" target="MEX">
      <data key="d0">560612</data>
    </edge>
    <edge source="RUS" target="MDA">
      <data key="d0">1363737</data>
    </edge>
    <edge source="RUS" target="MAR">
      <data key="d0">232443</data>
    </edge>
    <edge source="RUS" target="NLD">
      <data key="d0">241261468</data>
    </edge>
    <edge source="RUS" target="PAK">
      <data key="d0">974684</data>
    </edge>
    <edge source="RUS" target="PAN">
      <data key="d0">9244581</data>
    </edge>
    <edge source="RUS" target="PER">
      <data key="d0">64305</data>
    </edge>
    <edge source="RUS" target="PHL">
      <data key="d0">53898</data>
    </edge>
    <edge source="RUS" target="POL">
      <data key="d0">205525595</data>
    </edge>
    <edge source="RUS" target="PRT">
      <data key="d0">5094737</data>
    </edge>
    <edge source="RUS" target="ROU">
      <data key="d0">33938741</data>
    </edge>
    <edge source="RUS" target="SAU">
      <data key="d0">129560</data>
    </edge>
    <edge source="RUS" target="SRB">
      <data key="d0">1073805</data>
    </edge>
    <edge source="RUS" target="IND">
      <data key="d0">46130265</data>
    </edge>
    <edge source="RUS" target="SGP">
      <data key="d0">60642</data>
    </edge>
    <edge source="RUS" target="SVK">
      <data key="d0">71473206</data>
    </edge>
    <edge source="RUS" target="VNM">
      <data key="d0">105314</data>
    </edge>
    <edge source="RUS" target="SVN">
      <data key="d0">5795240</data>
    </edge>
    <edge source="RUS" target="ZAF">
      <data key="d0">243712</data>
    </edge>
    <edge source="RUS" target="ESP">
      <data key="d0">7675736</data>
    </edge>
    <edge source="RUS" target="CHE">
      <data key="d0">3811338</data>
    </edge>
    <edge source="RUS" target="THA">
      <data key="d0">2694775</data>
    </edge>
    <edge source="RUS" target="ARE">
      <data key="d0">165660</data>
    </edge>
    <edge source="RUS" target="TUN">
      <data key="d0">1528443</data>
    </edge>
    <edge source="RUS" target="TUR">
      <data key="d0">602152529</data>
    </edge>
    <edge source="RUS" target="UKR">
      <data key="d0">335399058</data>
    </edge>
    <edge source="RUS" target="EGY">
      <data key="d0">1437254</data>
    </edge>
    <edge source="RUS" target="GBR">
      <data key="d0">2946479</data>
    </edge>
    <edge source="RUS" target="USA">
      <data key="d0">16930977</data>
    </edge>
    <edge source="RUS" target="URY">
      <data key="d0">459928</data>
    </edge>
    <edge source="IND" target="ALB">
      <data key="d0">117888</data>
    </edge>
    <edge source="IND" target="DZA">
      <data key="d0">13299988</data>
    </edge>
    <edge source="IND" target="AZE">
      <data key="d0">94492</data>
    </edge>
    <edge source="IND" target="ARG">
      <data key="d0">65288854</data>
    </edge>
    <edge source="IND" target="AUS">
      <data key="d0">68812288</data>
    </edge>
    <edge source="IND" target="AUT">
      <data key="d0">36041634</data>
    </edge>
    <edge source="IND" target="ARM">
      <data key="d0">46755</data>
    </edge>
    <edge source="IND" target="BEL">
      <data key="d0">310527460</data>
    </edge>
    <edge source="IND" target="BOL">
      <data key="d0">784392</data>
    </edge>
    <edge source="IND" target="BRA">
      <data key="d0">280542541</data>
    </edge>
    <edge source="IND" target="BGR">
      <data key="d0">26956367</data>
    </edge>
    <edge source="IND" target="BDI">
      <data key="d0">609002</data>
    </edge>
    <edge source="IND" target="BLR">
      <data key="d0">1942097</data>
    </edge>
    <edge source="IND" target="KHM">
      <data key="d0">239530</data>
    </edge>
    <edge source="IND" target="CMR">
      <data key="d0">12932337</data>
    </edge>
    <edge source="IND" target="CAN">
      <data key="d0">185633086</data>
    </edge>
    <edge source="IND" target="CAF">
      <data key="d0">19844</data>
    </edge>
    <edge source="IND" target="LKA">
      <data key="d0">21295585</data>
    </edge>
    <edge source="IND" target="CHL">
      <data key="d0">13222092</data>
    </edge>
    <edge source="IND" target="CHN">
      <data key="d0">973664676</data>
    </edge>
    <edge source="IND" target="COL">
      <data key="d0">46871013</data>
    </edge>
    <edge source="IND" target="CRI">
      <data key="d0">3344985</data>
    </edge>
    <edge source="IND" target="HRV">
      <data key="d0">16482441</data>
    </edge>
    <edge source="IND" target="CZE">
      <data key="d0">28521665</data>
    </edge>
    <edge source="IND" target="BEN">
      <data key="d0">444854</data>
    </edge>
    <edge source="IND" target="DNK">
      <data key="d0">26365802</data>
    </edge>
    <edge source="IND" target="ECU">
      <data key="d0">3703281</data>
    </edge>
    <edge source="IND" target="SLV">
      <data key="d0">1520231</data>
    </edge>
    <edge source="IND" target="ETH">
      <data key="d0">2674698</data>
    </edge>
    <edge source="IND" target="EST">
      <data key="d0">270599</data>
    </edge>
    <edge source="IND" target="FIN">
      <data key="d0">21162205</data>
    </edge>
    <edge source="IND" target="FRA">
      <data key="d0">145108281</data>
    </edge>
    <edge source="IND" target="GEO">
      <data key="d0">476134</data>
    </edge>
    <edge source="IND" target="GMB">
      <data key="d0">25045</data>
    </edge>
    <edge source="IND" target="DEU">
      <data key="d0">498703053</data>
    </edge>
    <edge source="IND" target="GHA">
      <data key="d0">48975893</data>
    </edge>
    <edge source="IND" target="GRC">
      <data key="d0">28115394</data>
    </edge>
    <edge source="IND" target="GTM">
      <data key="d0">4690567</data>
    </edge>
    <edge source="IND" target="HND">
      <data key="d0">264525</data>
    </edge>
    <edge source="IND" target="HKG">
      <data key="d0">22781275</data>
    </edge>
    <edge source="IND" target="HUN">
      <data key="d0">76198978</data>
    </edge>
    <edge source="IND" target="IDN">
      <data key="d0">704292886</data>
    </edge>
    <edge source="IND" target="IRL">
      <data key="d0">116641565</data>
    </edge>
    <edge source="IND" target="ISR">
      <data key="d0">222232366</data>
    </edge>
    <edge source="IND" target="ITA">
      <data key="d0">216085217</data>
    </edge>
    <edge source="IND" target="CIV">
      <data key="d0">4259027</data>
    </edge>
    <edge source="IND" target="JAM">
      <data key="d0">197875</data>
    </edge>
    <edge source="IND" target="JPN">
      <data key="d0">259490501</data>
    </edge>
    <edge source="IND" target="KAZ">
      <data key="d0">1332279</data>
    </edge>
    <edge source="IND" target="JOR">
      <data key="d0">23566351</data>
    </edge>
    <edge source="IND" target="KOR">
      <data key="d0">316998344</data>
    </edge>
    <edge source="IND" target="KGZ">
      <data key="d0">15199</data>
    </edge>
    <edge source="IND" target="LBN">
      <data key="d0">6386668</data>
    </edge>
    <edge source="IND" target="LVA">
      <data key="d0">3368017</data>
    </edge>
    <edge source="IND" target="LTU">
      <data key="d0">713775</data>
    </edge>
    <edge source="IND" target="MDG">
      <data key="d0">268579</data>
    </edge>
    <edge source="IND" target="MWI">
      <data key="d0">1029537</data>
    </edge>
    <edge source="IND" target="MYS">
      <data key="d0">385343069</data>
    </edge>
    <edge source="IND" target="MUS">
      <data key="d0">744394</data>
    </edge>
    <edge source="IND" target="MEX">
      <data key="d0">167057999</data>
    </edge>
    <edge source="IND" target="MDA">
      <data key="d0">75003</data>
    </edge>
    <edge source="IND" target="MAR">
      <data key="d0">11567915</data>
    </edge>
    <edge source="IND" target="MOZ">
      <data key="d0">1336146</data>
    </edge>
    <edge source="IND" target="OMN">
      <data key="d0">11318278</data>
    </edge>
    <edge source="IND" target="NAM">
      <data key="d0">52182</data>
    </edge>
    <edge source="IND" target="NLD">
      <data key="d0">369910820</data>
    </edge>
    <edge source="IND" target="NZL">
      <data key="d0">4111561</data>
    </edge>
    <edge source="IND" target="NIC">
      <data key="d0">85960</data>
    </edge>
    <edge source="IND" target="NER">
      <data key="d0">669128</data>
    </edge>
    <edge source="IND" target="NOR">
      <data key="d0">4144779</data>
    </edge>
    <edge source="IND" target="PAK">
      <data key="d0">250266671</data>
    </edge>
    <edge source="IND" target="PAN">
      <data key="d0">552935</data>
    </edge>
    <edge source="IND" target="PRY">
      <data key="d0">6842901</data>
    </edge>
    <edge source="IND" target="PER">
      <data key="d0">13840151</data>
    </edge>
    <edge source="IND" target="PHL">
      <data key="d0">24141863</data>
    </edge>
    <edge source="IND" target="POL">
      <data key="d0">61704392</data>
    </edge>
    <edge source="IND" target="PRT">
      <data key="d0">18618369</data>
    </edge>
    <edge source="IND" target="ROU">
      <data key="d0">6023252</data>
    </edge>
    <edge source="IND" target="RUS">
      <data key="d0">41319361</data>
    </edge>
    <edge source="IND" target="SAU">
      <data key="d0">297929441</data>
    </edge>
    <edge source="IND" target="SEN">
      <data key="d0">1523067</data>
    </edge>
    <edge source="IND" target="SRB">
      <data key="d0">9353825</data>
    </edge>
    <edge source="IND" target="SGP">
      <data key="d0">604551186</data>
    </edge>
    <edge source="IND" target="SVK">
      <data key="d0">1841714</data>
    </edge>
    <edge source="IND" target="VNM">
      <data key="d0">36663350</data>
    </edge>
    <edge source="IND" target="SVN">
      <data key="d0">61617950</data>
    </edge>
    <edge source="IND" target="ZAF">
      <data key="d0">146521126</data>
    </edge>
    <edge source="IND" target="ZWE">
      <data key="d0">187039</data>
    </edge>
    <edge source="IND" target="ESP">
      <data key="d0">284938054</data>
    </edge>
    <edge source="IND" target="SWE">
      <data key="d0">29482222</data>
    </edge>
    <edge source="IND" target="CHE">
      <data key="d0">190378249</data>
    </edge>
    <edge source="IND" target="THA">
      <data key="d0">187273104</data>
    </edge>
    <edge source="IND" target="TGO">
      <data key="d0">3257236</data>
    </edge>
    <edge source="IND" target="ARE">
      <data key="d0">277816953</data>
    </edge>
    <edge source="IND" target="TUN">
      <data key="d0">8739473</data>
    </edge>
    <edge source="IND" target="TUR">
      <data key="d0">233802281</data>
    </edge>
    <edge source="IND" target="UGA">
      <data key="d0">23118782</data>
    </edge>
    <edge source="IND" target="UKR">
      <data key="d0">10184588</data>
    </edge>
    <edge source="IND" target="MKD">
      <data key="d0">2150067</data>
    </edge>
    <edge source="IND" target="EGY">
      <data key="d0">78529046</data>
    </edge>
    <edge source="IND" target="GBR">
      <data key="d0">220560825</data>
    </edge>
    <edge source="IND" target="TZA">
      <data key="d0">12285753</data>
    </edge>
    <edge source="IND" target="USA">
      <data key="d0">1662373726</data>
    </edge>
    <edge source="IND" target="BFA">
      <data key="d0">900819</data>
    </edge>
    <edge source="IND" target="URY">
      <data key="d0">9567592</data>
    </edge>
    <edge source="SGP" target="DZA">
      <data key="d0">277330</data>
    </edge>
    <edge source="SGP" target="AZE">
      <data key="d0">11556</data>
    </edge>
    <edge source="SGP" target="ARG">
      <data key="d0">40603575</data>
    </edge>
    <edge source="SGP" target="AUS">
      <data key="d0">210804741</data>
    </edge>
    <edge source="SGP" target="AUT">
      <data key="d0">1642522</data>
    </edge>
    <edge source="SGP" target="BEL">
      <data key="d0">2526801210</data>
    </edge>
    <edge source="SGP" target="BRA">
      <data key="d0">22824602</data>
    </edge>
    <edge source="SGP" target="BGR">
      <data key="d0">350486</data>
    </edge>
    <edge source="SGP" target="KHM">
      <data key="d0">2262465</data>
    </edge>
    <edge source="SGP" target="CMR">
      <data key="d0">160400</data>
    </edge>
    <edge source="SGP" target="CAN">
      <data key="d0">23722420</data>
    </edge>
    <edge source="SGP" target="LKA">
      <data key="d0">28279699</data>
    </edge>
    <edge source="SGP" target="CHL">
      <data key="d0">3421392</data>
    </edge>
    <edge source="SGP" target="CHN">
      <data key="d0">2611801841</data>
    </edge>
    <edge source="SGP" target="COL">
      <data key="d0">6328387</data>
    </edge>
    <edge source="SGP" target="CRI">
      <data key="d0">3942576</data>
    </edge>
    <edge source="SGP" target="HRV">
      <data key="d0">224610</data>
    </edge>
    <edge source="SGP" target="DNK">
      <data key="d0">856194</data>
    </edge>
    <edge source="SGP" target="ECU">
      <data key="d0">811408</data>
    </edge>
    <edge source="SGP" target="SLV">
      <data key="d0">163641</data>
    </edge>
    <edge source="SGP" target="ETH">
      <data key="d0">330860</data>
    </edge>
    <edge source="SGP" target="FIN">
      <data key="d0">102403</data>
    </edge>
    <edge source="SGP" target="FRA">
      <data key="d0">1355876100</data>
    </edge>
    <edge source="SGP" target="GEO">
      <data key="d0">81351</data>
    </edge>
    <edge source="SGP" target="DEU">
      <data key="d0">39137992</data>
    </edge>
    <edge source="SGP" target="GHA">
      <data key="d0">102979</data>
    </edge>
    <edge source="SGP" target="GRC">
      <data key="d0">2336896</data>
    </edge>
    <edge source="SGP" target="GTM">
      <data key="d0">50202</data>
    </edge>
    <edge source="SGP" target="HKG">
      <data key="d0">117123295</data>
    </edge>
    <edge source="SGP" target="HUN">
      <data key="d0">2825342</data>
    </edge>
    <edge source="SGP" target="IDN">
      <data key="d0">1299195468</data>
    </edge>
    <edge source="SGP" target="IRL">
      <data key="d0">8063106</data>
    </edge>
    <edge source="SGP" target="ISR">
      <data key="d0">1453318</data>
    </edge>
    <edge source="SGP" target="ITA">
      <data key="d0">36775327</data>
    </edge>
    <edge source="SGP" target="CIV">
      <data key="d0">31374</data>
    </edge>
    <edge source="SGP" target="JPN">
      <data key="d0">356779942</data>
    </edge>
    <edge source="SGP" target="JOR">
      <data key="d0">2681237</data>
    </edge>
    <edge source="SGP" target="KOR">
      <data key="d0">662964258</data>
    </edge>
    <edge source="SGP" target="LBN">
      <data key="d0">388442</data>
    </edge>
    <edge source="SGP" target="MDG">
      <data key="d0">135938</data>
    </edge>
    <edge source="SGP" target="MYS">
      <data key="d0">956765303</data>
    </edge>
    <edge source="SGP" target="MUS">
      <data key="d0">1931270</data>
    </edge>
    <edge source="SGP" target="MEX">
      <data key="d0">36876831</data>
    </edge>
    <edge source="SGP" target="MAR">
      <data key="d0">176397</data>
    </edge>
    <edge source="SGP" target="MOZ">
      <data key="d0">464530</data>
    </edge>
    <edge source="SGP" target="OMN">
      <data key="d0">10114687</data>
    </edge>
    <edge source="SGP" target="NLD">
      <data key="d0">446237478</data>
    </edge>
    <edge source="SGP" target="NZL">
      <data key="d0">15253907</data>
    </edge>
    <edge source="SGP" target="NIC">
      <data key="d0">332245</data>
    </edge>
    <edge source="SGP" target="NOR">
      <data key="d0">423144</data>
    </edge>
    <edge source="SGP" target="PAK">
      <data key="d0">67313006</data>
    </edge>
    <edge source="SGP" target="PAN">
      <data key="d0">3556330856</data>
    </edge>
    <edge source="SGP" target="PRY">
      <data key="d0">406435</data>
    </edge>
    <edge source="SGP" target="PER">
      <data key="d0">360224</data>
    </edge>
    <edge source="SGP" target="PHL">
      <data key="d0">94065879</data>
    </edge>
    <edge source="SGP" target="POL">
      <data key="d0">65663716</data>
    </edge>
    <edge source="SGP" target="PRT">
      <data key="d0">430203</data>
    </edge>
    <edge source="SGP" target="RUS">
      <data key="d0">579395</data>
    </edge>
    <edge source="SGP" target="SAU">
      <data key="d0">14184055</data>
    </edge>
    <edge source="SGP" target="IND">
      <data key="d0">1192369715</data>
    </edge>
    <edge source="SGP" target="VNM">
      <data key="d0">143669173</data>
    </edge>
    <edge source="SGP" target="ZAF">
      <data key="d0">7057564</data>
    </edge>
    <edge source="SGP" target="ESP">
      <data key="d0">20338012</data>
    </edge>
    <edge source="SGP" target="SWE">
      <data key="d0">156648</data>
    </edge>
    <edge source="SGP" target="CHE">
      <data key="d0">2409374</data>
    </edge>
    <edge source="SGP" target="THA">
      <data key="d0">923471074</data>
    </edge>
    <edge source="SGP" target="ARE">
      <data key="d0">65026501</data>
    </edge>
    <edge source="SGP" target="TUN">
      <data key="d0">24832</data>
    </edge>
    <edge source="SGP" target="TUR">
      <data key="d0">3355338</data>
    </edge>
    <edge source="SGP" target="UGA">
      <data key="d0">141647</data>
    </edge>
    <edge source="SGP" target="UKR">
      <data key="d0">10378</data>
    </edge>
    <edge source="SGP" target="EGY">
      <data key="d0">10194267</data>
    </edge>
    <edge source="SGP" target="GBR">
      <data key="d0">2252723528</data>
    </edge>
    <edge source="SGP" target="TZA">
      <data key="d0">1009399</data>
    </edge>
    <edge source="SGP" target="USA">
      <data key="d0">264208670</data>
    </edge>
    <edge source="SGP" target="URY">
      <data key="d0">1033745</data>
    </edge>
    <edge source="VNM" target="AUS">
      <data key="d0">437762</data>
    </edge>
    <edge source="VNM" target="BEL">
      <data key="d0">643680</data>
    </edge>
    <edge source="VNM" target="BGR">
      <data key="d0">33800</data>
    </edge>
    <edge source="VNM" target="KHM">
      <data key="d0">43230720</data>
    </edge>
    <edge source="VNM" target="CAN">
      <data key="d0">102456</data>
    </edge>
    <edge source="VNM" target="LKA">
      <data key="d0">1130126</data>
    </edge>
    <edge source="VNM" target="CHN">
      <data key="d0">21989875</data>
    </edge>
    <edge source="VNM" target="CZE">
      <data key="d0">116232</data>
    </edge>
    <edge source="VNM" target="FRA">
      <data key="d0">26798</data>
    </edge>
    <edge source="VNM" target="DEU">
      <data key="d0">1122596</data>
    </edge>
    <edge source="VNM" target="GRC">
      <data key="d0">32800</data>
    </edge>
    <edge source="VNM" target="HKG">
      <data key="d0">254518</data>
    </edge>
    <edge source="VNM" target="IDN">
      <data key="d0">3142872</data>
    </edge>
    <edge source="VNM" target="ISR">
      <data key="d0">528290</data>
    </edge>
    <edge source="VNM" target="ITA">
      <data key="d0">454319</data>
    </edge>
    <edge source="VNM" target="JPN">
      <data key="d0">67709756</data>
    </edge>
    <edge source="VNM" target="KOR">
      <data key="d0">34290567</data>
    </edge>
    <edge source="VNM" target="MYS">
      <data key="d0">9481242</data>
    </edge>
    <edge source="VNM" target="MAR">
      <data key="d0">60017</data>
    </edge>
    <edge source="VNM" target="NLD">
      <data key="d0">49897</data>
    </edge>
    <edge source="VNM" target="NZL">
      <data key="d0">71608</data>
    </edge>
    <edge source="VNM" target="NOR">
      <data key="d0">57520</data>
    </edge>
    <edge source="VNM" target="PAK">
      <data key="d0">288918</data>
    </edge>
    <edge source="VNM" target="PHL">
      <data key="d0">29870139</data>
    </edge>
    <edge source="VNM" target="POL">
      <data key="d0">104220</data>
    </edge>
    <edge source="VNM" target="RUS">
      <data key="d0">95232</data>
    </edge>
    <edge source="VNM" target="SAU">
      <data key="d0">49869</data>
    </edge>
    <edge source="VNM" target="IND">
      <data key="d0">278116</data>
    </edge>
    <edge source="VNM" target="SGP">
      <data key="d0">27818970</data>
    </edge>
    <edge source="VNM" target="SVN">
      <data key="d0">102000</data>
    </edge>
    <edge source="VNM" target="ESP">
      <data key="d0">1661760</data>
    </edge>
    <edge source="VNM" target="THA">
      <data key="d0">22329395</data>
    </edge>
    <edge source="VNM" target="EGY">
      <data key="d0">2511231</data>
    </edge>
    <edge source="VNM" target="GBR">
      <data key="d0">952141</data>
    </edge>
    <edge source="VNM" target="USA">
      <data key="d0">4787563</data>
    </edge>
    <edge source="ZAF" target="ARG">
      <data key="d0">2427067</data>
    </edge>
    <edge source="ZAF" target="AUS">
      <data key="d0">5263468</data>
    </edge>
    <edge source="ZAF" target="BEL">
      <data key="d0">249877212</data>
    </edge>
    <edge source="ZAF" target="BWA">
      <data key="d0">7388608</data>
    </edge>
    <edge source="ZAF" target="BRA">
      <data key="d0">62296461</data>
    </edge>
    <edge source="ZAF" target="BGR">
      <data key="d0">80021</data>
    </edge>
    <edge source="ZAF" target="BDI">
      <data key="d0">52718</data>
    </edge>
    <edge source="ZAF" target="CMR">
      <data key="d0">3382756</data>
    </edge>
    <edge source="ZAF" target="CAN">
      <data key="d0">260192</data>
    </edge>
    <edge source="ZAF" target="LKA">
      <data key="d0">6090464</data>
    </edge>
    <edge source="ZAF" target="CHL">
      <data key="d0">1751488</data>
    </edge>
    <edge source="ZAF" target="CHN">
      <data key="d0">89855455</data>
    </edge>
    <edge source="ZAF" target="COL">
      <data key="d0">2166831</data>
    </edge>
    <edge source="ZAF" target="CRI">
      <data key="d0">13581</data>
    </edge>
    <edge source="ZAF" target="CZE">
      <data key="d0">29042</data>
    </edge>
    <edge source="ZAF" target="DNK">
      <data key="d0">494604</data>
    </edge>
    <edge source="ZAF" target="ECU">
      <data key="d0">510166</data>
    </edge>
    <edge source="ZAF" target="ETH">
      <data key="d0">288812</data>
    </edge>
    <edge source="ZAF" target="FIN">
      <data key="d0">54511</data>
    </edge>
    <edge source="ZAF" target="FRA">
      <data key="d0">22825648</data>
    </edge>
    <edge source="ZAF" target="DEU">
      <data key="d0">18236694</data>
    </edge>
    <edge source="ZAF" target="GHA">
      <data key="d0">4973376</data>
    </edge>
    <edge source="ZAF" target="GRC">
      <data key="d0">56050</data>
    </edge>
    <edge source="ZAF" target="GTM">
      <data key="d0">213740</data>
    </edge>
    <edge source="ZAF" target="HKG">
      <data key="d0">166769</data>
    </edge>
    <edge source="ZAF" target="HUN">
      <data key="d0">10510</data>
    </edge>
    <edge source="ZAF" target="IDN">
      <data key="d0">2748500</data>
    </edge>
    <edge source="ZAF" target="IRL">
      <data key="d0">3515598</data>
    </edge>
    <edge source="ZAF" target="ISR">
      <data key="d0">12513566</data>
    </edge>
    <edge source="ZAF" target="ITA">
      <data key="d0">3362129</data>
    </edge>
    <edge source="ZAF" target="CIV">
      <data key="d0">1048147</data>
    </edge>
    <edge source="ZAF" target="JAM">
      <data key="d0">23134</data>
    </edge>
    <edge source="ZAF" target="JPN">
      <data key="d0">366694839</data>
    </edge>
    <edge source="ZAF" target="JOR">
      <data key="d0">9933290</data>
    </edge>
    <edge source="ZAF" target="KOR">
      <data key="d0">15364056</data>
    </edge>
    <edge source="ZAF" target="MDG">
      <data key="d0">9090710</data>
    </edge>
    <edge source="ZAF" target="MWI">
      <data key="d0">4386636</data>
    </edge>
    <edge source="ZAF" target="MYS">
      <data key="d0">262517</data>
    </edge>
    <edge source="ZAF" target="MRT">
      <data key="d0">51521</data>
    </edge>
    <edge source="ZAF" target="MUS">
      <data key="d0">1465266</data>
    </edge>
    <edge source="ZAF" target="MEX">
      <data key="d0">243289</data>
    </edge>
    <edge source="ZAF" target="MAR">
      <data key="d0">66430</data>
    </edge>
    <edge source="ZAF" target="MOZ">
      <data key="d0">6393442</data>
    </edge>
    <edge source="ZAF" target="OMN">
      <data key="d0">211295</data>
    </edge>
    <edge source="ZAF" target="NAM">
      <data key="d0">4740403</data>
    </edge>
    <edge source="ZAF" target="NLD">
      <data key="d0">33365153</data>
    </edge>
    <edge source="ZAF" target="NZL">
      <data key="d0">1648608</data>
    </edge>
    <edge source="ZAF" target="PAK">
      <data key="d0">1573826</data>
    </edge>
    <edge source="ZAF" target="PAN">
      <data key="d0">665404</data>
    </edge>
    <edge source="ZAF" target="PRY">
      <data key="d0">53655</data>
    </edge>
    <edge source="ZAF" target="PER">
      <data key="d0">851341</data>
    </edge>
    <edge source="ZAF" target="PHL">
      <data key="d0">1315134</data>
    </edge>
    <edge source="ZAF" target="POL">
      <data key="d0">369974</data>
    </edge>
    <edge source="ZAF" target="PRT">
      <data key="d0">539997</data>
    </edge>
    <edge source="ZAF" target="RUS">
      <data key="d0">317342</data>
    </edge>
    <edge source="ZAF" target="SAU">
      <data key="d0">1619775</data>
    </edge>
    <edge source="ZAF" target="SEN">
      <data key="d0">445214</data>
    </edge>
    <edge source="ZAF" target="SRB">
      <data key="d0">50037</data>
    </edge>
    <edge source="ZAF" target="IND">
      <data key="d0">56744799</data>
    </edge>
    <edge source="ZAF" target="SGP">
      <data key="d0">116145571</data>
    </edge>
    <edge source="ZAF" target="VNM">
      <data key="d0">4297142</data>
    </edge>
    <edge source="ZAF" target="SVN">
      <data key="d0">135955</data>
    </edge>
    <edge source="ZAF" target="ZWE">
      <data key="d0">22550888</data>
    </edge>
    <edge source="ZAF" target="ESP">
      <data key="d0">908439</data>
    </edge>
    <edge source="ZAF" target="SWE">
      <data key="d0">97788</data>
    </edge>
    <edge source="ZAF" target="CHE">
      <data key="d0">1364747</data>
    </edge>
    <edge source="ZAF" target="THA">
      <data key="d0">97884556</data>
    </edge>
    <edge source="ZAF" target="TGO">
      <data key="d0">53916</data>
    </edge>
    <edge source="ZAF" target="ARE">
      <data key="d0">49171026</data>
    </edge>
    <edge source="ZAF" target="TUR">
      <data key="d0">17780883</data>
    </edge>
    <edge source="ZAF" target="UGA">
      <data key="d0">3031099</data>
    </edge>
    <edge source="ZAF" target="UKR">
      <data key="d0">83385</data>
    </edge>
    <edge source="ZAF" target="EGY">
      <data key="d0">4639071</data>
    </edge>
    <edge source="ZAF" target="GBR">
      <data key="d0">6787325</data>
    </edge>
    <edge source="ZAF" target="TZA">
      <data key="d0">14520252</data>
    </edge>
    <edge source="ZAF" target="USA">
      <data key="d0">438981545</data>
    </edge>
    <edge source="ZAF" target="BFA">
      <data key="d0">34349</data>
    </edge>
    <edge source="ZAF" target="URY">
      <data key="d0">1131515</data>
    </edge>
    <edge source="CHE" target="ALB">
      <data key="d0">23917</data>
    </edge>
    <edge source="CHE" target="DZA">
      <data key="d0">5022472</data>
    </edge>
    <edge source="CHE" target="ARG">
      <data key="d0">61106240</data>
    </edge>
    <edge source="CHE" target="AUS">
      <data key="d0">29535763</data>
    </edge>
    <edge source="CHE" target="AUT">
      <data key="d0">106119262</data>
    </edge>
    <edge source="CHE" target="ARM">
      <data key="d0">23227</data>
    </edge>
    <edge source="CHE" target="BEL">
      <data key="d0">151553565</data>
    </edge>
    <edge source="CHE" target="BOL">
      <data key="d0">234518</data>
    </edge>
    <edge source="CHE" target="BRA">
      <data key="d0">507820289</data>
    </edge>
    <edge source="CHE" target="BGR">
      <data key="d0">964984</data>
    </edge>
    <edge source="CHE" target="BLR">
      <data key="d0">571670</data>
    </edge>
    <edge source="CHE" target="KHM">
      <data key="d0">10001</data>
    </edge>
    <edge source="CHE" target="CAN">
      <data key="d0">157688984</data>
    </edge>
    <edge source="CHE" target="LKA">
      <data key="d0">68348</data>
    </edge>
    <edge source="CHE" target="CHL">
      <data key="d0">1453899</data>
    </edge>
    <edge source="CHE" target="CHN">
      <data key="d0">356166296</data>
    </edge>
    <edge source="CHE" target="COL">
      <data key="d0">56402786</data>
    </edge>
    <edge source="CHE" target="CRI">
      <data key="d0">93029</data>
    </edge>
    <edge source="CHE" target="HRV">
      <data key="d0">5993783</data>
    </edge>
    <edge source="CHE" target="CZE">
      <data key="d0">15013765</data>
    </edge>
    <edge source="CHE" target="BEN">
      <data key="d0">54732</data>
    </edge>
    <edge source="CHE" target="DNK">
      <data key="d0">22532613</data>
    </edge>
    <edge source="CHE" target="ECU">
      <data key="d0">4646532</data>
    </edge>
    <edge source="CHE" target="SLV">
      <data key="d0">412232</data>
    </edge>
    <edge source="CHE" target="EST">
      <data key="d0">10927</data>
    </edge>
    <edge source="CHE" target="FIN">
      <data key="d0">6305043</data>
    </edge>
    <edge source="CHE" target="FRA">
      <data key="d0">609995963</data>
    </edge>
    <edge source="CHE" target="GEO">
      <data key="d0">13801</data>
    </edge>
    <edge source="CHE" target="DEU">
      <data key="d0">3179009277</data>
    </edge>
    <edge source="CHE" target="GHA">
      <data key="d0">145543</data>
    </edge>
    <edge source="CHE" target="GRC">
      <data key="d0">11603987</data>
    </edge>
    <edge source="CHE" target="GTM">
      <data key="d0">594590</data>
    </edge>
    <edge source="CHE" target="HND">
      <data key="d0">85583</data>
    </edge>
    <edge source="CHE" target="HKG">
      <data key="d0">17777818</data>
    </edge>
    <edge source="CHE" target="HUN">
      <data key="d0">30936246</data>
    </edge>
    <edge source="CHE" target="IDN">
      <data key="d0">39709902</data>
    </edge>
    <edge source="CHE" target="IRL">
      <data key="d0">292280656</data>
    </edge>
    <edge source="CHE" target="ISR">
      <data key="d0">9848260</data>
    </edge>
    <edge source="CHE" target="ITA">
      <data key="d0">1424168028</data>
    </edge>
    <edge source="CHE" target="JPN">
      <data key="d0">567729487</data>
    </edge>
    <edge source="CHE" target="KAZ">
      <data key="d0">31815</data>
    </edge>
    <edge source="CHE" target="JOR">
      <data key="d0">484069</data>
    </edge>
    <edge source="CHE" target="KOR">
      <data key="d0">65739376</data>
    </edge>
    <edge source="CHE" target="LBN">
      <data key="d0">387779</data>
    </edge>
    <edge source="CHE" target="LVA">
      <data key="d0">818865</data>
    </edge>
    <edge source="CHE" target="LTU">
      <data key="d0">26029</data>
    </edge>
    <edge source="CHE" target="MDG">
      <data key="d0">28275</data>
    </edge>
    <edge source="CHE" target="MYS">
      <data key="d0">734658</data>
    </edge>
    <edge source="CHE" target="MUS">
      <data key="d0">33315</data>
    </edge>
    <edge source="CHE" target="MEX">
      <data key="d0">134827770</data>
    </edge>
    <edge source="CHE" target="MDA">
      <data key="d0">29633</data>
    </edge>
    <edge source="CHE" target="MAR">
      <data key="d0">9864266</data>
    </edge>
    <edge source="CHE" target="OMN">
      <data key="d0">43001</data>
    </edge>
    <edge source="CHE" target="NLD">
      <data key="d0">140629907</data>
    </edge>
    <edge source="CHE" target="NZL">
      <data key="d0">3368799</data>
    </edge>
    <edge source="CHE" target="NOR">
      <data key="d0">2035784</data>
    </edge>
    <edge source="CHE" target="PAK">
      <data key="d0">19299048</data>
    </edge>
    <edge source="CHE" target="PRY">
      <data key="d0">306389</data>
    </edge>
    <edge source="CHE" target="PER">
      <data key="d0">1831479</data>
    </edge>
    <edge source="CHE" target="PHL">
      <data key="d0">10021463</data>
    </edge>
    <edge source="CHE" target="POL">
      <data key="d0">10636625</data>
    </edge>
    <edge source="CHE" target="PRT">
      <data key="d0">14803222</data>
    </edge>
    <edge source="CHE" target="ROU">
      <data key="d0">2475207</data>
    </edge>
    <edge source="CHE" target="RUS">
      <data key="d0">9597371</data>
    </edge>
    <edge source="CHE" target="SAU">
      <data key="d0">9956457</data>
    </edge>
    <edge source="CHE" target="SRB">
      <data key="d0">3428623</data>
    </edge>
    <edge source="CHE" target="IND">
      <data key="d0">213022111</data>
    </edge>
    <edge source="CHE" target="SGP">
      <data key="d0">1046877562</data>
    </edge>
    <edge source="CHE" target="SVK">
      <data key="d0">1293943</data>
    </edge>
    <edge source="CHE" target="VNM">
      <data key="d0">1524306</data>
    </edge>
    <edge source="CHE" target="SVN">
      <data key="d0">4375383</data>
    </edge>
    <edge source="CHE" target="ZAF">
      <data key="d0">20241258</data>
    </edge>
    <edge source="CHE" target="ESP">
      <data key="d0">1428272015</data>
    </edge>
    <edge source="CHE" target="SWE">
      <data key="d0">29962463</data>
    </edge>
    <edge source="CHE" target="THA">
      <data key="d0">68585184</data>
    </edge>
    <edge source="CHE" target="ARE">
      <data key="d0">5156643</data>
    </edge>
    <edge source="CHE" target="TUN">
      <data key="d0">2363025</data>
    </edge>
    <edge source="CHE" target="TUR">
      <data key="d0">80865591</data>
    </edge>
    <edge source="CHE" target="UKR">
      <data key="d0">2107644</data>
    </edge>
    <edge source="CHE" target="MKD">
      <data key="d0">1131963</data>
    </edge>
    <edge source="CHE" target="EGY">
      <data key="d0">56928470</data>
    </edge>
    <edge source="CHE" target="GBR">
      <data key="d0">540238794</data>
    </edge>
    <edge source="CHE" target="TZA">
      <data key="d0">114019</data>
    </edge>
    <edge source="CHE" target="USA">
      <data key="d0">1858754470</data>
    </edge>
    <edge source="CHE" target="URY">
      <data key="d0">1812828</data>
    </edge>
    <edge source="THA" target="DZA">
      <data key="d0">63360</data>
    </edge>
    <edge source="THA" target="ARG">
      <data key="d0">1954560</data>
    </edge>
    <edge source="THA" target="AUS">
      <data key="d0">128347116</data>
    </edge>
    <edge source="THA" target="AUT">
      <data key="d0">55062</data>
    </edge>
    <edge source="THA" target="BEL">
      <data key="d0">37827576</data>
    </edge>
    <edge source="THA" target="BWA">
      <data key="d0">27502</data>
    </edge>
    <edge source="THA" target="BRA">
      <data key="d0">11498051</data>
    </edge>
    <edge source="THA" target="BGR">
      <data key="d0">904042</data>
    </edge>
    <edge source="THA" target="KHM">
      <data key="d0">29464043</data>
    </edge>
    <edge source="THA" target="CMR">
      <data key="d0">80390</data>
    </edge>
    <edge source="THA" target="CAN">
      <data key="d0">2833116</data>
    </edge>
    <edge source="THA" target="LKA">
      <data key="d0">1964552</data>
    </edge>
    <edge source="THA" target="CHL">
      <data key="d0">181349</data>
    </edge>
    <edge source="THA" target="CHN">
      <data key="d0">2768748075</data>
    </edge>
    <edge source="THA" target="COL">
      <data key="d0">6598087</data>
    </edge>
    <edge source="THA" target="CRI">
      <data key="d0">59951</data>
    </edge>
    <edge source="THA" target="DNK">
      <data key="d0">136650</data>
    </edge>
    <edge source="THA" target="ECU">
      <data key="d0">545999</data>
    </edge>
    <edge source="THA" target="ETH">
      <data key="d0">100825</data>
    </edge>
    <edge source="THA" target="EST">
      <data key="d0">29331</data>
    </edge>
    <edge source="THA" target="FIN">
      <data key="d0">3477106</data>
    </edge>
    <edge source="THA" target="FRA">
      <data key="d0">400183</data>
    </edge>
    <edge source="THA" target="DEU">
      <data key="d0">9943713</data>
    </edge>
    <edge source="THA" target="GHA">
      <data key="d0">915588</data>
    </edge>
    <edge source="THA" target="GTM">
      <data key="d0">257734</data>
    </edge>
    <edge source="THA" target="HND">
      <data key="d0">86526</data>
    </edge>
    <edge source="THA" target="HKG">
      <data key="d0">4763812</data>
    </edge>
    <edge source="THA" target="HUN">
      <data key="d0">342346</data>
    </edge>
    <edge source="THA" target="IDN">
      <data key="d0">486318160</data>
    </edge>
    <edge source="THA" target="IRL">
      <data key="d0">129836</data>
    </edge>
    <edge source="THA" target="ISR">
      <data key="d0">2428426</data>
    </edge>
    <edge source="THA" target="ITA">
      <data key="d0">7310264</data>
    </edge>
    <edge source="THA" target="CIV">
      <data key="d0">2505430</data>
    </edge>
    <edge source="THA" target="JPN">
      <data key="d0">245149717</data>
    </edge>
    <edge source="THA" target="JOR">
      <data key="d0">484708</data>
    </edge>
    <edge source="THA" target="KOR">
      <data key="d0">214497236</data>
    </edge>
    <edge source="THA" target="KGZ">
      <data key="d0">41474</data>
    </edge>
    <edge source="THA" target="LBN">
      <data key="d0">54739</data>
    </edge>
    <edge source="THA" target="LVA">
      <data key="d0">819874</data>
    </edge>
    <edge source="THA" target="LTU">
      <data key="d0">57915464</data>
    </edge>
    <edge source="THA" target="MDG">
      <data key="d0">39031</data>
    </edge>
    <edge source="THA" target="MYS">
      <data key="d0">260854119</data>
    </edge>
    <edge source="THA" target="MUS">
      <data key="d0">38387</data>
    </edge>
    <edge source="THA" target="MEX">
      <data key="d0">1694357</data>
    </edge>
    <edge source="THA" target="MOZ">
      <data key="d0">31600</data>
    </edge>
    <edge source="THA" target="OMN">
      <data key="d0">22346693</data>
    </edge>
    <edge source="THA" target="NLD">
      <data key="d0">82128916</data>
    </edge>
    <edge source="THA" target="NZL">
      <data key="d0">5753806</data>
    </edge>
    <edge source="THA" target="NIC">
      <data key="d0">15840</data>
    </edge>
    <edge source="THA" target="NOR">
      <data key="d0">78002</data>
    </edge>
    <edge source="THA" target="PAK">
      <data key="d0">112972077</data>
    </edge>
    <edge source="THA" target="PRY">
      <data key="d0">81846</data>
    </edge>
    <edge source="THA" target="PER">
      <data key="d0">764923</data>
    </edge>
    <edge source="THA" target="PHL">
      <data key="d0">134418131</data>
    </edge>
    <edge source="THA" target="POL">
      <data key="d0">8894172</data>
    </edge>
    <edge source="THA" target="PRT">
      <data key="d0">610782</data>
    </edge>
    <edge source="THA" target="ROU">
      <data key="d0">169597</data>
    </edge>
    <edge source="THA" target="RUS">
      <data key="d0">1725841</data>
    </edge>
    <edge source="THA" target="SAU">
      <data key="d0">159858871</data>
    </edge>
    <edge source="THA" target="SEN">
      <data key="d0">377119</data>
    </edge>
    <edge source="THA" target="SRB">
      <data key="d0">68684</data>
    </edge>
    <edge source="THA" target="IND">
      <data key="d0">469036166</data>
    </edge>
    <edge source="THA" target="SGP">
      <data key="d0">391756456</data>
    </edge>
    <edge source="THA" target="VNM">
      <data key="d0">236263408</data>
    </edge>
    <edge source="THA" target="SVN">
      <data key="d0">143548</data>
    </edge>
    <edge source="THA" target="ZAF">
      <data key="d0">81582248</data>
    </edge>
    <edge source="THA" target="ZWE">
      <data key="d0">14648</data>
    </edge>
    <edge source="THA" target="ESP">
      <data key="d0">37103940</data>
    </edge>
    <edge source="THA" target="SWE">
      <data key="d0">301059</data>
    </edge>
    <edge source="THA" target="CHE">
      <data key="d0">488404</data>
    </edge>
    <edge source="THA" target="TGO">
      <data key="d0">562733</data>
    </edge>
    <edge source="THA" target="ARE">
      <data key="d0">20034657</data>
    </edge>
    <edge source="THA" target="TUN">
      <data key="d0">31340</data>
    </edge>
    <edge source="THA" target="TUR">
      <data key="d0">21966949</data>
    </edge>
    <edge source="THA" target="UGA">
      <data key="d0">28704</data>
    </edge>
    <edge source="THA" target="UKR">
      <data key="d0">604874</data>
    </edge>
    <edge source="THA" target="EGY">
      <data key="d0">1060292</data>
    </edge>
    <edge source="THA" target="GBR">
      <data key="d0">3095448</data>
    </edge>
    <edge source="THA" target="TZA">
      <data key="d0">562130</data>
    </edge>
    <edge source="THA" target="USA">
      <data key="d0">74105394</data>
    </edge>
    <edge source="ARE" target="ALB">
      <data key="d0">48126</data>
    </edge>
    <edge source="ARE" target="DZA">
      <data key="d0">469222</data>
    </edge>
    <edge source="ARE" target="AZE">
      <data key="d0">45931</data>
    </edge>
    <edge source="ARE" target="ARG">
      <data key="d0">11177964</data>
    </edge>
    <edge source="ARE" target="AUS">
      <data key="d0">121538</data>
    </edge>
    <edge source="ARE" target="ARM">
      <data key="d0">84892</data>
    </edge>
    <edge source="ARE" target="BEL">
      <data key="d0">2303577</data>
    </edge>
    <edge source="ARE" target="BRA">
      <data key="d0">9459210</data>
    </edge>
    <edge source="ARE" target="CMR">
      <data key="d0">49957</data>
    </edge>
    <edge source="ARE" target="CAN">
      <data key="d0">46337</data>
    </edge>
    <edge source="ARE" target="LKA">
      <data key="d0">6514370</data>
    </edge>
    <edge source="ARE" target="CHL">
      <data key="d0">6411119</data>
    </edge>
    <edge source="ARE" target="CHN">
      <data key="d0">446949</data>
    </edge>
    <edge source="ARE" target="COL">
      <data key="d0">4249292</data>
    </edge>
    <edge source="ARE" target="CRI">
      <data key="d0">217208</data>
    </edge>
    <edge source="ARE" target="ECU">
      <data key="d0">1759843</data>
    </edge>
    <edge source="ARE" target="SLV">
      <data key="d0">44944</data>
    </edge>
    <edge source="ARE" target="ETH">
      <data key="d0">2060325</data>
    </edge>
    <edge source="ARE" target="FRA">
      <data key="d0">152555</data>
    </edge>
    <edge source="ARE" target="GEO">
      <data key="d0">94823</data>
    </edge>
    <edge source="ARE" target="DEU">
      <data key="d0">1017645</data>
    </edge>
    <edge source="ARE" target="GHA">
      <data key="d0">565377</data>
    </edge>
    <edge source="ARE" target="GRC">
      <data key="d0">1142734</data>
    </edge>
    <edge source="ARE" target="GTM">
      <data key="d0">444889</data>
    </edge>
    <edge source="ARE" target="HND">
      <data key="d0">104178</data>
    </edge>
    <edge source="ARE" target="HKG">
      <data key="d0">93403147</data>
    </edge>
    <edge source="ARE" target="IDN">
      <data key="d0">1114711</data>
    </edge>
    <edge source="ARE" target="ITA">
      <data key="d0">967750</data>
    </edge>
    <edge source="ARE" target="CIV">
      <data key="d0">19961</data>
    </edge>
    <edge source="ARE" target="JPN">
      <data key="d0">240914</data>
    </edge>
    <edge source="ARE" target="KAZ">
      <data key="d0">166825</data>
    </edge>
    <edge source="ARE" target="JOR">
      <data key="d0">9793634</data>
    </edge>
    <edge source="ARE" target="KOR">
      <data key="d0">788182</data>
    </edge>
    <edge source="ARE" target="LBN">
      <data key="d0">5171651</data>
    </edge>
    <edge source="ARE" target="LTU">
      <data key="d0">58103</data>
    </edge>
    <edge source="ARE" target="MDG">
      <data key="d0">94383</data>
    </edge>
    <edge source="ARE" target="MYS">
      <data key="d0">71665</data>
    </edge>
    <edge source="ARE" target="MRT">
      <data key="d0">503535</data>
    </edge>
    <edge source="ARE" target="MUS">
      <data key="d0">220735</data>
    </edge>
    <edge source="ARE" target="MEX">
      <data key="d0">11336757</data>
    </edge>
    <edge source="ARE" target="MAR">
      <data key="d0">326097</data>
    </edge>
    <edge source="ARE" target="MOZ">
      <data key="d0">253407</data>
    </edge>
    <edge source="ARE" target="OMN">
      <data key="d0">20607156</data>
    </edge>
    <edge source="ARE" target="NLD">
      <data key="d0">812869</data>
    </edge>
    <edge source="ARE" target="NZL">
      <data key="d0">22194</data>
    </edge>
    <edge source="ARE" target="PAK">
      <data key="d0">24606780</data>
    </edge>
    <edge source="ARE" target="PAN">
      <data key="d0">186704</data>
    </edge>
    <edge source="ARE" target="PER">
      <data key="d0">386435</data>
    </edge>
    <edge source="ARE" target="PHL">
      <data key="d0">175747</data>
    </edge>
    <edge source="ARE" target="POL">
      <data key="d0">387671</data>
    </edge>
    <edge source="ARE" target="ROU">
      <data key="d0">373545</data>
    </edge>
    <edge source="ARE" target="RUS">
      <data key="d0">144041</data>
    </edge>
    <edge source="ARE" target="SAU">
      <data key="d0">62588497</data>
    </edge>
    <edge source="ARE" target="IND">
      <data key="d0">16650705</data>
    </edge>
    <edge source="ARE" target="SGP">
      <data key="d0">21267006</data>
    </edge>
    <edge source="ARE" target="VNM">
      <data key="d0">1047051</data>
    </edge>
    <edge source="ARE" target="ZAF">
      <data key="d0">12402570</data>
    </edge>
    <edge source="ARE" target="ESP">
      <data key="d0">298402</data>
    </edge>
    <edge source="ARE" target="SWE">
      <data key="d0">226111</data>
    </edge>
    <edge source="ARE" target="CHE">
      <data key="d0">390639</data>
    </edge>
    <edge source="ARE" target="THA">
      <data key="d0">313543</data>
    </edge>
    <edge source="ARE" target="TGO">
      <data key="d0">11641</data>
    </edge>
    <edge source="ARE" target="TUN">
      <data key="d0">795785</data>
    </edge>
    <edge source="ARE" target="TUR">
      <data key="d0">3053656</data>
    </edge>
    <edge source="ARE" target="UGA">
      <data key="d0">39379</data>
    </edge>
    <edge source="ARE" target="UKR">
      <data key="d0">30087</data>
    </edge>
    <edge source="ARE" target="EGY">
      <data key="d0">16893806</data>
    </edge>
    <edge source="ARE" target="GBR">
      <data key="d0">2631858</data>
    </edge>
    <edge source="ARE" target="TZA">
      <data key="d0">3569698</data>
    </edge>
    <edge source="ARE" target="USA">
      <data key="d0">408163</data>
    </edge>
    <edge source="ARE" target="URY">
      <data key="d0">15275752</data>
    </edge>
    <edge source="UKR" target="AZE">
      <data key="d0">1065020</data>
    </edge>
    <edge source="UKR" target="ARG">
      <data key="d0">71831</data>
    </edge>
    <edge source="UKR" target="AUT">
      <data key="d0">2268753</data>
    </edge>
    <edge source="UKR" target="ARM">
      <data key="d0">41453</data>
    </edge>
    <edge source="UKR" target="BEL">
      <data key="d0">8678364</data>
    </edge>
    <edge source="UKR" target="BRA">
      <data key="d0">108182</data>
    </edge>
    <edge source="UKR" target="BGR">
      <data key="d0">889646</data>
    </edge>
    <edge source="UKR" target="BLR">
      <data key="d0">5194397</data>
    </edge>
    <edge source="UKR" target="CHN">
      <data key="d0">44467441</data>
    </edge>
    <edge source="UKR" target="HRV">
      <data key="d0">61279</data>
    </edge>
    <edge source="UKR" target="CZE">
      <data key="d0">1363422</data>
    </edge>
    <edge source="UKR" target="DNK">
      <data key="d0">157577</data>
    </edge>
    <edge source="UKR" target="EST">
      <data key="d0">11052389</data>
    </edge>
    <edge source="UKR" target="FRA">
      <data key="d0">445596</data>
    </edge>
    <edge source="UKR" target="GEO">
      <data key="d0">1036075</data>
    </edge>
    <edge source="UKR" target="DEU">
      <data key="d0">5813036</data>
    </edge>
    <edge source="UKR" target="GRC">
      <data key="d0">56427</data>
    </edge>
    <edge source="UKR" target="HKG">
      <data key="d0">2599212</data>
    </edge>
    <edge source="UKR" target="HUN">
      <data key="d0">9155432</data>
    </edge>
    <edge source="UKR" target="ISR">
      <data key="d0">632163</data>
    </edge>
    <edge source="UKR" target="ITA">
      <data key="d0">16302437</data>
    </edge>
    <edge source="UKR" target="JPN">
      <data key="d0">6561662</data>
    </edge>
    <edge source="UKR" target="KAZ">
      <data key="d0">142724</data>
    </edge>
    <edge source="UKR" target="KOR">
      <data key="d0">432857</data>
    </edge>
    <edge source="UKR" target="KGZ">
      <data key="d0">71394</data>
    </edge>
    <edge source="UKR" target="LVA">
      <data key="d0">259088</data>
    </edge>
    <edge source="UKR" target="LTU">
      <data key="d0">970246</data>
    </edge>
    <edge source="UKR" target="MYS">
      <data key="d0">59638</data>
    </edge>
    <edge source="UKR" target="MEX">
      <data key="d0">143514</data>
    </edge>
    <edge source="UKR" target="MDA">
      <data key="d0">1462016</data>
    </edge>
    <edge source="UKR" target="NLD">
      <data key="d0">3600703</data>
    </edge>
    <edge source="UKR" target="PAK">
      <data key="d0">39842</data>
    </edge>
    <edge source="UKR" target="POL">
      <data key="d0">53827474</data>
    </edge>
    <edge source="UKR" target="ROU">
      <data key="d0">7771103</data>
    </edge>
    <edge source="UKR" target="RUS">
      <data key="d0">152333783</data>
    </edge>
    <edge source="UKR" target="SRB">
      <data key="d0">355599</data>
    </edge>
    <edge source="UKR" target="IND">
      <data key="d0">1483942</data>
    </edge>
    <edge source="UKR" target="SGP">
      <data key="d0">363936</data>
    </edge>
    <edge source="UKR" target="SVK">
      <data key="d0">9695333</data>
    </edge>
    <edge source="UKR" target="SVN">
      <data key="d0">2057692</data>
    </edge>
    <edge source="UKR" target="ESP">
      <data key="d0">5020385</data>
    </edge>
    <edge source="UKR" target="CHE">
      <data key="d0">973989</data>
    </edge>
    <edge source="UKR" target="THA">
      <data key="d0">50613</data>
    </edge>
    <edge source="UKR" target="TUR">
      <data key="d0">13676254</data>
    </edge>
    <edge source="UKR" target="MKD">
      <data key="d0">22023</data>
    </edge>
    <edge source="UKR" target="EGY">
      <data key="d0">194773</data>
    </edge>
    <edge source="UKR" target="GBR">
      <data key="d0">174288</data>
    </edge>
    <edge source="UKR" target="USA">
      <data key="d0">1759835</data>
    </edge>
    <edge source="EGY" target="ALB">
      <data key="d0">43253</data>
    </edge>
    <edge source="EGY" target="DZA">
      <data key="d0">175422</data>
    </edge>
    <edge source="EGY" target="BEL">
      <data key="d0">24130509</data>
    </edge>
    <edge source="EGY" target="BOL">
      <data key="d0">10105</data>
    </edge>
    <edge source="EGY" target="CMR">
      <data key="d0">60789</data>
    </edge>
    <edge source="EGY" target="BEN">
      <data key="d0">53097</data>
    </edge>
    <edge source="EGY" target="ETH">
      <data key="d0">448020</data>
    </edge>
    <edge source="EGY" target="FIN">
      <data key="d0">122396</data>
    </edge>
    <edge source="EGY" target="FRA">
      <data key="d0">112323221</data>
    </edge>
    <edge source="EGY" target="DEU">
      <data key="d0">591912</data>
    </edge>
    <edge source="EGY" target="GHA">
      <data key="d0">126917</data>
    </edge>
    <edge source="EGY" target="GRC">
      <data key="d0">26443271</data>
    </edge>
    <edge source="EGY" target="ITA">
      <data key="d0">74222323</data>
    </edge>
    <edge source="EGY" target="CIV">
      <data key="d0">1421126</data>
    </edge>
    <edge source="EGY" target="JOR">
      <data key="d0">283834</data>
    </edge>
    <edge source="EGY" target="KOR">
      <data key="d0">35378296</data>
    </edge>
    <edge source="EGY" target="LBN">
      <data key="d0">482111</data>
    </edge>
    <edge source="EGY" target="MAR">
      <data key="d0">1239794</data>
    </edge>
    <edge source="EGY" target="MOZ">
      <data key="d0">20839</data>
    </edge>
    <edge source="EGY" target="OMN">
      <data key="d0">26196</data>
    </edge>
    <edge source="EGY" target="PAK">
      <data key="d0">1655096</data>
    </edge>
    <edge source="EGY" target="PER">
      <data key="d0">293074</data>
    </edge>
    <edge source="EGY" target="PRT">
      <data key="d0">11670619</data>
    </edge>
    <edge source="EGY" target="ROU">
      <data key="d0">218070</data>
    </edge>
    <edge source="EGY" target="SAU">
      <data key="d0">1065940</data>
    </edge>
    <edge source="EGY" target="SEN">
      <data key="d0">18240</data>
    </edge>
    <edge source="EGY" target="SRB">
      <data key="d0">138854</data>
    </edge>
    <edge source="EGY" target="IND">
      <data key="d0">4496234</data>
    </edge>
    <edge source="EGY" target="ESP">
      <data key="d0">33004813</data>
    </edge>
    <edge source="EGY" target="ARE">
      <data key="d0">130996</data>
    </edge>
    <edge source="EGY" target="TUN">
      <data key="d0">410950</data>
    </edge>
    <edge source="EGY" target="TUR">
      <data key="d0">69952543</data>
    </edge>
    <edge source="EGY" target="UGA">
      <data key="d0">139981</data>
    </edge>
    <edge source="EGY" target="GBR">
      <data key="d0">3618045</data>
    </edge>
    <edge source="EGY" target="USA">
      <data key="d0">17044</data>
    </edge>
    <edge source="GBR" target="ALB">
      <data key="d0">338456</data>
    </edge>
    <edge source="GBR" target="DZA">
      <data key="d0">731990</data>
    </edge>
    <edge source="GBR" target="AZE">
      <data key="d0">2525352</data>
    </edge>
    <edge source="GBR" target="ARG">
      <data key="d0">15063454</data>
    </edge>
    <edge source="GBR" target="AUS">
      <data key="d0">123927725</data>
    </edge>
    <edge source="GBR" target="AUT">
      <data key="d0">48278598</data>
    </edge>
    <edge source="GBR" target="ARM">
      <data key="d0">284077</data>
    </edge>
    <edge source="GBR" target="BEL">
      <data key="d0">1131846646</data>
    </edge>
    <edge source="GBR" target="BOL">
      <data key="d0">17321</data>
    </edge>
    <edge source="GBR" target="BRA">
      <data key="d0">177373257</data>
    </edge>
    <edge source="GBR" target="BGR">
      <data key="d0">2783529</data>
    </edge>
    <edge source="GBR" target="BLR">
      <data key="d0">732511</data>
    </edge>
    <edge source="GBR" target="KHM">
      <data key="d0">14449</data>
    </edge>
    <edge source="GBR" target="CMR">
      <data key="d0">168355</data>
    </edge>
    <edge source="GBR" target="CAN">
      <data key="d0">159519040</data>
    </edge>
    <edge source="GBR" target="LKA">
      <data key="d0">1602985</data>
    </edge>
    <edge source="GBR" target="CHL">
      <data key="d0">2935490</data>
    </edge>
    <edge source="GBR" target="CHN">
      <data key="d0">119834349</data>
    </edge>
    <edge source="GBR" target="COL">
      <data key="d0">14205950</data>
    </edge>
    <edge source="GBR" target="CRI">
      <data key="d0">835158</data>
    </edge>
    <edge source="GBR" target="HRV">
      <data key="d0">1119625</data>
    </edge>
    <edge source="GBR" target="CZE">
      <data key="d0">21556557</data>
    </edge>
    <edge source="GBR" target="BEN">
      <data key="d0">42175</data>
    </edge>
    <edge source="GBR" target="DNK">
      <data key="d0">43633902</data>
    </edge>
    <edge source="GBR" target="ECU">
      <data key="d0">3061955</data>
    </edge>
    <edge source="GBR" target="SLV">
      <data key="d0">515541</data>
    </edge>
    <edge source="GBR" target="ETH">
      <data key="d0">171519</data>
    </edge>
    <edge source="GBR" target="EST">
      <data key="d0">590505</data>
    </edge>
    <edge source="GBR" target="FIN">
      <data key="d0">121167823</data>
    </edge>
    <edge source="GBR" target="FRA">
      <data key="d0">814798356</data>
    </edge>
    <edge source="GBR" target="GEO">
      <data key="d0">212721</data>
    </edge>
    <edge source="GBR" target="DEU">
      <data key="d0">1238354172</data>
    </edge>
    <edge source="GBR" target="GHA">
      <data key="d0">2930606</data>
    </edge>
    <edge source="GBR" target="GRC">
      <data key="d0">16430035</data>
    </edge>
    <edge source="GBR" target="GTM">
      <data key="d0">6252676</data>
    </edge>
    <edge source="GBR" target="HND">
      <data key="d0">868844</data>
    </edge>
    <edge source="GBR" target="HKG">
      <data key="d0">10806514</data>
    </edge>
    <edge source="GBR" target="HUN">
      <data key="d0">12768543</data>
    </edge>
    <edge source="GBR" target="IDN">
      <data key="d0">26128990</data>
    </edge>
    <edge source="GBR" target="IRL">
      <data key="d0">211494867</data>
    </edge>
    <edge source="GBR" target="ISR">
      <data key="d0">15427330</data>
    </edge>
    <edge source="GBR" target="ITA">
      <data key="d0">227216016</data>
    </edge>
    <edge source="GBR" target="CIV">
      <data key="d0">1688881</data>
    </edge>
    <edge source="GBR" target="JAM">
      <data key="d0">292344</data>
    </edge>
    <edge source="GBR" target="JPN">
      <data key="d0">140301485</data>
    </edge>
    <edge source="GBR" target="KAZ">
      <data key="d0">1412005</data>
    </edge>
    <edge source="GBR" target="JOR">
      <data key="d0">3878525</data>
    </edge>
    <edge source="GBR" target="KOR">
      <data key="d0">94227381</data>
    </edge>
    <edge source="GBR" target="LBN">
      <data key="d0">1642025</data>
    </edge>
    <edge source="GBR" target="LVA">
      <data key="d0">875630</data>
    </edge>
    <edge source="GBR" target="LTU">
      <data key="d0">99109024</data>
    </edge>
    <edge source="GBR" target="MWI">
      <data key="d0">100942</data>
    </edge>
    <edge source="GBR" target="MYS">
      <data key="d0">10443887</data>
    </edge>
    <edge source="GBR" target="MRT">
      <data key="d0">1374772</data>
    </edge>
    <edge source="GBR" target="MUS">
      <data key="d0">75381</data>
    </edge>
    <edge source="GBR" target="MEX">
      <data key="d0">84485841</data>
    </edge>
    <edge source="GBR" target="MDA">
      <data key="d0">17015</data>
    </edge>
    <edge source="GBR" target="MAR">
      <data key="d0">2749551</data>
    </edge>
    <edge source="GBR" target="MOZ">
      <data key="d0">353105</data>
    </edge>
    <edge source="GBR" target="OMN">
      <data key="d0">3045428</data>
    </edge>
    <edge source="GBR" target="NAM">
      <data key="d0">107855</data>
    </edge>
    <edge source="GBR" target="NLD">
      <data key="d0">1937764350</data>
    </edge>
    <edge source="GBR" target="NZL">
      <data key="d0">7738624</data>
    </edge>
    <edge source="GBR" target="NOR">
      <data key="d0">26496717</data>
    </edge>
    <edge source="GBR" target="PAK">
      <data key="d0">20187136</data>
    </edge>
    <edge source="GBR" target="PAN">
      <data key="d0">2436494</data>
    </edge>
    <edge source="GBR" target="PRY">
      <data key="d0">163736</data>
    </edge>
    <edge source="GBR" target="PER">
      <data key="d0">1498644</data>
    </edge>
    <edge source="GBR" target="PHL">
      <data key="d0">5251132</data>
    </edge>
    <edge source="GBR" target="POL">
      <data key="d0">46473960</data>
    </edge>
    <edge source="GBR" target="PRT">
      <data key="d0">71269525</data>
    </edge>
    <edge source="GBR" target="ROU">
      <data key="d0">15007814</data>
    </edge>
    <edge source="GBR" target="RUS">
      <data key="d0">79745317</data>
    </edge>
    <edge source="GBR" target="SAU">
      <data key="d0">46258651</data>
    </edge>
    <edge source="GBR" target="SEN">
      <data key="d0">897051</data>
    </edge>
    <edge source="GBR" target="SRB">
      <data key="d0">1989518</data>
    </edge>
    <edge source="GBR" target="IND">
      <data key="d0">87316689</data>
    </edge>
    <edge source="GBR" target="SGP">
      <data key="d0">122761030</data>
    </edge>
    <edge source="GBR" target="SVK">
      <data key="d0">40460099</data>
    </edge>
    <edge source="GBR" target="VNM">
      <data key="d0">1231180</data>
    </edge>
    <edge source="GBR" target="SVN">
      <data key="d0">2096975</data>
    </edge>
    <edge source="GBR" target="ZAF">
      <data key="d0">65254196</data>
    </edge>
    <edge source="GBR" target="ZWE">
      <data key="d0">19645</data>
    </edge>
    <edge source="GBR" target="ESP">
      <data key="d0">433019011</data>
    </edge>
    <edge source="GBR" target="SWE">
      <data key="d0">192275841</data>
    </edge>
    <edge source="GBR" target="CHE">
      <data key="d0">603367782</data>
    </edge>
    <edge source="GBR" target="THA">
      <data key="d0">9658306</data>
    </edge>
    <edge source="GBR" target="TGO">
      <data key="d0">223292</data>
    </edge>
    <edge source="GBR" target="ARE">
      <data key="d0">19054298</data>
    </edge>
    <edge source="GBR" target="TUN">
      <data key="d0">1246863</data>
    </edge>
    <edge source="GBR" target="TUR">
      <data key="d0">210937905</data>
    </edge>
    <edge source="GBR" target="UGA">
      <data key="d0">678693</data>
    </edge>
    <edge source="GBR" target="UKR">
      <data key="d0">1466647</data>
    </edge>
    <edge source="GBR" target="MKD">
      <data key="d0">92328</data>
    </edge>
    <edge source="GBR" target="EGY">
      <data key="d0">26442329</data>
    </edge>
    <edge source="GBR" target="TZA">
      <data key="d0">232361</data>
    </edge>
    <edge source="GBR" target="USA">
      <data key="d0">3785031508</data>
    </edge>
    <edge source="GBR" target="BFA">
      <data key="d0">15310</data>
    </edge>
    <edge source="GBR" target="URY">
      <data key="d0">12648762</data>
    </edge>
    <edge source="USA" target="ALB">
      <data key="d0">29512</data>
    </edge>
    <edge source="USA" target="DZA">
      <data key="d0">5983175</data>
    </edge>
    <edge source="USA" target="AZE">
      <data key="d0">479103</data>
    </edge>
    <edge source="USA" target="ARG">
      <data key="d0">786894378</data>
    </edge>
    <edge source="USA" target="AUS">
      <data key="d0">410670678</data>
    </edge>
    <edge source="USA" target="AUT">
      <data key="d0">23699631</data>
    </edge>
    <edge source="USA" target="ARM">
      <data key="d0">99906</data>
    </edge>
    <edge source="USA" target="BEL">
      <data key="d0">4029905295</data>
    </edge>
    <edge source="USA" target="BOL">
      <data key="d0">3286284</data>
    </edge>
    <edge source="USA" target="BRA">
      <data key="d0">2274348528</data>
    </edge>
    <edge source="USA" target="BGR">
      <data key="d0">617346</data>
    </edge>
    <edge source="USA" target="BLR">
      <data key="d0">92647</data>
    </edge>
    <edge source="USA" target="KHM">
      <data key="d0">30973</data>
    </edge>
    <edge source="USA" target="CMR">
      <data key="d0">333253</data>
    </edge>
    <edge source="USA" target="CAN">
      <data key="d0">4613096553</data>
    </edge>
    <edge source="USA" target="LKA">
      <data key="d0">2968641</data>
    </edge>
    <edge source="USA" target="CHL">
      <data key="d0">374937628</data>
    </edge>
    <edge source="USA" target="CHN">
      <data key="d0">3166135201</data>
    </edge>
    <edge source="USA" target="COL">
      <data key="d0">895044403</data>
    </edge>
    <edge source="USA" target="CRI">
      <data key="d0">37211085</data>
    </edge>
    <edge source="USA" target="HRV">
      <data key="d0">2216532</data>
    </edge>
    <edge source="USA" target="CZE">
      <data key="d0">2439543</data>
    </edge>
    <edge source="USA" target="DNK">
      <data key="d0">61778835</data>
    </edge>
    <edge source="USA" target="ECU">
      <data key="d0">56666595</data>
    </edge>
    <edge source="USA" target="SLV">
      <data key="d0">15003748</data>
    </edge>
    <edge source="USA" target="ETH">
      <data key="d0">281437</data>
    </edge>
    <edge source="USA" target="EST">
      <data key="d0">865501</data>
    </edge>
    <edge source="USA" target="FIN">
      <data key="d0">137593478</data>
    </edge>
    <edge source="USA" target="FRA">
      <data key="d0">962041349</data>
    </edge>
    <edge source="USA" target="GEO">
      <data key="d0">335008</data>
    </edge>
    <edge source="USA" target="DEU">
      <data key="d0">1296806585</data>
    </edge>
    <edge source="USA" target="GHA">
      <data key="d0">6508767</data>
    </edge>
    <edge source="USA" target="GRC">
      <data key="d0">8714775</data>
    </edge>
    <edge source="USA" target="GTM">
      <data key="d0">44024100</data>
    </edge>
    <edge source="USA" target="HND">
      <data key="d0">17812650</data>
    </edge>
    <edge source="USA" target="HKG">
      <data key="d0">219555882</data>
    </edge>
    <edge source="USA" target="HUN">
      <data key="d0">3682591</data>
    </edge>
    <edge source="USA" target="IDN">
      <data key="d0">165638691</data>
    </edge>
    <edge source="USA" target="IRL">
      <data key="d0">929616753</data>
    </edge>
    <edge source="USA" target="ISR">
      <data key="d0">154044747</data>
    </edge>
    <edge source="USA" target="ITA">
      <data key="d0">1014170179</data>
    </edge>
    <edge source="USA" target="CIV">
      <data key="d0">2265255</data>
    </edge>
    <edge source="USA" target="JAM">
      <data key="d0">48397294</data>
    </edge>
    <edge source="USA" target="JPN">
      <data key="d0">2304483119</data>
    </edge>
    <edge source="USA" target="KAZ">
      <data key="d0">2140908</data>
    </edge>
    <edge source="USA" target="JOR">
      <data key="d0">4355307</data>
    </edge>
    <edge source="USA" target="KOR">
      <data key="d0">2032978526</data>
    </edge>
    <edge source="USA" target="LBN">
      <data key="d0">1946552</data>
    </edge>
    <edge source="USA" target="LVA">
      <data key="d0">564629</data>
    </edge>
    <edge source="USA" target="LTU">
      <data key="d0">1011348</data>
    </edge>
    <edge source="USA" target="MDG">
      <data key="d0">24540</data>
    </edge>
    <edge source="USA" target="MYS">
      <data key="d0">96233095</data>
    </edge>
    <edge source="USA" target="MUS">
      <data key="d0">77464</data>
    </edge>
    <edge source="USA" target="MEX">
      <data key="d0">7179029836</data>
    </edge>
    <edge source="USA" target="MAR">
      <data key="d0">6439318</data>
    </edge>
    <edge source="USA" target="MOZ">
      <data key="d0">2870214</data>
    </edge>
    <edge source="USA" target="OMN">
      <data key="d0">134908191</data>
    </edge>
    <edge source="USA" target="NAM">
      <data key="d0">191763</data>
    </edge>
    <edge source="USA" target="NLD">
      <data key="d0">1894133558</data>
    </edge>
    <edge source="USA" target="NZL">
      <data key="d0">57017392</data>
    </edge>
    <edge source="USA" target="NIC">
      <data key="d0">7932374</data>
    </edge>
    <edge source="USA" target="NOR">
      <data key="d0">57348147</data>
    </edge>
    <edge source="USA" target="PAK">
      <data key="d0">15267582</data>
    </edge>
    <edge source="USA" target="PAN">
      <data key="d0">136008194</data>
    </edge>
    <edge source="USA" target="PRY">
      <data key="d0">3564349</data>
    </edge>
    <edge source="USA" target="PER">
      <data key="d0">281567869</data>
    </edge>
    <edge source="USA" target="PHL">
      <data key="d0">52499505</data>
    </edge>
    <edge source="USA" target="POL">
      <data key="d0">72277996</data>
    </edge>
    <edge source="USA" target="PRT">
      <data key="d0">50202727</data>
    </edge>
    <edge source="USA" target="ROU">
      <data key="d0">3029419</data>
    </edge>
    <edge source="USA" target="RUS">
      <data key="d0">36896161</data>
    </edge>
    <edge source="USA" target="SAU">
      <data key="d0">110502163</data>
    </edge>
    <edge source="USA" target="SEN">
      <data key="d0">1132963</data>
    </edge>
    <edge source="USA" target="SRB">
      <data key="d0">26713</data>
    </edge>
    <edge source="USA" target="IND">
      <data key="d0">842083542</data>
    </edge>
    <edge source="USA" target="SGP">
      <data key="d0">847563983</data>
    </edge>
    <edge source="USA" target="SVK">
      <data key="d0">1160215</data>
    </edge>
    <edge source="USA" target="VNM">
      <data key="d0">66452277</data>
    </edge>
    <edge source="USA" target="SVN">
      <data key="d0">2967892</data>
    </edge>
    <edge source="USA" target="ZAF">
      <data key="d0">122872069</data>
    </edge>
    <edge source="USA" target="ZWE">
      <data key="d0">138347</data>
    </edge>
    <edge source="USA" target="ESP">
      <data key="d0">513548909</data>
    </edge>
    <edge source="USA" target="SWE">
      <data key="d0">35090532</data>
    </edge>
    <edge source="USA" target="CHE">
      <data key="d0">277297336</data>
    </edge>
    <edge source="USA" target="THA">
      <data key="d0">340515858</data>
    </edge>
    <edge source="USA" target="TGO">
      <data key="d0">2014650</data>
    </edge>
    <edge source="USA" target="ARE">
      <data key="d0">192476389</data>
    </edge>
    <edge source="USA" target="TUN">
      <data key="d0">782123</data>
    </edge>
    <edge source="USA" target="TUR">
      <data key="d0">339844545</data>
    </edge>
    <edge source="USA" target="UGA">
      <data key="d0">189943</data>
    </edge>
    <edge source="USA" target="UKR">
      <data key="d0">1287738</data>
    </edge>
    <edge source="USA" target="MKD">
      <data key="d0">33845</data>
    </edge>
    <edge source="USA" target="EGY">
      <data key="d0">45076759</data>
    </edge>
    <edge source="USA" target="GBR">
      <data key="d0">1289269432</data>
    </edge>
    <edge source="USA" target="TZA">
      <data key="d0">1445478</data>
    </edge>
    <edge source="USA" target="URY">
      <data key="d0">10552908</data>
    </edge>
    <edge source="URY" target="ARG">
      <data key="d0">1020047</data>
    </edge>
    <edge source="URY" target="BOL">
      <data key="d0">98722</data>
    </edge>
    <edge source="URY" target="BRA">
      <data key="d0">3753534</data>
    </edge>
    <edge source="URY" target="CAN">
      <data key="d0">32694</data>
    </edge>
    <edge source="URY" target="CHL">
      <data key="d0">316340</data>
    </edge>
    <edge source="URY" target="CHN">
      <data key="d0">405573</data>
    </edge>
    <edge source="URY" target="COL">
      <data key="d0">154211</data>
    </edge>
    <edge source="URY" target="CRI">
      <data key="d0">35848</data>
    </edge>
    <edge source="URY" target="ECU">
      <data key="d0">185989</data>
    </edge>
    <edge source="URY" target="DEU">
      <data key="d0">290478</data>
    </edge>
    <edge source="URY" target="ITA">
      <data key="d0">307811</data>
    </edge>
    <edge source="URY" target="JAM">
      <data key="d0">132173</data>
    </edge>
    <edge source="URY" target="MEX">
      <data key="d0">239946</data>
    </edge>
    <edge source="URY" target="PRY">
      <data key="d0">210647</data>
    </edge>
    <edge source="URY" target="PER">
      <data key="d0">224074</data>
    </edge>
    <edge source="URY" target="ZAF">
      <data key="d0">23176</data>
    </edge>
    <edge source="URY" target="ESP">
      <data key="d0">18988</data>
    </edge>
    <edge source="URY" target="TUR">
      <data key="d0">58997</data>
    </edge>
    <edge source="URY" target="GBR">
      <data key="d0">28252</data>
    </edge>
    <edge source="URY" target="USA">
      <data key="d0">2387448</data>
    </edge>
    <edge source="ARM" target="BEL">
      <data key="d0">62177</data>
    </edge>
    <edge source="ARM" target="BLR">
      <data key="d0">18801</data>
    </edge>
    <edge source="ARM" target="GEO">
      <data key="d0">1582849</data>
    </edge>
    <edge source="ARM" target="DEU">
      <data key="d0">57110</data>
    </edge>
    <edge source="ARM" target="JPN">
      <data key="d0">19844</data>
    </edge>
    <edge source="ARM" target="UKR">
      <data key="d0">82123</data>
    </edge>
    <edge source="ARM" target="USA">
      <data key="d0">117922</data>
    </edge>
    <edge source="BLR" target="AZE">
      <data key="d0">1107600</data>
    </edge>
    <edge source="BLR" target="AUT">
      <data key="d0">134800</data>
    </edge>
    <edge source="BLR" target="BEL">
      <data key="d0">2717800</data>
    </edge>
    <edge source="BLR" target="CHN">
      <data key="d0">95474800</data>
    </edge>
    <edge source="BLR" target="HRV">
      <data key="d0">110700</data>
    </edge>
    <edge source="BLR" target="CZE">
      <data key="d0">21300</data>
    </edge>
    <edge source="BLR" target="EST">
      <data key="d0">1988600</data>
    </edge>
    <edge source="BLR" target="GEO">
      <data key="d0">2693600</data>
    </edge>
    <edge source="BLR" target="DEU">
      <data key="d0">4600500</data>
    </edge>
    <edge source="BLR" target="HUN">
      <data key="d0">6343800</data>
    </edge>
    <edge source="BLR" target="ITA">
      <data key="d0">116200</data>
    </edge>
    <edge source="BLR" target="KAZ">
      <data key="d0">59500</data>
    </edge>
    <edge source="BLR" target="LVA">
      <data key="d0">7570300</data>
    </edge>
    <edge source="BLR" target="LTU">
      <data key="d0">8418600</data>
    </edge>
    <edge source="BLR" target="MDA">
      <data key="d0">4407600</data>
    </edge>
    <edge source="BLR" target="NLD">
      <data key="d0">475200</data>
    </edge>
    <edge source="BLR" target="POL">
      <data key="d0">22858500</data>
    </edge>
    <edge source="BLR" target="RUS">
      <data key="d0">44640900</data>
    </edge>
    <edge source="BLR" target="IND">
      <data key="d0">10312500</data>
    </edge>
    <edge source="BLR" target="SVK">
      <data key="d0">45100</data>
    </edge>
    <edge source="BLR" target="SVN">
      <data key="d0">479600</data>
    </edge>
    <edge source="BLR" target="ESP">
      <data key="d0">2787400</data>
    </edge>
    <edge source="BLR" target="ARE">
      <data key="d0">6480300</data>
    </edge>
    <edge source="BLR" target="TUR">
      <data key="d0">7170700</data>
    </edge>
    <edge source="BLR" target="UKR">
      <data key="d0">4945200</data>
    </edge>
    <edge source="BLR" target="EGY">
      <data key="d0">3820700</data>
    </edge>
    <edge source="GEO" target="AZE">
      <data key="d0">2574340</data>
    </edge>
    <edge source="GEO" target="ARM">
      <data key="d0">571409</data>
    </edge>
    <edge source="GEO" target="KAZ">
      <data key="d0">981495</data>
    </edge>
    <edge source="GEO" target="RUS">
      <data key="d0">56000</data>
    </edge>
    <edge source="CZE" target="ARG">
      <data key="d0">1962126</data>
    </edge>
    <edge source="CZE" target="AUS">
      <data key="d0">337541</data>
    </edge>
    <edge source="CZE" target="AUT">
      <data key="d0">30013525</data>
    </edge>
    <edge source="CZE" target="ARM">
      <data key="d0">17746</data>
    </edge>
    <edge source="CZE" target="BEL">
      <data key="d0">48822154</data>
    </edge>
    <edge source="CZE" target="BRA">
      <data key="d0">763399</data>
    </edge>
    <edge source="CZE" target="BGR">
      <data key="d0">3214440</data>
    </edge>
    <edge source="CZE" target="BLR">
      <data key="d0">107393</data>
    </edge>
    <edge source="CZE" target="CAN">
      <data key="d0">1081956</data>
    </edge>
    <edge source="CZE" target="CHL">
      <data key="d0">466334</data>
    </edge>
    <edge source="CZE" target="CHN">
      <data key="d0">7505116</data>
    </edge>
    <edge source="CZE" target="CRI">
      <data key="d0">13281</data>
    </edge>
    <edge source="CZE" target="HRV">
      <data key="d0">2487335</data>
    </edge>
    <edge source="CZE" target="DNK">
      <data key="d0">2164538</data>
    </edge>
    <edge source="CZE" target="ECU">
      <data key="d0">21679</data>
    </edge>
    <edge source="CZE" target="SLV">
      <data key="d0">175497</data>
    </edge>
    <edge source="CZE" target="EST">
      <data key="d0">109136</data>
    </edge>
    <edge source="CZE" target="FIN">
      <data key="d0">3310087</data>
    </edge>
    <edge source="CZE" target="FRA">
      <data key="d0">21560214</data>
    </edge>
    <edge source="CZE" target="DEU">
      <data key="d0">145875995</data>
    </edge>
    <edge source="CZE" target="GRC">
      <data key="d0">1032798</data>
    </edge>
    <edge source="CZE" target="HUN">
      <data key="d0">186492741</data>
    </edge>
    <edge source="CZE" target="IDN">
      <data key="d0">8948175</data>
    </edge>
    <edge source="CZE" target="IRL">
      <data key="d0">578970</data>
    </edge>
    <edge source="CZE" target="ISR">
      <data key="d0">6704446</data>
    </edge>
    <edge source="CZE" target="ITA">
      <data key="d0">48614803</data>
    </edge>
    <edge source="CZE" target="JPN">
      <data key="d0">23153745</data>
    </edge>
    <edge source="CZE" target="KAZ">
      <data key="d0">1414754</data>
    </edge>
    <edge source="CZE" target="KOR">
      <data key="d0">4012319</data>
    </edge>
    <edge source="CZE" target="LBN">
      <data key="d0">17624</data>
    </edge>
    <edge source="CZE" target="LVA">
      <data key="d0">273370</data>
    </edge>
    <edge source="CZE" target="LTU">
      <data key="d0">911264</data>
    </edge>
    <edge source="CZE" target="MYS">
      <data key="d0">123572</data>
    </edge>
    <edge source="CZE" target="MEX">
      <data key="d0">2293027</data>
    </edge>
    <edge source="CZE" target="MDA">
      <data key="d0">78007</data>
    </edge>
    <edge source="CZE" target="MAR">
      <data key="d0">123044</data>
    </edge>
    <edge source="CZE" target="NLD">
      <data key="d0">37049799</data>
    </edge>
    <edge source="CZE" target="NZL">
      <data key="d0">106559</data>
    </edge>
    <edge source="CZE" target="NOR">
      <data key="d0">410132</data>
    </edge>
    <edge source="CZE" target="PHL">
      <data key="d0">1794339</data>
    </edge>
    <edge source="CZE" target="POL">
      <data key="d0">245679220</data>
    </edge>
    <edge source="CZE" target="PRT">
      <data key="d0">60685</data>
    </edge>
    <edge source="CZE" target="ROU">
      <data key="d0">3793868</data>
    </edge>
    <edge source="CZE" target="RUS">
      <data key="d0">21946466</data>
    </edge>
    <edge source="CZE" target="SAU">
      <data key="d0">2534312</data>
    </edge>
    <edge source="CZE" target="SRB">
      <data key="d0">1150464</data>
    </edge>
    <edge source="CZE" target="IND">
      <data key="d0">59660230</data>
    </edge>
    <edge source="CZE" target="SGP">
      <data key="d0">414309</data>
    </edge>
    <edge source="CZE" target="SVK">
      <data key="d0">67733990</data>
    </edge>
    <edge source="CZE" target="VNM">
      <data key="d0">366536</data>
    </edge>
    <edge source="CZE" target="SVN">
      <data key="d0">3898730</data>
    </edge>
    <edge source="CZE" target="ZAF">
      <data key="d0">945459</data>
    </edge>
    <edge source="CZE" target="ESP">
      <data key="d0">19304345</data>
    </edge>
    <edge source="CZE" target="SWE">
      <data key="d0">4643325</data>
    </edge>
    <edge source="CZE" target="CHE">
      <data key="d0">35642673</data>
    </edge>
    <edge source="CZE" target="THA">
      <data key="d0">267537</data>
    </edge>
    <edge source="CZE" target="ARE">
      <data key="d0">261024</data>
    </edge>
    <edge source="CZE" target="TUN">
      <data key="d0">73307</data>
    </edge>
    <edge source="CZE" target="TUR">
      <data key="d0">2101325</data>
    </edge>
    <edge source="CZE" target="UGA">
      <data key="d0">193016</data>
    </edge>
    <edge source="CZE" target="UKR">
      <data key="d0">9591885</data>
    </edge>
    <edge source="CZE" target="MKD">
      <data key="d0">52879</data>
    </edge>
    <edge source="CZE" target="EGY">
      <data key="d0">1276389</data>
    </edge>
    <edge source="CZE" target="GBR">
      <data key="d0">21227255</data>
    </edge>
    <edge source="CZE" target="USA">
      <data key="d0">43679058</data>
    </edge>
    <edge source="CZE" target="URY">
      <data key="d0">10058</data>
    </edge>
    <edge source="GHA" target="ITA">
      <data key="d0">36737</data>
    </edge>
    <edge source="GHA" target="CIV">
      <data key="d0">456477</data>
    </edge>
    <edge source="GHA" target="TGO">
      <data key="d0">1069363</data>
    </edge>
    <edge source="GHA" target="BFA">
      <data key="d0">16738</data>
    </edge>
    <edge source="MDG" target="CHN">
      <data key="d0">494951</data>
    </edge>
    <edge source="MDG" target="BEN">
      <data key="d0">346761</data>
    </edge>
    <edge source="MDG" target="FRA">
      <data key="d0">23140</data>
    </edge>
    <edge source="MUS" target="CHL">
      <data key="d0">69627</data>
    </edge>
    <edge source="MUS" target="FRA">
      <data key="d0">62901</data>
    </edge>
    <edge source="MUS" target="DEU">
      <data key="d0">274198</data>
    </edge>
    <edge source="MUS" target="ITA">
      <data key="d0">31058</data>
    </edge>
    <edge source="MUS" target="MDG">
      <data key="d0">4814874</data>
    </edge>
    <edge source="MUS" target="NLD">
      <data key="d0">937341</data>
    </edge>
    <edge source="MUS" target="IND">
      <data key="d0">373924</data>
    </edge>
    <edge source="MUS" target="ZAF">
      <data key="d0">315581</data>
    </edge>
    <edge source="MUS" target="UGA">
      <data key="d0">57681</data>
    </edge>
    <edge source="MUS" target="GBR">
      <data key="d0">12719</data>
    </edge>
    <edge source="MUS" target="TZA">
      <data key="d0">163459</data>
    </edge>
    <edge source="MOZ" target="ZAF">
      <data key="d0">35514</data>
    </edge>
    <edge source="NAM" target="ZAF">
      <data key="d0">27827</data>
    </edge>
    <edge source="SAU" target="DZA">
      <data key="d0">1512535</data>
    </edge>
    <edge source="SAU" target="ARG">
      <data key="d0">2571203</data>
    </edge>
    <edge source="SAU" target="AUS">
      <data key="d0">1159735</data>
    </edge>
    <edge source="SAU" target="BEL">
      <data key="d0">650166679</data>
    </edge>
    <edge source="SAU" target="BRA">
      <data key="d0">11884548</data>
    </edge>
    <edge source="SAU" target="BGR">
      <data key="d0">271734</data>
    </edge>
    <edge source="SAU" target="CAN">
      <data key="d0">952268</data>
    </edge>
    <edge source="SAU" target="LKA">
      <data key="d0">3442404</data>
    </edge>
    <edge source="SAU" target="CHL">
      <data key="d0">1202935</data>
    </edge>
    <edge source="SAU" target="CHN">
      <data key="d0">4421697794</data>
    </edge>
    <edge source="SAU" target="COL">
      <data key="d0">1882936</data>
    </edge>
    <edge source="SAU" target="CRI">
      <data key="d0">118933</data>
    </edge>
    <edge source="SAU" target="ECU">
      <data key="d0">1922669</data>
    </edge>
    <edge source="SAU" target="ETH">
      <data key="d0">719468</data>
    </edge>
    <edge source="SAU" target="FIN">
      <data key="d0">44533</data>
    </edge>
    <edge source="SAU" target="FRA">
      <data key="d0">1569069</data>
    </edge>
    <edge source="SAU" target="DEU">
      <data key="d0">18219223</data>
    </edge>
    <edge source="SAU" target="GHA">
      <data key="d0">200534</data>
    </edge>
    <edge source="SAU" target="GRC">
      <data key="d0">13080550</data>
    </edge>
    <edge source="SAU" target="GTM">
      <data key="d0">1932269</data>
    </edge>
    <edge source="SAU" target="HKG">
      <data key="d0">253437917</data>
    </edge>
    <edge source="SAU" target="IDN">
      <data key="d0">259088057</data>
    </edge>
    <edge source="SAU" target="ITA">
      <data key="d0">379791141</data>
    </edge>
    <edge source="SAU" target="JPN">
      <data key="d0">326043074</data>
    </edge>
    <edge source="SAU" target="JOR">
      <data key="d0">139854575</data>
    </edge>
    <edge source="SAU" target="KOR">
      <data key="d0">683250187</data>
    </edge>
    <edge source="SAU" target="LBN">
      <data key="d0">2300536</data>
    </edge>
    <edge source="SAU" target="MWI">
      <data key="d0">252800</data>
    </edge>
    <edge source="SAU" target="MYS">
      <data key="d0">58621407</data>
    </edge>
    <edge source="SAU" target="MEX">
      <data key="d0">7043742</data>
    </edge>
    <edge source="SAU" target="MAR">
      <data key="d0">64297947</data>
    </edge>
    <edge source="SAU" target="MOZ">
      <data key="d0">111733</data>
    </edge>
    <edge source="SAU" target="OMN">
      <data key="d0">49795529</data>
    </edge>
    <edge source="SAU" target="NLD">
      <data key="d0">531308131</data>
    </edge>
    <edge source="SAU" target="NZL">
      <data key="d0">1041601</data>
    </edge>
    <edge source="SAU" target="NIC">
      <data key="d0">59467</data>
    </edge>
    <edge source="SAU" target="PAK">
      <data key="d0">244853106</data>
    </edge>
    <edge source="SAU" target="PRY">
      <data key="d0">271734</data>
    </edge>
    <edge source="SAU" target="PER">
      <data key="d0">12260015</data>
    </edge>
    <edge source="SAU" target="PHL">
      <data key="d0">2071203</data>
    </edge>
    <edge source="SAU" target="POL">
      <data key="d0">6920275</data>
    </edge>
    <edge source="SAU" target="PRT">
      <data key="d0">577601</data>
    </edge>
    <edge source="SAU" target="ROU">
      <data key="d0">15680020</data>
    </edge>
    <edge source="SAU" target="SEN">
      <data key="d0">758401</data>
    </edge>
    <edge source="SAU" target="IND">
      <data key="d0">1015668736</data>
    </edge>
    <edge source="SAU" target="SGP">
      <data key="d0">938621707</data>
    </edge>
    <edge source="SAU" target="VNM">
      <data key="d0">7833343</data>
    </edge>
    <edge source="SAU" target="SVN">
      <data key="d0">8536544</data>
    </edge>
    <edge source="SAU" target="ZAF">
      <data key="d0">103678530</data>
    </edge>
    <edge source="SAU" target="ESP">
      <data key="d0">151197256</data>
    </edge>
    <edge source="SAU" target="SWE">
      <data key="d0">15028019</data>
    </edge>
    <edge source="SAU" target="CHE">
      <data key="d0">54133</data>
    </edge>
    <edge source="SAU" target="THA">
      <data key="d0">61668077</data>
    </edge>
    <edge source="SAU" target="ARE">
      <data key="d0">317034530</data>
    </edge>
    <edge source="SAU" target="TUN">
      <data key="d0">880001</data>
    </edge>
    <edge source="SAU" target="TUR">
      <data key="d0">440235217</data>
    </edge>
    <edge source="SAU" target="UGA">
      <data key="d0">1862936</data>
    </edge>
    <edge source="SAU" target="EGY">
      <data key="d0">55565403</data>
    </edge>
    <edge source="SAU" target="GBR">
      <data key="d0">4153339</data>
    </edge>
    <edge source="SAU" target="TZA">
      <data key="d0">13065083</data>
    </edge>
    <edge source="SAU" target="USA">
      <data key="d0">515884912</data>
    </edge>
    <edge source="TZA" target="BDI">
      <data key="d0">733630</data>
    </edge>
    <edge source="TZA" target="MWI">
      <data key="d0">115257</data>
    </edge>
    <edge source="TZA" target="IND">
      <data key="d0">10705</data>
    </edge>
    <edge source="TZA" target="ESP">
      <data key="d0">692305</data>
    </edge>
    <edge source="TZA" target="UGA">
      <data key="d0">3379985</data>
    </edge>
    <edge source="AUT" target="DZA">
      <data key="d0">2068692</data>
    </edge>
    <edge source="AUT" target="AZE">
      <data key="d0">98492</data>
    </edge>
    <edge source="AUT" target="ARG">
      <data key="d0">1520348</data>
    </edge>
    <edge source="AUT" target="AUS">
      <data key="d0">727802</data>
    </edge>
    <edge source="AUT" target="BEL">
      <data key="d0">13814042</data>
    </edge>
    <edge source="AUT" target="BRA">
      <data key="d0">23776624</data>
    </edge>
    <edge source="AUT" target="BGR">
      <data key="d0">2987700</data>
    </edge>
    <edge source="AUT" target="BLR">
      <data key="d0">500715</data>
    </edge>
    <edge source="AUT" target="CAN">
      <data key="d0">3072643</data>
    </edge>
    <edge source="AUT" target="CHL">
      <data key="d0">33548</data>
    </edge>
    <edge source="AUT" target="CHN">
      <data key="d0">9994446</data>
    </edge>
    <edge source="AUT" target="HRV">
      <data key="d0">2073657</data>
    </edge>
    <edge source="AUT" target="CZE">
      <data key="d0">11744770</data>
    </edge>
    <edge source="AUT" target="DNK">
      <data key="d0">4067030</data>
    </edge>
    <edge source="AUT" target="ECU">
      <data key="d0">180853</data>
    </edge>
    <edge source="AUT" target="EST">
      <data key="d0">22659</data>
    </edge>
    <edge source="AUT" target="FIN">
      <data key="d0">34090331</data>
    </edge>
    <edge source="AUT" target="FRA">
      <data key="d0">97744742</data>
    </edge>
    <edge source="AUT" target="GEO">
      <data key="d0">96448</data>
    </edge>
    <edge source="AUT" target="DEU">
      <data key="d0">207869019</data>
    </edge>
    <edge source="AUT" target="GRC">
      <data key="d0">905860</data>
    </edge>
    <edge source="AUT" target="HKG">
      <data key="d0">11857</data>
    </edge>
    <edge source="AUT" target="HUN">
      <data key="d0">9076968</data>
    </edge>
    <edge source="AUT" target="IDN">
      <data key="d0">515899</data>
    </edge>
    <edge source="AUT" target="IRL">
      <data key="d0">48435298</data>
    </edge>
    <edge source="AUT" target="ISR">
      <data key="d0">612266</data>
    </edge>
    <edge source="AUT" target="ITA">
      <data key="d0">31548640</data>
    </edge>
    <edge source="AUT" target="JPN">
      <data key="d0">26505044</data>
    </edge>
    <edge source="AUT" target="KAZ">
      <data key="d0">2933185</data>
    </edge>
    <edge source="AUT" target="JOR">
      <data key="d0">66764</data>
    </edge>
    <edge source="AUT" target="KOR">
      <data key="d0">1901602</data>
    </edge>
    <edge source="AUT" target="LBN">
      <data key="d0">61821</data>
    </edge>
    <edge source="AUT" target="LVA">
      <data key="d0">912076</data>
    </edge>
    <edge source="AUT" target="LTU">
      <data key="d0">185862</data>
    </edge>
    <edge source="AUT" target="MYS">
      <data key="d0">13291</data>
    </edge>
    <edge source="AUT" target="MEX">
      <data key="d0">480057</data>
    </edge>
    <edge source="AUT" target="MDA">
      <data key="d0">29965</data>
    </edge>
    <edge source="AUT" target="MAR">
      <data key="d0">404864</data>
    </edge>
    <edge source="AUT" target="OMN">
      <data key="d0">11441</data>
    </edge>
    <edge source="AUT" target="NLD">
      <data key="d0">45996176</data>
    </edge>
    <edge source="AUT" target="NZL">
      <data key="d0">16221</data>
    </edge>
    <edge source="AUT" target="NOR">
      <data key="d0">55933</data>
    </edge>
    <edge source="AUT" target="PAK">
      <data key="d0">2426855</data>
    </edge>
    <edge source="AUT" target="PRY">
      <data key="d0">321267</data>
    </edge>
    <edge source="AUT" target="PER">
      <data key="d0">168512</data>
    </edge>
    <edge source="AUT" target="POL">
      <data key="d0">39634373</data>
    </edge>
    <edge source="AUT" target="PRT">
      <data key="d0">1239521</data>
    </edge>
    <edge source="AUT" target="ROU">
      <data key="d0">30417773</data>
    </edge>
    <edge source="AUT" target="RUS">
      <data key="d0">12206313</data>
    </edge>
    <edge source="AUT" target="SAU">
      <data key="d0">1324992</data>
    </edge>
    <edge source="AUT" target="SRB">
      <data key="d0">9830184</data>
    </edge>
    <edge source="AUT" target="IND">
      <data key="d0">6132414</data>
    </edge>
    <edge source="AUT" target="SGP">
      <data key="d0">340894</data>
    </edge>
    <edge source="AUT" target="SVK">
      <data key="d0">2539096</data>
    </edge>
    <edge source="AUT" target="VNM">
      <data key="d0">41414</data>
    </edge>
    <edge source="AUT" target="SVN">
      <data key="d0">3317577</data>
    </edge>
    <edge source="AUT" target="ZAF">
      <data key="d0">259565</data>
    </edge>
    <edge source="AUT" target="ESP">
      <data key="d0">4101589</data>
    </edge>
    <edge source="AUT" target="SWE">
      <data key="d0">4691940</data>
    </edge>
    <edge source="AUT" target="CHE">
      <data key="d0">19334620</data>
    </edge>
    <edge source="AUT" target="THA">
      <data key="d0">226272</data>
    </edge>
    <edge source="AUT" target="ARE">
      <data key="d0">501641</data>
    </edge>
    <edge source="AUT" target="TUN">
      <data key="d0">216073</data>
    </edge>
    <edge source="AUT" target="TUR">
      <data key="d0">6199006</data>
    </edge>
    <edge source="AUT" target="UKR">
      <data key="d0">1550077</data>
    </edge>
    <edge source="AUT" target="MKD">
      <data key="d0">723333</data>
    </edge>
    <edge source="AUT" target="EGY">
      <data key="d0">3163888</data>
    </edge>
    <edge source="AUT" target="GBR">
      <data key="d0">12132333</data>
    </edge>
    <edge source="AUT" target="USA">
      <data key="d0">51097987</data>
    </edge>
    <edge source="AUT" target="URY">
      <data key="d0">146257</data>
    </edge>
    <edge source="AZE" target="BLR">
      <data key="d0">1148910</data>
    </edge>
    <edge source="AZE" target="POL">
      <data key="d0">1117109</data>
    </edge>
    <edge source="AZE" target="RUS">
      <data key="d0">21585214</data>
    </edge>
    <edge source="AZE" target="TUR">
      <data key="d0">14560905</data>
    </edge>
    <edge source="AZE" target="UKR">
      <data key="d0">653404</data>
    </edge>
    <edge source="BGR" target="ALB">
      <data key="d0">43068</data>
    </edge>
    <edge source="BGR" target="DZA">
      <data key="d0">59192</data>
    </edge>
    <edge source="BGR" target="ARG">
      <data key="d0">84255</data>
    </edge>
    <edge source="BGR" target="AUT">
      <data key="d0">1270451</data>
    </edge>
    <edge source="BGR" target="BRA">
      <data key="d0">415307</data>
    </edge>
    <edge source="BGR" target="BLR">
      <data key="d0">10977</data>
    </edge>
    <edge source="BGR" target="CAN">
      <data key="d0">40446</data>
    </edge>
    <edge source="BGR" target="CHL">
      <data key="d0">128431</data>
    </edge>
    <edge source="BGR" target="CHN">
      <data key="d0">5750844</data>
    </edge>
    <edge source="BGR" target="COL">
      <data key="d0">34622</data>
    </edge>
    <edge source="BGR" target="HRV">
      <data key="d0">200854</data>
    </edge>
    <edge source="BGR" target="CZE">
      <data key="d0">553710</data>
    </edge>
    <edge source="BGR" target="FRA">
      <data key="d0">117603</data>
    </edge>
    <edge source="BGR" target="GEO">
      <data key="d0">13760</data>
    </edge>
    <edge source="BGR" target="DEU">
      <data key="d0">2924314</data>
    </edge>
    <edge source="BGR" target="GRC">
      <data key="d0">43955011</data>
    </edge>
    <edge source="BGR" target="HUN">
      <data key="d0">615673</data>
    </edge>
    <edge source="BGR" target="IDN">
      <data key="d0">602435</data>
    </edge>
    <edge source="BGR" target="ISR">
      <data key="d0">18736</data>
    </edge>
    <edge source="BGR" target="ITA">
      <data key="d0">11401271</data>
    </edge>
    <edge source="BGR" target="KAZ">
      <data key="d0">165214</data>
    </edge>
    <edge source="BGR" target="JOR">
      <data key="d0">84607</data>
    </edge>
    <edge source="BGR" target="KOR">
      <data key="d0">1421536</data>
    </edge>
    <edge source="BGR" target="LBN">
      <data key="d0">110250</data>
    </edge>
    <edge source="BGR" target="MYS">
      <data key="d0">357790</data>
    </edge>
    <edge source="BGR" target="MDA">
      <data key="d0">383594</data>
    </edge>
    <edge source="BGR" target="MAR">
      <data key="d0">34668</data>
    </edge>
    <edge source="BGR" target="NLD">
      <data key="d0">4134996</data>
    </edge>
    <edge source="BGR" target="NZL">
      <data key="d0">76398</data>
    </edge>
    <edge source="BGR" target="PHL">
      <data key="d0">29789</data>
    </edge>
    <edge source="BGR" target="POL">
      <data key="d0">1229592</data>
    </edge>
    <edge source="BGR" target="PRT">
      <data key="d0">288135</data>
    </edge>
    <edge source="BGR" target="ROU">
      <data key="d0">13998863</data>
    </edge>
    <edge source="BGR" target="RUS">
      <data key="d0">4208022</data>
    </edge>
    <edge source="BGR" target="SAU">
      <data key="d0">94147</data>
    </edge>
    <edge source="BGR" target="SRB">
      <data key="d0">1758435</data>
    </edge>
    <edge source="BGR" target="IND">
      <data key="d0">245706</data>
    </edge>
    <edge source="BGR" target="SGP">
      <data key="d0">859008</data>
    </edge>
    <edge source="BGR" target="SVK">
      <data key="d0">169172</data>
    </edge>
    <edge source="BGR" target="VNM">
      <data key="d0">116636</data>
    </edge>
    <edge source="BGR" target="SVN">
      <data key="d0">27923</data>
    </edge>
    <edge source="BGR" target="ESP">
      <data key="d0">799410</data>
    </edge>
    <edge source="BGR" target="THA">
      <data key="d0">849412</data>
    </edge>
    <edge source="BGR" target="ARE">
      <data key="d0">212758</data>
    </edge>
    <edge source="BGR" target="TUR">
      <data key="d0">18288313</data>
    </edge>
    <edge source="BGR" target="UKR">
      <data key="d0">93017</data>
    </edge>
    <edge source="BGR" target="MKD">
      <data key="d0">870954</data>
    </edge>
    <edge source="BGR" target="EGY">
      <data key="d0">25552</data>
    </edge>
    <edge source="BGR" target="GBR">
      <data key="d0">505798</data>
    </edge>
    <edge source="BGR" target="USA">
      <data key="d0">7234392</data>
    </edge>
    <edge source="HRV" target="ALB">
      <data key="d0">30952</data>
    </edge>
    <edge source="HRV" target="ARG">
      <data key="d0">29409</data>
    </edge>
    <edge source="HRV" target="AUT">
      <data key="d0">1293034</data>
    </edge>
    <edge source="HRV" target="BEL">
      <data key="d0">181019</data>
    </edge>
    <edge source="HRV" target="BOL">
      <data key="d0">45449</data>
    </edge>
    <edge source="HRV" target="BRA">
      <data key="d0">238372</data>
    </edge>
    <edge source="HRV" target="BGR">
      <data key="d0">56721</data>
    </edge>
    <edge source="HRV" target="CAN">
      <data key="d0">91122</data>
    </edge>
    <edge source="HRV" target="CHN">
      <data key="d0">59824</data>
    </edge>
    <edge source="HRV" target="COL">
      <data key="d0">131670</data>
    </edge>
    <edge source="HRV" target="CZE">
      <data key="d0">377942</data>
    </edge>
    <edge source="HRV" target="FRA">
      <data key="d0">14806</data>
    </edge>
    <edge source="HRV" target="DEU">
      <data key="d0">1797360</data>
    </edge>
    <edge source="HRV" target="HUN">
      <data key="d0">500903</data>
    </edge>
    <edge source="HRV" target="IDN">
      <data key="d0">48632</data>
    </edge>
    <edge source="HRV" target="ISR">
      <data key="d0">2313859</data>
    </edge>
    <edge source="HRV" target="ITA">
      <data key="d0">2315465</data>
    </edge>
    <edge source="HRV" target="JPN">
      <data key="d0">538291</data>
    </edge>
    <edge source="HRV" target="KOR">
      <data key="d0">74956</data>
    </edge>
    <edge source="HRV" target="NLD">
      <data key="d0">2164018</data>
    </edge>
    <edge source="HRV" target="PER">
      <data key="d0">10289</data>
    </edge>
    <edge source="HRV" target="POL">
      <data key="d0">834441</data>
    </edge>
    <edge source="HRV" target="ROU">
      <data key="d0">782793</data>
    </edge>
    <edge source="HRV" target="SRB">
      <data key="d0">2551472</data>
    </edge>
    <edge source="HRV" target="IND">
      <data key="d0">7632959</data>
    </edge>
    <edge source="HRV" target="SVK">
      <data key="d0">120058</data>
    </edge>
    <edge source="HRV" target="SVN">
      <data key="d0">2980294</data>
    </edge>
    <edge source="HRV" target="ESP">
      <data key="d0">6974482</data>
    </edge>
    <edge source="HRV" target="CHE">
      <data key="d0">241161</data>
    </edge>
    <edge source="HRV" target="TUR">
      <data key="d0">934733</data>
    </edge>
    <edge source="HRV" target="MKD">
      <data key="d0">199728</data>
    </edge>
    <edge source="HRV" target="EGY">
      <data key="d0">83902</data>
    </edge>
    <edge source="HRV" target="USA">
      <data key="d0">4890092</data>
    </edge>
    <edge source="HRV" target="URY">
      <data key="d0">22416</data>
    </edge>
    <edge source="EST" target="AZE">
      <data key="d0">67138</data>
    </edge>
    <edge source="EST" target="ARG">
      <data key="d0">167761</data>
    </edge>
    <edge source="EST" target="AUT">
      <data key="d0">149384</data>
    </edge>
    <edge source="EST" target="BEL">
      <data key="d0">254466</data>
    </edge>
    <edge source="EST" target="BRA">
      <data key="d0">1776272</data>
    </edge>
    <edge source="EST" target="BLR">
      <data key="d0">194066</data>
    </edge>
    <edge source="EST" target="KHM">
      <data key="d0">17004</data>
    </edge>
    <edge source="EST" target="CAN">
      <data key="d0">1956471</data>
    </edge>
    <edge source="EST" target="CHN">
      <data key="d0">162112</data>
    </edge>
    <edge source="EST" target="HRV">
      <data key="d0">200957</data>
    </edge>
    <edge source="EST" target="CZE">
      <data key="d0">10351</data>
    </edge>
    <edge source="EST" target="DNK">
      <data key="d0">19044</data>
    </edge>
    <edge source="EST" target="FIN">
      <data key="d0">1094532</data>
    </edge>
    <edge source="EST" target="FRA">
      <data key="d0">4035463</data>
    </edge>
    <edge source="EST" target="DEU">
      <data key="d0">6071249</data>
    </edge>
    <edge source="EST" target="GRC">
      <data key="d0">192386</data>
    </edge>
    <edge source="EST" target="HUN">
      <data key="d0">68164</data>
    </edge>
    <edge source="EST" target="IRL">
      <data key="d0">1153708</data>
    </edge>
    <edge source="EST" target="ISR">
      <data key="d0">88816</data>
    </edge>
    <edge source="EST" target="ITA">
      <data key="d0">2062303</data>
    </edge>
    <edge source="EST" target="JPN">
      <data key="d0">545919</data>
    </edge>
    <edge source="EST" target="KAZ">
      <data key="d0">58330</data>
    </edge>
    <edge source="EST" target="KOR">
      <data key="d0">512551</data>
    </edge>
    <edge source="EST" target="LVA">
      <data key="d0">869012</data>
    </edge>
    <edge source="EST" target="LTU">
      <data key="d0">1497639</data>
    </edge>
    <edge source="EST" target="MEX">
      <data key="d0">263435</data>
    </edge>
    <edge source="EST" target="MDA">
      <data key="d0">458777</data>
    </edge>
    <edge source="EST" target="NLD">
      <data key="d0">5895361</data>
    </edge>
    <edge source="EST" target="NOR">
      <data key="d0">57665</data>
    </edge>
    <edge source="EST" target="PAK">
      <data key="d0">19101</data>
    </edge>
    <edge source="EST" target="PRY">
      <data key="d0">31921</data>
    </edge>
    <edge source="EST" target="PHL">
      <data key="d0">283166</data>
    </edge>
    <edge source="EST" target="POL">
      <data key="d0">844992</data>
    </edge>
    <edge source="EST" target="ROU">
      <data key="d0">333911</data>
    </edge>
    <edge source="EST" target="RUS">
      <data key="d0">110041391</data>
    </edge>
    <edge source="EST" target="SAU">
      <data key="d0">312082</data>
    </edge>
    <edge source="EST" target="IND">
      <data key="d0">786176</data>
    </edge>
    <edge source="EST" target="SVK">
      <data key="d0">117290</data>
    </edge>
    <edge source="EST" target="VNM">
      <data key="d0">772852</data>
    </edge>
    <edge source="EST" target="SVN">
      <data key="d0">400385</data>
    </edge>
    <edge source="EST" target="ZAF">
      <data key="d0">70064</data>
    </edge>
    <edge source="EST" target="ESP">
      <data key="d0">982885</data>
    </edge>
    <edge source="EST" target="SWE">
      <data key="d0">570190</data>
    </edge>
    <edge source="EST" target="CHE">
      <data key="d0">206316</data>
    </edge>
    <edge source="EST" target="THA">
      <data key="d0">854745</data>
    </edge>
    <edge source="EST" target="TUR">
      <data key="d0">1199310</data>
    </edge>
    <edge source="EST" target="UKR">
      <data key="d0">699025</data>
    </edge>
    <edge source="EST" target="EGY">
      <data key="d0">27295</data>
    </edge>
    <edge source="EST" target="GBR">
      <data key="d0">2503624</data>
    </edge>
    <edge source="EST" target="USA">
      <data key="d0">17517889</data>
    </edge>
    <edge source="HUN" target="ALB">
      <data key="d0">14087</data>
    </edge>
    <edge source="HUN" target="DZA">
      <data key="d0">9235126</data>
    </edge>
    <edge source="HUN" target="AZE">
      <data key="d0">21904</data>
    </edge>
    <edge source="HUN" target="ARG">
      <data key="d0">1196119</data>
    </edge>
    <edge source="HUN" target="AUS">
      <data key="d0">55149</data>
    </edge>
    <edge source="HUN" target="AUT">
      <data key="d0">37942429</data>
    </edge>
    <edge source="HUN" target="BEL">
      <data key="d0">71007551</data>
    </edge>
    <edge source="HUN" target="BOL">
      <data key="d0">402126</data>
    </edge>
    <edge source="HUN" target="BRA">
      <data key="d0">28724133</data>
    </edge>
    <edge source="HUN" target="BGR">
      <data key="d0">16515215</data>
    </edge>
    <edge source="HUN" target="BLR">
      <data key="d0">547517</data>
    </edge>
    <edge source="HUN" target="CMR">
      <data key="d0">561049</data>
    </edge>
    <edge source="HUN" target="CAN">
      <data key="d0">2895559</data>
    </edge>
    <edge source="HUN" target="CHL">
      <data key="d0">1785189</data>
    </edge>
    <edge source="HUN" target="CHN">
      <data key="d0">7513142</data>
    </edge>
    <edge source="HUN" target="COL">
      <data key="d0">2249746</data>
    </edge>
    <edge source="HUN" target="CRI">
      <data key="d0">199062</data>
    </edge>
    <edge source="HUN" target="HRV">
      <data key="d0">15691271</data>
    </edge>
    <edge source="HUN" target="CZE">
      <data key="d0">88179915</data>
    </edge>
    <edge source="HUN" target="BEN">
      <data key="d0">60012</data>
    </edge>
    <edge source="HUN" target="DNK">
      <data key="d0">2426041</data>
    </edge>
    <edge source="HUN" target="ECU">
      <data key="d0">200689</data>
    </edge>
    <edge source="HUN" target="SLV">
      <data key="d0">245224</data>
    </edge>
    <edge source="HUN" target="EST">
      <data key="d0">1235965</data>
    </edge>
    <edge source="HUN" target="FIN">
      <data key="d0">720656</data>
    </edge>
    <edge source="HUN" target="FRA">
      <data key="d0">110245704</data>
    </edge>
    <edge source="HUN" target="GMB">
      <data key="d0">449100</data>
    </edge>
    <edge source="HUN" target="DEU">
      <data key="d0">235751398</data>
    </edge>
    <edge source="HUN" target="GRC">
      <data key="d0">1749674</data>
    </edge>
    <edge source="HUN" target="GTM">
      <data key="d0">112875</data>
    </edge>
    <edge source="HUN" target="HND">
      <data key="d0">540688</data>
    </edge>
    <edge source="HUN" target="HKG">
      <data key="d0">61476</data>
    </edge>
    <edge source="HUN" target="IDN">
      <data key="d0">379756</data>
    </edge>
    <edge source="HUN" target="IRL">
      <data key="d0">6091198</data>
    </edge>
    <edge source="HUN" target="ISR">
      <data key="d0">44364227</data>
    </edge>
    <edge source="HUN" target="ITA">
      <data key="d0">180609532</data>
    </edge>
    <edge source="HUN" target="CIV">
      <data key="d0">896634</data>
    </edge>
    <edge source="HUN" target="JPN">
      <data key="d0">33099063</data>
    </edge>
    <edge source="HUN" target="JOR">
      <data key="d0">113857</data>
    </edge>
    <edge source="HUN" target="KOR">
      <data key="d0">1785306</data>
    </edge>
    <edge source="HUN" target="LBN">
      <data key="d0">983298</data>
    </edge>
    <edge source="HUN" target="LVA">
      <data key="d0">3182654</data>
    </edge>
    <edge source="HUN" target="LTU">
      <data key="d0">4040186</data>
    </edge>
    <edge source="HUN" target="MDG">
      <data key="d0">40146</data>
    </edge>
    <edge source="HUN" target="MYS">
      <data key="d0">32550</data>
    </edge>
    <edge source="HUN" target="MRT">
      <data key="d0">998373</data>
    </edge>
    <edge source="HUN" target="MEX">
      <data key="d0">2469469</data>
    </edge>
    <edge source="HUN" target="MDA">
      <data key="d0">227117</data>
    </edge>
    <edge source="HUN" target="MAR">
      <data key="d0">11893964</data>
    </edge>
    <edge source="HUN" target="MOZ">
      <data key="d0">58400</data>
    </edge>
    <edge source="HUN" target="NLD">
      <data key="d0">66229577</data>
    </edge>
    <edge source="HUN" target="NZL">
      <data key="d0">143539</data>
    </edge>
    <edge source="HUN" target="NIC">
      <data key="d0">119437</data>
    </edge>
    <edge source="HUN" target="NOR">
      <data key="d0">1245814</data>
    </edge>
    <edge source="HUN" target="PAK">
      <data key="d0">649328</data>
    </edge>
    <edge source="HUN" target="PAN">
      <data key="d0">1318464</data>
    </edge>
    <edge source="HUN" target="PRY">
      <data key="d0">91000</data>
    </edge>
    <edge source="HUN" target="PER">
      <data key="d0">2042506</data>
    </edge>
    <edge source="HUN" target="PHL">
      <data key="d0">88924</data>
    </edge>
    <edge source="HUN" target="POL">
      <data key="d0">103776454</data>
    </edge>
    <edge source="HUN" target="PRT">
      <data key="d0">10017196</data>
    </edge>
    <edge source="HUN" target="ROU">
      <data key="d0">49353875</data>
    </edge>
    <edge source="HUN" target="RUS">
      <data key="d0">60301555</data>
    </edge>
    <edge source="HUN" target="SAU">
      <data key="d0">543032</data>
    </edge>
    <edge source="HUN" target="SEN">
      <data key="d0">634743</data>
    </edge>
    <edge source="HUN" target="SRB">
      <data key="d0">8302380</data>
    </edge>
    <edge source="HUN" target="IND">
      <data key="d0">10762421</data>
    </edge>
    <edge source="HUN" target="SGP">
      <data key="d0">1792042</data>
    </edge>
    <edge source="HUN" target="SVK">
      <data key="d0">103816710</data>
    </edge>
    <edge source="HUN" target="VNM">
      <data key="d0">1070329</data>
    </edge>
    <edge source="HUN" target="SVN">
      <data key="d0">14935987</data>
    </edge>
    <edge source="HUN" target="ZAF">
      <data key="d0">1698428</data>
    </edge>
    <edge source="HUN" target="ZWE">
      <data key="d0">13050</data>
    </edge>
    <edge source="HUN" target="ESP">
      <data key="d0">27133889</data>
    </edge>
    <edge source="HUN" target="SWE">
      <data key="d0">684412</data>
    </edge>
    <edge source="HUN" target="CHE">
      <data key="d0">14037345</data>
    </edge>
    <edge source="HUN" target="THA">
      <data key="d0">1540663</data>
    </edge>
    <edge source="HUN" target="TGO">
      <data key="d0">104631</data>
    </edge>
    <edge source="HUN" target="ARE">
      <data key="d0">879021</data>
    </edge>
    <edge source="HUN" target="TUN">
      <data key="d0">655656</data>
    </edge>
    <edge source="HUN" target="TUR">
      <data key="d0">52035285</data>
    </edge>
    <edge source="HUN" target="UKR">
      <data key="d0">11012465</data>
    </edge>
    <edge source="HUN" target="MKD">
      <data key="d0">840447</data>
    </edge>
    <edge source="HUN" target="EGY">
      <data key="d0">4460943</data>
    </edge>
    <edge source="HUN" target="GBR">
      <data key="d0">38511543</data>
    </edge>
    <edge source="HUN" target="TZA">
      <data key="d0">351933</data>
    </edge>
    <edge source="HUN" target="USA">
      <data key="d0">24499908</data>
    </edge>
    <edge source="HUN" target="BFA">
      <data key="d0">821858</data>
    </edge>
    <edge source="HUN" target="URY">
      <data key="d0">92313</data>
    </edge>
    <edge source="LBN" target="DZA">
      <data key="d0">85421</data>
    </edge>
    <edge source="LBN" target="AUS">
      <data key="d0">44753</data>
    </edge>
    <edge source="LBN" target="CHN">
      <data key="d0">117500</data>
    </edge>
    <edge source="LBN" target="GHA">
      <data key="d0">14442</data>
    </edge>
    <edge source="LBN" target="CIV">
      <data key="d0">12426</data>
    </edge>
    <edge source="LBN" target="JOR">
      <data key="d0">160687</data>
    </edge>
    <edge source="LBN" target="OMN">
      <data key="d0">190432</data>
    </edge>
    <edge source="LBN" target="SAU">
      <data key="d0">114114</data>
    </edge>
    <edge source="LBN" target="SWE">
      <data key="d0">30802</data>
    </edge>
    <edge source="LBN" target="ARE">
      <data key="d0">327572</data>
    </edge>
    <edge source="LBN" target="EGY">
      <data key="d0">65142</data>
    </edge>
    <edge source="LBN" target="USA">
      <data key="d0">10857</data>
    </edge>
    <edge source="MDA" target="AZE">
      <data key="d0">15949</data>
    </edge>
    <edge source="MDA" target="BLR">
      <data key="d0">104773</data>
    </edge>
    <edge source="MDA" target="ROU">
      <data key="d0">160943</data>
    </edge>
    <edge source="MDA" target="RUS">
      <data key="d0">538990</data>
    </edge>
    <edge source="MDA" target="UKR">
      <data key="d0">98527</data>
    </edge>
    <edge source="OMN" target="AUS">
      <data key="d0">30094</data>
    </edge>
    <edge source="OMN" target="BEL">
      <data key="d0">14537099</data>
    </edge>
    <edge source="OMN" target="LKA">
      <data key="d0">720850</data>
    </edge>
    <edge source="OMN" target="CHN">
      <data key="d0">380754658</data>
    </edge>
    <edge source="OMN" target="IDN">
      <data key="d0">47466381</data>
    </edge>
    <edge source="OMN" target="JOR">
      <data key="d0">20099</data>
    </edge>
    <edge source="OMN" target="KOR">
      <data key="d0">57343771</data>
    </edge>
    <edge source="OMN" target="MYS">
      <data key="d0">103815585</data>
    </edge>
    <edge source="OMN" target="NLD">
      <data key="d0">50563527</data>
    </edge>
    <edge source="OMN" target="PAK">
      <data key="d0">31450335</data>
    </edge>
    <edge source="OMN" target="PHL">
      <data key="d0">29121238</data>
    </edge>
    <edge source="OMN" target="SAU">
      <data key="d0">178964098</data>
    </edge>
    <edge source="OMN" target="IND">
      <data key="d0">442549783</data>
    </edge>
    <edge source="OMN" target="SGP">
      <data key="d0">25591241</data>
    </edge>
    <edge source="OMN" target="VNM">
      <data key="d0">2242577</data>
    </edge>
    <edge source="OMN" target="SVN">
      <data key="d0">7512990</data>
    </edge>
    <edge source="OMN" target="ESP">
      <data key="d0">206068</data>
    </edge>
    <edge source="OMN" target="THA">
      <data key="d0">72902945</data>
    </edge>
    <edge source="OMN" target="ARE">
      <data key="d0">4728912</data>
    </edge>
    <edge source="OMN" target="TUR">
      <data key="d0">18737621</data>
    </edge>
    <edge source="OMN" target="EGY">
      <data key="d0">45709</data>
    </edge>
    <edge source="NOR" target="ARG">
      <data key="d0">50290</data>
    </edge>
    <edge source="NOR" target="AUS">
      <data key="d0">31786</data>
    </edge>
    <edge source="NOR" target="AUT">
      <data key="d0">4190902</data>
    </edge>
    <edge source="NOR" target="BEL">
      <data key="d0">3841702</data>
    </edge>
    <edge source="NOR" target="BRA">
      <data key="d0">632884</data>
    </edge>
    <edge source="NOR" target="BGR">
      <data key="d0">773310</data>
    </edge>
    <edge source="NOR" target="CAN">
      <data key="d0">590841</data>
    </edge>
    <edge source="NOR" target="CHN">
      <data key="d0">293410588</data>
    </edge>
    <edge source="NOR" target="COL">
      <data key="d0">890109</data>
    </edge>
    <edge source="NOR" target="CZE">
      <data key="d0">693654</data>
    </edge>
    <edge source="NOR" target="DNK">
      <data key="d0">5742028</data>
    </edge>
    <edge source="NOR" target="ECU">
      <data key="d0">206960</data>
    </edge>
    <edge source="NOR" target="EST">
      <data key="d0">22530</data>
    </edge>
    <edge source="NOR" target="FIN">
      <data key="d0">2227468</data>
    </edge>
    <edge source="NOR" target="FRA">
      <data key="d0">55436987</data>
    </edge>
    <edge source="NOR" target="DEU">
      <data key="d0">30455784</data>
    </edge>
    <edge source="NOR" target="GRC">
      <data key="d0">24345</data>
    </edge>
    <edge source="NOR" target="IDN">
      <data key="d0">28099</data>
    </edge>
    <edge source="NOR" target="IRL">
      <data key="d0">194644237</data>
    </edge>
    <edge source="NOR" target="ISR">
      <data key="d0">105581</data>
    </edge>
    <edge source="NOR" target="ITA">
      <data key="d0">10052118</data>
    </edge>
    <edge source="NOR" target="JPN">
      <data key="d0">95034317</data>
    </edge>
    <edge source="NOR" target="KAZ">
      <data key="d0">188742</data>
    </edge>
    <edge source="NOR" target="KOR">
      <data key="d0">58718</data>
    </edge>
    <edge source="NOR" target="LVA">
      <data key="d0">58872</data>
    </edge>
    <edge source="NOR" target="LTU">
      <data key="d0">83796</data>
    </edge>
    <edge source="NOR" target="MYS">
      <data key="d0">1833085</data>
    </edge>
    <edge source="NOR" target="MEX">
      <data key="d0">1075312</data>
    </edge>
    <edge source="NOR" target="NLD">
      <data key="d0">768307</data>
    </edge>
    <edge source="NOR" target="PAK">
      <data key="d0">26247</data>
    </edge>
    <edge source="NOR" target="PHL">
      <data key="d0">378005</data>
    </edge>
    <edge source="NOR" target="POL">
      <data key="d0">9173230</data>
    </edge>
    <edge source="NOR" target="ROU">
      <data key="d0">10274</data>
    </edge>
    <edge source="NOR" target="RUS">
      <data key="d0">295729</data>
    </edge>
    <edge source="NOR" target="SAU">
      <data key="d0">1305198</data>
    </edge>
    <edge source="NOR" target="SRB">
      <data key="d0">28487</data>
    </edge>
    <edge source="NOR" target="IND">
      <data key="d0">183049</data>
    </edge>
    <edge source="NOR" target="SGP">
      <data key="d0">447622</data>
    </edge>
    <edge source="NOR" target="VNM">
      <data key="d0">554672</data>
    </edge>
    <edge source="NOR" target="ZAF">
      <data key="d0">497462</data>
    </edge>
    <edge source="NOR" target="ESP">
      <data key="d0">3146709</data>
    </edge>
    <edge source="NOR" target="SWE">
      <data key="d0">13195311</data>
    </edge>
    <edge source="NOR" target="CHE">
      <data key="d0">3558153</data>
    </edge>
    <edge source="NOR" target="THA">
      <data key="d0">213826</data>
    </edge>
    <edge source="NOR" target="ARE">
      <data key="d0">993928</data>
    </edge>
    <edge source="NOR" target="TUR">
      <data key="d0">1364779</data>
    </edge>
    <edge source="NOR" target="UKR">
      <data key="d0">50979</data>
    </edge>
    <edge source="NOR" target="EGY">
      <data key="d0">414892</data>
    </edge>
    <edge source="NOR" target="GBR">
      <data key="d0">9078900</data>
    </edge>
    <edge source="NOR" target="USA">
      <data key="d0">29010777</data>
    </edge>
    <edge source="SRB" target="ALB">
      <data key="d0">213760</data>
    </edge>
    <edge source="SRB" target="DZA">
      <data key="d0">18136</data>
    </edge>
    <edge source="SRB" target="AUT">
      <data key="d0">322870</data>
    </edge>
    <edge source="SRB" target="BEL">
      <data key="d0">1095177</data>
    </edge>
    <edge source="SRB" target="BGR">
      <data key="d0">300855</data>
    </edge>
    <edge source="SRB" target="CHN">
      <data key="d0">28678</data>
    </edge>
    <edge source="SRB" target="HRV">
      <data key="d0">649375</data>
    </edge>
    <edge source="SRB" target="CZE">
      <data key="d0">29222</data>
    </edge>
    <edge source="SRB" target="DNK">
      <data key="d0">97357</data>
    </edge>
    <edge source="SRB" target="FRA">
      <data key="d0">298004</data>
    </edge>
    <edge source="SRB" target="DEU">
      <data key="d0">4451358</data>
    </edge>
    <edge source="SRB" target="GRC">
      <data key="d0">42629</data>
    </edge>
    <edge source="SRB" target="HUN">
      <data key="d0">2997775</data>
    </edge>
    <edge source="SRB" target="IDN">
      <data key="d0">33876</data>
    </edge>
    <edge source="SRB" target="ISR">
      <data key="d0">65916</data>
    </edge>
    <edge source="SRB" target="ITA">
      <data key="d0">647938</data>
    </edge>
    <edge source="SRB" target="NLD">
      <data key="d0">1221752</data>
    </edge>
    <edge source="SRB" target="POL">
      <data key="d0">1144401</data>
    </edge>
    <edge source="SRB" target="ROU">
      <data key="d0">7551838</data>
    </edge>
    <edge source="SRB" target="RUS">
      <data key="d0">382363</data>
    </edge>
    <edge source="SRB" target="IND">
      <data key="d0">272333</data>
    </edge>
    <edge source="SRB" target="SVN">
      <data key="d0">219805</data>
    </edge>
    <edge source="SRB" target="ESP">
      <data key="d0">2941528</data>
    </edge>
    <edge source="SRB" target="CHE">
      <data key="d0">27210</data>
    </edge>
    <edge source="SRB" target="ARE">
      <data key="d0">71992</data>
    </edge>
    <edge source="SRB" target="TUR">
      <data key="d0">203133</data>
    </edge>
    <edge source="SRB" target="UKR">
      <data key="d0">2242269</data>
    </edge>
    <edge source="SRB" target="MKD">
      <data key="d0">1272726</data>
    </edge>
    <edge source="SRB" target="GBR">
      <data key="d0">30635</data>
    </edge>
    <edge source="SVK" target="ALB">
      <data key="d0">30862</data>
    </edge>
    <edge source="SVK" target="ARG">
      <data key="d0">1016668</data>
    </edge>
    <edge source="SVK" target="AUS">
      <data key="d0">228837</data>
    </edge>
    <edge source="SVK" target="AUT">
      <data key="d0">5536088</data>
    </edge>
    <edge source="SVK" target="BEL">
      <data key="d0">1875107</data>
    </edge>
    <edge source="SVK" target="BOL">
      <data key="d0">136911</data>
    </edge>
    <edge source="SVK" target="BRA">
      <data key="d0">12230964</data>
    </edge>
    <edge source="SVK" target="BGR">
      <data key="d0">1924153</data>
    </edge>
    <edge source="SVK" target="BLR">
      <data key="d0">5349850</data>
    </edge>
    <edge source="SVK" target="CAN">
      <data key="d0">285662</data>
    </edge>
    <edge source="SVK" target="CHL">
      <data key="d0">44803</data>
    </edge>
    <edge source="SVK" target="CHN">
      <data key="d0">1666413</data>
    </edge>
    <edge source="SVK" target="COL">
      <data key="d0">116969</data>
    </edge>
    <edge source="SVK" target="CRI">
      <data key="d0">44803</data>
    </edge>
    <edge source="SVK" target="HRV">
      <data key="d0">1286697</data>
    </edge>
    <edge source="SVK" target="CZE">
      <data key="d0">78179205</data>
    </edge>
    <edge source="SVK" target="DNK">
      <data key="d0">430234</data>
    </edge>
    <edge source="SVK" target="ECU">
      <data key="d0">92109</data>
    </edge>
    <edge source="SVK" target="EST">
      <data key="d0">399592</data>
    </edge>
    <edge source="SVK" target="FIN">
      <data key="d0">192578</data>
    </edge>
    <edge source="SVK" target="FRA">
      <data key="d0">5890934</data>
    </edge>
    <edge source="SVK" target="DEU">
      <data key="d0">87698949</data>
    </edge>
    <edge source="SVK" target="GRC">
      <data key="d0">43123</data>
    </edge>
    <edge source="SVK" target="GTM">
      <data key="d0">163137</data>
    </edge>
    <edge source="SVK" target="HND">
      <data key="d0">48212</data>
    </edge>
    <edge source="SVK" target="HKG">
      <data key="d0">19435</data>
    </edge>
    <edge source="SVK" target="HUN">
      <data key="d0">81231486</data>
    </edge>
    <edge source="SVK" target="IDN">
      <data key="d0">49048</data>
    </edge>
    <edge source="SVK" target="ISR">
      <data key="d0">349119</data>
    </edge>
    <edge source="SVK" target="ITA">
      <data key="d0">24333465</data>
    </edge>
    <edge source="SVK" target="JPN">
      <data key="d0">1660407</data>
    </edge>
    <edge source="SVK" target="KAZ">
      <data key="d0">169638</data>
    </edge>
    <edge source="SVK" target="KOR">
      <data key="d0">2528337</data>
    </edge>
    <edge source="SVK" target="LBN">
      <data key="d0">26130</data>
    </edge>
    <edge source="SVK" target="LVA">
      <data key="d0">17379072</data>
    </edge>
    <edge source="SVK" target="LTU">
      <data key="d0">811389</data>
    </edge>
    <edge source="SVK" target="MEX">
      <data key="d0">1100250</data>
    </edge>
    <edge source="SVK" target="MAR">
      <data key="d0">46378</data>
    </edge>
    <edge source="SVK" target="OMN">
      <data key="d0">42167</data>
    </edge>
    <edge source="SVK" target="NLD">
      <data key="d0">3107250</data>
    </edge>
    <edge source="SVK" target="NOR">
      <data key="d0">218598</data>
    </edge>
    <edge source="SVK" target="PER">
      <data key="d0">137773</data>
    </edge>
    <edge source="SVK" target="PHL">
      <data key="d0">88062</data>
    </edge>
    <edge source="SVK" target="POL">
      <data key="d0">58026880</data>
    </edge>
    <edge source="SVK" target="PRT">
      <data key="d0">1198405</data>
    </edge>
    <edge source="SVK" target="ROU">
      <data key="d0">24495871</data>
    </edge>
    <edge source="SVK" target="RUS">
      <data key="d0">5505887</data>
    </edge>
    <edge source="SVK" target="SAU">
      <data key="d0">274255</data>
    </edge>
    <edge source="SVK" target="SRB">
      <data key="d0">688441</data>
    </edge>
    <edge source="SVK" target="IND">
      <data key="d0">1721880</data>
    </edge>
    <edge source="SVK" target="SGP">
      <data key="d0">1620124</data>
    </edge>
    <edge source="SVK" target="SVN">
      <data key="d0">3291659</data>
    </edge>
    <edge source="SVK" target="ZAF">
      <data key="d0">1641927</data>
    </edge>
    <edge source="SVK" target="ESP">
      <data key="d0">2245480</data>
    </edge>
    <edge source="SVK" target="SWE">
      <data key="d0">359637</data>
    </edge>
    <edge source="SVK" target="CHE">
      <data key="d0">3509503</data>
    </edge>
    <edge source="SVK" target="THA">
      <data key="d0">983164</data>
    </edge>
    <edge source="SVK" target="TUN">
      <data key="d0">364094</data>
    </edge>
    <edge source="SVK" target="TUR">
      <data key="d0">6213929</data>
    </edge>
    <edge source="SVK" target="UKR">
      <data key="d0">2619930</data>
    </edge>
    <edge source="SVK" target="EGY">
      <data key="d0">283987</data>
    </edge>
    <edge source="SVK" target="GBR">
      <data key="d0">1525214</data>
    </edge>
    <edge source="SVK" target="USA">
      <data key="d0">4318507</data>
    </edge>
    <edge source="SVK" target="URY">
      <data key="d0">53842</data>
    </edge>
    <edge source="SWE" target="DZA">
      <data key="d0">101404</data>
    </edge>
    <edge source="SWE" target="ARG">
      <data key="d0">2098047</data>
    </edge>
    <edge source="SWE" target="AUS">
      <data key="d0">35496913</data>
    </edge>
    <edge source="SWE" target="AUT">
      <data key="d0">13038920</data>
    </edge>
    <edge source="SWE" target="BEL">
      <data key="d0">89411446</data>
    </edge>
    <edge source="SWE" target="BRA">
      <data key="d0">14120564</data>
    </edge>
    <edge source="SWE" target="BGR">
      <data key="d0">863337</data>
    </edge>
    <edge source="SWE" target="BLR">
      <data key="d0">3525824</data>
    </edge>
    <edge source="SWE" target="CAN">
      <data key="d0">1077954</data>
    </edge>
    <edge source="SWE" target="CHL">
      <data key="d0">96386</data>
    </edge>
    <edge source="SWE" target="CHN">
      <data key="d0">268667262</data>
    </edge>
    <edge source="SWE" target="COL">
      <data key="d0">1450655</data>
    </edge>
    <edge source="SWE" target="CRI">
      <data key="d0">52695</data>
    </edge>
    <edge source="SWE" target="HRV">
      <data key="d0">51957</data>
    </edge>
    <edge source="SWE" target="CZE">
      <data key="d0">1875608</data>
    </edge>
    <edge source="SWE" target="DNK">
      <data key="d0">41061004</data>
    </edge>
    <edge source="SWE" target="ECU">
      <data key="d0">65536</data>
    </edge>
    <edge source="SWE" target="EST">
      <data key="d0">392480</data>
    </edge>
    <edge source="SWE" target="FIN">
      <data key="d0">52238191</data>
    </edge>
    <edge source="SWE" target="FRA">
      <data key="d0">32626157</data>
    </edge>
    <edge source="SWE" target="DEU">
      <data key="d0">112751079</data>
    </edge>
    <edge source="SWE" target="GHA">
      <data key="d0">25536</data>
    </edge>
    <edge source="SWE" target="GRC">
      <data key="d0">4562006</data>
    </edge>
    <edge source="SWE" target="HND">
      <data key="d0">72621</data>
    </edge>
    <edge source="SWE" target="HKG">
      <data key="d0">2750606</data>
    </edge>
    <edge source="SWE" target="HUN">
      <data key="d0">1076478</data>
    </edge>
    <edge source="SWE" target="IDN">
      <data key="d0">327534</data>
    </edge>
    <edge source="SWE" target="IRL">
      <data key="d0">10151928</data>
    </edge>
    <edge source="SWE" target="ISR">
      <data key="d0">1966827</data>
    </edge>
    <edge source="SWE" target="ITA">
      <data key="d0">37864781</data>
    </edge>
    <edge source="SWE" target="JPN">
      <data key="d0">24044444</data>
    </edge>
    <edge source="SWE" target="KAZ">
      <data key="d0">18008</data>
    </edge>
    <edge source="SWE" target="KOR">
      <data key="d0">9180839</data>
    </edge>
    <edge source="SWE" target="LVA">
      <data key="d0">231886</data>
    </edge>
    <edge source="SWE" target="LTU">
      <data key="d0">510563</data>
    </edge>
    <edge source="SWE" target="MDG">
      <data key="d0">11808</data>
    </edge>
    <edge source="SWE" target="MYS">
      <data key="d0">2739831</data>
    </edge>
    <edge source="SWE" target="MEX">
      <data key="d0">2458054</data>
    </edge>
    <edge source="SWE" target="MDA">
      <data key="d0">11070</data>
    </edge>
    <edge source="SWE" target="MAR">
      <data key="d0">576395</data>
    </edge>
    <edge source="SWE" target="NLD">
      <data key="d0">43109161</data>
    </edge>
    <edge source="SWE" target="NZL">
      <data key="d0">367387</data>
    </edge>
    <edge source="SWE" target="NOR">
      <data key="d0">43890136</data>
    </edge>
    <edge source="SWE" target="PAK">
      <data key="d0">1134634</data>
    </edge>
    <edge source="SWE" target="PER">
      <data key="d0">246942</data>
    </edge>
    <edge source="SWE" target="PHL">
      <data key="d0">321187</data>
    </edge>
    <edge source="SWE" target="POL">
      <data key="d0">25215536</data>
    </edge>
    <edge source="SWE" target="PRT">
      <data key="d0">4237129</data>
    </edge>
    <edge source="SWE" target="ROU">
      <data key="d0">2315321</data>
    </edge>
    <edge source="SWE" target="RUS">
      <data key="d0">5032716</data>
    </edge>
    <edge source="SWE" target="SAU">
      <data key="d0">1239286</data>
    </edge>
    <edge source="SWE" target="SRB">
      <data key="d0">19927</data>
    </edge>
    <edge source="SWE" target="IND">
      <data key="d0">22598512</data>
    </edge>
    <edge source="SWE" target="SGP">
      <data key="d0">2266021</data>
    </edge>
    <edge source="SWE" target="SVK">
      <data key="d0">162512</data>
    </edge>
    <edge source="SWE" target="VNM">
      <data key="d0">14170</data>
    </edge>
    <edge source="SWE" target="SVN">
      <data key="d0">2250965</data>
    </edge>
    <edge source="SWE" target="ZAF">
      <data key="d0">4252184</data>
    </edge>
    <edge source="SWE" target="ESP">
      <data key="d0">25784993</data>
    </edge>
    <edge source="SWE" target="CHE">
      <data key="d0">9254937</data>
    </edge>
    <edge source="SWE" target="THA">
      <data key="d0">948505</data>
    </edge>
    <edge source="SWE" target="ARE">
      <data key="d0">2925812</data>
    </edge>
    <edge source="SWE" target="TUN">
      <data key="d0">45019</data>
    </edge>
    <edge source="SWE" target="TUR">
      <data key="d0">9785574</data>
    </edge>
    <edge source="SWE" target="UKR">
      <data key="d0">5274344</data>
    </edge>
    <edge source="SWE" target="EGY">
      <data key="d0">2540565</data>
    </edge>
    <edge source="SWE" target="GBR">
      <data key="d0">56496575</data>
    </edge>
    <edge source="SWE" target="USA">
      <data key="d0">125772435</data>
    </edge>
    <edge source="SWE" target="URY">
      <data key="d0">193657</data>
    </edge>
    <edge source="MKD" target="ALB">
      <data key="d0">211030</data>
    </edge>
    <edge source="MKD" target="BGR">
      <data key="d0">39041</data>
    </edge>
    <edge source="MKD" target="CHN">
      <data key="d0">12065</data>
    </edge>
    <edge source="MKD" target="HRV">
      <data key="d0">63562</data>
    </edge>
    <edge source="MKD" target="DEU">
      <data key="d0">28616</data>
    </edge>
    <edge source="MKD" target="ROU">
      <data key="d0">32007</data>
    </edge>
    <edge source="MKD" target="SRB">
      <data key="d0">799409</data>
    </edge>
    <edge source="MKD" target="SVN">
      <data key="d0">130410</data>
    </edge>
    <edge source="MKD" target="TUR">
      <data key="d0">93763</data>
    </edge>
    <edge source="KHM" target="KOR">
      <data key="d0">5370444</data>
    </edge>
    <edge source="CMR" target="CAF">
      <data key="d0">68764</data>
    </edge>
    <edge source="CMR" target="DEU">
      <data key="d0">48817</data>
    </edge>
    <edge source="CMR" target="GHA">
      <data key="d0">30831</data>
    </edge>
    <edge source="CMR" target="ITA">
      <data key="d0">63499</data>
    </edge>
    <edge source="CMR" target="CIV">
      <data key="d0">21392</data>
    </edge>
    <edge source="CMR" target="KOR">
      <data key="d0">12283</data>
    </edge>
    <edge source="CMR" target="TUR">
      <data key="d0">59939</data>
    </edge>
    <edge source="CIV" target="CMR">
      <data key="d0">512977</data>
    </edge>
    <edge source="CIV" target="GHA">
      <data key="d0">22014</data>
    </edge>
    <edge source="CIV" target="NER">
      <data key="d0">59064</data>
    </edge>
    <edge source="CIV" target="SEN">
      <data key="d0">333109</data>
    </edge>
    <edge source="CIV" target="TGO">
      <data key="d0">189509</data>
    </edge>
    <edge source="CIV" target="BFA">
      <data key="d0">237874</data>
    </edge>
    <edge source="JAM" target="BRA">
      <data key="d0">103037</data>
    </edge>
    <edge source="JAM" target="NLD">
      <data key="d0">61210</data>
    </edge>
    <edge source="JAM" target="PAN">
      <data key="d0">203999</data>
    </edge>
    <edge source="JAM" target="USA">
      <data key="d0">179114760</data>
    </edge>
    <edge source="KGZ" target="KAZ">
      <data key="d0">50023</data>
    </edge>
    <edge source="NIC" target="CRI">
      <data key="d0">75422</data>
    </edge>
    <edge source="NIC" target="GTM">
      <data key="d0">30196</data>
    </edge>
    <edge source="NIC" target="HND">
      <data key="d0">67440</data>
    </edge>
    <edge source="NIC" target="ITA">
      <data key="d0">1857508</data>
    </edge>
    <edge source="NIC" target="MEX">
      <data key="d0">217209</data>
    </edge>
    <edge source="NIC" target="USA">
      <data key="d0">8415109</data>
    </edge>
    <edge source="SEN" target="BEN">
      <data key="d0">53650</data>
    </edge>
    <edge source="SEN" target="FRA">
      <data key="d0">560935</data>
    </edge>
    <edge source="SEN" target="GMB">
      <data key="d0">123531</data>
    </edge>
    <edge source="SEN" target="GHA">
      <data key="d0">1488540</data>
    </edge>
    <edge source="SEN" target="ITA">
      <data key="d0">14513</data>
    </edge>
    <edge source="SEN" target="CIV">
      <data key="d0">927226</data>
    </edge>
    <edge source="SEN" target="MRT">
      <data key="d0">183016</data>
    </edge>
    <edge source="SEN" target="SAU">
      <data key="d0">17479</data>
    </edge>
    <edge source="SEN" target="ZAF">
      <data key="d0">15361</data>
    </edge>
    <edge source="SEN" target="TGO">
      <data key="d0">50476</data>
    </edge>
    <edge source="SEN" target="GBR">
      <data key="d0">53414</data>
    </edge>
    <edge source="SEN" target="TZA">
      <data key="d0">25237</data>
    </edge>
    <edge source="SEN" target="BFA">
      <data key="d0">41074</data>
    </edge>
    <edge source="ZWE" target="MWI">
      <data key="d0">567860</data>
    </edge>
    <edge source="ZWE" target="MOZ">
      <data key="d0">464244</data>
    </edge>
    <edge source="ZWE" target="ZAF">
      <data key="d0">3853727</data>
    </edge>
    <edge source="TGO" target="CIV">
      <data key="d0">28496</data>
    </edge>
    <edge source="TGO" target="LBN">
      <data key="d0">535893</data>
    </edge>
    <edge source="TGO" target="SEN">
      <data key="d0">316752</data>
    </edge>
    <edge source="TGO" target="BFA">
      <data key="d0">62162</data>
    </edge>
    <edge source="UGA" target="BDI">
      <data key="d0">438701</data>
    </edge>
    <edge source="BFA" target="CIV">
      <data key="d0">1275879</data>
    </edge>
    <edge source="BFA" target="NER">
      <data key="d0">41887</data>
    </edge>
    <edge source="BWA" target="ZAF">
      <data key="d0">33784</data>
    </edge>
    <edge source="MWI" target="BDI">
      <data key="d0">76201</data>
    </edge>
    <edge source="MWI" target="MOZ">
      <data key="d0">1234741</data>
    </edge>
    <edge source="MWI" target="UGA">
      <data key="d0">131666</data>
    </edge>
    <edge source="MWI" target="TZA">
      <data key="d0">82492</data>
    </edge>
    <edge source="PSE" target="ISR">
      <data key="d0">64600</data>
    </edge>
  </graph>
</graphml>
