# Supplementary material for: Core-periphery structure in sectoral international trade networks: A new approach to an old theory
Source: PLoS One. 2020 Apr 2;15(4):e0229547. doi: 10.1371/journal.pone.0229547 (PMC7117750; doi:10.1371/journal.pone.0229547)
Supplement: S8 File — (ZIP) [file pone.0229547.s008.zip › S8_File/Networks 2012/52-INORGANIC CHEMICALS.graphml]

<?xml version='1.0' encoding='utf-8'?>
<graphml xmlns="http://graphml.graphdrawing.org/xmlns" xmlns:xsi="http://www.w3.org/2001/XMLSchema-instance" xsi:schemaLocation="http://graphml.graphdrawing.org/xmlns http://graphml.graphdrawing.org/xmlns/1.0/graphml.xsd">
  <key attr.name="weight" attr.type="long" for="edge" id="d0" />
  <graph edgedefault="directed">
    <node id="ALB" />
    <node id="BGR" />
    <node id="CHN" />
    <node id="GRC" />
    <node id="SRB" />
    <node id="MKD" />
    <node id="DZA" />
    <node id="FRA" />
    <node id="DEU" />
    <node id="ITA" />
    <node id="MRT" />
    <node id="MAR" />
    <node id="NOR" />
    <node id="POL" />
    <node id="PRT" />
    <node id="ESP" />
    <node id="SWE" />
    <node id="ARE" />
    <node id="TUN" />
    <node id="USA" />
    <node id="ARG" />
    <node id="AUS" />
    <node id="BEL" />
    <node id="BOL" />
    <node id="BRA" />
    <node id="CAN" />
    <node id="CHL" />
    <node id="COL" />
    <node id="CRI" />
    <node id="ECU" />
    <node id="SLV" />
    <node id="GTM" />
    <node id="HND" />
    <node id="HKG" />
    <node id="HUN" />
    <node id="IDN" />
    <node id="ISR" />
    <node id="JAM" />
    <node id="JPN" />
    <node id="KOR" />
    <node id="MYS" />
    <node id="MEX" />
    <node id="NLD" />
    <node id="NZL" />
    <node id="NIC" />
    <node id="PAK" />
    <node id="PAN" />
    <node id="PRY" />
    <node id="PER" />
    <node id="IND" />
    <node id="SGP" />
    <node id="VNM" />
    <node id="ZAF" />
    <node id="THA" />
    <node id="EGY" />
    <node id="GBR" />
    <node id="URY" />
    <node id="ARM" />
    <node id="BLR" />
    <node id="GEO" />
    <node id="AZE" />
    <node id="CMR" />
    <node id="LKA" />
    <node id="DNK" />
    <node id="FIN" />
    <node id="GHA" />
    <node id="IRL" />
    <node id="CIV" />
    <node id="LBN" />
    <node id="LVA" />
    <node id="MOZ" />
    <node id="NAM" />
    <node id="NER" />
    <node id="PHL" />
    <node id="ROU" />
    <node id="RUS" />
    <node id="SAU" />
    <node id="SEN" />
    <node id="SVN" />
    <node id="TUR" />
    <node id="TZA" />
    <node id="BFA" />
    <node id="AUT" />
    <node id="HRV" />
    <node id="CZE" />
    <node id="EST" />
    <node id="JOR" />
    <node id="LTU" />
    <node id="SVK" />
    <node id="ZWE" />
    <node id="CHE" />
    <node id="UKR" />
    <node id="KAZ" />
    <node id="BWA" />
    <node id="BDI" />
    <node id="CAF" />
    <node id="BEN" />
    <node id="ETH" />
    <node id="GMB" />
    <node id="MDG" />
    <node id="MWI" />
    <node id="MUS" />
    <node id="MDA" />
    <node id="OMN" />
    <node id="TGO" />
    <node id="KHM" />
    <node id="KGZ" />
    <node id="PSE" />
    <node id="UGA" />
    <edge source="ALB" target="BGR">
      <data key="d0">204036</data>
    </edge>
    <edge source="ALB" target="CHN">
      <data key="d0">28882</data>
    </edge>
    <edge source="ALB" target="GRC">
      <data key="d0">132143</data>
    </edge>
    <edge source="ALB" target="SRB">
      <data key="d0">112300</data>
    </edge>
    <edge source="ALB" target="MKD">
      <data key="d0">55807</data>
    </edge>
    <edge source="BGR" target="ALB">
      <data key="d0">173853</data>
    </edge>
    <edge source="BGR" target="DZA">
      <data key="d0">605229</data>
    </edge>
    <edge source="BGR" target="AZE">
      <data key="d0">41617</data>
    </edge>
    <edge source="BGR" target="AUT">
      <data key="d0">2135169</data>
    </edge>
    <edge source="BGR" target="ARM">
      <data key="d0">401607</data>
    </edge>
    <edge source="BGR" target="BEL">
      <data key="d0">273528</data>
    </edge>
    <edge source="BGR" target="CAN">
      <data key="d0">154080</data>
    </edge>
    <edge source="BGR" target="CHL">
      <data key="d0">1450098</data>
    </edge>
    <edge source="BGR" target="CHN">
      <data key="d0">140747</data>
    </edge>
    <edge source="BGR" target="HRV">
      <data key="d0">67369</data>
    </edge>
    <edge source="BGR" target="EST">
      <data key="d0">15277</data>
    </edge>
    <edge source="BGR" target="FRA">
      <data key="d0">1456589</data>
    </edge>
    <edge source="BGR" target="GEO">
      <data key="d0">941644</data>
    </edge>
    <edge source="BGR" target="DEU">
      <data key="d0">1130405</data>
    </edge>
    <edge source="BGR" target="GRC">
      <data key="d0">12263882</data>
    </edge>
    <edge source="BGR" target="HUN">
      <data key="d0">253006</data>
    </edge>
    <edge source="BGR" target="ISR">
      <data key="d0">28762</data>
    </edge>
    <edge source="BGR" target="ITA">
      <data key="d0">15194918</data>
    </edge>
    <edge source="BGR" target="CIV">
      <data key="d0">59437</data>
    </edge>
    <edge source="BGR" target="KOR">
      <data key="d0">85346</data>
    </edge>
    <edge source="BGR" target="LTU">
      <data key="d0">142959</data>
    </edge>
    <edge source="BGR" target="MEX">
      <data key="d0">439626</data>
    </edge>
    <edge source="BGR" target="MDA">
      <data key="d0">142390</data>
    </edge>
    <edge source="BGR" target="MAR">
      <data key="d0">1290967</data>
    </edge>
    <edge source="BGR" target="NAM">
      <data key="d0">1916255</data>
    </edge>
    <edge source="BGR" target="PAK">
      <data key="d0">2211715</data>
    </edge>
    <edge source="BGR" target="POL">
      <data key="d0">464705</data>
    </edge>
    <edge source="BGR" target="ROU">
      <data key="d0">17053826</data>
    </edge>
    <edge source="BGR" target="RUS">
      <data key="d0">8439503</data>
    </edge>
    <edge source="BGR" target="SAU">
      <data key="d0">347229</data>
    </edge>
    <edge source="BGR" target="SEN">
      <data key="d0">21095</data>
    </edge>
    <edge source="BGR" target="SRB">
      <data key="d0">893585</data>
    </edge>
    <edge source="BGR" target="SVN">
      <data key="d0">2862334</data>
    </edge>
    <edge source="BGR" target="ZWE">
      <data key="d0">11606</data>
    </edge>
    <edge source="BGR" target="ESP">
      <data key="d0">2048155</data>
    </edge>
    <edge source="BGR" target="SWE">
      <data key="d0">787797</data>
    </edge>
    <edge source="BGR" target="TUR">
      <data key="d0">21826416</data>
    </edge>
    <edge source="BGR" target="UKR">
      <data key="d0">140975</data>
    </edge>
    <edge source="BGR" target="MKD">
      <data key="d0">1267059</data>
    </edge>
    <edge source="BGR" target="EGY">
      <data key="d0">1867203</data>
    </edge>
    <edge source="BGR" target="GBR">
      <data key="d0">18284</data>
    </edge>
    <edge source="BGR" target="USA">
      <data key="d0">15882</data>
    </edge>
    <edge source="CHN" target="ALB">
      <data key="d0">925401</data>
    </edge>
    <edge source="CHN" target="DZA">
      <data key="d0">5691315</data>
    </edge>
    <edge source="CHN" target="AZE">
      <data key="d0">5648100</data>
    </edge>
    <edge source="CHN" target="ARG">
      <data key="d0">51856052</data>
    </edge>
    <edge source="CHN" target="AUS">
      <data key="d0">564530018</data>
    </edge>
    <edge source="CHN" target="AUT">
      <data key="d0">7850051</data>
    </edge>
    <edge source="CHN" target="ARM">
      <data key="d0">1471191</data>
    </edge>
    <edge source="CHN" target="BEL">
      <data key="d0">131916476</data>
    </edge>
    <edge source="CHN" target="BOL">
      <data key="d0">3526933</data>
    </edge>
    <edge source="CHN" target="BWA">
      <data key="d0">22572</data>
    </edge>
    <edge source="CHN" target="BRA">
      <data key="d0">247602753</data>
    </edge>
    <edge source="CHN" target="BGR">
      <data key="d0">6489214</data>
    </edge>
    <edge source="CHN" target="BDI">
      <data key="d0">27019</data>
    </edge>
    <edge source="CHN" target="BLR">
      <data key="d0">1408102</data>
    </edge>
    <edge source="CHN" target="KHM">
      <data key="d0">1701130</data>
    </edge>
    <edge source="CHN" target="CMR">
      <data key="d0">8483071</data>
    </edge>
    <edge source="CHN" target="CAN">
      <data key="d0">179539591</data>
    </edge>
    <edge source="CHN" target="LKA">
      <data key="d0">32532491</data>
    </edge>
    <edge source="CHN" target="CHL">
      <data key="d0">69970271</data>
    </edge>
    <edge source="CHN" target="COL">
      <data key="d0">62861359</data>
    </edge>
    <edge source="CHN" target="CRI">
      <data key="d0">8905650</data>
    </edge>
    <edge source="CHN" target="HRV">
      <data key="d0">1420357</data>
    </edge>
    <edge source="CHN" target="CZE">
      <data key="d0">4535580</data>
    </edge>
    <edge source="CHN" target="BEN">
      <data key="d0">3001576</data>
    </edge>
    <edge source="CHN" target="DNK">
      <data key="d0">5596171</data>
    </edge>
    <edge source="CHN" target="ECU">
      <data key="d0">23263341</data>
    </edge>
    <edge source="CHN" target="SLV">
      <data key="d0">5305326</data>
    </edge>
    <edge source="CHN" target="ETH">
      <data key="d0">6000846</data>
    </edge>
    <edge source="CHN" target="EST">
      <data key="d0">1724470</data>
    </edge>
    <edge source="CHN" target="FIN">
      <data key="d0">5506640</data>
    </edge>
    <edge source="CHN" target="FRA">
      <data key="d0">211640826</data>
    </edge>
    <edge source="CHN" target="GEO">
      <data key="d0">8672431</data>
    </edge>
    <edge source="CHN" target="GMB">
      <data key="d0">590182</data>
    </edge>
    <edge source="CHN" target="PSE">
      <data key="d0">103749</data>
    </edge>
    <edge source="CHN" target="DEU">
      <data key="d0">218761978</data>
    </edge>
    <edge source="CHN" target="GHA">
      <data key="d0">21849923</data>
    </edge>
    <edge source="CHN" target="GRC">
      <data key="d0">3966067</data>
    </edge>
    <edge source="CHN" target="GTM">
      <data key="d0">20037640</data>
    </edge>
    <edge source="CHN" target="HND">
      <data key="d0">6868788</data>
    </edge>
    <edge source="CHN" target="HKG">
      <data key="d0">363117604</data>
    </edge>
    <edge source="CHN" target="HUN">
      <data key="d0">6038164</data>
    </edge>
    <edge source="CHN" target="IDN">
      <data key="d0">512011001</data>
    </edge>
    <edge source="CHN" target="IRL">
      <data key="d0">1121694</data>
    </edge>
    <edge source="CHN" target="ISR">
      <data key="d0">35505320</data>
    </edge>
    <edge source="CHN" target="ITA">
      <data key="d0">119727832</data>
    </edge>
    <edge source="CHN" target="CIV">
      <data key="d0">17745818</data>
    </edge>
    <edge source="CHN" target="JAM">
      <data key="d0">967530</data>
    </edge>
    <edge source="CHN" target="JPN">
      <data key="d0">2152775119</data>
    </edge>
    <edge source="CHN" target="KAZ">
      <data key="d0">52817045</data>
    </edge>
    <edge source="CHN" target="JOR">
      <data key="d0">14407524</data>
    </edge>
    <edge source="CHN" target="KOR">
      <data key="d0">1624478874</data>
    </edge>
    <edge source="CHN" target="KGZ">
      <data key="d0">11258136</data>
    </edge>
    <edge source="CHN" target="LBN">
      <data key="d0">2098967</data>
    </edge>
    <edge source="CHN" target="LVA">
      <data key="d0">2604666</data>
    </edge>
    <edge source="CHN" target="LTU">
      <data key="d0">6905336</data>
    </edge>
    <edge source="CHN" target="MDG">
      <data key="d0">3989797</data>
    </edge>
    <edge source="CHN" target="MWI">
      <data key="d0">907091</data>
    </edge>
    <edge source="CHN" target="MYS">
      <data key="d0">446155333</data>
    </edge>
    <edge source="CHN" target="MRT">
      <data key="d0">1870654</data>
    </edge>
    <edge source="CHN" target="MUS">
      <data key="d0">4994843</data>
    </edge>
    <edge source="CHN" target="MEX">
      <data key="d0">118988261</data>
    </edge>
    <edge source="CHN" target="MDA">
      <data key="d0">276780</data>
    </edge>
    <edge source="CHN" target="MAR">
      <data key="d0">6460717</data>
    </edge>
    <edge source="CHN" target="MOZ">
      <data key="d0">17115127</data>
    </edge>
    <edge source="CHN" target="OMN">
      <data key="d0">9530550</data>
    </edge>
    <edge source="CHN" target="NAM">
      <data key="d0">33261764</data>
    </edge>
    <edge source="CHN" target="NLD">
      <data key="d0">342807389</data>
    </edge>
    <edge source="CHN" target="NZL">
      <data key="d0">43667286</data>
    </edge>
    <edge source="CHN" target="NIC">
      <data key="d0">2956092</data>
    </edge>
    <edge source="CHN" target="NER">
      <data key="d0">135890</data>
    </edge>
    <edge source="CHN" target="NOR">
      <data key="d0">26024498</data>
    </edge>
    <edge source="CHN" target="PAK">
      <data key="d0">106704374</data>
    </edge>
    <edge source="CHN" target="PAN">
      <data key="d0">2573384</data>
    </edge>
    <edge source="CHN" target="PRY">
      <data key="d0">2489537</data>
    </edge>
    <edge source="CHN" target="PER">
      <data key="d0">65598817</data>
    </edge>
    <edge source="CHN" target="PHL">
      <data key="d0">200015367</data>
    </edge>
    <edge source="CHN" target="POL">
      <data key="d0">79867511</data>
    </edge>
    <edge source="CHN" target="PRT">
      <data key="d0">3388063</data>
    </edge>
    <edge source="CHN" target="ROU">
      <data key="d0">11667966</data>
    </edge>
    <edge source="CHN" target="RUS">
      <data key="d0">236323105</data>
    </edge>
    <edge source="CHN" target="SAU">
      <data key="d0">103642345</data>
    </edge>
    <edge source="CHN" target="SEN">
      <data key="d0">10903233</data>
    </edge>
    <edge source="CHN" target="SRB">
      <data key="d0">1887345</data>
    </edge>
    <edge source="CHN" target="IND">
      <data key="d0">548690680</data>
    </edge>
    <edge source="CHN" target="SGP">
      <data key="d0">138328672</data>
    </edge>
    <edge source="CHN" target="SVK">
      <data key="d0">14507</data>
    </edge>
    <edge source="CHN" target="VNM">
      <data key="d0">315955462</data>
    </edge>
    <edge source="CHN" target="SVN">
      <data key="d0">12572654</data>
    </edge>
    <edge source="CHN" target="ZAF">
      <data key="d0">138823648</data>
    </edge>
    <edge source="CHN" target="ZWE">
      <data key="d0">9571437</data>
    </edge>
    <edge source="CHN" target="ESP">
      <data key="d0">118948509</data>
    </edge>
    <edge source="CHN" target="SWE">
      <data key="d0">31599314</data>
    </edge>
    <edge source="CHN" target="CHE">
      <data key="d0">12919718</data>
    </edge>
    <edge source="CHN" target="THA">
      <data key="d0">597492722</data>
    </edge>
    <edge source="CHN" target="TGO">
      <data key="d0">3328641</data>
    </edge>
    <edge source="CHN" target="ARE">
      <data key="d0">95470841</data>
    </edge>
    <edge source="CHN" target="TUN">
      <data key="d0">3317741</data>
    </edge>
    <edge source="CHN" target="TUR">
      <data key="d0">124028350</data>
    </edge>
    <edge source="CHN" target="UGA">
      <data key="d0">429809</data>
    </edge>
    <edge source="CHN" target="UKR">
      <data key="d0">28248764</data>
    </edge>
    <edge source="CHN" target="MKD">
      <data key="d0">20881</data>
    </edge>
    <edge source="CHN" target="EGY">
      <data key="d0">68580104</data>
    </edge>
    <edge source="CHN" target="GBR">
      <data key="d0">154526191</data>
    </edge>
    <edge source="CHN" target="TZA">
      <data key="d0">24262134</data>
    </edge>
    <edge source="CHN" target="USA">
      <data key="d0">1401029721</data>
    </edge>
    <edge source="CHN" target="BFA">
      <data key="d0">466753</data>
    </edge>
    <edge source="CHN" target="URY">
      <data key="d0">4531802</data>
    </edge>
    <edge source="GRC" target="ALB">
      <data key="d0">2062066</data>
    </edge>
    <edge source="GRC" target="DZA">
      <data key="d0">48822</data>
    </edge>
    <edge source="GRC" target="AUS">
      <data key="d0">52032</data>
    </edge>
    <edge source="GRC" target="AUT">
      <data key="d0">10092</data>
    </edge>
    <edge source="GRC" target="BEL">
      <data key="d0">1230713</data>
    </edge>
    <edge source="GRC" target="BRA">
      <data key="d0">42523</data>
    </edge>
    <edge source="GRC" target="BGR">
      <data key="d0">1736250</data>
    </edge>
    <edge source="GRC" target="CMR">
      <data key="d0">12124</data>
    </edge>
    <edge source="GRC" target="CHN">
      <data key="d0">40834</data>
    </edge>
    <edge source="GRC" target="DNK">
      <data key="d0">234501</data>
    </edge>
    <edge source="GRC" target="EST">
      <data key="d0">176471</data>
    </edge>
    <edge source="GRC" target="FIN">
      <data key="d0">38066</data>
    </edge>
    <edge source="GRC" target="DEU">
      <data key="d0">100935</data>
    </edge>
    <edge source="GRC" target="IDN">
      <data key="d0">19811</data>
    </edge>
    <edge source="GRC" target="ISR">
      <data key="d0">405856</data>
    </edge>
    <edge source="GRC" target="ITA">
      <data key="d0">20728379</data>
    </edge>
    <edge source="GRC" target="KOR">
      <data key="d0">219709</data>
    </edge>
    <edge source="GRC" target="LBN">
      <data key="d0">69301</data>
    </edge>
    <edge source="GRC" target="LVA">
      <data key="d0">56044</data>
    </edge>
    <edge source="GRC" target="LTU">
      <data key="d0">11592</data>
    </edge>
    <edge source="GRC" target="MYS">
      <data key="d0">159046</data>
    </edge>
    <edge source="GRC" target="MAR">
      <data key="d0">34579</data>
    </edge>
    <edge source="GRC" target="MOZ">
      <data key="d0">10101</data>
    </edge>
    <edge source="GRC" target="OMN">
      <data key="d0">132838</data>
    </edge>
    <edge source="GRC" target="NLD">
      <data key="d0">1217306</data>
    </edge>
    <edge source="GRC" target="PAK">
      <data key="d0">17986</data>
    </edge>
    <edge source="GRC" target="PAN">
      <data key="d0">25099</data>
    </edge>
    <edge source="GRC" target="POL">
      <data key="d0">16925</data>
    </edge>
    <edge source="GRC" target="PRT">
      <data key="d0">54520</data>
    </edge>
    <edge source="GRC" target="ROU">
      <data key="d0">1296387</data>
    </edge>
    <edge source="GRC" target="RUS">
      <data key="d0">2822081</data>
    </edge>
    <edge source="GRC" target="SAU">
      <data key="d0">172287</data>
    </edge>
    <edge source="GRC" target="SRB">
      <data key="d0">214078</data>
    </edge>
    <edge source="GRC" target="IND">
      <data key="d0">751510</data>
    </edge>
    <edge source="GRC" target="SVK">
      <data key="d0">45207</data>
    </edge>
    <edge source="GRC" target="SVN">
      <data key="d0">791024</data>
    </edge>
    <edge source="GRC" target="ESP">
      <data key="d0">3441653</data>
    </edge>
    <edge source="GRC" target="SWE">
      <data key="d0">36284</data>
    </edge>
    <edge source="GRC" target="CHE">
      <data key="d0">50785</data>
    </edge>
    <edge source="GRC" target="THA">
      <data key="d0">20505</data>
    </edge>
    <edge source="GRC" target="ARE">
      <data key="d0">666207</data>
    </edge>
    <edge source="GRC" target="TUN">
      <data key="d0">5611280</data>
    </edge>
    <edge source="GRC" target="TUR">
      <data key="d0">2979451</data>
    </edge>
    <edge source="GRC" target="UKR">
      <data key="d0">65775</data>
    </edge>
    <edge source="GRC" target="MKD">
      <data key="d0">1251523</data>
    </edge>
    <edge source="GRC" target="EGY">
      <data key="d0">55764</data>
    </edge>
    <edge source="GRC" target="GBR">
      <data key="d0">745705</data>
    </edge>
    <edge source="SRB" target="ALB">
      <data key="d0">513139</data>
    </edge>
    <edge source="SRB" target="AUT">
      <data key="d0">1543693</data>
    </edge>
    <edge source="SRB" target="BGR">
      <data key="d0">1801948</data>
    </edge>
    <edge source="SRB" target="HRV">
      <data key="d0">4526183</data>
    </edge>
    <edge source="SRB" target="CZE">
      <data key="d0">34764</data>
    </edge>
    <edge source="SRB" target="FIN">
      <data key="d0">43550</data>
    </edge>
    <edge source="SRB" target="GRC">
      <data key="d0">662817</data>
    </edge>
    <edge source="SRB" target="HUN">
      <data key="d0">1456057</data>
    </edge>
    <edge source="SRB" target="ITA">
      <data key="d0">1544714</data>
    </edge>
    <edge source="SRB" target="NLD">
      <data key="d0">1440614</data>
    </edge>
    <edge source="SRB" target="POL">
      <data key="d0">59128</data>
    </edge>
    <edge source="SRB" target="ROU">
      <data key="d0">4002240</data>
    </edge>
    <edge source="SRB" target="SVK">
      <data key="d0">599684</data>
    </edge>
    <edge source="SRB" target="SVN">
      <data key="d0">96078</data>
    </edge>
    <edge source="SRB" target="ZAF">
      <data key="d0">32502</data>
    </edge>
    <edge source="SRB" target="CHE">
      <data key="d0">10769</data>
    </edge>
    <edge source="SRB" target="ARE">
      <data key="d0">36952</data>
    </edge>
    <edge source="SRB" target="TUR">
      <data key="d0">1585614</data>
    </edge>
    <edge source="SRB" target="MKD">
      <data key="d0">2083278</data>
    </edge>
    <edge source="SRB" target="GBR">
      <data key="d0">220521</data>
    </edge>
    <edge source="MKD" target="ALB">
      <data key="d0">2135402</data>
    </edge>
    <edge source="MKD" target="BGR">
      <data key="d0">1631425</data>
    </edge>
    <edge source="MKD" target="HRV">
      <data key="d0">22675</data>
    </edge>
    <edge source="MKD" target="FRA">
      <data key="d0">151394</data>
    </edge>
    <edge source="MKD" target="DEU">
      <data key="d0">2528657</data>
    </edge>
    <edge source="MKD" target="GRC">
      <data key="d0">2591680</data>
    </edge>
    <edge source="MKD" target="ITA">
      <data key="d0">414688</data>
    </edge>
    <edge source="MKD" target="ROU">
      <data key="d0">102103</data>
    </edge>
    <edge source="MKD" target="SRB">
      <data key="d0">886936</data>
    </edge>
    <edge source="MKD" target="CHE">
      <data key="d0">10779</data>
    </edge>
    <edge source="MKD" target="TUR">
      <data key="d0">51384</data>
    </edge>
    <edge source="MKD" target="GBR">
      <data key="d0">50945</data>
    </edge>
    <edge source="DZA" target="FRA">
      <data key="d0">104792076</data>
    </edge>
    <edge source="DZA" target="DEU">
      <data key="d0">11552284</data>
    </edge>
    <edge source="DZA" target="ITA">
      <data key="d0">2227653</data>
    </edge>
    <edge source="DZA" target="MRT">
      <data key="d0">41967</data>
    </edge>
    <edge source="DZA" target="MAR">
      <data key="d0">35513716</data>
    </edge>
    <edge source="DZA" target="NOR">
      <data key="d0">12358331</data>
    </edge>
    <edge source="DZA" target="POL">
      <data key="d0">162243</data>
    </edge>
    <edge source="DZA" target="PRT">
      <data key="d0">49893763</data>
    </edge>
    <edge source="DZA" target="ESP">
      <data key="d0">228294415</data>
    </edge>
    <edge source="DZA" target="SWE">
      <data key="d0">1446295</data>
    </edge>
    <edge source="DZA" target="ARE">
      <data key="d0">14215</data>
    </edge>
    <edge source="DZA" target="TUN">
      <data key="d0">344365</data>
    </edge>
    <edge source="DZA" target="USA">
      <data key="d0">11462</data>
    </edge>
    <edge source="FRA" target="ALB">
      <data key="d0">189889</data>
    </edge>
    <edge source="FRA" target="DZA">
      <data key="d0">17432967</data>
    </edge>
    <edge source="FRA" target="AZE">
      <data key="d0">138276</data>
    </edge>
    <edge source="FRA" target="ARG">
      <data key="d0">2390783</data>
    </edge>
    <edge source="FRA" target="AUS">
      <data key="d0">4319428</data>
    </edge>
    <edge source="FRA" target="AUT">
      <data key="d0">17723848</data>
    </edge>
    <edge source="FRA" target="ARM">
      <data key="d0">55587</data>
    </edge>
    <edge source="FRA" target="BEL">
      <data key="d0">210836319</data>
    </edge>
    <edge source="FRA" target="BRA">
      <data key="d0">8619718</data>
    </edge>
    <edge source="FRA" target="BGR">
      <data key="d0">4186248</data>
    </edge>
    <edge source="FRA" target="BLR">
      <data key="d0">2039113</data>
    </edge>
    <edge source="FRA" target="CMR">
      <data key="d0">826028</data>
    </edge>
    <edge source="FRA" target="CAN">
      <data key="d0">3598443</data>
    </edge>
    <edge source="FRA" target="LKA">
      <data key="d0">67715</data>
    </edge>
    <edge source="FRA" target="CHL">
      <data key="d0">832774</data>
    </edge>
    <edge source="FRA" target="CHN">
      <data key="d0">20282511</data>
    </edge>
    <edge source="FRA" target="COL">
      <data key="d0">2332792</data>
    </edge>
    <edge source="FRA" target="CRI">
      <data key="d0">756573</data>
    </edge>
    <edge source="FRA" target="HRV">
      <data key="d0">254711</data>
    </edge>
    <edge source="FRA" target="CZE">
      <data key="d0">18271601</data>
    </edge>
    <edge source="FRA" target="BEN">
      <data key="d0">360365</data>
    </edge>
    <edge source="FRA" target="DNK">
      <data key="d0">8299364</data>
    </edge>
    <edge source="FRA" target="ECU">
      <data key="d0">70207</data>
    </edge>
    <edge source="FRA" target="ETH">
      <data key="d0">74134</data>
    </edge>
    <edge source="FRA" target="EST">
      <data key="d0">69740</data>
    </edge>
    <edge source="FRA" target="FIN">
      <data key="d0">9298571</data>
    </edge>
    <edge source="FRA" target="GMB">
      <data key="d0">10938</data>
    </edge>
    <edge source="FRA" target="DEU">
      <data key="d0">730334797</data>
    </edge>
    <edge source="FRA" target="GHA">
      <data key="d0">820866</data>
    </edge>
    <edge source="FRA" target="GRC">
      <data key="d0">6895958</data>
    </edge>
    <edge source="FRA" target="HND">
      <data key="d0">26408</data>
    </edge>
    <edge source="FRA" target="HKG">
      <data key="d0">848356</data>
    </edge>
    <edge source="FRA" target="HUN">
      <data key="d0">5137730</data>
    </edge>
    <edge source="FRA" target="IDN">
      <data key="d0">2544648</data>
    </edge>
    <edge source="FRA" target="IRL">
      <data key="d0">6245249</data>
    </edge>
    <edge source="FRA" target="ISR">
      <data key="d0">5985999</data>
    </edge>
    <edge source="FRA" target="ITA">
      <data key="d0">121940361</data>
    </edge>
    <edge source="FRA" target="CIV">
      <data key="d0">1020745</data>
    </edge>
    <edge source="FRA" target="JPN">
      <data key="d0">176632826</data>
    </edge>
    <edge source="FRA" target="KAZ">
      <data key="d0">1286123</data>
    </edge>
    <edge source="FRA" target="JOR">
      <data key="d0">4964618</data>
    </edge>
    <edge source="FRA" target="KOR">
      <data key="d0">53521959</data>
    </edge>
    <edge source="FRA" target="LBN">
      <data key="d0">1223197</data>
    </edge>
    <edge source="FRA" target="LVA">
      <data key="d0">856817</data>
    </edge>
    <edge source="FRA" target="LTU">
      <data key="d0">638695</data>
    </edge>
    <edge source="FRA" target="MDG">
      <data key="d0">570952</data>
    </edge>
    <edge source="FRA" target="MYS">
      <data key="d0">3056558</data>
    </edge>
    <edge source="FRA" target="MRT">
      <data key="d0">78273</data>
    </edge>
    <edge source="FRA" target="MUS">
      <data key="d0">739803</data>
    </edge>
    <edge source="FRA" target="MEX">
      <data key="d0">3342913</data>
    </edge>
    <edge source="FRA" target="MDA">
      <data key="d0">17018</data>
    </edge>
    <edge source="FRA" target="MAR">
      <data key="d0">9485640</data>
    </edge>
    <edge source="FRA" target="OMN">
      <data key="d0">310297</data>
    </edge>
    <edge source="FRA" target="NLD">
      <data key="d0">228942526</data>
    </edge>
    <edge source="FRA" target="NZL">
      <data key="d0">1083867</data>
    </edge>
    <edge source="FRA" target="NIC">
      <data key="d0">13874</data>
    </edge>
    <edge source="FRA" target="NER">
      <data key="d0">172647</data>
    </edge>
    <edge source="FRA" target="NOR">
      <data key="d0">6078693</data>
    </edge>
    <edge source="FRA" target="PAK">
      <data key="d0">470393</data>
    </edge>
    <edge source="FRA" target="PER">
      <data key="d0">948921</data>
    </edge>
    <edge source="FRA" target="PHL">
      <data key="d0">245977</data>
    </edge>
    <edge source="FRA" target="POL">
      <data key="d0">36522191</data>
    </edge>
    <edge source="FRA" target="PRT">
      <data key="d0">7020852</data>
    </edge>
    <edge source="FRA" target="ROU">
      <data key="d0">3338847</data>
    </edge>
    <edge source="FRA" target="RUS">
      <data key="d0">90139943</data>
    </edge>
    <edge source="FRA" target="SAU">
      <data key="d0">13502567</data>
    </edge>
    <edge source="FRA" target="SEN">
      <data key="d0">1406348</data>
    </edge>
    <edge source="FRA" target="SRB">
      <data key="d0">1288522</data>
    </edge>
    <edge source="FRA" target="IND">
      <data key="d0">23871179</data>
    </edge>
    <edge source="FRA" target="SGP">
      <data key="d0">3513336</data>
    </edge>
    <edge source="FRA" target="SVK">
      <data key="d0">1554289</data>
    </edge>
    <edge source="FRA" target="VNM">
      <data key="d0">2687736</data>
    </edge>
    <edge source="FRA" target="SVN">
      <data key="d0">2620183</data>
    </edge>
    <edge source="FRA" target="ZAF">
      <data key="d0">11943375</data>
    </edge>
    <edge source="FRA" target="ZWE">
      <data key="d0">51335</data>
    </edge>
    <edge source="FRA" target="ESP">
      <data key="d0">111376970</data>
    </edge>
    <edge source="FRA" target="SWE">
      <data key="d0">226675303</data>
    </edge>
    <edge source="FRA" target="CHE">
      <data key="d0">53307177</data>
    </edge>
    <edge source="FRA" target="THA">
      <data key="d0">3319487</data>
    </edge>
    <edge source="FRA" target="TGO">
      <data key="d0">149641</data>
    </edge>
    <edge source="FRA" target="ARE">
      <data key="d0">2417736</data>
    </edge>
    <edge source="FRA" target="TUN">
      <data key="d0">5964885</data>
    </edge>
    <edge source="FRA" target="TUR">
      <data key="d0">18243085</data>
    </edge>
    <edge source="FRA" target="UKR">
      <data key="d0">862404</data>
    </edge>
    <edge source="FRA" target="MKD">
      <data key="d0">99309</data>
    </edge>
    <edge source="FRA" target="EGY">
      <data key="d0">3277258</data>
    </edge>
    <edge source="FRA" target="GBR">
      <data key="d0">367409243</data>
    </edge>
    <edge source="FRA" target="TZA">
      <data key="d0">16903</data>
    </edge>
    <edge source="FRA" target="USA">
      <data key="d0">549157365</data>
    </edge>
    <edge source="FRA" target="BFA">
      <data key="d0">129051</data>
    </edge>
    <edge source="FRA" target="URY">
      <data key="d0">282230</data>
    </edge>
    <edge source="DEU" target="ALB">
      <data key="d0">165505</data>
    </edge>
    <edge source="DEU" target="DZA">
      <data key="d0">2977360</data>
    </edge>
    <edge source="DEU" target="AZE">
      <data key="d0">457106</data>
    </edge>
    <edge source="DEU" target="ARG">
      <data key="d0">18392074</data>
    </edge>
    <edge source="DEU" target="AUS">
      <data key="d0">63183159</data>
    </edge>
    <edge source="DEU" target="AUT">
      <data key="d0">262822514</data>
    </edge>
    <edge source="DEU" target="ARM">
      <data key="d0">889580</data>
    </edge>
    <edge source="DEU" target="BEL">
      <data key="d0">331061181</data>
    </edge>
    <edge source="DEU" target="BOL">
      <data key="d0">542107</data>
    </edge>
    <edge source="DEU" target="BWA">
      <data key="d0">59889</data>
    </edge>
    <edge source="DEU" target="BRA">
      <data key="d0">195727199</data>
    </edge>
    <edge source="DEU" target="BGR">
      <data key="d0">7036131</data>
    </edge>
    <edge source="DEU" target="BLR">
      <data key="d0">6066266</data>
    </edge>
    <edge source="DEU" target="CMR">
      <data key="d0">344251</data>
    </edge>
    <edge source="DEU" target="CAN">
      <data key="d0">40988601</data>
    </edge>
    <edge source="DEU" target="LKA">
      <data key="d0">1588936</data>
    </edge>
    <edge source="DEU" target="CHL">
      <data key="d0">21275942</data>
    </edge>
    <edge source="DEU" target="CHN">
      <data key="d0">940394898</data>
    </edge>
    <edge source="DEU" target="COL">
      <data key="d0">10077041</data>
    </edge>
    <edge source="DEU" target="CRI">
      <data key="d0">3381231</data>
    </edge>
    <edge source="DEU" target="HRV">
      <data key="d0">5189764</data>
    </edge>
    <edge source="DEU" target="CZE">
      <data key="d0">198932777</data>
    </edge>
    <edge source="DEU" target="BEN">
      <data key="d0">57648</data>
    </edge>
    <edge source="DEU" target="DNK">
      <data key="d0">112843517</data>
    </edge>
    <edge source="DEU" target="ECU">
      <data key="d0">4095357</data>
    </edge>
    <edge source="DEU" target="SLV">
      <data key="d0">834198</data>
    </edge>
    <edge source="DEU" target="ETH">
      <data key="d0">868882</data>
    </edge>
    <edge source="DEU" target="EST">
      <data key="d0">8344985</data>
    </edge>
    <edge source="DEU" target="FIN">
      <data key="d0">74779825</data>
    </edge>
    <edge source="DEU" target="FRA">
      <data key="d0">1147955716</data>
    </edge>
    <edge source="DEU" target="GEO">
      <data key="d0">761354</data>
    </edge>
    <edge source="DEU" target="GMB">
      <data key="d0">20643</data>
    </edge>
    <edge source="DEU" target="PSE">
      <data key="d0">77401</data>
    </edge>
    <edge source="DEU" target="GHA">
      <data key="d0">952124</data>
    </edge>
    <edge source="DEU" target="GRC">
      <data key="d0">16936121</data>
    </edge>
    <edge source="DEU" target="GTM">
      <data key="d0">2051135</data>
    </edge>
    <edge source="DEU" target="HND">
      <data key="d0">635042</data>
    </edge>
    <edge source="DEU" target="HKG">
      <data key="d0">50846435</data>
    </edge>
    <edge source="DEU" target="HUN">
      <data key="d0">44158514</data>
    </edge>
    <edge source="DEU" target="IDN">
      <data key="d0">40945342</data>
    </edge>
    <edge source="DEU" target="IRL">
      <data key="d0">43050770</data>
    </edge>
    <edge source="DEU" target="ISR">
      <data key="d0">17148050</data>
    </edge>
    <edge source="DEU" target="ITA">
      <data key="d0">299845432</data>
    </edge>
    <edge source="DEU" target="CIV">
      <data key="d0">1427241</data>
    </edge>
    <edge source="DEU" target="JAM">
      <data key="d0">316343</data>
    </edge>
    <edge source="DEU" target="JPN">
      <data key="d0">371277064</data>
    </edge>
    <edge source="DEU" target="KAZ">
      <data key="d0">3037370</data>
    </edge>
    <edge source="DEU" target="JOR">
      <data key="d0">2172443</data>
    </edge>
    <edge source="DEU" target="KOR">
      <data key="d0">358116373</data>
    </edge>
    <edge source="DEU" target="KGZ">
      <data key="d0">23061</data>
    </edge>
    <edge source="DEU" target="LBN">
      <data key="d0">1469981</data>
    </edge>
    <edge source="DEU" target="LVA">
      <data key="d0">3443661</data>
    </edge>
    <edge source="DEU" target="LTU">
      <data key="d0">3123975</data>
    </edge>
    <edge source="DEU" target="MDG">
      <data key="d0">70354</data>
    </edge>
    <edge source="DEU" target="MYS">
      <data key="d0">71105121</data>
    </edge>
    <edge source="DEU" target="MRT">
      <data key="d0">723589</data>
    </edge>
    <edge source="DEU" target="MUS">
      <data key="d0">307096</data>
    </edge>
    <edge source="DEU" target="MEX">
      <data key="d0">44311170</data>
    </edge>
    <edge source="DEU" target="MDA">
      <data key="d0">270999</data>
    </edge>
    <edge source="DEU" target="MAR">
      <data key="d0">13513821</data>
    </edge>
    <edge source="DEU" target="MOZ">
      <data key="d0">39064</data>
    </edge>
    <edge source="DEU" target="OMN">
      <data key="d0">840602</data>
    </edge>
    <edge source="DEU" target="NAM">
      <data key="d0">10007013</data>
    </edge>
    <edge source="DEU" target="NLD">
      <data key="d0">396611796</data>
    </edge>
    <edge source="DEU" target="NZL">
      <data key="d0">3790842</data>
    </edge>
    <edge source="DEU" target="NIC">
      <data key="d0">119022</data>
    </edge>
    <edge source="DEU" target="NOR">
      <data key="d0">80242138</data>
    </edge>
    <edge source="DEU" target="PAK">
      <data key="d0">20236728</data>
    </edge>
    <edge source="DEU" target="PAN">
      <data key="d0">828118</data>
    </edge>
    <edge source="DEU" target="PRY">
      <data key="d0">559760</data>
    </edge>
    <edge source="DEU" target="PER">
      <data key="d0">11242811</data>
    </edge>
    <edge source="DEU" target="PHL">
      <data key="d0">12326108</data>
    </edge>
    <edge source="DEU" target="POL">
      <data key="d0">148492080</data>
    </edge>
    <edge source="DEU" target="PRT">
      <data key="d0">16488992</data>
    </edge>
    <edge source="DEU" target="ROU">
      <data key="d0">21241603</data>
    </edge>
    <edge source="DEU" target="RUS">
      <data key="d0">76288711</data>
    </edge>
    <edge source="DEU" target="SAU">
      <data key="d0">89729436</data>
    </edge>
    <edge source="DEU" target="SEN">
      <data key="d0">269045</data>
    </edge>
    <edge source="DEU" target="SRB">
      <data key="d0">5162142</data>
    </edge>
    <edge source="DEU" target="IND">
      <data key="d0">116535362</data>
    </edge>
    <edge source="DEU" target="SGP">
      <data key="d0">177138577</data>
    </edge>
    <edge source="DEU" target="SVK">
      <data key="d0">30771131</data>
    </edge>
    <edge source="DEU" target="VNM">
      <data key="d0">7454517</data>
    </edge>
    <edge source="DEU" target="SVN">
      <data key="d0">20787092</data>
    </edge>
    <edge source="DEU" target="ZAF">
      <data key="d0">315435617</data>
    </edge>
    <edge source="DEU" target="ZWE">
      <data key="d0">22335</data>
    </edge>
    <edge source="DEU" target="ESP">
      <data key="d0">249959000</data>
    </edge>
    <edge source="DEU" target="SWE">
      <data key="d0">238150270</data>
    </edge>
    <edge source="DEU" target="CHE">
      <data key="d0">214746489</data>
    </edge>
    <edge source="DEU" target="THA">
      <data key="d0">61432965</data>
    </edge>
    <edge source="DEU" target="ARE">
      <data key="d0">25272638</data>
    </edge>
    <edge source="DEU" target="TUN">
      <data key="d0">4210028</data>
    </edge>
    <edge source="DEU" target="TUR">
      <data key="d0">96990403</data>
    </edge>
    <edge source="DEU" target="UGA">
      <data key="d0">105736</data>
    </edge>
    <edge source="DEU" target="UKR">
      <data key="d0">17978100</data>
    </edge>
    <edge source="DEU" target="MKD">
      <data key="d0">1022149</data>
    </edge>
    <edge source="DEU" target="EGY">
      <data key="d0">40562381</data>
    </edge>
    <edge source="DEU" target="GBR">
      <data key="d0">666569370</data>
    </edge>
    <edge source="DEU" target="TZA">
      <data key="d0">449833</data>
    </edge>
    <edge source="DEU" target="USA">
      <data key="d0">1030453849</data>
    </edge>
    <edge source="DEU" target="BFA">
      <data key="d0">84667</data>
    </edge>
    <edge source="DEU" target="URY">
      <data key="d0">2248791</data>
    </edge>
    <edge source="ITA" target="ALB">
      <data key="d0">1323176</data>
    </edge>
    <edge source="ITA" target="DZA">
      <data key="d0">3239020</data>
    </edge>
    <edge source="ITA" target="AZE">
      <data key="d0">118845</data>
    </edge>
    <edge source="ITA" target="ARG">
      <data key="d0">4708631</data>
    </edge>
    <edge source="ITA" target="AUS">
      <data key="d0">2118771</data>
    </edge>
    <edge source="ITA" target="AUT">
      <data key="d0">18592194</data>
    </edge>
    <edge source="ITA" target="ARM">
      <data key="d0">21444</data>
    </edge>
    <edge source="ITA" target="BEL">
      <data key="d0">27390117</data>
    </edge>
    <edge source="ITA" target="BRA">
      <data key="d0">17869545</data>
    </edge>
    <edge source="ITA" target="BGR">
      <data key="d0">1091724</data>
    </edge>
    <edge source="ITA" target="BLR">
      <data key="d0">329619</data>
    </edge>
    <edge source="ITA" target="CMR">
      <data key="d0">349763</data>
    </edge>
    <edge source="ITA" target="CAN">
      <data key="d0">4602349</data>
    </edge>
    <edge source="ITA" target="LKA">
      <data key="d0">353183</data>
    </edge>
    <edge source="ITA" target="CHL">
      <data key="d0">4331813</data>
    </edge>
    <edge source="ITA" target="CHN">
      <data key="d0">16093255</data>
    </edge>
    <edge source="ITA" target="COL">
      <data key="d0">915642</data>
    </edge>
    <edge source="ITA" target="CRI">
      <data key="d0">98672</data>
    </edge>
    <edge source="ITA" target="HRV">
      <data key="d0">3079628</data>
    </edge>
    <edge source="ITA" target="CZE">
      <data key="d0">12384872</data>
    </edge>
    <edge source="ITA" target="BEN">
      <data key="d0">58858</data>
    </edge>
    <edge source="ITA" target="DNK">
      <data key="d0">1273421</data>
    </edge>
    <edge source="ITA" target="ECU">
      <data key="d0">568463</data>
    </edge>
    <edge source="ITA" target="SLV">
      <data key="d0">93834</data>
    </edge>
    <edge source="ITA" target="ETH">
      <data key="d0">823799</data>
    </edge>
    <edge source="ITA" target="EST">
      <data key="d0">270415</data>
    </edge>
    <edge source="ITA" target="FIN">
      <data key="d0">4917890</data>
    </edge>
    <edge source="ITA" target="FRA">
      <data key="d0">147032821</data>
    </edge>
    <edge source="ITA" target="GEO">
      <data key="d0">848126</data>
    </edge>
    <edge source="ITA" target="DEU">
      <data key="d0">880581325</data>
    </edge>
    <edge source="ITA" target="GHA">
      <data key="d0">761379</data>
    </edge>
    <edge source="ITA" target="GRC">
      <data key="d0">8779955</data>
    </edge>
    <edge source="ITA" target="GTM">
      <data key="d0">15145</data>
    </edge>
    <edge source="ITA" target="HND">
      <data key="d0">29642</data>
    </edge>
    <edge source="ITA" target="HKG">
      <data key="d0">3939406</data>
    </edge>
    <edge source="ITA" target="HUN">
      <data key="d0">8795533</data>
    </edge>
    <edge source="ITA" target="IDN">
      <data key="d0">1143624</data>
    </edge>
    <edge source="ITA" target="IRL">
      <data key="d0">1345214</data>
    </edge>
    <edge source="ITA" target="ISR">
      <data key="d0">5436664</data>
    </edge>
    <edge source="ITA" target="CIV">
      <data key="d0">1897600</data>
    </edge>
    <edge source="ITA" target="JPN">
      <data key="d0">14224386</data>
    </edge>
    <edge source="ITA" target="KAZ">
      <data key="d0">954247</data>
    </edge>
    <edge source="ITA" target="JOR">
      <data key="d0">1325601</data>
    </edge>
    <edge source="ITA" target="KOR">
      <data key="d0">6651203</data>
    </edge>
    <edge source="ITA" target="LBN">
      <data key="d0">441966</data>
    </edge>
    <edge source="ITA" target="LVA">
      <data key="d0">500419</data>
    </edge>
    <edge source="ITA" target="LTU">
      <data key="d0">407404</data>
    </edge>
    <edge source="ITA" target="MYS">
      <data key="d0">39434636</data>
    </edge>
    <edge source="ITA" target="MUS">
      <data key="d0">30646</data>
    </edge>
    <edge source="ITA" target="MEX">
      <data key="d0">12603728</data>
    </edge>
    <edge source="ITA" target="MDA">
      <data key="d0">83443</data>
    </edge>
    <edge source="ITA" target="MAR">
      <data key="d0">2359485</data>
    </edge>
    <edge source="ITA" target="OMN">
      <data key="d0">213668</data>
    </edge>
    <edge source="ITA" target="NAM">
      <data key="d0">447709</data>
    </edge>
    <edge source="ITA" target="NLD">
      <data key="d0">16891813</data>
    </edge>
    <edge source="ITA" target="NZL">
      <data key="d0">305856</data>
    </edge>
    <edge source="ITA" target="NOR">
      <data key="d0">998153</data>
    </edge>
    <edge source="ITA" target="PAK">
      <data key="d0">842242</data>
    </edge>
    <edge source="ITA" target="PAN">
      <data key="d0">856085</data>
    </edge>
    <edge source="ITA" target="PRY">
      <data key="d0">78371</data>
    </edge>
    <edge source="ITA" target="PER">
      <data key="d0">379789</data>
    </edge>
    <edge source="ITA" target="PHL">
      <data key="d0">953796</data>
    </edge>
    <edge source="ITA" target="POL">
      <data key="d0">15679289</data>
    </edge>
    <edge source="ITA" target="PRT">
      <data key="d0">7517900</data>
    </edge>
    <edge source="ITA" target="ROU">
      <data key="d0">16025692</data>
    </edge>
    <edge source="ITA" target="RUS">
      <data key="d0">4231797</data>
    </edge>
    <edge source="ITA" target="SAU">
      <data key="d0">8293073</data>
    </edge>
    <edge source="ITA" target="SEN">
      <data key="d0">168044</data>
    </edge>
    <edge source="ITA" target="SRB">
      <data key="d0">2351911</data>
    </edge>
    <edge source="ITA" target="IND">
      <data key="d0">14159506</data>
    </edge>
    <edge source="ITA" target="SGP">
      <data key="d0">3224477</data>
    </edge>
    <edge source="ITA" target="SVK">
      <data key="d0">1571114</data>
    </edge>
    <edge source="ITA" target="VNM">
      <data key="d0">656111</data>
    </edge>
    <edge source="ITA" target="SVN">
      <data key="d0">25829291</data>
    </edge>
    <edge source="ITA" target="ZAF">
      <data key="d0">7461705</data>
    </edge>
    <edge source="ITA" target="ESP">
      <data key="d0">85307062</data>
    </edge>
    <edge source="ITA" target="SWE">
      <data key="d0">3924380</data>
    </edge>
    <edge source="ITA" target="CHE">
      <data key="d0">48284469</data>
    </edge>
    <edge source="ITA" target="THA">
      <data key="d0">1997170</data>
    </edge>
    <edge source="ITA" target="TGO">
      <data key="d0">47690</data>
    </edge>
    <edge source="ITA" target="ARE">
      <data key="d0">4006932</data>
    </edge>
    <edge source="ITA" target="TUN">
      <data key="d0">4959285</data>
    </edge>
    <edge source="ITA" target="TUR">
      <data key="d0">64817623</data>
    </edge>
    <edge source="ITA" target="UGA">
      <data key="d0">37505</data>
    </edge>
    <edge source="ITA" target="UKR">
      <data key="d0">1001712</data>
    </edge>
    <edge source="ITA" target="MKD">
      <data key="d0">512897</data>
    </edge>
    <edge source="ITA" target="EGY">
      <data key="d0">11030018</data>
    </edge>
    <edge source="ITA" target="GBR">
      <data key="d0">47066869</data>
    </edge>
    <edge source="ITA" target="TZA">
      <data key="d0">157639</data>
    </edge>
    <edge source="ITA" target="USA">
      <data key="d0">52121701</data>
    </edge>
    <edge source="ITA" target="URY">
      <data key="d0">516805</data>
    </edge>
    <edge source="MAR" target="DZA">
      <data key="d0">15091809</data>
    </edge>
    <edge source="MAR" target="AUS">
      <data key="d0">37556</data>
    </edge>
    <edge source="MAR" target="BEL">
      <data key="d0">149781569</data>
    </edge>
    <edge source="MAR" target="BRA">
      <data key="d0">26642294</data>
    </edge>
    <edge source="MAR" target="BGR">
      <data key="d0">2722057</data>
    </edge>
    <edge source="MAR" target="COL">
      <data key="d0">892686</data>
    </edge>
    <edge source="MAR" target="FIN">
      <data key="d0">439034</data>
    </edge>
    <edge source="MAR" target="FRA">
      <data key="d0">48890419</data>
    </edge>
    <edge source="MAR" target="DEU">
      <data key="d0">484139</data>
    </edge>
    <edge source="MAR" target="GRC">
      <data key="d0">133951</data>
    </edge>
    <edge source="MAR" target="IDN">
      <data key="d0">76030824</data>
    </edge>
    <edge source="MAR" target="ITA">
      <data key="d0">10294840</data>
    </edge>
    <edge source="MAR" target="MYS">
      <data key="d0">379406</data>
    </edge>
    <edge source="MAR" target="MRT">
      <data key="d0">345506</data>
    </edge>
    <edge source="MAR" target="NLD">
      <data key="d0">190365070</data>
    </edge>
    <edge source="MAR" target="PAK">
      <data key="d0">240270124</data>
    </edge>
    <edge source="MAR" target="POL">
      <data key="d0">7736596</data>
    </edge>
    <edge source="MAR" target="PRT">
      <data key="d0">3558887</data>
    </edge>
    <edge source="MAR" target="SAU">
      <data key="d0">77951700</data>
    </edge>
    <edge source="MAR" target="SEN">
      <data key="d0">1141344</data>
    </edge>
    <edge source="MAR" target="IND">
      <data key="d0">548996631</data>
    </edge>
    <edge source="MAR" target="ESP">
      <data key="d0">141359748</data>
    </edge>
    <edge source="MAR" target="ARE">
      <data key="d0">282357</data>
    </edge>
    <edge source="MAR" target="TUN">
      <data key="d0">162991</data>
    </edge>
    <edge source="MAR" target="TUR">
      <data key="d0">115620214</data>
    </edge>
    <edge source="MAR" target="GBR">
      <data key="d0">6485892</data>
    </edge>
    <edge source="MAR" target="USA">
      <data key="d0">2597894</data>
    </edge>
    <edge source="NOR" target="DZA">
      <data key="d0">398275</data>
    </edge>
    <edge source="NOR" target="ARG">
      <data key="d0">34545</data>
    </edge>
    <edge source="NOR" target="AUS">
      <data key="d0">40665</data>
    </edge>
    <edge source="NOR" target="AUT">
      <data key="d0">662806</data>
    </edge>
    <edge source="NOR" target="BEL">
      <data key="d0">9443100</data>
    </edge>
    <edge source="NOR" target="BRA">
      <data key="d0">1916862</data>
    </edge>
    <edge source="NOR" target="CAN">
      <data key="d0">6474758</data>
    </edge>
    <edge source="NOR" target="CHL">
      <data key="d0">191682</data>
    </edge>
    <edge source="NOR" target="CHN">
      <data key="d0">9906879</data>
    </edge>
    <edge source="NOR" target="COL">
      <data key="d0">53181</data>
    </edge>
    <edge source="NOR" target="HRV">
      <data key="d0">26914</data>
    </edge>
    <edge source="NOR" target="DNK">
      <data key="d0">12595657</data>
    </edge>
    <edge source="NOR" target="ECU">
      <data key="d0">240901</data>
    </edge>
    <edge source="NOR" target="EST">
      <data key="d0">650553</data>
    </edge>
    <edge source="NOR" target="FIN">
      <data key="d0">1758393</data>
    </edge>
    <edge source="NOR" target="FRA">
      <data key="d0">40018462</data>
    </edge>
    <edge source="NOR" target="DEU">
      <data key="d0">249543973</data>
    </edge>
    <edge source="NOR" target="GRC">
      <data key="d0">876961</data>
    </edge>
    <edge source="NOR" target="HKG">
      <data key="d0">11125304</data>
    </edge>
    <edge source="NOR" target="IDN">
      <data key="d0">132053</data>
    </edge>
    <edge source="NOR" target="IRL">
      <data key="d0">15434179</data>
    </edge>
    <edge source="NOR" target="ITA">
      <data key="d0">578670</data>
    </edge>
    <edge source="NOR" target="JPN">
      <data key="d0">56209198</data>
    </edge>
    <edge source="NOR" target="KOR">
      <data key="d0">28636726</data>
    </edge>
    <edge source="NOR" target="LBN">
      <data key="d0">25966</data>
    </edge>
    <edge source="NOR" target="LVA">
      <data key="d0">1941504</data>
    </edge>
    <edge source="NOR" target="LTU">
      <data key="d0">172411</data>
    </edge>
    <edge source="NOR" target="MYS">
      <data key="d0">1241486</data>
    </edge>
    <edge source="NOR" target="MEX">
      <data key="d0">26291</data>
    </edge>
    <edge source="NOR" target="OMN">
      <data key="d0">86339</data>
    </edge>
    <edge source="NOR" target="NAM">
      <data key="d0">325077</data>
    </edge>
    <edge source="NOR" target="NLD">
      <data key="d0">66281817</data>
    </edge>
    <edge source="NOR" target="PER">
      <data key="d0">68957</data>
    </edge>
    <edge source="NOR" target="PHL">
      <data key="d0">3838545</data>
    </edge>
    <edge source="NOR" target="POL">
      <data key="d0">557726</data>
    </edge>
    <edge source="NOR" target="RUS">
      <data key="d0">1478919</data>
    </edge>
    <edge source="NOR" target="SAU">
      <data key="d0">3905759</data>
    </edge>
    <edge source="NOR" target="IND">
      <data key="d0">2415679</data>
    </edge>
    <edge source="NOR" target="SGP">
      <data key="d0">2984972</data>
    </edge>
    <edge source="NOR" target="VNM">
      <data key="d0">74453</data>
    </edge>
    <edge source="NOR" target="ESP">
      <data key="d0">600856</data>
    </edge>
    <edge source="NOR" target="SWE">
      <data key="d0">28211703</data>
    </edge>
    <edge source="NOR" target="CHE">
      <data key="d0">16866</data>
    </edge>
    <edge source="NOR" target="THA">
      <data key="d0">788317</data>
    </edge>
    <edge source="NOR" target="ARE">
      <data key="d0">2472482</data>
    </edge>
    <edge source="NOR" target="TUN">
      <data key="d0">19814</data>
    </edge>
    <edge source="NOR" target="TUR">
      <data key="d0">448485</data>
    </edge>
    <edge source="NOR" target="UKR">
      <data key="d0">3084457</data>
    </edge>
    <edge source="NOR" target="EGY">
      <data key="d0">15412</data>
    </edge>
    <edge source="NOR" target="GBR">
      <data key="d0">10696628</data>
    </edge>
    <edge source="NOR" target="TZA">
      <data key="d0">30706</data>
    </edge>
    <edge source="NOR" target="USA">
      <data key="d0">42640541</data>
    </edge>
    <edge source="NOR" target="URY">
      <data key="d0">14185</data>
    </edge>
    <edge source="POL" target="ALB">
      <data key="d0">33911</data>
    </edge>
    <edge source="POL" target="DZA">
      <data key="d0">2088066</data>
    </edge>
    <edge source="POL" target="AZE">
      <data key="d0">22035</data>
    </edge>
    <edge source="POL" target="ARG">
      <data key="d0">1217722</data>
    </edge>
    <edge source="POL" target="AUS">
      <data key="d0">146963</data>
    </edge>
    <edge source="POL" target="AUT">
      <data key="d0">20742055</data>
    </edge>
    <edge source="POL" target="ARM">
      <data key="d0">145929</data>
    </edge>
    <edge source="POL" target="BEL">
      <data key="d0">17347580</data>
    </edge>
    <edge source="POL" target="BRA">
      <data key="d0">6651212</data>
    </edge>
    <edge source="POL" target="BGR">
      <data key="d0">2559665</data>
    </edge>
    <edge source="POL" target="BLR">
      <data key="d0">8747460</data>
    </edge>
    <edge source="POL" target="CMR">
      <data key="d0">63720</data>
    </edge>
    <edge source="POL" target="CAN">
      <data key="d0">950111</data>
    </edge>
    <edge source="POL" target="LKA">
      <data key="d0">17800</data>
    </edge>
    <edge source="POL" target="CHL">
      <data key="d0">1610100</data>
    </edge>
    <edge source="POL" target="CHN">
      <data key="d0">8984071</data>
    </edge>
    <edge source="POL" target="COL">
      <data key="d0">1643202</data>
    </edge>
    <edge source="POL" target="CRI">
      <data key="d0">259597</data>
    </edge>
    <edge source="POL" target="HRV">
      <data key="d0">2024648</data>
    </edge>
    <edge source="POL" target="CZE">
      <data key="d0">134788342</data>
    </edge>
    <edge source="POL" target="BEN">
      <data key="d0">136087</data>
    </edge>
    <edge source="POL" target="DNK">
      <data key="d0">3593723</data>
    </edge>
    <edge source="POL" target="ECU">
      <data key="d0">1162781</data>
    </edge>
    <edge source="POL" target="ETH">
      <data key="d0">115299</data>
    </edge>
    <edge source="POL" target="EST">
      <data key="d0">1553615</data>
    </edge>
    <edge source="POL" target="FIN">
      <data key="d0">33447144</data>
    </edge>
    <edge source="POL" target="FRA">
      <data key="d0">51768385</data>
    </edge>
    <edge source="POL" target="GEO">
      <data key="d0">30465</data>
    </edge>
    <edge source="POL" target="GMB">
      <data key="d0">117743</data>
    </edge>
    <edge source="POL" target="DEU">
      <data key="d0">246401571</data>
    </edge>
    <edge source="POL" target="GHA">
      <data key="d0">579912</data>
    </edge>
    <edge source="POL" target="GRC">
      <data key="d0">1137850</data>
    </edge>
    <edge source="POL" target="GTM">
      <data key="d0">172082</data>
    </edge>
    <edge source="POL" target="HND">
      <data key="d0">314449</data>
    </edge>
    <edge source="POL" target="HKG">
      <data key="d0">4426094</data>
    </edge>
    <edge source="POL" target="HUN">
      <data key="d0">19937036</data>
    </edge>
    <edge source="POL" target="IRL">
      <data key="d0">12022</data>
    </edge>
    <edge source="POL" target="ISR">
      <data key="d0">153911</data>
    </edge>
    <edge source="POL" target="ITA">
      <data key="d0">24671181</data>
    </edge>
    <edge source="POL" target="CIV">
      <data key="d0">158860</data>
    </edge>
    <edge source="POL" target="JAM">
      <data key="d0">522354</data>
    </edge>
    <edge source="POL" target="JPN">
      <data key="d0">307818</data>
    </edge>
    <edge source="POL" target="KAZ">
      <data key="d0">526687</data>
    </edge>
    <edge source="POL" target="JOR">
      <data key="d0">169256</data>
    </edge>
    <edge source="POL" target="KOR">
      <data key="d0">714024</data>
    </edge>
    <edge source="POL" target="LBN">
      <data key="d0">39679</data>
    </edge>
    <edge source="POL" target="LVA">
      <data key="d0">3411857</data>
    </edge>
    <edge source="POL" target="LTU">
      <data key="d0">13854578</data>
    </edge>
    <edge source="POL" target="MYS">
      <data key="d0">449930</data>
    </edge>
    <edge source="POL" target="MRT">
      <data key="d0">101277</data>
    </edge>
    <edge source="POL" target="MEX">
      <data key="d0">1294745</data>
    </edge>
    <edge source="POL" target="MDA">
      <data key="d0">354400</data>
    </edge>
    <edge source="POL" target="MAR">
      <data key="d0">785933</data>
    </edge>
    <edge source="POL" target="MOZ">
      <data key="d0">53308</data>
    </edge>
    <edge source="POL" target="NLD">
      <data key="d0">40580710</data>
    </edge>
    <edge source="POL" target="NZL">
      <data key="d0">10379</data>
    </edge>
    <edge source="POL" target="NER">
      <data key="d0">1148808</data>
    </edge>
    <edge source="POL" target="NOR">
      <data key="d0">14683159</data>
    </edge>
    <edge source="POL" target="PAK">
      <data key="d0">21654</data>
    </edge>
    <edge source="POL" target="PAN">
      <data key="d0">176462</data>
    </edge>
    <edge source="POL" target="PRY">
      <data key="d0">362229</data>
    </edge>
    <edge source="POL" target="PER">
      <data key="d0">801870</data>
    </edge>
    <edge source="POL" target="PHL">
      <data key="d0">4576608</data>
    </edge>
    <edge source="POL" target="PRT">
      <data key="d0">7289263</data>
    </edge>
    <edge source="POL" target="ROU">
      <data key="d0">8901321</data>
    </edge>
    <edge source="POL" target="RUS">
      <data key="d0">9659474</data>
    </edge>
    <edge source="POL" target="SAU">
      <data key="d0">4309449</data>
    </edge>
    <edge source="POL" target="SEN">
      <data key="d0">833757</data>
    </edge>
    <edge source="POL" target="SRB">
      <data key="d0">2103482</data>
    </edge>
    <edge source="POL" target="IND">
      <data key="d0">1966747</data>
    </edge>
    <edge source="POL" target="SGP">
      <data key="d0">67574</data>
    </edge>
    <edge source="POL" target="SVK">
      <data key="d0">24706289</data>
    </edge>
    <edge source="POL" target="VNM">
      <data key="d0">119271</data>
    </edge>
    <edge source="POL" target="SVN">
      <data key="d0">16136962</data>
    </edge>
    <edge source="POL" target="ZAF">
      <data key="d0">155070</data>
    </edge>
    <edge source="POL" target="ESP">
      <data key="d0">15160637</data>
    </edge>
    <edge source="POL" target="SWE">
      <data key="d0">33014247</data>
    </edge>
    <edge source="POL" target="CHE">
      <data key="d0">2036297</data>
    </edge>
    <edge source="POL" target="THA">
      <data key="d0">1091659</data>
    </edge>
    <edge source="POL" target="TGO">
      <data key="d0">25759</data>
    </edge>
    <edge source="POL" target="ARE">
      <data key="d0">187163</data>
    </edge>
    <edge source="POL" target="TUN">
      <data key="d0">455995</data>
    </edge>
    <edge source="POL" target="TUR">
      <data key="d0">4105336</data>
    </edge>
    <edge source="POL" target="UKR">
      <data key="d0">18073657</data>
    </edge>
    <edge source="POL" target="MKD">
      <data key="d0">36405</data>
    </edge>
    <edge source="POL" target="EGY">
      <data key="d0">366564</data>
    </edge>
    <edge source="POL" target="GBR">
      <data key="d0">21402054</data>
    </edge>
    <edge source="POL" target="TZA">
      <data key="d0">10091</data>
    </edge>
    <edge source="POL" target="USA">
      <data key="d0">9839708</data>
    </edge>
    <edge source="POL" target="BFA">
      <data key="d0">222207</data>
    </edge>
    <edge source="POL" target="URY">
      <data key="d0">81538</data>
    </edge>
    <edge source="PRT" target="DZA">
      <data key="d0">398808</data>
    </edge>
    <edge source="PRT" target="ARG">
      <data key="d0">57632</data>
    </edge>
    <edge source="PRT" target="AUS">
      <data key="d0">489255</data>
    </edge>
    <edge source="PRT" target="BEL">
      <data key="d0">143958</data>
    </edge>
    <edge source="PRT" target="BRA">
      <data key="d0">114558</data>
    </edge>
    <edge source="PRT" target="KHM">
      <data key="d0">14983</data>
    </edge>
    <edge source="PRT" target="CAN">
      <data key="d0">13291</data>
    </edge>
    <edge source="PRT" target="LKA">
      <data key="d0">15360</data>
    </edge>
    <edge source="PRT" target="CHN">
      <data key="d0">26942</data>
    </edge>
    <edge source="PRT" target="CZE">
      <data key="d0">94666</data>
    </edge>
    <edge source="PRT" target="FIN">
      <data key="d0">1248356</data>
    </edge>
    <edge source="PRT" target="FRA">
      <data key="d0">2154907</data>
    </edge>
    <edge source="PRT" target="GMB">
      <data key="d0">78511</data>
    </edge>
    <edge source="PRT" target="DEU">
      <data key="d0">1075338</data>
    </edge>
    <edge source="PRT" target="ISR">
      <data key="d0">35670</data>
    </edge>
    <edge source="PRT" target="CIV">
      <data key="d0">14833</data>
    </edge>
    <edge source="PRT" target="KOR">
      <data key="d0">38512</data>
    </edge>
    <edge source="PRT" target="MDG">
      <data key="d0">16128</data>
    </edge>
    <edge source="PRT" target="MAR">
      <data key="d0">4107611</data>
    </edge>
    <edge source="PRT" target="MOZ">
      <data key="d0">502667</data>
    </edge>
    <edge source="PRT" target="NAM">
      <data key="d0">91571</data>
    </edge>
    <edge source="PRT" target="NLD">
      <data key="d0">170451</data>
    </edge>
    <edge source="PRT" target="NOR">
      <data key="d0">102913</data>
    </edge>
    <edge source="PRT" target="PAK">
      <data key="d0">47776</data>
    </edge>
    <edge source="PRT" target="POL">
      <data key="d0">13795</data>
    </edge>
    <edge source="PRT" target="ROU">
      <data key="d0">10633</data>
    </edge>
    <edge source="PRT" target="RUS">
      <data key="d0">315285</data>
    </edge>
    <edge source="PRT" target="IND">
      <data key="d0">17155</data>
    </edge>
    <edge source="PRT" target="SVK">
      <data key="d0">51132</data>
    </edge>
    <edge source="PRT" target="ZAF">
      <data key="d0">66573</data>
    </edge>
    <edge source="PRT" target="ESP">
      <data key="d0">63551580</data>
    </edge>
    <edge source="PRT" target="SWE">
      <data key="d0">403711</data>
    </edge>
    <edge source="PRT" target="CHE">
      <data key="d0">265188</data>
    </edge>
    <edge source="PRT" target="THA">
      <data key="d0">174105</data>
    </edge>
    <edge source="PRT" target="TUN">
      <data key="d0">385534</data>
    </edge>
    <edge source="PRT" target="TUR">
      <data key="d0">394605</data>
    </edge>
    <edge source="PRT" target="EGY">
      <data key="d0">13381</data>
    </edge>
    <edge source="PRT" target="GBR">
      <data key="d0">26704</data>
    </edge>
    <edge source="PRT" target="TZA">
      <data key="d0">44736</data>
    </edge>
    <edge source="ESP" target="ALB">
      <data key="d0">56951</data>
    </edge>
    <edge source="ESP" target="DZA">
      <data key="d0">32850259</data>
    </edge>
    <edge source="ESP" target="AZE">
      <data key="d0">21508</data>
    </edge>
    <edge source="ESP" target="ARG">
      <data key="d0">11540951</data>
    </edge>
    <edge source="ESP" target="AUS">
      <data key="d0">2540197</data>
    </edge>
    <edge source="ESP" target="AUT">
      <data key="d0">4444393</data>
    </edge>
    <edge source="ESP" target="BEL">
      <data key="d0">28657241</data>
    </edge>
    <edge source="ESP" target="BOL">
      <data key="d0">411684</data>
    </edge>
    <edge source="ESP" target="BRA">
      <data key="d0">54746931</data>
    </edge>
    <edge source="ESP" target="BGR">
      <data key="d0">481847</data>
    </edge>
    <edge source="ESP" target="BLR">
      <data key="d0">259980</data>
    </edge>
    <edge source="ESP" target="CMR">
      <data key="d0">630952</data>
    </edge>
    <edge source="ESP" target="CAN">
      <data key="d0">18685501</data>
    </edge>
    <edge source="ESP" target="CAF">
      <data key="d0">73430</data>
    </edge>
    <edge source="ESP" target="LKA">
      <data key="d0">66456</data>
    </edge>
    <edge source="ESP" target="CHL">
      <data key="d0">18919707</data>
    </edge>
    <edge source="ESP" target="CHN">
      <data key="d0">8156719</data>
    </edge>
    <edge source="ESP" target="COL">
      <data key="d0">2212156</data>
    </edge>
    <edge source="ESP" target="CRI">
      <data key="d0">455514</data>
    </edge>
    <edge source="ESP" target="HRV">
      <data key="d0">3111797</data>
    </edge>
    <edge source="ESP" target="CZE">
      <data key="d0">3640870</data>
    </edge>
    <edge source="ESP" target="BEN">
      <data key="d0">97612</data>
    </edge>
    <edge source="ESP" target="DNK">
      <data key="d0">4835127</data>
    </edge>
    <edge source="ESP" target="ECU">
      <data key="d0">867823</data>
    </edge>
    <edge source="ESP" target="SLV">
      <data key="d0">402745</data>
    </edge>
    <edge source="ESP" target="ETH">
      <data key="d0">10514</data>
    </edge>
    <edge source="ESP" target="EST">
      <data key="d0">55328</data>
    </edge>
    <edge source="ESP" target="FIN">
      <data key="d0">2833055</data>
    </edge>
    <edge source="ESP" target="FRA">
      <data key="d0">155288636</data>
    </edge>
    <edge source="ESP" target="GEO">
      <data key="d0">30403</data>
    </edge>
    <edge source="ESP" target="GMB">
      <data key="d0">38772</data>
    </edge>
    <edge source="ESP" target="DEU">
      <data key="d0">58377759</data>
    </edge>
    <edge source="ESP" target="GHA">
      <data key="d0">560996</data>
    </edge>
    <edge source="ESP" target="GRC">
      <data key="d0">11409962</data>
    </edge>
    <edge source="ESP" target="GTM">
      <data key="d0">1409274</data>
    </edge>
    <edge source="ESP" target="HND">
      <data key="d0">18881</data>
    </edge>
    <edge source="ESP" target="HKG">
      <data key="d0">479988</data>
    </edge>
    <edge source="ESP" target="HUN">
      <data key="d0">666994</data>
    </edge>
    <edge source="ESP" target="IDN">
      <data key="d0">940733</data>
    </edge>
    <edge source="ESP" target="IRL">
      <data key="d0">1057159</data>
    </edge>
    <edge source="ESP" target="ISR">
      <data key="d0">8341007</data>
    </edge>
    <edge source="ESP" target="ITA">
      <data key="d0">110292139</data>
    </edge>
    <edge source="ESP" target="CIV">
      <data key="d0">1012807</data>
    </edge>
    <edge source="ESP" target="JAM">
      <data key="d0">33940</data>
    </edge>
    <edge source="ESP" target="JPN">
      <data key="d0">9609939</data>
    </edge>
    <edge source="ESP" target="KAZ">
      <data key="d0">110674</data>
    </edge>
    <edge source="ESP" target="JOR">
      <data key="d0">432200</data>
    </edge>
    <edge source="ESP" target="KOR">
      <data key="d0">2233518</data>
    </edge>
    <edge source="ESP" target="LBN">
      <data key="d0">949282</data>
    </edge>
    <edge source="ESP" target="LVA">
      <data key="d0">425852</data>
    </edge>
    <edge source="ESP" target="LTU">
      <data key="d0">1732169</data>
    </edge>
    <edge source="ESP" target="MDG">
      <data key="d0">176780</data>
    </edge>
    <edge source="ESP" target="MYS">
      <data key="d0">1805191</data>
    </edge>
    <edge source="ESP" target="MRT">
      <data key="d0">1291303</data>
    </edge>
    <edge source="ESP" target="MUS">
      <data key="d0">36427</data>
    </edge>
    <edge source="ESP" target="MEX">
      <data key="d0">5351394</data>
    </edge>
    <edge source="ESP" target="MAR">
      <data key="d0">60500979</data>
    </edge>
    <edge source="ESP" target="MOZ">
      <data key="d0">185023</data>
    </edge>
    <edge source="ESP" target="OMN">
      <data key="d0">18849</data>
    </edge>
    <edge source="ESP" target="NAM">
      <data key="d0">1818285</data>
    </edge>
    <edge source="ESP" target="NLD">
      <data key="d0">19714650</data>
    </edge>
    <edge source="ESP" target="NZL">
      <data key="d0">454190</data>
    </edge>
    <edge source="ESP" target="NIC">
      <data key="d0">91842</data>
    </edge>
    <edge source="ESP" target="NER">
      <data key="d0">16116</data>
    </edge>
    <edge source="ESP" target="NOR">
      <data key="d0">3482411</data>
    </edge>
    <edge source="ESP" target="PAK">
      <data key="d0">505698</data>
    </edge>
    <edge source="ESP" target="PAN">
      <data key="d0">2149035</data>
    </edge>
    <edge source="ESP" target="PRY">
      <data key="d0">280854</data>
    </edge>
    <edge source="ESP" target="PER">
      <data key="d0">2714301</data>
    </edge>
    <edge source="ESP" target="PHL">
      <data key="d0">183060</data>
    </edge>
    <edge source="ESP" target="POL">
      <data key="d0">11965645</data>
    </edge>
    <edge source="ESP" target="PRT">
      <data key="d0">163529625</data>
    </edge>
    <edge source="ESP" target="ROU">
      <data key="d0">2635522</data>
    </edge>
    <edge source="ESP" target="RUS">
      <data key="d0">4489012</data>
    </edge>
    <edge source="ESP" target="SAU">
      <data key="d0">3192768</data>
    </edge>
    <edge source="ESP" target="SEN">
      <data key="d0">904223</data>
    </edge>
    <edge source="ESP" target="SRB">
      <data key="d0">162701</data>
    </edge>
    <edge source="ESP" target="IND">
      <data key="d0">5023974</data>
    </edge>
    <edge source="ESP" target="SGP">
      <data key="d0">1145328</data>
    </edge>
    <edge source="ESP" target="SVK">
      <data key="d0">2527845</data>
    </edge>
    <edge source="ESP" target="VNM">
      <data key="d0">257724</data>
    </edge>
    <edge source="ESP" target="SVN">
      <data key="d0">1785178</data>
    </edge>
    <edge source="ESP" target="ZAF">
      <data key="d0">5698160</data>
    </edge>
    <edge source="ESP" target="ZWE">
      <data key="d0">10934</data>
    </edge>
    <edge source="ESP" target="SWE">
      <data key="d0">14685870</data>
    </edge>
    <edge source="ESP" target="CHE">
      <data key="d0">6840610</data>
    </edge>
    <edge source="ESP" target="THA">
      <data key="d0">596231</data>
    </edge>
    <edge source="ESP" target="TGO">
      <data key="d0">417575</data>
    </edge>
    <edge source="ESP" target="ARE">
      <data key="d0">2397726</data>
    </edge>
    <edge source="ESP" target="TUN">
      <data key="d0">10666629</data>
    </edge>
    <edge source="ESP" target="TUR">
      <data key="d0">23771224</data>
    </edge>
    <edge source="ESP" target="UKR">
      <data key="d0">506716</data>
    </edge>
    <edge source="ESP" target="MKD">
      <data key="d0">77533</data>
    </edge>
    <edge source="ESP" target="EGY">
      <data key="d0">8247895</data>
    </edge>
    <edge source="ESP" target="GBR">
      <data key="d0">66476643</data>
    </edge>
    <edge source="ESP" target="TZA">
      <data key="d0">432144</data>
    </edge>
    <edge source="ESP" target="USA">
      <data key="d0">24881434</data>
    </edge>
    <edge source="ESP" target="BFA">
      <data key="d0">134977</data>
    </edge>
    <edge source="ESP" target="URY">
      <data key="d0">1309088</data>
    </edge>
    <edge source="SWE" target="ALB">
      <data key="d0">82806</data>
    </edge>
    <edge source="SWE" target="DZA">
      <data key="d0">615657</data>
    </edge>
    <edge source="SWE" target="ARG">
      <data key="d0">8924746</data>
    </edge>
    <edge source="SWE" target="AUS">
      <data key="d0">2533628</data>
    </edge>
    <edge source="SWE" target="AUT">
      <data key="d0">5620181</data>
    </edge>
    <edge source="SWE" target="BEL">
      <data key="d0">4241114</data>
    </edge>
    <edge source="SWE" target="BOL">
      <data key="d0">53580</data>
    </edge>
    <edge source="SWE" target="BRA">
      <data key="d0">5605863</data>
    </edge>
    <edge source="SWE" target="BGR">
      <data key="d0">46495</data>
    </edge>
    <edge source="SWE" target="CAN">
      <data key="d0">5209693</data>
    </edge>
    <edge source="SWE" target="LKA">
      <data key="d0">121774</data>
    </edge>
    <edge source="SWE" target="CHL">
      <data key="d0">1551912</data>
    </edge>
    <edge source="SWE" target="CHN">
      <data key="d0">6242481</data>
    </edge>
    <edge source="SWE" target="COL">
      <data key="d0">1176701</data>
    </edge>
    <edge source="SWE" target="HRV">
      <data key="d0">1571248</data>
    </edge>
    <edge source="SWE" target="CZE">
      <data key="d0">9581880</data>
    </edge>
    <edge source="SWE" target="DNK">
      <data key="d0">24723719</data>
    </edge>
    <edge source="SWE" target="ECU">
      <data key="d0">230853</data>
    </edge>
    <edge source="SWE" target="SLV">
      <data key="d0">17270</data>
    </edge>
    <edge source="SWE" target="ETH">
      <data key="d0">113212</data>
    </edge>
    <edge source="SWE" target="EST">
      <data key="d0">828650</data>
    </edge>
    <edge source="SWE" target="FIN">
      <data key="d0">25731118</data>
    </edge>
    <edge source="SWE" target="FRA">
      <data key="d0">13305051</data>
    </edge>
    <edge source="SWE" target="DEU">
      <data key="d0">76378283</data>
    </edge>
    <edge source="SWE" target="GHA">
      <data key="d0">856252</data>
    </edge>
    <edge source="SWE" target="GRC">
      <data key="d0">1929188</data>
    </edge>
    <edge source="SWE" target="HND">
      <data key="d0">22879</data>
    </edge>
    <edge source="SWE" target="HKG">
      <data key="d0">912785</data>
    </edge>
    <edge source="SWE" target="HUN">
      <data key="d0">7126335</data>
    </edge>
    <edge source="SWE" target="IDN">
      <data key="d0">368716</data>
    </edge>
    <edge source="SWE" target="IRL">
      <data key="d0">10467358</data>
    </edge>
    <edge source="SWE" target="ISR">
      <data key="d0">1687412</data>
    </edge>
    <edge source="SWE" target="ITA">
      <data key="d0">8565477</data>
    </edge>
    <edge source="SWE" target="CIV">
      <data key="d0">1197071</data>
    </edge>
    <edge source="SWE" target="JPN">
      <data key="d0">1272497</data>
    </edge>
    <edge source="SWE" target="JOR">
      <data key="d0">382738</data>
    </edge>
    <edge source="SWE" target="KOR">
      <data key="d0">5598336</data>
    </edge>
    <edge source="SWE" target="LBN">
      <data key="d0">189967</data>
    </edge>
    <edge source="SWE" target="LVA">
      <data key="d0">2206537</data>
    </edge>
    <edge source="SWE" target="LTU">
      <data key="d0">666433</data>
    </edge>
    <edge source="SWE" target="MYS">
      <data key="d0">3282277</data>
    </edge>
    <edge source="SWE" target="MEX">
      <data key="d0">2525067</data>
    </edge>
    <edge source="SWE" target="MAR">
      <data key="d0">571967</data>
    </edge>
    <edge source="SWE" target="OMN">
      <data key="d0">44281</data>
    </edge>
    <edge source="SWE" target="NLD">
      <data key="d0">33813781</data>
    </edge>
    <edge source="SWE" target="NER">
      <data key="d0">431890</data>
    </edge>
    <edge source="SWE" target="NOR">
      <data key="d0">61010757</data>
    </edge>
    <edge source="SWE" target="PAK">
      <data key="d0">52104</data>
    </edge>
    <edge source="SWE" target="PAN">
      <data key="d0">387609</data>
    </edge>
    <edge source="SWE" target="PRY">
      <data key="d0">121478</data>
    </edge>
    <edge source="SWE" target="PER">
      <data key="d0">300375</data>
    </edge>
    <edge source="SWE" target="PHL">
      <data key="d0">2133620</data>
    </edge>
    <edge source="SWE" target="POL">
      <data key="d0">28269912</data>
    </edge>
    <edge source="SWE" target="PRT">
      <data key="d0">1462611</data>
    </edge>
    <edge source="SWE" target="ROU">
      <data key="d0">178158</data>
    </edge>
    <edge source="SWE" target="RUS">
      <data key="d0">6733855</data>
    </edge>
    <edge source="SWE" target="SAU">
      <data key="d0">3532171</data>
    </edge>
    <edge source="SWE" target="SRB">
      <data key="d0">644883</data>
    </edge>
    <edge source="SWE" target="IND">
      <data key="d0">3906200</data>
    </edge>
    <edge source="SWE" target="SGP">
      <data key="d0">585103</data>
    </edge>
    <edge source="SWE" target="SVK">
      <data key="d0">1784093</data>
    </edge>
    <edge source="SWE" target="SVN">
      <data key="d0">355284</data>
    </edge>
    <edge source="SWE" target="ZAF">
      <data key="d0">1366373</data>
    </edge>
    <edge source="SWE" target="ZWE">
      <data key="d0">45610</data>
    </edge>
    <edge source="SWE" target="ESP">
      <data key="d0">3432243</data>
    </edge>
    <edge source="SWE" target="CHE">
      <data key="d0">1225263</data>
    </edge>
    <edge source="SWE" target="THA">
      <data key="d0">1218326</data>
    </edge>
    <edge source="SWE" target="ARE">
      <data key="d0">1435009</data>
    </edge>
    <edge source="SWE" target="TUN">
      <data key="d0">385985</data>
    </edge>
    <edge source="SWE" target="TUR">
      <data key="d0">5739002</data>
    </edge>
    <edge source="SWE" target="UKR">
      <data key="d0">122807</data>
    </edge>
    <edge source="SWE" target="MKD">
      <data key="d0">12546</data>
    </edge>
    <edge source="SWE" target="EGY">
      <data key="d0">6628761</data>
    </edge>
    <edge source="SWE" target="GBR">
      <data key="d0">21205718</data>
    </edge>
    <edge source="SWE" target="TZA">
      <data key="d0">15941</data>
    </edge>
    <edge source="SWE" target="USA">
      <data key="d0">23657573</data>
    </edge>
    <edge source="SWE" target="BFA">
      <data key="d0">248123</data>
    </edge>
    <edge source="SWE" target="URY">
      <data key="d0">2695254</data>
    </edge>
    <edge source="ARE" target="DZA">
      <data key="d0">380961</data>
    </edge>
    <edge source="ARE" target="AZE">
      <data key="d0">1543624</data>
    </edge>
    <edge source="ARE" target="ARG">
      <data key="d0">248756</data>
    </edge>
    <edge source="ARE" target="AUS">
      <data key="d0">239264</data>
    </edge>
    <edge source="ARE" target="ARM">
      <data key="d0">84340</data>
    </edge>
    <edge source="ARE" target="BEL">
      <data key="d0">910058</data>
    </edge>
    <edge source="ARE" target="BRA">
      <data key="d0">375512</data>
    </edge>
    <edge source="ARE" target="CMR">
      <data key="d0">94794</data>
    </edge>
    <edge source="ARE" target="LKA">
      <data key="d0">158720</data>
    </edge>
    <edge source="ARE" target="CHN">
      <data key="d0">17550842</data>
    </edge>
    <edge source="ARE" target="ECU">
      <data key="d0">41584</data>
    </edge>
    <edge source="ARE" target="ETH">
      <data key="d0">281882</data>
    </edge>
    <edge source="ARE" target="FRA">
      <data key="d0">30016</data>
    </edge>
    <edge source="ARE" target="GEO">
      <data key="d0">41936</data>
    </edge>
    <edge source="ARE" target="DEU">
      <data key="d0">948796</data>
    </edge>
    <edge source="ARE" target="GHA">
      <data key="d0">100944</data>
    </edge>
    <edge source="ARE" target="HKG">
      <data key="d0">3573338</data>
    </edge>
    <edge source="ARE" target="IDN">
      <data key="d0">64708</data>
    </edge>
    <edge source="ARE" target="ITA">
      <data key="d0">66023</data>
    </edge>
    <edge source="ARE" target="JPN">
      <data key="d0">85502</data>
    </edge>
    <edge source="ARE" target="KAZ">
      <data key="d0">44752</data>
    </edge>
    <edge source="ARE" target="JOR">
      <data key="d0">705091</data>
    </edge>
    <edge source="ARE" target="KOR">
      <data key="d0">10957556</data>
    </edge>
    <edge source="ARE" target="LBN">
      <data key="d0">612430</data>
    </edge>
    <edge source="ARE" target="LVA">
      <data key="d0">152848</data>
    </edge>
    <edge source="ARE" target="MDG">
      <data key="d0">57598</data>
    </edge>
    <edge source="ARE" target="MYS">
      <data key="d0">1911543</data>
    </edge>
    <edge source="ARE" target="MUS">
      <data key="d0">98340</data>
    </edge>
    <edge source="ARE" target="MAR">
      <data key="d0">48751</data>
    </edge>
    <edge source="ARE" target="MOZ">
      <data key="d0">510703</data>
    </edge>
    <edge source="ARE" target="OMN">
      <data key="d0">14424122</data>
    </edge>
    <edge source="ARE" target="NLD">
      <data key="d0">1788731</data>
    </edge>
    <edge source="ARE" target="PAK">
      <data key="d0">4573087</data>
    </edge>
    <edge source="ARE" target="PAN">
      <data key="d0">149027</data>
    </edge>
    <edge source="ARE" target="POL">
      <data key="d0">23627</data>
    </edge>
    <edge source="ARE" target="ROU">
      <data key="d0">35380</data>
    </edge>
    <edge source="ARE" target="SAU">
      <data key="d0">3818444</data>
    </edge>
    <edge source="ARE" target="IND">
      <data key="d0">17543358</data>
    </edge>
    <edge source="ARE" target="SGP">
      <data key="d0">11877474</data>
    </edge>
    <edge source="ARE" target="ZAF">
      <data key="d0">1094246</data>
    </edge>
    <edge source="ARE" target="ESP">
      <data key="d0">287363</data>
    </edge>
    <edge source="ARE" target="CHE">
      <data key="d0">14112</data>
    </edge>
    <edge source="ARE" target="THA">
      <data key="d0">2023042</data>
    </edge>
    <edge source="ARE" target="TGO">
      <data key="d0">35596</data>
    </edge>
    <edge source="ARE" target="TUN">
      <data key="d0">169769</data>
    </edge>
    <edge source="ARE" target="TUR">
      <data key="d0">368281</data>
    </edge>
    <edge source="ARE" target="UGA">
      <data key="d0">43564</data>
    </edge>
    <edge source="ARE" target="EGY">
      <data key="d0">3881743</data>
    </edge>
    <edge source="ARE" target="GBR">
      <data key="d0">432544</data>
    </edge>
    <edge source="ARE" target="TZA">
      <data key="d0">1018523</data>
    </edge>
    <edge source="ARE" target="USA">
      <data key="d0">5666395</data>
    </edge>
    <edge source="TUN" target="DZA">
      <data key="d0">17233102</data>
    </edge>
    <edge source="TUN" target="BEL">
      <data key="d0">22925</data>
    </edge>
    <edge source="TUN" target="BRA">
      <data key="d0">21857781</data>
    </edge>
    <edge source="TUN" target="BGR">
      <data key="d0">2113816</data>
    </edge>
    <edge source="TUN" target="CMR">
      <data key="d0">633268</data>
    </edge>
    <edge source="TUN" target="CHN">
      <data key="d0">8583203</data>
    </edge>
    <edge source="TUN" target="BEN">
      <data key="d0">240461</data>
    </edge>
    <edge source="TUN" target="ETH">
      <data key="d0">1407932</data>
    </edge>
    <edge source="TUN" target="FRA">
      <data key="d0">39327076</data>
    </edge>
    <edge source="TUN" target="GHA">
      <data key="d0">251617</data>
    </edge>
    <edge source="TUN" target="GRC">
      <data key="d0">772013</data>
    </edge>
    <edge source="TUN" target="ITA">
      <data key="d0">25422901</data>
    </edge>
    <edge source="TUN" target="CIV">
      <data key="d0">929542</data>
    </edge>
    <edge source="TUN" target="JOR">
      <data key="d0">2073449</data>
    </edge>
    <edge source="TUN" target="LBN">
      <data key="d0">450802</data>
    </edge>
    <edge source="TUN" target="MRT">
      <data key="d0">45407</data>
    </edge>
    <edge source="TUN" target="MAR">
      <data key="d0">13634093</data>
    </edge>
    <edge source="TUN" target="MOZ">
      <data key="d0">6642978</data>
    </edge>
    <edge source="TUN" target="NLD">
      <data key="d0">4149879</data>
    </edge>
    <edge source="TUN" target="NOR">
      <data key="d0">13018</data>
    </edge>
    <edge source="TUN" target="PAK">
      <data key="d0">1682678</data>
    </edge>
    <edge source="TUN" target="PRT">
      <data key="d0">6833283</data>
    </edge>
    <edge source="TUN" target="SAU">
      <data key="d0">3913143</data>
    </edge>
    <edge source="TUN" target="SEN">
      <data key="d0">3887170</data>
    </edge>
    <edge source="TUN" target="IND">
      <data key="d0">168805890</data>
    </edge>
    <edge source="TUN" target="ZAF">
      <data key="d0">7365748</data>
    </edge>
    <edge source="TUN" target="ESP">
      <data key="d0">5290897</data>
    </edge>
    <edge source="TUN" target="TGO">
      <data key="d0">48224</data>
    </edge>
    <edge source="TUN" target="ARE">
      <data key="d0">1102930</data>
    </edge>
    <edge source="TUN" target="TUR">
      <data key="d0">23461236</data>
    </edge>
    <edge source="TUN" target="EGY">
      <data key="d0">54481175</data>
    </edge>
    <edge source="TUN" target="USA">
      <data key="d0">363804</data>
    </edge>
    <edge source="USA" target="DZA">
      <data key="d0">1229932</data>
    </edge>
    <edge source="USA" target="AZE">
      <data key="d0">381095</data>
    </edge>
    <edge source="USA" target="ARG">
      <data key="d0">81166738</data>
    </edge>
    <edge source="USA" target="AUS">
      <data key="d0">172174333</data>
    </edge>
    <edge source="USA" target="AUT">
      <data key="d0">11157919</data>
    </edge>
    <edge source="USA" target="BEL">
      <data key="d0">311800688</data>
    </edge>
    <edge source="USA" target="BOL">
      <data key="d0">11133858</data>
    </edge>
    <edge source="USA" target="BWA">
      <data key="d0">10968</data>
    </edge>
    <edge source="USA" target="BRA">
      <data key="d0">827735666</data>
    </edge>
    <edge source="USA" target="BGR">
      <data key="d0">503738</data>
    </edge>
    <edge source="USA" target="BLR">
      <data key="d0">878609</data>
    </edge>
    <edge source="USA" target="KHM">
      <data key="d0">61802</data>
    </edge>
    <edge source="USA" target="CMR">
      <data key="d0">619280</data>
    </edge>
    <edge source="USA" target="CAN">
      <data key="d0">1538196460</data>
    </edge>
    <edge source="USA" target="LKA">
      <data key="d0">502242</data>
    </edge>
    <edge source="USA" target="CHL">
      <data key="d0">216358180</data>
    </edge>
    <edge source="USA" target="CHN">
      <data key="d0">1241854377</data>
    </edge>
    <edge source="USA" target="COL">
      <data key="d0">104549333</data>
    </edge>
    <edge source="USA" target="CRI">
      <data key="d0">34085806</data>
    </edge>
    <edge source="USA" target="HRV">
      <data key="d0">503759</data>
    </edge>
    <edge source="USA" target="CZE">
      <data key="d0">45688275</data>
    </edge>
    <edge source="USA" target="BEN">
      <data key="d0">89808</data>
    </edge>
    <edge source="USA" target="DNK">
      <data key="d0">18760147</data>
    </edge>
    <edge source="USA" target="ECU">
      <data key="d0">17036886</data>
    </edge>
    <edge source="USA" target="SLV">
      <data key="d0">13168884</data>
    </edge>
    <edge source="USA" target="ETH">
      <data key="d0">112792</data>
    </edge>
    <edge source="USA" target="EST">
      <data key="d0">5962561</data>
    </edge>
    <edge source="USA" target="FIN">
      <data key="d0">2905719</data>
    </edge>
    <edge source="USA" target="FRA">
      <data key="d0">104705300</data>
    </edge>
    <edge source="USA" target="GEO">
      <data key="d0">317645</data>
    </edge>
    <edge source="USA" target="DEU">
      <data key="d0">405777989</data>
    </edge>
    <edge source="USA" target="GHA">
      <data key="d0">3080283</data>
    </edge>
    <edge source="USA" target="GRC">
      <data key="d0">1162860</data>
    </edge>
    <edge source="USA" target="GTM">
      <data key="d0">51963259</data>
    </edge>
    <edge source="USA" target="HND">
      <data key="d0">23618123</data>
    </edge>
    <edge source="USA" target="HKG">
      <data key="d0">78128154</data>
    </edge>
    <edge source="USA" target="HUN">
      <data key="d0">5839280</data>
    </edge>
    <edge source="USA" target="IDN">
      <data key="d0">154796986</data>
    </edge>
    <edge source="USA" target="IRL">
      <data key="d0">43482679</data>
    </edge>
    <edge source="USA" target="ISR">
      <data key="d0">74296982</data>
    </edge>
    <edge source="USA" target="ITA">
      <data key="d0">69651174</data>
    </edge>
    <edge source="USA" target="CIV">
      <data key="d0">319718</data>
    </edge>
    <edge source="USA" target="JAM">
      <data key="d0">66924776</data>
    </edge>
    <edge source="USA" target="JPN">
      <data key="d0">1738268026</data>
    </edge>
    <edge source="USA" target="KAZ">
      <data key="d0">1660085</data>
    </edge>
    <edge source="USA" target="JOR">
      <data key="d0">490067</data>
    </edge>
    <edge source="USA" target="KOR">
      <data key="d0">819257623</data>
    </edge>
    <edge source="USA" target="LBN">
      <data key="d0">823800</data>
    </edge>
    <edge source="USA" target="LVA">
      <data key="d0">1266613</data>
    </edge>
    <edge source="USA" target="LTU">
      <data key="d0">5853711</data>
    </edge>
    <edge source="USA" target="MDG">
      <data key="d0">114335</data>
    </edge>
    <edge source="USA" target="MWI">
      <data key="d0">32582</data>
    </edge>
    <edge source="USA" target="MYS">
      <data key="d0">174995520</data>
    </edge>
    <edge source="USA" target="MRT">
      <data key="d0">17058</data>
    </edge>
    <edge source="USA" target="MEX">
      <data key="d0">1132206047</data>
    </edge>
    <edge source="USA" target="MAR">
      <data key="d0">1900087</data>
    </edge>
    <edge source="USA" target="MOZ">
      <data key="d0">269691</data>
    </edge>
    <edge source="USA" target="OMN">
      <data key="d0">3460044</data>
    </edge>
    <edge source="USA" target="NAM">
      <data key="d0">101517</data>
    </edge>
    <edge source="USA" target="NLD">
      <data key="d0">226880884</data>
    </edge>
    <edge source="USA" target="NZL">
      <data key="d0">16763658</data>
    </edge>
    <edge source="USA" target="NIC">
      <data key="d0">6644291</data>
    </edge>
    <edge source="USA" target="NOR">
      <data key="d0">42508820</data>
    </edge>
    <edge source="USA" target="PAK">
      <data key="d0">7084394</data>
    </edge>
    <edge source="USA" target="PAN">
      <data key="d0">14653060</data>
    </edge>
    <edge source="USA" target="PRY">
      <data key="d0">110042</data>
    </edge>
    <edge source="USA" target="PER">
      <data key="d0">70755304</data>
    </edge>
    <edge source="USA" target="PHL">
      <data key="d0">36676575</data>
    </edge>
    <edge source="USA" target="POL">
      <data key="d0">6519069</data>
    </edge>
    <edge source="USA" target="PRT">
      <data key="d0">5854221</data>
    </edge>
    <edge source="USA" target="ROU">
      <data key="d0">522506</data>
    </edge>
    <edge source="USA" target="RUS">
      <data key="d0">154550200</data>
    </edge>
    <edge source="USA" target="SAU">
      <data key="d0">48468778</data>
    </edge>
    <edge source="USA" target="SEN">
      <data key="d0">110386</data>
    </edge>
    <edge source="USA" target="SRB">
      <data key="d0">106255</data>
    </edge>
    <edge source="USA" target="IND">
      <data key="d0">407180698</data>
    </edge>
    <edge source="USA" target="SGP">
      <data key="d0">225052176</data>
    </edge>
    <edge source="USA" target="SVK">
      <data key="d0">66751</data>
    </edge>
    <edge source="USA" target="VNM">
      <data key="d0">24765748</data>
    </edge>
    <edge source="USA" target="SVN">
      <data key="d0">2050230</data>
    </edge>
    <edge source="USA" target="ZAF">
      <data key="d0">57728687</data>
    </edge>
    <edge source="USA" target="ZWE">
      <data key="d0">23753</data>
    </edge>
    <edge source="USA" target="ESP">
      <data key="d0">43873891</data>
    </edge>
    <edge source="USA" target="SWE">
      <data key="d0">144191300</data>
    </edge>
    <edge source="USA" target="CHE">
      <data key="d0">33899170</data>
    </edge>
    <edge source="USA" target="THA">
      <data key="d0">131093505</data>
    </edge>
    <edge source="USA" target="TGO">
      <data key="d0">595285</data>
    </edge>
    <edge source="USA" target="ARE">
      <data key="d0">33329075</data>
    </edge>
    <edge source="USA" target="TUN">
      <data key="d0">26444563</data>
    </edge>
    <edge source="USA" target="TUR">
      <data key="d0">38225216</data>
    </edge>
    <edge source="USA" target="UGA">
      <data key="d0">63075</data>
    </edge>
    <edge source="USA" target="UKR">
      <data key="d0">5354296</data>
    </edge>
    <edge source="USA" target="MKD">
      <data key="d0">50166</data>
    </edge>
    <edge source="USA" target="EGY">
      <data key="d0">13396289</data>
    </edge>
    <edge source="USA" target="GBR">
      <data key="d0">469970083</data>
    </edge>
    <edge source="USA" target="TZA">
      <data key="d0">232774</data>
    </edge>
    <edge source="USA" target="URY">
      <data key="d0">1115409</data>
    </edge>
    <edge source="ARG" target="AUS">
      <data key="d0">1871151</data>
    </edge>
    <edge source="ARG" target="BEL">
      <data key="d0">2956232</data>
    </edge>
    <edge source="ARG" target="BOL">
      <data key="d0">5234540</data>
    </edge>
    <edge source="ARG" target="BRA">
      <data key="d0">136019335</data>
    </edge>
    <edge source="ARG" target="CAN">
      <data key="d0">19596</data>
    </edge>
    <edge source="ARG" target="CHL">
      <data key="d0">67447883</data>
    </edge>
    <edge source="ARG" target="CHN">
      <data key="d0">15598502</data>
    </edge>
    <edge source="ARG" target="COL">
      <data key="d0">3905848</data>
    </edge>
    <edge source="ARG" target="CRI">
      <data key="d0">573606</data>
    </edge>
    <edge source="ARG" target="ECU">
      <data key="d0">2289676</data>
    </edge>
    <edge source="ARG" target="SLV">
      <data key="d0">622071</data>
    </edge>
    <edge source="ARG" target="FRA">
      <data key="d0">142112</data>
    </edge>
    <edge source="ARG" target="DEU">
      <data key="d0">10248339</data>
    </edge>
    <edge source="ARG" target="GTM">
      <data key="d0">466850</data>
    </edge>
    <edge source="ARG" target="HND">
      <data key="d0">131186</data>
    </edge>
    <edge source="ARG" target="HKG">
      <data key="d0">19504</data>
    </edge>
    <edge source="ARG" target="HUN">
      <data key="d0">116400</data>
    </edge>
    <edge source="ARG" target="IDN">
      <data key="d0">355661</data>
    </edge>
    <edge source="ARG" target="ISR">
      <data key="d0">73180</data>
    </edge>
    <edge source="ARG" target="ITA">
      <data key="d0">389663</data>
    </edge>
    <edge source="ARG" target="JAM">
      <data key="d0">369081</data>
    </edge>
    <edge source="ARG" target="JPN">
      <data key="d0">8340360</data>
    </edge>
    <edge source="ARG" target="KOR">
      <data key="d0">1217942</data>
    </edge>
    <edge source="ARG" target="MYS">
      <data key="d0">97060</data>
    </edge>
    <edge source="ARG" target="MEX">
      <data key="d0">5653707</data>
    </edge>
    <edge source="ARG" target="MAR">
      <data key="d0">70350</data>
    </edge>
    <edge source="ARG" target="NLD">
      <data key="d0">367959</data>
    </edge>
    <edge source="ARG" target="NZL">
      <data key="d0">735951</data>
    </edge>
    <edge source="ARG" target="NIC">
      <data key="d0">657989</data>
    </edge>
    <edge source="ARG" target="PAK">
      <data key="d0">94420</data>
    </edge>
    <edge source="ARG" target="PAN">
      <data key="d0">1130123</data>
    </edge>
    <edge source="ARG" target="PRY">
      <data key="d0">9710316</data>
    </edge>
    <edge source="ARG" target="PER">
      <data key="d0">5425819</data>
    </edge>
    <edge source="ARG" target="PRT">
      <data key="d0">11579</data>
    </edge>
    <edge source="ARG" target="IND">
      <data key="d0">1014649</data>
    </edge>
    <edge source="ARG" target="SGP">
      <data key="d0">91828</data>
    </edge>
    <edge source="ARG" target="VNM">
      <data key="d0">76536</data>
    </edge>
    <edge source="ARG" target="ZAF">
      <data key="d0">1546952</data>
    </edge>
    <edge source="ARG" target="ESP">
      <data key="d0">176816</data>
    </edge>
    <edge source="ARG" target="THA">
      <data key="d0">257479</data>
    </edge>
    <edge source="ARG" target="EGY">
      <data key="d0">242779</data>
    </edge>
    <edge source="ARG" target="GBR">
      <data key="d0">2159522</data>
    </edge>
    <edge source="ARG" target="USA">
      <data key="d0">50080604</data>
    </edge>
    <edge source="ARG" target="URY">
      <data key="d0">13553428</data>
    </edge>
    <edge source="AUS" target="AZE">
      <data key="d0">17293</data>
    </edge>
    <edge source="AUS" target="ARG">
      <data key="d0">1645964</data>
    </edge>
    <edge source="AUS" target="BEL">
      <data key="d0">1700695</data>
    </edge>
    <edge source="AUS" target="BOL">
      <data key="d0">13487</data>
    </edge>
    <edge source="AUS" target="BRA">
      <data key="d0">874319</data>
    </edge>
    <edge source="AUS" target="BGR">
      <data key="d0">19636</data>
    </edge>
    <edge source="AUS" target="CMR">
      <data key="d0">256319</data>
    </edge>
    <edge source="AUS" target="CAN">
      <data key="d0">5612750</data>
    </edge>
    <edge source="AUS" target="LKA">
      <data key="d0">10208</data>
    </edge>
    <edge source="AUS" target="CHL">
      <data key="d0">3077911</data>
    </edge>
    <edge source="AUS" target="CHN">
      <data key="d0">82501520</data>
    </edge>
    <edge source="AUS" target="COL">
      <data key="d0">122200</data>
    </edge>
    <edge source="AUS" target="DNK">
      <data key="d0">432953</data>
    </edge>
    <edge source="AUS" target="FIN">
      <data key="d0">85179</data>
    </edge>
    <edge source="AUS" target="FRA">
      <data key="d0">4491376</data>
    </edge>
    <edge source="AUS" target="GEO">
      <data key="d0">12074</data>
    </edge>
    <edge source="AUS" target="DEU">
      <data key="d0">33619941</data>
    </edge>
    <edge source="AUS" target="GHA">
      <data key="d0">460462</data>
    </edge>
    <edge source="AUS" target="GRC">
      <data key="d0">19779</data>
    </edge>
    <edge source="AUS" target="HKG">
      <data key="d0">4641109</data>
    </edge>
    <edge source="AUS" target="IDN">
      <data key="d0">35476493</data>
    </edge>
    <edge source="AUS" target="IRL">
      <data key="d0">350082</data>
    </edge>
    <edge source="AUS" target="ITA">
      <data key="d0">2629726</data>
    </edge>
    <edge source="AUS" target="CIV">
      <data key="d0">64946</data>
    </edge>
    <edge source="AUS" target="JPN">
      <data key="d0">103294771</data>
    </edge>
    <edge source="AUS" target="KOR">
      <data key="d0">134403931</data>
    </edge>
    <edge source="AUS" target="LBN">
      <data key="d0">38450</data>
    </edge>
    <edge source="AUS" target="LVA">
      <data key="d0">538909</data>
    </edge>
    <edge source="AUS" target="MYS">
      <data key="d0">11070294</data>
    </edge>
    <edge source="AUS" target="MRT">
      <data key="d0">16713</data>
    </edge>
    <edge source="AUS" target="MEX">
      <data key="d0">564849</data>
    </edge>
    <edge source="AUS" target="MOZ">
      <data key="d0">30348</data>
    </edge>
    <edge source="AUS" target="NAM">
      <data key="d0">50996</data>
    </edge>
    <edge source="AUS" target="NLD">
      <data key="d0">9532684</data>
    </edge>
    <edge source="AUS" target="NZL">
      <data key="d0">38495403</data>
    </edge>
    <edge source="AUS" target="NER">
      <data key="d0">64168</data>
    </edge>
    <edge source="AUS" target="NOR">
      <data key="d0">1437105</data>
    </edge>
    <edge source="AUS" target="PAK">
      <data key="d0">14230</data>
    </edge>
    <edge source="AUS" target="PER">
      <data key="d0">413924</data>
    </edge>
    <edge source="AUS" target="PHL">
      <data key="d0">6042852</data>
    </edge>
    <edge source="AUS" target="POL">
      <data key="d0">958472</data>
    </edge>
    <edge source="AUS" target="ROU">
      <data key="d0">477800</data>
    </edge>
    <edge source="AUS" target="RUS">
      <data key="d0">64036</data>
    </edge>
    <edge source="AUS" target="SAU">
      <data key="d0">4919087</data>
    </edge>
    <edge source="AUS" target="SEN">
      <data key="d0">94849</data>
    </edge>
    <edge source="AUS" target="SRB">
      <data key="d0">63409</data>
    </edge>
    <edge source="AUS" target="IND">
      <data key="d0">25677742</data>
    </edge>
    <edge source="AUS" target="SGP">
      <data key="d0">2260208</data>
    </edge>
    <edge source="AUS" target="VNM">
      <data key="d0">2713433</data>
    </edge>
    <edge source="AUS" target="SVN">
      <data key="d0">535465</data>
    </edge>
    <edge source="AUS" target="ZAF">
      <data key="d0">7054306</data>
    </edge>
    <edge source="AUS" target="ESP">
      <data key="d0">1643773</data>
    </edge>
    <edge source="AUS" target="SWE">
      <data key="d0">144015</data>
    </edge>
    <edge source="AUS" target="THA">
      <data key="d0">29085974</data>
    </edge>
    <edge source="AUS" target="ARE">
      <data key="d0">4307737</data>
    </edge>
    <edge source="AUS" target="TUR">
      <data key="d0">1795232</data>
    </edge>
    <edge source="AUS" target="EGY">
      <data key="d0">144822</data>
    </edge>
    <edge source="AUS" target="GBR">
      <data key="d0">13120410</data>
    </edge>
    <edge source="AUS" target="TZA">
      <data key="d0">243885</data>
    </edge>
    <edge source="AUS" target="USA">
      <data key="d0">78407285</data>
    </edge>
    <edge source="AUS" target="BFA">
      <data key="d0">200175</data>
    </edge>
    <edge source="BEL" target="DZA">
      <data key="d0">4467642</data>
    </edge>
    <edge source="BEL" target="AZE">
      <data key="d0">225602</data>
    </edge>
    <edge source="BEL" target="ARG">
      <data key="d0">11390029</data>
    </edge>
    <edge source="BEL" target="AUS">
      <data key="d0">8462102</data>
    </edge>
    <edge source="BEL" target="AUT">
      <data key="d0">25418670</data>
    </edge>
    <edge source="BEL" target="ARM">
      <data key="d0">20372</data>
    </edge>
    <edge source="BEL" target="BOL">
      <data key="d0">228300</data>
    </edge>
    <edge source="BEL" target="BWA">
      <data key="d0">739355</data>
    </edge>
    <edge source="BEL" target="BRA">
      <data key="d0">21806199</data>
    </edge>
    <edge source="BEL" target="BGR">
      <data key="d0">1525344</data>
    </edge>
    <edge source="BEL" target="BDI">
      <data key="d0">218506</data>
    </edge>
    <edge source="BEL" target="BLR">
      <data key="d0">572183</data>
    </edge>
    <edge source="BEL" target="CMR">
      <data key="d0">1753581</data>
    </edge>
    <edge source="BEL" target="CAN">
      <data key="d0">20478844</data>
    </edge>
    <edge source="BEL" target="CAF">
      <data key="d0">94602</data>
    </edge>
    <edge source="BEL" target="LKA">
      <data key="d0">119409</data>
    </edge>
    <edge source="BEL" target="CHL">
      <data key="d0">4192962</data>
    </edge>
    <edge source="BEL" target="CHN">
      <data key="d0">42565481</data>
    </edge>
    <edge source="BEL" target="COL">
      <data key="d0">5840553</data>
    </edge>
    <edge source="BEL" target="CRI">
      <data key="d0">679799</data>
    </edge>
    <edge source="BEL" target="HRV">
      <data key="d0">322061</data>
    </edge>
    <edge source="BEL" target="CZE">
      <data key="d0">14895732</data>
    </edge>
    <edge source="BEL" target="BEN">
      <data key="d0">347923</data>
    </edge>
    <edge source="BEL" target="DNK">
      <data key="d0">25184767</data>
    </edge>
    <edge source="BEL" target="ECU">
      <data key="d0">2718919</data>
    </edge>
    <edge source="BEL" target="SLV">
      <data key="d0">68386</data>
    </edge>
    <edge source="BEL" target="ETH">
      <data key="d0">735393</data>
    </edge>
    <edge source="BEL" target="EST">
      <data key="d0">1783632</data>
    </edge>
    <edge source="BEL" target="FIN">
      <data key="d0">60320490</data>
    </edge>
    <edge source="BEL" target="FRA">
      <data key="d0">651354480</data>
    </edge>
    <edge source="BEL" target="GEO">
      <data key="d0">11916</data>
    </edge>
    <edge source="BEL" target="GMB">
      <data key="d0">36386</data>
    </edge>
    <edge source="BEL" target="DEU">
      <data key="d0">584682649</data>
    </edge>
    <edge source="BEL" target="GHA">
      <data key="d0">4693355</data>
    </edge>
    <edge source="BEL" target="GRC">
      <data key="d0">4983148</data>
    </edge>
    <edge source="BEL" target="GTM">
      <data key="d0">198119</data>
    </edge>
    <edge source="BEL" target="HND">
      <data key="d0">228296</data>
    </edge>
    <edge source="BEL" target="HKG">
      <data key="d0">7017870</data>
    </edge>
    <edge source="BEL" target="HUN">
      <data key="d0">6061436</data>
    </edge>
    <edge source="BEL" target="IDN">
      <data key="d0">3743999</data>
    </edge>
    <edge source="BEL" target="IRL">
      <data key="d0">15388842</data>
    </edge>
    <edge source="BEL" target="ISR">
      <data key="d0">4500014</data>
    </edge>
    <edge source="BEL" target="ITA">
      <data key="d0">117965018</data>
    </edge>
    <edge source="BEL" target="CIV">
      <data key="d0">7933083</data>
    </edge>
    <edge source="BEL" target="JAM">
      <data key="d0">24665</data>
    </edge>
    <edge source="BEL" target="JPN">
      <data key="d0">23496575</data>
    </edge>
    <edge source="BEL" target="KAZ">
      <data key="d0">545022</data>
    </edge>
    <edge source="BEL" target="JOR">
      <data key="d0">1404140</data>
    </edge>
    <edge source="BEL" target="KOR">
      <data key="d0">13299862</data>
    </edge>
    <edge source="BEL" target="LBN">
      <data key="d0">2016511</data>
    </edge>
    <edge source="BEL" target="LVA">
      <data key="d0">312378</data>
    </edge>
    <edge source="BEL" target="LTU">
      <data key="d0">1672919</data>
    </edge>
    <edge source="BEL" target="MDG">
      <data key="d0">270470</data>
    </edge>
    <edge source="BEL" target="MWI">
      <data key="d0">3221727</data>
    </edge>
    <edge source="BEL" target="MYS">
      <data key="d0">4644501</data>
    </edge>
    <edge source="BEL" target="MRT">
      <data key="d0">895397</data>
    </edge>
    <edge source="BEL" target="MUS">
      <data key="d0">229810</data>
    </edge>
    <edge source="BEL" target="MEX">
      <data key="d0">9606490</data>
    </edge>
    <edge source="BEL" target="MDA">
      <data key="d0">57048</data>
    </edge>
    <edge source="BEL" target="MAR">
      <data key="d0">16732230</data>
    </edge>
    <edge source="BEL" target="OMN">
      <data key="d0">421192</data>
    </edge>
    <edge source="BEL" target="NAM">
      <data key="d0">570895</data>
    </edge>
    <edge source="BEL" target="NLD">
      <data key="d0">406199257</data>
    </edge>
    <edge source="BEL" target="NZL">
      <data key="d0">1486455</data>
    </edge>
    <edge source="BEL" target="NIC">
      <data key="d0">72121</data>
    </edge>
    <edge source="BEL" target="NER">
      <data key="d0">143662</data>
    </edge>
    <edge source="BEL" target="NOR">
      <data key="d0">22403623</data>
    </edge>
    <edge source="BEL" target="PAK">
      <data key="d0">2182171</data>
    </edge>
    <edge source="BEL" target="PAN">
      <data key="d0">184189</data>
    </edge>
    <edge source="BEL" target="PRY">
      <data key="d0">138754</data>
    </edge>
    <edge source="BEL" target="PER">
      <data key="d0">2277821</data>
    </edge>
    <edge source="BEL" target="PHL">
      <data key="d0">4475588</data>
    </edge>
    <edge source="BEL" target="POL">
      <data key="d0">49510634</data>
    </edge>
    <edge source="BEL" target="PRT">
      <data key="d0">6694259</data>
    </edge>
    <edge source="BEL" target="ROU">
      <data key="d0">4540218</data>
    </edge>
    <edge source="BEL" target="RUS">
      <data key="d0">24381562</data>
    </edge>
    <edge source="BEL" target="SAU">
      <data key="d0">13847117</data>
    </edge>
    <edge source="BEL" target="SEN">
      <data key="d0">1824697</data>
    </edge>
    <edge source="BEL" target="SRB">
      <data key="d0">1901346</data>
    </edge>
    <edge source="BEL" target="IND">
      <data key="d0">79522505</data>
    </edge>
    <edge source="BEL" target="SGP">
      <data key="d0">4515020</data>
    </edge>
    <edge source="BEL" target="SVK">
      <data key="d0">7690382</data>
    </edge>
    <edge source="BEL" target="VNM">
      <data key="d0">976134</data>
    </edge>
    <edge source="BEL" target="SVN">
      <data key="d0">5381705</data>
    </edge>
    <edge source="BEL" target="ZAF">
      <data key="d0">7081442</data>
    </edge>
    <edge source="BEL" target="ESP">
      <data key="d0">62164533</data>
    </edge>
    <edge source="BEL" target="SWE">
      <data key="d0">63625902</data>
    </edge>
    <edge source="BEL" target="CHE">
      <data key="d0">16760281</data>
    </edge>
    <edge source="BEL" target="THA">
      <data key="d0">4880599</data>
    </edge>
    <edge source="BEL" target="TGO">
      <data key="d0">485470</data>
    </edge>
    <edge source="BEL" target="ARE">
      <data key="d0">17324091</data>
    </edge>
    <edge source="BEL" target="TUN">
      <data key="d0">5059617</data>
    </edge>
    <edge source="BEL" target="TUR">
      <data key="d0">70903023</data>
    </edge>
    <edge source="BEL" target="UKR">
      <data key="d0">2105300</data>
    </edge>
    <edge source="BEL" target="MKD">
      <data key="d0">100091</data>
    </edge>
    <edge source="BEL" target="EGY">
      <data key="d0">5590370</data>
    </edge>
    <edge source="BEL" target="GBR">
      <data key="d0">155244859</data>
    </edge>
    <edge source="BEL" target="TZA">
      <data key="d0">518198</data>
    </edge>
    <edge source="BEL" target="USA">
      <data key="d0">127494134</data>
    </edge>
    <edge source="BEL" target="BFA">
      <data key="d0">1597297</data>
    </edge>
    <edge source="BEL" target="URY">
      <data key="d0">21189881</data>
    </edge>
    <edge source="BOL" target="ARG">
      <data key="d0">1568926</data>
    </edge>
    <edge source="BOL" target="BEL">
      <data key="d0">5807216</data>
    </edge>
    <edge source="BOL" target="BRA">
      <data key="d0">3665407</data>
    </edge>
    <edge source="BOL" target="CAN">
      <data key="d0">173364</data>
    </edge>
    <edge source="BOL" target="CHL">
      <data key="d0">361150</data>
    </edge>
    <edge source="BOL" target="CHN">
      <data key="d0">3104289</data>
    </edge>
    <edge source="BOL" target="COL">
      <data key="d0">1030498</data>
    </edge>
    <edge source="BOL" target="ECU">
      <data key="d0">19375</data>
    </edge>
    <edge source="BOL" target="DEU">
      <data key="d0">5609398</data>
    </edge>
    <edge source="BOL" target="ITA">
      <data key="d0">3054382</data>
    </edge>
    <edge source="BOL" target="MYS">
      <data key="d0">158163</data>
    </edge>
    <edge source="BOL" target="MEX">
      <data key="d0">269060</data>
    </edge>
    <edge source="BOL" target="NLD">
      <data key="d0">95180</data>
    </edge>
    <edge source="BOL" target="PRY">
      <data key="d0">19660</data>
    </edge>
    <edge source="BOL" target="PER">
      <data key="d0">285695</data>
    </edge>
    <edge source="BOL" target="POL">
      <data key="d0">891582</data>
    </edge>
    <edge source="BOL" target="RUS">
      <data key="d0">8826705</data>
    </edge>
    <edge source="BOL" target="SAU">
      <data key="d0">19668</data>
    </edge>
    <edge source="BOL" target="VNM">
      <data key="d0">286570</data>
    </edge>
    <edge source="BOL" target="ESP">
      <data key="d0">215260</data>
    </edge>
    <edge source="BOL" target="THA">
      <data key="d0">154912</data>
    </edge>
    <edge source="BOL" target="UKR">
      <data key="d0">275660</data>
    </edge>
    <edge source="BOL" target="EGY">
      <data key="d0">18002</data>
    </edge>
    <edge source="BOL" target="GBR">
      <data key="d0">78884</data>
    </edge>
    <edge source="BOL" target="USA">
      <data key="d0">142356913</data>
    </edge>
    <edge source="BRA" target="ARG">
      <data key="d0">108263960</data>
    </edge>
    <edge source="BRA" target="AUS">
      <data key="d0">3245167</data>
    </edge>
    <edge source="BRA" target="AUT">
      <data key="d0">2621771</data>
    </edge>
    <edge source="BRA" target="BEL">
      <data key="d0">89915347</data>
    </edge>
    <edge source="BRA" target="BOL">
      <data key="d0">9157840</data>
    </edge>
    <edge source="BRA" target="BWA">
      <data key="d0">10667</data>
    </edge>
    <edge source="BRA" target="CAN">
      <data key="d0">2570440</data>
    </edge>
    <edge source="BRA" target="CHL">
      <data key="d0">43500838</data>
    </edge>
    <edge source="BRA" target="CHN">
      <data key="d0">19220416</data>
    </edge>
    <edge source="BRA" target="COL">
      <data key="d0">18523283</data>
    </edge>
    <edge source="BRA" target="CRI">
      <data key="d0">1131154</data>
    </edge>
    <edge source="BRA" target="CZE">
      <data key="d0">760375</data>
    </edge>
    <edge source="BRA" target="DNK">
      <data key="d0">34975</data>
    </edge>
    <edge source="BRA" target="ECU">
      <data key="d0">3593124</data>
    </edge>
    <edge source="BRA" target="SLV">
      <data key="d0">179142</data>
    </edge>
    <edge source="BRA" target="FIN">
      <data key="d0">1830936</data>
    </edge>
    <edge source="BRA" target="FRA">
      <data key="d0">26488315</data>
    </edge>
    <edge source="BRA" target="DEU">
      <data key="d0">124256571</data>
    </edge>
    <edge source="BRA" target="GHA">
      <data key="d0">289291</data>
    </edge>
    <edge source="BRA" target="GRC">
      <data key="d0">44767</data>
    </edge>
    <edge source="BRA" target="GTM">
      <data key="d0">553030</data>
    </edge>
    <edge source="BRA" target="HND">
      <data key="d0">936370</data>
    </edge>
    <edge source="BRA" target="IDN">
      <data key="d0">298436</data>
    </edge>
    <edge source="BRA" target="ISR">
      <data key="d0">2158266</data>
    </edge>
    <edge source="BRA" target="ITA">
      <data key="d0">26827809</data>
    </edge>
    <edge source="BRA" target="CIV">
      <data key="d0">242058</data>
    </edge>
    <edge source="BRA" target="JAM">
      <data key="d0">86061</data>
    </edge>
    <edge source="BRA" target="JPN">
      <data key="d0">75404356</data>
    </edge>
    <edge source="BRA" target="JOR">
      <data key="d0">138351</data>
    </edge>
    <edge source="BRA" target="KOR">
      <data key="d0">6462395</data>
    </edge>
    <edge source="BRA" target="LVA">
      <data key="d0">19665</data>
    </edge>
    <edge source="BRA" target="LTU">
      <data key="d0">25530</data>
    </edge>
    <edge source="BRA" target="MEX">
      <data key="d0">13276635</data>
    </edge>
    <edge source="BRA" target="MOZ">
      <data key="d0">157053</data>
    </edge>
    <edge source="BRA" target="NLD">
      <data key="d0">55416680</data>
    </edge>
    <edge source="BRA" target="NIC">
      <data key="d0">684160</data>
    </edge>
    <edge source="BRA" target="NOR">
      <data key="d0">940927</data>
    </edge>
    <edge source="BRA" target="PAK">
      <data key="d0">81907</data>
    </edge>
    <edge source="BRA" target="PAN">
      <data key="d0">303112</data>
    </edge>
    <edge source="BRA" target="PRY">
      <data key="d0">7771491</data>
    </edge>
    <edge source="BRA" target="PER">
      <data key="d0">9752172</data>
    </edge>
    <edge source="BRA" target="POL">
      <data key="d0">18626909</data>
    </edge>
    <edge source="BRA" target="PRT">
      <data key="d0">187889</data>
    </edge>
    <edge source="BRA" target="ROU">
      <data key="d0">68080</data>
    </edge>
    <edge source="BRA" target="RUS">
      <data key="d0">66003</data>
    </edge>
    <edge source="BRA" target="SEN">
      <data key="d0">257471</data>
    </edge>
    <edge source="BRA" target="IND">
      <data key="d0">5049553</data>
    </edge>
    <edge source="BRA" target="SGP">
      <data key="d0">33454</data>
    </edge>
    <edge source="BRA" target="VNM">
      <data key="d0">312475</data>
    </edge>
    <edge source="BRA" target="SVN">
      <data key="d0">2101465</data>
    </edge>
    <edge source="BRA" target="ZAF">
      <data key="d0">4657539</data>
    </edge>
    <edge source="BRA" target="ZWE">
      <data key="d0">51069</data>
    </edge>
    <edge source="BRA" target="ESP">
      <data key="d0">8424565</data>
    </edge>
    <edge source="BRA" target="SWE">
      <data key="d0">877226</data>
    </edge>
    <edge source="BRA" target="CHE">
      <data key="d0">3531083</data>
    </edge>
    <edge source="BRA" target="THA">
      <data key="d0">13005118</data>
    </edge>
    <edge source="BRA" target="ARE">
      <data key="d0">19295122</data>
    </edge>
    <edge source="BRA" target="TUR">
      <data key="d0">4041751</data>
    </edge>
    <edge source="BRA" target="EGY">
      <data key="d0">654295</data>
    </edge>
    <edge source="BRA" target="GBR">
      <data key="d0">137818136</data>
    </edge>
    <edge source="BRA" target="TZA">
      <data key="d0">44302</data>
    </edge>
    <edge source="BRA" target="USA">
      <data key="d0">320261695</data>
    </edge>
    <edge source="BRA" target="URY">
      <data key="d0">7778435</data>
    </edge>
    <edge source="CAN" target="ALB">
      <data key="d0">30016</data>
    </edge>
    <edge source="CAN" target="DZA">
      <data key="d0">174824</data>
    </edge>
    <edge source="CAN" target="ARG">
      <data key="d0">14593258</data>
    </edge>
    <edge source="CAN" target="AUS">
      <data key="d0">43753235</data>
    </edge>
    <edge source="CAN" target="AUT">
      <data key="d0">1851152</data>
    </edge>
    <edge source="CAN" target="BEL">
      <data key="d0">10306327</data>
    </edge>
    <edge source="CAN" target="BRA">
      <data key="d0">21423941</data>
    </edge>
    <edge source="CAN" target="BGR">
      <data key="d0">156622</data>
    </edge>
    <edge source="CAN" target="BLR">
      <data key="d0">303056</data>
    </edge>
    <edge source="CAN" target="KHM">
      <data key="d0">11678</data>
    </edge>
    <edge source="CAN" target="LKA">
      <data key="d0">28661</data>
    </edge>
    <edge source="CAN" target="CHL">
      <data key="d0">30826720</data>
    </edge>
    <edge source="CAN" target="CHN">
      <data key="d0">107467611</data>
    </edge>
    <edge source="CAN" target="COL">
      <data key="d0">1388145</data>
    </edge>
    <edge source="CAN" target="CRI">
      <data key="d0">672784</data>
    </edge>
    <edge source="CAN" target="HRV">
      <data key="d0">133245</data>
    </edge>
    <edge source="CAN" target="CZE">
      <data key="d0">794527</data>
    </edge>
    <edge source="CAN" target="DNK">
      <data key="d0">3460079</data>
    </edge>
    <edge source="CAN" target="ECU">
      <data key="d0">362513</data>
    </edge>
    <edge source="CAN" target="SLV">
      <data key="d0">1217645</data>
    </edge>
    <edge source="CAN" target="FIN">
      <data key="d0">508229</data>
    </edge>
    <edge source="CAN" target="FRA">
      <data key="d0">272550523</data>
    </edge>
    <edge source="CAN" target="DEU">
      <data key="d0">172336342</data>
    </edge>
    <edge source="CAN" target="GRC">
      <data key="d0">54754</data>
    </edge>
    <edge source="CAN" target="GTM">
      <data key="d0">31626</data>
    </edge>
    <edge source="CAN" target="HND">
      <data key="d0">279954</data>
    </edge>
    <edge source="CAN" target="HKG">
      <data key="d0">7154279</data>
    </edge>
    <edge source="CAN" target="HUN">
      <data key="d0">79073</data>
    </edge>
    <edge source="CAN" target="IDN">
      <data key="d0">893818</data>
    </edge>
    <edge source="CAN" target="IRL">
      <data key="d0">1832668</data>
    </edge>
    <edge source="CAN" target="ISR">
      <data key="d0">1944716</data>
    </edge>
    <edge source="CAN" target="ITA">
      <data key="d0">5604651</data>
    </edge>
    <edge source="CAN" target="JAM">
      <data key="d0">164505</data>
    </edge>
    <edge source="CAN" target="JPN">
      <data key="d0">76451323</data>
    </edge>
    <edge source="CAN" target="KAZ">
      <data key="d0">49167</data>
    </edge>
    <edge source="CAN" target="KOR">
      <data key="d0">68294138</data>
    </edge>
    <edge source="CAN" target="KGZ">
      <data key="d0">57551</data>
    </edge>
    <edge source="CAN" target="LBN">
      <data key="d0">47964</data>
    </edge>
    <edge source="CAN" target="MDG">
      <data key="d0">19794</data>
    </edge>
    <edge source="CAN" target="MYS">
      <data key="d0">27971631</data>
    </edge>
    <edge source="CAN" target="MRT">
      <data key="d0">52978</data>
    </edge>
    <edge source="CAN" target="MEX">
      <data key="d0">3839099</data>
    </edge>
    <edge source="CAN" target="OMN">
      <data key="d0">734033</data>
    </edge>
    <edge source="CAN" target="NLD">
      <data key="d0">338487299</data>
    </edge>
    <edge source="CAN" target="NZL">
      <data key="d0">8291294</data>
    </edge>
    <edge source="CAN" target="NIC">
      <data key="d0">118154</data>
    </edge>
    <edge source="CAN" target="NER">
      <data key="d0">21307</data>
    </edge>
    <edge source="CAN" target="NOR">
      <data key="d0">110205</data>
    </edge>
    <edge source="CAN" target="PAK">
      <data key="d0">880729</data>
    </edge>
    <edge source="CAN" target="PAN">
      <data key="d0">27515</data>
    </edge>
    <edge source="CAN" target="PRY">
      <data key="d0">24913</data>
    </edge>
    <edge source="CAN" target="PER">
      <data key="d0">445748</data>
    </edge>
    <edge source="CAN" target="PHL">
      <data key="d0">9707133</data>
    </edge>
    <edge source="CAN" target="POL">
      <data key="d0">164708</data>
    </edge>
    <edge source="CAN" target="PRT">
      <data key="d0">3659021</data>
    </edge>
    <edge source="CAN" target="ROU">
      <data key="d0">158458</data>
    </edge>
    <edge source="CAN" target="RUS">
      <data key="d0">3750875</data>
    </edge>
    <edge source="CAN" target="SAU">
      <data key="d0">2308933</data>
    </edge>
    <edge source="CAN" target="IND">
      <data key="d0">6899691</data>
    </edge>
    <edge source="CAN" target="SGP">
      <data key="d0">7872302</data>
    </edge>
    <edge source="CAN" target="VNM">
      <data key="d0">331585</data>
    </edge>
    <edge source="CAN" target="SVN">
      <data key="d0">31456</data>
    </edge>
    <edge source="CAN" target="ZAF">
      <data key="d0">57764534</data>
    </edge>
    <edge source="CAN" target="ESP">
      <data key="d0">2343556</data>
    </edge>
    <edge source="CAN" target="SWE">
      <data key="d0">2006208</data>
    </edge>
    <edge source="CAN" target="CHE">
      <data key="d0">4423250</data>
    </edge>
    <edge source="CAN" target="THA">
      <data key="d0">10985841</data>
    </edge>
    <edge source="CAN" target="ARE">
      <data key="d0">438996</data>
    </edge>
    <edge source="CAN" target="TUR">
      <data key="d0">1896570</data>
    </edge>
    <edge source="CAN" target="UKR">
      <data key="d0">217673</data>
    </edge>
    <edge source="CAN" target="EGY">
      <data key="d0">2323798</data>
    </edge>
    <edge source="CAN" target="GBR">
      <data key="d0">1004728513</data>
    </edge>
    <edge source="CAN" target="USA">
      <data key="d0">2575600772</data>
    </edge>
    <edge source="CAN" target="BFA">
      <data key="d0">16257</data>
    </edge>
    <edge source="CAN" target="URY">
      <data key="d0">12944</data>
    </edge>
    <edge source="CHL" target="ARG">
      <data key="d0">24204815</data>
    </edge>
    <edge source="CHL" target="AUS">
      <data key="d0">5460167</data>
    </edge>
    <edge source="CHL" target="AUT">
      <data key="d0">39823826</data>
    </edge>
    <edge source="CHL" target="BEL">
      <data key="d0">373152691</data>
    </edge>
    <edge source="CHL" target="BOL">
      <data key="d0">3909874</data>
    </edge>
    <edge source="CHL" target="BRA">
      <data key="d0">100000230</data>
    </edge>
    <edge source="CHL" target="CAN">
      <data key="d0">16987461</data>
    </edge>
    <edge source="CHL" target="CHN">
      <data key="d0">280388001</data>
    </edge>
    <edge source="CHL" target="COL">
      <data key="d0">4792682</data>
    </edge>
    <edge source="CHL" target="CRI">
      <data key="d0">1445080</data>
    </edge>
    <edge source="CHL" target="ECU">
      <data key="d0">4421977</data>
    </edge>
    <edge source="CHL" target="SLV">
      <data key="d0">448830</data>
    </edge>
    <edge source="CHL" target="FRA">
      <data key="d0">3665486</data>
    </edge>
    <edge source="CHL" target="DEU">
      <data key="d0">18074756</data>
    </edge>
    <edge source="CHL" target="GTM">
      <data key="d0">3409921</data>
    </edge>
    <edge source="CHL" target="HND">
      <data key="d0">28536</data>
    </edge>
    <edge source="CHL" target="HKG">
      <data key="d0">28704</data>
    </edge>
    <edge source="CHL" target="IDN">
      <data key="d0">2708430</data>
    </edge>
    <edge source="CHL" target="IRL">
      <data key="d0">945031</data>
    </edge>
    <edge source="CHL" target="ISR">
      <data key="d0">51800</data>
    </edge>
    <edge source="CHL" target="ITA">
      <data key="d0">7826671</data>
    </edge>
    <edge source="CHL" target="JPN">
      <data key="d0">95598699</data>
    </edge>
    <edge source="CHL" target="KOR">
      <data key="d0">95259555</data>
    </edge>
    <edge source="CHL" target="LBN">
      <data key="d0">515750</data>
    </edge>
    <edge source="CHL" target="LTU">
      <data key="d0">56861</data>
    </edge>
    <edge source="CHL" target="MYS">
      <data key="d0">587433</data>
    </edge>
    <edge source="CHL" target="MEX">
      <data key="d0">11124968</data>
    </edge>
    <edge source="CHL" target="OMN">
      <data key="d0">20639</data>
    </edge>
    <edge source="CHL" target="NLD">
      <data key="d0">83815674</data>
    </edge>
    <edge source="CHL" target="NZL">
      <data key="d0">43584</data>
    </edge>
    <edge source="CHL" target="NIC">
      <data key="d0">717083</data>
    </edge>
    <edge source="CHL" target="NOR">
      <data key="d0">6757853</data>
    </edge>
    <edge source="CHL" target="PAK">
      <data key="d0">721942</data>
    </edge>
    <edge source="CHL" target="PAN">
      <data key="d0">78176</data>
    </edge>
    <edge source="CHL" target="PRY">
      <data key="d0">182680</data>
    </edge>
    <edge source="CHL" target="PER">
      <data key="d0">19397635</data>
    </edge>
    <edge source="CHL" target="PHL">
      <data key="d0">1216947</data>
    </edge>
    <edge source="CHL" target="POL">
      <data key="d0">86230</data>
    </edge>
    <edge source="CHL" target="PRT">
      <data key="d0">261850</data>
    </edge>
    <edge source="CHL" target="IND">
      <data key="d0">81065483</data>
    </edge>
    <edge source="CHL" target="SGP">
      <data key="d0">1075067</data>
    </edge>
    <edge source="CHL" target="VNM">
      <data key="d0">637739</data>
    </edge>
    <edge source="CHL" target="ZAF">
      <data key="d0">24549507</data>
    </edge>
    <edge source="CHL" target="ESP">
      <data key="d0">68912290</data>
    </edge>
    <edge source="CHL" target="SWE">
      <data key="d0">7335849</data>
    </edge>
    <edge source="CHL" target="THA">
      <data key="d0">5446513</data>
    </edge>
    <edge source="CHL" target="ARE">
      <data key="d0">4552396</data>
    </edge>
    <edge source="CHL" target="MKD">
      <data key="d0">11294</data>
    </edge>
    <edge source="CHL" target="GBR">
      <data key="d0">14902097</data>
    </edge>
    <edge source="CHL" target="USA">
      <data key="d0">397365556</data>
    </edge>
    <edge source="CHL" target="URY">
      <data key="d0">489810</data>
    </edge>
    <edge source="COL" target="ARG">
      <data key="d0">4054125</data>
    </edge>
    <edge source="COL" target="BEL">
      <data key="d0">2511553</data>
    </edge>
    <edge source="COL" target="BOL">
      <data key="d0">16117</data>
    </edge>
    <edge source="COL" target="BRA">
      <data key="d0">12164056</data>
    </edge>
    <edge source="COL" target="CAN">
      <data key="d0">80450</data>
    </edge>
    <edge source="COL" target="CHL">
      <data key="d0">3505750</data>
    </edge>
    <edge source="COL" target="CHN">
      <data key="d0">127501</data>
    </edge>
    <edge source="COL" target="CRI">
      <data key="d0">5672097</data>
    </edge>
    <edge source="COL" target="BEN">
      <data key="d0">11047</data>
    </edge>
    <edge source="COL" target="ECU">
      <data key="d0">15013229</data>
    </edge>
    <edge source="COL" target="SLV">
      <data key="d0">315072</data>
    </edge>
    <edge source="COL" target="DEU">
      <data key="d0">30227</data>
    </edge>
    <edge source="COL" target="GTM">
      <data key="d0">2572496</data>
    </edge>
    <edge source="COL" target="HND">
      <data key="d0">829753</data>
    </edge>
    <edge source="COL" target="IDN">
      <data key="d0">13888</data>
    </edge>
    <edge source="COL" target="JPN">
      <data key="d0">6059270</data>
    </edge>
    <edge source="COL" target="JOR">
      <data key="d0">13294</data>
    </edge>
    <edge source="COL" target="MEX">
      <data key="d0">1166051</data>
    </edge>
    <edge source="COL" target="MAR">
      <data key="d0">366818</data>
    </edge>
    <edge source="COL" target="OMN">
      <data key="d0">11456</data>
    </edge>
    <edge source="COL" target="NLD">
      <data key="d0">326705</data>
    </edge>
    <edge source="COL" target="NIC">
      <data key="d0">43211</data>
    </edge>
    <edge source="COL" target="NOR">
      <data key="d0">13910</data>
    </edge>
    <edge source="COL" target="PAN">
      <data key="d0">2242259</data>
    </edge>
    <edge source="COL" target="PER">
      <data key="d0">16992465</data>
    </edge>
    <edge source="COL" target="ROU">
      <data key="d0">73745</data>
    </edge>
    <edge source="COL" target="SAU">
      <data key="d0">160512</data>
    </edge>
    <edge source="COL" target="IND">
      <data key="d0">154778</data>
    </edge>
    <edge source="COL" target="ZAF">
      <data key="d0">168553</data>
    </edge>
    <edge source="COL" target="ESP">
      <data key="d0">1827183</data>
    </edge>
    <edge source="COL" target="CHE">
      <data key="d0">16000</data>
    </edge>
    <edge source="COL" target="THA">
      <data key="d0">3776787</data>
    </edge>
    <edge source="COL" target="EGY">
      <data key="d0">224524</data>
    </edge>
    <edge source="COL" target="GBR">
      <data key="d0">25113</data>
    </edge>
    <edge source="COL" target="USA">
      <data key="d0">11626477</data>
    </edge>
    <edge source="COL" target="URY">
      <data key="d0">221374</data>
    </edge>
    <edge source="CRI" target="CHL">
      <data key="d0">26945</data>
    </edge>
    <edge source="CRI" target="COL">
      <data key="d0">135399</data>
    </edge>
    <edge source="CRI" target="SLV">
      <data key="d0">319564</data>
    </edge>
    <edge source="CRI" target="GTM">
      <data key="d0">793402</data>
    </edge>
    <edge source="CRI" target="HND">
      <data key="d0">288905</data>
    </edge>
    <edge source="CRI" target="JAM">
      <data key="d0">396623</data>
    </edge>
    <edge source="CRI" target="MEX">
      <data key="d0">14729</data>
    </edge>
    <edge source="CRI" target="NIC">
      <data key="d0">1972498</data>
    </edge>
    <edge source="CRI" target="PAN">
      <data key="d0">5281223</data>
    </edge>
    <edge source="CRI" target="PER">
      <data key="d0">18888</data>
    </edge>
    <edge source="CRI" target="USA">
      <data key="d0">52174</data>
    </edge>
    <edge source="ECU" target="BOL">
      <data key="d0">28000</data>
    </edge>
    <edge source="ECU" target="CHL">
      <data key="d0">49953</data>
    </edge>
    <edge source="ECU" target="COL">
      <data key="d0">78569</data>
    </edge>
    <edge source="ECU" target="CRI">
      <data key="d0">34766</data>
    </edge>
    <edge source="ECU" target="MEX">
      <data key="d0">22504</data>
    </edge>
    <edge source="ECU" target="PAN">
      <data key="d0">105645</data>
    </edge>
    <edge source="ECU" target="PER">
      <data key="d0">423326</data>
    </edge>
    <edge source="ECU" target="IND">
      <data key="d0">22620</data>
    </edge>
    <edge source="ECU" target="USA">
      <data key="d0">31377</data>
    </edge>
    <edge source="SLV" target="CRI">
      <data key="d0">453424</data>
    </edge>
    <edge source="SLV" target="GTM">
      <data key="d0">1241193</data>
    </edge>
    <edge source="SLV" target="HND">
      <data key="d0">2251037</data>
    </edge>
    <edge source="SLV" target="NIC">
      <data key="d0">465932</data>
    </edge>
    <edge source="SLV" target="USA">
      <data key="d0">86459</data>
    </edge>
    <edge source="GTM" target="ARG">
      <data key="d0">49728</data>
    </edge>
    <edge source="GTM" target="AUT">
      <data key="d0">70000</data>
    </edge>
    <edge source="GTM" target="CHN">
      <data key="d0">80044</data>
    </edge>
    <edge source="GTM" target="COL">
      <data key="d0">125866</data>
    </edge>
    <edge source="GTM" target="CRI">
      <data key="d0">1422720</data>
    </edge>
    <edge source="GTM" target="ECU">
      <data key="d0">37500</data>
    </edge>
    <edge source="GTM" target="SLV">
      <data key="d0">10634576</data>
    </edge>
    <edge source="GTM" target="HND">
      <data key="d0">10364889</data>
    </edge>
    <edge source="GTM" target="ITA">
      <data key="d0">140000</data>
    </edge>
    <edge source="GTM" target="JAM">
      <data key="d0">21375</data>
    </edge>
    <edge source="GTM" target="MEX">
      <data key="d0">390599</data>
    </edge>
    <edge source="GTM" target="NIC">
      <data key="d0">2340703</data>
    </edge>
    <edge source="GTM" target="PAN">
      <data key="d0">347382</data>
    </edge>
    <edge source="GTM" target="ESP">
      <data key="d0">16675</data>
    </edge>
    <edge source="GTM" target="USA">
      <data key="d0">110919</data>
    </edge>
    <edge source="HND" target="BRA">
      <data key="d0">54870</data>
    </edge>
    <edge source="HND" target="CHN">
      <data key="d0">55876925</data>
    </edge>
    <edge source="HND" target="COL">
      <data key="d0">44100</data>
    </edge>
    <edge source="HND" target="CRI">
      <data key="d0">30189</data>
    </edge>
    <edge source="HND" target="ECU">
      <data key="d0">413000</data>
    </edge>
    <edge source="HND" target="SLV">
      <data key="d0">107211</data>
    </edge>
    <edge source="HND" target="DEU">
      <data key="d0">202725</data>
    </edge>
    <edge source="HND" target="GTM">
      <data key="d0">369628</data>
    </edge>
    <edge source="HND" target="NIC">
      <data key="d0">211106</data>
    </edge>
    <edge source="HND" target="PAN">
      <data key="d0">98870</data>
    </edge>
    <edge source="HND" target="POL">
      <data key="d0">20000</data>
    </edge>
    <edge source="HND" target="USA">
      <data key="d0">121674</data>
    </edge>
    <edge source="HKG" target="ARG">
      <data key="d0">499294</data>
    </edge>
    <edge source="HKG" target="AUS">
      <data key="d0">1034864</data>
    </edge>
    <edge source="HKG" target="AUT">
      <data key="d0">244525</data>
    </edge>
    <edge source="HKG" target="BEL">
      <data key="d0">5346562</data>
    </edge>
    <edge source="HKG" target="BRA">
      <data key="d0">5166457</data>
    </edge>
    <edge source="HKG" target="KHM">
      <data key="d0">212470</data>
    </edge>
    <edge source="HKG" target="CAN">
      <data key="d0">2581020</data>
    </edge>
    <edge source="HKG" target="LKA">
      <data key="d0">423933</data>
    </edge>
    <edge source="HKG" target="CHN">
      <data key="d0">323368154</data>
    </edge>
    <edge source="HKG" target="COL">
      <data key="d0">1210363</data>
    </edge>
    <edge source="HKG" target="CZE">
      <data key="d0">1275414</data>
    </edge>
    <edge source="HKG" target="EST">
      <data key="d0">113133</data>
    </edge>
    <edge source="HKG" target="FIN">
      <data key="d0">266088</data>
    </edge>
    <edge source="HKG" target="FRA">
      <data key="d0">6738200</data>
    </edge>
    <edge source="HKG" target="DEU">
      <data key="d0">17170365</data>
    </edge>
    <edge source="HKG" target="IDN">
      <data key="d0">2273239</data>
    </edge>
    <edge source="HKG" target="ITA">
      <data key="d0">4763018</data>
    </edge>
    <edge source="HKG" target="CIV">
      <data key="d0">153143</data>
    </edge>
    <edge source="HKG" target="JPN">
      <data key="d0">18473871</data>
    </edge>
    <edge source="HKG" target="KOR">
      <data key="d0">52055618</data>
    </edge>
    <edge source="HKG" target="MDG">
      <data key="d0">15769</data>
    </edge>
    <edge source="HKG" target="MYS">
      <data key="d0">11883037</data>
    </edge>
    <edge source="HKG" target="MUS">
      <data key="d0">136447</data>
    </edge>
    <edge source="HKG" target="MEX">
      <data key="d0">144437</data>
    </edge>
    <edge source="HKG" target="NAM">
      <data key="d0">11603</data>
    </edge>
    <edge source="HKG" target="NLD">
      <data key="d0">8444483</data>
    </edge>
    <edge source="HKG" target="NZL">
      <data key="d0">49981</data>
    </edge>
    <edge source="HKG" target="PAK">
      <data key="d0">303135</data>
    </edge>
    <edge source="HKG" target="PRY">
      <data key="d0">13576</data>
    </edge>
    <edge source="HKG" target="PHL">
      <data key="d0">8840759</data>
    </edge>
    <edge source="HKG" target="POL">
      <data key="d0">946261</data>
    </edge>
    <edge source="HKG" target="ROU">
      <data key="d0">18457</data>
    </edge>
    <edge source="HKG" target="RUS">
      <data key="d0">3926140</data>
    </edge>
    <edge source="HKG" target="SAU">
      <data key="d0">23381</data>
    </edge>
    <edge source="HKG" target="IND">
      <data key="d0">6471232</data>
    </edge>
    <edge source="HKG" target="SGP">
      <data key="d0">132674142</data>
    </edge>
    <edge source="HKG" target="VNM">
      <data key="d0">15122017</data>
    </edge>
    <edge source="HKG" target="ZAF">
      <data key="d0">1870233</data>
    </edge>
    <edge source="HKG" target="ESP">
      <data key="d0">3851807</data>
    </edge>
    <edge source="HKG" target="CHE">
      <data key="d0">438084</data>
    </edge>
    <edge source="HKG" target="THA">
      <data key="d0">14601917</data>
    </edge>
    <edge source="HKG" target="TGO">
      <data key="d0">1317265</data>
    </edge>
    <edge source="HKG" target="ARE">
      <data key="d0">1129864</data>
    </edge>
    <edge source="HKG" target="TUR">
      <data key="d0">176336</data>
    </edge>
    <edge source="HKG" target="UKR">
      <data key="d0">104208</data>
    </edge>
    <edge source="HKG" target="EGY">
      <data key="d0">845926</data>
    </edge>
    <edge source="HKG" target="GBR">
      <data key="d0">1540131</data>
    </edge>
    <edge source="HKG" target="USA">
      <data key="d0">2693312</data>
    </edge>
    <edge source="HKG" target="BFA">
      <data key="d0">87979</data>
    </edge>
    <edge source="HUN" target="ALB">
      <data key="d0">17462</data>
    </edge>
    <edge source="HUN" target="ARG">
      <data key="d0">162671</data>
    </edge>
    <edge source="HUN" target="AUS">
      <data key="d0">252607</data>
    </edge>
    <edge source="HUN" target="AUT">
      <data key="d0">43453946</data>
    </edge>
    <edge source="HUN" target="BEL">
      <data key="d0">1073774</data>
    </edge>
    <edge source="HUN" target="BRA">
      <data key="d0">261412</data>
    </edge>
    <edge source="HUN" target="BGR">
      <data key="d0">783587</data>
    </edge>
    <edge source="HUN" target="BLR">
      <data key="d0">471184</data>
    </edge>
    <edge source="HUN" target="CAN">
      <data key="d0">136410</data>
    </edge>
    <edge source="HUN" target="LKA">
      <data key="d0">164140</data>
    </edge>
    <edge source="HUN" target="CHL">
      <data key="d0">103719</data>
    </edge>
    <edge source="HUN" target="CHN">
      <data key="d0">135812</data>
    </edge>
    <edge source="HUN" target="HRV">
      <data key="d0">7218566</data>
    </edge>
    <edge source="HUN" target="CZE">
      <data key="d0">74882830</data>
    </edge>
    <edge source="HUN" target="DNK">
      <data key="d0">1282959</data>
    </edge>
    <edge source="HUN" target="EST">
      <data key="d0">30568</data>
    </edge>
    <edge source="HUN" target="FIN">
      <data key="d0">503755</data>
    </edge>
    <edge source="HUN" target="FRA">
      <data key="d0">12969659</data>
    </edge>
    <edge source="HUN" target="DEU">
      <data key="d0">63230351</data>
    </edge>
    <edge source="HUN" target="GRC">
      <data key="d0">2309827</data>
    </edge>
    <edge source="HUN" target="IRL">
      <data key="d0">30688</data>
    </edge>
    <edge source="HUN" target="ISR">
      <data key="d0">696310</data>
    </edge>
    <edge source="HUN" target="ITA">
      <data key="d0">36355085</data>
    </edge>
    <edge source="HUN" target="JPN">
      <data key="d0">2294992</data>
    </edge>
    <edge source="HUN" target="JOR">
      <data key="d0">361863</data>
    </edge>
    <edge source="HUN" target="KOR">
      <data key="d0">844828</data>
    </edge>
    <edge source="HUN" target="LVA">
      <data key="d0">75693</data>
    </edge>
    <edge source="HUN" target="LTU">
      <data key="d0">109535</data>
    </edge>
    <edge source="HUN" target="MEX">
      <data key="d0">287888</data>
    </edge>
    <edge source="HUN" target="MDA">
      <data key="d0">42905</data>
    </edge>
    <edge source="HUN" target="MAR">
      <data key="d0">426454</data>
    </edge>
    <edge source="HUN" target="NLD">
      <data key="d0">2514957</data>
    </edge>
    <edge source="HUN" target="NOR">
      <data key="d0">2605403</data>
    </edge>
    <edge source="HUN" target="PAK">
      <data key="d0">167635</data>
    </edge>
    <edge source="HUN" target="PHL">
      <data key="d0">112596</data>
    </edge>
    <edge source="HUN" target="POL">
      <data key="d0">47930535</data>
    </edge>
    <edge source="HUN" target="PRT">
      <data key="d0">914669</data>
    </edge>
    <edge source="HUN" target="ROU">
      <data key="d0">50526724</data>
    </edge>
    <edge source="HUN" target="RUS">
      <data key="d0">2692441</data>
    </edge>
    <edge source="HUN" target="SAU">
      <data key="d0">1097284</data>
    </edge>
    <edge source="HUN" target="SRB">
      <data key="d0">32717527</data>
    </edge>
    <edge source="HUN" target="IND">
      <data key="d0">358348</data>
    </edge>
    <edge source="HUN" target="SGP">
      <data key="d0">45810</data>
    </edge>
    <edge source="HUN" target="SVK">
      <data key="d0">41686824</data>
    </edge>
    <edge source="HUN" target="VNM">
      <data key="d0">330929</data>
    </edge>
    <edge source="HUN" target="SVN">
      <data key="d0">12558569</data>
    </edge>
    <edge source="HUN" target="ZAF">
      <data key="d0">82009</data>
    </edge>
    <edge source="HUN" target="ESP">
      <data key="d0">4529905</data>
    </edge>
    <edge source="HUN" target="SWE">
      <data key="d0">1653396</data>
    </edge>
    <edge source="HUN" target="CHE">
      <data key="d0">1011992</data>
    </edge>
    <edge source="HUN" target="THA">
      <data key="d0">33222</data>
    </edge>
    <edge source="HUN" target="ARE">
      <data key="d0">442162</data>
    </edge>
    <edge source="HUN" target="TUN">
      <data key="d0">23802</data>
    </edge>
    <edge source="HUN" target="TUR">
      <data key="d0">15938173</data>
    </edge>
    <edge source="HUN" target="UKR">
      <data key="d0">858750</data>
    </edge>
    <edge source="HUN" target="MKD">
      <data key="d0">253784</data>
    </edge>
    <edge source="HUN" target="EGY">
      <data key="d0">36994</data>
    </edge>
    <edge source="HUN" target="GBR">
      <data key="d0">10405953</data>
    </edge>
    <edge source="HUN" target="USA">
      <data key="d0">14746306</data>
    </edge>
    <edge source="IDN" target="AUS">
      <data key="d0">35019769</data>
    </edge>
    <edge source="IDN" target="BEL">
      <data key="d0">943990</data>
    </edge>
    <edge source="IDN" target="BRA">
      <data key="d0">78151</data>
    </edge>
    <edge source="IDN" target="CAN">
      <data key="d0">351541</data>
    </edge>
    <edge source="IDN" target="CAF">
      <data key="d0">61200</data>
    </edge>
    <edge source="IDN" target="LKA">
      <data key="d0">1741788</data>
    </edge>
    <edge source="IDN" target="CHN">
      <data key="d0">24904215</data>
    </edge>
    <edge source="IDN" target="CRI">
      <data key="d0">17975</data>
    </edge>
    <edge source="IDN" target="DNK">
      <data key="d0">72192</data>
    </edge>
    <edge source="IDN" target="FIN">
      <data key="d0">222640</data>
    </edge>
    <edge source="IDN" target="FRA">
      <data key="d0">215743</data>
    </edge>
    <edge source="IDN" target="DEU">
      <data key="d0">424721</data>
    </edge>
    <edge source="IDN" target="GHA">
      <data key="d0">122256</data>
    </edge>
    <edge source="IDN" target="HKG">
      <data key="d0">1040593</data>
    </edge>
    <edge source="IDN" target="ITA">
      <data key="d0">217105</data>
    </edge>
    <edge source="IDN" target="CIV">
      <data key="d0">36348</data>
    </edge>
    <edge source="IDN" target="JPN">
      <data key="d0">77112905</data>
    </edge>
    <edge source="IDN" target="JOR">
      <data key="d0">64158</data>
    </edge>
    <edge source="IDN" target="KOR">
      <data key="d0">117718477</data>
    </edge>
    <edge source="IDN" target="LBN">
      <data key="d0">53166</data>
    </edge>
    <edge source="IDN" target="LVA">
      <data key="d0">12158</data>
    </edge>
    <edge source="IDN" target="MDG">
      <data key="d0">236000</data>
    </edge>
    <edge source="IDN" target="MYS">
      <data key="d0">17605509</data>
    </edge>
    <edge source="IDN" target="MUS">
      <data key="d0">547523</data>
    </edge>
    <edge source="IDN" target="MEX">
      <data key="d0">15697035</data>
    </edge>
    <edge source="IDN" target="MOZ">
      <data key="d0">45355</data>
    </edge>
    <edge source="IDN" target="OMN">
      <data key="d0">56409</data>
    </edge>
    <edge source="IDN" target="NLD">
      <data key="d0">1916821</data>
    </edge>
    <edge source="IDN" target="NZL">
      <data key="d0">1105833</data>
    </edge>
    <edge source="IDN" target="PAK">
      <data key="d0">648396</data>
    </edge>
    <edge source="IDN" target="PER">
      <data key="d0">26611</data>
    </edge>
    <edge source="IDN" target="PHL">
      <data key="d0">12239630</data>
    </edge>
    <edge source="IDN" target="POL">
      <data key="d0">105567</data>
    </edge>
    <edge source="IDN" target="RUS">
      <data key="d0">11440</data>
    </edge>
    <edge source="IDN" target="SAU">
      <data key="d0">1745037</data>
    </edge>
    <edge source="IDN" target="SRB">
      <data key="d0">807500</data>
    </edge>
    <edge source="IDN" target="IND">
      <data key="d0">23276814</data>
    </edge>
    <edge source="IDN" target="SGP">
      <data key="d0">7403567</data>
    </edge>
    <edge source="IDN" target="VNM">
      <data key="d0">48373456</data>
    </edge>
    <edge source="IDN" target="ZAF">
      <data key="d0">314845</data>
    </edge>
    <edge source="IDN" target="ESP">
      <data key="d0">448336</data>
    </edge>
    <edge source="IDN" target="SWE">
      <data key="d0">110270</data>
    </edge>
    <edge source="IDN" target="CHE">
      <data key="d0">20245</data>
    </edge>
    <edge source="IDN" target="THA">
      <data key="d0">50020392</data>
    </edge>
    <edge source="IDN" target="ARE">
      <data key="d0">75780</data>
    </edge>
    <edge source="IDN" target="TUR">
      <data key="d0">125477</data>
    </edge>
    <edge source="IDN" target="EGY">
      <data key="d0">242891</data>
    </edge>
    <edge source="IDN" target="GBR">
      <data key="d0">504344</data>
    </edge>
    <edge source="IDN" target="TZA">
      <data key="d0">1111176</data>
    </edge>
    <edge source="IDN" target="USA">
      <data key="d0">20001435</data>
    </edge>
    <edge source="ISR" target="ARG">
      <data key="d0">2428000</data>
    </edge>
    <edge source="ISR" target="AUS">
      <data key="d0">19160000</data>
    </edge>
    <edge source="ISR" target="AUT">
      <data key="d0">573000</data>
    </edge>
    <edge source="ISR" target="BEL">
      <data key="d0">57422000</data>
    </edge>
    <edge source="ISR" target="BRA">
      <data key="d0">23541000</data>
    </edge>
    <edge source="ISR" target="BGR">
      <data key="d0">1200000</data>
    </edge>
    <edge source="ISR" target="BLR">
      <data key="d0">15000</data>
    </edge>
    <edge source="ISR" target="CAN">
      <data key="d0">10300000</data>
    </edge>
    <edge source="ISR" target="LKA">
      <data key="d0">435000</data>
    </edge>
    <edge source="ISR" target="CHL">
      <data key="d0">1915000</data>
    </edge>
    <edge source="ISR" target="CHN">
      <data key="d0">65614000</data>
    </edge>
    <edge source="ISR" target="COL">
      <data key="d0">2202000</data>
    </edge>
    <edge source="ISR" target="CRI">
      <data key="d0">1545000</data>
    </edge>
    <edge source="ISR" target="HRV">
      <data key="d0">222000</data>
    </edge>
    <edge source="ISR" target="CZE">
      <data key="d0">2920000</data>
    </edge>
    <edge source="ISR" target="DNK">
      <data key="d0">477000</data>
    </edge>
    <edge source="ISR" target="ECU">
      <data key="d0">1356000</data>
    </edge>
    <edge source="ISR" target="SLV">
      <data key="d0">50000</data>
    </edge>
    <edge source="ISR" target="ETH">
      <data key="d0">1081000</data>
    </edge>
    <edge source="ISR" target="EST">
      <data key="d0">59000</data>
    </edge>
    <edge source="ISR" target="FIN">
      <data key="d0">1438000</data>
    </edge>
    <edge source="ISR" target="FRA">
      <data key="d0">17136000</data>
    </edge>
    <edge source="ISR" target="GEO">
      <data key="d0">585000</data>
    </edge>
    <edge source="ISR" target="DEU">
      <data key="d0">17980000</data>
    </edge>
    <edge source="ISR" target="GHA">
      <data key="d0">257000</data>
    </edge>
    <edge source="ISR" target="GRC">
      <data key="d0">17417000</data>
    </edge>
    <edge source="ISR" target="GTM">
      <data key="d0">2085000</data>
    </edge>
    <edge source="ISR" target="HND">
      <data key="d0">737000</data>
    </edge>
    <edge source="ISR" target="HKG">
      <data key="d0">761000</data>
    </edge>
    <edge source="ISR" target="HUN">
      <data key="d0">621000</data>
    </edge>
    <edge source="ISR" target="IDN">
      <data key="d0">1519000</data>
    </edge>
    <edge source="ISR" target="IRL">
      <data key="d0">213000</data>
    </edge>
    <edge source="ISR" target="ITA">
      <data key="d0">30348000</data>
    </edge>
    <edge source="ISR" target="CIV">
      <data key="d0">597000</data>
    </edge>
    <edge source="ISR" target="JAM">
      <data key="d0">12000</data>
    </edge>
    <edge source="ISR" target="JPN">
      <data key="d0">22064000</data>
    </edge>
    <edge source="ISR" target="JOR">
      <data key="d0">2473000</data>
    </edge>
    <edge source="ISR" target="KOR">
      <data key="d0">10254000</data>
    </edge>
    <edge source="ISR" target="LTU">
      <data key="d0">416000</data>
    </edge>
    <edge source="ISR" target="MYS">
      <data key="d0">1072000</data>
    </edge>
    <edge source="ISR" target="MUS">
      <data key="d0">309000</data>
    </edge>
    <edge source="ISR" target="MEX">
      <data key="d0">29964000</data>
    </edge>
    <edge source="ISR" target="MDA">
      <data key="d0">24000</data>
    </edge>
    <edge source="ISR" target="MAR">
      <data key="d0">7681000</data>
    </edge>
    <edge source="ISR" target="OMN">
      <data key="d0">84000</data>
    </edge>
    <edge source="ISR" target="NLD">
      <data key="d0">233941000</data>
    </edge>
    <edge source="ISR" target="NZL">
      <data key="d0">1491000</data>
    </edge>
    <edge source="ISR" target="NIC">
      <data key="d0">92000</data>
    </edge>
    <edge source="ISR" target="NOR">
      <data key="d0">1034000</data>
    </edge>
    <edge source="ISR" target="PAK">
      <data key="d0">252000</data>
    </edge>
    <edge source="ISR" target="PAN">
      <data key="d0">128000</data>
    </edge>
    <edge source="ISR" target="PRY">
      <data key="d0">110000</data>
    </edge>
    <edge source="ISR" target="PER">
      <data key="d0">2204000</data>
    </edge>
    <edge source="ISR" target="PHL">
      <data key="d0">3399000</data>
    </edge>
    <edge source="ISR" target="POL">
      <data key="d0">2423000</data>
    </edge>
    <edge source="ISR" target="PRT">
      <data key="d0">3969000</data>
    </edge>
    <edge source="ISR" target="ROU">
      <data key="d0">99000</data>
    </edge>
    <edge source="ISR" target="RUS">
      <data key="d0">9057000</data>
    </edge>
    <edge source="ISR" target="SEN">
      <data key="d0">127000</data>
    </edge>
    <edge source="ISR" target="SRB">
      <data key="d0">43000</data>
    </edge>
    <edge source="ISR" target="IND">
      <data key="d0">102939000</data>
    </edge>
    <edge source="ISR" target="SGP">
      <data key="d0">585000</data>
    </edge>
    <edge source="ISR" target="SVK">
      <data key="d0">47000</data>
    </edge>
    <edge source="ISR" target="VNM">
      <data key="d0">1929000</data>
    </edge>
    <edge source="ISR" target="SVN">
      <data key="d0">3321000</data>
    </edge>
    <edge source="ISR" target="ZAF">
      <data key="d0">12453000</data>
    </edge>
    <edge source="ISR" target="ESP">
      <data key="d0">115300000</data>
    </edge>
    <edge source="ISR" target="SWE">
      <data key="d0">4285000</data>
    </edge>
    <edge source="ISR" target="CHE">
      <data key="d0">1806000</data>
    </edge>
    <edge source="ISR" target="THA">
      <data key="d0">17056000</data>
    </edge>
    <edge source="ISR" target="TUR">
      <data key="d0">35493000</data>
    </edge>
    <edge source="ISR" target="UKR">
      <data key="d0">4810000</data>
    </edge>
    <edge source="ISR" target="EGY">
      <data key="d0">1908000</data>
    </edge>
    <edge source="ISR" target="GBR">
      <data key="d0">19298000</data>
    </edge>
    <edge source="ISR" target="TZA">
      <data key="d0">55000</data>
    </edge>
    <edge source="ISR" target="USA">
      <data key="d0">216370000</data>
    </edge>
    <edge source="ISR" target="URY">
      <data key="d0">220000</data>
    </edge>
    <edge source="JAM" target="CAN">
      <data key="d0">53296</data>
    </edge>
    <edge source="JAM" target="COL">
      <data key="d0">893557</data>
    </edge>
    <edge source="JAM" target="GTM">
      <data key="d0">132822</data>
    </edge>
    <edge source="JAM" target="HND">
      <data key="d0">423484</data>
    </edge>
    <edge source="JAM" target="PAN">
      <data key="d0">519994</data>
    </edge>
    <edge source="JAM" target="USA">
      <data key="d0">4846304</data>
    </edge>
    <edge source="JPN" target="ALB">
      <data key="d0">61888</data>
    </edge>
    <edge source="JPN" target="ARG">
      <data key="d0">913606</data>
    </edge>
    <edge source="JPN" target="AUS">
      <data key="d0">132033930</data>
    </edge>
    <edge source="JPN" target="AUT">
      <data key="d0">6693994</data>
    </edge>
    <edge source="JPN" target="BEL">
      <data key="d0">10812900</data>
    </edge>
    <edge source="JPN" target="BRA">
      <data key="d0">7121995</data>
    </edge>
    <edge source="JPN" target="BGR">
      <data key="d0">274623</data>
    </edge>
    <edge source="JPN" target="BLR">
      <data key="d0">136466</data>
    </edge>
    <edge source="JPN" target="CAN">
      <data key="d0">22609186</data>
    </edge>
    <edge source="JPN" target="LKA">
      <data key="d0">575830</data>
    </edge>
    <edge source="JPN" target="CHL">
      <data key="d0">45720025</data>
    </edge>
    <edge source="JPN" target="CHN">
      <data key="d0">543792852</data>
    </edge>
    <edge source="JPN" target="COL">
      <data key="d0">714877</data>
    </edge>
    <edge source="JPN" target="CRI">
      <data key="d0">34965</data>
    </edge>
    <edge source="JPN" target="HRV">
      <data key="d0">528901</data>
    </edge>
    <edge source="JPN" target="CZE">
      <data key="d0">1267768</data>
    </edge>
    <edge source="JPN" target="DNK">
      <data key="d0">12477338</data>
    </edge>
    <edge source="JPN" target="ECU">
      <data key="d0">92230</data>
    </edge>
    <edge source="JPN" target="SLV">
      <data key="d0">243729</data>
    </edge>
    <edge source="JPN" target="ETH">
      <data key="d0">621331</data>
    </edge>
    <edge source="JPN" target="EST">
      <data key="d0">389253</data>
    </edge>
    <edge source="JPN" target="FIN">
      <data key="d0">7181653</data>
    </edge>
    <edge source="JPN" target="FRA">
      <data key="d0">51252299</data>
    </edge>
    <edge source="JPN" target="DEU">
      <data key="d0">72168371</data>
    </edge>
    <edge source="JPN" target="GRC">
      <data key="d0">227994</data>
    </edge>
    <edge source="JPN" target="GTM">
      <data key="d0">71171</data>
    </edge>
    <edge source="JPN" target="HKG">
      <data key="d0">76453197</data>
    </edge>
    <edge source="JPN" target="HUN">
      <data key="d0">10746665</data>
    </edge>
    <edge source="JPN" target="IDN">
      <data key="d0">108480332</data>
    </edge>
    <edge source="JPN" target="IRL">
      <data key="d0">3378210</data>
    </edge>
    <edge source="JPN" target="ISR">
      <data key="d0">8571555</data>
    </edge>
    <edge source="JPN" target="ITA">
      <data key="d0">33373353</data>
    </edge>
    <edge source="JPN" target="KAZ">
      <data key="d0">90013</data>
    </edge>
    <edge source="JPN" target="KOR">
      <data key="d0">801146812</data>
    </edge>
    <edge source="JPN" target="LBN">
      <data key="d0">62539</data>
    </edge>
    <edge source="JPN" target="LTU">
      <data key="d0">225401</data>
    </edge>
    <edge source="JPN" target="MYS">
      <data key="d0">166642166</data>
    </edge>
    <edge source="JPN" target="MRT">
      <data key="d0">1302170</data>
    </edge>
    <edge source="JPN" target="MUS">
      <data key="d0">81055</data>
    </edge>
    <edge source="JPN" target="MEX">
      <data key="d0">11759680</data>
    </edge>
    <edge source="JPN" target="OMN">
      <data key="d0">3624595</data>
    </edge>
    <edge source="JPN" target="NLD">
      <data key="d0">60135246</data>
    </edge>
    <edge source="JPN" target="NZL">
      <data key="d0">5209619</data>
    </edge>
    <edge source="JPN" target="NOR">
      <data key="d0">19485116</data>
    </edge>
    <edge source="JPN" target="PAK">
      <data key="d0">3679768</data>
    </edge>
    <edge source="JPN" target="PER">
      <data key="d0">143832</data>
    </edge>
    <edge source="JPN" target="PHL">
      <data key="d0">138214557</data>
    </edge>
    <edge source="JPN" target="POL">
      <data key="d0">10747104</data>
    </edge>
    <edge source="JPN" target="PRT">
      <data key="d0">330585</data>
    </edge>
    <edge source="JPN" target="RUS">
      <data key="d0">7516309</data>
    </edge>
    <edge source="JPN" target="SAU">
      <data key="d0">11466014</data>
    </edge>
    <edge source="JPN" target="SEN">
      <data key="d0">18278</data>
    </edge>
    <edge source="JPN" target="IND">
      <data key="d0">66525464</data>
    </edge>
    <edge source="JPN" target="SGP">
      <data key="d0">120307963</data>
    </edge>
    <edge source="JPN" target="SVK">
      <data key="d0">41480</data>
    </edge>
    <edge source="JPN" target="VNM">
      <data key="d0">65848321</data>
    </edge>
    <edge source="JPN" target="SVN">
      <data key="d0">1251019</data>
    </edge>
    <edge source="JPN" target="ZAF">
      <data key="d0">15056634</data>
    </edge>
    <edge source="JPN" target="ESP">
      <data key="d0">9378624</data>
    </edge>
    <edge source="JPN" target="SWE">
      <data key="d0">6153880</data>
    </edge>
    <edge source="JPN" target="CHE">
      <data key="d0">6662887</data>
    </edge>
    <edge source="JPN" target="THA">
      <data key="d0">343842678</data>
    </edge>
    <edge source="JPN" target="ARE">
      <data key="d0">3771609</data>
    </edge>
    <edge source="JPN" target="TUR">
      <data key="d0">5796423</data>
    </edge>
    <edge source="JPN" target="UKR">
      <data key="d0">526596</data>
    </edge>
    <edge source="JPN" target="MKD">
      <data key="d0">29754</data>
    </edge>
    <edge source="JPN" target="EGY">
      <data key="d0">922137</data>
    </edge>
    <edge source="JPN" target="GBR">
      <data key="d0">70067964</data>
    </edge>
    <edge source="JPN" target="USA">
      <data key="d0">414713590</data>
    </edge>
    <edge source="KOR" target="DZA">
      <data key="d0">536301</data>
    </edge>
    <edge source="KOR" target="AZE">
      <data key="d0">1599550</data>
    </edge>
    <edge source="KOR" target="ARG">
      <data key="d0">7684207</data>
    </edge>
    <edge source="KOR" target="AUS">
      <data key="d0">128286751</data>
    </edge>
    <edge source="KOR" target="AUT">
      <data key="d0">579255</data>
    </edge>
    <edge source="KOR" target="BEL">
      <data key="d0">6745764</data>
    </edge>
    <edge source="KOR" target="BRA">
      <data key="d0">14260366</data>
    </edge>
    <edge source="KOR" target="BGR">
      <data key="d0">142246</data>
    </edge>
    <edge source="KOR" target="KHM">
      <data key="d0">73409</data>
    </edge>
    <edge source="KOR" target="CMR">
      <data key="d0">300709</data>
    </edge>
    <edge source="KOR" target="CAN">
      <data key="d0">28594422</data>
    </edge>
    <edge source="KOR" target="LKA">
      <data key="d0">6436475</data>
    </edge>
    <edge source="KOR" target="CHL">
      <data key="d0">48666815</data>
    </edge>
    <edge source="KOR" target="CHN">
      <data key="d0">859909004</data>
    </edge>
    <edge source="KOR" target="COL">
      <data key="d0">6223187</data>
    </edge>
    <edge source="KOR" target="CRI">
      <data key="d0">239280</data>
    </edge>
    <edge source="KOR" target="HRV">
      <data key="d0">34906</data>
    </edge>
    <edge source="KOR" target="CZE">
      <data key="d0">97778</data>
    </edge>
    <edge source="KOR" target="DNK">
      <data key="d0">1095191</data>
    </edge>
    <edge source="KOR" target="ECU">
      <data key="d0">7316277</data>
    </edge>
    <edge source="KOR" target="SLV">
      <data key="d0">19691</data>
    </edge>
    <edge source="KOR" target="ETH">
      <data key="d0">1414067</data>
    </edge>
    <edge source="KOR" target="EST">
      <data key="d0">44655</data>
    </edge>
    <edge source="KOR" target="FIN">
      <data key="d0">1233609</data>
    </edge>
    <edge source="KOR" target="FRA">
      <data key="d0">17324289</data>
    </edge>
    <edge source="KOR" target="GEO">
      <data key="d0">143404</data>
    </edge>
    <edge source="KOR" target="DEU">
      <data key="d0">75237469</data>
    </edge>
    <edge source="KOR" target="GHA">
      <data key="d0">24914085</data>
    </edge>
    <edge source="KOR" target="GRC">
      <data key="d0">577046</data>
    </edge>
    <edge source="KOR" target="GTM">
      <data key="d0">181691</data>
    </edge>
    <edge source="KOR" target="HND">
      <data key="d0">61095</data>
    </edge>
    <edge source="KOR" target="HKG">
      <data key="d0">122485532</data>
    </edge>
    <edge source="KOR" target="HUN">
      <data key="d0">440813</data>
    </edge>
    <edge source="KOR" target="IDN">
      <data key="d0">93401698</data>
    </edge>
    <edge source="KOR" target="IRL">
      <data key="d0">550118</data>
    </edge>
    <edge source="KOR" target="ISR">
      <data key="d0">11856725</data>
    </edge>
    <edge source="KOR" target="ITA">
      <data key="d0">13085073</data>
    </edge>
    <edge source="KOR" target="CIV">
      <data key="d0">6882942</data>
    </edge>
    <edge source="KOR" target="JPN">
      <data key="d0">419706696</data>
    </edge>
    <edge source="KOR" target="KAZ">
      <data key="d0">112462</data>
    </edge>
    <edge source="KOR" target="JOR">
      <data key="d0">107041</data>
    </edge>
    <edge source="KOR" target="LBN">
      <data key="d0">66971</data>
    </edge>
    <edge source="KOR" target="LVA">
      <data key="d0">98624</data>
    </edge>
    <edge source="KOR" target="LTU">
      <data key="d0">790293</data>
    </edge>
    <edge source="KOR" target="MDG">
      <data key="d0">54270</data>
    </edge>
    <edge source="KOR" target="MYS">
      <data key="d0">66499628</data>
    </edge>
    <edge source="KOR" target="MRT">
      <data key="d0">6322942</data>
    </edge>
    <edge source="KOR" target="MUS">
      <data key="d0">141962</data>
    </edge>
    <edge source="KOR" target="MEX">
      <data key="d0">20968478</data>
    </edge>
    <edge source="KOR" target="MAR">
      <data key="d0">530936</data>
    </edge>
    <edge source="KOR" target="MOZ">
      <data key="d0">1513500</data>
    </edge>
    <edge source="KOR" target="OMN">
      <data key="d0">179629</data>
    </edge>
    <edge source="KOR" target="NAM">
      <data key="d0">9559515</data>
    </edge>
    <edge source="KOR" target="NLD">
      <data key="d0">14678063</data>
    </edge>
    <edge source="KOR" target="NZL">
      <data key="d0">11386514</data>
    </edge>
    <edge source="KOR" target="NIC">
      <data key="d0">2705678</data>
    </edge>
    <edge source="KOR" target="NER">
      <data key="d0">6172508</data>
    </edge>
    <edge source="KOR" target="NOR">
      <data key="d0">741596</data>
    </edge>
    <edge source="KOR" target="PAK">
      <data key="d0">8055965</data>
    </edge>
    <edge source="KOR" target="PAN">
      <data key="d0">138694</data>
    </edge>
    <edge source="KOR" target="PRY">
      <data key="d0">74010</data>
    </edge>
    <edge source="KOR" target="PER">
      <data key="d0">27734694</data>
    </edge>
    <edge source="KOR" target="PHL">
      <data key="d0">141238076</data>
    </edge>
    <edge source="KOR" target="POL">
      <data key="d0">1980499</data>
    </edge>
    <edge source="KOR" target="PRT">
      <data key="d0">104547</data>
    </edge>
    <edge source="KOR" target="ROU">
      <data key="d0">20540</data>
    </edge>
    <edge source="KOR" target="RUS">
      <data key="d0">35228345</data>
    </edge>
    <edge source="KOR" target="SAU">
      <data key="d0">6011789</data>
    </edge>
    <edge source="KOR" target="SEN">
      <data key="d0">3183088</data>
    </edge>
    <edge source="KOR" target="IND">
      <data key="d0">110296409</data>
    </edge>
    <edge source="KOR" target="SGP">
      <data key="d0">32642689</data>
    </edge>
    <edge source="KOR" target="SVK">
      <data key="d0">50883</data>
    </edge>
    <edge source="KOR" target="VNM">
      <data key="d0">38457064</data>
    </edge>
    <edge source="KOR" target="SVN">
      <data key="d0">65833</data>
    </edge>
    <edge source="KOR" target="ZAF">
      <data key="d0">5053099</data>
    </edge>
    <edge source="KOR" target="ZWE">
      <data key="d0">4132400</data>
    </edge>
    <edge source="KOR" target="ESP">
      <data key="d0">6186678</data>
    </edge>
    <edge source="KOR" target="SWE">
      <data key="d0">8909609</data>
    </edge>
    <edge source="KOR" target="CHE">
      <data key="d0">1411016</data>
    </edge>
    <edge source="KOR" target="THA">
      <data key="d0">60033925</data>
    </edge>
    <edge source="KOR" target="ARE">
      <data key="d0">3377510</data>
    </edge>
    <edge source="KOR" target="TUN">
      <data key="d0">20065</data>
    </edge>
    <edge source="KOR" target="TUR">
      <data key="d0">21637052</data>
    </edge>
    <edge source="KOR" target="UGA">
      <data key="d0">22730</data>
    </edge>
    <edge source="KOR" target="UKR">
      <data key="d0">1077604</data>
    </edge>
    <edge source="KOR" target="EGY">
      <data key="d0">4752209</data>
    </edge>
    <edge source="KOR" target="GBR">
      <data key="d0">14850100</data>
    </edge>
    <edge source="KOR" target="TZA">
      <data key="d0">119204</data>
    </edge>
    <edge source="KOR" target="USA">
      <data key="d0">122496584</data>
    </edge>
    <edge source="KOR" target="BFA">
      <data key="d0">22560817</data>
    </edge>
    <edge source="KOR" target="URY">
      <data key="d0">731468</data>
    </edge>
    <edge source="MYS" target="ARG">
      <data key="d0">452586</data>
    </edge>
    <edge source="MYS" target="AUS">
      <data key="d0">9410905</data>
    </edge>
    <edge source="MYS" target="AUT">
      <data key="d0">48246</data>
    </edge>
    <edge source="MYS" target="BEL">
      <data key="d0">813247</data>
    </edge>
    <edge source="MYS" target="BWA">
      <data key="d0">38496</data>
    </edge>
    <edge source="MYS" target="BRA">
      <data key="d0">1662407</data>
    </edge>
    <edge source="MYS" target="KHM">
      <data key="d0">143286</data>
    </edge>
    <edge source="MYS" target="CMR">
      <data key="d0">42462</data>
    </edge>
    <edge source="MYS" target="CAN">
      <data key="d0">3725066</data>
    </edge>
    <edge source="MYS" target="LKA">
      <data key="d0">2950746</data>
    </edge>
    <edge source="MYS" target="CHL">
      <data key="d0">1897182</data>
    </edge>
    <edge source="MYS" target="CHN">
      <data key="d0">70627406</data>
    </edge>
    <edge source="MYS" target="COL">
      <data key="d0">50547</data>
    </edge>
    <edge source="MYS" target="CRI">
      <data key="d0">61273</data>
    </edge>
    <edge source="MYS" target="HRV">
      <data key="d0">88221</data>
    </edge>
    <edge source="MYS" target="ECU">
      <data key="d0">48369</data>
    </edge>
    <edge source="MYS" target="SLV">
      <data key="d0">259179</data>
    </edge>
    <edge source="MYS" target="FIN">
      <data key="d0">164032</data>
    </edge>
    <edge source="MYS" target="FRA">
      <data key="d0">339691</data>
    </edge>
    <edge source="MYS" target="DEU">
      <data key="d0">3456007</data>
    </edge>
    <edge source="MYS" target="GHA">
      <data key="d0">532888</data>
    </edge>
    <edge source="MYS" target="GRC">
      <data key="d0">33937</data>
    </edge>
    <edge source="MYS" target="GTM">
      <data key="d0">72563</data>
    </edge>
    <edge source="MYS" target="HKG">
      <data key="d0">956572</data>
    </edge>
    <edge source="MYS" target="IDN">
      <data key="d0">116130390</data>
    </edge>
    <edge source="MYS" target="ITA">
      <data key="d0">815804</data>
    </edge>
    <edge source="MYS" target="CIV">
      <data key="d0">1233993</data>
    </edge>
    <edge source="MYS" target="JPN">
      <data key="d0">20242686</data>
    </edge>
    <edge source="MYS" target="KOR">
      <data key="d0">25788170</data>
    </edge>
    <edge source="MYS" target="LBN">
      <data key="d0">43491</data>
    </edge>
    <edge source="MYS" target="LVA">
      <data key="d0">153858</data>
    </edge>
    <edge source="MYS" target="MDG">
      <data key="d0">10178</data>
    </edge>
    <edge source="MYS" target="MUS">
      <data key="d0">215584</data>
    </edge>
    <edge source="MYS" target="MEX">
      <data key="d0">160181</data>
    </edge>
    <edge source="MYS" target="MAR">
      <data key="d0">21843</data>
    </edge>
    <edge source="MYS" target="OMN">
      <data key="d0">558987</data>
    </edge>
    <edge source="MYS" target="NLD">
      <data key="d0">597934</data>
    </edge>
    <edge source="MYS" target="NZL">
      <data key="d0">2248615</data>
    </edge>
    <edge source="MYS" target="PAK">
      <data key="d0">947332</data>
    </edge>
    <edge source="MYS" target="PHL">
      <data key="d0">3750865</data>
    </edge>
    <edge source="MYS" target="POL">
      <data key="d0">69558</data>
    </edge>
    <edge source="MYS" target="RUS">
      <data key="d0">149707</data>
    </edge>
    <edge source="MYS" target="SAU">
      <data key="d0">1127653</data>
    </edge>
    <edge source="MYS" target="IND">
      <data key="d0">61549152</data>
    </edge>
    <edge source="MYS" target="SGP">
      <data key="d0">71895382</data>
    </edge>
    <edge source="MYS" target="SVK">
      <data key="d0">106464</data>
    </edge>
    <edge source="MYS" target="VNM">
      <data key="d0">17305594</data>
    </edge>
    <edge source="MYS" target="ZAF">
      <data key="d0">4243176</data>
    </edge>
    <edge source="MYS" target="ESP">
      <data key="d0">112227</data>
    </edge>
    <edge source="MYS" target="SWE">
      <data key="d0">196029</data>
    </edge>
    <edge source="MYS" target="CHE">
      <data key="d0">19487</data>
    </edge>
    <edge source="MYS" target="THA">
      <data key="d0">83128075</data>
    </edge>
    <edge source="MYS" target="ARE">
      <data key="d0">1621227</data>
    </edge>
    <edge source="MYS" target="TUN">
      <data key="d0">14627</data>
    </edge>
    <edge source="MYS" target="TUR">
      <data key="d0">885755</data>
    </edge>
    <edge source="MYS" target="UGA">
      <data key="d0">41886</data>
    </edge>
    <edge source="MYS" target="EGY">
      <data key="d0">1035099</data>
    </edge>
    <edge source="MYS" target="GBR">
      <data key="d0">829482</data>
    </edge>
    <edge source="MYS" target="TZA">
      <data key="d0">506066</data>
    </edge>
    <edge source="MYS" target="USA">
      <data key="d0">3246621</data>
    </edge>
    <edge source="MYS" target="BFA">
      <data key="d0">237960</data>
    </edge>
    <edge source="MYS" target="URY">
      <data key="d0">285219</data>
    </edge>
    <edge source="MEX" target="ARG">
      <data key="d0">6065269</data>
    </edge>
    <edge source="MEX" target="AUS">
      <data key="d0">613742</data>
    </edge>
    <edge source="MEX" target="AUT">
      <data key="d0">369934</data>
    </edge>
    <edge source="MEX" target="BEL">
      <data key="d0">2221775</data>
    </edge>
    <edge source="MEX" target="BOL">
      <data key="d0">3030701</data>
    </edge>
    <edge source="MEX" target="BRA">
      <data key="d0">41272627</data>
    </edge>
    <edge source="MEX" target="BGR">
      <data key="d0">152014</data>
    </edge>
    <edge source="MEX" target="CAN">
      <data key="d0">33420342</data>
    </edge>
    <edge source="MEX" target="LKA">
      <data key="d0">24217</data>
    </edge>
    <edge source="MEX" target="CHL">
      <data key="d0">52725996</data>
    </edge>
    <edge source="MEX" target="CHN">
      <data key="d0">2623379</data>
    </edge>
    <edge source="MEX" target="COL">
      <data key="d0">42755764</data>
    </edge>
    <edge source="MEX" target="CRI">
      <data key="d0">10733484</data>
    </edge>
    <edge source="MEX" target="CZE">
      <data key="d0">3105130</data>
    </edge>
    <edge source="MEX" target="DNK">
      <data key="d0">1492696</data>
    </edge>
    <edge source="MEX" target="ECU">
      <data key="d0">3880420</data>
    </edge>
    <edge source="MEX" target="SLV">
      <data key="d0">3350239</data>
    </edge>
    <edge source="MEX" target="FIN">
      <data key="d0">34799</data>
    </edge>
    <edge source="MEX" target="FRA">
      <data key="d0">5366635</data>
    </edge>
    <edge source="MEX" target="DEU">
      <data key="d0">19919528</data>
    </edge>
    <edge source="MEX" target="GRC">
      <data key="d0">235979</data>
    </edge>
    <edge source="MEX" target="GTM">
      <data key="d0">27382760</data>
    </edge>
    <edge source="MEX" target="HND">
      <data key="d0">2506548</data>
    </edge>
    <edge source="MEX" target="HKG">
      <data key="d0">2294640</data>
    </edge>
    <edge source="MEX" target="HUN">
      <data key="d0">2833531</data>
    </edge>
    <edge source="MEX" target="IDN">
      <data key="d0">2791613</data>
    </edge>
    <edge source="MEX" target="IRL">
      <data key="d0">471346</data>
    </edge>
    <edge source="MEX" target="ISR">
      <data key="d0">40175</data>
    </edge>
    <edge source="MEX" target="ITA">
      <data key="d0">9350365</data>
    </edge>
    <edge source="MEX" target="JAM">
      <data key="d0">966016</data>
    </edge>
    <edge source="MEX" target="JPN">
      <data key="d0">7654082</data>
    </edge>
    <edge source="MEX" target="JOR">
      <data key="d0">145374</data>
    </edge>
    <edge source="MEX" target="KOR">
      <data key="d0">4123549</data>
    </edge>
    <edge source="MEX" target="LTU">
      <data key="d0">82698</data>
    </edge>
    <edge source="MEX" target="MYS">
      <data key="d0">2156747</data>
    </edge>
    <edge source="MEX" target="NLD">
      <data key="d0">23411625</data>
    </edge>
    <edge source="MEX" target="NZL">
      <data key="d0">100549</data>
    </edge>
    <edge source="MEX" target="NIC">
      <data key="d0">1293524</data>
    </edge>
    <edge source="MEX" target="PAK">
      <data key="d0">199517</data>
    </edge>
    <edge source="MEX" target="PAN">
      <data key="d0">3185611</data>
    </edge>
    <edge source="MEX" target="PRY">
      <data key="d0">652413</data>
    </edge>
    <edge source="MEX" target="PER">
      <data key="d0">40389220</data>
    </edge>
    <edge source="MEX" target="PHL">
      <data key="d0">1863902</data>
    </edge>
    <edge source="MEX" target="POL">
      <data key="d0">746871</data>
    </edge>
    <edge source="MEX" target="SAU">
      <data key="d0">68587</data>
    </edge>
    <edge source="MEX" target="IND">
      <data key="d0">2694072</data>
    </edge>
    <edge source="MEX" target="SGP">
      <data key="d0">1030632</data>
    </edge>
    <edge source="MEX" target="VNM">
      <data key="d0">2511942</data>
    </edge>
    <edge source="MEX" target="ZAF">
      <data key="d0">705868</data>
    </edge>
    <edge source="MEX" target="ESP">
      <data key="d0">32361706</data>
    </edge>
    <edge source="MEX" target="SWE">
      <data key="d0">69897</data>
    </edge>
    <edge source="MEX" target="CHE">
      <data key="d0">110345</data>
    </edge>
    <edge source="MEX" target="THA">
      <data key="d0">1811887</data>
    </edge>
    <edge source="MEX" target="ARE">
      <data key="d0">55847</data>
    </edge>
    <edge source="MEX" target="TUR">
      <data key="d0">159389</data>
    </edge>
    <edge source="MEX" target="UKR">
      <data key="d0">741617</data>
    </edge>
    <edge source="MEX" target="EGY">
      <data key="d0">43117</data>
    </edge>
    <edge source="MEX" target="GBR">
      <data key="d0">13194107</data>
    </edge>
    <edge source="MEX" target="USA">
      <data key="d0">620691639</data>
    </edge>
    <edge source="MEX" target="URY">
      <data key="d0">1382589</data>
    </edge>
    <edge source="NLD" target="ALB">
      <data key="d0">40298</data>
    </edge>
    <edge source="NLD" target="DZA">
      <data key="d0">1984412</data>
    </edge>
    <edge source="NLD" target="AZE">
      <data key="d0">511564</data>
    </edge>
    <edge source="NLD" target="ARG">
      <data key="d0">2955746</data>
    </edge>
    <edge source="NLD" target="AUS">
      <data key="d0">6026880</data>
    </edge>
    <edge source="NLD" target="AUT">
      <data key="d0">63020175</data>
    </edge>
    <edge source="NLD" target="ARM">
      <data key="d0">121402</data>
    </edge>
    <edge source="NLD" target="BEL">
      <data key="d0">469099868</data>
    </edge>
    <edge source="NLD" target="BRA">
      <data key="d0">44359535</data>
    </edge>
    <edge source="NLD" target="BGR">
      <data key="d0">1032222</data>
    </edge>
    <edge source="NLD" target="BDI">
      <data key="d0">308012</data>
    </edge>
    <edge source="NLD" target="BLR">
      <data key="d0">1489555</data>
    </edge>
    <edge source="NLD" target="KHM">
      <data key="d0">17262</data>
    </edge>
    <edge source="NLD" target="CMR">
      <data key="d0">698708</data>
    </edge>
    <edge source="NLD" target="CAN">
      <data key="d0">7109530</data>
    </edge>
    <edge source="NLD" target="LKA">
      <data key="d0">22093</data>
    </edge>
    <edge source="NLD" target="CHL">
      <data key="d0">2353767</data>
    </edge>
    <edge source="NLD" target="CHN">
      <data key="d0">75714191</data>
    </edge>
    <edge source="NLD" target="COL">
      <data key="d0">649815</data>
    </edge>
    <edge source="NLD" target="CRI">
      <data key="d0">1298669</data>
    </edge>
    <edge source="NLD" target="HRV">
      <data key="d0">1406706</data>
    </edge>
    <edge source="NLD" target="CZE">
      <data key="d0">15667606</data>
    </edge>
    <edge source="NLD" target="BEN">
      <data key="d0">41966</data>
    </edge>
    <edge source="NLD" target="DNK">
      <data key="d0">44382741</data>
    </edge>
    <edge source="NLD" target="ECU">
      <data key="d0">781106</data>
    </edge>
    <edge source="NLD" target="SLV">
      <data key="d0">217890</data>
    </edge>
    <edge source="NLD" target="ETH">
      <data key="d0">736784</data>
    </edge>
    <edge source="NLD" target="EST">
      <data key="d0">406766</data>
    </edge>
    <edge source="NLD" target="FIN">
      <data key="d0">54755371</data>
    </edge>
    <edge source="NLD" target="FRA">
      <data key="d0">615347768</data>
    </edge>
    <edge source="NLD" target="GEO">
      <data key="d0">118155</data>
    </edge>
    <edge source="NLD" target="DEU">
      <data key="d0">1050334780</data>
    </edge>
    <edge source="NLD" target="GHA">
      <data key="d0">1517644</data>
    </edge>
    <edge source="NLD" target="GRC">
      <data key="d0">4368646</data>
    </edge>
    <edge source="NLD" target="GTM">
      <data key="d0">176602</data>
    </edge>
    <edge source="NLD" target="HND">
      <data key="d0">223101</data>
    </edge>
    <edge source="NLD" target="HKG">
      <data key="d0">1500505</data>
    </edge>
    <edge source="NLD" target="HUN">
      <data key="d0">6356941</data>
    </edge>
    <edge source="NLD" target="IDN">
      <data key="d0">3938420</data>
    </edge>
    <edge source="NLD" target="IRL">
      <data key="d0">26616057</data>
    </edge>
    <edge source="NLD" target="ISR">
      <data key="d0">5088347</data>
    </edge>
    <edge source="NLD" target="ITA">
      <data key="d0">82660399</data>
    </edge>
    <edge source="NLD" target="CIV">
      <data key="d0">1725094</data>
    </edge>
    <edge source="NLD" target="JAM">
      <data key="d0">137506</data>
    </edge>
    <edge source="NLD" target="JPN">
      <data key="d0">133671106</data>
    </edge>
    <edge source="NLD" target="KAZ">
      <data key="d0">2456609</data>
    </edge>
    <edge source="NLD" target="JOR">
      <data key="d0">699666</data>
    </edge>
    <edge source="NLD" target="KOR">
      <data key="d0">136895754</data>
    </edge>
    <edge source="NLD" target="KGZ">
      <data key="d0">18163</data>
    </edge>
    <edge source="NLD" target="LBN">
      <data key="d0">267417</data>
    </edge>
    <edge source="NLD" target="LVA">
      <data key="d0">2195016</data>
    </edge>
    <edge source="NLD" target="LTU">
      <data key="d0">372113</data>
    </edge>
    <edge source="NLD" target="MYS">
      <data key="d0">3015020</data>
    </edge>
    <edge source="NLD" target="MRT">
      <data key="d0">14828</data>
    </edge>
    <edge source="NLD" target="MEX">
      <data key="d0">2522054</data>
    </edge>
    <edge source="NLD" target="MDA">
      <data key="d0">143040</data>
    </edge>
    <edge source="NLD" target="MAR">
      <data key="d0">1941087</data>
    </edge>
    <edge source="NLD" target="MOZ">
      <data key="d0">971518</data>
    </edge>
    <edge source="NLD" target="OMN">
      <data key="d0">7940871</data>
    </edge>
    <edge source="NLD" target="NAM">
      <data key="d0">172933</data>
    </edge>
    <edge source="NLD" target="NZL">
      <data key="d0">185058</data>
    </edge>
    <edge source="NLD" target="NIC">
      <data key="d0">64302</data>
    </edge>
    <edge source="NLD" target="NER">
      <data key="d0">167571</data>
    </edge>
    <edge source="NLD" target="NOR">
      <data key="d0">28541077</data>
    </edge>
    <edge source="NLD" target="PAK">
      <data key="d0">2502840</data>
    </edge>
    <edge source="NLD" target="PAN">
      <data key="d0">378250</data>
    </edge>
    <edge source="NLD" target="PRY">
      <data key="d0">14616</data>
    </edge>
    <edge source="NLD" target="PER">
      <data key="d0">1081257</data>
    </edge>
    <edge source="NLD" target="PHL">
      <data key="d0">388233</data>
    </edge>
    <edge source="NLD" target="POL">
      <data key="d0">27596644</data>
    </edge>
    <edge source="NLD" target="PRT">
      <data key="d0">10911793</data>
    </edge>
    <edge source="NLD" target="ROU">
      <data key="d0">16336062</data>
    </edge>
    <edge source="NLD" target="RUS">
      <data key="d0">12317949</data>
    </edge>
    <edge source="NLD" target="SAU">
      <data key="d0">13960387</data>
    </edge>
    <edge source="NLD" target="SEN">
      <data key="d0">274969</data>
    </edge>
    <edge source="NLD" target="SRB">
      <data key="d0">1378747</data>
    </edge>
    <edge source="NLD" target="IND">
      <data key="d0">15600175</data>
    </edge>
    <edge source="NLD" target="SGP">
      <data key="d0">2817233</data>
    </edge>
    <edge source="NLD" target="SVK">
      <data key="d0">1419158</data>
    </edge>
    <edge source="NLD" target="VNM">
      <data key="d0">541989</data>
    </edge>
    <edge source="NLD" target="SVN">
      <data key="d0">2808711</data>
    </edge>
    <edge source="NLD" target="ZAF">
      <data key="d0">12405073</data>
    </edge>
    <edge source="NLD" target="ESP">
      <data key="d0">41923382</data>
    </edge>
    <edge source="NLD" target="SWE">
      <data key="d0">95048221</data>
    </edge>
    <edge source="NLD" target="CHE">
      <data key="d0">22375298</data>
    </edge>
    <edge source="NLD" target="THA">
      <data key="d0">2216362</data>
    </edge>
    <edge source="NLD" target="TGO">
      <data key="d0">174640</data>
    </edge>
    <edge source="NLD" target="ARE">
      <data key="d0">23758500</data>
    </edge>
    <edge source="NLD" target="TUN">
      <data key="d0">1722088</data>
    </edge>
    <edge source="NLD" target="TUR">
      <data key="d0">27767102</data>
    </edge>
    <edge source="NLD" target="UGA">
      <data key="d0">199935</data>
    </edge>
    <edge source="NLD" target="UKR">
      <data key="d0">1183691</data>
    </edge>
    <edge source="NLD" target="MKD">
      <data key="d0">54130</data>
    </edge>
    <edge source="NLD" target="EGY">
      <data key="d0">4095377</data>
    </edge>
    <edge source="NLD" target="GBR">
      <data key="d0">276871939</data>
    </edge>
    <edge source="NLD" target="TZA">
      <data key="d0">202252</data>
    </edge>
    <edge source="NLD" target="USA">
      <data key="d0">808126755</data>
    </edge>
    <edge source="NLD" target="URY">
      <data key="d0">383342</data>
    </edge>
    <edge source="NZL" target="ARG">
      <data key="d0">60117</data>
    </edge>
    <edge source="NZL" target="AUS">
      <data key="d0">3582307</data>
    </edge>
    <edge source="NZL" target="BEL">
      <data key="d0">30029</data>
    </edge>
    <edge source="NZL" target="BRA">
      <data key="d0">797169</data>
    </edge>
    <edge source="NZL" target="CAN">
      <data key="d0">144042</data>
    </edge>
    <edge source="NZL" target="LKA">
      <data key="d0">17678</data>
    </edge>
    <edge source="NZL" target="CHL">
      <data key="d0">18836</data>
    </edge>
    <edge source="NZL" target="CHN">
      <data key="d0">2157366</data>
    </edge>
    <edge source="NZL" target="COL">
      <data key="d0">20330</data>
    </edge>
    <edge source="NZL" target="FRA">
      <data key="d0">27766</data>
    </edge>
    <edge source="NZL" target="DEU">
      <data key="d0">1184017</data>
    </edge>
    <edge source="NZL" target="GHA">
      <data key="d0">24813</data>
    </edge>
    <edge source="NZL" target="HKG">
      <data key="d0">102127</data>
    </edge>
    <edge source="NZL" target="IDN">
      <data key="d0">38055</data>
    </edge>
    <edge source="NZL" target="IRL">
      <data key="d0">113697</data>
    </edge>
    <edge source="NZL" target="ITA">
      <data key="d0">634939</data>
    </edge>
    <edge source="NZL" target="CIV">
      <data key="d0">34759</data>
    </edge>
    <edge source="NZL" target="JPN">
      <data key="d0">312104</data>
    </edge>
    <edge source="NZL" target="KOR">
      <data key="d0">31754</data>
    </edge>
    <edge source="NZL" target="MYS">
      <data key="d0">17087</data>
    </edge>
    <edge source="NZL" target="MEX">
      <data key="d0">13492</data>
    </edge>
    <edge source="NZL" target="PAK">
      <data key="d0">60947</data>
    </edge>
    <edge source="NZL" target="PER">
      <data key="d0">68106</data>
    </edge>
    <edge source="NZL" target="SAU">
      <data key="d0">268579</data>
    </edge>
    <edge source="NZL" target="SEN">
      <data key="d0">12169</data>
    </edge>
    <edge source="NZL" target="IND">
      <data key="d0">85971</data>
    </edge>
    <edge source="NZL" target="SGP">
      <data key="d0">173353</data>
    </edge>
    <edge source="NZL" target="ZAF">
      <data key="d0">40123</data>
    </edge>
    <edge source="NZL" target="CHE">
      <data key="d0">29929</data>
    </edge>
    <edge source="NZL" target="GBR">
      <data key="d0">250744</data>
    </edge>
    <edge source="NZL" target="USA">
      <data key="d0">880462</data>
    </edge>
    <edge source="NZL" target="BFA">
      <data key="d0">14275</data>
    </edge>
    <edge source="NIC" target="CRI">
      <data key="d0">1114533</data>
    </edge>
    <edge source="NIC" target="SLV">
      <data key="d0">53369</data>
    </edge>
    <edge source="NIC" target="GTM">
      <data key="d0">103876</data>
    </edge>
    <edge source="NIC" target="HND">
      <data key="d0">1027775</data>
    </edge>
    <edge source="NIC" target="PAN">
      <data key="d0">47001</data>
    </edge>
    <edge source="PAK" target="DZA">
      <data key="d0">15411</data>
    </edge>
    <edge source="PAK" target="CAN">
      <data key="d0">2442631</data>
    </edge>
    <edge source="PAK" target="LKA">
      <data key="d0">1917769</data>
    </edge>
    <edge source="PAK" target="CHN">
      <data key="d0">65168</data>
    </edge>
    <edge source="PAK" target="GHA">
      <data key="d0">257620</data>
    </edge>
    <edge source="PAK" target="IDN">
      <data key="d0">924314</data>
    </edge>
    <edge source="PAK" target="JPN">
      <data key="d0">15601</data>
    </edge>
    <edge source="PAK" target="KOR">
      <data key="d0">341584</data>
    </edge>
    <edge source="PAK" target="LBN">
      <data key="d0">38533</data>
    </edge>
    <edge source="PAK" target="MYS">
      <data key="d0">2222090</data>
    </edge>
    <edge source="PAK" target="MUS">
      <data key="d0">12165</data>
    </edge>
    <edge source="PAK" target="MOZ">
      <data key="d0">11349</data>
    </edge>
    <edge source="PAK" target="OMN">
      <data key="d0">1196381</data>
    </edge>
    <edge source="PAK" target="PER">
      <data key="d0">65175</data>
    </edge>
    <edge source="PAK" target="PHL">
      <data key="d0">23752</data>
    </edge>
    <edge source="PAK" target="SAU">
      <data key="d0">41859</data>
    </edge>
    <edge source="PAK" target="IND">
      <data key="d0">14749826</data>
    </edge>
    <edge source="PAK" target="SGP">
      <data key="d0">68456</data>
    </edge>
    <edge source="PAK" target="VNM">
      <data key="d0">16069</data>
    </edge>
    <edge source="PAK" target="ZAF">
      <data key="d0">21410</data>
    </edge>
    <edge source="PAK" target="ARE">
      <data key="d0">5604899</data>
    </edge>
    <edge source="PAK" target="TUR">
      <data key="d0">697313</data>
    </edge>
    <edge source="PAK" target="TZA">
      <data key="d0">163719</data>
    </edge>
    <edge source="PAN" target="CHL">
      <data key="d0">35075</data>
    </edge>
    <edge source="PAN" target="COL">
      <data key="d0">205082</data>
    </edge>
    <edge source="PAN" target="CRI">
      <data key="d0">85287</data>
    </edge>
    <edge source="PAN" target="ECU">
      <data key="d0">57000</data>
    </edge>
    <edge source="PAN" target="SLV">
      <data key="d0">10500</data>
    </edge>
    <edge source="PAN" target="GTM">
      <data key="d0">37365</data>
    </edge>
    <edge source="PAN" target="HND">
      <data key="d0">148774</data>
    </edge>
    <edge source="PAN" target="HKG">
      <data key="d0">52625</data>
    </edge>
    <edge source="PAN" target="NIC">
      <data key="d0">23112</data>
    </edge>
    <edge source="PAN" target="TGO">
      <data key="d0">21050</data>
    </edge>
    <edge source="PAN" target="USA">
      <data key="d0">206641</data>
    </edge>
    <edge source="PRY" target="ARG">
      <data key="d0">29700</data>
    </edge>
    <edge source="PRY" target="BOL">
      <data key="d0">52639</data>
    </edge>
    <edge source="PRY" target="BRA">
      <data key="d0">394600</data>
    </edge>
    <edge source="PER" target="DZA">
      <data key="d0">107416</data>
    </edge>
    <edge source="PER" target="ARG">
      <data key="d0">5728438</data>
    </edge>
    <edge source="PER" target="AUS">
      <data key="d0">1307560</data>
    </edge>
    <edge source="PER" target="AUT">
      <data key="d0">47294</data>
    </edge>
    <edge source="PER" target="BEL">
      <data key="d0">3422888</data>
    </edge>
    <edge source="PER" target="BOL">
      <data key="d0">11301576</data>
    </edge>
    <edge source="PER" target="BRA">
      <data key="d0">24466787</data>
    </edge>
    <edge source="PER" target="CAN">
      <data key="d0">1047254</data>
    </edge>
    <edge source="PER" target="CHL">
      <data key="d0">150855625</data>
    </edge>
    <edge source="PER" target="CHN">
      <data key="d0">6060113</data>
    </edge>
    <edge source="PER" target="COL">
      <data key="d0">16556364</data>
    </edge>
    <edge source="PER" target="CRI">
      <data key="d0">2549014</data>
    </edge>
    <edge source="PER" target="CZE">
      <data key="d0">298902</data>
    </edge>
    <edge source="PER" target="ECU">
      <data key="d0">17917435</data>
    </edge>
    <edge source="PER" target="SLV">
      <data key="d0">251510</data>
    </edge>
    <edge source="PER" target="FIN">
      <data key="d0">113715</data>
    </edge>
    <edge source="PER" target="FRA">
      <data key="d0">834163</data>
    </edge>
    <edge source="PER" target="DEU">
      <data key="d0">9920635</data>
    </edge>
    <edge source="PER" target="GRC">
      <data key="d0">166522</data>
    </edge>
    <edge source="PER" target="GTM">
      <data key="d0">920020</data>
    </edge>
    <edge source="PER" target="HND">
      <data key="d0">321397</data>
    </edge>
    <edge source="PER" target="HKG">
      <data key="d0">393480</data>
    </edge>
    <edge source="PER" target="HUN">
      <data key="d0">56564</data>
    </edge>
    <edge source="PER" target="IDN">
      <data key="d0">4125395</data>
    </edge>
    <edge source="PER" target="IRL">
      <data key="d0">122906</data>
    </edge>
    <edge source="PER" target="ISR">
      <data key="d0">1554739</data>
    </edge>
    <edge source="PER" target="ITA">
      <data key="d0">4382920</data>
    </edge>
    <edge source="PER" target="CIV">
      <data key="d0">49920</data>
    </edge>
    <edge source="PER" target="JPN">
      <data key="d0">25445</data>
    </edge>
    <edge source="PER" target="JOR">
      <data key="d0">268866</data>
    </edge>
    <edge source="PER" target="KOR">
      <data key="d0">807561</data>
    </edge>
    <edge source="PER" target="MYS">
      <data key="d0">1216684</data>
    </edge>
    <edge source="PER" target="MEX">
      <data key="d0">815872</data>
    </edge>
    <edge source="PER" target="NLD">
      <data key="d0">9938192</data>
    </edge>
    <edge source="PER" target="NZL">
      <data key="d0">913594</data>
    </edge>
    <edge source="PER" target="NIC">
      <data key="d0">621623</data>
    </edge>
    <edge source="PER" target="PAK">
      <data key="d0">176439</data>
    </edge>
    <edge source="PER" target="PAN">
      <data key="d0">1871188</data>
    </edge>
    <edge source="PER" target="PHL">
      <data key="d0">408544</data>
    </edge>
    <edge source="PER" target="POL">
      <data key="d0">2406781</data>
    </edge>
    <edge source="PER" target="PRT">
      <data key="d0">4231513</data>
    </edge>
    <edge source="PER" target="ROU">
      <data key="d0">502268</data>
    </edge>
    <edge source="PER" target="RUS">
      <data key="d0">364516</data>
    </edge>
    <edge source="PER" target="IND">
      <data key="d0">1184891</data>
    </edge>
    <edge source="PER" target="SGP">
      <data key="d0">34286</data>
    </edge>
    <edge source="PER" target="VNM">
      <data key="d0">523160</data>
    </edge>
    <edge source="PER" target="ZAF">
      <data key="d0">2213700</data>
    </edge>
    <edge source="PER" target="ESP">
      <data key="d0">1840659</data>
    </edge>
    <edge source="PER" target="THA">
      <data key="d0">871235</data>
    </edge>
    <edge source="PER" target="TUN">
      <data key="d0">28571</data>
    </edge>
    <edge source="PER" target="TUR">
      <data key="d0">271530</data>
    </edge>
    <edge source="PER" target="UKR">
      <data key="d0">200511</data>
    </edge>
    <edge source="PER" target="EGY">
      <data key="d0">71037</data>
    </edge>
    <edge source="PER" target="GBR">
      <data key="d0">7451838</data>
    </edge>
    <edge source="PER" target="USA">
      <data key="d0">6926184</data>
    </edge>
    <edge source="PER" target="URY">
      <data key="d0">30945</data>
    </edge>
    <edge source="IND" target="ALB">
      <data key="d0">31780</data>
    </edge>
    <edge source="IND" target="DZA">
      <data key="d0">2504008</data>
    </edge>
    <edge source="IND" target="ARG">
      <data key="d0">2136409</data>
    </edge>
    <edge source="IND" target="AUS">
      <data key="d0">7375964</data>
    </edge>
    <edge source="IND" target="AUT">
      <data key="d0">905976</data>
    </edge>
    <edge source="IND" target="ARM">
      <data key="d0">116324</data>
    </edge>
    <edge source="IND" target="BEL">
      <data key="d0">32451384</data>
    </edge>
    <edge source="IND" target="BOL">
      <data key="d0">395272</data>
    </edge>
    <edge source="IND" target="BRA">
      <data key="d0">7878808</data>
    </edge>
    <edge source="IND" target="BDI">
      <data key="d0">787421</data>
    </edge>
    <edge source="IND" target="BLR">
      <data key="d0">73030</data>
    </edge>
    <edge source="IND" target="KHM">
      <data key="d0">71809</data>
    </edge>
    <edge source="IND" target="CMR">
      <data key="d0">2289853</data>
    </edge>
    <edge source="IND" target="CAN">
      <data key="d0">7134773</data>
    </edge>
    <edge source="IND" target="LKA">
      <data key="d0">49261255</data>
    </edge>
    <edge source="IND" target="CHL">
      <data key="d0">10419085</data>
    </edge>
    <edge source="IND" target="CHN">
      <data key="d0">40513341</data>
    </edge>
    <edge source="IND" target="COL">
      <data key="d0">1477778</data>
    </edge>
    <edge source="IND" target="CRI">
      <data key="d0">240863</data>
    </edge>
    <edge source="IND" target="HRV">
      <data key="d0">88391</data>
    </edge>
    <edge source="IND" target="CZE">
      <data key="d0">724970</data>
    </edge>
    <edge source="IND" target="BEN">
      <data key="d0">25726</data>
    </edge>
    <edge source="IND" target="DNK">
      <data key="d0">1964050</data>
    </edge>
    <edge source="IND" target="ECU">
      <data key="d0">185106</data>
    </edge>
    <edge source="IND" target="SLV">
      <data key="d0">285555</data>
    </edge>
    <edge source="IND" target="ETH">
      <data key="d0">1824567</data>
    </edge>
    <edge source="IND" target="EST">
      <data key="d0">290474</data>
    </edge>
    <edge source="IND" target="FIN">
      <data key="d0">1872091</data>
    </edge>
    <edge source="IND" target="FRA">
      <data key="d0">7074802</data>
    </edge>
    <edge source="IND" target="GEO">
      <data key="d0">279699</data>
    </edge>
    <edge source="IND" target="GMB">
      <data key="d0">73744</data>
    </edge>
    <edge source="IND" target="DEU">
      <data key="d0">61584244</data>
    </edge>
    <edge source="IND" target="GHA">
      <data key="d0">3122022</data>
    </edge>
    <edge source="IND" target="GRC">
      <data key="d0">693208</data>
    </edge>
    <edge source="IND" target="GTM">
      <data key="d0">606814</data>
    </edge>
    <edge source="IND" target="HND">
      <data key="d0">267948</data>
    </edge>
    <edge source="IND" target="HKG">
      <data key="d0">3126981</data>
    </edge>
    <edge source="IND" target="HUN">
      <data key="d0">56457</data>
    </edge>
    <edge source="IND" target="IDN">
      <data key="d0">70254515</data>
    </edge>
    <edge source="IND" target="IRL">
      <data key="d0">201939</data>
    </edge>
    <edge source="IND" target="ISR">
      <data key="d0">3291879</data>
    </edge>
    <edge source="IND" target="ITA">
      <data key="d0">17437463</data>
    </edge>
    <edge source="IND" target="CIV">
      <data key="d0">1860362</data>
    </edge>
    <edge source="IND" target="JAM">
      <data key="d0">173463</data>
    </edge>
    <edge source="IND" target="JPN">
      <data key="d0">87543349</data>
    </edge>
    <edge source="IND" target="KAZ">
      <data key="d0">190060</data>
    </edge>
    <edge source="IND" target="JOR">
      <data key="d0">815713</data>
    </edge>
    <edge source="IND" target="KOR">
      <data key="d0">38232949</data>
    </edge>
    <edge source="IND" target="KGZ">
      <data key="d0">24772</data>
    </edge>
    <edge source="IND" target="LBN">
      <data key="d0">314986</data>
    </edge>
    <edge source="IND" target="LVA">
      <data key="d0">2898819</data>
    </edge>
    <edge source="IND" target="LTU">
      <data key="d0">302991</data>
    </edge>
    <edge source="IND" target="MDG">
      <data key="d0">741338</data>
    </edge>
    <edge source="IND" target="MWI">
      <data key="d0">371981</data>
    </edge>
    <edge source="IND" target="MYS">
      <data key="d0">20080021</data>
    </edge>
    <edge source="IND" target="MRT">
      <data key="d0">228569</data>
    </edge>
    <edge source="IND" target="MUS">
      <data key="d0">881710</data>
    </edge>
    <edge source="IND" target="MEX">
      <data key="d0">5811788</data>
    </edge>
    <edge source="IND" target="MDA">
      <data key="d0">13146</data>
    </edge>
    <edge source="IND" target="MAR">
      <data key="d0">5222970</data>
    </edge>
    <edge source="IND" target="MOZ">
      <data key="d0">5341947</data>
    </edge>
    <edge source="IND" target="OMN">
      <data key="d0">3966189</data>
    </edge>
    <edge source="IND" target="NAM">
      <data key="d0">185931</data>
    </edge>
    <edge source="IND" target="NLD">
      <data key="d0">75790106</data>
    </edge>
    <edge source="IND" target="NZL">
      <data key="d0">2827979</data>
    </edge>
    <edge source="IND" target="NIC">
      <data key="d0">287383</data>
    </edge>
    <edge source="IND" target="NOR">
      <data key="d0">1027204</data>
    </edge>
    <edge source="IND" target="PAK">
      <data key="d0">14482300</data>
    </edge>
    <edge source="IND" target="PAN">
      <data key="d0">450272</data>
    </edge>
    <edge source="IND" target="PRY">
      <data key="d0">249498</data>
    </edge>
    <edge source="IND" target="PER">
      <data key="d0">2596926</data>
    </edge>
    <edge source="IND" target="PHL">
      <data key="d0">7878459</data>
    </edge>
    <edge source="IND" target="POL">
      <data key="d0">1697651</data>
    </edge>
    <edge source="IND" target="PRT">
      <data key="d0">2468829</data>
    </edge>
    <edge source="IND" target="ROU">
      <data key="d0">142377</data>
    </edge>
    <edge source="IND" target="RUS">
      <data key="d0">10304886</data>
    </edge>
    <edge source="IND" target="SAU">
      <data key="d0">30171393</data>
    </edge>
    <edge source="IND" target="SEN">
      <data key="d0">1273999</data>
    </edge>
    <edge source="IND" target="SGP">
      <data key="d0">12777514</data>
    </edge>
    <edge source="IND" target="SVK">
      <data key="d0">183587</data>
    </edge>
    <edge source="IND" target="VNM">
      <data key="d0">26283440</data>
    </edge>
    <edge source="IND" target="SVN">
      <data key="d0">109726</data>
    </edge>
    <edge source="IND" target="ZAF">
      <data key="d0">17450751</data>
    </edge>
    <edge source="IND" target="ZWE">
      <data key="d0">518165</data>
    </edge>
    <edge source="IND" target="ESP">
      <data key="d0">11787948</data>
    </edge>
    <edge source="IND" target="SWE">
      <data key="d0">647158</data>
    </edge>
    <edge source="IND" target="CHE">
      <data key="d0">958656</data>
    </edge>
    <edge source="IND" target="THA">
      <data key="d0">17159702</data>
    </edge>
    <edge source="IND" target="TGO">
      <data key="d0">99496</data>
    </edge>
    <edge source="IND" target="ARE">
      <data key="d0">157970234</data>
    </edge>
    <edge source="IND" target="TUN">
      <data key="d0">687878</data>
    </edge>
    <edge source="IND" target="TUR">
      <data key="d0">18984880</data>
    </edge>
    <edge source="IND" target="UGA">
      <data key="d0">4111209</data>
    </edge>
    <edge source="IND" target="UKR">
      <data key="d0">557232</data>
    </edge>
    <edge source="IND" target="EGY">
      <data key="d0">5332683</data>
    </edge>
    <edge source="IND" target="GBR">
      <data key="d0">20842835</data>
    </edge>
    <edge source="IND" target="TZA">
      <data key="d0">14130020</data>
    </edge>
    <edge source="IND" target="USA">
      <data key="d0">136561181</data>
    </edge>
    <edge source="IND" target="BFA">
      <data key="d0">835012</data>
    </edge>
    <edge source="IND" target="URY">
      <data key="d0">653856</data>
    </edge>
    <edge source="SGP" target="ARG">
      <data key="d0">30334</data>
    </edge>
    <edge source="SGP" target="AUS">
      <data key="d0">8453537</data>
    </edge>
    <edge source="SGP" target="AUT">
      <data key="d0">10299</data>
    </edge>
    <edge source="SGP" target="BEL">
      <data key="d0">2674254</data>
    </edge>
    <edge source="SGP" target="BRA">
      <data key="d0">3953200</data>
    </edge>
    <edge source="SGP" target="KHM">
      <data key="d0">144520</data>
    </edge>
    <edge source="SGP" target="CMR">
      <data key="d0">28341</data>
    </edge>
    <edge source="SGP" target="CAN">
      <data key="d0">893428</data>
    </edge>
    <edge source="SGP" target="LKA">
      <data key="d0">1953094</data>
    </edge>
    <edge source="SGP" target="CHL">
      <data key="d0">842667</data>
    </edge>
    <edge source="SGP" target="CHN">
      <data key="d0">27869289</data>
    </edge>
    <edge source="SGP" target="COL">
      <data key="d0">1608861</data>
    </edge>
    <edge source="SGP" target="FIN">
      <data key="d0">41928</data>
    </edge>
    <edge source="SGP" target="FRA">
      <data key="d0">1055762</data>
    </edge>
    <edge source="SGP" target="DEU">
      <data key="d0">11790178</data>
    </edge>
    <edge source="SGP" target="GHA">
      <data key="d0">193878</data>
    </edge>
    <edge source="SGP" target="GRC">
      <data key="d0">44168</data>
    </edge>
    <edge source="SGP" target="GTM">
      <data key="d0">995419</data>
    </edge>
    <edge source="SGP" target="HKG">
      <data key="d0">14668490</data>
    </edge>
    <edge source="SGP" target="IDN">
      <data key="d0">111031558</data>
    </edge>
    <edge source="SGP" target="ITA">
      <data key="d0">127871</data>
    </edge>
    <edge source="SGP" target="CIV">
      <data key="d0">12764</data>
    </edge>
    <edge source="SGP" target="JPN">
      <data key="d0">7511444</data>
    </edge>
    <edge source="SGP" target="KOR">
      <data key="d0">15166813</data>
    </edge>
    <edge source="SGP" target="LTU">
      <data key="d0">124904</data>
    </edge>
    <edge source="SGP" target="MDG">
      <data key="d0">100791</data>
    </edge>
    <edge source="SGP" target="MYS">
      <data key="d0">167442208</data>
    </edge>
    <edge source="SGP" target="MUS">
      <data key="d0">659614</data>
    </edge>
    <edge source="SGP" target="MEX">
      <data key="d0">31301</data>
    </edge>
    <edge source="SGP" target="MOZ">
      <data key="d0">115774</data>
    </edge>
    <edge source="SGP" target="OMN">
      <data key="d0">108868</data>
    </edge>
    <edge source="SGP" target="NLD">
      <data key="d0">4683636</data>
    </edge>
    <edge source="SGP" target="NZL">
      <data key="d0">1477274</data>
    </edge>
    <edge source="SGP" target="NOR">
      <data key="d0">31240</data>
    </edge>
    <edge source="SGP" target="PAK">
      <data key="d0">2160187</data>
    </edge>
    <edge source="SGP" target="PAN">
      <data key="d0">239976</data>
    </edge>
    <edge source="SGP" target="PER">
      <data key="d0">865889</data>
    </edge>
    <edge source="SGP" target="PHL">
      <data key="d0">6669757</data>
    </edge>
    <edge source="SGP" target="POL">
      <data key="d0">1514888</data>
    </edge>
    <edge source="SGP" target="PRT">
      <data key="d0">162532</data>
    </edge>
    <edge source="SGP" target="ROU">
      <data key="d0">24264</data>
    </edge>
    <edge source="SGP" target="RUS">
      <data key="d0">270879</data>
    </edge>
    <edge source="SGP" target="SAU">
      <data key="d0">266933</data>
    </edge>
    <edge source="SGP" target="IND">
      <data key="d0">9962774</data>
    </edge>
    <edge source="SGP" target="VNM">
      <data key="d0">13849881</data>
    </edge>
    <edge source="SGP" target="ZAF">
      <data key="d0">4082371</data>
    </edge>
    <edge source="SGP" target="ESP">
      <data key="d0">287706</data>
    </edge>
    <edge source="SGP" target="SWE">
      <data key="d0">4450624</data>
    </edge>
    <edge source="SGP" target="THA">
      <data key="d0">26061099</data>
    </edge>
    <edge source="SGP" target="TGO">
      <data key="d0">334302</data>
    </edge>
    <edge source="SGP" target="ARE">
      <data key="d0">1210232</data>
    </edge>
    <edge source="SGP" target="TUR">
      <data key="d0">1076770</data>
    </edge>
    <edge source="SGP" target="UKR">
      <data key="d0">74937</data>
    </edge>
    <edge source="SGP" target="EGY">
      <data key="d0">1003480</data>
    </edge>
    <edge source="SGP" target="GBR">
      <data key="d0">117318</data>
    </edge>
    <edge source="SGP" target="TZA">
      <data key="d0">16087</data>
    </edge>
    <edge source="SGP" target="USA">
      <data key="d0">9775676</data>
    </edge>
    <edge source="VNM" target="DZA">
      <data key="d0">252800</data>
    </edge>
    <edge source="VNM" target="ARG">
      <data key="d0">26315</data>
    </edge>
    <edge source="VNM" target="AUS">
      <data key="d0">52044</data>
    </edge>
    <edge source="VNM" target="BEL">
      <data key="d0">364669</data>
    </edge>
    <edge source="VNM" target="BLR">
      <data key="d0">12034</data>
    </edge>
    <edge source="VNM" target="KHM">
      <data key="d0">3748531</data>
    </edge>
    <edge source="VNM" target="CMR">
      <data key="d0">18144</data>
    </edge>
    <edge source="VNM" target="CAN">
      <data key="d0">20777</data>
    </edge>
    <edge source="VNM" target="LKA">
      <data key="d0">533770</data>
    </edge>
    <edge source="VNM" target="CHL">
      <data key="d0">1331439</data>
    </edge>
    <edge source="VNM" target="CHN">
      <data key="d0">10891033</data>
    </edge>
    <edge source="VNM" target="CRI">
      <data key="d0">43540</data>
    </edge>
    <edge source="VNM" target="CZE">
      <data key="d0">12931450</data>
    </edge>
    <edge source="VNM" target="ECU">
      <data key="d0">33239</data>
    </edge>
    <edge source="VNM" target="FIN">
      <data key="d0">186936</data>
    </edge>
    <edge source="VNM" target="DEU">
      <data key="d0">6926558</data>
    </edge>
    <edge source="VNM" target="HKG">
      <data key="d0">236088</data>
    </edge>
    <edge source="VNM" target="IDN">
      <data key="d0">429434</data>
    </edge>
    <edge source="VNM" target="ISR">
      <data key="d0">1114998</data>
    </edge>
    <edge source="VNM" target="ITA">
      <data key="d0">7430870</data>
    </edge>
    <edge source="VNM" target="JPN">
      <data key="d0">91461936</data>
    </edge>
    <edge source="VNM" target="KAZ">
      <data key="d0">81588</data>
    </edge>
    <edge source="VNM" target="JOR">
      <data key="d0">454224</data>
    </edge>
    <edge source="VNM" target="KOR">
      <data key="d0">13410202</data>
    </edge>
    <edge source="VNM" target="LVA">
      <data key="d0">22200</data>
    </edge>
    <edge source="VNM" target="LTU">
      <data key="d0">434994</data>
    </edge>
    <edge source="VNM" target="MYS">
      <data key="d0">850638</data>
    </edge>
    <edge source="VNM" target="MAR">
      <data key="d0">880546</data>
    </edge>
    <edge source="VNM" target="NLD">
      <data key="d0">2180414</data>
    </edge>
    <edge source="VNM" target="NZL">
      <data key="d0">80044</data>
    </edge>
    <edge source="VNM" target="PAK">
      <data key="d0">1194595</data>
    </edge>
    <edge source="VNM" target="PER">
      <data key="d0">16500</data>
    </edge>
    <edge source="VNM" target="PHL">
      <data key="d0">1058845</data>
    </edge>
    <edge source="VNM" target="POL">
      <data key="d0">47800</data>
    </edge>
    <edge source="VNM" target="RUS">
      <data key="d0">1618113</data>
    </edge>
    <edge source="VNM" target="IND">
      <data key="d0">57057299</data>
    </edge>
    <edge source="VNM" target="SGP">
      <data key="d0">875239</data>
    </edge>
    <edge source="VNM" target="ZAF">
      <data key="d0">5414601</data>
    </edge>
    <edge source="VNM" target="ESP">
      <data key="d0">15147</data>
    </edge>
    <edge source="VNM" target="THA">
      <data key="d0">1848099</data>
    </edge>
    <edge source="VNM" target="ARE">
      <data key="d0">945097</data>
    </edge>
    <edge source="VNM" target="TUN">
      <data key="d0">77948</data>
    </edge>
    <edge source="VNM" target="TUR">
      <data key="d0">43650</data>
    </edge>
    <edge source="VNM" target="UKR">
      <data key="d0">59971</data>
    </edge>
    <edge source="VNM" target="EGY">
      <data key="d0">3284004</data>
    </edge>
    <edge source="VNM" target="USA">
      <data key="d0">7397983</data>
    </edge>
    <edge source="VNM" target="BFA">
      <data key="d0">12458</data>
    </edge>
    <edge source="ZAF" target="ARG">
      <data key="d0">1339202</data>
    </edge>
    <edge source="ZAF" target="AUS">
      <data key="d0">13202798</data>
    </edge>
    <edge source="ZAF" target="BEL">
      <data key="d0">56069819</data>
    </edge>
    <edge source="ZAF" target="BWA">
      <data key="d0">13251531</data>
    </edge>
    <edge source="ZAF" target="BRA">
      <data key="d0">15033201</data>
    </edge>
    <edge source="ZAF" target="CMR">
      <data key="d0">457208</data>
    </edge>
    <edge source="ZAF" target="CAN">
      <data key="d0">9478266</data>
    </edge>
    <edge source="ZAF" target="LKA">
      <data key="d0">17097</data>
    </edge>
    <edge source="ZAF" target="CHL">
      <data key="d0">485966</data>
    </edge>
    <edge source="ZAF" target="CHN">
      <data key="d0">35519999</data>
    </edge>
    <edge source="ZAF" target="COL">
      <data key="d0">177062</data>
    </edge>
    <edge source="ZAF" target="CRI">
      <data key="d0">236063</data>
    </edge>
    <edge source="ZAF" target="BEN">
      <data key="d0">47758</data>
    </edge>
    <edge source="ZAF" target="DNK">
      <data key="d0">2642314</data>
    </edge>
    <edge source="ZAF" target="ETH">
      <data key="d0">93278</data>
    </edge>
    <edge source="ZAF" target="FIN">
      <data key="d0">54263</data>
    </edge>
    <edge source="ZAF" target="FRA">
      <data key="d0">37030231</data>
    </edge>
    <edge source="ZAF" target="DEU">
      <data key="d0">22385587</data>
    </edge>
    <edge source="ZAF" target="GHA">
      <data key="d0">2275978</data>
    </edge>
    <edge source="ZAF" target="GRC">
      <data key="d0">153427</data>
    </edge>
    <edge source="ZAF" target="GTM">
      <data key="d0">521667</data>
    </edge>
    <edge source="ZAF" target="HKG">
      <data key="d0">1978629</data>
    </edge>
    <edge source="ZAF" target="HUN">
      <data key="d0">427666</data>
    </edge>
    <edge source="ZAF" target="IDN">
      <data key="d0">25125708</data>
    </edge>
    <edge source="ZAF" target="IRL">
      <data key="d0">18373</data>
    </edge>
    <edge source="ZAF" target="ISR">
      <data key="d0">3169564</data>
    </edge>
    <edge source="ZAF" target="ITA">
      <data key="d0">4893740</data>
    </edge>
    <edge source="ZAF" target="CIV">
      <data key="d0">876045</data>
    </edge>
    <edge source="ZAF" target="JPN">
      <data key="d0">59471873</data>
    </edge>
    <edge source="ZAF" target="KAZ">
      <data key="d0">17610</data>
    </edge>
    <edge source="ZAF" target="JOR">
      <data key="d0">23538</data>
    </edge>
    <edge source="ZAF" target="KOR">
      <data key="d0">27983386</data>
    </edge>
    <edge source="ZAF" target="LTU">
      <data key="d0">14692358</data>
    </edge>
    <edge source="ZAF" target="MDG">
      <data key="d0">877027</data>
    </edge>
    <edge source="ZAF" target="MWI">
      <data key="d0">4141370</data>
    </edge>
    <edge source="ZAF" target="MYS">
      <data key="d0">687179</data>
    </edge>
    <edge source="ZAF" target="MRT">
      <data key="d0">504515</data>
    </edge>
    <edge source="ZAF" target="MUS">
      <data key="d0">1968867</data>
    </edge>
    <edge source="ZAF" target="MEX">
      <data key="d0">1607274</data>
    </edge>
    <edge source="ZAF" target="MAR">
      <data key="d0">646447</data>
    </edge>
    <edge source="ZAF" target="MOZ">
      <data key="d0">11625624</data>
    </edge>
    <edge source="ZAF" target="OMN">
      <data key="d0">584599</data>
    </edge>
    <edge source="ZAF" target="NAM">
      <data key="d0">18245838</data>
    </edge>
    <edge source="ZAF" target="NLD">
      <data key="d0">92341294</data>
    </edge>
    <edge source="ZAF" target="NZL">
      <data key="d0">7804677</data>
    </edge>
    <edge source="ZAF" target="PAK">
      <data key="d0">1105696</data>
    </edge>
    <edge source="ZAF" target="PER">
      <data key="d0">379345</data>
    </edge>
    <edge source="ZAF" target="PHL">
      <data key="d0">901191</data>
    </edge>
    <edge source="ZAF" target="POL">
      <data key="d0">532666</data>
    </edge>
    <edge source="ZAF" target="PRT">
      <data key="d0">1268840</data>
    </edge>
    <edge source="ZAF" target="ROU">
      <data key="d0">11693</data>
    </edge>
    <edge source="ZAF" target="RUS">
      <data key="d0">1627227</data>
    </edge>
    <edge source="ZAF" target="SAU">
      <data key="d0">15891361</data>
    </edge>
    <edge source="ZAF" target="SEN">
      <data key="d0">896658</data>
    </edge>
    <edge source="ZAF" target="IND">
      <data key="d0">121760427</data>
    </edge>
    <edge source="ZAF" target="SGP">
      <data key="d0">5790681</data>
    </edge>
    <edge source="ZAF" target="VNM">
      <data key="d0">448374</data>
    </edge>
    <edge source="ZAF" target="ZWE">
      <data key="d0">42645322</data>
    </edge>
    <edge source="ZAF" target="ESP">
      <data key="d0">1146833</data>
    </edge>
    <edge source="ZAF" target="SWE">
      <data key="d0">37210</data>
    </edge>
    <edge source="ZAF" target="CHE">
      <data key="d0">411798</data>
    </edge>
    <edge source="ZAF" target="THA">
      <data key="d0">5614229</data>
    </edge>
    <edge source="ZAF" target="TGO">
      <data key="d0">152344</data>
    </edge>
    <edge source="ZAF" target="ARE">
      <data key="d0">12324550</data>
    </edge>
    <edge source="ZAF" target="TUN">
      <data key="d0">78553</data>
    </edge>
    <edge source="ZAF" target="TUR">
      <data key="d0">8176379</data>
    </edge>
    <edge source="ZAF" target="UGA">
      <data key="d0">458882</data>
    </edge>
    <edge source="ZAF" target="EGY">
      <data key="d0">3075900</data>
    </edge>
    <edge source="ZAF" target="GBR">
      <data key="d0">17078402</data>
    </edge>
    <edge source="ZAF" target="TZA">
      <data key="d0">3421522</data>
    </edge>
    <edge source="ZAF" target="USA">
      <data key="d0">247703946</data>
    </edge>
    <edge source="ZAF" target="BFA">
      <data key="d0">272043</data>
    </edge>
    <edge source="ZAF" target="URY">
      <data key="d0">57460</data>
    </edge>
    <edge source="THA" target="DZA">
      <data key="d0">318150</data>
    </edge>
    <edge source="THA" target="ARG">
      <data key="d0">257815</data>
    </edge>
    <edge source="THA" target="AUS">
      <data key="d0">19267122</data>
    </edge>
    <edge source="THA" target="AUT">
      <data key="d0">163744</data>
    </edge>
    <edge source="THA" target="BEL">
      <data key="d0">10242</data>
    </edge>
    <edge source="THA" target="BRA">
      <data key="d0">1129716</data>
    </edge>
    <edge source="THA" target="BGR">
      <data key="d0">100357</data>
    </edge>
    <edge source="THA" target="KHM">
      <data key="d0">3692990</data>
    </edge>
    <edge source="THA" target="CAN">
      <data key="d0">1336835</data>
    </edge>
    <edge source="THA" target="LKA">
      <data key="d0">4913303</data>
    </edge>
    <edge source="THA" target="CHL">
      <data key="d0">24006</data>
    </edge>
    <edge source="THA" target="CHN">
      <data key="d0">19142056</data>
    </edge>
    <edge source="THA" target="COL">
      <data key="d0">71790</data>
    </edge>
    <edge source="THA" target="DNK">
      <data key="d0">116812</data>
    </edge>
    <edge source="THA" target="ECU">
      <data key="d0">231723</data>
    </edge>
    <edge source="THA" target="ETH">
      <data key="d0">11200</data>
    </edge>
    <edge source="THA" target="FIN">
      <data key="d0">11620</data>
    </edge>
    <edge source="THA" target="FRA">
      <data key="d0">116550</data>
    </edge>
    <edge source="THA" target="DEU">
      <data key="d0">6406427</data>
    </edge>
    <edge source="THA" target="GHA">
      <data key="d0">279291</data>
    </edge>
    <edge source="THA" target="HKG">
      <data key="d0">1196835</data>
    </edge>
    <edge source="THA" target="HUN">
      <data key="d0">137927</data>
    </edge>
    <edge source="THA" target="IDN">
      <data key="d0">38628942</data>
    </edge>
    <edge source="THA" target="ISR">
      <data key="d0">16462</data>
    </edge>
    <edge source="THA" target="ITA">
      <data key="d0">232975</data>
    </edge>
    <edge source="THA" target="JPN">
      <data key="d0">164072962</data>
    </edge>
    <edge source="THA" target="JOR">
      <data key="d0">458097</data>
    </edge>
    <edge source="THA" target="KOR">
      <data key="d0">20243698</data>
    </edge>
    <edge source="THA" target="LVA">
      <data key="d0">238084</data>
    </edge>
    <edge source="THA" target="MDG">
      <data key="d0">13038</data>
    </edge>
    <edge source="THA" target="MYS">
      <data key="d0">51113544</data>
    </edge>
    <edge source="THA" target="MUS">
      <data key="d0">162140</data>
    </edge>
    <edge source="THA" target="MEX">
      <data key="d0">4091835</data>
    </edge>
    <edge source="THA" target="MAR">
      <data key="d0">26550</data>
    </edge>
    <edge source="THA" target="OMN">
      <data key="d0">214897</data>
    </edge>
    <edge source="THA" target="NLD">
      <data key="d0">42487891</data>
    </edge>
    <edge source="THA" target="NZL">
      <data key="d0">5335594</data>
    </edge>
    <edge source="THA" target="NOR">
      <data key="d0">1220584</data>
    </edge>
    <edge source="THA" target="PAK">
      <data key="d0">5610730</data>
    </edge>
    <edge source="THA" target="PHL">
      <data key="d0">35674357</data>
    </edge>
    <edge source="THA" target="POL">
      <data key="d0">2505707</data>
    </edge>
    <edge source="THA" target="PRT">
      <data key="d0">105223</data>
    </edge>
    <edge source="THA" target="ROU">
      <data key="d0">83337</data>
    </edge>
    <edge source="THA" target="RUS">
      <data key="d0">421666</data>
    </edge>
    <edge source="THA" target="SAU">
      <data key="d0">1785867</data>
    </edge>
    <edge source="THA" target="IND">
      <data key="d0">35203637</data>
    </edge>
    <edge source="THA" target="SGP">
      <data key="d0">11742400</data>
    </edge>
    <edge source="THA" target="SVK">
      <data key="d0">31466</data>
    </edge>
    <edge source="THA" target="VNM">
      <data key="d0">45310458</data>
    </edge>
    <edge source="THA" target="SVN">
      <data key="d0">375840</data>
    </edge>
    <edge source="THA" target="ZAF">
      <data key="d0">4555405</data>
    </edge>
    <edge source="THA" target="ESP">
      <data key="d0">3238421</data>
    </edge>
    <edge source="THA" target="SWE">
      <data key="d0">373523</data>
    </edge>
    <edge source="THA" target="CHE">
      <data key="d0">1725262</data>
    </edge>
    <edge source="THA" target="ARE">
      <data key="d0">1962519</data>
    </edge>
    <edge source="THA" target="TUN">
      <data key="d0">55935</data>
    </edge>
    <edge source="THA" target="TUR">
      <data key="d0">4132724</data>
    </edge>
    <edge source="THA" target="EGY">
      <data key="d0">400356</data>
    </edge>
    <edge source="THA" target="GBR">
      <data key="d0">11041572</data>
    </edge>
    <edge source="THA" target="TZA">
      <data key="d0">156060</data>
    </edge>
    <edge source="THA" target="USA">
      <data key="d0">36233439</data>
    </edge>
    <edge source="EGY" target="DZA">
      <data key="d0">3902703</data>
    </edge>
    <edge source="EGY" target="ARG">
      <data key="d0">36204</data>
    </edge>
    <edge source="EGY" target="AUS">
      <data key="d0">17982595</data>
    </edge>
    <edge source="EGY" target="BEL">
      <data key="d0">36904417</data>
    </edge>
    <edge source="EGY" target="BRA">
      <data key="d0">38558</data>
    </edge>
    <edge source="EGY" target="BGR">
      <data key="d0">80008</data>
    </edge>
    <edge source="EGY" target="CMR">
      <data key="d0">195573</data>
    </edge>
    <edge source="EGY" target="CAN">
      <data key="d0">30150</data>
    </edge>
    <edge source="EGY" target="LKA">
      <data key="d0">51230</data>
    </edge>
    <edge source="EGY" target="CHL">
      <data key="d0">16991</data>
    </edge>
    <edge source="EGY" target="CHN">
      <data key="d0">3078162</data>
    </edge>
    <edge source="EGY" target="COL">
      <data key="d0">1121886</data>
    </edge>
    <edge source="EGY" target="CRI">
      <data key="d0">23729</data>
    </edge>
    <edge source="EGY" target="CZE">
      <data key="d0">103367</data>
    </edge>
    <edge source="EGY" target="BEN">
      <data key="d0">52430</data>
    </edge>
    <edge source="EGY" target="ETH">
      <data key="d0">696871</data>
    </edge>
    <edge source="EGY" target="FIN">
      <data key="d0">20095</data>
    </edge>
    <edge source="EGY" target="FRA">
      <data key="d0">36433573</data>
    </edge>
    <edge source="EGY" target="GMB">
      <data key="d0">57903</data>
    </edge>
    <edge source="EGY" target="PSE">
      <data key="d0">3310116</data>
    </edge>
    <edge source="EGY" target="DEU">
      <data key="d0">1145231</data>
    </edge>
    <edge source="EGY" target="GHA">
      <data key="d0">4673811</data>
    </edge>
    <edge source="EGY" target="GRC">
      <data key="d0">3542416</data>
    </edge>
    <edge source="EGY" target="HND">
      <data key="d0">17761</data>
    </edge>
    <edge source="EGY" target="HUN">
      <data key="d0">420733</data>
    </edge>
    <edge source="EGY" target="IRL">
      <data key="d0">5839672</data>
    </edge>
    <edge source="EGY" target="ISR">
      <data key="d0">3941537</data>
    </edge>
    <edge source="EGY" target="ITA">
      <data key="d0">16325375</data>
    </edge>
    <edge source="EGY" target="CIV">
      <data key="d0">2353761</data>
    </edge>
    <edge source="EGY" target="JOR">
      <data key="d0">1498515</data>
    </edge>
    <edge source="EGY" target="KOR">
      <data key="d0">195142</data>
    </edge>
    <edge source="EGY" target="LBN">
      <data key="d0">1022928</data>
    </edge>
    <edge source="EGY" target="MYS">
      <data key="d0">1636280</data>
    </edge>
    <edge source="EGY" target="MRT">
      <data key="d0">256318</data>
    </edge>
    <edge source="EGY" target="MUS">
      <data key="d0">156429</data>
    </edge>
    <edge source="EGY" target="MAR">
      <data key="d0">23368355</data>
    </edge>
    <edge source="EGY" target="MOZ">
      <data key="d0">118298</data>
    </edge>
    <edge source="EGY" target="OMN">
      <data key="d0">128506</data>
    </edge>
    <edge source="EGY" target="NLD">
      <data key="d0">10898681</data>
    </edge>
    <edge source="EGY" target="NER">
      <data key="d0">31293</data>
    </edge>
    <edge source="EGY" target="PAK">
      <data key="d0">128472</data>
    </edge>
    <edge source="EGY" target="PHL">
      <data key="d0">3303326</data>
    </edge>
    <edge source="EGY" target="POL">
      <data key="d0">114249</data>
    </edge>
    <edge source="EGY" target="PRT">
      <data key="d0">5082081</data>
    </edge>
    <edge source="EGY" target="ROU">
      <data key="d0">984996</data>
    </edge>
    <edge source="EGY" target="SAU">
      <data key="d0">3882415</data>
    </edge>
    <edge source="EGY" target="SEN">
      <data key="d0">710466</data>
    </edge>
    <edge source="EGY" target="IND">
      <data key="d0">19938110</data>
    </edge>
    <edge source="EGY" target="SVN">
      <data key="d0">146192</data>
    </edge>
    <edge source="EGY" target="ZAF">
      <data key="d0">3896791</data>
    </edge>
    <edge source="EGY" target="ESP">
      <data key="d0">58384491</data>
    </edge>
    <edge source="EGY" target="SWE">
      <data key="d0">1628552</data>
    </edge>
    <edge source="EGY" target="THA">
      <data key="d0">6061436</data>
    </edge>
    <edge source="EGY" target="TGO">
      <data key="d0">34214</data>
    </edge>
    <edge source="EGY" target="ARE">
      <data key="d0">1752686</data>
    </edge>
    <edge source="EGY" target="TUN">
      <data key="d0">5866704</data>
    </edge>
    <edge source="EGY" target="TUR">
      <data key="d0">162670097</data>
    </edge>
    <edge source="EGY" target="UGA">
      <data key="d0">112814</data>
    </edge>
    <edge source="EGY" target="UKR">
      <data key="d0">171097</data>
    </edge>
    <edge source="EGY" target="GBR">
      <data key="d0">19291217</data>
    </edge>
    <edge source="EGY" target="TZA">
      <data key="d0">2037667</data>
    </edge>
    <edge source="EGY" target="USA">
      <data key="d0">9817367</data>
    </edge>
    <edge source="EGY" target="BFA">
      <data key="d0">85819</data>
    </edge>
    <edge source="EGY" target="URY">
      <data key="d0">10517</data>
    </edge>
    <edge source="GBR" target="DZA">
      <data key="d0">615811</data>
    </edge>
    <edge source="GBR" target="AZE">
      <data key="d0">719686</data>
    </edge>
    <edge source="GBR" target="ARG">
      <data key="d0">28231857</data>
    </edge>
    <edge source="GBR" target="AUS">
      <data key="d0">5765172</data>
    </edge>
    <edge source="GBR" target="AUT">
      <data key="d0">28504166</data>
    </edge>
    <edge source="GBR" target="ARM">
      <data key="d0">19150</data>
    </edge>
    <edge source="GBR" target="BEL">
      <data key="d0">63889854</data>
    </edge>
    <edge source="GBR" target="BRA">
      <data key="d0">15494502</data>
    </edge>
    <edge source="GBR" target="BGR">
      <data key="d0">3640565</data>
    </edge>
    <edge source="GBR" target="BLR">
      <data key="d0">174878</data>
    </edge>
    <edge source="GBR" target="CMR">
      <data key="d0">3402867</data>
    </edge>
    <edge source="GBR" target="CAN">
      <data key="d0">12013366</data>
    </edge>
    <edge source="GBR" target="LKA">
      <data key="d0">1864434</data>
    </edge>
    <edge source="GBR" target="CHL">
      <data key="d0">143514</data>
    </edge>
    <edge source="GBR" target="CHN">
      <data key="d0">35336895</data>
    </edge>
    <edge source="GBR" target="COL">
      <data key="d0">2545394</data>
    </edge>
    <edge source="GBR" target="CRI">
      <data key="d0">21140</data>
    </edge>
    <edge source="GBR" target="HRV">
      <data key="d0">240517</data>
    </edge>
    <edge source="GBR" target="CZE">
      <data key="d0">28650950</data>
    </edge>
    <edge source="GBR" target="BEN">
      <data key="d0">75261</data>
    </edge>
    <edge source="GBR" target="DNK">
      <data key="d0">13066143</data>
    </edge>
    <edge source="GBR" target="ECU">
      <data key="d0">142363</data>
    </edge>
    <edge source="GBR" target="SLV">
      <data key="d0">66389</data>
    </edge>
    <edge source="GBR" target="ETH">
      <data key="d0">146074</data>
    </edge>
    <edge source="GBR" target="EST">
      <data key="d0">734174</data>
    </edge>
    <edge source="GBR" target="FIN">
      <data key="d0">3108948</data>
    </edge>
    <edge source="GBR" target="FRA">
      <data key="d0">326482030</data>
    </edge>
    <edge source="GBR" target="GEO">
      <data key="d0">118183</data>
    </edge>
    <edge source="GBR" target="GMB">
      <data key="d0">35570</data>
    </edge>
    <edge source="GBR" target="DEU">
      <data key="d0">269348998</data>
    </edge>
    <edge source="GBR" target="GHA">
      <data key="d0">3057512</data>
    </edge>
    <edge source="GBR" target="GRC">
      <data key="d0">1657497</data>
    </edge>
    <edge source="GBR" target="GTM">
      <data key="d0">25624</data>
    </edge>
    <edge source="GBR" target="HND">
      <data key="d0">110537</data>
    </edge>
    <edge source="GBR" target="HKG">
      <data key="d0">12317299</data>
    </edge>
    <edge source="GBR" target="HUN">
      <data key="d0">1884206</data>
    </edge>
    <edge source="GBR" target="IDN">
      <data key="d0">2346670</data>
    </edge>
    <edge source="GBR" target="IRL">
      <data key="d0">43688476</data>
    </edge>
    <edge source="GBR" target="ISR">
      <data key="d0">3870073</data>
    </edge>
    <edge source="GBR" target="ITA">
      <data key="d0">33606734</data>
    </edge>
    <edge source="GBR" target="CIV">
      <data key="d0">271318</data>
    </edge>
    <edge source="GBR" target="JAM">
      <data key="d0">69234</data>
    </edge>
    <edge source="GBR" target="JPN">
      <data key="d0">43997029</data>
    </edge>
    <edge source="GBR" target="KAZ">
      <data key="d0">800445</data>
    </edge>
    <edge source="GBR" target="JOR">
      <data key="d0">464189</data>
    </edge>
    <edge source="GBR" target="KOR">
      <data key="d0">11577159</data>
    </edge>
    <edge source="GBR" target="LBN">
      <data key="d0">102115</data>
    </edge>
    <edge source="GBR" target="LVA">
      <data key="d0">1007892</data>
    </edge>
    <edge source="GBR" target="LTU">
      <data key="d0">1112510</data>
    </edge>
    <edge source="GBR" target="MDG">
      <data key="d0">21439</data>
    </edge>
    <edge source="GBR" target="MWI">
      <data key="d0">298567</data>
    </edge>
    <edge source="GBR" target="MYS">
      <data key="d0">7797263</data>
    </edge>
    <edge source="GBR" target="MRT">
      <data key="d0">136444</data>
    </edge>
    <edge source="GBR" target="MUS">
      <data key="d0">44214</data>
    </edge>
    <edge source="GBR" target="MEX">
      <data key="d0">3286267</data>
    </edge>
    <edge source="GBR" target="MAR">
      <data key="d0">648676</data>
    </edge>
    <edge source="GBR" target="MOZ">
      <data key="d0">26712</data>
    </edge>
    <edge source="GBR" target="OMN">
      <data key="d0">1532037</data>
    </edge>
    <edge source="GBR" target="NAM">
      <data key="d0">35793</data>
    </edge>
    <edge source="GBR" target="NLD">
      <data key="d0">78716816</data>
    </edge>
    <edge source="GBR" target="NZL">
      <data key="d0">1171487</data>
    </edge>
    <edge source="GBR" target="NIC">
      <data key="d0">27653</data>
    </edge>
    <edge source="GBR" target="NOR">
      <data key="d0">24814034</data>
    </edge>
    <edge source="GBR" target="PAK">
      <data key="d0">2061304</data>
    </edge>
    <edge source="GBR" target="PAN">
      <data key="d0">82516</data>
    </edge>
    <edge source="GBR" target="PER">
      <data key="d0">298402</data>
    </edge>
    <edge source="GBR" target="PHL">
      <data key="d0">7210763</data>
    </edge>
    <edge source="GBR" target="POL">
      <data key="d0">16027259</data>
    </edge>
    <edge source="GBR" target="PRT">
      <data key="d0">14636376</data>
    </edge>
    <edge source="GBR" target="ROU">
      <data key="d0">1053567</data>
    </edge>
    <edge source="GBR" target="RUS">
      <data key="d0">12316244</data>
    </edge>
    <edge source="GBR" target="SAU">
      <data key="d0">14284108</data>
    </edge>
    <edge source="GBR" target="SEN">
      <data key="d0">89817</data>
    </edge>
    <edge source="GBR" target="SRB">
      <data key="d0">1503281</data>
    </edge>
    <edge source="GBR" target="IND">
      <data key="d0">56321057</data>
    </edge>
    <edge source="GBR" target="SGP">
      <data key="d0">4902502</data>
    </edge>
    <edge source="GBR" target="SVK">
      <data key="d0">2507207</data>
    </edge>
    <edge source="GBR" target="VNM">
      <data key="d0">1516466</data>
    </edge>
    <edge source="GBR" target="SVN">
      <data key="d0">541926</data>
    </edge>
    <edge source="GBR" target="ZAF">
      <data key="d0">7749029</data>
    </edge>
    <edge source="GBR" target="ZWE">
      <data key="d0">32157</data>
    </edge>
    <edge source="GBR" target="ESP">
      <data key="d0">27693357</data>
    </edge>
    <edge source="GBR" target="SWE">
      <data key="d0">10158964</data>
    </edge>
    <edge source="GBR" target="CHE">
      <data key="d0">22922657</data>
    </edge>
    <edge source="GBR" target="THA">
      <data key="d0">7126675</data>
    </edge>
    <edge source="GBR" target="TGO">
      <data key="d0">21000</data>
    </edge>
    <edge source="GBR" target="ARE">
      <data key="d0">4506044</data>
    </edge>
    <edge source="GBR" target="TUN">
      <data key="d0">315403</data>
    </edge>
    <edge source="GBR" target="TUR">
      <data key="d0">7366697</data>
    </edge>
    <edge source="GBR" target="UGA">
      <data key="d0">2325505</data>
    </edge>
    <edge source="GBR" target="UKR">
      <data key="d0">1961055</data>
    </edge>
    <edge source="GBR" target="MKD">
      <data key="d0">88984204</data>
    </edge>
    <edge source="GBR" target="EGY">
      <data key="d0">2591614</data>
    </edge>
    <edge source="GBR" target="TZA">
      <data key="d0">283701</data>
    </edge>
    <edge source="GBR" target="USA">
      <data key="d0">126063304</data>
    </edge>
    <edge source="URY" target="ARG">
      <data key="d0">1118310</data>
    </edge>
    <edge source="URY" target="BOL">
      <data key="d0">752178</data>
    </edge>
    <edge source="URY" target="BRA">
      <data key="d0">13064805</data>
    </edge>
    <edge source="URY" target="CHL">
      <data key="d0">175581</data>
    </edge>
    <edge source="URY" target="COL">
      <data key="d0">733926</data>
    </edge>
    <edge source="URY" target="CRI">
      <data key="d0">69827</data>
    </edge>
    <edge source="URY" target="ECU">
      <data key="d0">474511</data>
    </edge>
    <edge source="URY" target="SLV">
      <data key="d0">142234</data>
    </edge>
    <edge source="URY" target="GTM">
      <data key="d0">121622</data>
    </edge>
    <edge source="URY" target="HND">
      <data key="d0">49543</data>
    </edge>
    <edge source="URY" target="ISR">
      <data key="d0">18655</data>
    </edge>
    <edge source="URY" target="ITA">
      <data key="d0">44700</data>
    </edge>
    <edge source="URY" target="MEX">
      <data key="d0">1234225</data>
    </edge>
    <edge source="URY" target="PAN">
      <data key="d0">279388</data>
    </edge>
    <edge source="URY" target="PRY">
      <data key="d0">1806769</data>
    </edge>
    <edge source="URY" target="PER">
      <data key="d0">651433</data>
    </edge>
    <edge source="URY" target="ZAF">
      <data key="d0">15293</data>
    </edge>
    <edge source="URY" target="USA">
      <data key="d0">20675</data>
    </edge>
    <edge source="ARM" target="BLR">
      <data key="d0">68726</data>
    </edge>
    <edge source="ARM" target="GEO">
      <data key="d0">19555</data>
    </edge>
    <edge source="ARM" target="HKG">
      <data key="d0">959812</data>
    </edge>
    <edge source="ARM" target="THA">
      <data key="d0">590699</data>
    </edge>
    <edge source="BLR" target="AZE">
      <data key="d0">119100</data>
    </edge>
    <edge source="BLR" target="BEL">
      <data key="d0">124300</data>
    </edge>
    <edge source="BLR" target="BRA">
      <data key="d0">67300</data>
    </edge>
    <edge source="BLR" target="CZE">
      <data key="d0">22200</data>
    </edge>
    <edge source="BLR" target="EST">
      <data key="d0">283200</data>
    </edge>
    <edge source="BLR" target="FIN">
      <data key="d0">34200</data>
    </edge>
    <edge source="BLR" target="FRA">
      <data key="d0">107700</data>
    </edge>
    <edge source="BLR" target="DEU">
      <data key="d0">2828700</data>
    </edge>
    <edge source="BLR" target="ITA">
      <data key="d0">414900</data>
    </edge>
    <edge source="BLR" target="KAZ">
      <data key="d0">259300</data>
    </edge>
    <edge source="BLR" target="KOR">
      <data key="d0">15800</data>
    </edge>
    <edge source="BLR" target="LVA">
      <data key="d0">113200</data>
    </edge>
    <edge source="BLR" target="LTU">
      <data key="d0">3268500</data>
    </edge>
    <edge source="BLR" target="MYS">
      <data key="d0">97500</data>
    </edge>
    <edge source="BLR" target="NLD">
      <data key="d0">36100</data>
    </edge>
    <edge source="BLR" target="POL">
      <data key="d0">1490200</data>
    </edge>
    <edge source="BLR" target="RUS">
      <data key="d0">12117300</data>
    </edge>
    <edge source="BLR" target="IND">
      <data key="d0">867200</data>
    </edge>
    <edge source="BLR" target="VNM">
      <data key="d0">63100</data>
    </edge>
    <edge source="BLR" target="TUR">
      <data key="d0">622900</data>
    </edge>
    <edge source="BLR" target="UKR">
      <data key="d0">2952800</data>
    </edge>
    <edge source="BLR" target="USA">
      <data key="d0">42400</data>
    </edge>
    <edge source="GEO" target="AZE">
      <data key="d0">322741</data>
    </edge>
    <edge source="GEO" target="ARG">
      <data key="d0">127482</data>
    </edge>
    <edge source="GEO" target="AUS">
      <data key="d0">135470</data>
    </edge>
    <edge source="GEO" target="ARM">
      <data key="d0">3223059</data>
    </edge>
    <edge source="GEO" target="BOL">
      <data key="d0">9486277</data>
    </edge>
    <edge source="GEO" target="BGR">
      <data key="d0">145688</data>
    </edge>
    <edge source="GEO" target="CHL">
      <data key="d0">929916</data>
    </edge>
    <edge source="GEO" target="COL">
      <data key="d0">3046798</data>
    </edge>
    <edge source="GEO" target="CZE">
      <data key="d0">60520</data>
    </edge>
    <edge source="GEO" target="DNK">
      <data key="d0">20280</data>
    </edge>
    <edge source="GEO" target="ECU">
      <data key="d0">1538840</data>
    </edge>
    <edge source="GEO" target="DEU">
      <data key="d0">143200</data>
    </edge>
    <edge source="GEO" target="GHA">
      <data key="d0">1611656</data>
    </edge>
    <edge source="GEO" target="GTM">
      <data key="d0">167195</data>
    </edge>
    <edge source="GEO" target="HND">
      <data key="d0">221904</data>
    </edge>
    <edge source="GEO" target="IDN">
      <data key="d0">2312712</data>
    </edge>
    <edge source="GEO" target="IRL">
      <data key="d0">81220</data>
    </edge>
    <edge source="GEO" target="ISR">
      <data key="d0">196822</data>
    </edge>
    <edge source="GEO" target="ITA">
      <data key="d0">19920</data>
    </edge>
    <edge source="GEO" target="JOR">
      <data key="d0">42000</data>
    </edge>
    <edge source="GEO" target="LTU">
      <data key="d0">148650</data>
    </edge>
    <edge source="GEO" target="MEX">
      <data key="d0">4515514</data>
    </edge>
    <edge source="GEO" target="NLD">
      <data key="d0">1698750</data>
    </edge>
    <edge source="GEO" target="PAK">
      <data key="d0">63875</data>
    </edge>
    <edge source="GEO" target="PER">
      <data key="d0">2624602</data>
    </edge>
    <edge source="GEO" target="PHL">
      <data key="d0">119981</data>
    </edge>
    <edge source="GEO" target="POL">
      <data key="d0">102480</data>
    </edge>
    <edge source="GEO" target="RUS">
      <data key="d0">1561200</data>
    </edge>
    <edge source="GEO" target="IND">
      <data key="d0">141908</data>
    </edge>
    <edge source="GEO" target="ESP">
      <data key="d0">638094</data>
    </edge>
    <edge source="GEO" target="TUR">
      <data key="d0">556729</data>
    </edge>
    <edge source="GEO" target="UKR">
      <data key="d0">50777</data>
    </edge>
    <edge source="GEO" target="GBR">
      <data key="d0">705590</data>
    </edge>
    <edge source="AZE" target="CHN">
      <data key="d0">3234550</data>
    </edge>
    <edge source="AZE" target="GEO">
      <data key="d0">353408</data>
    </edge>
    <edge source="AZE" target="LVA">
      <data key="d0">655200</data>
    </edge>
    <edge source="AZE" target="NOR">
      <data key="d0">364182</data>
    </edge>
    <edge source="AZE" target="POL">
      <data key="d0">99600</data>
    </edge>
    <edge source="AZE" target="RUS">
      <data key="d0">850100</data>
    </edge>
    <edge source="AZE" target="IND">
      <data key="d0">1604000</data>
    </edge>
    <edge source="AZE" target="UKR">
      <data key="d0">899225</data>
    </edge>
    <edge source="CMR" target="BEL">
      <data key="d0">11625</data>
    </edge>
    <edge source="CMR" target="BRA">
      <data key="d0">198283</data>
    </edge>
    <edge source="CMR" target="CAF">
      <data key="d0">440798</data>
    </edge>
    <edge source="CMR" target="CHN">
      <data key="d0">63326</data>
    </edge>
    <edge source="CMR" target="FRA">
      <data key="d0">988643</data>
    </edge>
    <edge source="CMR" target="GHA">
      <data key="d0">10405</data>
    </edge>
    <edge source="CMR" target="GRC">
      <data key="d0">19660</data>
    </edge>
    <edge source="CMR" target="ITA">
      <data key="d0">719253</data>
    </edge>
    <edge source="CMR" target="CIV">
      <data key="d0">28540</data>
    </edge>
    <edge source="CMR" target="KOR">
      <data key="d0">29203</data>
    </edge>
    <edge source="CMR" target="MYS">
      <data key="d0">140290</data>
    </edge>
    <edge source="CMR" target="NLD">
      <data key="d0">555827</data>
    </edge>
    <edge source="CMR" target="RUS">
      <data key="d0">344906</data>
    </edge>
    <edge source="CMR" target="SEN">
      <data key="d0">39972</data>
    </edge>
    <edge source="CMR" target="IND">
      <data key="d0">168665</data>
    </edge>
    <edge source="CMR" target="SGP">
      <data key="d0">13965</data>
    </edge>
    <edge source="CMR" target="ZAF">
      <data key="d0">227874</data>
    </edge>
    <edge source="CMR" target="SWE">
      <data key="d0">187272</data>
    </edge>
    <edge source="CMR" target="TUN">
      <data key="d0">22234</data>
    </edge>
    <edge source="CMR" target="TUR">
      <data key="d0">89979</data>
    </edge>
    <edge source="CMR" target="EGY">
      <data key="d0">61570</data>
    </edge>
    <edge source="CMR" target="GBR">
      <data key="d0">328066</data>
    </edge>
    <edge source="LKA" target="IDN">
      <data key="d0">56371</data>
    </edge>
    <edge source="LKA" target="MYS">
      <data key="d0">282506</data>
    </edge>
    <edge source="LKA" target="PAK">
      <data key="d0">77057</data>
    </edge>
    <edge source="LKA" target="SAU">
      <data key="d0">223613</data>
    </edge>
    <edge source="LKA" target="IND">
      <data key="d0">4891672</data>
    </edge>
    <edge source="LKA" target="SGP">
      <data key="d0">178096</data>
    </edge>
    <edge source="LKA" target="ZAF">
      <data key="d0">242336</data>
    </edge>
    <edge source="LKA" target="THA">
      <data key="d0">448676</data>
    </edge>
    <edge source="LKA" target="ARE">
      <data key="d0">1492398</data>
    </edge>
    <edge source="LKA" target="TUR">
      <data key="d0">3011326</data>
    </edge>
    <edge source="LKA" target="EGY">
      <data key="d0">173570</data>
    </edge>
    <edge source="LKA" target="TZA">
      <data key="d0">28800</data>
    </edge>
    <edge source="DNK" target="ARG">
      <data key="d0">145400</data>
    </edge>
    <edge source="DNK" target="AUS">
      <data key="d0">301301</data>
    </edge>
    <edge source="DNK" target="AUT">
      <data key="d0">1105100</data>
    </edge>
    <edge source="DNK" target="BEL">
      <data key="d0">3772762</data>
    </edge>
    <edge source="DNK" target="BRA">
      <data key="d0">212581</data>
    </edge>
    <edge source="DNK" target="BGR">
      <data key="d0">87209</data>
    </edge>
    <edge source="DNK" target="KHM">
      <data key="d0">10365</data>
    </edge>
    <edge source="DNK" target="CAN">
      <data key="d0">856168</data>
    </edge>
    <edge source="DNK" target="LKA">
      <data key="d0">33353</data>
    </edge>
    <edge source="DNK" target="CHN">
      <data key="d0">540543</data>
    </edge>
    <edge source="DNK" target="COL">
      <data key="d0">537664</data>
    </edge>
    <edge source="DNK" target="CRI">
      <data key="d0">577320</data>
    </edge>
    <edge source="DNK" target="CZE">
      <data key="d0">1033387</data>
    </edge>
    <edge source="DNK" target="ECU">
      <data key="d0">8277206</data>
    </edge>
    <edge source="DNK" target="ETH">
      <data key="d0">31070</data>
    </edge>
    <edge source="DNK" target="EST">
      <data key="d0">186488</data>
    </edge>
    <edge source="DNK" target="FIN">
      <data key="d0">6976385</data>
    </edge>
    <edge source="DNK" target="FRA">
      <data key="d0">2204862</data>
    </edge>
    <edge source="DNK" target="DEU">
      <data key="d0">25046185</data>
    </edge>
    <edge source="DNK" target="GHA">
      <data key="d0">15471</data>
    </edge>
    <edge source="DNK" target="GRC">
      <data key="d0">77856</data>
    </edge>
    <edge source="DNK" target="GTM">
      <data key="d0">13802</data>
    </edge>
    <edge source="DNK" target="HKG">
      <data key="d0">17467</data>
    </edge>
    <edge source="DNK" target="HUN">
      <data key="d0">2689958</data>
    </edge>
    <edge source="DNK" target="IDN">
      <data key="d0">166030</data>
    </edge>
    <edge source="DNK" target="IRL">
      <data key="d0">68961</data>
    </edge>
    <edge source="DNK" target="ISR">
      <data key="d0">61273</data>
    </edge>
    <edge source="DNK" target="ITA">
      <data key="d0">2350047</data>
    </edge>
    <edge source="DNK" target="JPN">
      <data key="d0">81503</data>
    </edge>
    <edge source="DNK" target="KAZ">
      <data key="d0">41359</data>
    </edge>
    <edge source="DNK" target="KOR">
      <data key="d0">159394</data>
    </edge>
    <edge source="DNK" target="LVA">
      <data key="d0">313197</data>
    </edge>
    <edge source="DNK" target="LTU">
      <data key="d0">290226</data>
    </edge>
    <edge source="DNK" target="MWI">
      <data key="d0">23574</data>
    </edge>
    <edge source="DNK" target="MYS">
      <data key="d0">215979</data>
    </edge>
    <edge source="DNK" target="MEX">
      <data key="d0">64907</data>
    </edge>
    <edge source="DNK" target="MAR">
      <data key="d0">94317</data>
    </edge>
    <edge source="DNK" target="OMN">
      <data key="d0">14656</data>
    </edge>
    <edge source="DNK" target="NLD">
      <data key="d0">2757980</data>
    </edge>
    <edge source="DNK" target="NZL">
      <data key="d0">29791</data>
    </edge>
    <edge source="DNK" target="NOR">
      <data key="d0">6553790</data>
    </edge>
    <edge source="DNK" target="PHL">
      <data key="d0">15107</data>
    </edge>
    <edge source="DNK" target="POL">
      <data key="d0">4031528</data>
    </edge>
    <edge source="DNK" target="PRT">
      <data key="d0">23367</data>
    </edge>
    <edge source="DNK" target="ROU">
      <data key="d0">253888</data>
    </edge>
    <edge source="DNK" target="RUS">
      <data key="d0">340689</data>
    </edge>
    <edge source="DNK" target="SAU">
      <data key="d0">124930</data>
    </edge>
    <edge source="DNK" target="SRB">
      <data key="d0">77428</data>
    </edge>
    <edge source="DNK" target="IND">
      <data key="d0">1329794</data>
    </edge>
    <edge source="DNK" target="SGP">
      <data key="d0">189783</data>
    </edge>
    <edge source="DNK" target="SVK">
      <data key="d0">337472</data>
    </edge>
    <edge source="DNK" target="SVN">
      <data key="d0">279806</data>
    </edge>
    <edge source="DNK" target="ZAF">
      <data key="d0">57465</data>
    </edge>
    <edge source="DNK" target="ESP">
      <data key="d0">23913913</data>
    </edge>
    <edge source="DNK" target="SWE">
      <data key="d0">21118852</data>
    </edge>
    <edge source="DNK" target="CHE">
      <data key="d0">1580335</data>
    </edge>
    <edge source="DNK" target="THA">
      <data key="d0">386844</data>
    </edge>
    <edge source="DNK" target="ARE">
      <data key="d0">56470</data>
    </edge>
    <edge source="DNK" target="TUR">
      <data key="d0">205893</data>
    </edge>
    <edge source="DNK" target="UKR">
      <data key="d0">11829</data>
    </edge>
    <edge source="DNK" target="GBR">
      <data key="d0">3647251</data>
    </edge>
    <edge source="DNK" target="USA">
      <data key="d0">13386700</data>
    </edge>
    <edge source="FIN" target="AZE">
      <data key="d0">63857</data>
    </edge>
    <edge source="FIN" target="ARG">
      <data key="d0">851234</data>
    </edge>
    <edge source="FIN" target="AUS">
      <data key="d0">330225</data>
    </edge>
    <edge source="FIN" target="AUT">
      <data key="d0">696040</data>
    </edge>
    <edge source="FIN" target="BEL">
      <data key="d0">4915927</data>
    </edge>
    <edge source="FIN" target="BRA">
      <data key="d0">3379566</data>
    </edge>
    <edge source="FIN" target="BGR">
      <data key="d0">49286</data>
    </edge>
    <edge source="FIN" target="BLR">
      <data key="d0">38100</data>
    </edge>
    <edge source="FIN" target="CAN">
      <data key="d0">339802</data>
    </edge>
    <edge source="FIN" target="LKA">
      <data key="d0">405018</data>
    </edge>
    <edge source="FIN" target="CHL">
      <data key="d0">289756</data>
    </edge>
    <edge source="FIN" target="CHN">
      <data key="d0">1542649</data>
    </edge>
    <edge source="FIN" target="COL">
      <data key="d0">615439</data>
    </edge>
    <edge source="FIN" target="CZE">
      <data key="d0">766495</data>
    </edge>
    <edge source="FIN" target="DNK">
      <data key="d0">13885716</data>
    </edge>
    <edge source="FIN" target="SLV">
      <data key="d0">40628</data>
    </edge>
    <edge source="FIN" target="EST">
      <data key="d0">9917219</data>
    </edge>
    <edge source="FIN" target="FRA">
      <data key="d0">24069944</data>
    </edge>
    <edge source="FIN" target="DEU">
      <data key="d0">72635712</data>
    </edge>
    <edge source="FIN" target="GHA">
      <data key="d0">111872</data>
    </edge>
    <edge source="FIN" target="GRC">
      <data key="d0">89637</data>
    </edge>
    <edge source="FIN" target="GTM">
      <data key="d0">52484</data>
    </edge>
    <edge source="FIN" target="HND">
      <data key="d0">1047329</data>
    </edge>
    <edge source="FIN" target="HKG">
      <data key="d0">43266</data>
    </edge>
    <edge source="FIN" target="HUN">
      <data key="d0">4060297</data>
    </edge>
    <edge source="FIN" target="IDN">
      <data key="d0">3678880</data>
    </edge>
    <edge source="FIN" target="IRL">
      <data key="d0">304131</data>
    </edge>
    <edge source="FIN" target="ISR">
      <data key="d0">353755</data>
    </edge>
    <edge source="FIN" target="ITA">
      <data key="d0">1449628</data>
    </edge>
    <edge source="FIN" target="CIV">
      <data key="d0">325426</data>
    </edge>
    <edge source="FIN" target="JPN">
      <data key="d0">35276135</data>
    </edge>
    <edge source="FIN" target="KAZ">
      <data key="d0">7485896</data>
    </edge>
    <edge source="FIN" target="KOR">
      <data key="d0">338725</data>
    </edge>
    <edge source="FIN" target="KGZ">
      <data key="d0">11125</data>
    </edge>
    <edge source="FIN" target="LBN">
      <data key="d0">123721</data>
    </edge>
    <edge source="FIN" target="LVA">
      <data key="d0">2987927</data>
    </edge>
    <edge source="FIN" target="LTU">
      <data key="d0">203036</data>
    </edge>
    <edge source="FIN" target="MYS">
      <data key="d0">140375</data>
    </edge>
    <edge source="FIN" target="MEX">
      <data key="d0">5618850</data>
    </edge>
    <edge source="FIN" target="MAR">
      <data key="d0">162380</data>
    </edge>
    <edge source="FIN" target="NLD">
      <data key="d0">12130933</data>
    </edge>
    <edge source="FIN" target="NZL">
      <data key="d0">57393</data>
    </edge>
    <edge source="FIN" target="NOR">
      <data key="d0">11240364</data>
    </edge>
    <edge source="FIN" target="PAK">
      <data key="d0">324054</data>
    </edge>
    <edge source="FIN" target="PAN">
      <data key="d0">64497</data>
    </edge>
    <edge source="FIN" target="PER">
      <data key="d0">616319</data>
    </edge>
    <edge source="FIN" target="PHL">
      <data key="d0">586257</data>
    </edge>
    <edge source="FIN" target="POL">
      <data key="d0">9522564</data>
    </edge>
    <edge source="FIN" target="PRT">
      <data key="d0">786905</data>
    </edge>
    <edge source="FIN" target="ROU">
      <data key="d0">105655</data>
    </edge>
    <edge source="FIN" target="RUS">
      <data key="d0">43829173</data>
    </edge>
    <edge source="FIN" target="SAU">
      <data key="d0">667934</data>
    </edge>
    <edge source="FIN" target="IND">
      <data key="d0">2028526</data>
    </edge>
    <edge source="FIN" target="SGP">
      <data key="d0">161238</data>
    </edge>
    <edge source="FIN" target="SVK">
      <data key="d0">1762577</data>
    </edge>
    <edge source="FIN" target="VNM">
      <data key="d0">172127</data>
    </edge>
    <edge source="FIN" target="ZAF">
      <data key="d0">241565</data>
    </edge>
    <edge source="FIN" target="ESP">
      <data key="d0">8784681</data>
    </edge>
    <edge source="FIN" target="SWE">
      <data key="d0">93480162</data>
    </edge>
    <edge source="FIN" target="CHE">
      <data key="d0">621672</data>
    </edge>
    <edge source="FIN" target="THA">
      <data key="d0">773680</data>
    </edge>
    <edge source="FIN" target="ARE">
      <data key="d0">199861</data>
    </edge>
    <edge source="FIN" target="TUR">
      <data key="d0">1807551</data>
    </edge>
    <edge source="FIN" target="UKR">
      <data key="d0">226926</data>
    </edge>
    <edge source="FIN" target="EGY">
      <data key="d0">693306</data>
    </edge>
    <edge source="FIN" target="GBR">
      <data key="d0">11461850</data>
    </edge>
    <edge source="FIN" target="USA">
      <data key="d0">10177763</data>
    </edge>
    <edge source="FIN" target="URY">
      <data key="d0">59015</data>
    </edge>
    <edge source="GHA" target="CMR">
      <data key="d0">88921</data>
    </edge>
    <edge source="GHA" target="BEN">
      <data key="d0">51681</data>
    </edge>
    <edge source="GHA" target="DEU">
      <data key="d0">10104</data>
    </edge>
    <edge source="GHA" target="CIV">
      <data key="d0">564654</data>
    </edge>
    <edge source="GHA" target="ROU">
      <data key="d0">25419</data>
    </edge>
    <edge source="GHA" target="ZAF">
      <data key="d0">11125</data>
    </edge>
    <edge source="GHA" target="CHE">
      <data key="d0">502501</data>
    </edge>
    <edge source="GHA" target="TGO">
      <data key="d0">401489</data>
    </edge>
    <edge source="GHA" target="TUR">
      <data key="d0">40153</data>
    </edge>
    <edge source="GHA" target="TZA">
      <data key="d0">11275</data>
    </edge>
    <edge source="GHA" target="BFA">
      <data key="d0">22787507</data>
    </edge>
    <edge source="IRL" target="AUS">
      <data key="d0">14561</data>
    </edge>
    <edge source="IRL" target="AUT">
      <data key="d0">3157176</data>
    </edge>
    <edge source="IRL" target="BEL">
      <data key="d0">764732</data>
    </edge>
    <edge source="IRL" target="BRA">
      <data key="d0">593658</data>
    </edge>
    <edge source="IRL" target="BGR">
      <data key="d0">15410</data>
    </edge>
    <edge source="IRL" target="KHM">
      <data key="d0">27812</data>
    </edge>
    <edge source="IRL" target="CAN">
      <data key="d0">422637</data>
    </edge>
    <edge source="IRL" target="CHN">
      <data key="d0">334453</data>
    </edge>
    <edge source="IRL" target="HRV">
      <data key="d0">14227</data>
    </edge>
    <edge source="IRL" target="CZE">
      <data key="d0">37164</data>
    </edge>
    <edge source="IRL" target="DNK">
      <data key="d0">4276884</data>
    </edge>
    <edge source="IRL" target="FIN">
      <data key="d0">18076280</data>
    </edge>
    <edge source="IRL" target="FRA">
      <data key="d0">103818501</data>
    </edge>
    <edge source="IRL" target="DEU">
      <data key="d0">21072484</data>
    </edge>
    <edge source="IRL" target="GRC">
      <data key="d0">165834</data>
    </edge>
    <edge source="IRL" target="HKG">
      <data key="d0">39835</data>
    </edge>
    <edge source="IRL" target="HUN">
      <data key="d0">158042</data>
    </edge>
    <edge source="IRL" target="IDN">
      <data key="d0">38272</data>
    </edge>
    <edge source="IRL" target="ISR">
      <data key="d0">131291</data>
    </edge>
    <edge source="IRL" target="ITA">
      <data key="d0">5135453</data>
    </edge>
    <edge source="IRL" target="JPN">
      <data key="d0">12122072</data>
    </edge>
    <edge source="IRL" target="JOR">
      <data key="d0">528473</data>
    </edge>
    <edge source="IRL" target="KOR">
      <data key="d0">619301</data>
    </edge>
    <edge source="IRL" target="LTU">
      <data key="d0">368596</data>
    </edge>
    <edge source="IRL" target="MYS">
      <data key="d0">68907</data>
    </edge>
    <edge source="IRL" target="MUS">
      <data key="d0">20283</data>
    </edge>
    <edge source="IRL" target="MAR">
      <data key="d0">871436</data>
    </edge>
    <edge source="IRL" target="OMN">
      <data key="d0">372801</data>
    </edge>
    <edge source="IRL" target="NZL">
      <data key="d0">11190</data>
    </edge>
    <edge source="IRL" target="NOR">
      <data key="d0">4892644</data>
    </edge>
    <edge source="IRL" target="PHL">
      <data key="d0">12563</data>
    </edge>
    <edge source="IRL" target="POL">
      <data key="d0">1442910</data>
    </edge>
    <edge source="IRL" target="PRT">
      <data key="d0">19259</data>
    </edge>
    <edge source="IRL" target="ROU">
      <data key="d0">16793</data>
    </edge>
    <edge source="IRL" target="RUS">
      <data key="d0">1146147</data>
    </edge>
    <edge source="IRL" target="SAU">
      <data key="d0">1863168</data>
    </edge>
    <edge source="IRL" target="IND">
      <data key="d0">477334</data>
    </edge>
    <edge source="IRL" target="SGP">
      <data key="d0">417488</data>
    </edge>
    <edge source="IRL" target="VNM">
      <data key="d0">416662</data>
    </edge>
    <edge source="IRL" target="SVN">
      <data key="d0">11626</data>
    </edge>
    <edge source="IRL" target="ZAF">
      <data key="d0">18366</data>
    </edge>
    <edge source="IRL" target="ESP">
      <data key="d0">326257</data>
    </edge>
    <edge source="IRL" target="SWE">
      <data key="d0">2013935</data>
    </edge>
    <edge source="IRL" target="CHE">
      <data key="d0">508327</data>
    </edge>
    <edge source="IRL" target="THA">
      <data key="d0">64353</data>
    </edge>
    <edge source="IRL" target="ARE">
      <data key="d0">376869</data>
    </edge>
    <edge source="IRL" target="TUR">
      <data key="d0">223245</data>
    </edge>
    <edge source="IRL" target="EGY">
      <data key="d0">502450</data>
    </edge>
    <edge source="IRL" target="GBR">
      <data key="d0">41792839</data>
    </edge>
    <edge source="IRL" target="TZA">
      <data key="d0">13660</data>
    </edge>
    <edge source="IRL" target="USA">
      <data key="d0">3582233</data>
    </edge>
    <edge source="CIV" target="FRA">
      <data key="d0">2671683</data>
    </edge>
    <edge source="CIV" target="DEU">
      <data key="d0">87501</data>
    </edge>
    <edge source="CIV" target="GHA">
      <data key="d0">1235566</data>
    </edge>
    <edge source="CIV" target="NLD">
      <data key="d0">816917</data>
    </edge>
    <edge source="CIV" target="NER">
      <data key="d0">103143</data>
    </edge>
    <edge source="CIV" target="ZAF">
      <data key="d0">38078</data>
    </edge>
    <edge source="CIV" target="TGO">
      <data key="d0">584683</data>
    </edge>
    <edge source="CIV" target="BFA">
      <data key="d0">1092350</data>
    </edge>
    <edge source="LBN" target="CAF">
      <data key="d0">14219</data>
    </edge>
    <edge source="LBN" target="GHA">
      <data key="d0">18466</data>
    </edge>
    <edge source="LBN" target="ITA">
      <data key="d0">9563650</data>
    </edge>
    <edge source="LBN" target="CIV">
      <data key="d0">51690</data>
    </edge>
    <edge source="LBN" target="JOR">
      <data key="d0">192537</data>
    </edge>
    <edge source="LBN" target="MAR">
      <data key="d0">39750</data>
    </edge>
    <edge source="LBN" target="SVN">
      <data key="d0">5854966</data>
    </edge>
    <edge source="LBN" target="ESP">
      <data key="d0">23358969</data>
    </edge>
    <edge source="LBN" target="TUR">
      <data key="d0">15560585</data>
    </edge>
    <edge source="LBN" target="EGY">
      <data key="d0">2053513</data>
    </edge>
    <edge source="LVA" target="BLR">
      <data key="d0">16552</data>
    </edge>
    <edge source="LVA" target="EST">
      <data key="d0">3660328</data>
    </edge>
    <edge source="LVA" target="FIN">
      <data key="d0">2054060</data>
    </edge>
    <edge source="LVA" target="GEO">
      <data key="d0">29921</data>
    </edge>
    <edge source="LVA" target="DEU">
      <data key="d0">1347208</data>
    </edge>
    <edge source="LVA" target="LTU">
      <data key="d0">2820282</data>
    </edge>
    <edge source="LVA" target="POL">
      <data key="d0">60434</data>
    </edge>
    <edge source="LVA" target="RUS">
      <data key="d0">360256</data>
    </edge>
    <edge source="LVA" target="GBR">
      <data key="d0">55298</data>
    </edge>
    <edge source="MOZ" target="ZAF">
      <data key="d0">19854</data>
    </edge>
    <edge source="NAM" target="CHN">
      <data key="d0">105464</data>
    </edge>
    <edge source="NAM" target="DEU">
      <data key="d0">58110</data>
    </edge>
    <edge source="NAM" target="KOR">
      <data key="d0">1336208</data>
    </edge>
    <edge source="NAM" target="LTU">
      <data key="d0">43902</data>
    </edge>
    <edge source="NAM" target="MWI">
      <data key="d0">169602</data>
    </edge>
    <edge source="NAM" target="MYS">
      <data key="d0">84635449</data>
    </edge>
    <edge source="NAM" target="NOR">
      <data key="d0">22011</data>
    </edge>
    <edge source="NAM" target="PAN">
      <data key="d0">10450</data>
    </edge>
    <edge source="NAM" target="ZAF">
      <data key="d0">2881076</data>
    </edge>
    <edge source="NAM" target="CHE">
      <data key="d0">284489</data>
    </edge>
    <edge source="NAM" target="TZA">
      <data key="d0">1393264</data>
    </edge>
    <edge source="NER" target="CHN">
      <data key="d0">646652</data>
    </edge>
    <edge source="NER" target="TGO">
      <data key="d0">37228</data>
    </edge>
    <edge source="PHL" target="ARG">
      <data key="d0">48240</data>
    </edge>
    <edge source="PHL" target="AUS">
      <data key="d0">1846231</data>
    </edge>
    <edge source="PHL" target="BEL">
      <data key="d0">6996472</data>
    </edge>
    <edge source="PHL" target="BRA">
      <data key="d0">445700</data>
    </edge>
    <edge source="PHL" target="CAN">
      <data key="d0">4570736</data>
    </edge>
    <edge source="PHL" target="CHL">
      <data key="d0">1018500</data>
    </edge>
    <edge source="PHL" target="CHN">
      <data key="d0">45430863</data>
    </edge>
    <edge source="PHL" target="FRA">
      <data key="d0">816116</data>
    </edge>
    <edge source="PHL" target="DEU">
      <data key="d0">1614569</data>
    </edge>
    <edge source="PHL" target="HKG">
      <data key="d0">5901750</data>
    </edge>
    <edge source="PHL" target="IDN">
      <data key="d0">13228448</data>
    </edge>
    <edge source="PHL" target="ITA">
      <data key="d0">125443</data>
    </edge>
    <edge source="PHL" target="JPN">
      <data key="d0">200346372</data>
    </edge>
    <edge source="PHL" target="KOR">
      <data key="d0">2141846</data>
    </edge>
    <edge source="PHL" target="MYS">
      <data key="d0">1349877</data>
    </edge>
    <edge source="PHL" target="NAM">
      <data key="d0">12090</data>
    </edge>
    <edge source="PHL" target="NLD">
      <data key="d0">13634</data>
    </edge>
    <edge source="PHL" target="NZL">
      <data key="d0">3277590</data>
    </edge>
    <edge source="PHL" target="RUS">
      <data key="d0">14994</data>
    </edge>
    <edge source="PHL" target="IND">
      <data key="d0">2006800</data>
    </edge>
    <edge source="PHL" target="SGP">
      <data key="d0">441090</data>
    </edge>
    <edge source="PHL" target="VNM">
      <data key="d0">307185</data>
    </edge>
    <edge source="PHL" target="THA">
      <data key="d0">619112</data>
    </edge>
    <edge source="PHL" target="ARE">
      <data key="d0">49344</data>
    </edge>
    <edge source="PHL" target="GBR">
      <data key="d0">1122601</data>
    </edge>
    <edge source="PHL" target="USA">
      <data key="d0">9854636</data>
    </edge>
    <edge source="ROU" target="ALB">
      <data key="d0">41951</data>
    </edge>
    <edge source="ROU" target="DZA">
      <data key="d0">5996957</data>
    </edge>
    <edge source="ROU" target="AUT">
      <data key="d0">276556</data>
    </edge>
    <edge source="ROU" target="BEL">
      <data key="d0">986251</data>
    </edge>
    <edge source="ROU" target="BRA">
      <data key="d0">3120356</data>
    </edge>
    <edge source="ROU" target="BGR">
      <data key="d0">24105757</data>
    </edge>
    <edge source="ROU" target="CMR">
      <data key="d0">108957</data>
    </edge>
    <edge source="ROU" target="CAN">
      <data key="d0">54025</data>
    </edge>
    <edge source="ROU" target="CHL">
      <data key="d0">59140</data>
    </edge>
    <edge source="ROU" target="CHN">
      <data key="d0">95006</data>
    </edge>
    <edge source="ROU" target="COL">
      <data key="d0">934416</data>
    </edge>
    <edge source="ROU" target="CRI">
      <data key="d0">34440</data>
    </edge>
    <edge source="ROU" target="CZE">
      <data key="d0">7086898</data>
    </edge>
    <edge source="ROU" target="DNK">
      <data key="d0">14866</data>
    </edge>
    <edge source="ROU" target="ECU">
      <data key="d0">45203</data>
    </edge>
    <edge source="ROU" target="ETH">
      <data key="d0">45000</data>
    </edge>
    <edge source="ROU" target="FIN">
      <data key="d0">372374</data>
    </edge>
    <edge source="ROU" target="FRA">
      <data key="d0">6630287</data>
    </edge>
    <edge source="ROU" target="GEO">
      <data key="d0">51896</data>
    </edge>
    <edge source="ROU" target="DEU">
      <data key="d0">28233235</data>
    </edge>
    <edge source="ROU" target="GHA">
      <data key="d0">3401328</data>
    </edge>
    <edge source="ROU" target="GRC">
      <data key="d0">8982107</data>
    </edge>
    <edge source="ROU" target="GTM">
      <data key="d0">41160</data>
    </edge>
    <edge source="ROU" target="HKG">
      <data key="d0">19710</data>
    </edge>
    <edge source="ROU" target="HUN">
      <data key="d0">14169710</data>
    </edge>
    <edge source="ROU" target="IDN">
      <data key="d0">80882</data>
    </edge>
    <edge source="ROU" target="ISR">
      <data key="d0">82819</data>
    </edge>
    <edge source="ROU" target="ITA">
      <data key="d0">10483488</data>
    </edge>
    <edge source="ROU" target="CIV">
      <data key="d0">376308</data>
    </edge>
    <edge source="ROU" target="JOR">
      <data key="d0">664340</data>
    </edge>
    <edge source="ROU" target="KOR">
      <data key="d0">812693</data>
    </edge>
    <edge source="ROU" target="LBN">
      <data key="d0">316788</data>
    </edge>
    <edge source="ROU" target="MDA">
      <data key="d0">2711560</data>
    </edge>
    <edge source="ROU" target="MAR">
      <data key="d0">265773</data>
    </edge>
    <edge source="ROU" target="OMN">
      <data key="d0">198885</data>
    </edge>
    <edge source="ROU" target="NLD">
      <data key="d0">658329</data>
    </edge>
    <edge source="ROU" target="NOR">
      <data key="d0">139756</data>
    </edge>
    <edge source="ROU" target="PAK">
      <data key="d0">22500</data>
    </edge>
    <edge source="ROU" target="PAN">
      <data key="d0">128013</data>
    </edge>
    <edge source="ROU" target="PER">
      <data key="d0">32130</data>
    </edge>
    <edge source="ROU" target="POL">
      <data key="d0">5403655</data>
    </edge>
    <edge source="ROU" target="PRT">
      <data key="d0">488951</data>
    </edge>
    <edge source="ROU" target="RUS">
      <data key="d0">204736</data>
    </edge>
    <edge source="ROU" target="SAU">
      <data key="d0">366640</data>
    </edge>
    <edge source="ROU" target="SEN">
      <data key="d0">100450</data>
    </edge>
    <edge source="ROU" target="SRB">
      <data key="d0">3410040</data>
    </edge>
    <edge source="ROU" target="IND">
      <data key="d0">12830447</data>
    </edge>
    <edge source="ROU" target="SVK">
      <data key="d0">6587353</data>
    </edge>
    <edge source="ROU" target="VNM">
      <data key="d0">634169</data>
    </edge>
    <edge source="ROU" target="SVN">
      <data key="d0">3308313</data>
    </edge>
    <edge source="ROU" target="ZAF">
      <data key="d0">94323</data>
    </edge>
    <edge source="ROU" target="ESP">
      <data key="d0">5332425</data>
    </edge>
    <edge source="ROU" target="SWE">
      <data key="d0">316160</data>
    </edge>
    <edge source="ROU" target="CHE">
      <data key="d0">115322</data>
    </edge>
    <edge source="ROU" target="ARE">
      <data key="d0">833904</data>
    </edge>
    <edge source="ROU" target="TUN">
      <data key="d0">1138855</data>
    </edge>
    <edge source="ROU" target="TUR">
      <data key="d0">16878233</data>
    </edge>
    <edge source="ROU" target="UKR">
      <data key="d0">3070596</data>
    </edge>
    <edge source="ROU" target="MKD">
      <data key="d0">710080</data>
    </edge>
    <edge source="ROU" target="EGY">
      <data key="d0">10600678</data>
    </edge>
    <edge source="ROU" target="GBR">
      <data key="d0">2286197</data>
    </edge>
    <edge source="ROU" target="TZA">
      <data key="d0">159878</data>
    </edge>
    <edge source="ROU" target="USA">
      <data key="d0">5118758</data>
    </edge>
    <edge source="ROU" target="BFA">
      <data key="d0">82610</data>
    </edge>
    <edge source="ROU" target="URY">
      <data key="d0">48195</data>
    </edge>
    <edge source="RUS" target="DZA">
      <data key="d0">1570528</data>
    </edge>
    <edge source="RUS" target="AZE">
      <data key="d0">22136137</data>
    </edge>
    <edge source="RUS" target="ARG">
      <data key="d0">1636080</data>
    </edge>
    <edge source="RUS" target="AUS">
      <data key="d0">16455676</data>
    </edge>
    <edge source="RUS" target="AUT">
      <data key="d0">77009988</data>
    </edge>
    <edge source="RUS" target="ARM">
      <data key="d0">447466</data>
    </edge>
    <edge source="RUS" target="BEL">
      <data key="d0">146096853</data>
    </edge>
    <edge source="RUS" target="BOL">
      <data key="d0">2931393</data>
    </edge>
    <edge source="RUS" target="BRA">
      <data key="d0">8162246</data>
    </edge>
    <edge source="RUS" target="BGR">
      <data key="d0">4199327</data>
    </edge>
    <edge source="RUS" target="BLR">
      <data key="d0">143857652</data>
    </edge>
    <edge source="RUS" target="CMR">
      <data key="d0">103871</data>
    </edge>
    <edge source="RUS" target="CAN">
      <data key="d0">25587825</data>
    </edge>
    <edge source="RUS" target="LKA">
      <data key="d0">2665606</data>
    </edge>
    <edge source="RUS" target="CHL">
      <data key="d0">329050</data>
    </edge>
    <edge source="RUS" target="CHN">
      <data key="d0">46297148</data>
    </edge>
    <edge source="RUS" target="COL">
      <data key="d0">3983575</data>
    </edge>
    <edge source="RUS" target="CZE">
      <data key="d0">117751792</data>
    </edge>
    <edge source="RUS" target="DNK">
      <data key="d0">8836154</data>
    </edge>
    <edge source="RUS" target="ECU">
      <data key="d0">254420</data>
    </edge>
    <edge source="RUS" target="SLV">
      <data key="d0">76860</data>
    </edge>
    <edge source="RUS" target="EST">
      <data key="d0">40224985</data>
    </edge>
    <edge source="RUS" target="FIN">
      <data key="d0">155142394</data>
    </edge>
    <edge source="RUS" target="FRA">
      <data key="d0">19465143</data>
    </edge>
    <edge source="RUS" target="GEO">
      <data key="d0">950576</data>
    </edge>
    <edge source="RUS" target="DEU">
      <data key="d0">253166644</data>
    </edge>
    <edge source="RUS" target="GHA">
      <data key="d0">306765</data>
    </edge>
    <edge source="RUS" target="GRC">
      <data key="d0">6289678</data>
    </edge>
    <edge source="RUS" target="GTM">
      <data key="d0">1945850</data>
    </edge>
    <edge source="RUS" target="HKG">
      <data key="d0">134985881</data>
    </edge>
    <edge source="RUS" target="HUN">
      <data key="d0">111341186</data>
    </edge>
    <edge source="RUS" target="IDN">
      <data key="d0">4754248</data>
    </edge>
    <edge source="RUS" target="IRL">
      <data key="d0">3092867</data>
    </edge>
    <edge source="RUS" target="ISR">
      <data key="d0">1881410</data>
    </edge>
    <edge source="RUS" target="ITA">
      <data key="d0">671758603</data>
    </edge>
    <edge source="RUS" target="CIV">
      <data key="d0">1663720</data>
    </edge>
    <edge source="RUS" target="JPN">
      <data key="d0">24332769</data>
    </edge>
    <edge source="RUS" target="KAZ">
      <data key="d0">216965100</data>
    </edge>
    <edge source="RUS" target="JOR">
      <data key="d0">146619</data>
    </edge>
    <edge source="RUS" target="KOR">
      <data key="d0">12854048</data>
    </edge>
    <edge source="RUS" target="KGZ">
      <data key="d0">10201731</data>
    </edge>
    <edge source="RUS" target="LBN">
      <data key="d0">42430</data>
    </edge>
    <edge source="RUS" target="LVA">
      <data key="d0">29789483</data>
    </edge>
    <edge source="RUS" target="LTU">
      <data key="d0">77276871</data>
    </edge>
    <edge source="RUS" target="MYS">
      <data key="d0">508266</data>
    </edge>
    <edge source="RUS" target="MEX">
      <data key="d0">2389440</data>
    </edge>
    <edge source="RUS" target="MDA">
      <data key="d0">2549511</data>
    </edge>
    <edge source="RUS" target="MAR">
      <data key="d0">2940889</data>
    </edge>
    <edge source="RUS" target="OMN">
      <data key="d0">259236</data>
    </edge>
    <edge source="RUS" target="NLD">
      <data key="d0">79042210</data>
    </edge>
    <edge source="RUS" target="NZL">
      <data key="d0">791084</data>
    </edge>
    <edge source="RUS" target="NOR">
      <data key="d0">29628070</data>
    </edge>
    <edge source="RUS" target="PAK">
      <data key="d0">908247</data>
    </edge>
    <edge source="RUS" target="PAN">
      <data key="d0">194550</data>
    </edge>
    <edge source="RUS" target="PRY">
      <data key="d0">305250</data>
    </edge>
    <edge source="RUS" target="PER">
      <data key="d0">14746202</data>
    </edge>
    <edge source="RUS" target="PHL">
      <data key="d0">5667813</data>
    </edge>
    <edge source="RUS" target="POL">
      <data key="d0">277269992</data>
    </edge>
    <edge source="RUS" target="PRT">
      <data key="d0">581691</data>
    </edge>
    <edge source="RUS" target="ROU">
      <data key="d0">10628538</data>
    </edge>
    <edge source="RUS" target="SAU">
      <data key="d0">1647715</data>
    </edge>
    <edge source="RUS" target="SEN">
      <data key="d0">34132</data>
    </edge>
    <edge source="RUS" target="SRB">
      <data key="d0">14953930</data>
    </edge>
    <edge source="RUS" target="IND">
      <data key="d0">126810064</data>
    </edge>
    <edge source="RUS" target="SGP">
      <data key="d0">736789</data>
    </edge>
    <edge source="RUS" target="SVK">
      <data key="d0">31992684</data>
    </edge>
    <edge source="RUS" target="VNM">
      <data key="d0">3498557</data>
    </edge>
    <edge source="RUS" target="SVN">
      <data key="d0">709869</data>
    </edge>
    <edge source="RUS" target="ZAF">
      <data key="d0">725630</data>
    </edge>
    <edge source="RUS" target="ESP">
      <data key="d0">12455598</data>
    </edge>
    <edge source="RUS" target="SWE">
      <data key="d0">112520652</data>
    </edge>
    <edge source="RUS" target="CHE">
      <data key="d0">147216918</data>
    </edge>
    <edge source="RUS" target="THA">
      <data key="d0">731978</data>
    </edge>
    <edge source="RUS" target="ARE">
      <data key="d0">475554</data>
    </edge>
    <edge source="RUS" target="TUN">
      <data key="d0">11700</data>
    </edge>
    <edge source="RUS" target="TUR">
      <data key="d0">61860520</data>
    </edge>
    <edge source="RUS" target="UKR">
      <data key="d0">1045025767</data>
    </edge>
    <edge source="RUS" target="MKD">
      <data key="d0">10085</data>
    </edge>
    <edge source="RUS" target="EGY">
      <data key="d0">8296105</data>
    </edge>
    <edge source="RUS" target="GBR">
      <data key="d0">136957945</data>
    </edge>
    <edge source="RUS" target="TZA">
      <data key="d0">120547</data>
    </edge>
    <edge source="RUS" target="USA">
      <data key="d0">103915305</data>
    </edge>
    <edge source="RUS" target="BFA">
      <data key="d0">49136</data>
    </edge>
    <edge source="RUS" target="URY">
      <data key="d0">5611000</data>
    </edge>
    <edge source="SAU" target="DZA">
      <data key="d0">3961872</data>
    </edge>
    <edge source="SAU" target="ARG">
      <data key="d0">61333</data>
    </edge>
    <edge source="SAU" target="AUS">
      <data key="d0">154235393</data>
    </edge>
    <edge source="SAU" target="BEL">
      <data key="d0">54667</data>
    </edge>
    <edge source="SAU" target="BRA">
      <data key="d0">297067</data>
    </edge>
    <edge source="SAU" target="CMR">
      <data key="d0">742401</data>
    </edge>
    <edge source="SAU" target="LKA">
      <data key="d0">280267</data>
    </edge>
    <edge source="SAU" target="CHN">
      <data key="d0">2796803</data>
    </edge>
    <edge source="SAU" target="BEN">
      <data key="d0">414667</data>
    </edge>
    <edge source="SAU" target="ETH">
      <data key="d0">809601</data>
    </edge>
    <edge source="SAU" target="FRA">
      <data key="d0">321867</data>
    </edge>
    <edge source="SAU" target="GMB">
      <data key="d0">89600</data>
    </edge>
    <edge source="SAU" target="DEU">
      <data key="d0">6240541</data>
    </edge>
    <edge source="SAU" target="GHA">
      <data key="d0">762401</data>
    </edge>
    <edge source="SAU" target="GTM">
      <data key="d0">32533</data>
    </edge>
    <edge source="SAU" target="IDN">
      <data key="d0">16538687</data>
    </edge>
    <edge source="SAU" target="ITA">
      <data key="d0">437334</data>
    </edge>
    <edge source="SAU" target="CIV">
      <data key="d0">835734</data>
    </edge>
    <edge source="SAU" target="JPN">
      <data key="d0">548534</data>
    </edge>
    <edge source="SAU" target="KAZ">
      <data key="d0">207200</data>
    </edge>
    <edge source="SAU" target="JOR">
      <data key="d0">20592559</data>
    </edge>
    <edge source="SAU" target="KOR">
      <data key="d0">84702506</data>
    </edge>
    <edge source="SAU" target="LBN">
      <data key="d0">2369870</data>
    </edge>
    <edge source="SAU" target="MDG">
      <data key="d0">463201</data>
    </edge>
    <edge source="SAU" target="MWI">
      <data key="d0">239734</data>
    </edge>
    <edge source="SAU" target="MYS">
      <data key="d0">273067</data>
    </edge>
    <edge source="SAU" target="MRT">
      <data key="d0">187467</data>
    </edge>
    <edge source="SAU" target="MAR">
      <data key="d0">12825349</data>
    </edge>
    <edge source="SAU" target="MOZ">
      <data key="d0">11058147</data>
    </edge>
    <edge source="SAU" target="OMN">
      <data key="d0">1114135</data>
    </edge>
    <edge source="SAU" target="NLD">
      <data key="d0">2708003</data>
    </edge>
    <edge source="SAU" target="NZL">
      <data key="d0">323734</data>
    </edge>
    <edge source="SAU" target="NER">
      <data key="d0">1026668</data>
    </edge>
    <edge source="SAU" target="PAK">
      <data key="d0">456801</data>
    </edge>
    <edge source="SAU" target="PRY">
      <data key="d0">210134</data>
    </edge>
    <edge source="SAU" target="PHL">
      <data key="d0">5906941</data>
    </edge>
    <edge source="SAU" target="SEN">
      <data key="d0">302667</data>
    </edge>
    <edge source="SAU" target="IND">
      <data key="d0">360432184</data>
    </edge>
    <edge source="SAU" target="SGP">
      <data key="d0">2177069</data>
    </edge>
    <edge source="SAU" target="VNM">
      <data key="d0">569867</data>
    </edge>
    <edge source="SAU" target="ZAF">
      <data key="d0">23179762</data>
    </edge>
    <edge source="SAU" target="ZWE">
      <data key="d0">53067</data>
    </edge>
    <edge source="SAU" target="ESP">
      <data key="d0">94667</data>
    </edge>
    <edge source="SAU" target="CHE">
      <data key="d0">97600</data>
    </edge>
    <edge source="SAU" target="THA">
      <data key="d0">80884101</data>
    </edge>
    <edge source="SAU" target="TGO">
      <data key="d0">101333</data>
    </edge>
    <edge source="SAU" target="ARE">
      <data key="d0">23418696</data>
    </edge>
    <edge source="SAU" target="TUN">
      <data key="d0">2226136</data>
    </edge>
    <edge source="SAU" target="TUR">
      <data key="d0">74430760</data>
    </edge>
    <edge source="SAU" target="UGA">
      <data key="d0">905334</data>
    </edge>
    <edge source="SAU" target="EGY">
      <data key="d0">10896547</data>
    </edge>
    <edge source="SAU" target="GBR">
      <data key="d0">383467</data>
    </edge>
    <edge source="SAU" target="TZA">
      <data key="d0">1647469</data>
    </edge>
    <edge source="SAU" target="USA">
      <data key="d0">37419247</data>
    </edge>
    <edge source="SEN" target="CMR">
      <data key="d0">428843</data>
    </edge>
    <edge source="SEN" target="BEN">
      <data key="d0">57606</data>
    </edge>
    <edge source="SEN" target="GMB">
      <data key="d0">688427</data>
    </edge>
    <edge source="SEN" target="GHA">
      <data key="d0">19923</data>
    </edge>
    <edge source="SEN" target="ITA">
      <data key="d0">34512</data>
    </edge>
    <edge source="SEN" target="CIV">
      <data key="d0">106431</data>
    </edge>
    <edge source="SEN" target="MRT">
      <data key="d0">110657</data>
    </edge>
    <edge source="SEN" target="NER">
      <data key="d0">67675</data>
    </edge>
    <edge source="SEN" target="PAK">
      <data key="d0">11919</data>
    </edge>
    <edge source="SEN" target="SAU">
      <data key="d0">24489</data>
    </edge>
    <edge source="SEN" target="IND">
      <data key="d0">274890498</data>
    </edge>
    <edge source="SEN" target="TGO">
      <data key="d0">26349</data>
    </edge>
    <edge source="SEN" target="GBR">
      <data key="d0">73102</data>
    </edge>
    <edge source="SEN" target="BFA">
      <data key="d0">131815</data>
    </edge>
    <edge source="SVN" target="DZA">
      <data key="d0">89319</data>
    </edge>
    <edge source="SVN" target="ARG">
      <data key="d0">194227</data>
    </edge>
    <edge source="SVN" target="AUT">
      <data key="d0">31724929</data>
    </edge>
    <edge source="SVN" target="BEL">
      <data key="d0">94427</data>
    </edge>
    <edge source="SVN" target="BRA">
      <data key="d0">381013</data>
    </edge>
    <edge source="SVN" target="BGR">
      <data key="d0">202840</data>
    </edge>
    <edge source="SVN" target="CAN">
      <data key="d0">63781</data>
    </edge>
    <edge source="SVN" target="COL">
      <data key="d0">17728</data>
    </edge>
    <edge source="SVN" target="HRV">
      <data key="d0">7668762</data>
    </edge>
    <edge source="SVN" target="CZE">
      <data key="d0">1555916</data>
    </edge>
    <edge source="SVN" target="DNK">
      <data key="d0">43051</data>
    </edge>
    <edge source="SVN" target="FIN">
      <data key="d0">48471</data>
    </edge>
    <edge source="SVN" target="FRA">
      <data key="d0">1330416</data>
    </edge>
    <edge source="SVN" target="DEU">
      <data key="d0">5186519</data>
    </edge>
    <edge source="SVN" target="GRC">
      <data key="d0">155883</data>
    </edge>
    <edge source="SVN" target="HUN">
      <data key="d0">4413798</data>
    </edge>
    <edge source="SVN" target="ITA">
      <data key="d0">14632196</data>
    </edge>
    <edge source="SVN" target="JPN">
      <data key="d0">948284</data>
    </edge>
    <edge source="SVN" target="KOR">
      <data key="d0">188519</data>
    </edge>
    <edge source="SVN" target="LTU">
      <data key="d0">13590</data>
    </edge>
    <edge source="SVN" target="MYS">
      <data key="d0">149125</data>
    </edge>
    <edge source="SVN" target="MAR">
      <data key="d0">127391</data>
    </edge>
    <edge source="SVN" target="NLD">
      <data key="d0">337552</data>
    </edge>
    <edge source="SVN" target="NOR">
      <data key="d0">21292</data>
    </edge>
    <edge source="SVN" target="POL">
      <data key="d0">1317634</data>
    </edge>
    <edge source="SVN" target="ROU">
      <data key="d0">653605</data>
    </edge>
    <edge source="SVN" target="RUS">
      <data key="d0">130184</data>
    </edge>
    <edge source="SVN" target="SAU">
      <data key="d0">916932</data>
    </edge>
    <edge source="SVN" target="SRB">
      <data key="d0">1557768</data>
    </edge>
    <edge source="SVN" target="IND">
      <data key="d0">125097</data>
    </edge>
    <edge source="SVN" target="SGP">
      <data key="d0">18681</data>
    </edge>
    <edge source="SVN" target="SVK">
      <data key="d0">686715</data>
    </edge>
    <edge source="SVN" target="ZAF">
      <data key="d0">37176</data>
    </edge>
    <edge source="SVN" target="ESP">
      <data key="d0">339836</data>
    </edge>
    <edge source="SVN" target="SWE">
      <data key="d0">196514</data>
    </edge>
    <edge source="SVN" target="CHE">
      <data key="d0">456042</data>
    </edge>
    <edge source="SVN" target="THA">
      <data key="d0">18246</data>
    </edge>
    <edge source="SVN" target="ARE">
      <data key="d0">122794</data>
    </edge>
    <edge source="SVN" target="TUN">
      <data key="d0">89832</data>
    </edge>
    <edge source="SVN" target="TUR">
      <data key="d0">764171</data>
    </edge>
    <edge source="SVN" target="MKD">
      <data key="d0">291989</data>
    </edge>
    <edge source="SVN" target="EGY">
      <data key="d0">1350827</data>
    </edge>
    <edge source="SVN" target="GBR">
      <data key="d0">514664</data>
    </edge>
    <edge source="SVN" target="USA">
      <data key="d0">512191</data>
    </edge>
    <edge source="TUR" target="ALB">
      <data key="d0">779558</data>
    </edge>
    <edge source="TUR" target="DZA">
      <data key="d0">2065659</data>
    </edge>
    <edge source="TUR" target="AZE">
      <data key="d0">8177961</data>
    </edge>
    <edge source="TUR" target="ARG">
      <data key="d0">91897</data>
    </edge>
    <edge source="TUR" target="AUS">
      <data key="d0">4645753</data>
    </edge>
    <edge source="TUR" target="AUT">
      <data key="d0">744907</data>
    </edge>
    <edge source="TUR" target="BEL">
      <data key="d0">8098868</data>
    </edge>
    <edge source="TUR" target="BOL">
      <data key="d0">241020</data>
    </edge>
    <edge source="TUR" target="BRA">
      <data key="d0">3554944</data>
    </edge>
    <edge source="TUR" target="BGR">
      <data key="d0">2778103</data>
    </edge>
    <edge source="TUR" target="BLR">
      <data key="d0">62424</data>
    </edge>
    <edge source="TUR" target="CAN">
      <data key="d0">4128569</data>
    </edge>
    <edge source="TUR" target="LKA">
      <data key="d0">59426</data>
    </edge>
    <edge source="TUR" target="CHL">
      <data key="d0">4755649</data>
    </edge>
    <edge source="TUR" target="CHN">
      <data key="d0">7141038</data>
    </edge>
    <edge source="TUR" target="COL">
      <data key="d0">50711</data>
    </edge>
    <edge source="TUR" target="CRI">
      <data key="d0">27645</data>
    </edge>
    <edge source="TUR" target="HRV">
      <data key="d0">176223</data>
    </edge>
    <edge source="TUR" target="CZE">
      <data key="d0">123802</data>
    </edge>
    <edge source="TUR" target="BEN">
      <data key="d0">24015</data>
    </edge>
    <edge source="TUR" target="DNK">
      <data key="d0">294613</data>
    </edge>
    <edge source="TUR" target="ECU">
      <data key="d0">376477</data>
    </edge>
    <edge source="TUR" target="ETH">
      <data key="d0">226838</data>
    </edge>
    <edge source="TUR" target="FIN">
      <data key="d0">661903</data>
    </edge>
    <edge source="TUR" target="FRA">
      <data key="d0">14068032</data>
    </edge>
    <edge source="TUR" target="GEO">
      <data key="d0">4949612</data>
    </edge>
    <edge source="TUR" target="DEU">
      <data key="d0">24626488</data>
    </edge>
    <edge source="TUR" target="GHA">
      <data key="d0">281650</data>
    </edge>
    <edge source="TUR" target="GRC">
      <data key="d0">2116319</data>
    </edge>
    <edge source="TUR" target="GTM">
      <data key="d0">19096</data>
    </edge>
    <edge source="TUR" target="HND">
      <data key="d0">125696</data>
    </edge>
    <edge source="TUR" target="HKG">
      <data key="d0">20558</data>
    </edge>
    <edge source="TUR" target="HUN">
      <data key="d0">79910</data>
    </edge>
    <edge source="TUR" target="IDN">
      <data key="d0">1074583</data>
    </edge>
    <edge source="TUR" target="IRL">
      <data key="d0">778183</data>
    </edge>
    <edge source="TUR" target="ISR">
      <data key="d0">5367198</data>
    </edge>
    <edge source="TUR" target="ITA">
      <data key="d0">12074597</data>
    </edge>
    <edge source="TUR" target="CIV">
      <data key="d0">151624</data>
    </edge>
    <edge source="TUR" target="JAM">
      <data key="d0">11740</data>
    </edge>
    <edge source="TUR" target="JPN">
      <data key="d0">663627</data>
    </edge>
    <edge source="TUR" target="KAZ">
      <data key="d0">419620</data>
    </edge>
    <edge source="TUR" target="JOR">
      <data key="d0">2527633</data>
    </edge>
    <edge source="TUR" target="KOR">
      <data key="d0">3565265</data>
    </edge>
    <edge source="TUR" target="KGZ">
      <data key="d0">157994</data>
    </edge>
    <edge source="TUR" target="LBN">
      <data key="d0">1805947</data>
    </edge>
    <edge source="TUR" target="LVA">
      <data key="d0">248553</data>
    </edge>
    <edge source="TUR" target="LTU">
      <data key="d0">44083</data>
    </edge>
    <edge source="TUR" target="MYS">
      <data key="d0">561212</data>
    </edge>
    <edge source="TUR" target="MRT">
      <data key="d0">14484</data>
    </edge>
    <edge source="TUR" target="MUS">
      <data key="d0">71114</data>
    </edge>
    <edge source="TUR" target="MEX">
      <data key="d0">513650</data>
    </edge>
    <edge source="TUR" target="MDA">
      <data key="d0">49595</data>
    </edge>
    <edge source="TUR" target="MAR">
      <data key="d0">15526990</data>
    </edge>
    <edge source="TUR" target="NLD">
      <data key="d0">20582035</data>
    </edge>
    <edge source="TUR" target="NZL">
      <data key="d0">6714169</data>
    </edge>
    <edge source="TUR" target="NIC">
      <data key="d0">63315</data>
    </edge>
    <edge source="TUR" target="NOR">
      <data key="d0">29128</data>
    </edge>
    <edge source="TUR" target="PAK">
      <data key="d0">557241</data>
    </edge>
    <edge source="TUR" target="PAN">
      <data key="d0">363703</data>
    </edge>
    <edge source="TUR" target="PRY">
      <data key="d0">17613</data>
    </edge>
    <edge source="TUR" target="PER">
      <data key="d0">362834</data>
    </edge>
    <edge source="TUR" target="PHL">
      <data key="d0">3155455</data>
    </edge>
    <edge source="TUR" target="POL">
      <data key="d0">1368749</data>
    </edge>
    <edge source="TUR" target="PRT">
      <data key="d0">807367</data>
    </edge>
    <edge source="TUR" target="ROU">
      <data key="d0">7045906</data>
    </edge>
    <edge source="TUR" target="RUS">
      <data key="d0">20117160</data>
    </edge>
    <edge source="TUR" target="SAU">
      <data key="d0">1808446</data>
    </edge>
    <edge source="TUR" target="SEN">
      <data key="d0">633431</data>
    </edge>
    <edge source="TUR" target="SRB">
      <data key="d0">567951</data>
    </edge>
    <edge source="TUR" target="IND">
      <data key="d0">1297362</data>
    </edge>
    <edge source="TUR" target="SGP">
      <data key="d0">259675</data>
    </edge>
    <edge source="TUR" target="SVK">
      <data key="d0">8198084</data>
    </edge>
    <edge source="TUR" target="VNM">
      <data key="d0">1587173</data>
    </edge>
    <edge source="TUR" target="SVN">
      <data key="d0">270028</data>
    </edge>
    <edge source="TUR" target="ZAF">
      <data key="d0">3720132</data>
    </edge>
    <edge source="TUR" target="ESP">
      <data key="d0">6817999</data>
    </edge>
    <edge source="TUR" target="SWE">
      <data key="d0">5612902</data>
    </edge>
    <edge source="TUR" target="THA">
      <data key="d0">260737</data>
    </edge>
    <edge source="TUR" target="ARE">
      <data key="d0">2046065</data>
    </edge>
    <edge source="TUR" target="TUN">
      <data key="d0">11104289</data>
    </edge>
    <edge source="TUR" target="UKR">
      <data key="d0">7160262</data>
    </edge>
    <edge source="TUR" target="MKD">
      <data key="d0">493074</data>
    </edge>
    <edge source="TUR" target="EGY">
      <data key="d0">19181781</data>
    </edge>
    <edge source="TUR" target="GBR">
      <data key="d0">2133708</data>
    </edge>
    <edge source="TUR" target="TZA">
      <data key="d0">1028278</data>
    </edge>
    <edge source="TUR" target="USA">
      <data key="d0">31184550</data>
    </edge>
    <edge source="TUR" target="BFA">
      <data key="d0">19950</data>
    </edge>
    <edge source="TUR" target="URY">
      <data key="d0">76102</data>
    </edge>
    <edge source="TZA" target="BDI">
      <data key="d0">72546</data>
    </edge>
    <edge source="TZA" target="CHN">
      <data key="d0">685491</data>
    </edge>
    <edge source="TZA" target="FRA">
      <data key="d0">49615</data>
    </edge>
    <edge source="TZA" target="HKG">
      <data key="d0">30382</data>
    </edge>
    <edge source="TZA" target="MWI">
      <data key="d0">533129</data>
    </edge>
    <edge source="TZA" target="NAM">
      <data key="d0">224833</data>
    </edge>
    <edge source="TZA" target="IND">
      <data key="d0">120906</data>
    </edge>
    <edge source="TZA" target="ZAF">
      <data key="d0">10742</data>
    </edge>
    <edge source="TZA" target="UGA">
      <data key="d0">63846</data>
    </edge>
    <edge source="TZA" target="USA">
      <data key="d0">1783941</data>
    </edge>
    <edge source="BFA" target="NER">
      <data key="d0">31976</data>
    </edge>
    <edge source="BFA" target="TGO">
      <data key="d0">124094</data>
    </edge>
    <edge source="AUT" target="ARG">
      <data key="d0">255011</data>
    </edge>
    <edge source="AUT" target="AUS">
      <data key="d0">1652102</data>
    </edge>
    <edge source="AUT" target="BEL">
      <data key="d0">1191022</data>
    </edge>
    <edge source="AUT" target="BRA">
      <data key="d0">434278</data>
    </edge>
    <edge source="AUT" target="BGR">
      <data key="d0">913692</data>
    </edge>
    <edge source="AUT" target="BLR">
      <data key="d0">145182</data>
    </edge>
    <edge source="AUT" target="CAN">
      <data key="d0">2041641</data>
    </edge>
    <edge source="AUT" target="CHL">
      <data key="d0">171642</data>
    </edge>
    <edge source="AUT" target="CHN">
      <data key="d0">7331142</data>
    </edge>
    <edge source="AUT" target="COL">
      <data key="d0">169130</data>
    </edge>
    <edge source="AUT" target="HRV">
      <data key="d0">6448425</data>
    </edge>
    <edge source="AUT" target="CZE">
      <data key="d0">8514229</data>
    </edge>
    <edge source="AUT" target="DNK">
      <data key="d0">489368</data>
    </edge>
    <edge source="AUT" target="ECU">
      <data key="d0">55300</data>
    </edge>
    <edge source="AUT" target="EST">
      <data key="d0">267139</data>
    </edge>
    <edge source="AUT" target="FIN">
      <data key="d0">522692</data>
    </edge>
    <edge source="AUT" target="FRA">
      <data key="d0">7781411</data>
    </edge>
    <edge source="AUT" target="DEU">
      <data key="d0">53840768</data>
    </edge>
    <edge source="AUT" target="GRC">
      <data key="d0">833762</data>
    </edge>
    <edge source="AUT" target="GTM">
      <data key="d0">114153</data>
    </edge>
    <edge source="AUT" target="HKG">
      <data key="d0">2699445</data>
    </edge>
    <edge source="AUT" target="HUN">
      <data key="d0">5434715</data>
    </edge>
    <edge source="AUT" target="IRL">
      <data key="d0">56534</data>
    </edge>
    <edge source="AUT" target="ISR">
      <data key="d0">423203</data>
    </edge>
    <edge source="AUT" target="ITA">
      <data key="d0">25850441</data>
    </edge>
    <edge source="AUT" target="JPN">
      <data key="d0">2985060</data>
    </edge>
    <edge source="AUT" target="JOR">
      <data key="d0">13505</data>
    </edge>
    <edge source="AUT" target="KOR">
      <data key="d0">4859694</data>
    </edge>
    <edge source="AUT" target="LBN">
      <data key="d0">37924</data>
    </edge>
    <edge source="AUT" target="LVA">
      <data key="d0">149351</data>
    </edge>
    <edge source="AUT" target="LTU">
      <data key="d0">230693</data>
    </edge>
    <edge source="AUT" target="MEX">
      <data key="d0">670424</data>
    </edge>
    <edge source="AUT" target="MAR">
      <data key="d0">52643</data>
    </edge>
    <edge source="AUT" target="NLD">
      <data key="d0">1209747</data>
    </edge>
    <edge source="AUT" target="NOR">
      <data key="d0">217683</data>
    </edge>
    <edge source="AUT" target="PAK">
      <data key="d0">49235</data>
    </edge>
    <edge source="AUT" target="PER">
      <data key="d0">14178</data>
    </edge>
    <edge source="AUT" target="POL">
      <data key="d0">2232448</data>
    </edge>
    <edge source="AUT" target="PRT">
      <data key="d0">178286</data>
    </edge>
    <edge source="AUT" target="ROU">
      <data key="d0">2570151</data>
    </edge>
    <edge source="AUT" target="RUS">
      <data key="d0">268976</data>
    </edge>
    <edge source="AUT" target="SAU">
      <data key="d0">767416</data>
    </edge>
    <edge source="AUT" target="SRB">
      <data key="d0">2188031</data>
    </edge>
    <edge source="AUT" target="IND">
      <data key="d0">1443101</data>
    </edge>
    <edge source="AUT" target="SGP">
      <data key="d0">1976605</data>
    </edge>
    <edge source="AUT" target="SVK">
      <data key="d0">4031772</data>
    </edge>
    <edge source="AUT" target="VNM">
      <data key="d0">23915</data>
    </edge>
    <edge source="AUT" target="SVN">
      <data key="d0">7464351</data>
    </edge>
    <edge source="AUT" target="ZAF">
      <data key="d0">336066</data>
    </edge>
    <edge source="AUT" target="ZWE">
      <data key="d0">40160</data>
    </edge>
    <edge source="AUT" target="ESP">
      <data key="d0">4385813</data>
    </edge>
    <edge source="AUT" target="SWE">
      <data key="d0">444390</data>
    </edge>
    <edge source="AUT" target="CHE">
      <data key="d0">7866840</data>
    </edge>
    <edge source="AUT" target="THA">
      <data key="d0">10446977</data>
    </edge>
    <edge source="AUT" target="ARE">
      <data key="d0">503365</data>
    </edge>
    <edge source="AUT" target="TUR">
      <data key="d0">2889599</data>
    </edge>
    <edge source="AUT" target="UKR">
      <data key="d0">193206</data>
    </edge>
    <edge source="AUT" target="MKD">
      <data key="d0">421487</data>
    </edge>
    <edge source="AUT" target="EGY">
      <data key="d0">266485</data>
    </edge>
    <edge source="AUT" target="GBR">
      <data key="d0">4256185</data>
    </edge>
    <edge source="AUT" target="USA">
      <data key="d0">26227334</data>
    </edge>
    <edge source="HRV" target="AUT">
      <data key="d0">128106</data>
    </edge>
    <edge source="HRV" target="CZE">
      <data key="d0">1025426</data>
    </edge>
    <edge source="HRV" target="DEU">
      <data key="d0">143594</data>
    </edge>
    <edge source="HRV" target="HUN">
      <data key="d0">327963</data>
    </edge>
    <edge source="HRV" target="ITA">
      <data key="d0">26414</data>
    </edge>
    <edge source="HRV" target="SRB">
      <data key="d0">452624</data>
    </edge>
    <edge source="HRV" target="SVN">
      <data key="d0">4973942</data>
    </edge>
    <edge source="HRV" target="ESP">
      <data key="d0">14527</data>
    </edge>
    <edge source="HRV" target="CHE">
      <data key="d0">35066</data>
    </edge>
    <edge source="HRV" target="MKD">
      <data key="d0">14087</data>
    </edge>
    <edge source="HRV" target="USA">
      <data key="d0">59480</data>
    </edge>
    <edge source="CZE" target="DZA">
      <data key="d0">388338</data>
    </edge>
    <edge source="CZE" target="AZE">
      <data key="d0">576918</data>
    </edge>
    <edge source="CZE" target="ARG">
      <data key="d0">541242</data>
    </edge>
    <edge source="CZE" target="AUS">
      <data key="d0">251156</data>
    </edge>
    <edge source="CZE" target="AUT">
      <data key="d0">29835513</data>
    </edge>
    <edge source="CZE" target="ARM">
      <data key="d0">19453</data>
    </edge>
    <edge source="CZE" target="BEL">
      <data key="d0">4422608</data>
    </edge>
    <edge source="CZE" target="BOL">
      <data key="d0">19479</data>
    </edge>
    <edge source="CZE" target="BRA">
      <data key="d0">2119986</data>
    </edge>
    <edge source="CZE" target="BGR">
      <data key="d0">1598724</data>
    </edge>
    <edge source="CZE" target="BLR">
      <data key="d0">2612486</data>
    </edge>
    <edge source="CZE" target="CAN">
      <data key="d0">8868630</data>
    </edge>
    <edge source="CZE" target="CHL">
      <data key="d0">206338</data>
    </edge>
    <edge source="CZE" target="CHN">
      <data key="d0">10556852</data>
    </edge>
    <edge source="CZE" target="COL">
      <data key="d0">910925</data>
    </edge>
    <edge source="CZE" target="CRI">
      <data key="d0">13759</data>
    </edge>
    <edge source="CZE" target="HRV">
      <data key="d0">883142</data>
    </edge>
    <edge source="CZE" target="DNK">
      <data key="d0">996747</data>
    </edge>
    <edge source="CZE" target="ECU">
      <data key="d0">74096</data>
    </edge>
    <edge source="CZE" target="SLV">
      <data key="d0">1456306</data>
    </edge>
    <edge source="CZE" target="EST">
      <data key="d0">1605383</data>
    </edge>
    <edge source="CZE" target="FIN">
      <data key="d0">265633</data>
    </edge>
    <edge source="CZE" target="FRA">
      <data key="d0">37304303</data>
    </edge>
    <edge source="CZE" target="GEO">
      <data key="d0">11212</data>
    </edge>
    <edge source="CZE" target="DEU">
      <data key="d0">130922943</data>
    </edge>
    <edge source="CZE" target="GRC">
      <data key="d0">1666414</data>
    </edge>
    <edge source="CZE" target="GTM">
      <data key="d0">22479</data>
    </edge>
    <edge source="CZE" target="HUN">
      <data key="d0">23415725</data>
    </edge>
    <edge source="CZE" target="IDN">
      <data key="d0">492638</data>
    </edge>
    <edge source="CZE" target="IRL">
      <data key="d0">479056</data>
    </edge>
    <edge source="CZE" target="ISR">
      <data key="d0">183284</data>
    </edge>
    <edge source="CZE" target="ITA">
      <data key="d0">16455219</data>
    </edge>
    <edge source="CZE" target="CIV">
      <data key="d0">222434</data>
    </edge>
    <edge source="CZE" target="JPN">
      <data key="d0">16386286</data>
    </edge>
    <edge source="CZE" target="KAZ">
      <data key="d0">105838</data>
    </edge>
    <edge source="CZE" target="JOR">
      <data key="d0">36603</data>
    </edge>
    <edge source="CZE" target="KOR">
      <data key="d0">2550055</data>
    </edge>
    <edge source="CZE" target="KGZ">
      <data key="d0">51788</data>
    </edge>
    <edge source="CZE" target="LBN">
      <data key="d0">36870</data>
    </edge>
    <edge source="CZE" target="LVA">
      <data key="d0">148904</data>
    </edge>
    <edge source="CZE" target="LTU">
      <data key="d0">797967</data>
    </edge>
    <edge source="CZE" target="MYS">
      <data key="d0">204865</data>
    </edge>
    <edge source="CZE" target="MEX">
      <data key="d0">2840883</data>
    </edge>
    <edge source="CZE" target="MDA">
      <data key="d0">168167</data>
    </edge>
    <edge source="CZE" target="MAR">
      <data key="d0">1629822</data>
    </edge>
    <edge source="CZE" target="NLD">
      <data key="d0">4847938</data>
    </edge>
    <edge source="CZE" target="NZL">
      <data key="d0">65202</data>
    </edge>
    <edge source="CZE" target="NOR">
      <data key="d0">791662</data>
    </edge>
    <edge source="CZE" target="PAK">
      <data key="d0">177275</data>
    </edge>
    <edge source="CZE" target="PER">
      <data key="d0">1231986</data>
    </edge>
    <edge source="CZE" target="PHL">
      <data key="d0">251690</data>
    </edge>
    <edge source="CZE" target="POL">
      <data key="d0">80546321</data>
    </edge>
    <edge source="CZE" target="PRT">
      <data key="d0">81251</data>
    </edge>
    <edge source="CZE" target="ROU">
      <data key="d0">11393444</data>
    </edge>
    <edge source="CZE" target="RUS">
      <data key="d0">42718958</data>
    </edge>
    <edge source="CZE" target="SAU">
      <data key="d0">100781</data>
    </edge>
    <edge source="CZE" target="SRB">
      <data key="d0">1732692</data>
    </edge>
    <edge source="CZE" target="IND">
      <data key="d0">416629</data>
    </edge>
    <edge source="CZE" target="SGP">
      <data key="d0">274953</data>
    </edge>
    <edge source="CZE" target="SVK">
      <data key="d0">35450563</data>
    </edge>
    <edge source="CZE" target="VNM">
      <data key="d0">428743</data>
    </edge>
    <edge source="CZE" target="SVN">
      <data key="d0">11111103</data>
    </edge>
    <edge source="CZE" target="ZAF">
      <data key="d0">686219</data>
    </edge>
    <edge source="CZE" target="ESP">
      <data key="d0">14777524</data>
    </edge>
    <edge source="CZE" target="SWE">
      <data key="d0">1285170</data>
    </edge>
    <edge source="CZE" target="CHE">
      <data key="d0">1043564</data>
    </edge>
    <edge source="CZE" target="THA">
      <data key="d0">171082</data>
    </edge>
    <edge source="CZE" target="ARE">
      <data key="d0">26668</data>
    </edge>
    <edge source="CZE" target="TUN">
      <data key="d0">27883</data>
    </edge>
    <edge source="CZE" target="TUR">
      <data key="d0">1562934</data>
    </edge>
    <edge source="CZE" target="UKR">
      <data key="d0">3737441</data>
    </edge>
    <edge source="CZE" target="MKD">
      <data key="d0">41515</data>
    </edge>
    <edge source="CZE" target="EGY">
      <data key="d0">260831</data>
    </edge>
    <edge source="CZE" target="GBR">
      <data key="d0">13394743</data>
    </edge>
    <edge source="CZE" target="USA">
      <data key="d0">23687752</data>
    </edge>
    <edge source="EST" target="AUT">
      <data key="d0">5073015</data>
    </edge>
    <edge source="EST" target="BRA">
      <data key="d0">2011366</data>
    </edge>
    <edge source="EST" target="BGR">
      <data key="d0">148903</data>
    </edge>
    <edge source="EST" target="BLR">
      <data key="d0">573654</data>
    </edge>
    <edge source="EST" target="CAN">
      <data key="d0">243094</data>
    </edge>
    <edge source="EST" target="CHL">
      <data key="d0">669265</data>
    </edge>
    <edge source="EST" target="CHN">
      <data key="d0">7275613</data>
    </edge>
    <edge source="EST" target="COL">
      <data key="d0">1344623</data>
    </edge>
    <edge source="EST" target="FIN">
      <data key="d0">986580</data>
    </edge>
    <edge source="EST" target="FRA">
      <data key="d0">12417664</data>
    </edge>
    <edge source="EST" target="GEO">
      <data key="d0">17721</data>
    </edge>
    <edge source="EST" target="DEU">
      <data key="d0">3079083</data>
    </edge>
    <edge source="EST" target="HKG">
      <data key="d0">578069</data>
    </edge>
    <edge source="EST" target="IDN">
      <data key="d0">560723</data>
    </edge>
    <edge source="EST" target="ITA">
      <data key="d0">179472</data>
    </edge>
    <edge source="EST" target="JPN">
      <data key="d0">18967374</data>
    </edge>
    <edge source="EST" target="KAZ">
      <data key="d0">85882</data>
    </edge>
    <edge source="EST" target="KOR">
      <data key="d0">580379</data>
    </edge>
    <edge source="EST" target="LVA">
      <data key="d0">5169362</data>
    </edge>
    <edge source="EST" target="LTU">
      <data key="d0">890998</data>
    </edge>
    <edge source="EST" target="MYS">
      <data key="d0">59456</data>
    </edge>
    <edge source="EST" target="MEX">
      <data key="d0">414773</data>
    </edge>
    <edge source="EST" target="MAR">
      <data key="d0">40327</data>
    </edge>
    <edge source="EST" target="NZL">
      <data key="d0">902000</data>
    </edge>
    <edge source="EST" target="NOR">
      <data key="d0">12606</data>
    </edge>
    <edge source="EST" target="PAK">
      <data key="d0">1176426</data>
    </edge>
    <edge source="EST" target="PAN">
      <data key="d0">12239</data>
    </edge>
    <edge source="EST" target="PER">
      <data key="d0">58790</data>
    </edge>
    <edge source="EST" target="POL">
      <data key="d0">94190</data>
    </edge>
    <edge source="EST" target="RUS">
      <data key="d0">16080522</data>
    </edge>
    <edge source="EST" target="SAU">
      <data key="d0">39234</data>
    </edge>
    <edge source="EST" target="IND">
      <data key="d0">7204126</data>
    </edge>
    <edge source="EST" target="SGP">
      <data key="d0">133148</data>
    </edge>
    <edge source="EST" target="VNM">
      <data key="d0">1699642</data>
    </edge>
    <edge source="EST" target="ZAF">
      <data key="d0">3719836</data>
    </edge>
    <edge source="EST" target="ESP">
      <data key="d0">5598686</data>
    </edge>
    <edge source="EST" target="SWE">
      <data key="d0">198201</data>
    </edge>
    <edge source="EST" target="CHE">
      <data key="d0">114348</data>
    </edge>
    <edge source="EST" target="THA">
      <data key="d0">2130547</data>
    </edge>
    <edge source="EST" target="ARE">
      <data key="d0">19423</data>
    </edge>
    <edge source="EST" target="TUR">
      <data key="d0">1293095</data>
    </edge>
    <edge source="EST" target="UKR">
      <data key="d0">75767</data>
    </edge>
    <edge source="EST" target="EGY">
      <data key="d0">2245191</data>
    </edge>
    <edge source="EST" target="GBR">
      <data key="d0">583635</data>
    </edge>
    <edge source="EST" target="USA">
      <data key="d0">20182636</data>
    </edge>
    <edge source="EST" target="URY">
      <data key="d0">28542</data>
    </edge>
    <edge source="JOR" target="DZA">
      <data key="d0">1299396</data>
    </edge>
    <edge source="JOR" target="AUS">
      <data key="d0">8560843</data>
    </edge>
    <edge source="JOR" target="BEL">
      <data key="d0">4461863</data>
    </edge>
    <edge source="JOR" target="BRA">
      <data key="d0">1875920</data>
    </edge>
    <edge source="JOR" target="CAN">
      <data key="d0">1339706</data>
    </edge>
    <edge source="JOR" target="LKA">
      <data key="d0">117414</data>
    </edge>
    <edge source="JOR" target="CHN">
      <data key="d0">402541</data>
    </edge>
    <edge source="JOR" target="COL">
      <data key="d0">1141396</data>
    </edge>
    <edge source="JOR" target="CRI">
      <data key="d0">162852</data>
    </edge>
    <edge source="JOR" target="ECU">
      <data key="d0">671414</data>
    </edge>
    <edge source="JOR" target="ETH">
      <data key="d0">388799</data>
    </edge>
    <edge source="JOR" target="FRA">
      <data key="d0">810172</data>
    </edge>
    <edge source="JOR" target="PSE">
      <data key="d0">354976</data>
    </edge>
    <edge source="JOR" target="GRC">
      <data key="d0">1113873</data>
    </edge>
    <edge source="JOR" target="GTM">
      <data key="d0">222437</data>
    </edge>
    <edge source="JOR" target="HND">
      <data key="d0">399280</data>
    </edge>
    <edge source="JOR" target="IDN">
      <data key="d0">54851527</data>
    </edge>
    <edge source="JOR" target="ISR">
      <data key="d0">18145829</data>
    </edge>
    <edge source="JOR" target="ITA">
      <data key="d0">7478966</data>
    </edge>
    <edge source="JOR" target="JAM">
      <data key="d0">79887</data>
    </edge>
    <edge source="JOR" target="JPN">
      <data key="d0">146196</data>
    </edge>
    <edge source="JOR" target="LBN">
      <data key="d0">3545526</data>
    </edge>
    <edge source="JOR" target="MYS">
      <data key="d0">3108496</data>
    </edge>
    <edge source="JOR" target="MEX">
      <data key="d0">3763019</data>
    </edge>
    <edge source="JOR" target="MAR">
      <data key="d0">3317995</data>
    </edge>
    <edge source="JOR" target="MOZ">
      <data key="d0">405472</data>
    </edge>
    <edge source="JOR" target="OMN">
      <data key="d0">527152</data>
    </edge>
    <edge source="JOR" target="NLD">
      <data key="d0">3628371</data>
    </edge>
    <edge source="JOR" target="PAK">
      <data key="d0">1719619</data>
    </edge>
    <edge source="JOR" target="PER">
      <data key="d0">424401</data>
    </edge>
    <edge source="JOR" target="POL">
      <data key="d0">154813</data>
    </edge>
    <edge source="JOR" target="RUS">
      <data key="d0">742955</data>
    </edge>
    <edge source="JOR" target="SAU">
      <data key="d0">42461548</data>
    </edge>
    <edge source="JOR" target="SEN">
      <data key="d0">22823</data>
    </edge>
    <edge source="JOR" target="SRB">
      <data key="d0">43179</data>
    </edge>
    <edge source="JOR" target="IND">
      <data key="d0">26925568</data>
    </edge>
    <edge source="JOR" target="VNM">
      <data key="d0">2732526</data>
    </edge>
    <edge source="JOR" target="ZAF">
      <data key="d0">7520699</data>
    </edge>
    <edge source="JOR" target="ZWE">
      <data key="d0">13482</data>
    </edge>
    <edge source="JOR" target="ESP">
      <data key="d0">21166495</data>
    </edge>
    <edge source="JOR" target="THA">
      <data key="d0">846613</data>
    </edge>
    <edge source="JOR" target="ARE">
      <data key="d0">14638897</data>
    </edge>
    <edge source="JOR" target="TUN">
      <data key="d0">1131058</data>
    </edge>
    <edge source="JOR" target="TUR">
      <data key="d0">18866229</data>
    </edge>
    <edge source="JOR" target="UGA">
      <data key="d0">130700</data>
    </edge>
    <edge source="JOR" target="EGY">
      <data key="d0">3912902</data>
    </edge>
    <edge source="JOR" target="GBR">
      <data key="d0">1946953</data>
    </edge>
    <edge source="JOR" target="TZA">
      <data key="d0">576694</data>
    </edge>
    <edge source="JOR" target="USA">
      <data key="d0">87823</data>
    </edge>
    <edge source="JOR" target="URY">
      <data key="d0">78372</data>
    </edge>
    <edge source="LTU" target="AZE">
      <data key="d0">259315</data>
    </edge>
    <edge source="LTU" target="BEL">
      <data key="d0">14444</data>
    </edge>
    <edge source="LTU" target="BGR">
      <data key="d0">11872</data>
    </edge>
    <edge source="LTU" target="BLR">
      <data key="d0">8120813</data>
    </edge>
    <edge source="LTU" target="HRV">
      <data key="d0">240571</data>
    </edge>
    <edge source="LTU" target="CZE">
      <data key="d0">5714899</data>
    </edge>
    <edge source="LTU" target="DNK">
      <data key="d0">1484944</data>
    </edge>
    <edge source="LTU" target="EST">
      <data key="d0">4170150</data>
    </edge>
    <edge source="LTU" target="FIN">
      <data key="d0">280549</data>
    </edge>
    <edge source="LTU" target="FRA">
      <data key="d0">1629862</data>
    </edge>
    <edge source="LTU" target="DEU">
      <data key="d0">20454878</data>
    </edge>
    <edge source="LTU" target="GHA">
      <data key="d0">264850</data>
    </edge>
    <edge source="LTU" target="HUN">
      <data key="d0">7019694</data>
    </edge>
    <edge source="LTU" target="JPN">
      <data key="d0">30287</data>
    </edge>
    <edge source="LTU" target="KAZ">
      <data key="d0">1463379</data>
    </edge>
    <edge source="LTU" target="KGZ">
      <data key="d0">20221</data>
    </edge>
    <edge source="LTU" target="LVA">
      <data key="d0">8624486</data>
    </edge>
    <edge source="LTU" target="MDA">
      <data key="d0">344447</data>
    </edge>
    <edge source="LTU" target="POL">
      <data key="d0">21985887</data>
    </edge>
    <edge source="LTU" target="ROU">
      <data key="d0">6765646</data>
    </edge>
    <edge source="LTU" target="RUS">
      <data key="d0">19490660</data>
    </edge>
    <edge source="LTU" target="SRB">
      <data key="d0">1871050</data>
    </edge>
    <edge source="LTU" target="IND">
      <data key="d0">1174043</data>
    </edge>
    <edge source="LTU" target="SVK">
      <data key="d0">1651955</data>
    </edge>
    <edge source="LTU" target="SVN">
      <data key="d0">15748</data>
    </edge>
    <edge source="LTU" target="SWE">
      <data key="d0">1290181</data>
    </edge>
    <edge source="LTU" target="UKR">
      <data key="d0">6255893</data>
    </edge>
    <edge source="LTU" target="EGY">
      <data key="d0">3216179</data>
    </edge>
    <edge source="LTU" target="GBR">
      <data key="d0">2351584</data>
    </edge>
    <edge source="LTU" target="USA">
      <data key="d0">5995608</data>
    </edge>
    <edge source="SVK" target="ALB">
      <data key="d0">103841</data>
    </edge>
    <edge source="SVK" target="DZA">
      <data key="d0">855505</data>
    </edge>
    <edge source="SVK" target="AZE">
      <data key="d0">93380</data>
    </edge>
    <edge source="SVK" target="AUT">
      <data key="d0">11706609</data>
    </edge>
    <edge source="SVK" target="BEL">
      <data key="d0">43522</data>
    </edge>
    <edge source="SVK" target="BGR">
      <data key="d0">361407</data>
    </edge>
    <edge source="SVK" target="BLR">
      <data key="d0">549582</data>
    </edge>
    <edge source="SVK" target="CMR">
      <data key="d0">69436</data>
    </edge>
    <edge source="SVK" target="CAN">
      <data key="d0">27373</data>
    </edge>
    <edge source="SVK" target="CHL">
      <data key="d0">22559</data>
    </edge>
    <edge source="SVK" target="CHN">
      <data key="d0">801893</data>
    </edge>
    <edge source="SVK" target="HRV">
      <data key="d0">3002724</data>
    </edge>
    <edge source="SVK" target="CZE">
      <data key="d0">86793983</data>
    </edge>
    <edge source="SVK" target="DNK">
      <data key="d0">813409</data>
    </edge>
    <edge source="SVK" target="SLV">
      <data key="d0">79158</data>
    </edge>
    <edge source="SVK" target="ETH">
      <data key="d0">77125</data>
    </edge>
    <edge source="SVK" target="EST">
      <data key="d0">97902</data>
    </edge>
    <edge source="SVK" target="FIN">
      <data key="d0">367723</data>
    </edge>
    <edge source="SVK" target="FRA">
      <data key="d0">7530776</data>
    </edge>
    <edge source="SVK" target="DEU">
      <data key="d0">11929258</data>
    </edge>
    <edge source="SVK" target="GRC">
      <data key="d0">4610251</data>
    </edge>
    <edge source="SVK" target="GTM">
      <data key="d0">666701</data>
    </edge>
    <edge source="SVK" target="HUN">
      <data key="d0">14198616</data>
    </edge>
    <edge source="SVK" target="ITA">
      <data key="d0">6176500</data>
    </edge>
    <edge source="SVK" target="JAM">
      <data key="d0">42509</data>
    </edge>
    <edge source="SVK" target="LVA">
      <data key="d0">18764</data>
    </edge>
    <edge source="SVK" target="LTU">
      <data key="d0">203445</data>
    </edge>
    <edge source="SVK" target="MRT">
      <data key="d0">37483</data>
    </edge>
    <edge source="SVK" target="MEX">
      <data key="d0">365806</data>
    </edge>
    <edge source="SVK" target="MDA">
      <data key="d0">19513</data>
    </edge>
    <edge source="SVK" target="NLD">
      <data key="d0">506649</data>
    </edge>
    <edge source="SVK" target="POL">
      <data key="d0">26353679</data>
    </edge>
    <edge source="SVK" target="ROU">
      <data key="d0">4816687</data>
    </edge>
    <edge source="SVK" target="RUS">
      <data key="d0">418107</data>
    </edge>
    <edge source="SVK" target="SRB">
      <data key="d0">2471966</data>
    </edge>
    <edge source="SVK" target="SVN">
      <data key="d0">998185</data>
    </edge>
    <edge source="SVK" target="ZAF">
      <data key="d0">58103</data>
    </edge>
    <edge source="SVK" target="ESP">
      <data key="d0">367647</data>
    </edge>
    <edge source="SVK" target="SWE">
      <data key="d0">18360</data>
    </edge>
    <edge source="SVK" target="CHE">
      <data key="d0">11192</data>
    </edge>
    <edge source="SVK" target="TUN">
      <data key="d0">675320</data>
    </edge>
    <edge source="SVK" target="TUR">
      <data key="d0">40780</data>
    </edge>
    <edge source="SVK" target="UKR">
      <data key="d0">2510539</data>
    </edge>
    <edge source="SVK" target="MKD">
      <data key="d0">23952</data>
    </edge>
    <edge source="SVK" target="EGY">
      <data key="d0">392720</data>
    </edge>
    <edge source="SVK" target="GBR">
      <data key="d0">51505</data>
    </edge>
    <edge source="ZWE" target="MOZ">
      <data key="d0">343143</data>
    </edge>
    <edge source="ZWE" target="ZAF">
      <data key="d0">75949</data>
    </edge>
    <edge source="ZWE" target="TZA">
      <data key="d0">170880</data>
    </edge>
    <edge source="CHE" target="DZA">
      <data key="d0">31154</data>
    </edge>
    <edge source="CHE" target="ARG">
      <data key="d0">57112</data>
    </edge>
    <edge source="CHE" target="AUS">
      <data key="d0">223193</data>
    </edge>
    <edge source="CHE" target="AUT">
      <data key="d0">6383224</data>
    </edge>
    <edge source="CHE" target="BEL">
      <data key="d0">2574978</data>
    </edge>
    <edge source="CHE" target="BRA">
      <data key="d0">769448</data>
    </edge>
    <edge source="CHE" target="BGR">
      <data key="d0">21105</data>
    </edge>
    <edge source="CHE" target="BLR">
      <data key="d0">82303</data>
    </edge>
    <edge source="CHE" target="CAN">
      <data key="d0">1526695</data>
    </edge>
    <edge source="CHE" target="LKA">
      <data key="d0">217184</data>
    </edge>
    <edge source="CHE" target="CHL">
      <data key="d0">54799</data>
    </edge>
    <edge source="CHE" target="CHN">
      <data key="d0">4238537</data>
    </edge>
    <edge source="CHE" target="COL">
      <data key="d0">50360</data>
    </edge>
    <edge source="CHE" target="CRI">
      <data key="d0">51668</data>
    </edge>
    <edge source="CHE" target="HRV">
      <data key="d0">47964</data>
    </edge>
    <edge source="CHE" target="CZE">
      <data key="d0">1318751</data>
    </edge>
    <edge source="CHE" target="DNK">
      <data key="d0">1007168</data>
    </edge>
    <edge source="CHE" target="EST">
      <data key="d0">17322</data>
    </edge>
    <edge source="CHE" target="FIN">
      <data key="d0">186581</data>
    </edge>
    <edge source="CHE" target="FRA">
      <data key="d0">175334549</data>
    </edge>
    <edge source="CHE" target="DEU">
      <data key="d0">55259070</data>
    </edge>
    <edge source="CHE" target="GRC">
      <data key="d0">52199</data>
    </edge>
    <edge source="CHE" target="HKG">
      <data key="d0">124162125</data>
    </edge>
    <edge source="CHE" target="HUN">
      <data key="d0">1092462</data>
    </edge>
    <edge source="CHE" target="IDN">
      <data key="d0">155724</data>
    </edge>
    <edge source="CHE" target="IRL">
      <data key="d0">282948</data>
    </edge>
    <edge source="CHE" target="ISR">
      <data key="d0">6315153</data>
    </edge>
    <edge source="CHE" target="ITA">
      <data key="d0">57584944</data>
    </edge>
    <edge source="CHE" target="JPN">
      <data key="d0">3014023</data>
    </edge>
    <edge source="CHE" target="KOR">
      <data key="d0">3685758</data>
    </edge>
    <edge source="CHE" target="LBN">
      <data key="d0">62251</data>
    </edge>
    <edge source="CHE" target="LVA">
      <data key="d0">11057</data>
    </edge>
    <edge source="CHE" target="LTU">
      <data key="d0">70910</data>
    </edge>
    <edge source="CHE" target="MYS">
      <data key="d0">3933993</data>
    </edge>
    <edge source="CHE" target="MUS">
      <data key="d0">48095</data>
    </edge>
    <edge source="CHE" target="MEX">
      <data key="d0">114147</data>
    </edge>
    <edge source="CHE" target="MAR">
      <data key="d0">117125</data>
    </edge>
    <edge source="CHE" target="NLD">
      <data key="d0">3249588</data>
    </edge>
    <edge source="CHE" target="NZL">
      <data key="d0">35193</data>
    </edge>
    <edge source="CHE" target="NOR">
      <data key="d0">224822</data>
    </edge>
    <edge source="CHE" target="PAK">
      <data key="d0">95178</data>
    </edge>
    <edge source="CHE" target="PRY">
      <data key="d0">37226</data>
    </edge>
    <edge source="CHE" target="PER">
      <data key="d0">40243</data>
    </edge>
    <edge source="CHE" target="PHL">
      <data key="d0">54279</data>
    </edge>
    <edge source="CHE" target="POL">
      <data key="d0">299995</data>
    </edge>
    <edge source="CHE" target="PRT">
      <data key="d0">79978</data>
    </edge>
    <edge source="CHE" target="ROU">
      <data key="d0">458851</data>
    </edge>
    <edge source="CHE" target="RUS">
      <data key="d0">280318</data>
    </edge>
    <edge source="CHE" target="SAU">
      <data key="d0">728283</data>
    </edge>
    <edge source="CHE" target="SRB">
      <data key="d0">86997</data>
    </edge>
    <edge source="CHE" target="IND">
      <data key="d0">7471412</data>
    </edge>
    <edge source="CHE" target="SGP">
      <data key="d0">84271644</data>
    </edge>
    <edge source="CHE" target="SVK">
      <data key="d0">63635</data>
    </edge>
    <edge source="CHE" target="VNM">
      <data key="d0">116236</data>
    </edge>
    <edge source="CHE" target="SVN">
      <data key="d0">669524</data>
    </edge>
    <edge source="CHE" target="ZAF">
      <data key="d0">137813</data>
    </edge>
    <edge source="CHE" target="ESP">
      <data key="d0">15914130</data>
    </edge>
    <edge source="CHE" target="SWE">
      <data key="d0">4889878</data>
    </edge>
    <edge source="CHE" target="THA">
      <data key="d0">288560</data>
    </edge>
    <edge source="CHE" target="ARE">
      <data key="d0">123534</data>
    </edge>
    <edge source="CHE" target="TUN">
      <data key="d0">29559</data>
    </edge>
    <edge source="CHE" target="TUR">
      <data key="d0">2319273</data>
    </edge>
    <edge source="CHE" target="UKR">
      <data key="d0">677531</data>
    </edge>
    <edge source="CHE" target="EGY">
      <data key="d0">138122</data>
    </edge>
    <edge source="CHE" target="GBR">
      <data key="d0">48677517</data>
    </edge>
    <edge source="CHE" target="USA">
      <data key="d0">21818209</data>
    </edge>
    <edge source="UKR" target="DZA">
      <data key="d0">122799</data>
    </edge>
    <edge source="UKR" target="AZE">
      <data key="d0">6944241</data>
    </edge>
    <edge source="UKR" target="AUS">
      <data key="d0">6300000</data>
    </edge>
    <edge source="UKR" target="AUT">
      <data key="d0">2015769</data>
    </edge>
    <edge source="UKR" target="ARM">
      <data key="d0">830932</data>
    </edge>
    <edge source="UKR" target="BEL">
      <data key="d0">23579094</data>
    </edge>
    <edge source="UKR" target="BRA">
      <data key="d0">1349598</data>
    </edge>
    <edge source="UKR" target="BGR">
      <data key="d0">1538925</data>
    </edge>
    <edge source="UKR" target="BLR">
      <data key="d0">73220123</data>
    </edge>
    <edge source="UKR" target="CHN">
      <data key="d0">9220912</data>
    </edge>
    <edge source="UKR" target="CZE">
      <data key="d0">5220232</data>
    </edge>
    <edge source="UKR" target="DNK">
      <data key="d0">237554</data>
    </edge>
    <edge source="UKR" target="ETH">
      <data key="d0">19800</data>
    </edge>
    <edge source="UKR" target="EST">
      <data key="d0">767050</data>
    </edge>
    <edge source="UKR" target="FIN">
      <data key="d0">9724217</data>
    </edge>
    <edge source="UKR" target="FRA">
      <data key="d0">38437422</data>
    </edge>
    <edge source="UKR" target="GEO">
      <data key="d0">737148</data>
    </edge>
    <edge source="UKR" target="DEU">
      <data key="d0">13383766</data>
    </edge>
    <edge source="UKR" target="GRC">
      <data key="d0">474877</data>
    </edge>
    <edge source="UKR" target="HND">
      <data key="d0">187244</data>
    </edge>
    <edge source="UKR" target="HKG">
      <data key="d0">145715</data>
    </edge>
    <edge source="UKR" target="HUN">
      <data key="d0">2663321</data>
    </edge>
    <edge source="UKR" target="ISR">
      <data key="d0">32013519</data>
    </edge>
    <edge source="UKR" target="ITA">
      <data key="d0">20888360</data>
    </edge>
    <edge source="UKR" target="CIV">
      <data key="d0">64245</data>
    </edge>
    <edge source="UKR" target="JPN">
      <data key="d0">2988375</data>
    </edge>
    <edge source="UKR" target="KAZ">
      <data key="d0">2859455</data>
    </edge>
    <edge source="UKR" target="JOR">
      <data key="d0">25944</data>
    </edge>
    <edge source="UKR" target="KOR">
      <data key="d0">66140186</data>
    </edge>
    <edge source="UKR" target="KGZ">
      <data key="d0">407656</data>
    </edge>
    <edge source="UKR" target="LVA">
      <data key="d0">281798</data>
    </edge>
    <edge source="UKR" target="LTU">
      <data key="d0">3026567</data>
    </edge>
    <edge source="UKR" target="MEX">
      <data key="d0">83600</data>
    </edge>
    <edge source="UKR" target="MDA">
      <data key="d0">5428042</data>
    </edge>
    <edge source="UKR" target="MAR">
      <data key="d0">77945808</data>
    </edge>
    <edge source="UKR" target="NLD">
      <data key="d0">10780868</data>
    </edge>
    <edge source="UKR" target="NOR">
      <data key="d0">18460276</data>
    </edge>
    <edge source="UKR" target="PHL">
      <data key="d0">546984</data>
    </edge>
    <edge source="UKR" target="POL">
      <data key="d0">26137601</data>
    </edge>
    <edge source="UKR" target="PRT">
      <data key="d0">114742</data>
    </edge>
    <edge source="UKR" target="ROU">
      <data key="d0">4266699</data>
    </edge>
    <edge source="UKR" target="RUS">
      <data key="d0">269822905</data>
    </edge>
    <edge source="UKR" target="SRB">
      <data key="d0">44834</data>
    </edge>
    <edge source="UKR" target="IND">
      <data key="d0">37954159</data>
    </edge>
    <edge source="UKR" target="SGP">
      <data key="d0">524800</data>
    </edge>
    <edge source="UKR" target="SVK">
      <data key="d0">4767698</data>
    </edge>
    <edge source="UKR" target="VNM">
      <data key="d0">3909031</data>
    </edge>
    <edge source="UKR" target="SVN">
      <data key="d0">1438441</data>
    </edge>
    <edge source="UKR" target="ESP">
      <data key="d0">1115389</data>
    </edge>
    <edge source="UKR" target="SWE">
      <data key="d0">933653</data>
    </edge>
    <edge source="UKR" target="CHE">
      <data key="d0">1285693</data>
    </edge>
    <edge source="UKR" target="THA">
      <data key="d0">1056387</data>
    </edge>
    <edge source="UKR" target="ARE">
      <data key="d0">531358</data>
    </edge>
    <edge source="UKR" target="TUN">
      <data key="d0">25341001</data>
    </edge>
    <edge source="UKR" target="TUR">
      <data key="d0">81687574</data>
    </edge>
    <edge source="UKR" target="EGY">
      <data key="d0">1179232</data>
    </edge>
    <edge source="UKR" target="GBR">
      <data key="d0">1501912</data>
    </edge>
    <edge source="UKR" target="TZA">
      <data key="d0">519198</data>
    </edge>
    <edge source="UKR" target="USA">
      <data key="d0">223256998</data>
    </edge>
    <edge source="KAZ" target="AZE">
      <data key="d0">40200</data>
    </edge>
    <edge source="KAZ" target="AUS">
      <data key="d0">4599900</data>
    </edge>
    <edge source="KAZ" target="BEL">
      <data key="d0">62521300</data>
    </edge>
    <edge source="KAZ" target="BLR">
      <data key="d0">3619880</data>
    </edge>
    <edge source="KAZ" target="CAN">
      <data key="d0">222077000</data>
    </edge>
    <edge source="KAZ" target="CHN">
      <data key="d0">1379710000</data>
    </edge>
    <edge source="KAZ" target="CZE">
      <data key="d0">53686800</data>
    </edge>
    <edge source="KAZ" target="DNK">
      <data key="d0">5582900</data>
    </edge>
    <edge source="KAZ" target="FRA">
      <data key="d0">353242300</data>
    </edge>
    <edge source="KAZ" target="GEO">
      <data key="d0">530200</data>
    </edge>
    <edge source="KAZ" target="DEU">
      <data key="d0">74159200</data>
    </edge>
    <edge source="KAZ" target="HKG">
      <data key="d0">8464700</data>
    </edge>
    <edge source="KAZ" target="HUN">
      <data key="d0">195200</data>
    </edge>
    <edge source="KAZ" target="ITA">
      <data key="d0">172000</data>
    </edge>
    <edge source="KAZ" target="JPN">
      <data key="d0">3241400</data>
    </edge>
    <edge source="KAZ" target="KOR">
      <data key="d0">3075400</data>
    </edge>
    <edge source="KAZ" target="KGZ">
      <data key="d0">33029800</data>
    </edge>
    <edge source="KAZ" target="LVA">
      <data key="d0">8131300</data>
    </edge>
    <edge source="KAZ" target="NLD">
      <data key="d0">732800</data>
    </edge>
    <edge source="KAZ" target="POL">
      <data key="d0">60847200</data>
    </edge>
    <edge source="KAZ" target="ROU">
      <data key="d0">470000</data>
    </edge>
    <edge source="KAZ" target="RUS">
      <data key="d0">587366150</data>
    </edge>
    <edge source="KAZ" target="SRB">
      <data key="d0">73900</data>
    </edge>
    <edge source="KAZ" target="IND">
      <data key="d0">96652500</data>
    </edge>
    <edge source="KAZ" target="SGP">
      <data key="d0">48800</data>
    </edge>
    <edge source="KAZ" target="VNM">
      <data key="d0">24600</data>
    </edge>
    <edge source="KAZ" target="CHE">
      <data key="d0">5956100</data>
    </edge>
    <edge source="KAZ" target="THA">
      <data key="d0">1416100</data>
    </edge>
    <edge source="KAZ" target="UKR">
      <data key="d0">13583600</data>
    </edge>
    <edge source="KAZ" target="GBR">
      <data key="d0">51313000</data>
    </edge>
    <edge source="KAZ" target="USA">
      <data key="d0">179329300</data>
    </edge>
    <edge source="BWA" target="NAM">
      <data key="d0">42054</data>
    </edge>
    <edge source="BWA" target="ZAF">
      <data key="d0">35505361</data>
    </edge>
    <edge source="BWA" target="ZWE">
      <data key="d0">477335</data>
    </edge>
    <edge source="ETH" target="IND">
      <data key="d0">278191</data>
    </edge>
    <edge source="ETH" target="GBR">
      <data key="d0">44747</data>
    </edge>
    <edge source="GMB" target="THA">
      <data key="d0">38004</data>
    </edge>
    <edge source="MWI" target="ZWE">
      <data key="d0">40948</data>
    </edge>
    <edge source="MUS" target="CHN">
      <data key="d0">65008</data>
    </edge>
    <edge source="MUS" target="FRA">
      <data key="d0">289973</data>
    </edge>
    <edge source="MUS" target="MDG">
      <data key="d0">861941</data>
    </edge>
    <edge source="MUS" target="ZAF">
      <data key="d0">56849</data>
    </edge>
    <edge source="MDA" target="CHN">
      <data key="d0">13663</data>
    </edge>
    <edge source="MDA" target="KAZ">
      <data key="d0">21312</data>
    </edge>
    <edge source="MDA" target="RUS">
      <data key="d0">159727</data>
    </edge>
    <edge source="OMN" target="DZA">
      <data key="d0">154809</data>
    </edge>
    <edge source="OMN" target="LKA">
      <data key="d0">95688</data>
    </edge>
    <edge source="OMN" target="CHN">
      <data key="d0">1575846</data>
    </edge>
    <edge source="OMN" target="DEU">
      <data key="d0">247230</data>
    </edge>
    <edge source="OMN" target="IDN">
      <data key="d0">1760263</data>
    </edge>
    <edge source="OMN" target="JOR">
      <data key="d0">15298</data>
    </edge>
    <edge source="OMN" target="PAK">
      <data key="d0">3742257</data>
    </edge>
    <edge source="OMN" target="SAU">
      <data key="d0">134570</data>
    </edge>
    <edge source="OMN" target="IND">
      <data key="d0">19562987</data>
    </edge>
    <edge source="OMN" target="ARE">
      <data key="d0">26012528</data>
    </edge>
    <edge source="OMN" target="EGY">
      <data key="d0">97155</data>
    </edge>
    <edge source="OMN" target="TZA">
      <data key="d0">39059</data>
    </edge>
    <edge source="TGO" target="BEN">
      <data key="d0">127440</data>
    </edge>
    <edge source="TGO" target="GHA">
      <data key="d0">39168</data>
    </edge>
    <edge source="TGO" target="CIV">
      <data key="d0">144868</data>
    </edge>
    <edge source="TGO" target="BFA">
      <data key="d0">51102</data>
    </edge>
    <edge source="KHM" target="CHN">
      <data key="d0">25598</data>
    </edge>
    <edge source="KGZ" target="CHN">
      <data key="d0">176690</data>
    </edge>
    <edge source="KGZ" target="DEU">
      <data key="d0">1129442</data>
    </edge>
    <edge source="KGZ" target="KAZ">
      <data key="d0">920968</data>
    </edge>
    <edge source="KGZ" target="RUS">
      <data key="d0">1266875</data>
    </edge>
    <edge source="PSE" target="DZA">
      <data key="d0">3470081</data>
    </edge>
    <edge source="PSE" target="ISR">
      <data key="d0">198834</data>
    </edge>
    <edge source="PSE" target="JOR">
      <data key="d0">87595</data>
    </edge>
    <edge source="UGA" target="CHN">
      <data key="d0">204544</data>
    </edge>
    <edge source="UGA" target="TZA">
      <data key="d0">113355</data>
    </edge>
    <edge source="UGA" target="USA">
      <data key="d0">264684</data>
    </edge>
  </graph>
</graphml>
