# Supplementary material for: Core-periphery structure in sectoral international trade networks: A new approach to an old theory
Source: PLoS One. 2020 Apr 2;15(4):e0229547. doi: 10.1371/journal.pone.0229547 (PMC7117750; doi:10.1371/journal.pone.0229547)
Supplement: S8 File — (ZIP) [file pone.0229547.s008.zip › S8_File/Networks 2012/53-DYES,COLOURING MATERIALS.graphml]

<?xml version='1.0' encoding='utf-8'?>
<graphml xmlns="http://graphml.graphdrawing.org/xmlns" xmlns:xsi="http://www.w3.org/2001/XMLSchema-instance" xsi:schemaLocation="http://graphml.graphdrawing.org/xmlns http://graphml.graphdrawing.org/xmlns/1.0/graphml.xsd">
  <key attr.name="weight" attr.type="long" for="edge" id="d0" />
  <graph edgedefault="directed">
    <node id="ALB" />
    <node id="GRC" />
    <node id="ITA" />
    <node id="LBN" />
    <node id="SRB" />
    <node id="CHE" />
    <node id="MKD" />
    <node id="DZA" />
    <node id="GHA" />
    <node id="NER" />
    <node id="ZAF" />
    <node id="TUN" />
    <node id="TUR" />
    <node id="ARG" />
    <node id="AUS" />
    <node id="BEL" />
    <node id="BOL" />
    <node id="BRA" />
    <node id="CAN" />
    <node id="LKA" />
    <node id="CHL" />
    <node id="CHN" />
    <node id="COL" />
    <node id="CRI" />
    <node id="DNK" />
    <node id="ECU" />
    <node id="SLV" />
    <node id="ETH" />
    <node id="FIN" />
    <node id="FRA" />
    <node id="DEU" />
    <node id="GTM" />
    <node id="HND" />
    <node id="HKG" />
    <node id="IDN" />
    <node id="ISR" />
    <node id="JPN" />
    <node id="KOR" />
    <node id="MYS" />
    <node id="MEX" />
    <node id="MAR" />
    <node id="MOZ" />
    <node id="NLD" />
    <node id="NZL" />
    <node id="NIC" />
    <node id="PAK" />
    <node id="PAN" />
    <node id="PRY" />
    <node id="PER" />
    <node id="PRT" />
    <node id="ROU" />
    <node id="RUS" />
    <node id="SAU" />
    <node id="IND" />
    <node id="SGP" />
    <node id="VNM" />
    <node id="ESP" />
    <node id="SWE" />
    <node id="THA" />
    <node id="EGY" />
    <node id="GBR" />
    <node id="USA" />
    <node id="URY" />
    <node id="ARM" />
    <node id="GEO" />
    <node id="AUT" />
    <node id="HRV" />
    <node id="CZE" />
    <node id="IRL" />
    <node id="CIV" />
    <node id="KAZ" />
    <node id="JOR" />
    <node id="LTU" />
    <node id="MUS" />
    <node id="OMN" />
    <node id="PHL" />
    <node id="SEN" />
    <node id="ARE" />
    <node id="TZA" />
    <node id="AZE" />
    <node id="BGR" />
    <node id="BLR" />
    <node id="EST" />
    <node id="HUN" />
    <node id="LVA" />
    <node id="MDA" />
    <node id="NOR" />
    <node id="POL" />
    <node id="SVK" />
    <node id="SVN" />
    <node id="UKR" />
    <node id="BWA" />
    <node id="BDI" />
    <node id="CMR" />
    <node id="BEN" />
    <node id="GMB" />
    <node id="KGZ" />
    <node id="MDG" />
    <node id="MRT" />
    <node id="NAM" />
    <node id="TGO" />
    <node id="UGA" />
    <node id="BFA" />
    <node id="ZWE" />
    <node id="KHM" />
    <node id="CAF" />
    <node id="JAM" />
    <node id="PSE" />
    <node id="MWI" />
    <edge source="ALB" target="GRC">
      <data key="d0">10261</data>
    </edge>
    <edge source="ALB" target="ITA">
      <data key="d0">44356</data>
    </edge>
    <edge source="ALB" target="LBN">
      <data key="d0">25036</data>
    </edge>
    <edge source="ALB" target="SRB">
      <data key="d0">1826393</data>
    </edge>
    <edge source="ALB" target="CHE">
      <data key="d0">12866</data>
    </edge>
    <edge source="ALB" target="MKD">
      <data key="d0">106010</data>
    </edge>
    <edge source="GRC" target="ALB">
      <data key="d0">10229341</data>
    </edge>
    <edge source="GRC" target="DZA">
      <data key="d0">2750177</data>
    </edge>
    <edge source="GRC" target="AZE">
      <data key="d0">368294</data>
    </edge>
    <edge source="GRC" target="AUS">
      <data key="d0">1599202</data>
    </edge>
    <edge source="GRC" target="AUT">
      <data key="d0">85519</data>
    </edge>
    <edge source="GRC" target="ARM">
      <data key="d0">1018753</data>
    </edge>
    <edge source="GRC" target="BEL">
      <data key="d0">567187</data>
    </edge>
    <edge source="GRC" target="BRA">
      <data key="d0">686086</data>
    </edge>
    <edge source="GRC" target="BGR">
      <data key="d0">13777406</data>
    </edge>
    <edge source="GRC" target="BLR">
      <data key="d0">193845</data>
    </edge>
    <edge source="GRC" target="CMR">
      <data key="d0">90440</data>
    </edge>
    <edge source="GRC" target="CAN">
      <data key="d0">68521</data>
    </edge>
    <edge source="GRC" target="LKA">
      <data key="d0">59010</data>
    </edge>
    <edge source="GRC" target="CHN">
      <data key="d0">4269580</data>
    </edge>
    <edge source="GRC" target="HRV">
      <data key="d0">757112</data>
    </edge>
    <edge source="GRC" target="CZE">
      <data key="d0">1916664</data>
    </edge>
    <edge source="GRC" target="DNK">
      <data key="d0">36168</data>
    </edge>
    <edge source="GRC" target="EST">
      <data key="d0">619394</data>
    </edge>
    <edge source="GRC" target="FIN">
      <data key="d0">148170</data>
    </edge>
    <edge source="GRC" target="FRA">
      <data key="d0">7165241</data>
    </edge>
    <edge source="GRC" target="GEO">
      <data key="d0">2601699</data>
    </edge>
    <edge source="GRC" target="DEU">
      <data key="d0">7931108</data>
    </edge>
    <edge source="GRC" target="GHA">
      <data key="d0">72366</data>
    </edge>
    <edge source="GRC" target="HKG">
      <data key="d0">336584</data>
    </edge>
    <edge source="GRC" target="HUN">
      <data key="d0">1490910</data>
    </edge>
    <edge source="GRC" target="IDN">
      <data key="d0">1044745</data>
    </edge>
    <edge source="GRC" target="ISR">
      <data key="d0">3217500</data>
    </edge>
    <edge source="GRC" target="ITA">
      <data key="d0">5142337</data>
    </edge>
    <edge source="GRC" target="JPN">
      <data key="d0">159754</data>
    </edge>
    <edge source="GRC" target="KAZ">
      <data key="d0">535426</data>
    </edge>
    <edge source="GRC" target="JOR">
      <data key="d0">447791</data>
    </edge>
    <edge source="GRC" target="KOR">
      <data key="d0">139259</data>
    </edge>
    <edge source="GRC" target="KGZ">
      <data key="d0">79385</data>
    </edge>
    <edge source="GRC" target="LBN">
      <data key="d0">1649214</data>
    </edge>
    <edge source="GRC" target="LVA">
      <data key="d0">59317</data>
    </edge>
    <edge source="GRC" target="LTU">
      <data key="d0">838687</data>
    </edge>
    <edge source="GRC" target="MYS">
      <data key="d0">1026038</data>
    </edge>
    <edge source="GRC" target="MDA">
      <data key="d0">243628</data>
    </edge>
    <edge source="GRC" target="MAR">
      <data key="d0">782377</data>
    </edge>
    <edge source="GRC" target="OMN">
      <data key="d0">313331</data>
    </edge>
    <edge source="GRC" target="NAM">
      <data key="d0">42100</data>
    </edge>
    <edge source="GRC" target="NLD">
      <data key="d0">667837</data>
    </edge>
    <edge source="GRC" target="NZL">
      <data key="d0">102466</data>
    </edge>
    <edge source="GRC" target="NOR">
      <data key="d0">268477</data>
    </edge>
    <edge source="GRC" target="PER">
      <data key="d0">67981</data>
    </edge>
    <edge source="GRC" target="POL">
      <data key="d0">3607264</data>
    </edge>
    <edge source="GRC" target="PRT">
      <data key="d0">1960260</data>
    </edge>
    <edge source="GRC" target="ROU">
      <data key="d0">12981857</data>
    </edge>
    <edge source="GRC" target="RUS">
      <data key="d0">23338356</data>
    </edge>
    <edge source="GRC" target="SAU">
      <data key="d0">1290581</data>
    </edge>
    <edge source="GRC" target="SEN">
      <data key="d0">48327</data>
    </edge>
    <edge source="GRC" target="SRB">
      <data key="d0">12406544</data>
    </edge>
    <edge source="GRC" target="IND">
      <data key="d0">704748</data>
    </edge>
    <edge source="GRC" target="SGP">
      <data key="d0">227352</data>
    </edge>
    <edge source="GRC" target="SVK">
      <data key="d0">1031653</data>
    </edge>
    <edge source="GRC" target="VNM">
      <data key="d0">91664</data>
    </edge>
    <edge source="GRC" target="SVN">
      <data key="d0">223054</data>
    </edge>
    <edge source="GRC" target="ZAF">
      <data key="d0">525698</data>
    </edge>
    <edge source="GRC" target="ESP">
      <data key="d0">2423459</data>
    </edge>
    <edge source="GRC" target="SWE">
      <data key="d0">81856</data>
    </edge>
    <edge source="GRC" target="CHE">
      <data key="d0">39517</data>
    </edge>
    <edge source="GRC" target="THA">
      <data key="d0">1918986</data>
    </edge>
    <edge source="GRC" target="TGO">
      <data key="d0">176577</data>
    </edge>
    <edge source="GRC" target="ARE">
      <data key="d0">1752836</data>
    </edge>
    <edge source="GRC" target="TUN">
      <data key="d0">1051412</data>
    </edge>
    <edge source="GRC" target="TUR">
      <data key="d0">15627110</data>
    </edge>
    <edge source="GRC" target="UKR">
      <data key="d0">1453582</data>
    </edge>
    <edge source="GRC" target="MKD">
      <data key="d0">5660619</data>
    </edge>
    <edge source="GRC" target="EGY">
      <data key="d0">3344021</data>
    </edge>
    <edge source="GRC" target="GBR">
      <data key="d0">4163171</data>
    </edge>
    <edge source="GRC" target="USA">
      <data key="d0">1798935</data>
    </edge>
    <edge source="GRC" target="URY">
      <data key="d0">22674</data>
    </edge>
    <edge source="ITA" target="ALB">
      <data key="d0">8376875</data>
    </edge>
    <edge source="ITA" target="DZA">
      <data key="d0">27820771</data>
    </edge>
    <edge source="ITA" target="AZE">
      <data key="d0">890905</data>
    </edge>
    <edge source="ITA" target="ARG">
      <data key="d0">13084552</data>
    </edge>
    <edge source="ITA" target="AUS">
      <data key="d0">13643198</data>
    </edge>
    <edge source="ITA" target="AUT">
      <data key="d0">53910355</data>
    </edge>
    <edge source="ITA" target="ARM">
      <data key="d0">1093553</data>
    </edge>
    <edge source="ITA" target="BEL">
      <data key="d0">61675845</data>
    </edge>
    <edge source="ITA" target="BOL">
      <data key="d0">133441</data>
    </edge>
    <edge source="ITA" target="BRA">
      <data key="d0">65889883</data>
    </edge>
    <edge source="ITA" target="BGR">
      <data key="d0">20232358</data>
    </edge>
    <edge source="ITA" target="BLR">
      <data key="d0">9214253</data>
    </edge>
    <edge source="ITA" target="KHM">
      <data key="d0">19288</data>
    </edge>
    <edge source="ITA" target="CMR">
      <data key="d0">2348146</data>
    </edge>
    <edge source="ITA" target="CAN">
      <data key="d0">8505732</data>
    </edge>
    <edge source="ITA" target="LKA">
      <data key="d0">6672607</data>
    </edge>
    <edge source="ITA" target="CHL">
      <data key="d0">10312512</data>
    </edge>
    <edge source="ITA" target="CHN">
      <data key="d0">84462672</data>
    </edge>
    <edge source="ITA" target="COL">
      <data key="d0">4704218</data>
    </edge>
    <edge source="ITA" target="CRI">
      <data key="d0">1286287</data>
    </edge>
    <edge source="ITA" target="HRV">
      <data key="d0">28467553</data>
    </edge>
    <edge source="ITA" target="CZE">
      <data key="d0">61150628</data>
    </edge>
    <edge source="ITA" target="BEN">
      <data key="d0">370525</data>
    </edge>
    <edge source="ITA" target="DNK">
      <data key="d0">21288278</data>
    </edge>
    <edge source="ITA" target="ECU">
      <data key="d0">3314624</data>
    </edge>
    <edge source="ITA" target="SLV">
      <data key="d0">1058740</data>
    </edge>
    <edge source="ITA" target="ETH">
      <data key="d0">6404657</data>
    </edge>
    <edge source="ITA" target="EST">
      <data key="d0">7457823</data>
    </edge>
    <edge source="ITA" target="FIN">
      <data key="d0">7859861</data>
    </edge>
    <edge source="ITA" target="FRA">
      <data key="d0">209781210</data>
    </edge>
    <edge source="ITA" target="GEO">
      <data key="d0">5684725</data>
    </edge>
    <edge source="ITA" target="GMB">
      <data key="d0">46693</data>
    </edge>
    <edge source="ITA" target="PSE">
      <data key="d0">27011</data>
    </edge>
    <edge source="ITA" target="DEU">
      <data key="d0">317565375</data>
    </edge>
    <edge source="ITA" target="GHA">
      <data key="d0">1484148</data>
    </edge>
    <edge source="ITA" target="GRC">
      <data key="d0">47524342</data>
    </edge>
    <edge source="ITA" target="GTM">
      <data key="d0">2186770</data>
    </edge>
    <edge source="ITA" target="HND">
      <data key="d0">364711</data>
    </edge>
    <edge source="ITA" target="HKG">
      <data key="d0">18416980</data>
    </edge>
    <edge source="ITA" target="HUN">
      <data key="d0">45628659</data>
    </edge>
    <edge source="ITA" target="IDN">
      <data key="d0">18998336</data>
    </edge>
    <edge source="ITA" target="IRL">
      <data key="d0">1920681</data>
    </edge>
    <edge source="ITA" target="ISR">
      <data key="d0">43479120</data>
    </edge>
    <edge source="ITA" target="CIV">
      <data key="d0">745257</data>
    </edge>
    <edge source="ITA" target="JPN">
      <data key="d0">6074251</data>
    </edge>
    <edge source="ITA" target="KAZ">
      <data key="d0">2185892</data>
    </edge>
    <edge source="ITA" target="JOR">
      <data key="d0">6485930</data>
    </edge>
    <edge source="ITA" target="KOR">
      <data key="d0">22247757</data>
    </edge>
    <edge source="ITA" target="KGZ">
      <data key="d0">18645</data>
    </edge>
    <edge source="ITA" target="LBN">
      <data key="d0">12773408</data>
    </edge>
    <edge source="ITA" target="LVA">
      <data key="d0">5066684</data>
    </edge>
    <edge source="ITA" target="LTU">
      <data key="d0">32085105</data>
    </edge>
    <edge source="ITA" target="MDG">
      <data key="d0">934842</data>
    </edge>
    <edge source="ITA" target="MYS">
      <data key="d0">8119919</data>
    </edge>
    <edge source="ITA" target="MRT">
      <data key="d0">312424</data>
    </edge>
    <edge source="ITA" target="MUS">
      <data key="d0">1254406</data>
    </edge>
    <edge source="ITA" target="MEX">
      <data key="d0">25989639</data>
    </edge>
    <edge source="ITA" target="MDA">
      <data key="d0">2327508</data>
    </edge>
    <edge source="ITA" target="MAR">
      <data key="d0">18076852</data>
    </edge>
    <edge source="ITA" target="MOZ">
      <data key="d0">52487</data>
    </edge>
    <edge source="ITA" target="OMN">
      <data key="d0">3077134</data>
    </edge>
    <edge source="ITA" target="NLD">
      <data key="d0">37085063</data>
    </edge>
    <edge source="ITA" target="NZL">
      <data key="d0">2909215</data>
    </edge>
    <edge source="ITA" target="NIC">
      <data key="d0">81878</data>
    </edge>
    <edge source="ITA" target="NER">
      <data key="d0">49267</data>
    </edge>
    <edge source="ITA" target="NOR">
      <data key="d0">1868216</data>
    </edge>
    <edge source="ITA" target="PAK">
      <data key="d0">13306484</data>
    </edge>
    <edge source="ITA" target="PAN">
      <data key="d0">595948</data>
    </edge>
    <edge source="ITA" target="PRY">
      <data key="d0">22224</data>
    </edge>
    <edge source="ITA" target="PER">
      <data key="d0">4672165</data>
    </edge>
    <edge source="ITA" target="PHL">
      <data key="d0">1321598</data>
    </edge>
    <edge source="ITA" target="POL">
      <data key="d0">183556567</data>
    </edge>
    <edge source="ITA" target="PRT">
      <data key="d0">49967357</data>
    </edge>
    <edge source="ITA" target="ROU">
      <data key="d0">69306656</data>
    </edge>
    <edge source="ITA" target="RUS">
      <data key="d0">164351282</data>
    </edge>
    <edge source="ITA" target="SAU">
      <data key="d0">57808592</data>
    </edge>
    <edge source="ITA" target="SEN">
      <data key="d0">2429061</data>
    </edge>
    <edge source="ITA" target="SRB">
      <data key="d0">30708484</data>
    </edge>
    <edge source="ITA" target="IND">
      <data key="d0">44908102</data>
    </edge>
    <edge source="ITA" target="SGP">
      <data key="d0">5902755</data>
    </edge>
    <edge source="ITA" target="SVK">
      <data key="d0">32297262</data>
    </edge>
    <edge source="ITA" target="VNM">
      <data key="d0">5003163</data>
    </edge>
    <edge source="ITA" target="SVN">
      <data key="d0">30816974</data>
    </edge>
    <edge source="ITA" target="ZAF">
      <data key="d0">16110774</data>
    </edge>
    <edge source="ITA" target="ZWE">
      <data key="d0">27778</data>
    </edge>
    <edge source="ITA" target="ESP">
      <data key="d0">188925435</data>
    </edge>
    <edge source="ITA" target="SWE">
      <data key="d0">28961821</data>
    </edge>
    <edge source="ITA" target="CHE">
      <data key="d0">57568519</data>
    </edge>
    <edge source="ITA" target="THA">
      <data key="d0">18959031</data>
    </edge>
    <edge source="ITA" target="TGO">
      <data key="d0">250800</data>
    </edge>
    <edge source="ITA" target="ARE">
      <data key="d0">42463580</data>
    </edge>
    <edge source="ITA" target="TUN">
      <data key="d0">22951578</data>
    </edge>
    <edge source="ITA" target="TUR">
      <data key="d0">187835678</data>
    </edge>
    <edge source="ITA" target="UGA">
      <data key="d0">119372</data>
    </edge>
    <edge source="ITA" target="UKR">
      <data key="d0">36904943</data>
    </edge>
    <edge source="ITA" target="MKD">
      <data key="d0">7880139</data>
    </edge>
    <edge source="ITA" target="EGY">
      <data key="d0">59779217</data>
    </edge>
    <edge source="ITA" target="GBR">
      <data key="d0">102507708</data>
    </edge>
    <edge source="ITA" target="TZA">
      <data key="d0">236897</data>
    </edge>
    <edge source="ITA" target="USA">
      <data key="d0">61265077</data>
    </edge>
    <edge source="ITA" target="BFA">
      <data key="d0">303564</data>
    </edge>
    <edge source="ITA" target="URY">
      <data key="d0">1333151</data>
    </edge>
    <edge source="LBN" target="DZA">
      <data key="d0">518446</data>
    </edge>
    <edge source="LBN" target="ARM">
      <data key="d0">50306</data>
    </edge>
    <edge source="LBN" target="CMR">
      <data key="d0">96055</data>
    </edge>
    <edge source="LBN" target="CAF">
      <data key="d0">53363</data>
    </edge>
    <edge source="LBN" target="BEN">
      <data key="d0">294272</data>
    </edge>
    <edge source="LBN" target="FRA">
      <data key="d0">249697</data>
    </edge>
    <edge source="LBN" target="GEO">
      <data key="d0">137512</data>
    </edge>
    <edge source="LBN" target="GMB">
      <data key="d0">237695</data>
    </edge>
    <edge source="LBN" target="DEU">
      <data key="d0">34245</data>
    </edge>
    <edge source="LBN" target="GHA">
      <data key="d0">241476</data>
    </edge>
    <edge source="LBN" target="HUN">
      <data key="d0">26926</data>
    </edge>
    <edge source="LBN" target="ITA">
      <data key="d0">352274</data>
    </edge>
    <edge source="LBN" target="CIV">
      <data key="d0">237646</data>
    </edge>
    <edge source="LBN" target="JOR">
      <data key="d0">2187091</data>
    </edge>
    <edge source="LBN" target="LTU">
      <data key="d0">19750</data>
    </edge>
    <edge source="LBN" target="MRT">
      <data key="d0">15177</data>
    </edge>
    <edge source="LBN" target="MAR">
      <data key="d0">358574</data>
    </edge>
    <edge source="LBN" target="MOZ">
      <data key="d0">11850</data>
    </edge>
    <edge source="LBN" target="OMN">
      <data key="d0">110872</data>
    </edge>
    <edge source="LBN" target="PAK">
      <data key="d0">369601</data>
    </edge>
    <edge source="LBN" target="ROU">
      <data key="d0">31189</data>
    </edge>
    <edge source="LBN" target="RUS">
      <data key="d0">346494</data>
    </edge>
    <edge source="LBN" target="SAU">
      <data key="d0">4520337</data>
    </edge>
    <edge source="LBN" target="SEN">
      <data key="d0">214575</data>
    </edge>
    <edge source="LBN" target="ZAF">
      <data key="d0">255304</data>
    </edge>
    <edge source="LBN" target="ESP">
      <data key="d0">1063395</data>
    </edge>
    <edge source="LBN" target="TGO">
      <data key="d0">546880</data>
    </edge>
    <edge source="LBN" target="ARE">
      <data key="d0">3925866</data>
    </edge>
    <edge source="LBN" target="TUN">
      <data key="d0">124470</data>
    </edge>
    <edge source="LBN" target="TUR">
      <data key="d0">34362</data>
    </edge>
    <edge source="LBN" target="UGA">
      <data key="d0">45876</data>
    </edge>
    <edge source="LBN" target="EGY">
      <data key="d0">1049867</data>
    </edge>
    <edge source="LBN" target="GBR">
      <data key="d0">1439764</data>
    </edge>
    <edge source="LBN" target="TZA">
      <data key="d0">70434</data>
    </edge>
    <edge source="LBN" target="USA">
      <data key="d0">91543</data>
    </edge>
    <edge source="LBN" target="BFA">
      <data key="d0">31254</data>
    </edge>
    <edge source="SRB" target="ALB">
      <data key="d0">674841</data>
    </edge>
    <edge source="SRB" target="AUT">
      <data key="d0">10283</data>
    </edge>
    <edge source="SRB" target="BEL">
      <data key="d0">44560</data>
    </edge>
    <edge source="SRB" target="BGR">
      <data key="d0">564030</data>
    </edge>
    <edge source="SRB" target="BLR">
      <data key="d0">4518463</data>
    </edge>
    <edge source="SRB" target="HRV">
      <data key="d0">4520517</data>
    </edge>
    <edge source="SRB" target="CZE">
      <data key="d0">54095</data>
    </edge>
    <edge source="SRB" target="FRA">
      <data key="d0">102931</data>
    </edge>
    <edge source="SRB" target="DEU">
      <data key="d0">76849</data>
    </edge>
    <edge source="SRB" target="GRC">
      <data key="d0">406564</data>
    </edge>
    <edge source="SRB" target="HUN">
      <data key="d0">975011</data>
    </edge>
    <edge source="SRB" target="ITA">
      <data key="d0">99727</data>
    </edge>
    <edge source="SRB" target="LVA">
      <data key="d0">96395</data>
    </edge>
    <edge source="SRB" target="MDA">
      <data key="d0">58038</data>
    </edge>
    <edge source="SRB" target="NLD">
      <data key="d0">18176</data>
    </edge>
    <edge source="SRB" target="POL">
      <data key="d0">183700</data>
    </edge>
    <edge source="SRB" target="ROU">
      <data key="d0">488195</data>
    </edge>
    <edge source="SRB" target="RUS">
      <data key="d0">4678728</data>
    </edge>
    <edge source="SRB" target="SVN">
      <data key="d0">821029</data>
    </edge>
    <edge source="SRB" target="SWE">
      <data key="d0">32501</data>
    </edge>
    <edge source="SRB" target="CHE">
      <data key="d0">24988</data>
    </edge>
    <edge source="SRB" target="UKR">
      <data key="d0">1502022</data>
    </edge>
    <edge source="SRB" target="MKD">
      <data key="d0">13798770</data>
    </edge>
    <edge source="CHE" target="ALB">
      <data key="d0">80412</data>
    </edge>
    <edge source="CHE" target="DZA">
      <data key="d0">1142784</data>
    </edge>
    <edge source="CHE" target="AZE">
      <data key="d0">1189655</data>
    </edge>
    <edge source="CHE" target="ARG">
      <data key="d0">5045823</data>
    </edge>
    <edge source="CHE" target="AUS">
      <data key="d0">4723076</data>
    </edge>
    <edge source="CHE" target="AUT">
      <data key="d0">47975151</data>
    </edge>
    <edge source="CHE" target="ARM">
      <data key="d0">26017</data>
    </edge>
    <edge source="CHE" target="BEL">
      <data key="d0">35253178</data>
    </edge>
    <edge source="CHE" target="BOL">
      <data key="d0">76900</data>
    </edge>
    <edge source="CHE" target="BRA">
      <data key="d0">33692609</data>
    </edge>
    <edge source="CHE" target="BGR">
      <data key="d0">1546131</data>
    </edge>
    <edge source="CHE" target="BLR">
      <data key="d0">1760323</data>
    </edge>
    <edge source="CHE" target="CMR">
      <data key="d0">298466</data>
    </edge>
    <edge source="CHE" target="CAN">
      <data key="d0">3771309</data>
    </edge>
    <edge source="CHE" target="LKA">
      <data key="d0">754268</data>
    </edge>
    <edge source="CHE" target="CHL">
      <data key="d0">1742866</data>
    </edge>
    <edge source="CHE" target="CHN">
      <data key="d0">41367835</data>
    </edge>
    <edge source="CHE" target="COL">
      <data key="d0">7056331</data>
    </edge>
    <edge source="CHE" target="CRI">
      <data key="d0">71188</data>
    </edge>
    <edge source="CHE" target="HRV">
      <data key="d0">2100654</data>
    </edge>
    <edge source="CHE" target="CZE">
      <data key="d0">16800470</data>
    </edge>
    <edge source="CHE" target="DNK">
      <data key="d0">11896358</data>
    </edge>
    <edge source="CHE" target="ECU">
      <data key="d0">1598994</data>
    </edge>
    <edge source="CHE" target="SLV">
      <data key="d0">162341</data>
    </edge>
    <edge source="CHE" target="ETH">
      <data key="d0">120621</data>
    </edge>
    <edge source="CHE" target="EST">
      <data key="d0">196886</data>
    </edge>
    <edge source="CHE" target="FIN">
      <data key="d0">3718838</data>
    </edge>
    <edge source="CHE" target="FRA">
      <data key="d0">142910918</data>
    </edge>
    <edge source="CHE" target="GEO">
      <data key="d0">259337</data>
    </edge>
    <edge source="CHE" target="DEU">
      <data key="d0">484635426</data>
    </edge>
    <edge source="CHE" target="GHA">
      <data key="d0">109428</data>
    </edge>
    <edge source="CHE" target="GRC">
      <data key="d0">2084889</data>
    </edge>
    <edge source="CHE" target="GTM">
      <data key="d0">559292</data>
    </edge>
    <edge source="CHE" target="HND">
      <data key="d0">281398</data>
    </edge>
    <edge source="CHE" target="HKG">
      <data key="d0">16704978</data>
    </edge>
    <edge source="CHE" target="HUN">
      <data key="d0">8177801</data>
    </edge>
    <edge source="CHE" target="IDN">
      <data key="d0">11896983</data>
    </edge>
    <edge source="CHE" target="IRL">
      <data key="d0">4360169</data>
    </edge>
    <edge source="CHE" target="ISR">
      <data key="d0">3720738</data>
    </edge>
    <edge source="CHE" target="ITA">
      <data key="d0">54044768</data>
    </edge>
    <edge source="CHE" target="CIV">
      <data key="d0">213190</data>
    </edge>
    <edge source="CHE" target="JPN">
      <data key="d0">37212172</data>
    </edge>
    <edge source="CHE" target="KAZ">
      <data key="d0">397193</data>
    </edge>
    <edge source="CHE" target="JOR">
      <data key="d0">592054</data>
    </edge>
    <edge source="CHE" target="KOR">
      <data key="d0">14632129</data>
    </edge>
    <edge source="CHE" target="KGZ">
      <data key="d0">30389</data>
    </edge>
    <edge source="CHE" target="LBN">
      <data key="d0">1323006</data>
    </edge>
    <edge source="CHE" target="LVA">
      <data key="d0">1367588</data>
    </edge>
    <edge source="CHE" target="LTU">
      <data key="d0">1746500</data>
    </edge>
    <edge source="CHE" target="MDG">
      <data key="d0">31574</data>
    </edge>
    <edge source="CHE" target="MYS">
      <data key="d0">2474769</data>
    </edge>
    <edge source="CHE" target="MUS">
      <data key="d0">222583</data>
    </edge>
    <edge source="CHE" target="MEX">
      <data key="d0">19279639</data>
    </edge>
    <edge source="CHE" target="MDA">
      <data key="d0">63492</data>
    </edge>
    <edge source="CHE" target="MAR">
      <data key="d0">1867137</data>
    </edge>
    <edge source="CHE" target="OMN">
      <data key="d0">483358</data>
    </edge>
    <edge source="CHE" target="NAM">
      <data key="d0">35853</data>
    </edge>
    <edge source="CHE" target="NLD">
      <data key="d0">29390411</data>
    </edge>
    <edge source="CHE" target="NZL">
      <data key="d0">1032523</data>
    </edge>
    <edge source="CHE" target="NER">
      <data key="d0">81996</data>
    </edge>
    <edge source="CHE" target="NOR">
      <data key="d0">3383959</data>
    </edge>
    <edge source="CHE" target="PAK">
      <data key="d0">6044569</data>
    </edge>
    <edge source="CHE" target="PAN">
      <data key="d0">4306296</data>
    </edge>
    <edge source="CHE" target="PER">
      <data key="d0">6451154</data>
    </edge>
    <edge source="CHE" target="PHL">
      <data key="d0">2365345</data>
    </edge>
    <edge source="CHE" target="POL">
      <data key="d0">19309983</data>
    </edge>
    <edge source="CHE" target="PRT">
      <data key="d0">5030127</data>
    </edge>
    <edge source="CHE" target="ROU">
      <data key="d0">2459367</data>
    </edge>
    <edge source="CHE" target="RUS">
      <data key="d0">13005743</data>
    </edge>
    <edge source="CHE" target="SAU">
      <data key="d0">10218011</data>
    </edge>
    <edge source="CHE" target="SEN">
      <data key="d0">224691</data>
    </edge>
    <edge source="CHE" target="SRB">
      <data key="d0">3465707</data>
    </edge>
    <edge source="CHE" target="IND">
      <data key="d0">42898794</data>
    </edge>
    <edge source="CHE" target="SGP">
      <data key="d0">22223540</data>
    </edge>
    <edge source="CHE" target="SVK">
      <data key="d0">6146543</data>
    </edge>
    <edge source="CHE" target="VNM">
      <data key="d0">1141282</data>
    </edge>
    <edge source="CHE" target="SVN">
      <data key="d0">3589851</data>
    </edge>
    <edge source="CHE" target="ZAF">
      <data key="d0">7242321</data>
    </edge>
    <edge source="CHE" target="ZWE">
      <data key="d0">207648</data>
    </edge>
    <edge source="CHE" target="ESP">
      <data key="d0">25612060</data>
    </edge>
    <edge source="CHE" target="SWE">
      <data key="d0">8435498</data>
    </edge>
    <edge source="CHE" target="THA">
      <data key="d0">25581218</data>
    </edge>
    <edge source="CHE" target="ARE">
      <data key="d0">3648285</data>
    </edge>
    <edge source="CHE" target="TUN">
      <data key="d0">1455547</data>
    </edge>
    <edge source="CHE" target="TUR">
      <data key="d0">24729103</data>
    </edge>
    <edge source="CHE" target="UGA">
      <data key="d0">740445</data>
    </edge>
    <edge source="CHE" target="UKR">
      <data key="d0">8143475</data>
    </edge>
    <edge source="CHE" target="MKD">
      <data key="d0">514024</data>
    </edge>
    <edge source="CHE" target="EGY">
      <data key="d0">6016101</data>
    </edge>
    <edge source="CHE" target="GBR">
      <data key="d0">33656205</data>
    </edge>
    <edge source="CHE" target="TZA">
      <data key="d0">285153</data>
    </edge>
    <edge source="CHE" target="USA">
      <data key="d0">111608316</data>
    </edge>
    <edge source="CHE" target="BFA">
      <data key="d0">18421</data>
    </edge>
    <edge source="CHE" target="URY">
      <data key="d0">404866</data>
    </edge>
    <edge source="MKD" target="ALB">
      <data key="d0">1942150</data>
    </edge>
    <edge source="MKD" target="AUT">
      <data key="d0">21675</data>
    </edge>
    <edge source="MKD" target="BGR">
      <data key="d0">1752558</data>
    </edge>
    <edge source="MKD" target="HRV">
      <data key="d0">41225</data>
    </edge>
    <edge source="MKD" target="GEO">
      <data key="d0">123954</data>
    </edge>
    <edge source="MKD" target="DEU">
      <data key="d0">584436</data>
    </edge>
    <edge source="MKD" target="GRC">
      <data key="d0">11557</data>
    </edge>
    <edge source="MKD" target="ITA">
      <data key="d0">22706</data>
    </edge>
    <edge source="MKD" target="SRB">
      <data key="d0">8940619</data>
    </edge>
    <edge source="MKD" target="SVN">
      <data key="d0">15991</data>
    </edge>
    <edge source="MKD" target="CHE">
      <data key="d0">165895</data>
    </edge>
    <edge source="DZA" target="GHA">
      <data key="d0">15503</data>
    </edge>
    <edge source="DZA" target="NER">
      <data key="d0">10936</data>
    </edge>
    <edge source="DZA" target="ZAF">
      <data key="d0">41135</data>
    </edge>
    <edge source="DZA" target="TUN">
      <data key="d0">441382</data>
    </edge>
    <edge source="DZA" target="TUR">
      <data key="d0">124217</data>
    </edge>
    <edge source="GHA" target="BEL">
      <data key="d0">14363</data>
    </edge>
    <edge source="GHA" target="CMR">
      <data key="d0">183621</data>
    </edge>
    <edge source="GHA" target="BEN">
      <data key="d0">1621076</data>
    </edge>
    <edge source="GHA" target="CIV">
      <data key="d0">46360</data>
    </edge>
    <edge source="GHA" target="LBN">
      <data key="d0">60915</data>
    </edge>
    <edge source="GHA" target="NER">
      <data key="d0">26496</data>
    </edge>
    <edge source="GHA" target="SEN">
      <data key="d0">29669</data>
    </edge>
    <edge source="GHA" target="TGO">
      <data key="d0">279102</data>
    </edge>
    <edge source="GHA" target="BFA">
      <data key="d0">815314</data>
    </edge>
    <edge source="ZAF" target="ALB">
      <data key="d0">172019</data>
    </edge>
    <edge source="ZAF" target="DZA">
      <data key="d0">462968</data>
    </edge>
    <edge source="ZAF" target="ARG">
      <data key="d0">83936</data>
    </edge>
    <edge source="ZAF" target="AUS">
      <data key="d0">7988886</data>
    </edge>
    <edge source="ZAF" target="BEL">
      <data key="d0">9320527</data>
    </edge>
    <edge source="ZAF" target="BWA">
      <data key="d0">24739385</data>
    </edge>
    <edge source="ZAF" target="BRA">
      <data key="d0">5184468</data>
    </edge>
    <edge source="ZAF" target="BGR">
      <data key="d0">64485</data>
    </edge>
    <edge source="ZAF" target="CMR">
      <data key="d0">92731</data>
    </edge>
    <edge source="ZAF" target="CAN">
      <data key="d0">426573</data>
    </edge>
    <edge source="ZAF" target="LKA">
      <data key="d0">104090</data>
    </edge>
    <edge source="ZAF" target="CHL">
      <data key="d0">355071</data>
    </edge>
    <edge source="ZAF" target="CHN">
      <data key="d0">15881627</data>
    </edge>
    <edge source="ZAF" target="COL">
      <data key="d0">710632</data>
    </edge>
    <edge source="ZAF" target="CRI">
      <data key="d0">52807</data>
    </edge>
    <edge source="ZAF" target="CZE">
      <data key="d0">889878</data>
    </edge>
    <edge source="ZAF" target="BEN">
      <data key="d0">39249</data>
    </edge>
    <edge source="ZAF" target="DNK">
      <data key="d0">2377804</data>
    </edge>
    <edge source="ZAF" target="ECU">
      <data key="d0">24792</data>
    </edge>
    <edge source="ZAF" target="SLV">
      <data key="d0">52958</data>
    </edge>
    <edge source="ZAF" target="ETH">
      <data key="d0">1389618</data>
    </edge>
    <edge source="ZAF" target="FIN">
      <data key="d0">32235</data>
    </edge>
    <edge source="ZAF" target="FRA">
      <data key="d0">541633</data>
    </edge>
    <edge source="ZAF" target="GMB">
      <data key="d0">20269</data>
    </edge>
    <edge source="ZAF" target="DEU">
      <data key="d0">1027717</data>
    </edge>
    <edge source="ZAF" target="GHA">
      <data key="d0">7729452</data>
    </edge>
    <edge source="ZAF" target="GRC">
      <data key="d0">543433</data>
    </edge>
    <edge source="ZAF" target="GTM">
      <data key="d0">85339</data>
    </edge>
    <edge source="ZAF" target="HKG">
      <data key="d0">1596902</data>
    </edge>
    <edge source="ZAF" target="IDN">
      <data key="d0">1849684</data>
    </edge>
    <edge source="ZAF" target="IRL">
      <data key="d0">36431</data>
    </edge>
    <edge source="ZAF" target="ISR">
      <data key="d0">1258897</data>
    </edge>
    <edge source="ZAF" target="ITA">
      <data key="d0">7167698</data>
    </edge>
    <edge source="ZAF" target="CIV">
      <data key="d0">821119</data>
    </edge>
    <edge source="ZAF" target="JPN">
      <data key="d0">2653571</data>
    </edge>
    <edge source="ZAF" target="JOR">
      <data key="d0">1368747</data>
    </edge>
    <edge source="ZAF" target="KOR">
      <data key="d0">6009668</data>
    </edge>
    <edge source="ZAF" target="LBN">
      <data key="d0">343376</data>
    </edge>
    <edge source="ZAF" target="MDG">
      <data key="d0">1339264</data>
    </edge>
    <edge source="ZAF" target="MWI">
      <data key="d0">7814865</data>
    </edge>
    <edge source="ZAF" target="MYS">
      <data key="d0">2194677</data>
    </edge>
    <edge source="ZAF" target="MRT">
      <data key="d0">759139</data>
    </edge>
    <edge source="ZAF" target="MUS">
      <data key="d0">4074037</data>
    </edge>
    <edge source="ZAF" target="MEX">
      <data key="d0">4098614</data>
    </edge>
    <edge source="ZAF" target="MAR">
      <data key="d0">1556185</data>
    </edge>
    <edge source="ZAF" target="MOZ">
      <data key="d0">18926247</data>
    </edge>
    <edge source="ZAF" target="OMN">
      <data key="d0">92723</data>
    </edge>
    <edge source="ZAF" target="NAM">
      <data key="d0">38874963</data>
    </edge>
    <edge source="ZAF" target="NLD">
      <data key="d0">28181999</data>
    </edge>
    <edge source="ZAF" target="NZL">
      <data key="d0">2097518</data>
    </edge>
    <edge source="ZAF" target="NIC">
      <data key="d0">11164</data>
    </edge>
    <edge source="ZAF" target="NOR">
      <data key="d0">164646</data>
    </edge>
    <edge source="ZAF" target="PAK">
      <data key="d0">3875705</data>
    </edge>
    <edge source="ZAF" target="PER">
      <data key="d0">250755</data>
    </edge>
    <edge source="ZAF" target="PHL">
      <data key="d0">3949489</data>
    </edge>
    <edge source="ZAF" target="POL">
      <data key="d0">254054</data>
    </edge>
    <edge source="ZAF" target="PRT">
      <data key="d0">729084</data>
    </edge>
    <edge source="ZAF" target="ROU">
      <data key="d0">45211</data>
    </edge>
    <edge source="ZAF" target="RUS">
      <data key="d0">131515</data>
    </edge>
    <edge source="ZAF" target="SAU">
      <data key="d0">884614</data>
    </edge>
    <edge source="ZAF" target="SEN">
      <data key="d0">77616</data>
    </edge>
    <edge source="ZAF" target="IND">
      <data key="d0">17003246</data>
    </edge>
    <edge source="ZAF" target="SGP">
      <data key="d0">12900835</data>
    </edge>
    <edge source="ZAF" target="SVK">
      <data key="d0">137164</data>
    </edge>
    <edge source="ZAF" target="VNM">
      <data key="d0">1070015</data>
    </edge>
    <edge source="ZAF" target="SVN">
      <data key="d0">12525</data>
    </edge>
    <edge source="ZAF" target="ZWE">
      <data key="d0">21051840</data>
    </edge>
    <edge source="ZAF" target="ESP">
      <data key="d0">1062805</data>
    </edge>
    <edge source="ZAF" target="SWE">
      <data key="d0">96814</data>
    </edge>
    <edge source="ZAF" target="CHE">
      <data key="d0">53876</data>
    </edge>
    <edge source="ZAF" target="THA">
      <data key="d0">4436267</data>
    </edge>
    <edge source="ZAF" target="ARE">
      <data key="d0">13974847</data>
    </edge>
    <edge source="ZAF" target="TUN">
      <data key="d0">714869</data>
    </edge>
    <edge source="ZAF" target="TUR">
      <data key="d0">4829908</data>
    </edge>
    <edge source="ZAF" target="UGA">
      <data key="d0">1916081</data>
    </edge>
    <edge source="ZAF" target="UKR">
      <data key="d0">28345</data>
    </edge>
    <edge source="ZAF" target="EGY">
      <data key="d0">1214087</data>
    </edge>
    <edge source="ZAF" target="GBR">
      <data key="d0">1609928</data>
    </edge>
    <edge source="ZAF" target="TZA">
      <data key="d0">3303437</data>
    </edge>
    <edge source="ZAF" target="USA">
      <data key="d0">8208781</data>
    </edge>
    <edge source="ZAF" target="BFA">
      <data key="d0">145305</data>
    </edge>
    <edge source="ZAF" target="URY">
      <data key="d0">80128</data>
    </edge>
    <edge source="TUN" target="DZA">
      <data key="d0">4930222</data>
    </edge>
    <edge source="TUN" target="CMR">
      <data key="d0">426648</data>
    </edge>
    <edge source="TUN" target="CAN">
      <data key="d0">36577</data>
    </edge>
    <edge source="TUN" target="CAF">
      <data key="d0">40457</data>
    </edge>
    <edge source="TUN" target="BEN">
      <data key="d0">26691</data>
    </edge>
    <edge source="TUN" target="ETH">
      <data key="d0">213633</data>
    </edge>
    <edge source="TUN" target="FRA">
      <data key="d0">2086452</data>
    </edge>
    <edge source="TUN" target="GHA">
      <data key="d0">272763</data>
    </edge>
    <edge source="TUN" target="ITA">
      <data key="d0">61290</data>
    </edge>
    <edge source="TUN" target="CIV">
      <data key="d0">243473</data>
    </edge>
    <edge source="TUN" target="MDG">
      <data key="d0">185130</data>
    </edge>
    <edge source="TUN" target="MRT">
      <data key="d0">2103505</data>
    </edge>
    <edge source="TUN" target="MAR">
      <data key="d0">470601</data>
    </edge>
    <edge source="TUN" target="SEN">
      <data key="d0">508156</data>
    </edge>
    <edge source="TUN" target="TGO">
      <data key="d0">161726</data>
    </edge>
    <edge source="TUN" target="ARE">
      <data key="d0">650542</data>
    </edge>
    <edge source="TUN" target="EGY">
      <data key="d0">20683</data>
    </edge>
    <edge source="TUN" target="BFA">
      <data key="d0">377271</data>
    </edge>
    <edge source="TUR" target="ALB">
      <data key="d0">2136891</data>
    </edge>
    <edge source="TUR" target="DZA">
      <data key="d0">8506117</data>
    </edge>
    <edge source="TUR" target="AZE">
      <data key="d0">50861450</data>
    </edge>
    <edge source="TUR" target="ARG">
      <data key="d0">274262</data>
    </edge>
    <edge source="TUR" target="AUS">
      <data key="d0">899381</data>
    </edge>
    <edge source="TUR" target="AUT">
      <data key="d0">290573</data>
    </edge>
    <edge source="TUR" target="BEL">
      <data key="d0">2804911</data>
    </edge>
    <edge source="TUR" target="BOL">
      <data key="d0">18365</data>
    </edge>
    <edge source="TUR" target="BRA">
      <data key="d0">7957345</data>
    </edge>
    <edge source="TUR" target="BGR">
      <data key="d0">7819733</data>
    </edge>
    <edge source="TUR" target="BDI">
      <data key="d0">10111</data>
    </edge>
    <edge source="TUR" target="BLR">
      <data key="d0">3416171</data>
    </edge>
    <edge source="TUR" target="CMR">
      <data key="d0">26797</data>
    </edge>
    <edge source="TUR" target="CAN">
      <data key="d0">302454</data>
    </edge>
    <edge source="TUR" target="LKA">
      <data key="d0">633597</data>
    </edge>
    <edge source="TUR" target="CHL">
      <data key="d0">1407424</data>
    </edge>
    <edge source="TUR" target="CHN">
      <data key="d0">26768601</data>
    </edge>
    <edge source="TUR" target="COL">
      <data key="d0">1687022</data>
    </edge>
    <edge source="TUR" target="HRV">
      <data key="d0">320569</data>
    </edge>
    <edge source="TUR" target="CZE">
      <data key="d0">965217</data>
    </edge>
    <edge source="TUR" target="DNK">
      <data key="d0">43495</data>
    </edge>
    <edge source="TUR" target="ECU">
      <data key="d0">401448</data>
    </edge>
    <edge source="TUR" target="ETH">
      <data key="d0">4755520</data>
    </edge>
    <edge source="TUR" target="EST">
      <data key="d0">421349</data>
    </edge>
    <edge source="TUR" target="FRA">
      <data key="d0">8142972</data>
    </edge>
    <edge source="TUR" target="GEO">
      <data key="d0">33292049</data>
    </edge>
    <edge source="TUR" target="PSE">
      <data key="d0">177037</data>
    </edge>
    <edge source="TUR" target="DEU">
      <data key="d0">4339756</data>
    </edge>
    <edge source="TUR" target="GHA">
      <data key="d0">590157</data>
    </edge>
    <edge source="TUR" target="GRC">
      <data key="d0">4292708</data>
    </edge>
    <edge source="TUR" target="HKG">
      <data key="d0">119417</data>
    </edge>
    <edge source="TUR" target="HUN">
      <data key="d0">3395170</data>
    </edge>
    <edge source="TUR" target="IDN">
      <data key="d0">2817631</data>
    </edge>
    <edge source="TUR" target="IRL">
      <data key="d0">290628</data>
    </edge>
    <edge source="TUR" target="ISR">
      <data key="d0">9173675</data>
    </edge>
    <edge source="TUR" target="ITA">
      <data key="d0">9249996</data>
    </edge>
    <edge source="TUR" target="CIV">
      <data key="d0">128750</data>
    </edge>
    <edge source="TUR" target="JPN">
      <data key="d0">157216</data>
    </edge>
    <edge source="TUR" target="KAZ">
      <data key="d0">12750954</data>
    </edge>
    <edge source="TUR" target="JOR">
      <data key="d0">3690544</data>
    </edge>
    <edge source="TUR" target="KOR">
      <data key="d0">7575468</data>
    </edge>
    <edge source="TUR" target="KGZ">
      <data key="d0">3514257</data>
    </edge>
    <edge source="TUR" target="LBN">
      <data key="d0">3358997</data>
    </edge>
    <edge source="TUR" target="LVA">
      <data key="d0">22760</data>
    </edge>
    <edge source="TUR" target="LTU">
      <data key="d0">149874</data>
    </edge>
    <edge source="TUR" target="MDG">
      <data key="d0">22614</data>
    </edge>
    <edge source="TUR" target="MYS">
      <data key="d0">165077</data>
    </edge>
    <edge source="TUR" target="MRT">
      <data key="d0">447619</data>
    </edge>
    <edge source="TUR" target="MUS">
      <data key="d0">69044</data>
    </edge>
    <edge source="TUR" target="MEX">
      <data key="d0">106063</data>
    </edge>
    <edge source="TUR" target="MDA">
      <data key="d0">3053356</data>
    </edge>
    <edge source="TUR" target="MAR">
      <data key="d0">2450220</data>
    </edge>
    <edge source="TUR" target="MOZ">
      <data key="d0">182667</data>
    </edge>
    <edge source="TUR" target="OMN">
      <data key="d0">179830</data>
    </edge>
    <edge source="TUR" target="NLD">
      <data key="d0">1905649</data>
    </edge>
    <edge source="TUR" target="NZL">
      <data key="d0">1353048</data>
    </edge>
    <edge source="TUR" target="NOR">
      <data key="d0">33683</data>
    </edge>
    <edge source="TUR" target="PAK">
      <data key="d0">7977343</data>
    </edge>
    <edge source="TUR" target="PAN">
      <data key="d0">67105</data>
    </edge>
    <edge source="TUR" target="PRY">
      <data key="d0">237477</data>
    </edge>
    <edge source="TUR" target="PER">
      <data key="d0">620946</data>
    </edge>
    <edge source="TUR" target="PHL">
      <data key="d0">111507</data>
    </edge>
    <edge source="TUR" target="POL">
      <data key="d0">7718302</data>
    </edge>
    <edge source="TUR" target="PRT">
      <data key="d0">1491324</data>
    </edge>
    <edge source="TUR" target="ROU">
      <data key="d0">15633487</data>
    </edge>
    <edge source="TUR" target="RUS">
      <data key="d0">46469804</data>
    </edge>
    <edge source="TUR" target="SAU">
      <data key="d0">17968179</data>
    </edge>
    <edge source="TUR" target="SEN">
      <data key="d0">548584</data>
    </edge>
    <edge source="TUR" target="SRB">
      <data key="d0">4724134</data>
    </edge>
    <edge source="TUR" target="IND">
      <data key="d0">3547502</data>
    </edge>
    <edge source="TUR" target="SGP">
      <data key="d0">236312</data>
    </edge>
    <edge source="TUR" target="SVK">
      <data key="d0">361265</data>
    </edge>
    <edge source="TUR" target="VNM">
      <data key="d0">1996163</data>
    </edge>
    <edge source="TUR" target="SVN">
      <data key="d0">832684</data>
    </edge>
    <edge source="TUR" target="ZAF">
      <data key="d0">5773607</data>
    </edge>
    <edge source="TUR" target="ESP">
      <data key="d0">3389933</data>
    </edge>
    <edge source="TUR" target="SWE">
      <data key="d0">1618581</data>
    </edge>
    <edge source="TUR" target="CHE">
      <data key="d0">136938</data>
    </edge>
    <edge source="TUR" target="THA">
      <data key="d0">2980124</data>
    </edge>
    <edge source="TUR" target="TGO">
      <data key="d0">10941</data>
    </edge>
    <edge source="TUR" target="ARE">
      <data key="d0">5192322</data>
    </edge>
    <edge source="TUR" target="TUN">
      <data key="d0">1467178</data>
    </edge>
    <edge source="TUR" target="UGA">
      <data key="d0">259452</data>
    </edge>
    <edge source="TUR" target="UKR">
      <data key="d0">25112940</data>
    </edge>
    <edge source="TUR" target="MKD">
      <data key="d0">1618410</data>
    </edge>
    <edge source="TUR" target="EGY">
      <data key="d0">26474451</data>
    </edge>
    <edge source="TUR" target="GBR">
      <data key="d0">3417364</data>
    </edge>
    <edge source="TUR" target="TZA">
      <data key="d0">311517</data>
    </edge>
    <edge source="TUR" target="USA">
      <data key="d0">7849284</data>
    </edge>
    <edge source="TUR" target="URY">
      <data key="d0">14054</data>
    </edge>
    <edge source="ARG" target="DZA">
      <data key="d0">341500</data>
    </edge>
    <edge source="ARG" target="AUS">
      <data key="d0">257421</data>
    </edge>
    <edge source="ARG" target="BEL">
      <data key="d0">568966</data>
    </edge>
    <edge source="ARG" target="BOL">
      <data key="d0">9226913</data>
    </edge>
    <edge source="ARG" target="BRA">
      <data key="d0">44688639</data>
    </edge>
    <edge source="ARG" target="CAN">
      <data key="d0">609592</data>
    </edge>
    <edge source="ARG" target="LKA">
      <data key="d0">137837</data>
    </edge>
    <edge source="ARG" target="CHL">
      <data key="d0">22834009</data>
    </edge>
    <edge source="ARG" target="CHN">
      <data key="d0">7107663</data>
    </edge>
    <edge source="ARG" target="COL">
      <data key="d0">2296065</data>
    </edge>
    <edge source="ARG" target="CRI">
      <data key="d0">266144</data>
    </edge>
    <edge source="ARG" target="DNK">
      <data key="d0">176909</data>
    </edge>
    <edge source="ARG" target="ECU">
      <data key="d0">2533065</data>
    </edge>
    <edge source="ARG" target="SLV">
      <data key="d0">29118</data>
    </edge>
    <edge source="ARG" target="ETH">
      <data key="d0">26300</data>
    </edge>
    <edge source="ARG" target="FIN">
      <data key="d0">475131</data>
    </edge>
    <edge source="ARG" target="FRA">
      <data key="d0">7065112</data>
    </edge>
    <edge source="ARG" target="DEU">
      <data key="d0">1681009</data>
    </edge>
    <edge source="ARG" target="GRC">
      <data key="d0">80820</data>
    </edge>
    <edge source="ARG" target="GTM">
      <data key="d0">562239</data>
    </edge>
    <edge source="ARG" target="HND">
      <data key="d0">29551</data>
    </edge>
    <edge source="ARG" target="HKG">
      <data key="d0">1960674</data>
    </edge>
    <edge source="ARG" target="IDN">
      <data key="d0">355737</data>
    </edge>
    <edge source="ARG" target="ISR">
      <data key="d0">53350</data>
    </edge>
    <edge source="ARG" target="ITA">
      <data key="d0">14748932</data>
    </edge>
    <edge source="ARG" target="JPN">
      <data key="d0">1073082</data>
    </edge>
    <edge source="ARG" target="KOR">
      <data key="d0">1069665</data>
    </edge>
    <edge source="ARG" target="MYS">
      <data key="d0">237301</data>
    </edge>
    <edge source="ARG" target="MEX">
      <data key="d0">13756685</data>
    </edge>
    <edge source="ARG" target="MAR">
      <data key="d0">188460</data>
    </edge>
    <edge source="ARG" target="MOZ">
      <data key="d0">20602</data>
    </edge>
    <edge source="ARG" target="NLD">
      <data key="d0">1109330</data>
    </edge>
    <edge source="ARG" target="NZL">
      <data key="d0">26799</data>
    </edge>
    <edge source="ARG" target="NIC">
      <data key="d0">112922</data>
    </edge>
    <edge source="ARG" target="PAK">
      <data key="d0">624916</data>
    </edge>
    <edge source="ARG" target="PAN">
      <data key="d0">14913</data>
    </edge>
    <edge source="ARG" target="PRY">
      <data key="d0">9552068</data>
    </edge>
    <edge source="ARG" target="PER">
      <data key="d0">3394954</data>
    </edge>
    <edge source="ARG" target="PRT">
      <data key="d0">406392</data>
    </edge>
    <edge source="ARG" target="ROU">
      <data key="d0">26500</data>
    </edge>
    <edge source="ARG" target="RUS">
      <data key="d0">788160</data>
    </edge>
    <edge source="ARG" target="SAU">
      <data key="d0">54520</data>
    </edge>
    <edge source="ARG" target="IND">
      <data key="d0">3782477</data>
    </edge>
    <edge source="ARG" target="SGP">
      <data key="d0">565692</data>
    </edge>
    <edge source="ARG" target="VNM">
      <data key="d0">53698</data>
    </edge>
    <edge source="ARG" target="ZAF">
      <data key="d0">692152</data>
    </edge>
    <edge source="ARG" target="ESP">
      <data key="d0">1201638</data>
    </edge>
    <edge source="ARG" target="SWE">
      <data key="d0">35150</data>
    </edge>
    <edge source="ARG" target="CHE">
      <data key="d0">14811</data>
    </edge>
    <edge source="ARG" target="THA">
      <data key="d0">2431259</data>
    </edge>
    <edge source="ARG" target="TUR">
      <data key="d0">2154178</data>
    </edge>
    <edge source="ARG" target="EGY">
      <data key="d0">351362</data>
    </edge>
    <edge source="ARG" target="GBR">
      <data key="d0">149482</data>
    </edge>
    <edge source="ARG" target="USA">
      <data key="d0">8266059</data>
    </edge>
    <edge source="ARG" target="URY">
      <data key="d0">19794941</data>
    </edge>
    <edge source="AUS" target="ARG">
      <data key="d0">59159</data>
    </edge>
    <edge source="AUS" target="AUT">
      <data key="d0">418117</data>
    </edge>
    <edge source="AUS" target="BEL">
      <data key="d0">48295687</data>
    </edge>
    <edge source="AUS" target="CAN">
      <data key="d0">4127992</data>
    </edge>
    <edge source="AUS" target="LKA">
      <data key="d0">2782489</data>
    </edge>
    <edge source="AUS" target="CHL">
      <data key="d0">42607</data>
    </edge>
    <edge source="AUS" target="CHN">
      <data key="d0">94401815</data>
    </edge>
    <edge source="AUS" target="COL">
      <data key="d0">33689</data>
    </edge>
    <edge source="AUS" target="HRV">
      <data key="d0">29954</data>
    </edge>
    <edge source="AUS" target="CZE">
      <data key="d0">68748</data>
    </edge>
    <edge source="AUS" target="DNK">
      <data key="d0">308758</data>
    </edge>
    <edge source="AUS" target="FRA">
      <data key="d0">202786</data>
    </edge>
    <edge source="AUS" target="DEU">
      <data key="d0">1012140</data>
    </edge>
    <edge source="AUS" target="GHA">
      <data key="d0">182442</data>
    </edge>
    <edge source="AUS" target="GRC">
      <data key="d0">957838</data>
    </edge>
    <edge source="AUS" target="HKG">
      <data key="d0">35851289</data>
    </edge>
    <edge source="AUS" target="IDN">
      <data key="d0">40269865</data>
    </edge>
    <edge source="AUS" target="IRL">
      <data key="d0">258044</data>
    </edge>
    <edge source="AUS" target="ISR">
      <data key="d0">216993</data>
    </edge>
    <edge source="AUS" target="ITA">
      <data key="d0">4860202</data>
    </edge>
    <edge source="AUS" target="CIV">
      <data key="d0">51262</data>
    </edge>
    <edge source="AUS" target="JPN">
      <data key="d0">23063088</data>
    </edge>
    <edge source="AUS" target="KAZ">
      <data key="d0">56526</data>
    </edge>
    <edge source="AUS" target="JOR">
      <data key="d0">725239</data>
    </edge>
    <edge source="AUS" target="KOR">
      <data key="d0">16918988</data>
    </edge>
    <edge source="AUS" target="LTU">
      <data key="d0">17573</data>
    </edge>
    <edge source="AUS" target="MYS">
      <data key="d0">61988504</data>
    </edge>
    <edge source="AUS" target="MUS">
      <data key="d0">975197</data>
    </edge>
    <edge source="AUS" target="MEX">
      <data key="d0">3484969</data>
    </edge>
    <edge source="AUS" target="OMN">
      <data key="d0">926566</data>
    </edge>
    <edge source="AUS" target="NLD">
      <data key="d0">3119053</data>
    </edge>
    <edge source="AUS" target="NZL">
      <data key="d0">95911575</data>
    </edge>
    <edge source="AUS" target="PAK">
      <data key="d0">6103660</data>
    </edge>
    <edge source="AUS" target="PHL">
      <data key="d0">30094974</data>
    </edge>
    <edge source="AUS" target="PRT">
      <data key="d0">58269</data>
    </edge>
    <edge source="AUS" target="ROU">
      <data key="d0">155333</data>
    </edge>
    <edge source="AUS" target="SAU">
      <data key="d0">1204424</data>
    </edge>
    <edge source="AUS" target="SEN">
      <data key="d0">41152</data>
    </edge>
    <edge source="AUS" target="IND">
      <data key="d0">49141163</data>
    </edge>
    <edge source="AUS" target="SGP">
      <data key="d0">17907716</data>
    </edge>
    <edge source="AUS" target="VNM">
      <data key="d0">21807427</data>
    </edge>
    <edge source="AUS" target="ZAF">
      <data key="d0">2554845</data>
    </edge>
    <edge source="AUS" target="ESP">
      <data key="d0">420955</data>
    </edge>
    <edge source="AUS" target="SWE">
      <data key="d0">38436</data>
    </edge>
    <edge source="AUS" target="CHE">
      <data key="d0">164217</data>
    </edge>
    <edge source="AUS" target="THA">
      <data key="d0">43576445</data>
    </edge>
    <edge source="AUS" target="ARE">
      <data key="d0">14512574</data>
    </edge>
    <edge source="AUS" target="TUR">
      <data key="d0">256029</data>
    </edge>
    <edge source="AUS" target="MKD">
      <data key="d0">11334</data>
    </edge>
    <edge source="AUS" target="EGY">
      <data key="d0">1168863</data>
    </edge>
    <edge source="AUS" target="GBR">
      <data key="d0">699710</data>
    </edge>
    <edge source="AUS" target="TZA">
      <data key="d0">19209</data>
    </edge>
    <edge source="AUS" target="USA">
      <data key="d0">13885021</data>
    </edge>
    <edge source="BEL" target="ALB">
      <data key="d0">1024379</data>
    </edge>
    <edge source="BEL" target="DZA">
      <data key="d0">12905961</data>
    </edge>
    <edge source="BEL" target="AZE">
      <data key="d0">1614367</data>
    </edge>
    <edge source="BEL" target="ARG">
      <data key="d0">7335744</data>
    </edge>
    <edge source="BEL" target="AUS">
      <data key="d0">26075205</data>
    </edge>
    <edge source="BEL" target="AUT">
      <data key="d0">62753600</data>
    </edge>
    <edge source="BEL" target="ARM">
      <data key="d0">19290</data>
    </edge>
    <edge source="BEL" target="BOL">
      <data key="d0">106306</data>
    </edge>
    <edge source="BEL" target="BWA">
      <data key="d0">21048</data>
    </edge>
    <edge source="BEL" target="BRA">
      <data key="d0">19486401</data>
    </edge>
    <edge source="BEL" target="BGR">
      <data key="d0">7587242</data>
    </edge>
    <edge source="BEL" target="BDI">
      <data key="d0">212744</data>
    </edge>
    <edge source="BEL" target="BLR">
      <data key="d0">8109561</data>
    </edge>
    <edge source="BEL" target="CMR">
      <data key="d0">1630256</data>
    </edge>
    <edge source="BEL" target="CAN">
      <data key="d0">4736547</data>
    </edge>
    <edge source="BEL" target="LKA">
      <data key="d0">1005364</data>
    </edge>
    <edge source="BEL" target="CHL">
      <data key="d0">3747218</data>
    </edge>
    <edge source="BEL" target="CHN">
      <data key="d0">69227387</data>
    </edge>
    <edge source="BEL" target="COL">
      <data key="d0">5348041</data>
    </edge>
    <edge source="BEL" target="CRI">
      <data key="d0">571339</data>
    </edge>
    <edge source="BEL" target="HRV">
      <data key="d0">2627752</data>
    </edge>
    <edge source="BEL" target="CZE">
      <data key="d0">37334835</data>
    </edge>
    <edge source="BEL" target="BEN">
      <data key="d0">186691</data>
    </edge>
    <edge source="BEL" target="DNK">
      <data key="d0">44946624</data>
    </edge>
    <edge source="BEL" target="ECU">
      <data key="d0">587603</data>
    </edge>
    <edge source="BEL" target="SLV">
      <data key="d0">251750</data>
    </edge>
    <edge source="BEL" target="ETH">
      <data key="d0">318243</data>
    </edge>
    <edge source="BEL" target="EST">
      <data key="d0">8957640</data>
    </edge>
    <edge source="BEL" target="FIN">
      <data key="d0">38608825</data>
    </edge>
    <edge source="BEL" target="FRA">
      <data key="d0">639349113</data>
    </edge>
    <edge source="BEL" target="GEO">
      <data key="d0">936239</data>
    </edge>
    <edge source="BEL" target="GMB">
      <data key="d0">66175</data>
    </edge>
    <edge source="BEL" target="DEU">
      <data key="d0">1010079404</data>
    </edge>
    <edge source="BEL" target="GHA">
      <data key="d0">1075636</data>
    </edge>
    <edge source="BEL" target="GRC">
      <data key="d0">17089854</data>
    </edge>
    <edge source="BEL" target="GTM">
      <data key="d0">635444</data>
    </edge>
    <edge source="BEL" target="HND">
      <data key="d0">83939</data>
    </edge>
    <edge source="BEL" target="HKG">
      <data key="d0">4121419</data>
    </edge>
    <edge source="BEL" target="HUN">
      <data key="d0">25677708</data>
    </edge>
    <edge source="BEL" target="IDN">
      <data key="d0">9682851</data>
    </edge>
    <edge source="BEL" target="IRL">
      <data key="d0">12867650</data>
    </edge>
    <edge source="BEL" target="ISR">
      <data key="d0">29367347</data>
    </edge>
    <edge source="BEL" target="ITA">
      <data key="d0">268693481</data>
    </edge>
    <edge source="BEL" target="CIV">
      <data key="d0">1949334</data>
    </edge>
    <edge source="BEL" target="JPN">
      <data key="d0">33006878</data>
    </edge>
    <edge source="BEL" target="KAZ">
      <data key="d0">2332807</data>
    </edge>
    <edge source="BEL" target="JOR">
      <data key="d0">3619695</data>
    </edge>
    <edge source="BEL" target="KOR">
      <data key="d0">17846585</data>
    </edge>
    <edge source="BEL" target="KGZ">
      <data key="d0">48555</data>
    </edge>
    <edge source="BEL" target="LBN">
      <data key="d0">6050921</data>
    </edge>
    <edge source="BEL" target="LVA">
      <data key="d0">2573458</data>
    </edge>
    <edge source="BEL" target="LTU">
      <data key="d0">10035603</data>
    </edge>
    <edge source="BEL" target="MDG">
      <data key="d0">105707</data>
    </edge>
    <edge source="BEL" target="MYS">
      <data key="d0">4861893</data>
    </edge>
    <edge source="BEL" target="MRT">
      <data key="d0">65300</data>
    </edge>
    <edge source="BEL" target="MUS">
      <data key="d0">496099</data>
    </edge>
    <edge source="BEL" target="MEX">
      <data key="d0">13347644</data>
    </edge>
    <edge source="BEL" target="MDA">
      <data key="d0">614213</data>
    </edge>
    <edge source="BEL" target="MAR">
      <data key="d0">18333187</data>
    </edge>
    <edge source="BEL" target="MOZ">
      <data key="d0">390010</data>
    </edge>
    <edge source="BEL" target="OMN">
      <data key="d0">3954891</data>
    </edge>
    <edge source="BEL" target="NAM">
      <data key="d0">14312</data>
    </edge>
    <edge source="BEL" target="NLD">
      <data key="d0">323099516</data>
    </edge>
    <edge source="BEL" target="NZL">
      <data key="d0">4327713</data>
    </edge>
    <edge source="BEL" target="NER">
      <data key="d0">39129</data>
    </edge>
    <edge source="BEL" target="NOR">
      <data key="d0">13399727</data>
    </edge>
    <edge source="BEL" target="PAK">
      <data key="d0">5180855</data>
    </edge>
    <edge source="BEL" target="PAN">
      <data key="d0">877449</data>
    </edge>
    <edge source="BEL" target="PRY">
      <data key="d0">41282</data>
    </edge>
    <edge source="BEL" target="PER">
      <data key="d0">4222169</data>
    </edge>
    <edge source="BEL" target="PHL">
      <data key="d0">3022966</data>
    </edge>
    <edge source="BEL" target="POL">
      <data key="d0">108846987</data>
    </edge>
    <edge source="BEL" target="PRT">
      <data key="d0">27211526</data>
    </edge>
    <edge source="BEL" target="ROU">
      <data key="d0">22534043</data>
    </edge>
    <edge source="BEL" target="RUS">
      <data key="d0">145877222</data>
    </edge>
    <edge source="BEL" target="SAU">
      <data key="d0">21078431</data>
    </edge>
    <edge source="BEL" target="SEN">
      <data key="d0">1630669</data>
    </edge>
    <edge source="BEL" target="SRB">
      <data key="d0">6184895</data>
    </edge>
    <edge source="BEL" target="IND">
      <data key="d0">36776784</data>
    </edge>
    <edge source="BEL" target="SGP">
      <data key="d0">6715536</data>
    </edge>
    <edge source="BEL" target="SVK">
      <data key="d0">12172921</data>
    </edge>
    <edge source="BEL" target="VNM">
      <data key="d0">4697082</data>
    </edge>
    <edge source="BEL" target="SVN">
      <data key="d0">7262789</data>
    </edge>
    <edge source="BEL" target="ZAF">
      <data key="d0">25503115</data>
    </edge>
    <edge source="BEL" target="ESP">
      <data key="d0">171582531</data>
    </edge>
    <edge source="BEL" target="SWE">
      <data key="d0">73051098</data>
    </edge>
    <edge source="BEL" target="CHE">
      <data key="d0">55261951</data>
    </edge>
    <edge source="BEL" target="THA">
      <data key="d0">20555297</data>
    </edge>
    <edge source="BEL" target="TGO">
      <data key="d0">252053</data>
    </edge>
    <edge source="BEL" target="ARE">
      <data key="d0">29829658</data>
    </edge>
    <edge source="BEL" target="TUN">
      <data key="d0">4246780</data>
    </edge>
    <edge source="BEL" target="TUR">
      <data key="d0">147288586</data>
    </edge>
    <edge source="BEL" target="UGA">
      <data key="d0">235974</data>
    </edge>
    <edge source="BEL" target="UKR">
      <data key="d0">12342481</data>
    </edge>
    <edge source="BEL" target="MKD">
      <data key="d0">844924</data>
    </edge>
    <edge source="BEL" target="EGY">
      <data key="d0">16977863</data>
    </edge>
    <edge source="BEL" target="GBR">
      <data key="d0">216488744</data>
    </edge>
    <edge source="BEL" target="TZA">
      <data key="d0">749379</data>
    </edge>
    <edge source="BEL" target="USA">
      <data key="d0">118297110</data>
    </edge>
    <edge source="BEL" target="BFA">
      <data key="d0">99789</data>
    </edge>
    <edge source="BEL" target="URY">
      <data key="d0">481716</data>
    </edge>
    <edge source="BOL" target="BRA">
      <data key="d0">916197</data>
    </edge>
    <edge source="BOL" target="PRY">
      <data key="d0">1004080</data>
    </edge>
    <edge source="BRA" target="DZA">
      <data key="d0">198989</data>
    </edge>
    <edge source="BRA" target="ARG">
      <data key="d0">114980635</data>
    </edge>
    <edge source="BRA" target="AUS">
      <data key="d0">2071554</data>
    </edge>
    <edge source="BRA" target="AUT">
      <data key="d0">18294</data>
    </edge>
    <edge source="BRA" target="BEL">
      <data key="d0">1441644</data>
    </edge>
    <edge source="BRA" target="BOL">
      <data key="d0">37217422</data>
    </edge>
    <edge source="BRA" target="KHM">
      <data key="d0">32730</data>
    </edge>
    <edge source="BRA" target="CAN">
      <data key="d0">842790</data>
    </edge>
    <edge source="BRA" target="LKA">
      <data key="d0">66589</data>
    </edge>
    <edge source="BRA" target="CHL">
      <data key="d0">21103326</data>
    </edge>
    <edge source="BRA" target="CHN">
      <data key="d0">10361891</data>
    </edge>
    <edge source="BRA" target="COL">
      <data key="d0">15237282</data>
    </edge>
    <edge source="BRA" target="CRI">
      <data key="d0">3142078</data>
    </edge>
    <edge source="BRA" target="HRV">
      <data key="d0">35796</data>
    </edge>
    <edge source="BRA" target="CZE">
      <data key="d0">37844</data>
    </edge>
    <edge source="BRA" target="BEN">
      <data key="d0">41498</data>
    </edge>
    <edge source="BRA" target="DNK">
      <data key="d0">2318845</data>
    </edge>
    <edge source="BRA" target="ECU">
      <data key="d0">12147434</data>
    </edge>
    <edge source="BRA" target="SLV">
      <data key="d0">2046227</data>
    </edge>
    <edge source="BRA" target="EST">
      <data key="d0">255200</data>
    </edge>
    <edge source="BRA" target="FIN">
      <data key="d0">192670</data>
    </edge>
    <edge source="BRA" target="FRA">
      <data key="d0">2054767</data>
    </edge>
    <edge source="BRA" target="GMB">
      <data key="d0">724972</data>
    </edge>
    <edge source="BRA" target="DEU">
      <data key="d0">18248422</data>
    </edge>
    <edge source="BRA" target="GHA">
      <data key="d0">9318845</data>
    </edge>
    <edge source="BRA" target="GRC">
      <data key="d0">35735</data>
    </edge>
    <edge source="BRA" target="GTM">
      <data key="d0">1479815</data>
    </edge>
    <edge source="BRA" target="HND">
      <data key="d0">471025</data>
    </edge>
    <edge source="BRA" target="HKG">
      <data key="d0">1828972</data>
    </edge>
    <edge source="BRA" target="HUN">
      <data key="d0">53752</data>
    </edge>
    <edge source="BRA" target="IDN">
      <data key="d0">1206520</data>
    </edge>
    <edge source="BRA" target="IRL">
      <data key="d0">146788</data>
    </edge>
    <edge source="BRA" target="ISR">
      <data key="d0">32989</data>
    </edge>
    <edge source="BRA" target="ITA">
      <data key="d0">4997881</data>
    </edge>
    <edge source="BRA" target="CIV">
      <data key="d0">627910</data>
    </edge>
    <edge source="BRA" target="JPN">
      <data key="d0">2731084</data>
    </edge>
    <edge source="BRA" target="JOR">
      <data key="d0">178390</data>
    </edge>
    <edge source="BRA" target="KOR">
      <data key="d0">1268780</data>
    </edge>
    <edge source="BRA" target="LBN">
      <data key="d0">79739</data>
    </edge>
    <edge source="BRA" target="LTU">
      <data key="d0">1921037</data>
    </edge>
    <edge source="BRA" target="MYS">
      <data key="d0">45420</data>
    </edge>
    <edge source="BRA" target="MEX">
      <data key="d0">22375214</data>
    </edge>
    <edge source="BRA" target="MAR">
      <data key="d0">1304721</data>
    </edge>
    <edge source="BRA" target="MOZ">
      <data key="d0">78975</data>
    </edge>
    <edge source="BRA" target="NLD">
      <data key="d0">6447428</data>
    </edge>
    <edge source="BRA" target="NZL">
      <data key="d0">93925</data>
    </edge>
    <edge source="BRA" target="NIC">
      <data key="d0">111367</data>
    </edge>
    <edge source="BRA" target="NOR">
      <data key="d0">30434</data>
    </edge>
    <edge source="BRA" target="PAK">
      <data key="d0">1194111</data>
    </edge>
    <edge source="BRA" target="PAN">
      <data key="d0">1534602</data>
    </edge>
    <edge source="BRA" target="PRY">
      <data key="d0">42669038</data>
    </edge>
    <edge source="BRA" target="PER">
      <data key="d0">21138928</data>
    </edge>
    <edge source="BRA" target="PHL">
      <data key="d0">1137327</data>
    </edge>
    <edge source="BRA" target="POL">
      <data key="d0">762767</data>
    </edge>
    <edge source="BRA" target="PRT">
      <data key="d0">860845</data>
    </edge>
    <edge source="BRA" target="RUS">
      <data key="d0">684283</data>
    </edge>
    <edge source="BRA" target="SAU">
      <data key="d0">266957</data>
    </edge>
    <edge source="BRA" target="SEN">
      <data key="d0">132089</data>
    </edge>
    <edge source="BRA" target="IND">
      <data key="d0">12174809</data>
    </edge>
    <edge source="BRA" target="SGP">
      <data key="d0">925572</data>
    </edge>
    <edge source="BRA" target="VNM">
      <data key="d0">633291</data>
    </edge>
    <edge source="BRA" target="ZAF">
      <data key="d0">5289662</data>
    </edge>
    <edge source="BRA" target="ESP">
      <data key="d0">3634160</data>
    </edge>
    <edge source="BRA" target="SWE">
      <data key="d0">103086</data>
    </edge>
    <edge source="BRA" target="CHE">
      <data key="d0">116195</data>
    </edge>
    <edge source="BRA" target="THA">
      <data key="d0">876182</data>
    </edge>
    <edge source="BRA" target="TGO">
      <data key="d0">912788</data>
    </edge>
    <edge source="BRA" target="ARE">
      <data key="d0">71496</data>
    </edge>
    <edge source="BRA" target="TUN">
      <data key="d0">279560</data>
    </edge>
    <edge source="BRA" target="TUR">
      <data key="d0">1957995</data>
    </edge>
    <edge source="BRA" target="EGY">
      <data key="d0">1204094</data>
    </edge>
    <edge source="BRA" target="GBR">
      <data key="d0">3390792</data>
    </edge>
    <edge source="BRA" target="USA">
      <data key="d0">18530122</data>
    </edge>
    <edge source="BRA" target="BFA">
      <data key="d0">383401</data>
    </edge>
    <edge source="BRA" target="URY">
      <data key="d0">16598101</data>
    </edge>
    <edge source="CAN" target="ALB">
      <data key="d0">50794</data>
    </edge>
    <edge source="CAN" target="ARG">
      <data key="d0">3601833</data>
    </edge>
    <edge source="CAN" target="AUS">
      <data key="d0">5425710</data>
    </edge>
    <edge source="CAN" target="BEL">
      <data key="d0">1404891</data>
    </edge>
    <edge source="CAN" target="BRA">
      <data key="d0">1120838</data>
    </edge>
    <edge source="CAN" target="BGR">
      <data key="d0">16913</data>
    </edge>
    <edge source="CAN" target="CHL">
      <data key="d0">3303933</data>
    </edge>
    <edge source="CAN" target="CHN">
      <data key="d0">6594904</data>
    </edge>
    <edge source="CAN" target="COL">
      <data key="d0">555174</data>
    </edge>
    <edge source="CAN" target="CRI">
      <data key="d0">292335</data>
    </edge>
    <edge source="CAN" target="CZE">
      <data key="d0">179044</data>
    </edge>
    <edge source="CAN" target="BEN">
      <data key="d0">10009</data>
    </edge>
    <edge source="CAN" target="DNK">
      <data key="d0">399522</data>
    </edge>
    <edge source="CAN" target="ECU">
      <data key="d0">60968</data>
    </edge>
    <edge source="CAN" target="EST">
      <data key="d0">344971</data>
    </edge>
    <edge source="CAN" target="FIN">
      <data key="d0">158283</data>
    </edge>
    <edge source="CAN" target="FRA">
      <data key="d0">2334800</data>
    </edge>
    <edge source="CAN" target="DEU">
      <data key="d0">6698236</data>
    </edge>
    <edge source="CAN" target="GHA">
      <data key="d0">2000708</data>
    </edge>
    <edge source="CAN" target="GTM">
      <data key="d0">347805</data>
    </edge>
    <edge source="CAN" target="HND">
      <data key="d0">4143629</data>
    </edge>
    <edge source="CAN" target="HKG">
      <data key="d0">2324684</data>
    </edge>
    <edge source="CAN" target="HUN">
      <data key="d0">114933</data>
    </edge>
    <edge source="CAN" target="IDN">
      <data key="d0">185870</data>
    </edge>
    <edge source="CAN" target="IRL">
      <data key="d0">157452</data>
    </edge>
    <edge source="CAN" target="ISR">
      <data key="d0">517915</data>
    </edge>
    <edge source="CAN" target="ITA">
      <data key="d0">540798</data>
    </edge>
    <edge source="CAN" target="JAM">
      <data key="d0">538466</data>
    </edge>
    <edge source="CAN" target="JPN">
      <data key="d0">4412923</data>
    </edge>
    <edge source="CAN" target="KAZ">
      <data key="d0">14908</data>
    </edge>
    <edge source="CAN" target="JOR">
      <data key="d0">17211</data>
    </edge>
    <edge source="CAN" target="KOR">
      <data key="d0">4876646</data>
    </edge>
    <edge source="CAN" target="KGZ">
      <data key="d0">56296</data>
    </edge>
    <edge source="CAN" target="LBN">
      <data key="d0">263912</data>
    </edge>
    <edge source="CAN" target="LVA">
      <data key="d0">424657</data>
    </edge>
    <edge source="CAN" target="LTU">
      <data key="d0">32628</data>
    </edge>
    <edge source="CAN" target="MYS">
      <data key="d0">86805</data>
    </edge>
    <edge source="CAN" target="MEX">
      <data key="d0">1955171</data>
    </edge>
    <edge source="CAN" target="MDA">
      <data key="d0">171712</data>
    </edge>
    <edge source="CAN" target="MAR">
      <data key="d0">159724</data>
    </edge>
    <edge source="CAN" target="OMN">
      <data key="d0">196043</data>
    </edge>
    <edge source="CAN" target="NLD">
      <data key="d0">862227</data>
    </edge>
    <edge source="CAN" target="NZL">
      <data key="d0">319000</data>
    </edge>
    <edge source="CAN" target="NOR">
      <data key="d0">851298</data>
    </edge>
    <edge source="CAN" target="PAK">
      <data key="d0">27504</data>
    </edge>
    <edge source="CAN" target="PAN">
      <data key="d0">75606</data>
    </edge>
    <edge source="CAN" target="PER">
      <data key="d0">110486</data>
    </edge>
    <edge source="CAN" target="PHL">
      <data key="d0">773317</data>
    </edge>
    <edge source="CAN" target="POL">
      <data key="d0">1381925</data>
    </edge>
    <edge source="CAN" target="PRT">
      <data key="d0">24309</data>
    </edge>
    <edge source="CAN" target="ROU">
      <data key="d0">18160</data>
    </edge>
    <edge source="CAN" target="RUS">
      <data key="d0">1051122</data>
    </edge>
    <edge source="CAN" target="SAU">
      <data key="d0">1611665</data>
    </edge>
    <edge source="CAN" target="SEN">
      <data key="d0">824729</data>
    </edge>
    <edge source="CAN" target="SRB">
      <data key="d0">27933</data>
    </edge>
    <edge source="CAN" target="IND">
      <data key="d0">632153</data>
    </edge>
    <edge source="CAN" target="SGP">
      <data key="d0">752845</data>
    </edge>
    <edge source="CAN" target="SVK">
      <data key="d0">151561</data>
    </edge>
    <edge source="CAN" target="VNM">
      <data key="d0">136892</data>
    </edge>
    <edge source="CAN" target="ZAF">
      <data key="d0">809488</data>
    </edge>
    <edge source="CAN" target="ESP">
      <data key="d0">174945</data>
    </edge>
    <edge source="CAN" target="SWE">
      <data key="d0">548869</data>
    </edge>
    <edge source="CAN" target="CHE">
      <data key="d0">213188</data>
    </edge>
    <edge source="CAN" target="THA">
      <data key="d0">912543</data>
    </edge>
    <edge source="CAN" target="ARE">
      <data key="d0">1544260</data>
    </edge>
    <edge source="CAN" target="TUN">
      <data key="d0">70151</data>
    </edge>
    <edge source="CAN" target="TUR">
      <data key="d0">68283</data>
    </edge>
    <edge source="CAN" target="UKR">
      <data key="d0">545257</data>
    </edge>
    <edge source="CAN" target="EGY">
      <data key="d0">649305</data>
    </edge>
    <edge source="CAN" target="GBR">
      <data key="d0">3646631</data>
    </edge>
    <edge source="CAN" target="USA">
      <data key="d0">898692740</data>
    </edge>
    <edge source="CAN" target="BFA">
      <data key="d0">79126</data>
    </edge>
    <edge source="CAN" target="URY">
      <data key="d0">40845</data>
    </edge>
    <edge source="LKA" target="HKG">
      <data key="d0">20404</data>
    </edge>
    <edge source="LKA" target="IND">
      <data key="d0">138870</data>
    </edge>
    <edge source="LKA" target="SGP">
      <data key="d0">75852</data>
    </edge>
    <edge source="LKA" target="GBR">
      <data key="d0">22665</data>
    </edge>
    <edge source="CHL" target="ARG">
      <data key="d0">2573432</data>
    </edge>
    <edge source="CHL" target="AUS">
      <data key="d0">45913</data>
    </edge>
    <edge source="CHL" target="BEL">
      <data key="d0">32348</data>
    </edge>
    <edge source="CHL" target="BOL">
      <data key="d0">2395330</data>
    </edge>
    <edge source="CHL" target="BRA">
      <data key="d0">3429037</data>
    </edge>
    <edge source="CHL" target="CAN">
      <data key="d0">408181</data>
    </edge>
    <edge source="CHL" target="CHN">
      <data key="d0">82035</data>
    </edge>
    <edge source="CHL" target="COL">
      <data key="d0">4342415</data>
    </edge>
    <edge source="CHL" target="CRI">
      <data key="d0">137919</data>
    </edge>
    <edge source="CHL" target="ECU">
      <data key="d0">1712059</data>
    </edge>
    <edge source="CHL" target="SLV">
      <data key="d0">35329</data>
    </edge>
    <edge source="CHL" target="DEU">
      <data key="d0">255830</data>
    </edge>
    <edge source="CHL" target="GTM">
      <data key="d0">211177</data>
    </edge>
    <edge source="CHL" target="MEX">
      <data key="d0">1591308</data>
    </edge>
    <edge source="CHL" target="NLD">
      <data key="d0">31541</data>
    </edge>
    <edge source="CHL" target="NIC">
      <data key="d0">10722</data>
    </edge>
    <edge source="CHL" target="PAN">
      <data key="d0">101022</data>
    </edge>
    <edge source="CHL" target="PRY">
      <data key="d0">444751</data>
    </edge>
    <edge source="CHL" target="PER">
      <data key="d0">6822841</data>
    </edge>
    <edge source="CHL" target="PHL">
      <data key="d0">11779</data>
    </edge>
    <edge source="CHL" target="SRB">
      <data key="d0">12066</data>
    </edge>
    <edge source="CHL" target="VNM">
      <data key="d0">12780</data>
    </edge>
    <edge source="CHL" target="ESP">
      <data key="d0">42431</data>
    </edge>
    <edge source="CHL" target="EGY">
      <data key="d0">36207</data>
    </edge>
    <edge source="CHL" target="USA">
      <data key="d0">1023960</data>
    </edge>
    <edge source="CHL" target="URY">
      <data key="d0">1228697</data>
    </edge>
    <edge source="CHN" target="ALB">
      <data key="d0">171912</data>
    </edge>
    <edge source="CHN" target="DZA">
      <data key="d0">5678737</data>
    </edge>
    <edge source="CHN" target="AZE">
      <data key="d0">496164</data>
    </edge>
    <edge source="CHN" target="ARG">
      <data key="d0">35514058</data>
    </edge>
    <edge source="CHN" target="AUS">
      <data key="d0">60018455</data>
    </edge>
    <edge source="CHN" target="AUT">
      <data key="d0">932297</data>
    </edge>
    <edge source="CHN" target="ARM">
      <data key="d0">60740</data>
    </edge>
    <edge source="CHN" target="BEL">
      <data key="d0">116683276</data>
    </edge>
    <edge source="CHN" target="BOL">
      <data key="d0">478651</data>
    </edge>
    <edge source="CHN" target="BWA">
      <data key="d0">452300</data>
    </edge>
    <edge source="CHN" target="BRA">
      <data key="d0">233596246</data>
    </edge>
    <edge source="CHN" target="BGR">
      <data key="d0">1286012</data>
    </edge>
    <edge source="CHN" target="BLR">
      <data key="d0">476345</data>
    </edge>
    <edge source="CHN" target="KHM">
      <data key="d0">1868703</data>
    </edge>
    <edge source="CHN" target="CMR">
      <data key="d0">1056566</data>
    </edge>
    <edge source="CHN" target="CAN">
      <data key="d0">27117641</data>
    </edge>
    <edge source="CHN" target="LKA">
      <data key="d0">13581559</data>
    </edge>
    <edge source="CHN" target="CHL">
      <data key="d0">30440902</data>
    </edge>
    <edge source="CHN" target="COL">
      <data key="d0">39648039</data>
    </edge>
    <edge source="CHN" target="CRI">
      <data key="d0">2263287</data>
    </edge>
    <edge source="CHN" target="HRV">
      <data key="d0">1231556</data>
    </edge>
    <edge source="CHN" target="CZE">
      <data key="d0">1269896</data>
    </edge>
    <edge source="CHN" target="BEN">
      <data key="d0">2603826</data>
    </edge>
    <edge source="CHN" target="DNK">
      <data key="d0">17227352</data>
    </edge>
    <edge source="CHN" target="ECU">
      <data key="d0">7519232</data>
    </edge>
    <edge source="CHN" target="SLV">
      <data key="d0">3789398</data>
    </edge>
    <edge source="CHN" target="ETH">
      <data key="d0">3662824</data>
    </edge>
    <edge source="CHN" target="EST">
      <data key="d0">530675</data>
    </edge>
    <edge source="CHN" target="FIN">
      <data key="d0">4790416</data>
    </edge>
    <edge source="CHN" target="FRA">
      <data key="d0">27806345</data>
    </edge>
    <edge source="CHN" target="GEO">
      <data key="d0">955490</data>
    </edge>
    <edge source="CHN" target="GMB">
      <data key="d0">38028</data>
    </edge>
    <edge source="CHN" target="PSE">
      <data key="d0">89118</data>
    </edge>
    <edge source="CHN" target="DEU">
      <data key="d0">173252116</data>
    </edge>
    <edge source="CHN" target="GHA">
      <data key="d0">14141195</data>
    </edge>
    <edge source="CHN" target="GRC">
      <data key="d0">6917410</data>
    </edge>
    <edge source="CHN" target="GTM">
      <data key="d0">8099929</data>
    </edge>
    <edge source="CHN" target="HND">
      <data key="d0">7510359</data>
    </edge>
    <edge source="CHN" target="HKG">
      <data key="d0">230990030</data>
    </edge>
    <edge source="CHN" target="HUN">
      <data key="d0">1091662</data>
    </edge>
    <edge source="CHN" target="IDN">
      <data key="d0">327594509</data>
    </edge>
    <edge source="CHN" target="IRL">
      <data key="d0">789777</data>
    </edge>
    <edge source="CHN" target="ISR">
      <data key="d0">26092766</data>
    </edge>
    <edge source="CHN" target="ITA">
      <data key="d0">100345893</data>
    </edge>
    <edge source="CHN" target="CIV">
      <data key="d0">1705930</data>
    </edge>
    <edge source="CHN" target="JAM">
      <data key="d0">295369</data>
    </edge>
    <edge source="CHN" target="JPN">
      <data key="d0">255774924</data>
    </edge>
    <edge source="CHN" target="KAZ">
      <data key="d0">14470053</data>
    </edge>
    <edge source="CHN" target="JOR">
      <data key="d0">15683849</data>
    </edge>
    <edge source="CHN" target="KOR">
      <data key="d0">349455320</data>
    </edge>
    <edge source="CHN" target="KGZ">
      <data key="d0">2801596</data>
    </edge>
    <edge source="CHN" target="LBN">
      <data key="d0">5367696</data>
    </edge>
    <edge source="CHN" target="LVA">
      <data key="d0">1852850</data>
    </edge>
    <edge source="CHN" target="LTU">
      <data key="d0">5646472</data>
    </edge>
    <edge source="CHN" target="MDG">
      <data key="d0">1077942</data>
    </edge>
    <edge source="CHN" target="MWI">
      <data key="d0">559012</data>
    </edge>
    <edge source="CHN" target="MYS">
      <data key="d0">128648138</data>
    </edge>
    <edge source="CHN" target="MRT">
      <data key="d0">1355142</data>
    </edge>
    <edge source="CHN" target="MUS">
      <data key="d0">2313141</data>
    </edge>
    <edge source="CHN" target="MEX">
      <data key="d0">88947142</data>
    </edge>
    <edge source="CHN" target="MDA">
      <data key="d0">117868</data>
    </edge>
    <edge source="CHN" target="MAR">
      <data key="d0">13836221</data>
    </edge>
    <edge source="CHN" target="MOZ">
      <data key="d0">1189621</data>
    </edge>
    <edge source="CHN" target="OMN">
      <data key="d0">1990698</data>
    </edge>
    <edge source="CHN" target="NAM">
      <data key="d0">76109</data>
    </edge>
    <edge source="CHN" target="NLD">
      <data key="d0">180474703</data>
    </edge>
    <edge source="CHN" target="NZL">
      <data key="d0">6813884</data>
    </edge>
    <edge source="CHN" target="NIC">
      <data key="d0">750438</data>
    </edge>
    <edge source="CHN" target="NER">
      <data key="d0">296963</data>
    </edge>
    <edge source="CHN" target="NOR">
      <data key="d0">3788801</data>
    </edge>
    <edge source="CHN" target="PAK">
      <data key="d0">114653678</data>
    </edge>
    <edge source="CHN" target="PAN">
      <data key="d0">91496927</data>
    </edge>
    <edge source="CHN" target="PRY">
      <data key="d0">833249</data>
    </edge>
    <edge source="CHN" target="PER">
      <data key="d0">19125168</data>
    </edge>
    <edge source="CHN" target="PHL">
      <data key="d0">52267165</data>
    </edge>
    <edge source="CHN" target="POL">
      <data key="d0">10144134</data>
    </edge>
    <edge source="CHN" target="PRT">
      <data key="d0">9958299</data>
    </edge>
    <edge source="CHN" target="ROU">
      <data key="d0">2770317</data>
    </edge>
    <edge source="CHN" target="RUS">
      <data key="d0">52820321</data>
    </edge>
    <edge source="CHN" target="SAU">
      <data key="d0">37602018</data>
    </edge>
    <edge source="CHN" target="SEN">
      <data key="d0">730592</data>
    </edge>
    <edge source="CHN" target="SRB">
      <data key="d0">259927</data>
    </edge>
    <edge source="CHN" target="IND">
      <data key="d0">273233471</data>
    </edge>
    <edge source="CHN" target="SGP">
      <data key="d0">84139418</data>
    </edge>
    <edge source="CHN" target="SVK">
      <data key="d0">31395</data>
    </edge>
    <edge source="CHN" target="VNM">
      <data key="d0">150912091</data>
    </edge>
    <edge source="CHN" target="SVN">
      <data key="d0">1511745</data>
    </edge>
    <edge source="CHN" target="ZAF">
      <data key="d0">44800506</data>
    </edge>
    <edge source="CHN" target="ZWE">
      <data key="d0">671113</data>
    </edge>
    <edge source="CHN" target="ESP">
      <data key="d0">59887354</data>
    </edge>
    <edge source="CHN" target="SWE">
      <data key="d0">10838831</data>
    </edge>
    <edge source="CHN" target="CHE">
      <data key="d0">21482785</data>
    </edge>
    <edge source="CHN" target="THA">
      <data key="d0">183002651</data>
    </edge>
    <edge source="CHN" target="TGO">
      <data key="d0">1448713</data>
    </edge>
    <edge source="CHN" target="ARE">
      <data key="d0">39807955</data>
    </edge>
    <edge source="CHN" target="TUN">
      <data key="d0">4433539</data>
    </edge>
    <edge source="CHN" target="TUR">
      <data key="d0">182822099</data>
    </edge>
    <edge source="CHN" target="UGA">
      <data key="d0">339279</data>
    </edge>
    <edge source="CHN" target="UKR">
      <data key="d0">7064536</data>
    </edge>
    <edge source="CHN" target="MKD">
      <data key="d0">25185</data>
    </edge>
    <edge source="CHN" target="EGY">
      <data key="d0">59131303</data>
    </edge>
    <edge source="CHN" target="GBR">
      <data key="d0">89711650</data>
    </edge>
    <edge source="CHN" target="TZA">
      <data key="d0">2794348</data>
    </edge>
    <edge source="CHN" target="USA">
      <data key="d0">469304261</data>
    </edge>
    <edge source="CHN" target="BFA">
      <data key="d0">37873</data>
    </edge>
    <edge source="CHN" target="URY">
      <data key="d0">6577594</data>
    </edge>
    <edge source="COL" target="ARG">
      <data key="d0">2527683</data>
    </edge>
    <edge source="COL" target="AUT">
      <data key="d0">120091</data>
    </edge>
    <edge source="COL" target="BOL">
      <data key="d0">561095</data>
    </edge>
    <edge source="COL" target="BRA">
      <data key="d0">5800359</data>
    </edge>
    <edge source="COL" target="CHL">
      <data key="d0">1544443</data>
    </edge>
    <edge source="COL" target="CHN">
      <data key="d0">647447</data>
    </edge>
    <edge source="COL" target="CRI">
      <data key="d0">4581105</data>
    </edge>
    <edge source="COL" target="ECU">
      <data key="d0">22969855</data>
    </edge>
    <edge source="COL" target="SLV">
      <data key="d0">50895</data>
    </edge>
    <edge source="COL" target="FRA">
      <data key="d0">14039</data>
    </edge>
    <edge source="COL" target="DEU">
      <data key="d0">129924</data>
    </edge>
    <edge source="COL" target="GTM">
      <data key="d0">2296627</data>
    </edge>
    <edge source="COL" target="HND">
      <data key="d0">504903</data>
    </edge>
    <edge source="COL" target="ITA">
      <data key="d0">46728149</data>
    </edge>
    <edge source="COL" target="JAM">
      <data key="d0">53134</data>
    </edge>
    <edge source="COL" target="JOR">
      <data key="d0">33557</data>
    </edge>
    <edge source="COL" target="MEX">
      <data key="d0">5767952</data>
    </edge>
    <edge source="COL" target="NIC">
      <data key="d0">27255</data>
    </edge>
    <edge source="COL" target="PAN">
      <data key="d0">3865323</data>
    </edge>
    <edge source="COL" target="PER">
      <data key="d0">14667846</data>
    </edge>
    <edge source="COL" target="ROU">
      <data key="d0">121457</data>
    </edge>
    <edge source="COL" target="RUS">
      <data key="d0">84958</data>
    </edge>
    <edge source="COL" target="SAU">
      <data key="d0">149900</data>
    </edge>
    <edge source="COL" target="IND">
      <data key="d0">201927</data>
    </edge>
    <edge source="COL" target="ZAF">
      <data key="d0">468023</data>
    </edge>
    <edge source="COL" target="ESP">
      <data key="d0">4845203</data>
    </edge>
    <edge source="COL" target="THA">
      <data key="d0">62673</data>
    </edge>
    <edge source="COL" target="USA">
      <data key="d0">9459995</data>
    </edge>
    <edge source="COL" target="URY">
      <data key="d0">126410</data>
    </edge>
    <edge source="CRI" target="AUS">
      <data key="d0">13883</data>
    </edge>
    <edge source="CRI" target="CHL">
      <data key="d0">547647</data>
    </edge>
    <edge source="CRI" target="COL">
      <data key="d0">20443</data>
    </edge>
    <edge source="CRI" target="ECU">
      <data key="d0">107003</data>
    </edge>
    <edge source="CRI" target="SLV">
      <data key="d0">5512111</data>
    </edge>
    <edge source="CRI" target="GTM">
      <data key="d0">10950118</data>
    </edge>
    <edge source="CRI" target="HND">
      <data key="d0">11511781</data>
    </edge>
    <edge source="CRI" target="JAM">
      <data key="d0">55833</data>
    </edge>
    <edge source="CRI" target="MEX">
      <data key="d0">1261764</data>
    </edge>
    <edge source="CRI" target="NLD">
      <data key="d0">35536</data>
    </edge>
    <edge source="CRI" target="NIC">
      <data key="d0">12318459</data>
    </edge>
    <edge source="CRI" target="PAN">
      <data key="d0">21349822</data>
    </edge>
    <edge source="CRI" target="PER">
      <data key="d0">27550</data>
    </edge>
    <edge source="CRI" target="USA">
      <data key="d0">1750364</data>
    </edge>
    <edge source="DNK" target="DZA">
      <data key="d0">465022</data>
    </edge>
    <edge source="DNK" target="AZE">
      <data key="d0">10283</data>
    </edge>
    <edge source="DNK" target="ARG">
      <data key="d0">243196</data>
    </edge>
    <edge source="DNK" target="AUS">
      <data key="d0">5447897</data>
    </edge>
    <edge source="DNK" target="AUT">
      <data key="d0">1958451</data>
    </edge>
    <edge source="DNK" target="ARM">
      <data key="d0">87922</data>
    </edge>
    <edge source="DNK" target="BEL">
      <data key="d0">7953353</data>
    </edge>
    <edge source="DNK" target="BRA">
      <data key="d0">4763359</data>
    </edge>
    <edge source="DNK" target="BGR">
      <data key="d0">726096</data>
    </edge>
    <edge source="DNK" target="BLR">
      <data key="d0">401780</data>
    </edge>
    <edge source="DNK" target="CAN">
      <data key="d0">203025</data>
    </edge>
    <edge source="DNK" target="LKA">
      <data key="d0">133297</data>
    </edge>
    <edge source="DNK" target="CHL">
      <data key="d0">307001</data>
    </edge>
    <edge source="DNK" target="CHN">
      <data key="d0">7445429</data>
    </edge>
    <edge source="DNK" target="COL">
      <data key="d0">926757</data>
    </edge>
    <edge source="DNK" target="CRI">
      <data key="d0">264107</data>
    </edge>
    <edge source="DNK" target="HRV">
      <data key="d0">579551</data>
    </edge>
    <edge source="DNK" target="CZE">
      <data key="d0">6823299</data>
    </edge>
    <edge source="DNK" target="ECU">
      <data key="d0">144150</data>
    </edge>
    <edge source="DNK" target="SLV">
      <data key="d0">20371</data>
    </edge>
    <edge source="DNK" target="ETH">
      <data key="d0">109361</data>
    </edge>
    <edge source="DNK" target="EST">
      <data key="d0">2909181</data>
    </edge>
    <edge source="DNK" target="FIN">
      <data key="d0">16185641</data>
    </edge>
    <edge source="DNK" target="FRA">
      <data key="d0">23936675</data>
    </edge>
    <edge source="DNK" target="DEU">
      <data key="d0">92114982</data>
    </edge>
    <edge source="DNK" target="GHA">
      <data key="d0">82829</data>
    </edge>
    <edge source="DNK" target="GRC">
      <data key="d0">2733989</data>
    </edge>
    <edge source="DNK" target="HKG">
      <data key="d0">280516</data>
    </edge>
    <edge source="DNK" target="HUN">
      <data key="d0">5041523</data>
    </edge>
    <edge source="DNK" target="IDN">
      <data key="d0">1699298</data>
    </edge>
    <edge source="DNK" target="IRL">
      <data key="d0">5580709</data>
    </edge>
    <edge source="DNK" target="ISR">
      <data key="d0">1547714</data>
    </edge>
    <edge source="DNK" target="ITA">
      <data key="d0">8104605</data>
    </edge>
    <edge source="DNK" target="JAM">
      <data key="d0">49645</data>
    </edge>
    <edge source="DNK" target="JPN">
      <data key="d0">485501</data>
    </edge>
    <edge source="DNK" target="JOR">
      <data key="d0">182954</data>
    </edge>
    <edge source="DNK" target="KOR">
      <data key="d0">1643634</data>
    </edge>
    <edge source="DNK" target="KGZ">
      <data key="d0">25745</data>
    </edge>
    <edge source="DNK" target="LBN">
      <data key="d0">34266</data>
    </edge>
    <edge source="DNK" target="LVA">
      <data key="d0">6350464</data>
    </edge>
    <edge source="DNK" target="LTU">
      <data key="d0">1435226</data>
    </edge>
    <edge source="DNK" target="MDG">
      <data key="d0">11408</data>
    </edge>
    <edge source="DNK" target="MWI">
      <data key="d0">116629</data>
    </edge>
    <edge source="DNK" target="MYS">
      <data key="d0">1622420</data>
    </edge>
    <edge source="DNK" target="MEX">
      <data key="d0">1479703</data>
    </edge>
    <edge source="DNK" target="MAR">
      <data key="d0">318710</data>
    </edge>
    <edge source="DNK" target="OMN">
      <data key="d0">702837</data>
    </edge>
    <edge source="DNK" target="NLD">
      <data key="d0">9830896</data>
    </edge>
    <edge source="DNK" target="NZL">
      <data key="d0">131091</data>
    </edge>
    <edge source="DNK" target="NOR">
      <data key="d0">39719741</data>
    </edge>
    <edge source="DNK" target="PAK">
      <data key="d0">87339</data>
    </edge>
    <edge source="DNK" target="PAN">
      <data key="d0">134137</data>
    </edge>
    <edge source="DNK" target="PER">
      <data key="d0">146331</data>
    </edge>
    <edge source="DNK" target="PHL">
      <data key="d0">963942</data>
    </edge>
    <edge source="DNK" target="POL">
      <data key="d0">40176509</data>
    </edge>
    <edge source="DNK" target="PRT">
      <data key="d0">1797561</data>
    </edge>
    <edge source="DNK" target="ROU">
      <data key="d0">933995</data>
    </edge>
    <edge source="DNK" target="RUS">
      <data key="d0">9385023</data>
    </edge>
    <edge source="DNK" target="SAU">
      <data key="d0">5739297</data>
    </edge>
    <edge source="DNK" target="SRB">
      <data key="d0">327200</data>
    </edge>
    <edge source="DNK" target="IND">
      <data key="d0">318387</data>
    </edge>
    <edge source="DNK" target="SGP">
      <data key="d0">1126869</data>
    </edge>
    <edge source="DNK" target="SVK">
      <data key="d0">1319183</data>
    </edge>
    <edge source="DNK" target="VNM">
      <data key="d0">4503526</data>
    </edge>
    <edge source="DNK" target="SVN">
      <data key="d0">1098160</data>
    </edge>
    <edge source="DNK" target="ZAF">
      <data key="d0">912455</data>
    </edge>
    <edge source="DNK" target="ESP">
      <data key="d0">9932254</data>
    </edge>
    <edge source="DNK" target="SWE">
      <data key="d0">86191732</data>
    </edge>
    <edge source="DNK" target="CHE">
      <data key="d0">2494527</data>
    </edge>
    <edge source="DNK" target="THA">
      <data key="d0">2261551</data>
    </edge>
    <edge source="DNK" target="TGO">
      <data key="d0">18438</data>
    </edge>
    <edge source="DNK" target="ARE">
      <data key="d0">1526538</data>
    </edge>
    <edge source="DNK" target="TUN">
      <data key="d0">186069</data>
    </edge>
    <edge source="DNK" target="TUR">
      <data key="d0">2762515</data>
    </edge>
    <edge source="DNK" target="UGA">
      <data key="d0">360737</data>
    </edge>
    <edge source="DNK" target="UKR">
      <data key="d0">1229196</data>
    </edge>
    <edge source="DNK" target="MKD">
      <data key="d0">150841</data>
    </edge>
    <edge source="DNK" target="EGY">
      <data key="d0">910590</data>
    </edge>
    <edge source="DNK" target="GBR">
      <data key="d0">18140246</data>
    </edge>
    <edge source="DNK" target="TZA">
      <data key="d0">71462</data>
    </edge>
    <edge source="DNK" target="USA">
      <data key="d0">8950659</data>
    </edge>
    <edge source="DNK" target="URY">
      <data key="d0">70469</data>
    </edge>
    <edge source="ECU" target="ARG">
      <data key="d0">73620</data>
    </edge>
    <edge source="ECU" target="BEL">
      <data key="d0">181039</data>
    </edge>
    <edge source="ECU" target="CHL">
      <data key="d0">124680</data>
    </edge>
    <edge source="ECU" target="COL">
      <data key="d0">2363355</data>
    </edge>
    <edge source="ECU" target="CRI">
      <data key="d0">26447</data>
    </edge>
    <edge source="ECU" target="DNK">
      <data key="d0">539521</data>
    </edge>
    <edge source="ECU" target="FRA">
      <data key="d0">19895</data>
    </edge>
    <edge source="ECU" target="DEU">
      <data key="d0">64002</data>
    </edge>
    <edge source="ECU" target="HND">
      <data key="d0">64490</data>
    </edge>
    <edge source="ECU" target="ISR">
      <data key="d0">44934</data>
    </edge>
    <edge source="ECU" target="JPN">
      <data key="d0">2372417</data>
    </edge>
    <edge source="ECU" target="MEX">
      <data key="d0">153579</data>
    </edge>
    <edge source="ECU" target="NLD">
      <data key="d0">15440</data>
    </edge>
    <edge source="ECU" target="PAN">
      <data key="d0">437592</data>
    </edge>
    <edge source="ECU" target="PER">
      <data key="d0">3989469</data>
    </edge>
    <edge source="ECU" target="GBR">
      <data key="d0">33361</data>
    </edge>
    <edge source="ECU" target="USA">
      <data key="d0">1346540</data>
    </edge>
    <edge source="SLV" target="CRI">
      <data key="d0">4336655</data>
    </edge>
    <edge source="SLV" target="GTM">
      <data key="d0">15067019</data>
    </edge>
    <edge source="SLV" target="HND">
      <data key="d0">11666705</data>
    </edge>
    <edge source="SLV" target="MEX">
      <data key="d0">36028</data>
    </edge>
    <edge source="SLV" target="NIC">
      <data key="d0">3516328</data>
    </edge>
    <edge source="SLV" target="PAN">
      <data key="d0">5452945</data>
    </edge>
    <edge source="SLV" target="USA">
      <data key="d0">112589</data>
    </edge>
    <edge source="ETH" target="MEX">
      <data key="d0">60415</data>
    </edge>
    <edge source="ETH" target="PER">
      <data key="d0">47766</data>
    </edge>
    <edge source="FIN" target="DZA">
      <data key="d0">77537</data>
    </edge>
    <edge source="FIN" target="AZE">
      <data key="d0">1330755</data>
    </edge>
    <edge source="FIN" target="ARG">
      <data key="d0">5266966</data>
    </edge>
    <edge source="FIN" target="AUS">
      <data key="d0">3235439</data>
    </edge>
    <edge source="FIN" target="AUT">
      <data key="d0">2704762</data>
    </edge>
    <edge source="FIN" target="ARM">
      <data key="d0">28768</data>
    </edge>
    <edge source="FIN" target="BEL">
      <data key="d0">2507142</data>
    </edge>
    <edge source="FIN" target="BOL">
      <data key="d0">468682</data>
    </edge>
    <edge source="FIN" target="BRA">
      <data key="d0">8053409</data>
    </edge>
    <edge source="FIN" target="BGR">
      <data key="d0">117325</data>
    </edge>
    <edge source="FIN" target="BLR">
      <data key="d0">2948478</data>
    </edge>
    <edge source="FIN" target="CAN">
      <data key="d0">5634843</data>
    </edge>
    <edge source="FIN" target="LKA">
      <data key="d0">373115</data>
    </edge>
    <edge source="FIN" target="CHL">
      <data key="d0">1900698</data>
    </edge>
    <edge source="FIN" target="CHN">
      <data key="d0">7978354</data>
    </edge>
    <edge source="FIN" target="COL">
      <data key="d0">4611707</data>
    </edge>
    <edge source="FIN" target="CRI">
      <data key="d0">147072</data>
    </edge>
    <edge source="FIN" target="HRV">
      <data key="d0">18231</data>
    </edge>
    <edge source="FIN" target="CZE">
      <data key="d0">886343</data>
    </edge>
    <edge source="FIN" target="DNK">
      <data key="d0">5961085</data>
    </edge>
    <edge source="FIN" target="ECU">
      <data key="d0">1022041</data>
    </edge>
    <edge source="FIN" target="SLV">
      <data key="d0">1140838</data>
    </edge>
    <edge source="FIN" target="EST">
      <data key="d0">22889536</data>
    </edge>
    <edge source="FIN" target="FRA">
      <data key="d0">21433220</data>
    </edge>
    <edge source="FIN" target="GEO">
      <data key="d0">143665</data>
    </edge>
    <edge source="FIN" target="DEU">
      <data key="d0">50497116</data>
    </edge>
    <edge source="FIN" target="GRC">
      <data key="d0">1277765</data>
    </edge>
    <edge source="FIN" target="GTM">
      <data key="d0">265387</data>
    </edge>
    <edge source="FIN" target="HKG">
      <data key="d0">250566</data>
    </edge>
    <edge source="FIN" target="HUN">
      <data key="d0">2384022</data>
    </edge>
    <edge source="FIN" target="IDN">
      <data key="d0">5266128</data>
    </edge>
    <edge source="FIN" target="IRL">
      <data key="d0">2777734</data>
    </edge>
    <edge source="FIN" target="ISR">
      <data key="d0">1797789</data>
    </edge>
    <edge source="FIN" target="ITA">
      <data key="d0">26862038</data>
    </edge>
    <edge source="FIN" target="CIV">
      <data key="d0">17095</data>
    </edge>
    <edge source="FIN" target="JPN">
      <data key="d0">638590</data>
    </edge>
    <edge source="FIN" target="KAZ">
      <data key="d0">5269541</data>
    </edge>
    <edge source="FIN" target="JOR">
      <data key="d0">51030</data>
    </edge>
    <edge source="FIN" target="KOR">
      <data key="d0">1692125</data>
    </edge>
    <edge source="FIN" target="KGZ">
      <data key="d0">218666</data>
    </edge>
    <edge source="FIN" target="LBN">
      <data key="d0">2213058</data>
    </edge>
    <edge source="FIN" target="LVA">
      <data key="d0">11569012</data>
    </edge>
    <edge source="FIN" target="LTU">
      <data key="d0">10990744</data>
    </edge>
    <edge source="FIN" target="MYS">
      <data key="d0">997858</data>
    </edge>
    <edge source="FIN" target="MEX">
      <data key="d0">4694414</data>
    </edge>
    <edge source="FIN" target="MDA">
      <data key="d0">600456</data>
    </edge>
    <edge source="FIN" target="MAR">
      <data key="d0">1705002</data>
    </edge>
    <edge source="FIN" target="NLD">
      <data key="d0">15901691</data>
    </edge>
    <edge source="FIN" target="NOR">
      <data key="d0">6795803</data>
    </edge>
    <edge source="FIN" target="PAK">
      <data key="d0">315245</data>
    </edge>
    <edge source="FIN" target="PAN">
      <data key="d0">137248</data>
    </edge>
    <edge source="FIN" target="PER">
      <data key="d0">461296</data>
    </edge>
    <edge source="FIN" target="PHL">
      <data key="d0">1183017</data>
    </edge>
    <edge source="FIN" target="POL">
      <data key="d0">21833603</data>
    </edge>
    <edge source="FIN" target="PRT">
      <data key="d0">733695</data>
    </edge>
    <edge source="FIN" target="ROU">
      <data key="d0">814271</data>
    </edge>
    <edge source="FIN" target="RUS">
      <data key="d0">170306117</data>
    </edge>
    <edge source="FIN" target="SAU">
      <data key="d0">2200085</data>
    </edge>
    <edge source="FIN" target="SRB">
      <data key="d0">592841</data>
    </edge>
    <edge source="FIN" target="IND">
      <data key="d0">7446157</data>
    </edge>
    <edge source="FIN" target="SGP">
      <data key="d0">1230911</data>
    </edge>
    <edge source="FIN" target="SVK">
      <data key="d0">3052759</data>
    </edge>
    <edge source="FIN" target="VNM">
      <data key="d0">488613</data>
    </edge>
    <edge source="FIN" target="SVN">
      <data key="d0">779678</data>
    </edge>
    <edge source="FIN" target="ZAF">
      <data key="d0">2124750</data>
    </edge>
    <edge source="FIN" target="ESP">
      <data key="d0">15141881</data>
    </edge>
    <edge source="FIN" target="SWE">
      <data key="d0">88506863</data>
    </edge>
    <edge source="FIN" target="CHE">
      <data key="d0">3363682</data>
    </edge>
    <edge source="FIN" target="THA">
      <data key="d0">3515813</data>
    </edge>
    <edge source="FIN" target="ARE">
      <data key="d0">680546</data>
    </edge>
    <edge source="FIN" target="TUR">
      <data key="d0">7783462</data>
    </edge>
    <edge source="FIN" target="UKR">
      <data key="d0">8850258</data>
    </edge>
    <edge source="FIN" target="EGY">
      <data key="d0">3807872</data>
    </edge>
    <edge source="FIN" target="GBR">
      <data key="d0">13566965</data>
    </edge>
    <edge source="FIN" target="USA">
      <data key="d0">17153649</data>
    </edge>
    <edge source="FRA" target="ALB">
      <data key="d0">31958</data>
    </edge>
    <edge source="FRA" target="DZA">
      <data key="d0">31152797</data>
    </edge>
    <edge source="FRA" target="AZE">
      <data key="d0">764481</data>
    </edge>
    <edge source="FRA" target="ARG">
      <data key="d0">6826144</data>
    </edge>
    <edge source="FRA" target="AUS">
      <data key="d0">13522995</data>
    </edge>
    <edge source="FRA" target="AUT">
      <data key="d0">21974651</data>
    </edge>
    <edge source="FRA" target="ARM">
      <data key="d0">523427</data>
    </edge>
    <edge source="FRA" target="BEL">
      <data key="d0">211135629</data>
    </edge>
    <edge source="FRA" target="BOL">
      <data key="d0">60786</data>
    </edge>
    <edge source="FRA" target="BRA">
      <data key="d0">31994000</data>
    </edge>
    <edge source="FRA" target="BGR">
      <data key="d0">4047548</data>
    </edge>
    <edge source="FRA" target="BLR">
      <data key="d0">2137737</data>
    </edge>
    <edge source="FRA" target="KHM">
      <data key="d0">382758</data>
    </edge>
    <edge source="FRA" target="CMR">
      <data key="d0">6094451</data>
    </edge>
    <edge source="FRA" target="CAN">
      <data key="d0">9437009</data>
    </edge>
    <edge source="FRA" target="CAF">
      <data key="d0">33694</data>
    </edge>
    <edge source="FRA" target="LKA">
      <data key="d0">445253</data>
    </edge>
    <edge source="FRA" target="CHL">
      <data key="d0">3952834</data>
    </edge>
    <edge source="FRA" target="CHN">
      <data key="d0">49928456</data>
    </edge>
    <edge source="FRA" target="COL">
      <data key="d0">6182084</data>
    </edge>
    <edge source="FRA" target="CRI">
      <data key="d0">306911</data>
    </edge>
    <edge source="FRA" target="HRV">
      <data key="d0">2704784</data>
    </edge>
    <edge source="FRA" target="CZE">
      <data key="d0">19181145</data>
    </edge>
    <edge source="FRA" target="BEN">
      <data key="d0">703211</data>
    </edge>
    <edge source="FRA" target="DNK">
      <data key="d0">12554019</data>
    </edge>
    <edge source="FRA" target="ECU">
      <data key="d0">998266</data>
    </edge>
    <edge source="FRA" target="SLV">
      <data key="d0">683758</data>
    </edge>
    <edge source="FRA" target="ETH">
      <data key="d0">644142</data>
    </edge>
    <edge source="FRA" target="EST">
      <data key="d0">3300233</data>
    </edge>
    <edge source="FRA" target="FIN">
      <data key="d0">20730217</data>
    </edge>
    <edge source="FRA" target="GEO">
      <data key="d0">383751</data>
    </edge>
    <edge source="FRA" target="GMB">
      <data key="d0">10725</data>
    </edge>
    <edge source="FRA" target="DEU">
      <data key="d0">426734771</data>
    </edge>
    <edge source="FRA" target="GHA">
      <data key="d0">974743</data>
    </edge>
    <edge source="FRA" target="GRC">
      <data key="d0">26300466</data>
    </edge>
    <edge source="FRA" target="GTM">
      <data key="d0">277411</data>
    </edge>
    <edge source="FRA" target="HND">
      <data key="d0">78781</data>
    </edge>
    <edge source="FRA" target="HKG">
      <data key="d0">14149102</data>
    </edge>
    <edge source="FRA" target="HUN">
      <data key="d0">19128262</data>
    </edge>
    <edge source="FRA" target="IDN">
      <data key="d0">5946410</data>
    </edge>
    <edge source="FRA" target="IRL">
      <data key="d0">7964124</data>
    </edge>
    <edge source="FRA" target="ISR">
      <data key="d0">6732738</data>
    </edge>
    <edge source="FRA" target="ITA">
      <data key="d0">208325234</data>
    </edge>
    <edge source="FRA" target="CIV">
      <data key="d0">6702217</data>
    </edge>
    <edge source="FRA" target="JAM">
      <data key="d0">30102</data>
    </edge>
    <edge source="FRA" target="JPN">
      <data key="d0">17618112</data>
    </edge>
    <edge source="FRA" target="KAZ">
      <data key="d0">3604899</data>
    </edge>
    <edge source="FRA" target="JOR">
      <data key="d0">2337892</data>
    </edge>
    <edge source="FRA" target="KOR">
      <data key="d0">13240018</data>
    </edge>
    <edge source="FRA" target="KGZ">
      <data key="d0">331221</data>
    </edge>
    <edge source="FRA" target="LBN">
      <data key="d0">3724743</data>
    </edge>
    <edge source="FRA" target="LVA">
      <data key="d0">1590366</data>
    </edge>
    <edge source="FRA" target="LTU">
      <data key="d0">6528239</data>
    </edge>
    <edge source="FRA" target="MDG">
      <data key="d0">3066265</data>
    </edge>
    <edge source="FRA" target="MYS">
      <data key="d0">3020361</data>
    </edge>
    <edge source="FRA" target="MRT">
      <data key="d0">281071</data>
    </edge>
    <edge source="FRA" target="MUS">
      <data key="d0">2551641</data>
    </edge>
    <edge source="FRA" target="MEX">
      <data key="d0">26717213</data>
    </edge>
    <edge source="FRA" target="MDA">
      <data key="d0">165412</data>
    </edge>
    <edge source="FRA" target="MAR">
      <data key="d0">33839886</data>
    </edge>
    <edge source="FRA" target="MOZ">
      <data key="d0">38428</data>
    </edge>
    <edge source="FRA" target="OMN">
      <data key="d0">479439</data>
    </edge>
    <edge source="FRA" target="NAM">
      <data key="d0">11759</data>
    </edge>
    <edge source="FRA" target="NLD">
      <data key="d0">218516138</data>
    </edge>
    <edge source="FRA" target="NZL">
      <data key="d0">1542288</data>
    </edge>
    <edge source="FRA" target="NIC">
      <data key="d0">14561</data>
    </edge>
    <edge source="FRA" target="NER">
      <data key="d0">424294</data>
    </edge>
    <edge source="FRA" target="NOR">
      <data key="d0">11630880</data>
    </edge>
    <edge source="FRA" target="PAK">
      <data key="d0">3091089</data>
    </edge>
    <edge source="FRA" target="PAN">
      <data key="d0">619908</data>
    </edge>
    <edge source="FRA" target="PRY">
      <data key="d0">423241</data>
    </edge>
    <edge source="FRA" target="PER">
      <data key="d0">1575619</data>
    </edge>
    <edge source="FRA" target="PHL">
      <data key="d0">4705910</data>
    </edge>
    <edge source="FRA" target="POL">
      <data key="d0">79121915</data>
    </edge>
    <edge source="FRA" target="PRT">
      <data key="d0">25302848</data>
    </edge>
    <edge source="FRA" target="ROU">
      <data key="d0">28409541</data>
    </edge>
    <edge source="FRA" target="RUS">
      <data key="d0">43570666</data>
    </edge>
    <edge source="FRA" target="SAU">
      <data key="d0">22924165</data>
    </edge>
    <edge source="FRA" target="SEN">
      <data key="d0">5560959</data>
    </edge>
    <edge source="FRA" target="SRB">
      <data key="d0">2294156</data>
    </edge>
    <edge source="FRA" target="IND">
      <data key="d0">21388228</data>
    </edge>
    <edge source="FRA" target="SGP">
      <data key="d0">9607617</data>
    </edge>
    <edge source="FRA" target="SVK">
      <data key="d0">19675563</data>
    </edge>
    <edge source="FRA" target="VNM">
      <data key="d0">2679606</data>
    </edge>
    <edge source="FRA" target="SVN">
      <data key="d0">7261644</data>
    </edge>
    <edge source="FRA" target="ZAF">
      <data key="d0">17097044</data>
    </edge>
    <edge source="FRA" target="ZWE">
      <data key="d0">29330</data>
    </edge>
    <edge source="FRA" target="ESP">
      <data key="d0">204720247</data>
    </edge>
    <edge source="FRA" target="SWE">
      <data key="d0">54320450</data>
    </edge>
    <edge source="FRA" target="CHE">
      <data key="d0">129607049</data>
    </edge>
    <edge source="FRA" target="THA">
      <data key="d0">10947771</data>
    </edge>
    <edge source="FRA" target="TGO">
      <data key="d0">568829</data>
    </edge>
    <edge source="FRA" target="ARE">
      <data key="d0">17872464</data>
    </edge>
    <edge source="FRA" target="TUN">
      <data key="d0">23012560</data>
    </edge>
    <edge source="FRA" target="TUR">
      <data key="d0">77472939</data>
    </edge>
    <edge source="FRA" target="UGA">
      <data key="d0">14027</data>
    </edge>
    <edge source="FRA" target="UKR">
      <data key="d0">11631305</data>
    </edge>
    <edge source="FRA" target="MKD">
      <data key="d0">204853</data>
    </edge>
    <edge source="FRA" target="EGY">
      <data key="d0">13406814</data>
    </edge>
    <edge source="FRA" target="GBR">
      <data key="d0">157738183</data>
    </edge>
    <edge source="FRA" target="TZA">
      <data key="d0">303567</data>
    </edge>
    <edge source="FRA" target="USA">
      <data key="d0">87255819</data>
    </edge>
    <edge source="FRA" target="BFA">
      <data key="d0">959129</data>
    </edge>
    <edge source="FRA" target="URY">
      <data key="d0">1076284</data>
    </edge>
    <edge source="DEU" target="ALB">
      <data key="d0">994610</data>
    </edge>
    <edge source="DEU" target="DZA">
      <data key="d0">20250590</data>
    </edge>
    <edge source="DEU" target="AZE">
      <data key="d0">2974351</data>
    </edge>
    <edge source="DEU" target="ARG">
      <data key="d0">53378795</data>
    </edge>
    <edge source="DEU" target="AUS">
      <data key="d0">83128120</data>
    </edge>
    <edge source="DEU" target="AUT">
      <data key="d0">603198854</data>
    </edge>
    <edge source="DEU" target="ARM">
      <data key="d0">2171794</data>
    </edge>
    <edge source="DEU" target="BEL">
      <data key="d0">685929245</data>
    </edge>
    <edge source="DEU" target="BOL">
      <data key="d0">2745262</data>
    </edge>
    <edge source="DEU" target="BWA">
      <data key="d0">143984</data>
    </edge>
    <edge source="DEU" target="BRA">
      <data key="d0">166358054</data>
    </edge>
    <edge source="DEU" target="BGR">
      <data key="d0">28825978</data>
    </edge>
    <edge source="DEU" target="BDI">
      <data key="d0">27916</data>
    </edge>
    <edge source="DEU" target="BLR">
      <data key="d0">49989964</data>
    </edge>
    <edge source="DEU" target="KHM">
      <data key="d0">160258</data>
    </edge>
    <edge source="DEU" target="CMR">
      <data key="d0">858758</data>
    </edge>
    <edge source="DEU" target="CAN">
      <data key="d0">48265594</data>
    </edge>
    <edge source="DEU" target="LKA">
      <data key="d0">4756545</data>
    </edge>
    <edge source="DEU" target="CHL">
      <data key="d0">29951921</data>
    </edge>
    <edge source="DEU" target="CHN">
      <data key="d0">408011680</data>
    </edge>
    <edge source="DEU" target="COL">
      <data key="d0">36213718</data>
    </edge>
    <edge source="DEU" target="CRI">
      <data key="d0">5407412</data>
    </edge>
    <edge source="DEU" target="HRV">
      <data key="d0">41281085</data>
    </edge>
    <edge source="DEU" target="CZE">
      <data key="d0">344018213</data>
    </edge>
    <edge source="DEU" target="BEN">
      <data key="d0">96437</data>
    </edge>
    <edge source="DEU" target="DNK">
      <data key="d0">164728615</data>
    </edge>
    <edge source="DEU" target="ECU">
      <data key="d0">9333893</data>
    </edge>
    <edge source="DEU" target="SLV">
      <data key="d0">1010811</data>
    </edge>
    <edge source="DEU" target="ETH">
      <data key="d0">1629841</data>
    </edge>
    <edge source="DEU" target="EST">
      <data key="d0">20572210</data>
    </edge>
    <edge source="DEU" target="FIN">
      <data key="d0">89179856</data>
    </edge>
    <edge source="DEU" target="FRA">
      <data key="d0">916093302</data>
    </edge>
    <edge source="DEU" target="GEO">
      <data key="d0">4503245</data>
    </edge>
    <edge source="DEU" target="PSE">
      <data key="d0">204961</data>
    </edge>
    <edge source="DEU" target="GHA">
      <data key="d0">2004534</data>
    </edge>
    <edge source="DEU" target="GRC">
      <data key="d0">63161113</data>
    </edge>
    <edge source="DEU" target="GTM">
      <data key="d0">4048419</data>
    </edge>
    <edge source="DEU" target="HND">
      <data key="d0">8143822</data>
    </edge>
    <edge source="DEU" target="HKG">
      <data key="d0">83375859</data>
    </edge>
    <edge source="DEU" target="HUN">
      <data key="d0">142935424</data>
    </edge>
    <edge source="DEU" target="IDN">
      <data key="d0">53350307</data>
    </edge>
    <edge source="DEU" target="IRL">
      <data key="d0">22854139</data>
    </edge>
    <edge source="DEU" target="ISR">
      <data key="d0">66778658</data>
    </edge>
    <edge source="DEU" target="ITA">
      <data key="d0">761535013</data>
    </edge>
    <edge source="DEU" target="CIV">
      <data key="d0">2695997</data>
    </edge>
    <edge source="DEU" target="JAM">
      <data key="d0">164696</data>
    </edge>
    <edge source="DEU" target="JPN">
      <data key="d0">188435107</data>
    </edge>
    <edge source="DEU" target="KAZ">
      <data key="d0">13270994</data>
    </edge>
    <edge source="DEU" target="JOR">
      <data key="d0">9303518</data>
    </edge>
    <edge source="DEU" target="KOR">
      <data key="d0">164355727</data>
    </edge>
    <edge source="DEU" target="KGZ">
      <data key="d0">764662</data>
    </edge>
    <edge source="DEU" target="LBN">
      <data key="d0">6601054</data>
    </edge>
    <edge source="DEU" target="LVA">
      <data key="d0">15712121</data>
    </edge>
    <edge source="DEU" target="LTU">
      <data key="d0">33282831</data>
    </edge>
    <edge source="DEU" target="MDG">
      <data key="d0">776299</data>
    </edge>
    <edge source="DEU" target="MYS">
      <data key="d0">44364480</data>
    </edge>
    <edge source="DEU" target="MRT">
      <data key="d0">66054</data>
    </edge>
    <edge source="DEU" target="MUS">
      <data key="d0">2214865</data>
    </edge>
    <edge source="DEU" target="MEX">
      <data key="d0">81561549</data>
    </edge>
    <edge source="DEU" target="MDA">
      <data key="d0">2279307</data>
    </edge>
    <edge source="DEU" target="MAR">
      <data key="d0">17647005</data>
    </edge>
    <edge source="DEU" target="OMN">
      <data key="d0">1906001</data>
    </edge>
    <edge source="DEU" target="NAM">
      <data key="d0">436334</data>
    </edge>
    <edge source="DEU" target="NLD">
      <data key="d0">576868822</data>
    </edge>
    <edge source="DEU" target="NZL">
      <data key="d0">15262179</data>
    </edge>
    <edge source="DEU" target="NIC">
      <data key="d0">58891</data>
    </edge>
    <edge source="DEU" target="NOR">
      <data key="d0">79337108</data>
    </edge>
    <edge source="DEU" target="PAK">
      <data key="d0">29435375</data>
    </edge>
    <edge source="DEU" target="PAN">
      <data key="d0">1798220</data>
    </edge>
    <edge source="DEU" target="PRY">
      <data key="d0">1148731</data>
    </edge>
    <edge source="DEU" target="PER">
      <data key="d0">28852221</data>
    </edge>
    <edge source="DEU" target="PHL">
      <data key="d0">17873952</data>
    </edge>
    <edge source="DEU" target="POL">
      <data key="d0">590867916</data>
    </edge>
    <edge source="DEU" target="PRT">
      <data key="d0">97700218</data>
    </edge>
    <edge source="DEU" target="ROU">
      <data key="d0">84555216</data>
    </edge>
    <edge source="DEU" target="RUS">
      <data key="d0">555166199</data>
    </edge>
    <edge source="DEU" target="SAU">
      <data key="d0">53403139</data>
    </edge>
    <edge source="DEU" target="SEN">
      <data key="d0">894694</data>
    </edge>
    <edge source="DEU" target="SRB">
      <data key="d0">27550438</data>
    </edge>
    <edge source="DEU" target="IND">
      <data key="d0">114289431</data>
    </edge>
    <edge source="DEU" target="SGP">
      <data key="d0">87052061</data>
    </edge>
    <edge source="DEU" target="SVK">
      <data key="d0">134374543</data>
    </edge>
    <edge source="DEU" target="VNM">
      <data key="d0">14656463</data>
    </edge>
    <edge source="DEU" target="SVN">
      <data key="d0">53807158</data>
    </edge>
    <edge source="DEU" target="ZAF">
      <data key="d0">94137875</data>
    </edge>
    <edge source="DEU" target="ZWE">
      <data key="d0">123761</data>
    </edge>
    <edge source="DEU" target="ESP">
      <data key="d0">420154402</data>
    </edge>
    <edge source="DEU" target="SWE">
      <data key="d0">178209033</data>
    </edge>
    <edge source="DEU" target="CHE">
      <data key="d0">509630014</data>
    </edge>
    <edge source="DEU" target="THA">
      <data key="d0">97718900</data>
    </edge>
    <edge source="DEU" target="TGO">
      <data key="d0">195532</data>
    </edge>
    <edge source="DEU" target="ARE">
      <data key="d0">67977080</data>
    </edge>
    <edge source="DEU" target="TUN">
      <data key="d0">13296914</data>
    </edge>
    <edge source="DEU" target="TUR">
      <data key="d0">380081207</data>
    </edge>
    <edge source="DEU" target="UGA">
      <data key="d0">1527356</data>
    </edge>
    <edge source="DEU" target="UKR">
      <data key="d0">92594534</data>
    </edge>
    <edge source="DEU" target="MKD">
      <data key="d0">2227815</data>
    </edge>
    <edge source="DEU" target="EGY">
      <data key="d0">49724598</data>
    </edge>
    <edge source="DEU" target="GBR">
      <data key="d0">603038464</data>
    </edge>
    <edge source="DEU" target="TZA">
      <data key="d0">1938910</data>
    </edge>
    <edge source="DEU" target="USA">
      <data key="d0">568356729</data>
    </edge>
    <edge source="DEU" target="BFA">
      <data key="d0">210270</data>
    </edge>
    <edge source="DEU" target="URY">
      <data key="d0">4630685</data>
    </edge>
    <edge source="GTM" target="BRA">
      <data key="d0">16958</data>
    </edge>
    <edge source="GTM" target="CHL">
      <data key="d0">226389</data>
    </edge>
    <edge source="GTM" target="COL">
      <data key="d0">869320</data>
    </edge>
    <edge source="GTM" target="CRI">
      <data key="d0">7197671</data>
    </edge>
    <edge source="GTM" target="ECU">
      <data key="d0">817820</data>
    </edge>
    <edge source="GTM" target="SLV">
      <data key="d0">14730847</data>
    </edge>
    <edge source="GTM" target="HND">
      <data key="d0">17705348</data>
    </edge>
    <edge source="GTM" target="MEX">
      <data key="d0">1510621</data>
    </edge>
    <edge source="GTM" target="NIC">
      <data key="d0">7375184</data>
    </edge>
    <edge source="GTM" target="PAN">
      <data key="d0">2036640</data>
    </edge>
    <edge source="GTM" target="PER">
      <data key="d0">134181</data>
    </edge>
    <edge source="GTM" target="ESP">
      <data key="d0">84402</data>
    </edge>
    <edge source="GTM" target="USA">
      <data key="d0">326943</data>
    </edge>
    <edge source="HND" target="ARG">
      <data key="d0">100592</data>
    </edge>
    <edge source="HND" target="BRA">
      <data key="d0">33571</data>
    </edge>
    <edge source="HND" target="CHN">
      <data key="d0">157704</data>
    </edge>
    <edge source="HND" target="COL">
      <data key="d0">83222</data>
    </edge>
    <edge source="HND" target="CRI">
      <data key="d0">701828</data>
    </edge>
    <edge source="HND" target="SLV">
      <data key="d0">3846123</data>
    </edge>
    <edge source="HND" target="DEU">
      <data key="d0">215358</data>
    </edge>
    <edge source="HND" target="GTM">
      <data key="d0">1945972</data>
    </edge>
    <edge source="HND" target="IDN">
      <data key="d0">123910</data>
    </edge>
    <edge source="HND" target="ITA">
      <data key="d0">18323</data>
    </edge>
    <edge source="HND" target="JPN">
      <data key="d0">15158</data>
    </edge>
    <edge source="HND" target="MEX">
      <data key="d0">411920</data>
    </edge>
    <edge source="HND" target="NIC">
      <data key="d0">1345194</data>
    </edge>
    <edge source="HND" target="PAN">
      <data key="d0">518861</data>
    </edge>
    <edge source="HND" target="PER">
      <data key="d0">237347</data>
    </edge>
    <edge source="HND" target="IND">
      <data key="d0">2099988</data>
    </edge>
    <edge source="HND" target="GBR">
      <data key="d0">20260</data>
    </edge>
    <edge source="HND" target="USA">
      <data key="d0">7923760</data>
    </edge>
    <edge source="HKG" target="DZA">
      <data key="d0">93965</data>
    </edge>
    <edge source="HKG" target="ARG">
      <data key="d0">380843</data>
    </edge>
    <edge source="HKG" target="AUS">
      <data key="d0">4052081</data>
    </edge>
    <edge source="HKG" target="BEL">
      <data key="d0">243896</data>
    </edge>
    <edge source="HKG" target="BRA">
      <data key="d0">1268867</data>
    </edge>
    <edge source="HKG" target="KHM">
      <data key="d0">916198</data>
    </edge>
    <edge source="HKG" target="CAN">
      <data key="d0">253647</data>
    </edge>
    <edge source="HKG" target="LKA">
      <data key="d0">4084323</data>
    </edge>
    <edge source="HKG" target="CHL">
      <data key="d0">612186</data>
    </edge>
    <edge source="HKG" target="CHN">
      <data key="d0">635712017</data>
    </edge>
    <edge source="HKG" target="COL">
      <data key="d0">1182451</data>
    </edge>
    <edge source="HKG" target="CRI">
      <data key="d0">69233</data>
    </edge>
    <edge source="HKG" target="BEN">
      <data key="d0">390191</data>
    </edge>
    <edge source="HKG" target="DNK">
      <data key="d0">30949</data>
    </edge>
    <edge source="HKG" target="ECU">
      <data key="d0">172601</data>
    </edge>
    <edge source="HKG" target="SLV">
      <data key="d0">38974</data>
    </edge>
    <edge source="HKG" target="FIN">
      <data key="d0">579258</data>
    </edge>
    <edge source="HKG" target="FRA">
      <data key="d0">128906</data>
    </edge>
    <edge source="HKG" target="DEU">
      <data key="d0">966756</data>
    </edge>
    <edge source="HKG" target="GHA">
      <data key="d0">125740</data>
    </edge>
    <edge source="HKG" target="GTM">
      <data key="d0">33606</data>
    </edge>
    <edge source="HKG" target="HND">
      <data key="d0">476323</data>
    </edge>
    <edge source="HKG" target="IDN">
      <data key="d0">6249685</data>
    </edge>
    <edge source="HKG" target="ISR">
      <data key="d0">497813</data>
    </edge>
    <edge source="HKG" target="ITA">
      <data key="d0">271126</data>
    </edge>
    <edge source="HKG" target="JPN">
      <data key="d0">11367437</data>
    </edge>
    <edge source="HKG" target="KAZ">
      <data key="d0">32745</data>
    </edge>
    <edge source="HKG" target="JOR">
      <data key="d0">12404</data>
    </edge>
    <edge source="HKG" target="KOR">
      <data key="d0">12027531</data>
    </edge>
    <edge source="HKG" target="LBN">
      <data key="d0">118299</data>
    </edge>
    <edge source="HKG" target="MDG">
      <data key="d0">36784</data>
    </edge>
    <edge source="HKG" target="MYS">
      <data key="d0">11747606</data>
    </edge>
    <edge source="HKG" target="MUS">
      <data key="d0">115057</data>
    </edge>
    <edge source="HKG" target="MEX">
      <data key="d0">1339800</data>
    </edge>
    <edge source="HKG" target="MOZ">
      <data key="d0">19748</data>
    </edge>
    <edge source="HKG" target="NLD">
      <data key="d0">1936162</data>
    </edge>
    <edge source="HKG" target="NZL">
      <data key="d0">309502</data>
    </edge>
    <edge source="HKG" target="NIC">
      <data key="d0">134083</data>
    </edge>
    <edge source="HKG" target="NOR">
      <data key="d0">34958</data>
    </edge>
    <edge source="HKG" target="PAK">
      <data key="d0">441290</data>
    </edge>
    <edge source="HKG" target="PAN">
      <data key="d0">1020941</data>
    </edge>
    <edge source="HKG" target="PRY">
      <data key="d0">37007</data>
    </edge>
    <edge source="HKG" target="PER">
      <data key="d0">2844862</data>
    </edge>
    <edge source="HKG" target="PHL">
      <data key="d0">3836686</data>
    </edge>
    <edge source="HKG" target="POL">
      <data key="d0">278913</data>
    </edge>
    <edge source="HKG" target="PRT">
      <data key="d0">42546</data>
    </edge>
    <edge source="HKG" target="ROU">
      <data key="d0">52860</data>
    </edge>
    <edge source="HKG" target="RUS">
      <data key="d0">1214425</data>
    </edge>
    <edge source="HKG" target="SAU">
      <data key="d0">48178</data>
    </edge>
    <edge source="HKG" target="IND">
      <data key="d0">4230075</data>
    </edge>
    <edge source="HKG" target="SGP">
      <data key="d0">8583297</data>
    </edge>
    <edge source="HKG" target="VNM">
      <data key="d0">16123503</data>
    </edge>
    <edge source="HKG" target="ZAF">
      <data key="d0">780456</data>
    </edge>
    <edge source="HKG" target="ZWE">
      <data key="d0">19958</data>
    </edge>
    <edge source="HKG" target="ESP">
      <data key="d0">423528</data>
    </edge>
    <edge source="HKG" target="SWE">
      <data key="d0">172951</data>
    </edge>
    <edge source="HKG" target="CHE">
      <data key="d0">1559513</data>
    </edge>
    <edge source="HKG" target="THA">
      <data key="d0">14060403</data>
    </edge>
    <edge source="HKG" target="ARE">
      <data key="d0">179979</data>
    </edge>
    <edge source="HKG" target="TUR">
      <data key="d0">598945</data>
    </edge>
    <edge source="HKG" target="EGY">
      <data key="d0">224761</data>
    </edge>
    <edge source="HKG" target="GBR">
      <data key="d0">3141523</data>
    </edge>
    <edge source="HKG" target="TZA">
      <data key="d0">23778</data>
    </edge>
    <edge source="HKG" target="USA">
      <data key="d0">9024410</data>
    </edge>
    <edge source="IDN" target="DZA">
      <data key="d0">55156</data>
    </edge>
    <edge source="IDN" target="AZE">
      <data key="d0">30476</data>
    </edge>
    <edge source="IDN" target="ARG">
      <data key="d0">534212</data>
    </edge>
    <edge source="IDN" target="AUS">
      <data key="d0">7076151</data>
    </edge>
    <edge source="IDN" target="BEL">
      <data key="d0">7641591</data>
    </edge>
    <edge source="IDN" target="BRA">
      <data key="d0">6409272</data>
    </edge>
    <edge source="IDN" target="KHM">
      <data key="d0">21463</data>
    </edge>
    <edge source="IDN" target="CAN">
      <data key="d0">46724</data>
    </edge>
    <edge source="IDN" target="LKA">
      <data key="d0">1427864</data>
    </edge>
    <edge source="IDN" target="CHL">
      <data key="d0">65026</data>
    </edge>
    <edge source="IDN" target="CHN">
      <data key="d0">41277102</data>
    </edge>
    <edge source="IDN" target="COL">
      <data key="d0">1308772</data>
    </edge>
    <edge source="IDN" target="ECU">
      <data key="d0">634367</data>
    </edge>
    <edge source="IDN" target="SLV">
      <data key="d0">183505</data>
    </edge>
    <edge source="IDN" target="DEU">
      <data key="d0">8379575</data>
    </edge>
    <edge source="IDN" target="GHA">
      <data key="d0">88086</data>
    </edge>
    <edge source="IDN" target="HND">
      <data key="d0">151137</data>
    </edge>
    <edge source="IDN" target="HKG">
      <data key="d0">4478894</data>
    </edge>
    <edge source="IDN" target="ISR">
      <data key="d0">26133</data>
    </edge>
    <edge source="IDN" target="ITA">
      <data key="d0">259308</data>
    </edge>
    <edge source="IDN" target="JPN">
      <data key="d0">20348676</data>
    </edge>
    <edge source="IDN" target="KAZ">
      <data key="d0">11075</data>
    </edge>
    <edge source="IDN" target="JOR">
      <data key="d0">442555</data>
    </edge>
    <edge source="IDN" target="KOR">
      <data key="d0">4644639</data>
    </edge>
    <edge source="IDN" target="MYS">
      <data key="d0">12805725</data>
    </edge>
    <edge source="IDN" target="MUS">
      <data key="d0">57205</data>
    </edge>
    <edge source="IDN" target="MEX">
      <data key="d0">5124748</data>
    </edge>
    <edge source="IDN" target="NLD">
      <data key="d0">252031</data>
    </edge>
    <edge source="IDN" target="NZL">
      <data key="d0">1102123</data>
    </edge>
    <edge source="IDN" target="NOR">
      <data key="d0">45780</data>
    </edge>
    <edge source="IDN" target="PAK">
      <data key="d0">3985730</data>
    </edge>
    <edge source="IDN" target="PAN">
      <data key="d0">1865780</data>
    </edge>
    <edge source="IDN" target="PER">
      <data key="d0">204849</data>
    </edge>
    <edge source="IDN" target="PHL">
      <data key="d0">10358126</data>
    </edge>
    <edge source="IDN" target="SAU">
      <data key="d0">273302</data>
    </edge>
    <edge source="IDN" target="IND">
      <data key="d0">44800083</data>
    </edge>
    <edge source="IDN" target="SGP">
      <data key="d0">50279899</data>
    </edge>
    <edge source="IDN" target="VNM">
      <data key="d0">11549459</data>
    </edge>
    <edge source="IDN" target="ZAF">
      <data key="d0">1813967</data>
    </edge>
    <edge source="IDN" target="ESP">
      <data key="d0">1116200</data>
    </edge>
    <edge source="IDN" target="CHE">
      <data key="d0">1582420</data>
    </edge>
    <edge source="IDN" target="THA">
      <data key="d0">18321597</data>
    </edge>
    <edge source="IDN" target="ARE">
      <data key="d0">106818</data>
    </edge>
    <edge source="IDN" target="TUR">
      <data key="d0">13558028</data>
    </edge>
    <edge source="IDN" target="EGY">
      <data key="d0">409391</data>
    </edge>
    <edge source="IDN" target="GBR">
      <data key="d0">120357</data>
    </edge>
    <edge source="IDN" target="TZA">
      <data key="d0">257515</data>
    </edge>
    <edge source="IDN" target="USA">
      <data key="d0">15764204</data>
    </edge>
    <edge source="ISR" target="ALB">
      <data key="d0">33000</data>
    </edge>
    <edge source="ISR" target="AZE">
      <data key="d0">115000</data>
    </edge>
    <edge source="ISR" target="ARG">
      <data key="d0">430000</data>
    </edge>
    <edge source="ISR" target="AUS">
      <data key="d0">875000</data>
    </edge>
    <edge source="ISR" target="AUT">
      <data key="d0">58000</data>
    </edge>
    <edge source="ISR" target="BEL">
      <data key="d0">897000</data>
    </edge>
    <edge source="ISR" target="BRA">
      <data key="d0">1855000</data>
    </edge>
    <edge source="ISR" target="BGR">
      <data key="d0">338000</data>
    </edge>
    <edge source="ISR" target="BLR">
      <data key="d0">62000</data>
    </edge>
    <edge source="ISR" target="CMR">
      <data key="d0">10000</data>
    </edge>
    <edge source="ISR" target="CAN">
      <data key="d0">167000</data>
    </edge>
    <edge source="ISR" target="LKA">
      <data key="d0">14000</data>
    </edge>
    <edge source="ISR" target="CHL">
      <data key="d0">1225000</data>
    </edge>
    <edge source="ISR" target="CHN">
      <data key="d0">631000</data>
    </edge>
    <edge source="ISR" target="COL">
      <data key="d0">16000</data>
    </edge>
    <edge source="ISR" target="CZE">
      <data key="d0">237000</data>
    </edge>
    <edge source="ISR" target="DNK">
      <data key="d0">69000</data>
    </edge>
    <edge source="ISR" target="ETH">
      <data key="d0">32000</data>
    </edge>
    <edge source="ISR" target="FIN">
      <data key="d0">114000</data>
    </edge>
    <edge source="ISR" target="FRA">
      <data key="d0">978000</data>
    </edge>
    <edge source="ISR" target="GEO">
      <data key="d0">460000</data>
    </edge>
    <edge source="ISR" target="DEU">
      <data key="d0">2753000</data>
    </edge>
    <edge source="ISR" target="GHA">
      <data key="d0">144000</data>
    </edge>
    <edge source="ISR" target="GRC">
      <data key="d0">1129000</data>
    </edge>
    <edge source="ISR" target="GTM">
      <data key="d0">41000</data>
    </edge>
    <edge source="ISR" target="HKG">
      <data key="d0">163000</data>
    </edge>
    <edge source="ISR" target="HUN">
      <data key="d0">78000</data>
    </edge>
    <edge source="ISR" target="IDN">
      <data key="d0">34000</data>
    </edge>
    <edge source="ISR" target="IRL">
      <data key="d0">196000</data>
    </edge>
    <edge source="ISR" target="ITA">
      <data key="d0">408000</data>
    </edge>
    <edge source="ISR" target="CIV">
      <data key="d0">259000</data>
    </edge>
    <edge source="ISR" target="JAM">
      <data key="d0">535000</data>
    </edge>
    <edge source="ISR" target="JPN">
      <data key="d0">3400000</data>
    </edge>
    <edge source="ISR" target="KAZ">
      <data key="d0">482000</data>
    </edge>
    <edge source="ISR" target="JOR">
      <data key="d0">1514000</data>
    </edge>
    <edge source="ISR" target="KOR">
      <data key="d0">231000</data>
    </edge>
    <edge source="ISR" target="LVA">
      <data key="d0">172000</data>
    </edge>
    <edge source="ISR" target="LTU">
      <data key="d0">323000</data>
    </edge>
    <edge source="ISR" target="MYS">
      <data key="d0">13000</data>
    </edge>
    <edge source="ISR" target="MEX">
      <data key="d0">3239000</data>
    </edge>
    <edge source="ISR" target="MDA">
      <data key="d0">15000</data>
    </edge>
    <edge source="ISR" target="MAR">
      <data key="d0">58000</data>
    </edge>
    <edge source="ISR" target="NLD">
      <data key="d0">18934000</data>
    </edge>
    <edge source="ISR" target="NZL">
      <data key="d0">37000</data>
    </edge>
    <edge source="ISR" target="NOR">
      <data key="d0">242000</data>
    </edge>
    <edge source="ISR" target="PAN">
      <data key="d0">136000</data>
    </edge>
    <edge source="ISR" target="PER">
      <data key="d0">125000</data>
    </edge>
    <edge source="ISR" target="PHL">
      <data key="d0">20000</data>
    </edge>
    <edge source="ISR" target="POL">
      <data key="d0">412000</data>
    </edge>
    <edge source="ISR" target="PRT">
      <data key="d0">380000</data>
    </edge>
    <edge source="ISR" target="ROU">
      <data key="d0">558000</data>
    </edge>
    <edge source="ISR" target="RUS">
      <data key="d0">4408000</data>
    </edge>
    <edge source="ISR" target="IND">
      <data key="d0">475000</data>
    </edge>
    <edge source="ISR" target="SGP">
      <data key="d0">5608000</data>
    </edge>
    <edge source="ISR" target="SVK">
      <data key="d0">247000</data>
    </edge>
    <edge source="ISR" target="SVN">
      <data key="d0">45000</data>
    </edge>
    <edge source="ISR" target="ZAF">
      <data key="d0">510000</data>
    </edge>
    <edge source="ISR" target="ESP">
      <data key="d0">214000</data>
    </edge>
    <edge source="ISR" target="SWE">
      <data key="d0">10000</data>
    </edge>
    <edge source="ISR" target="CHE">
      <data key="d0">38000</data>
    </edge>
    <edge source="ISR" target="THA">
      <data key="d0">138000</data>
    </edge>
    <edge source="ISR" target="TGO">
      <data key="d0">73000</data>
    </edge>
    <edge source="ISR" target="TUR">
      <data key="d0">7012000</data>
    </edge>
    <edge source="ISR" target="UKR">
      <data key="d0">1780000</data>
    </edge>
    <edge source="ISR" target="EGY">
      <data key="d0">1403000</data>
    </edge>
    <edge source="ISR" target="GBR">
      <data key="d0">1811000</data>
    </edge>
    <edge source="ISR" target="TZA">
      <data key="d0">11000</data>
    </edge>
    <edge source="ISR" target="USA">
      <data key="d0">19281000</data>
    </edge>
    <edge source="JPN" target="DZA">
      <data key="d0">35091</data>
    </edge>
    <edge source="JPN" target="AZE">
      <data key="d0">100624</data>
    </edge>
    <edge source="JPN" target="ARG">
      <data key="d0">4193923</data>
    </edge>
    <edge source="JPN" target="AUS">
      <data key="d0">36420966</data>
    </edge>
    <edge source="JPN" target="AUT">
      <data key="d0">23263541</data>
    </edge>
    <edge source="JPN" target="BEL">
      <data key="d0">46126767</data>
    </edge>
    <edge source="JPN" target="BRA">
      <data key="d0">19626042</data>
    </edge>
    <edge source="JPN" target="BLR">
      <data key="d0">14457</data>
    </edge>
    <edge source="JPN" target="KHM">
      <data key="d0">136729</data>
    </edge>
    <edge source="JPN" target="CAN">
      <data key="d0">6767808</data>
    </edge>
    <edge source="JPN" target="LKA">
      <data key="d0">5004237</data>
    </edge>
    <edge source="JPN" target="CHL">
      <data key="d0">1016673</data>
    </edge>
    <edge source="JPN" target="CHN">
      <data key="d0">910211055</data>
    </edge>
    <edge source="JPN" target="COL">
      <data key="d0">970345</data>
    </edge>
    <edge source="JPN" target="CRI">
      <data key="d0">291335</data>
    </edge>
    <edge source="JPN" target="HRV">
      <data key="d0">85665</data>
    </edge>
    <edge source="JPN" target="CZE">
      <data key="d0">2141298</data>
    </edge>
    <edge source="JPN" target="DNK">
      <data key="d0">4636908</data>
    </edge>
    <edge source="JPN" target="ECU">
      <data key="d0">142467</data>
    </edge>
    <edge source="JPN" target="SLV">
      <data key="d0">254253</data>
    </edge>
    <edge source="JPN" target="FIN">
      <data key="d0">290132</data>
    </edge>
    <edge source="JPN" target="FRA">
      <data key="d0">70974718</data>
    </edge>
    <edge source="JPN" target="GEO">
      <data key="d0">202074</data>
    </edge>
    <edge source="JPN" target="DEU">
      <data key="d0">111294713</data>
    </edge>
    <edge source="JPN" target="GRC">
      <data key="d0">399137</data>
    </edge>
    <edge source="JPN" target="HND">
      <data key="d0">1120265</data>
    </edge>
    <edge source="JPN" target="HKG">
      <data key="d0">298276119</data>
    </edge>
    <edge source="JPN" target="HUN">
      <data key="d0">8128169</data>
    </edge>
    <edge source="JPN" target="IDN">
      <data key="d0">136860560</data>
    </edge>
    <edge source="JPN" target="IRL">
      <data key="d0">5148971</data>
    </edge>
    <edge source="JPN" target="ISR">
      <data key="d0">4495419</data>
    </edge>
    <edge source="JPN" target="ITA">
      <data key="d0">33528423</data>
    </edge>
    <edge source="JPN" target="KAZ">
      <data key="d0">13254</data>
    </edge>
    <edge source="JPN" target="JOR">
      <data key="d0">21398</data>
    </edge>
    <edge source="JPN" target="KOR">
      <data key="d0">976509602</data>
    </edge>
    <edge source="JPN" target="LBN">
      <data key="d0">58355</data>
    </edge>
    <edge source="JPN" target="LVA">
      <data key="d0">4541032</data>
    </edge>
    <edge source="JPN" target="LTU">
      <data key="d0">61662</data>
    </edge>
    <edge source="JPN" target="MYS">
      <data key="d0">145679953</data>
    </edge>
    <edge source="JPN" target="MUS">
      <data key="d0">110295</data>
    </edge>
    <edge source="JPN" target="MEX">
      <data key="d0">21962561</data>
    </edge>
    <edge source="JPN" target="MAR">
      <data key="d0">26471</data>
    </edge>
    <edge source="JPN" target="OMN">
      <data key="d0">466224</data>
    </edge>
    <edge source="JPN" target="NLD">
      <data key="d0">103450588</data>
    </edge>
    <edge source="JPN" target="NZL">
      <data key="d0">2965680</data>
    </edge>
    <edge source="JPN" target="NIC">
      <data key="d0">37358</data>
    </edge>
    <edge source="JPN" target="NOR">
      <data key="d0">33550</data>
    </edge>
    <edge source="JPN" target="PAK">
      <data key="d0">5310267</data>
    </edge>
    <edge source="JPN" target="PAN">
      <data key="d0">196787</data>
    </edge>
    <edge source="JPN" target="PRY">
      <data key="d0">39363</data>
    </edge>
    <edge source="JPN" target="PER">
      <data key="d0">1602112</data>
    </edge>
    <edge source="JPN" target="PHL">
      <data key="d0">68038728</data>
    </edge>
    <edge source="JPN" target="POL">
      <data key="d0">5165834</data>
    </edge>
    <edge source="JPN" target="PRT">
      <data key="d0">3360170</data>
    </edge>
    <edge source="JPN" target="ROU">
      <data key="d0">147841</data>
    </edge>
    <edge source="JPN" target="RUS">
      <data key="d0">10571225</data>
    </edge>
    <edge source="JPN" target="SAU">
      <data key="d0">5133211</data>
    </edge>
    <edge source="JPN" target="SRB">
      <data key="d0">140763</data>
    </edge>
    <edge source="JPN" target="IND">
      <data key="d0">58722468</data>
    </edge>
    <edge source="JPN" target="SGP">
      <data key="d0">184282556</data>
    </edge>
    <edge source="JPN" target="SVK">
      <data key="d0">467138</data>
    </edge>
    <edge source="JPN" target="VNM">
      <data key="d0">66903768</data>
    </edge>
    <edge source="JPN" target="SVN">
      <data key="d0">364335</data>
    </edge>
    <edge source="JPN" target="ZAF">
      <data key="d0">20387184</data>
    </edge>
    <edge source="JPN" target="ESP">
      <data key="d0">9377960</data>
    </edge>
    <edge source="JPN" target="SWE">
      <data key="d0">180188</data>
    </edge>
    <edge source="JPN" target="CHE">
      <data key="d0">8944421</data>
    </edge>
    <edge source="JPN" target="THA">
      <data key="d0">273849568</data>
    </edge>
    <edge source="JPN" target="ARE">
      <data key="d0">16864152</data>
    </edge>
    <edge source="JPN" target="TUN">
      <data key="d0">89311</data>
    </edge>
    <edge source="JPN" target="TUR">
      <data key="d0">13521233</data>
    </edge>
    <edge source="JPN" target="UKR">
      <data key="d0">592668</data>
    </edge>
    <edge source="JPN" target="EGY">
      <data key="d0">2386292</data>
    </edge>
    <edge source="JPN" target="GBR">
      <data key="d0">48142348</data>
    </edge>
    <edge source="JPN" target="TZA">
      <data key="d0">93270</data>
    </edge>
    <edge source="JPN" target="USA">
      <data key="d0">496275206</data>
    </edge>
    <edge source="JPN" target="URY">
      <data key="d0">390944</data>
    </edge>
    <edge source="KOR" target="DZA">
      <data key="d0">1694536</data>
    </edge>
    <edge source="KOR" target="AZE">
      <data key="d0">141485</data>
    </edge>
    <edge source="KOR" target="ARG">
      <data key="d0">5419579</data>
    </edge>
    <edge source="KOR" target="AUS">
      <data key="d0">12145051</data>
    </edge>
    <edge source="KOR" target="AUT">
      <data key="d0">170862</data>
    </edge>
    <edge source="KOR" target="ARM">
      <data key="d0">33607</data>
    </edge>
    <edge source="KOR" target="BEL">
      <data key="d0">6510431</data>
    </edge>
    <edge source="KOR" target="BOL">
      <data key="d0">280200</data>
    </edge>
    <edge source="KOR" target="BWA">
      <data key="d0">51725</data>
    </edge>
    <edge source="KOR" target="BRA">
      <data key="d0">13706078</data>
    </edge>
    <edge source="KOR" target="BGR">
      <data key="d0">68537</data>
    </edge>
    <edge source="KOR" target="BLR">
      <data key="d0">128996</data>
    </edge>
    <edge source="KOR" target="KHM">
      <data key="d0">808211</data>
    </edge>
    <edge source="KOR" target="CMR">
      <data key="d0">368288</data>
    </edge>
    <edge source="KOR" target="CAN">
      <data key="d0">1992284</data>
    </edge>
    <edge source="KOR" target="LKA">
      <data key="d0">2464540</data>
    </edge>
    <edge source="KOR" target="CHL">
      <data key="d0">4037326</data>
    </edge>
    <edge source="KOR" target="CHN">
      <data key="d0">743241489</data>
    </edge>
    <edge source="KOR" target="COL">
      <data key="d0">3869819</data>
    </edge>
    <edge source="KOR" target="CRI">
      <data key="d0">331206</data>
    </edge>
    <edge source="KOR" target="HRV">
      <data key="d0">52306</data>
    </edge>
    <edge source="KOR" target="CZE">
      <data key="d0">4695677</data>
    </edge>
    <edge source="KOR" target="BEN">
      <data key="d0">750603</data>
    </edge>
    <edge source="KOR" target="DNK">
      <data key="d0">175463</data>
    </edge>
    <edge source="KOR" target="ECU">
      <data key="d0">2190266</data>
    </edge>
    <edge source="KOR" target="SLV">
      <data key="d0">429592</data>
    </edge>
    <edge source="KOR" target="ETH">
      <data key="d0">105891</data>
    </edge>
    <edge source="KOR" target="EST">
      <data key="d0">19863</data>
    </edge>
    <edge source="KOR" target="FIN">
      <data key="d0">1022752</data>
    </edge>
    <edge source="KOR" target="FRA">
      <data key="d0">1272094</data>
    </edge>
    <edge source="KOR" target="GEO">
      <data key="d0">16655</data>
    </edge>
    <edge source="KOR" target="DEU">
      <data key="d0">4601566</data>
    </edge>
    <edge source="KOR" target="GHA">
      <data key="d0">2605634</data>
    </edge>
    <edge source="KOR" target="GRC">
      <data key="d0">545884</data>
    </edge>
    <edge source="KOR" target="GTM">
      <data key="d0">8161877</data>
    </edge>
    <edge source="KOR" target="HND">
      <data key="d0">2378036</data>
    </edge>
    <edge source="KOR" target="HKG">
      <data key="d0">85347180</data>
    </edge>
    <edge source="KOR" target="HUN">
      <data key="d0">1743516</data>
    </edge>
    <edge source="KOR" target="IDN">
      <data key="d0">70595573</data>
    </edge>
    <edge source="KOR" target="ISR">
      <data key="d0">3438114</data>
    </edge>
    <edge source="KOR" target="ITA">
      <data key="d0">10706826</data>
    </edge>
    <edge source="KOR" target="CIV">
      <data key="d0">610907</data>
    </edge>
    <edge source="KOR" target="JAM">
      <data key="d0">13615</data>
    </edge>
    <edge source="KOR" target="JPN">
      <data key="d0">86990117</data>
    </edge>
    <edge source="KOR" target="KAZ">
      <data key="d0">1571062</data>
    </edge>
    <edge source="KOR" target="JOR">
      <data key="d0">2750836</data>
    </edge>
    <edge source="KOR" target="LBN">
      <data key="d0">1336859</data>
    </edge>
    <edge source="KOR" target="LVA">
      <data key="d0">269537</data>
    </edge>
    <edge source="KOR" target="LTU">
      <data key="d0">374091</data>
    </edge>
    <edge source="KOR" target="MDG">
      <data key="d0">1037618</data>
    </edge>
    <edge source="KOR" target="MYS">
      <data key="d0">38809679</data>
    </edge>
    <edge source="KOR" target="MUS">
      <data key="d0">878219</data>
    </edge>
    <edge source="KOR" target="MEX">
      <data key="d0">15880491</data>
    </edge>
    <edge source="KOR" target="MDA">
      <data key="d0">20858</data>
    </edge>
    <edge source="KOR" target="MAR">
      <data key="d0">1360138</data>
    </edge>
    <edge source="KOR" target="MOZ">
      <data key="d0">27477</data>
    </edge>
    <edge source="KOR" target="OMN">
      <data key="d0">396423</data>
    </edge>
    <edge source="KOR" target="NLD">
      <data key="d0">37818533</data>
    </edge>
    <edge source="KOR" target="NZL">
      <data key="d0">2656123</data>
    </edge>
    <edge source="KOR" target="NIC">
      <data key="d0">677631</data>
    </edge>
    <edge source="KOR" target="NOR">
      <data key="d0">47980</data>
    </edge>
    <edge source="KOR" target="PAK">
      <data key="d0">31352623</data>
    </edge>
    <edge source="KOR" target="PAN">
      <data key="d0">629381</data>
    </edge>
    <edge source="KOR" target="PRY">
      <data key="d0">305963</data>
    </edge>
    <edge source="KOR" target="PER">
      <data key="d0">9547407</data>
    </edge>
    <edge source="KOR" target="PHL">
      <data key="d0">93973575</data>
    </edge>
    <edge source="KOR" target="POL">
      <data key="d0">2870609</data>
    </edge>
    <edge source="KOR" target="PRT">
      <data key="d0">736777</data>
    </edge>
    <edge source="KOR" target="ROU">
      <data key="d0">2392856</data>
    </edge>
    <edge source="KOR" target="RUS">
      <data key="d0">64273977</data>
    </edge>
    <edge source="KOR" target="SAU">
      <data key="d0">7534587</data>
    </edge>
    <edge source="KOR" target="SEN">
      <data key="d0">83001</data>
    </edge>
    <edge source="KOR" target="SRB">
      <data key="d0">68521</data>
    </edge>
    <edge source="KOR" target="IND">
      <data key="d0">51486305</data>
    </edge>
    <edge source="KOR" target="SGP">
      <data key="d0">27904509</data>
    </edge>
    <edge source="KOR" target="SVK">
      <data key="d0">10423644</data>
    </edge>
    <edge source="KOR" target="VNM">
      <data key="d0">119864707</data>
    </edge>
    <edge source="KOR" target="SVN">
      <data key="d0">760189</data>
    </edge>
    <edge source="KOR" target="ZAF">
      <data key="d0">5330847</data>
    </edge>
    <edge source="KOR" target="ZWE">
      <data key="d0">349319</data>
    </edge>
    <edge source="KOR" target="ESP">
      <data key="d0">3110233</data>
    </edge>
    <edge source="KOR" target="SWE">
      <data key="d0">174423</data>
    </edge>
    <edge source="KOR" target="CHE">
      <data key="d0">7558983</data>
    </edge>
    <edge source="KOR" target="THA">
      <data key="d0">54783394</data>
    </edge>
    <edge source="KOR" target="ARE">
      <data key="d0">17563516</data>
    </edge>
    <edge source="KOR" target="TUN">
      <data key="d0">73428</data>
    </edge>
    <edge source="KOR" target="TUR">
      <data key="d0">33218722</data>
    </edge>
    <edge source="KOR" target="UGA">
      <data key="d0">86381</data>
    </edge>
    <edge source="KOR" target="UKR">
      <data key="d0">1307575</data>
    </edge>
    <edge source="KOR" target="EGY">
      <data key="d0">14149796</data>
    </edge>
    <edge source="KOR" target="GBR">
      <data key="d0">5689999</data>
    </edge>
    <edge source="KOR" target="TZA">
      <data key="d0">182601</data>
    </edge>
    <edge source="KOR" target="USA">
      <data key="d0">91844003</data>
    </edge>
    <edge source="KOR" target="URY">
      <data key="d0">52740</data>
    </edge>
    <edge source="MYS" target="DZA">
      <data key="d0">105375</data>
    </edge>
    <edge source="MYS" target="ARG">
      <data key="d0">282925</data>
    </edge>
    <edge source="MYS" target="AUS">
      <data key="d0">9328470</data>
    </edge>
    <edge source="MYS" target="ARM">
      <data key="d0">163752</data>
    </edge>
    <edge source="MYS" target="BEL">
      <data key="d0">598807</data>
    </edge>
    <edge source="MYS" target="BRA">
      <data key="d0">2926328</data>
    </edge>
    <edge source="MYS" target="BLR">
      <data key="d0">168718</data>
    </edge>
    <edge source="MYS" target="KHM">
      <data key="d0">4436786</data>
    </edge>
    <edge source="MYS" target="CMR">
      <data key="d0">25592</data>
    </edge>
    <edge source="MYS" target="CAN">
      <data key="d0">1417352</data>
    </edge>
    <edge source="MYS" target="LKA">
      <data key="d0">5532869</data>
    </edge>
    <edge source="MYS" target="CHL">
      <data key="d0">442083</data>
    </edge>
    <edge source="MYS" target="CHN">
      <data key="d0">52401772</data>
    </edge>
    <edge source="MYS" target="COL">
      <data key="d0">508564</data>
    </edge>
    <edge source="MYS" target="HRV">
      <data key="d0">144952</data>
    </edge>
    <edge source="MYS" target="CZE">
      <data key="d0">74134</data>
    </edge>
    <edge source="MYS" target="DNK">
      <data key="d0">3283446</data>
    </edge>
    <edge source="MYS" target="ECU">
      <data key="d0">217472</data>
    </edge>
    <edge source="MYS" target="FIN">
      <data key="d0">124910</data>
    </edge>
    <edge source="MYS" target="FRA">
      <data key="d0">4593171</data>
    </edge>
    <edge source="MYS" target="GEO">
      <data key="d0">902687</data>
    </edge>
    <edge source="MYS" target="DEU">
      <data key="d0">8990241</data>
    </edge>
    <edge source="MYS" target="GHA">
      <data key="d0">603568</data>
    </edge>
    <edge source="MYS" target="GRC">
      <data key="d0">54284</data>
    </edge>
    <edge source="MYS" target="GTM">
      <data key="d0">46043</data>
    </edge>
    <edge source="MYS" target="HKG">
      <data key="d0">10877334</data>
    </edge>
    <edge source="MYS" target="IDN">
      <data key="d0">56510326</data>
    </edge>
    <edge source="MYS" target="IRL">
      <data key="d0">96910</data>
    </edge>
    <edge source="MYS" target="ITA">
      <data key="d0">5756227</data>
    </edge>
    <edge source="MYS" target="CIV">
      <data key="d0">273334</data>
    </edge>
    <edge source="MYS" target="JPN">
      <data key="d0">25613643</data>
    </edge>
    <edge source="MYS" target="JOR">
      <data key="d0">206270</data>
    </edge>
    <edge source="MYS" target="KOR">
      <data key="d0">16859205</data>
    </edge>
    <edge source="MYS" target="LBN">
      <data key="d0">83790</data>
    </edge>
    <edge source="MYS" target="LVA">
      <data key="d0">146295</data>
    </edge>
    <edge source="MYS" target="LTU">
      <data key="d0">315521</data>
    </edge>
    <edge source="MYS" target="MDG">
      <data key="d0">15645</data>
    </edge>
    <edge source="MYS" target="MWI">
      <data key="d0">24367</data>
    </edge>
    <edge source="MYS" target="MUS">
      <data key="d0">305167</data>
    </edge>
    <edge source="MYS" target="MEX">
      <data key="d0">1242468</data>
    </edge>
    <edge source="MYS" target="MAR">
      <data key="d0">232499</data>
    </edge>
    <edge source="MYS" target="MOZ">
      <data key="d0">288965</data>
    </edge>
    <edge source="MYS" target="OMN">
      <data key="d0">19553</data>
    </edge>
    <edge source="MYS" target="NLD">
      <data key="d0">1516330</data>
    </edge>
    <edge source="MYS" target="NZL">
      <data key="d0">2120632</data>
    </edge>
    <edge source="MYS" target="NIC">
      <data key="d0">12437</data>
    </edge>
    <edge source="MYS" target="PAK">
      <data key="d0">4667022</data>
    </edge>
    <edge source="MYS" target="PAN">
      <data key="d0">724321</data>
    </edge>
    <edge source="MYS" target="PER">
      <data key="d0">21468</data>
    </edge>
    <edge source="MYS" target="PHL">
      <data key="d0">16855801</data>
    </edge>
    <edge source="MYS" target="POL">
      <data key="d0">2326579</data>
    </edge>
    <edge source="MYS" target="RUS">
      <data key="d0">7248491</data>
    </edge>
    <edge source="MYS" target="SAU">
      <data key="d0">455929</data>
    </edge>
    <edge source="MYS" target="IND">
      <data key="d0">37925007</data>
    </edge>
    <edge source="MYS" target="SGP">
      <data key="d0">183923720</data>
    </edge>
    <edge source="MYS" target="VNM">
      <data key="d0">54034787</data>
    </edge>
    <edge source="MYS" target="ZAF">
      <data key="d0">1744382</data>
    </edge>
    <edge source="MYS" target="ESP">
      <data key="d0">1616704</data>
    </edge>
    <edge source="MYS" target="SWE">
      <data key="d0">147688</data>
    </edge>
    <edge source="MYS" target="CHE">
      <data key="d0">317062</data>
    </edge>
    <edge source="MYS" target="THA">
      <data key="d0">56257925</data>
    </edge>
    <edge source="MYS" target="TGO">
      <data key="d0">10832</data>
    </edge>
    <edge source="MYS" target="ARE">
      <data key="d0">8577882</data>
    </edge>
    <edge source="MYS" target="TUN">
      <data key="d0">25801</data>
    </edge>
    <edge source="MYS" target="TUR">
      <data key="d0">2742880</data>
    </edge>
    <edge source="MYS" target="UGA">
      <data key="d0">161734</data>
    </edge>
    <edge source="MYS" target="UKR">
      <data key="d0">574878</data>
    </edge>
    <edge source="MYS" target="EGY">
      <data key="d0">1541341</data>
    </edge>
    <edge source="MYS" target="GBR">
      <data key="d0">13286808</data>
    </edge>
    <edge source="MYS" target="TZA">
      <data key="d0">227096</data>
    </edge>
    <edge source="MYS" target="USA">
      <data key="d0">5229155</data>
    </edge>
    <edge source="MEX" target="ARG">
      <data key="d0">6671208</data>
    </edge>
    <edge source="MEX" target="AUS">
      <data key="d0">805750</data>
    </edge>
    <edge source="MEX" target="AUT">
      <data key="d0">723311</data>
    </edge>
    <edge source="MEX" target="BEL">
      <data key="d0">74652658</data>
    </edge>
    <edge source="MEX" target="BOL">
      <data key="d0">1085163</data>
    </edge>
    <edge source="MEX" target="BRA">
      <data key="d0">62235797</data>
    </edge>
    <edge source="MEX" target="BGR">
      <data key="d0">66371</data>
    </edge>
    <edge source="MEX" target="CAN">
      <data key="d0">2288972</data>
    </edge>
    <edge source="MEX" target="CHL">
      <data key="d0">8953667</data>
    </edge>
    <edge source="MEX" target="CHN">
      <data key="d0">31551236</data>
    </edge>
    <edge source="MEX" target="COL">
      <data key="d0">28880496</data>
    </edge>
    <edge source="MEX" target="CRI">
      <data key="d0">13699821</data>
    </edge>
    <edge source="MEX" target="ECU">
      <data key="d0">4199101</data>
    </edge>
    <edge source="MEX" target="SLV">
      <data key="d0">13953522</data>
    </edge>
    <edge source="MEX" target="FRA">
      <data key="d0">472894</data>
    </edge>
    <edge source="MEX" target="DEU">
      <data key="d0">25579241</data>
    </edge>
    <edge source="MEX" target="GRC">
      <data key="d0">42664</data>
    </edge>
    <edge source="MEX" target="GTM">
      <data key="d0">32566751</data>
    </edge>
    <edge source="MEX" target="HND">
      <data key="d0">10034753</data>
    </edge>
    <edge source="MEX" target="HKG">
      <data key="d0">400712</data>
    </edge>
    <edge source="MEX" target="HUN">
      <data key="d0">44246</data>
    </edge>
    <edge source="MEX" target="IDN">
      <data key="d0">1571925</data>
    </edge>
    <edge source="MEX" target="IRL">
      <data key="d0">6428227</data>
    </edge>
    <edge source="MEX" target="ITA">
      <data key="d0">568666</data>
    </edge>
    <edge source="MEX" target="JAM">
      <data key="d0">1058004</data>
    </edge>
    <edge source="MEX" target="JPN">
      <data key="d0">6358312</data>
    </edge>
    <edge source="MEX" target="KOR">
      <data key="d0">96238</data>
    </edge>
    <edge source="MEX" target="MYS">
      <data key="d0">283343</data>
    </edge>
    <edge source="MEX" target="NLD">
      <data key="d0">208336</data>
    </edge>
    <edge source="MEX" target="NZL">
      <data key="d0">56693</data>
    </edge>
    <edge source="MEX" target="NIC">
      <data key="d0">5684868</data>
    </edge>
    <edge source="MEX" target="PAK">
      <data key="d0">373327</data>
    </edge>
    <edge source="MEX" target="PAN">
      <data key="d0">7782001</data>
    </edge>
    <edge source="MEX" target="PRY">
      <data key="d0">76307</data>
    </edge>
    <edge source="MEX" target="PER">
      <data key="d0">12145704</data>
    </edge>
    <edge source="MEX" target="PHL">
      <data key="d0">114134</data>
    </edge>
    <edge source="MEX" target="SAU">
      <data key="d0">47374</data>
    </edge>
    <edge source="MEX" target="SRB">
      <data key="d0">22498</data>
    </edge>
    <edge source="MEX" target="IND">
      <data key="d0">1311102</data>
    </edge>
    <edge source="MEX" target="SGP">
      <data key="d0">17883710</data>
    </edge>
    <edge source="MEX" target="VNM">
      <data key="d0">1479271</data>
    </edge>
    <edge source="MEX" target="ZAF">
      <data key="d0">2505009</data>
    </edge>
    <edge source="MEX" target="ESP">
      <data key="d0">2816436</data>
    </edge>
    <edge source="MEX" target="CHE">
      <data key="d0">1019289</data>
    </edge>
    <edge source="MEX" target="THA">
      <data key="d0">2659893</data>
    </edge>
    <edge source="MEX" target="ARE">
      <data key="d0">171228</data>
    </edge>
    <edge source="MEX" target="TUR">
      <data key="d0">530941</data>
    </edge>
    <edge source="MEX" target="EGY">
      <data key="d0">94113</data>
    </edge>
    <edge source="MEX" target="GBR">
      <data key="d0">3238804</data>
    </edge>
    <edge source="MEX" target="USA">
      <data key="d0">220244952</data>
    </edge>
    <edge source="MEX" target="URY">
      <data key="d0">983617</data>
    </edge>
    <edge source="MAR" target="DZA">
      <data key="d0">4728754</data>
    </edge>
    <edge source="MAR" target="BEL">
      <data key="d0">83661</data>
    </edge>
    <edge source="MAR" target="CMR">
      <data key="d0">81983</data>
    </edge>
    <edge source="MAR" target="FRA">
      <data key="d0">1044284</data>
    </edge>
    <edge source="MAR" target="DEU">
      <data key="d0">45052</data>
    </edge>
    <edge source="MAR" target="ITA">
      <data key="d0">320729</data>
    </edge>
    <edge source="MAR" target="CIV">
      <data key="d0">88313</data>
    </edge>
    <edge source="MAR" target="MRT">
      <data key="d0">1958084</data>
    </edge>
    <edge source="MAR" target="NLD">
      <data key="d0">27040</data>
    </edge>
    <edge source="MAR" target="RUS">
      <data key="d0">47128</data>
    </edge>
    <edge source="MAR" target="SAU">
      <data key="d0">61649</data>
    </edge>
    <edge source="MAR" target="SEN">
      <data key="d0">1311013</data>
    </edge>
    <edge source="MAR" target="ESP">
      <data key="d0">331549</data>
    </edge>
    <edge source="MAR" target="CHE">
      <data key="d0">92485</data>
    </edge>
    <edge source="MAR" target="TGO">
      <data key="d0">45471</data>
    </edge>
    <edge source="MAR" target="TUN">
      <data key="d0">31552</data>
    </edge>
    <edge source="MAR" target="TUR">
      <data key="d0">33762</data>
    </edge>
    <edge source="MAR" target="EGY">
      <data key="d0">12233</data>
    </edge>
    <edge source="MAR" target="BFA">
      <data key="d0">792136</data>
    </edge>
    <edge source="MOZ" target="ZAF">
      <data key="d0">20422</data>
    </edge>
    <edge source="NLD" target="ALB">
      <data key="d0">469660</data>
    </edge>
    <edge source="NLD" target="DZA">
      <data key="d0">4448101</data>
    </edge>
    <edge source="NLD" target="AZE">
      <data key="d0">874457</data>
    </edge>
    <edge source="NLD" target="ARG">
      <data key="d0">4261282</data>
    </edge>
    <edge source="NLD" target="AUS">
      <data key="d0">33581714</data>
    </edge>
    <edge source="NLD" target="AUT">
      <data key="d0">50179728</data>
    </edge>
    <edge source="NLD" target="ARM">
      <data key="d0">402706</data>
    </edge>
    <edge source="NLD" target="BEL">
      <data key="d0">361738533</data>
    </edge>
    <edge source="NLD" target="BOL">
      <data key="d0">17661</data>
    </edge>
    <edge source="NLD" target="BWA">
      <data key="d0">17652</data>
    </edge>
    <edge source="NLD" target="BRA">
      <data key="d0">12827491</data>
    </edge>
    <edge source="NLD" target="BGR">
      <data key="d0">9755520</data>
    </edge>
    <edge source="NLD" target="BDI">
      <data key="d0">69280</data>
    </edge>
    <edge source="NLD" target="BLR">
      <data key="d0">2575719</data>
    </edge>
    <edge source="NLD" target="KHM">
      <data key="d0">145183</data>
    </edge>
    <edge source="NLD" target="CMR">
      <data key="d0">823855</data>
    </edge>
    <edge source="NLD" target="CAN">
      <data key="d0">17544359</data>
    </edge>
    <edge source="NLD" target="LKA">
      <data key="d0">1010207</data>
    </edge>
    <edge source="NLD" target="CHL">
      <data key="d0">4276037</data>
    </edge>
    <edge source="NLD" target="CHN">
      <data key="d0">58047682</data>
    </edge>
    <edge source="NLD" target="COL">
      <data key="d0">2243332</data>
    </edge>
    <edge source="NLD" target="CRI">
      <data key="d0">898257</data>
    </edge>
    <edge source="NLD" target="HRV">
      <data key="d0">2172863</data>
    </edge>
    <edge source="NLD" target="CZE">
      <data key="d0">36909048</data>
    </edge>
    <edge source="NLD" target="BEN">
      <data key="d0">20962</data>
    </edge>
    <edge source="NLD" target="DNK">
      <data key="d0">32543370</data>
    </edge>
    <edge source="NLD" target="ECU">
      <data key="d0">3330628</data>
    </edge>
    <edge source="NLD" target="SLV">
      <data key="d0">420060</data>
    </edge>
    <edge source="NLD" target="ETH">
      <data key="d0">773452</data>
    </edge>
    <edge source="NLD" target="EST">
      <data key="d0">4844632</data>
    </edge>
    <edge source="NLD" target="FIN">
      <data key="d0">31418587</data>
    </edge>
    <edge source="NLD" target="FRA">
      <data key="d0">327054056</data>
    </edge>
    <edge source="NLD" target="GEO">
      <data key="d0">457909</data>
    </edge>
    <edge source="NLD" target="GMB">
      <data key="d0">33367</data>
    </edge>
    <edge source="NLD" target="DEU">
      <data key="d0">500407692</data>
    </edge>
    <edge source="NLD" target="GHA">
      <data key="d0">3096695</data>
    </edge>
    <edge source="NLD" target="GRC">
      <data key="d0">22875022</data>
    </edge>
    <edge source="NLD" target="GTM">
      <data key="d0">821221</data>
    </edge>
    <edge source="NLD" target="HND">
      <data key="d0">337333</data>
    </edge>
    <edge source="NLD" target="HKG">
      <data key="d0">8097714</data>
    </edge>
    <edge source="NLD" target="HUN">
      <data key="d0">20369675</data>
    </edge>
    <edge source="NLD" target="IDN">
      <data key="d0">11558292</data>
    </edge>
    <edge source="NLD" target="IRL">
      <data key="d0">16263297</data>
    </edge>
    <edge source="NLD" target="ISR">
      <data key="d0">15455930</data>
    </edge>
    <edge source="NLD" target="ITA">
      <data key="d0">139558048</data>
    </edge>
    <edge source="NLD" target="CIV">
      <data key="d0">1092678</data>
    </edge>
    <edge source="NLD" target="JAM">
      <data key="d0">153212</data>
    </edge>
    <edge source="NLD" target="JPN">
      <data key="d0">7171986</data>
    </edge>
    <edge source="NLD" target="KAZ">
      <data key="d0">2792893</data>
    </edge>
    <edge source="NLD" target="JOR">
      <data key="d0">2040985</data>
    </edge>
    <edge source="NLD" target="KOR">
      <data key="d0">29860259</data>
    </edge>
    <edge source="NLD" target="KGZ">
      <data key="d0">70542</data>
    </edge>
    <edge source="NLD" target="LBN">
      <data key="d0">4000126</data>
    </edge>
    <edge source="NLD" target="LVA">
      <data key="d0">2891691</data>
    </edge>
    <edge source="NLD" target="LTU">
      <data key="d0">6248193</data>
    </edge>
    <edge source="NLD" target="MDG">
      <data key="d0">91934</data>
    </edge>
    <edge source="NLD" target="MYS">
      <data key="d0">7239978</data>
    </edge>
    <edge source="NLD" target="MRT">
      <data key="d0">260937</data>
    </edge>
    <edge source="NLD" target="MUS">
      <data key="d0">309049</data>
    </edge>
    <edge source="NLD" target="MEX">
      <data key="d0">5926278</data>
    </edge>
    <edge source="NLD" target="MDA">
      <data key="d0">428208</data>
    </edge>
    <edge source="NLD" target="MAR">
      <data key="d0">6191660</data>
    </edge>
    <edge source="NLD" target="MOZ">
      <data key="d0">17607</data>
    </edge>
    <edge source="NLD" target="OMN">
      <data key="d0">2873715</data>
    </edge>
    <edge source="NLD" target="NAM">
      <data key="d0">101170</data>
    </edge>
    <edge source="NLD" target="NZL">
      <data key="d0">1128553</data>
    </edge>
    <edge source="NLD" target="NIC">
      <data key="d0">26571</data>
    </edge>
    <edge source="NLD" target="NOR">
      <data key="d0">16377992</data>
    </edge>
    <edge source="NLD" target="PAK">
      <data key="d0">2813199</data>
    </edge>
    <edge source="NLD" target="PAN">
      <data key="d0">669060</data>
    </edge>
    <edge source="NLD" target="PER">
      <data key="d0">1179884</data>
    </edge>
    <edge source="NLD" target="PHL">
      <data key="d0">1130365</data>
    </edge>
    <edge source="NLD" target="POL">
      <data key="d0">104274040</data>
    </edge>
    <edge source="NLD" target="PRT">
      <data key="d0">23605969</data>
    </edge>
    <edge source="NLD" target="ROU">
      <data key="d0">31441566</data>
    </edge>
    <edge source="NLD" target="RUS">
      <data key="d0">66208321</data>
    </edge>
    <edge source="NLD" target="SAU">
      <data key="d0">24549291</data>
    </edge>
    <edge source="NLD" target="SEN">
      <data key="d0">908169</data>
    </edge>
    <edge source="NLD" target="SRB">
      <data key="d0">5182470</data>
    </edge>
    <edge source="NLD" target="IND">
      <data key="d0">10506348</data>
    </edge>
    <edge source="NLD" target="SGP">
      <data key="d0">14061313</data>
    </edge>
    <edge source="NLD" target="SVK">
      <data key="d0">9644461</data>
    </edge>
    <edge source="NLD" target="VNM">
      <data key="d0">1249189</data>
    </edge>
    <edge source="NLD" target="SVN">
      <data key="d0">8301894</data>
    </edge>
    <edge source="NLD" target="ZAF">
      <data key="d0">32511273</data>
    </edge>
    <edge source="NLD" target="ESP">
      <data key="d0">104024281</data>
    </edge>
    <edge source="NLD" target="SWE">
      <data key="d0">49981763</data>
    </edge>
    <edge source="NLD" target="CHE">
      <data key="d0">26618457</data>
    </edge>
    <edge source="NLD" target="THA">
      <data key="d0">7011916</data>
    </edge>
    <edge source="NLD" target="TGO">
      <data key="d0">129808</data>
    </edge>
    <edge source="NLD" target="ARE">
      <data key="d0">23879903</data>
    </edge>
    <edge source="NLD" target="TUN">
      <data key="d0">4001467</data>
    </edge>
    <edge source="NLD" target="TUR">
      <data key="d0">64547013</data>
    </edge>
    <edge source="NLD" target="UGA">
      <data key="d0">650762</data>
    </edge>
    <edge source="NLD" target="UKR">
      <data key="d0">12493387</data>
    </edge>
    <edge source="NLD" target="MKD">
      <data key="d0">533455</data>
    </edge>
    <edge source="NLD" target="EGY">
      <data key="d0">14783897</data>
    </edge>
    <edge source="NLD" target="GBR">
      <data key="d0">265766398</data>
    </edge>
    <edge source="NLD" target="TZA">
      <data key="d0">661769</data>
    </edge>
    <edge source="NLD" target="USA">
      <data key="d0">93201765</data>
    </edge>
    <edge source="NLD" target="URY">
      <data key="d0">949643</data>
    </edge>
    <edge source="NZL" target="ARG">
      <data key="d0">147206</data>
    </edge>
    <edge source="NZL" target="AUS">
      <data key="d0">36638372</data>
    </edge>
    <edge source="NZL" target="AUT">
      <data key="d0">19059</data>
    </edge>
    <edge source="NZL" target="BRA">
      <data key="d0">133743</data>
    </edge>
    <edge source="NZL" target="CAN">
      <data key="d0">5294981</data>
    </edge>
    <edge source="NZL" target="LKA">
      <data key="d0">283535</data>
    </edge>
    <edge source="NZL" target="CHL">
      <data key="d0">438506</data>
    </edge>
    <edge source="NZL" target="CHN">
      <data key="d0">1294840</data>
    </edge>
    <edge source="NZL" target="FRA">
      <data key="d0">158598</data>
    </edge>
    <edge source="NZL" target="DEU">
      <data key="d0">175246</data>
    </edge>
    <edge source="NZL" target="GRC">
      <data key="d0">18682</data>
    </edge>
    <edge source="NZL" target="HND">
      <data key="d0">100761</data>
    </edge>
    <edge source="NZL" target="HKG">
      <data key="d0">277447</data>
    </edge>
    <edge source="NZL" target="IDN">
      <data key="d0">180505</data>
    </edge>
    <edge source="NZL" target="IRL">
      <data key="d0">853845</data>
    </edge>
    <edge source="NZL" target="ISR">
      <data key="d0">33110</data>
    </edge>
    <edge source="NZL" target="ITA">
      <data key="d0">62133</data>
    </edge>
    <edge source="NZL" target="JAM">
      <data key="d0">48939</data>
    </edge>
    <edge source="NZL" target="JPN">
      <data key="d0">46433</data>
    </edge>
    <edge source="NZL" target="KOR">
      <data key="d0">453847</data>
    </edge>
    <edge source="NZL" target="MYS">
      <data key="d0">2805023</data>
    </edge>
    <edge source="NZL" target="MUS">
      <data key="d0">266716</data>
    </edge>
    <edge source="NZL" target="NLD">
      <data key="d0">26933</data>
    </edge>
    <edge source="NZL" target="PAK">
      <data key="d0">263202</data>
    </edge>
    <edge source="NZL" target="PHL">
      <data key="d0">22827</data>
    </edge>
    <edge source="NZL" target="IND">
      <data key="d0">133600</data>
    </edge>
    <edge source="NZL" target="SGP">
      <data key="d0">548342</data>
    </edge>
    <edge source="NZL" target="VNM">
      <data key="d0">776223</data>
    </edge>
    <edge source="NZL" target="SVN">
      <data key="d0">18340</data>
    </edge>
    <edge source="NZL" target="ZAF">
      <data key="d0">171941</data>
    </edge>
    <edge source="NZL" target="ESP">
      <data key="d0">53238</data>
    </edge>
    <edge source="NZL" target="THA">
      <data key="d0">296066</data>
    </edge>
    <edge source="NZL" target="ARE">
      <data key="d0">104322</data>
    </edge>
    <edge source="NZL" target="GBR">
      <data key="d0">977816</data>
    </edge>
    <edge source="NZL" target="USA">
      <data key="d0">14865390</data>
    </edge>
    <edge source="NZL" target="URY">
      <data key="d0">26468</data>
    </edge>
    <edge source="NIC" target="CRI">
      <data key="d0">343586</data>
    </edge>
    <edge source="NIC" target="SLV">
      <data key="d0">16307</data>
    </edge>
    <edge source="NIC" target="HND">
      <data key="d0">101042</data>
    </edge>
    <edge source="PAK" target="AUS">
      <data key="d0">13810</data>
    </edge>
    <edge source="PAK" target="BEL">
      <data key="d0">141052</data>
    </edge>
    <edge source="PAK" target="BRA">
      <data key="d0">107298</data>
    </edge>
    <edge source="PAK" target="CMR">
      <data key="d0">27483</data>
    </edge>
    <edge source="PAK" target="LKA">
      <data key="d0">16269</data>
    </edge>
    <edge source="PAK" target="CHN">
      <data key="d0">158020</data>
    </edge>
    <edge source="PAK" target="HRV">
      <data key="d0">50020</data>
    </edge>
    <edge source="PAK" target="ETH">
      <data key="d0">12111</data>
    </edge>
    <edge source="PAK" target="FRA">
      <data key="d0">21536</data>
    </edge>
    <edge source="PAK" target="DEU">
      <data key="d0">436905</data>
    </edge>
    <edge source="PAK" target="HKG">
      <data key="d0">129583</data>
    </edge>
    <edge source="PAK" target="IDN">
      <data key="d0">538419</data>
    </edge>
    <edge source="PAK" target="KOR">
      <data key="d0">11496</data>
    </edge>
    <edge source="PAK" target="MDG">
      <data key="d0">57025</data>
    </edge>
    <edge source="PAK" target="MEX">
      <data key="d0">70420</data>
    </edge>
    <edge source="PAK" target="OMN">
      <data key="d0">268262</data>
    </edge>
    <edge source="PAK" target="SAU">
      <data key="d0">672777</data>
    </edge>
    <edge source="PAK" target="SRB">
      <data key="d0">12198</data>
    </edge>
    <edge source="PAK" target="IND">
      <data key="d0">374824</data>
    </edge>
    <edge source="PAK" target="SGP">
      <data key="d0">1844706</data>
    </edge>
    <edge source="PAK" target="ZAF">
      <data key="d0">136315</data>
    </edge>
    <edge source="PAK" target="ESP">
      <data key="d0">12963</data>
    </edge>
    <edge source="PAK" target="SWE">
      <data key="d0">52302</data>
    </edge>
    <edge source="PAK" target="CHE">
      <data key="d0">12296</data>
    </edge>
    <edge source="PAK" target="THA">
      <data key="d0">122867</data>
    </edge>
    <edge source="PAK" target="ARE">
      <data key="d0">421566</data>
    </edge>
    <edge source="PAK" target="TUN">
      <data key="d0">10266</data>
    </edge>
    <edge source="PAK" target="TUR">
      <data key="d0">647045</data>
    </edge>
    <edge source="PAK" target="EGY">
      <data key="d0">125219</data>
    </edge>
    <edge source="PAK" target="TZA">
      <data key="d0">14632</data>
    </edge>
    <edge source="PAK" target="USA">
      <data key="d0">62253</data>
    </edge>
    <edge source="PAN" target="ARG">
      <data key="d0">696437</data>
    </edge>
    <edge source="PAN" target="BOL">
      <data key="d0">11773</data>
    </edge>
    <edge source="PAN" target="BRA">
      <data key="d0">1393811</data>
    </edge>
    <edge source="PAN" target="CHL">
      <data key="d0">326791</data>
    </edge>
    <edge source="PAN" target="COL">
      <data key="d0">5936324</data>
    </edge>
    <edge source="PAN" target="CRI">
      <data key="d0">1363878</data>
    </edge>
    <edge source="PAN" target="ECU">
      <data key="d0">1569978</data>
    </edge>
    <edge source="PAN" target="SLV">
      <data key="d0">968626</data>
    </edge>
    <edge source="PAN" target="DEU">
      <data key="d0">25257</data>
    </edge>
    <edge source="PAN" target="GTM">
      <data key="d0">1296701</data>
    </edge>
    <edge source="PAN" target="HND">
      <data key="d0">5359354</data>
    </edge>
    <edge source="PAN" target="HKG">
      <data key="d0">42162</data>
    </edge>
    <edge source="PAN" target="JAM">
      <data key="d0">211648</data>
    </edge>
    <edge source="PAN" target="MEX">
      <data key="d0">593783</data>
    </edge>
    <edge source="PAN" target="NIC">
      <data key="d0">350486</data>
    </edge>
    <edge source="PAN" target="PER">
      <data key="d0">5685389</data>
    </edge>
    <edge source="PAN" target="THA">
      <data key="d0">24336</data>
    </edge>
    <edge source="PAN" target="USA">
      <data key="d0">523289</data>
    </edge>
    <edge source="PAN" target="URY">
      <data key="d0">12206</data>
    </edge>
    <edge source="PRY" target="BRA">
      <data key="d0">3120204</data>
    </edge>
    <edge source="PRY" target="COL">
      <data key="d0">84000</data>
    </edge>
    <edge source="PRY" target="DEU">
      <data key="d0">44990</data>
    </edge>
    <edge source="PRY" target="URY">
      <data key="d0">41697</data>
    </edge>
    <edge source="PER" target="ARG">
      <data key="d0">2899696</data>
    </edge>
    <edge source="PER" target="AUS">
      <data key="d0">692870</data>
    </edge>
    <edge source="PER" target="AUT">
      <data key="d0">594681</data>
    </edge>
    <edge source="PER" target="BEL">
      <data key="d0">2329105</data>
    </edge>
    <edge source="PER" target="BOL">
      <data key="d0">1815513</data>
    </edge>
    <edge source="PER" target="BRA">
      <data key="d0">8705896</data>
    </edge>
    <edge source="PER" target="BGR">
      <data key="d0">237918</data>
    </edge>
    <edge source="PER" target="CAN">
      <data key="d0">75383</data>
    </edge>
    <edge source="PER" target="CHL">
      <data key="d0">3441795</data>
    </edge>
    <edge source="PER" target="CHN">
      <data key="d0">2954269</data>
    </edge>
    <edge source="PER" target="COL">
      <data key="d0">3618740</data>
    </edge>
    <edge source="PER" target="CRI">
      <data key="d0">1058317</data>
    </edge>
    <edge source="PER" target="HRV">
      <data key="d0">41547</data>
    </edge>
    <edge source="PER" target="CZE">
      <data key="d0">215383</data>
    </edge>
    <edge source="PER" target="DNK">
      <data key="d0">12432364</data>
    </edge>
    <edge source="PER" target="ECU">
      <data key="d0">6745673</data>
    </edge>
    <edge source="PER" target="SLV">
      <data key="d0">1822661</data>
    </edge>
    <edge source="PER" target="EST">
      <data key="d0">159470</data>
    </edge>
    <edge source="PER" target="FIN">
      <data key="d0">883093</data>
    </edge>
    <edge source="PER" target="FRA">
      <data key="d0">3563334</data>
    </edge>
    <edge source="PER" target="DEU">
      <data key="d0">15290108</data>
    </edge>
    <edge source="PER" target="GRC">
      <data key="d0">123961</data>
    </edge>
    <edge source="PER" target="GTM">
      <data key="d0">3772425</data>
    </edge>
    <edge source="PER" target="HND">
      <data key="d0">724482</data>
    </edge>
    <edge source="PER" target="HKG">
      <data key="d0">188041</data>
    </edge>
    <edge source="PER" target="HUN">
      <data key="d0">426299</data>
    </edge>
    <edge source="PER" target="IRL">
      <data key="d0">123253</data>
    </edge>
    <edge source="PER" target="ISR">
      <data key="d0">25618</data>
    </edge>
    <edge source="PER" target="ITA">
      <data key="d0">1910143</data>
    </edge>
    <edge source="PER" target="JPN">
      <data key="d0">5926157</data>
    </edge>
    <edge source="PER" target="JOR">
      <data key="d0">11837</data>
    </edge>
    <edge source="PER" target="KOR">
      <data key="d0">1530748</data>
    </edge>
    <edge source="PER" target="LVA">
      <data key="d0">56827</data>
    </edge>
    <edge source="PER" target="LTU">
      <data key="d0">553651</data>
    </edge>
    <edge source="PER" target="MYS">
      <data key="d0">1187100</data>
    </edge>
    <edge source="PER" target="MEX">
      <data key="d0">4490347</data>
    </edge>
    <edge source="PER" target="MAR">
      <data key="d0">13217</data>
    </edge>
    <edge source="PER" target="NLD">
      <data key="d0">1534351</data>
    </edge>
    <edge source="PER" target="NZL">
      <data key="d0">116719</data>
    </edge>
    <edge source="PER" target="NIC">
      <data key="d0">10070</data>
    </edge>
    <edge source="PER" target="NOR">
      <data key="d0">12314</data>
    </edge>
    <edge source="PER" target="PAK">
      <data key="d0">276552</data>
    </edge>
    <edge source="PER" target="PAN">
      <data key="d0">365645</data>
    </edge>
    <edge source="PER" target="PRY">
      <data key="d0">42728</data>
    </edge>
    <edge source="PER" target="PHL">
      <data key="d0">20150</data>
    </edge>
    <edge source="PER" target="POL">
      <data key="d0">1371963</data>
    </edge>
    <edge source="PER" target="PRT">
      <data key="d0">838388</data>
    </edge>
    <edge source="PER" target="ROU">
      <data key="d0">426836</data>
    </edge>
    <edge source="PER" target="RUS">
      <data key="d0">1713014</data>
    </edge>
    <edge source="PER" target="SRB">
      <data key="d0">30227</data>
    </edge>
    <edge source="PER" target="IND">
      <data key="d0">372425</data>
    </edge>
    <edge source="PER" target="SGP">
      <data key="d0">382500</data>
    </edge>
    <edge source="PER" target="SVK">
      <data key="d0">24800</data>
    </edge>
    <edge source="PER" target="VNM">
      <data key="d0">381300</data>
    </edge>
    <edge source="PER" target="SVN">
      <data key="d0">54712</data>
    </edge>
    <edge source="PER" target="ZAF">
      <data key="d0">523900</data>
    </edge>
    <edge source="PER" target="ESP">
      <data key="d0">6227064</data>
    </edge>
    <edge source="PER" target="SWE">
      <data key="d0">48123</data>
    </edge>
    <edge source="PER" target="CHE">
      <data key="d0">25056</data>
    </edge>
    <edge source="PER" target="THA">
      <data key="d0">345062</data>
    </edge>
    <edge source="PER" target="ARE">
      <data key="d0">185211</data>
    </edge>
    <edge source="PER" target="TUN">
      <data key="d0">43563</data>
    </edge>
    <edge source="PER" target="TUR">
      <data key="d0">1946516</data>
    </edge>
    <edge source="PER" target="UKR">
      <data key="d0">85774</data>
    </edge>
    <edge source="PER" target="EGY">
      <data key="d0">2014284</data>
    </edge>
    <edge source="PER" target="GBR">
      <data key="d0">4812231</data>
    </edge>
    <edge source="PER" target="USA">
      <data key="d0">12061269</data>
    </edge>
    <edge source="PER" target="URY">
      <data key="d0">1776906</data>
    </edge>
    <edge source="PRT" target="DZA">
      <data key="d0">635575</data>
    </edge>
    <edge source="PRT" target="ARG">
      <data key="d0">218318</data>
    </edge>
    <edge source="PRT" target="AUS">
      <data key="d0">44766</data>
    </edge>
    <edge source="PRT" target="AUT">
      <data key="d0">215449</data>
    </edge>
    <edge source="PRT" target="ARM">
      <data key="d0">12658</data>
    </edge>
    <edge source="PRT" target="BEL">
      <data key="d0">977905</data>
    </edge>
    <edge source="PRT" target="BRA">
      <data key="d0">2524223</data>
    </edge>
    <edge source="PRT" target="CMR">
      <data key="d0">31211</data>
    </edge>
    <edge source="PRT" target="LKA">
      <data key="d0">105127</data>
    </edge>
    <edge source="PRT" target="CHL">
      <data key="d0">284323</data>
    </edge>
    <edge source="PRT" target="CHN">
      <data key="d0">602322</data>
    </edge>
    <edge source="PRT" target="COL">
      <data key="d0">485549</data>
    </edge>
    <edge source="PRT" target="HRV">
      <data key="d0">141862</data>
    </edge>
    <edge source="PRT" target="CZE">
      <data key="d0">1308453</data>
    </edge>
    <edge source="PRT" target="DNK">
      <data key="d0">3853673</data>
    </edge>
    <edge source="PRT" target="ECU">
      <data key="d0">291202</data>
    </edge>
    <edge source="PRT" target="EST">
      <data key="d0">17980</data>
    </edge>
    <edge source="PRT" target="FIN">
      <data key="d0">28121</data>
    </edge>
    <edge source="PRT" target="FRA">
      <data key="d0">14835775</data>
    </edge>
    <edge source="PRT" target="GMB">
      <data key="d0">29817</data>
    </edge>
    <edge source="PRT" target="DEU">
      <data key="d0">15085695</data>
    </edge>
    <edge source="PRT" target="GHA">
      <data key="d0">136703</data>
    </edge>
    <edge source="PRT" target="GRC">
      <data key="d0">2939706</data>
    </edge>
    <edge source="PRT" target="HKG">
      <data key="d0">1512606</data>
    </edge>
    <edge source="PRT" target="HUN">
      <data key="d0">21330</data>
    </edge>
    <edge source="PRT" target="IDN">
      <data key="d0">129542</data>
    </edge>
    <edge source="PRT" target="IRL">
      <data key="d0">16942</data>
    </edge>
    <edge source="PRT" target="ISR">
      <data key="d0">209465</data>
    </edge>
    <edge source="PRT" target="ITA">
      <data key="d0">8976567</data>
    </edge>
    <edge source="PRT" target="JPN">
      <data key="d0">1325114</data>
    </edge>
    <edge source="PRT" target="KAZ">
      <data key="d0">37537</data>
    </edge>
    <edge source="PRT" target="KOR">
      <data key="d0">127766</data>
    </edge>
    <edge source="PRT" target="LVA">
      <data key="d0">95962</data>
    </edge>
    <edge source="PRT" target="LTU">
      <data key="d0">59586</data>
    </edge>
    <edge source="PRT" target="MEX">
      <data key="d0">451389</data>
    </edge>
    <edge source="PRT" target="MAR">
      <data key="d0">4093419</data>
    </edge>
    <edge source="PRT" target="MOZ">
      <data key="d0">2485639</data>
    </edge>
    <edge source="PRT" target="NLD">
      <data key="d0">9285407</data>
    </edge>
    <edge source="PRT" target="NZL">
      <data key="d0">93668</data>
    </edge>
    <edge source="PRT" target="PAK">
      <data key="d0">49352</data>
    </edge>
    <edge source="PRT" target="PAN">
      <data key="d0">21723</data>
    </edge>
    <edge source="PRT" target="POL">
      <data key="d0">945050</data>
    </edge>
    <edge source="PRT" target="ROU">
      <data key="d0">185876</data>
    </edge>
    <edge source="PRT" target="SAU">
      <data key="d0">203446</data>
    </edge>
    <edge source="PRT" target="SEN">
      <data key="d0">267973</data>
    </edge>
    <edge source="PRT" target="IND">
      <data key="d0">143615</data>
    </edge>
    <edge source="PRT" target="SGP">
      <data key="d0">154771</data>
    </edge>
    <edge source="PRT" target="SVK">
      <data key="d0">37706</data>
    </edge>
    <edge source="PRT" target="VNM">
      <data key="d0">16723</data>
    </edge>
    <edge source="PRT" target="ZAF">
      <data key="d0">2743564</data>
    </edge>
    <edge source="PRT" target="ESP">
      <data key="d0">59825068</data>
    </edge>
    <edge source="PRT" target="SWE">
      <data key="d0">86300</data>
    </edge>
    <edge source="PRT" target="CHE">
      <data key="d0">209635</data>
    </edge>
    <edge source="PRT" target="THA">
      <data key="d0">20504</data>
    </edge>
    <edge source="PRT" target="TGO">
      <data key="d0">12423</data>
    </edge>
    <edge source="PRT" target="ARE">
      <data key="d0">2556478</data>
    </edge>
    <edge source="PRT" target="TUN">
      <data key="d0">237621</data>
    </edge>
    <edge source="PRT" target="TUR">
      <data key="d0">8644801</data>
    </edge>
    <edge source="PRT" target="EGY">
      <data key="d0">602411</data>
    </edge>
    <edge source="PRT" target="GBR">
      <data key="d0">6093584</data>
    </edge>
    <edge source="PRT" target="USA">
      <data key="d0">1987984</data>
    </edge>
    <edge source="PRT" target="BFA">
      <data key="d0">325647</data>
    </edge>
    <edge source="PRT" target="URY">
      <data key="d0">13894</data>
    </edge>
    <edge source="ROU" target="DZA">
      <data key="d0">31437</data>
    </edge>
    <edge source="ROU" target="ARG">
      <data key="d0">43022</data>
    </edge>
    <edge source="ROU" target="AUT">
      <data key="d0">397862</data>
    </edge>
    <edge source="ROU" target="BEL">
      <data key="d0">94419</data>
    </edge>
    <edge source="ROU" target="BRA">
      <data key="d0">170352</data>
    </edge>
    <edge source="ROU" target="BGR">
      <data key="d0">6716586</data>
    </edge>
    <edge source="ROU" target="BLR">
      <data key="d0">265592</data>
    </edge>
    <edge source="ROU" target="CHN">
      <data key="d0">2703415</data>
    </edge>
    <edge source="ROU" target="COL">
      <data key="d0">142492</data>
    </edge>
    <edge source="ROU" target="HRV">
      <data key="d0">558929</data>
    </edge>
    <edge source="ROU" target="CZE">
      <data key="d0">40636</data>
    </edge>
    <edge source="ROU" target="EST">
      <data key="d0">252508</data>
    </edge>
    <edge source="ROU" target="FRA">
      <data key="d0">241454</data>
    </edge>
    <edge source="ROU" target="DEU">
      <data key="d0">1674066</data>
    </edge>
    <edge source="ROU" target="GRC">
      <data key="d0">718987</data>
    </edge>
    <edge source="ROU" target="HUN">
      <data key="d0">4841653</data>
    </edge>
    <edge source="ROU" target="IDN">
      <data key="d0">138022</data>
    </edge>
    <edge source="ROU" target="IRL">
      <data key="d0">34177</data>
    </edge>
    <edge source="ROU" target="ISR">
      <data key="d0">38188</data>
    </edge>
    <edge source="ROU" target="ITA">
      <data key="d0">2415147</data>
    </edge>
    <edge source="ROU" target="JOR">
      <data key="d0">85242</data>
    </edge>
    <edge source="ROU" target="KOR">
      <data key="d0">1513006</data>
    </edge>
    <edge source="ROU" target="LVA">
      <data key="d0">242164</data>
    </edge>
    <edge source="ROU" target="LTU">
      <data key="d0">1054493</data>
    </edge>
    <edge source="ROU" target="MDA">
      <data key="d0">5019170</data>
    </edge>
    <edge source="ROU" target="MAR">
      <data key="d0">117427</data>
    </edge>
    <edge source="ROU" target="NLD">
      <data key="d0">152894</data>
    </edge>
    <edge source="ROU" target="NOR">
      <data key="d0">27955</data>
    </edge>
    <edge source="ROU" target="PAK">
      <data key="d0">43196</data>
    </edge>
    <edge source="ROU" target="PHL">
      <data key="d0">30000</data>
    </edge>
    <edge source="ROU" target="POL">
      <data key="d0">180997</data>
    </edge>
    <edge source="ROU" target="RUS">
      <data key="d0">1191819</data>
    </edge>
    <edge source="ROU" target="SAU">
      <data key="d0">190175</data>
    </edge>
    <edge source="ROU" target="SRB">
      <data key="d0">782970</data>
    </edge>
    <edge source="ROU" target="IND">
      <data key="d0">444929</data>
    </edge>
    <edge source="ROU" target="SGP">
      <data key="d0">12775</data>
    </edge>
    <edge source="ROU" target="SVK">
      <data key="d0">970504</data>
    </edge>
    <edge source="ROU" target="VNM">
      <data key="d0">115760</data>
    </edge>
    <edge source="ROU" target="SVN">
      <data key="d0">637566</data>
    </edge>
    <edge source="ROU" target="ZAF">
      <data key="d0">32654</data>
    </edge>
    <edge source="ROU" target="ESP">
      <data key="d0">5362649</data>
    </edge>
    <edge source="ROU" target="SWE">
      <data key="d0">25073</data>
    </edge>
    <edge source="ROU" target="CHE">
      <data key="d0">88260</data>
    </edge>
    <edge source="ROU" target="THA">
      <data key="d0">211602</data>
    </edge>
    <edge source="ROU" target="TUN">
      <data key="d0">44963</data>
    </edge>
    <edge source="ROU" target="TUR">
      <data key="d0">1576989</data>
    </edge>
    <edge source="ROU" target="UKR">
      <data key="d0">1820085</data>
    </edge>
    <edge source="ROU" target="GBR">
      <data key="d0">690055</data>
    </edge>
    <edge source="ROU" target="USA">
      <data key="d0">262790</data>
    </edge>
    <edge source="RUS" target="DZA">
      <data key="d0">26263</data>
    </edge>
    <edge source="RUS" target="AZE">
      <data key="d0">2145802</data>
    </edge>
    <edge source="RUS" target="ARM">
      <data key="d0">1651785</data>
    </edge>
    <edge source="RUS" target="BEL">
      <data key="d0">830302</data>
    </edge>
    <edge source="RUS" target="BGR">
      <data key="d0">138735</data>
    </edge>
    <edge source="RUS" target="BLR">
      <data key="d0">35753671</data>
    </edge>
    <edge source="RUS" target="KHM">
      <data key="d0">393000</data>
    </edge>
    <edge source="RUS" target="CHN">
      <data key="d0">3325830</data>
    </edge>
    <edge source="RUS" target="HRV">
      <data key="d0">52213</data>
    </edge>
    <edge source="RUS" target="CZE">
      <data key="d0">214364</data>
    </edge>
    <edge source="RUS" target="DNK">
      <data key="d0">1273245</data>
    </edge>
    <edge source="RUS" target="ETH">
      <data key="d0">351968</data>
    </edge>
    <edge source="RUS" target="EST">
      <data key="d0">3072112</data>
    </edge>
    <edge source="RUS" target="FIN">
      <data key="d0">34347</data>
    </edge>
    <edge source="RUS" target="FRA">
      <data key="d0">226363</data>
    </edge>
    <edge source="RUS" target="GEO">
      <data key="d0">4871846</data>
    </edge>
    <edge source="RUS" target="DEU">
      <data key="d0">7805789</data>
    </edge>
    <edge source="RUS" target="GRC">
      <data key="d0">30975</data>
    </edge>
    <edge source="RUS" target="HUN">
      <data key="d0">87490</data>
    </edge>
    <edge source="RUS" target="ISR">
      <data key="d0">31443</data>
    </edge>
    <edge source="RUS" target="ITA">
      <data key="d0">786238</data>
    </edge>
    <edge source="RUS" target="KAZ">
      <data key="d0">68684267</data>
    </edge>
    <edge source="RUS" target="JOR">
      <data key="d0">58515</data>
    </edge>
    <edge source="RUS" target="KOR">
      <data key="d0">5490816</data>
    </edge>
    <edge source="RUS" target="KGZ">
      <data key="d0">8566372</data>
    </edge>
    <edge source="RUS" target="LVA">
      <data key="d0">1507796</data>
    </edge>
    <edge source="RUS" target="LTU">
      <data key="d0">6250888</data>
    </edge>
    <edge source="RUS" target="MYS">
      <data key="d0">2840909</data>
    </edge>
    <edge source="RUS" target="MEX">
      <data key="d0">21527</data>
    </edge>
    <edge source="RUS" target="MDA">
      <data key="d0">2133627</data>
    </edge>
    <edge source="RUS" target="NLD">
      <data key="d0">2264647</data>
    </edge>
    <edge source="RUS" target="PER">
      <data key="d0">26647</data>
    </edge>
    <edge source="RUS" target="POL">
      <data key="d0">197381</data>
    </edge>
    <edge source="RUS" target="ROU">
      <data key="d0">32618</data>
    </edge>
    <edge source="RUS" target="SRB">
      <data key="d0">322796</data>
    </edge>
    <edge source="RUS" target="IND">
      <data key="d0">6010041</data>
    </edge>
    <edge source="RUS" target="SGP">
      <data key="d0">6965750</data>
    </edge>
    <edge source="RUS" target="SVK">
      <data key="d0">148106</data>
    </edge>
    <edge source="RUS" target="VNM">
      <data key="d0">840983</data>
    </edge>
    <edge source="RUS" target="ESP">
      <data key="d0">656454</data>
    </edge>
    <edge source="RUS" target="SWE">
      <data key="d0">847283</data>
    </edge>
    <edge source="RUS" target="THA">
      <data key="d0">33111</data>
    </edge>
    <edge source="RUS" target="ARE">
      <data key="d0">1026638</data>
    </edge>
    <edge source="RUS" target="TUR">
      <data key="d0">512321</data>
    </edge>
    <edge source="RUS" target="UKR">
      <data key="d0">39589586</data>
    </edge>
    <edge source="RUS" target="GBR">
      <data key="d0">209828</data>
    </edge>
    <edge source="RUS" target="USA">
      <data key="d0">4383930</data>
    </edge>
    <edge source="SAU" target="DZA">
      <data key="d0">1877336</data>
    </edge>
    <edge source="SAU" target="AZE">
      <data key="d0">752268</data>
    </edge>
    <edge source="SAU" target="ARG">
      <data key="d0">1191735</data>
    </edge>
    <edge source="SAU" target="AUS">
      <data key="d0">9169611</data>
    </edge>
    <edge source="SAU" target="BEL">
      <data key="d0">26679233</data>
    </edge>
    <edge source="SAU" target="BRA">
      <data key="d0">3838405</data>
    </edge>
    <edge source="SAU" target="BGR">
      <data key="d0">681868</data>
    </edge>
    <edge source="SAU" target="BLR">
      <data key="d0">70133</data>
    </edge>
    <edge source="SAU" target="CMR">
      <data key="d0">134134</data>
    </edge>
    <edge source="SAU" target="CAN">
      <data key="d0">151200</data>
    </edge>
    <edge source="SAU" target="LKA">
      <data key="d0">5290140</data>
    </edge>
    <edge source="SAU" target="CHN">
      <data key="d0">10666413</data>
    </edge>
    <edge source="SAU" target="BEN">
      <data key="d0">194934</data>
    </edge>
    <edge source="SAU" target="ECU">
      <data key="d0">57600</data>
    </edge>
    <edge source="SAU" target="ETH">
      <data key="d0">677334</data>
    </edge>
    <edge source="SAU" target="EST">
      <data key="d0">218934</data>
    </edge>
    <edge source="SAU" target="FRA">
      <data key="d0">465067</data>
    </edge>
    <edge source="SAU" target="DEU">
      <data key="d0">1129601</data>
    </edge>
    <edge source="SAU" target="GHA">
      <data key="d0">1156801</data>
    </edge>
    <edge source="SAU" target="GRC">
      <data key="d0">107467</data>
    </edge>
    <edge source="SAU" target="IDN">
      <data key="d0">1519735</data>
    </edge>
    <edge source="SAU" target="ITA">
      <data key="d0">1500535</data>
    </edge>
    <edge source="SAU" target="CIV">
      <data key="d0">552001</data>
    </edge>
    <edge source="SAU" target="JPN">
      <data key="d0">115733</data>
    </edge>
    <edge source="SAU" target="KAZ">
      <data key="d0">472001</data>
    </edge>
    <edge source="SAU" target="JOR">
      <data key="d0">10037879</data>
    </edge>
    <edge source="SAU" target="KOR">
      <data key="d0">11254147</data>
    </edge>
    <edge source="SAU" target="LBN">
      <data key="d0">1880002</data>
    </edge>
    <edge source="SAU" target="MDG">
      <data key="d0">306934</data>
    </edge>
    <edge source="SAU" target="MWI">
      <data key="d0">276000</data>
    </edge>
    <edge source="SAU" target="MYS">
      <data key="d0">2537603</data>
    </edge>
    <edge source="SAU" target="MEX">
      <data key="d0">34133</data>
    </edge>
    <edge source="SAU" target="MAR">
      <data key="d0">12951216</data>
    </edge>
    <edge source="SAU" target="OMN">
      <data key="d0">2899204</data>
    </edge>
    <edge source="SAU" target="NLD">
      <data key="d0">68000</data>
    </edge>
    <edge source="SAU" target="NZL">
      <data key="d0">251734</data>
    </edge>
    <edge source="SAU" target="PAK">
      <data key="d0">5040806</data>
    </edge>
    <edge source="SAU" target="PRY">
      <data key="d0">70133</data>
    </edge>
    <edge source="SAU" target="PHL">
      <data key="d0">585334</data>
    </edge>
    <edge source="SAU" target="POL">
      <data key="d0">33600</data>
    </edge>
    <edge source="SAU" target="RUS">
      <data key="d0">8098943</data>
    </edge>
    <edge source="SAU" target="SEN">
      <data key="d0">211734</data>
    </edge>
    <edge source="SAU" target="IND">
      <data key="d0">34165376</data>
    </edge>
    <edge source="SAU" target="SGP">
      <data key="d0">1046935</data>
    </edge>
    <edge source="SAU" target="VNM">
      <data key="d0">257334</data>
    </edge>
    <edge source="SAU" target="ZAF">
      <data key="d0">508534</data>
    </edge>
    <edge source="SAU" target="ZWE">
      <data key="d0">64000</data>
    </edge>
    <edge source="SAU" target="ESP">
      <data key="d0">306400</data>
    </edge>
    <edge source="SAU" target="SWE">
      <data key="d0">82133</data>
    </edge>
    <edge source="SAU" target="THA">
      <data key="d0">5238940</data>
    </edge>
    <edge source="SAU" target="TGO">
      <data key="d0">29067</data>
    </edge>
    <edge source="SAU" target="ARE">
      <data key="d0">124955090</data>
    </edge>
    <edge source="SAU" target="TUN">
      <data key="d0">7937343</data>
    </edge>
    <edge source="SAU" target="TUR">
      <data key="d0">9214945</data>
    </edge>
    <edge source="SAU" target="UGA">
      <data key="d0">64533</data>
    </edge>
    <edge source="SAU" target="EGY">
      <data key="d0">58206473</data>
    </edge>
    <edge source="SAU" target="GBR">
      <data key="d0">5528540</data>
    </edge>
    <edge source="SAU" target="TZA">
      <data key="d0">947201</data>
    </edge>
    <edge source="SAU" target="USA">
      <data key="d0">1469602</data>
    </edge>
    <edge source="IND" target="DZA">
      <data key="d0">4363102</data>
    </edge>
    <edge source="IND" target="ARG">
      <data key="d0">18075050</data>
    </edge>
    <edge source="IND" target="AUS">
      <data key="d0">26789102</data>
    </edge>
    <edge source="IND" target="AUT">
      <data key="d0">136959</data>
    </edge>
    <edge source="IND" target="BEL">
      <data key="d0">39352255</data>
    </edge>
    <edge source="IND" target="BOL">
      <data key="d0">57579</data>
    </edge>
    <edge source="IND" target="BRA">
      <data key="d0">92940671</data>
    </edge>
    <edge source="IND" target="BGR">
      <data key="d0">887408</data>
    </edge>
    <edge source="IND" target="BDI">
      <data key="d0">134090</data>
    </edge>
    <edge source="IND" target="BLR">
      <data key="d0">315993</data>
    </edge>
    <edge source="IND" target="KHM">
      <data key="d0">78103</data>
    </edge>
    <edge source="IND" target="CMR">
      <data key="d0">105991</data>
    </edge>
    <edge source="IND" target="CAN">
      <data key="d0">13707571</data>
    </edge>
    <edge source="IND" target="LKA">
      <data key="d0">17283083</data>
    </edge>
    <edge source="IND" target="CHL">
      <data key="d0">4799948</data>
    </edge>
    <edge source="IND" target="CHN">
      <data key="d0">82033149</data>
    </edge>
    <edge source="IND" target="COL">
      <data key="d0">11722699</data>
    </edge>
    <edge source="IND" target="CRI">
      <data key="d0">242017</data>
    </edge>
    <edge source="IND" target="HRV">
      <data key="d0">343974</data>
    </edge>
    <edge source="IND" target="CZE">
      <data key="d0">561306</data>
    </edge>
    <edge source="IND" target="BEN">
      <data key="d0">111840</data>
    </edge>
    <edge source="IND" target="DNK">
      <data key="d0">9935311</data>
    </edge>
    <edge source="IND" target="ECU">
      <data key="d0">3628514</data>
    </edge>
    <edge source="IND" target="SLV">
      <data key="d0">2303693</data>
    </edge>
    <edge source="IND" target="ETH">
      <data key="d0">4948825</data>
    </edge>
    <edge source="IND" target="EST">
      <data key="d0">15318</data>
    </edge>
    <edge source="IND" target="FIN">
      <data key="d0">4110242</data>
    </edge>
    <edge source="IND" target="FRA">
      <data key="d0">17508748</data>
    </edge>
    <edge source="IND" target="GEO">
      <data key="d0">346783</data>
    </edge>
    <edge source="IND" target="GMB">
      <data key="d0">468813</data>
    </edge>
    <edge source="IND" target="DEU">
      <data key="d0">165654553</data>
    </edge>
    <edge source="IND" target="GHA">
      <data key="d0">6617124</data>
    </edge>
    <edge source="IND" target="GRC">
      <data key="d0">3419921</data>
    </edge>
    <edge source="IND" target="GTM">
      <data key="d0">2650287</data>
    </edge>
    <edge source="IND" target="HND">
      <data key="d0">20904604</data>
    </edge>
    <edge source="IND" target="HKG">
      <data key="d0">13558467</data>
    </edge>
    <edge source="IND" target="HUN">
      <data key="d0">634489</data>
    </edge>
    <edge source="IND" target="IDN">
      <data key="d0">67433725</data>
    </edge>
    <edge source="IND" target="IRL">
      <data key="d0">341572</data>
    </edge>
    <edge source="IND" target="ISR">
      <data key="d0">8327421</data>
    </edge>
    <edge source="IND" target="ITA">
      <data key="d0">83987142</data>
    </edge>
    <edge source="IND" target="CIV">
      <data key="d0">1874442</data>
    </edge>
    <edge source="IND" target="JAM">
      <data key="d0">343137</data>
    </edge>
    <edge source="IND" target="JPN">
      <data key="d0">50170025</data>
    </edge>
    <edge source="IND" target="KAZ">
      <data key="d0">572047</data>
    </edge>
    <edge source="IND" target="JOR">
      <data key="d0">4299982</data>
    </edge>
    <edge source="IND" target="KOR">
      <data key="d0">51658520</data>
    </edge>
    <edge source="IND" target="KGZ">
      <data key="d0">39316</data>
    </edge>
    <edge source="IND" target="LBN">
      <data key="d0">2605034</data>
    </edge>
    <edge source="IND" target="LVA">
      <data key="d0">80970</data>
    </edge>
    <edge source="IND" target="LTU">
      <data key="d0">815690</data>
    </edge>
    <edge source="IND" target="MDG">
      <data key="d0">634845</data>
    </edge>
    <edge source="IND" target="MWI">
      <data key="d0">469944</data>
    </edge>
    <edge source="IND" target="MYS">
      <data key="d0">16719822</data>
    </edge>
    <edge source="IND" target="MRT">
      <data key="d0">2370230</data>
    </edge>
    <edge source="IND" target="MUS">
      <data key="d0">985225</data>
    </edge>
    <edge source="IND" target="MEX">
      <data key="d0">30143069</data>
    </edge>
    <edge source="IND" target="MDA">
      <data key="d0">48080</data>
    </edge>
    <edge source="IND" target="MAR">
      <data key="d0">4585368</data>
    </edge>
    <edge source="IND" target="MOZ">
      <data key="d0">1523331</data>
    </edge>
    <edge source="IND" target="OMN">
      <data key="d0">8974549</data>
    </edge>
    <edge source="IND" target="NAM">
      <data key="d0">45426</data>
    </edge>
    <edge source="IND" target="NLD">
      <data key="d0">65258209</data>
    </edge>
    <edge source="IND" target="NZL">
      <data key="d0">6662232</data>
    </edge>
    <edge source="IND" target="NOR">
      <data key="d0">72866</data>
    </edge>
    <edge source="IND" target="PAK">
      <data key="d0">48828550</data>
    </edge>
    <edge source="IND" target="PAN">
      <data key="d0">2622291</data>
    </edge>
    <edge source="IND" target="PRY">
      <data key="d0">309022</data>
    </edge>
    <edge source="IND" target="PER">
      <data key="d0">8476050</data>
    </edge>
    <edge source="IND" target="PHL">
      <data key="d0">12628921</data>
    </edge>
    <edge source="IND" target="POL">
      <data key="d0">9311548</data>
    </edge>
    <edge source="IND" target="PRT">
      <data key="d0">8127710</data>
    </edge>
    <edge source="IND" target="ROU">
      <data key="d0">429422</data>
    </edge>
    <edge source="IND" target="RUS">
      <data key="d0">25664185</data>
    </edge>
    <edge source="IND" target="SAU">
      <data key="d0">26530902</data>
    </edge>
    <edge source="IND" target="SEN">
      <data key="d0">1906372</data>
    </edge>
    <edge source="IND" target="SRB">
      <data key="d0">55176</data>
    </edge>
    <edge source="IND" target="SGP">
      <data key="d0">42464187</data>
    </edge>
    <edge source="IND" target="SVK">
      <data key="d0">19011</data>
    </edge>
    <edge source="IND" target="VNM">
      <data key="d0">14068483</data>
    </edge>
    <edge source="IND" target="SVN">
      <data key="d0">435891</data>
    </edge>
    <edge source="IND" target="ZAF">
      <data key="d0">30078077</data>
    </edge>
    <edge source="IND" target="ZWE">
      <data key="d0">41694</data>
    </edge>
    <edge source="IND" target="ESP">
      <data key="d0">45630814</data>
    </edge>
    <edge source="IND" target="SWE">
      <data key="d0">3476224</data>
    </edge>
    <edge source="IND" target="CHE">
      <data key="d0">29259019</data>
    </edge>
    <edge source="IND" target="THA">
      <data key="d0">49570375</data>
    </edge>
    <edge source="IND" target="TGO">
      <data key="d0">190231</data>
    </edge>
    <edge source="IND" target="ARE">
      <data key="d0">64607116</data>
    </edge>
    <edge source="IND" target="TUN">
      <data key="d0">2946480</data>
    </edge>
    <edge source="IND" target="TUR">
      <data key="d0">96887956</data>
    </edge>
    <edge source="IND" target="UGA">
      <data key="d0">1365233</data>
    </edge>
    <edge source="IND" target="UKR">
      <data key="d0">2192890</data>
    </edge>
    <edge source="IND" target="MKD">
      <data key="d0">24430</data>
    </edge>
    <edge source="IND" target="EGY">
      <data key="d0">25623801</data>
    </edge>
    <edge source="IND" target="GBR">
      <data key="d0">52925953</data>
    </edge>
    <edge source="IND" target="TZA">
      <data key="d0">10533156</data>
    </edge>
    <edge source="IND" target="USA">
      <data key="d0">182545569</data>
    </edge>
    <edge source="IND" target="BFA">
      <data key="d0">15947</data>
    </edge>
    <edge source="IND" target="URY">
      <data key="d0">3430607</data>
    </edge>
    <edge source="SGP" target="DZA">
      <data key="d0">174230</data>
    </edge>
    <edge source="SGP" target="AZE">
      <data key="d0">14964</data>
    </edge>
    <edge source="SGP" target="ARG">
      <data key="d0">2461882</data>
    </edge>
    <edge source="SGP" target="AUS">
      <data key="d0">22620000</data>
    </edge>
    <edge source="SGP" target="BEL">
      <data key="d0">175920</data>
    </edge>
    <edge source="SGP" target="BOL">
      <data key="d0">16476</data>
    </edge>
    <edge source="SGP" target="BRA">
      <data key="d0">8617222</data>
    </edge>
    <edge source="SGP" target="KHM">
      <data key="d0">5694837</data>
    </edge>
    <edge source="SGP" target="CAN">
      <data key="d0">80250</data>
    </edge>
    <edge source="SGP" target="LKA">
      <data key="d0">17070507</data>
    </edge>
    <edge source="SGP" target="CHL">
      <data key="d0">1570159</data>
    </edge>
    <edge source="SGP" target="CHN">
      <data key="d0">119840146</data>
    </edge>
    <edge source="SGP" target="COL">
      <data key="d0">268203</data>
    </edge>
    <edge source="SGP" target="ECU">
      <data key="d0">742671</data>
    </edge>
    <edge source="SGP" target="ETH">
      <data key="d0">11639</data>
    </edge>
    <edge source="SGP" target="EST">
      <data key="d0">34648</data>
    </edge>
    <edge source="SGP" target="FIN">
      <data key="d0">25412</data>
    </edge>
    <edge source="SGP" target="FRA">
      <data key="d0">71121</data>
    </edge>
    <edge source="SGP" target="GEO">
      <data key="d0">19355</data>
    </edge>
    <edge source="SGP" target="DEU">
      <data key="d0">1352764</data>
    </edge>
    <edge source="SGP" target="GHA">
      <data key="d0">305895</data>
    </edge>
    <edge source="SGP" target="HND">
      <data key="d0">95541</data>
    </edge>
    <edge source="SGP" target="HKG">
      <data key="d0">75273967</data>
    </edge>
    <edge source="SGP" target="IDN">
      <data key="d0">155871199</data>
    </edge>
    <edge source="SGP" target="IRL">
      <data key="d0">165885</data>
    </edge>
    <edge source="SGP" target="ISR">
      <data key="d0">551677</data>
    </edge>
    <edge source="SGP" target="ITA">
      <data key="d0">763119</data>
    </edge>
    <edge source="SGP" target="CIV">
      <data key="d0">231906</data>
    </edge>
    <edge source="SGP" target="JPN">
      <data key="d0">49587313</data>
    </edge>
    <edge source="SGP" target="KAZ">
      <data key="d0">62445</data>
    </edge>
    <edge source="SGP" target="JOR">
      <data key="d0">68583</data>
    </edge>
    <edge source="SGP" target="KOR">
      <data key="d0">90691601</data>
    </edge>
    <edge source="SGP" target="LBN">
      <data key="d0">61521</data>
    </edge>
    <edge source="SGP" target="MDG">
      <data key="d0">90811</data>
    </edge>
    <edge source="SGP" target="MYS">
      <data key="d0">171526328</data>
    </edge>
    <edge source="SGP" target="MUS">
      <data key="d0">1524467</data>
    </edge>
    <edge source="SGP" target="MEX">
      <data key="d0">997151</data>
    </edge>
    <edge source="SGP" target="MAR">
      <data key="d0">33411</data>
    </edge>
    <edge source="SGP" target="OMN">
      <data key="d0">528029</data>
    </edge>
    <edge source="SGP" target="NAM">
      <data key="d0">29888</data>
    </edge>
    <edge source="SGP" target="NLD">
      <data key="d0">5878460</data>
    </edge>
    <edge source="SGP" target="NZL">
      <data key="d0">7869964</data>
    </edge>
    <edge source="SGP" target="NIC">
      <data key="d0">183393</data>
    </edge>
    <edge source="SGP" target="NOR">
      <data key="d0">124399</data>
    </edge>
    <edge source="SGP" target="PAK">
      <data key="d0">25338544</data>
    </edge>
    <edge source="SGP" target="PAN">
      <data key="d0">57241</data>
    </edge>
    <edge source="SGP" target="PER">
      <data key="d0">157525</data>
    </edge>
    <edge source="SGP" target="PHL">
      <data key="d0">47216013</data>
    </edge>
    <edge source="SGP" target="POL">
      <data key="d0">24986</data>
    </edge>
    <edge source="SGP" target="PRT">
      <data key="d0">36595</data>
    </edge>
    <edge source="SGP" target="ROU">
      <data key="d0">2156252</data>
    </edge>
    <edge source="SGP" target="RUS">
      <data key="d0">57674</data>
    </edge>
    <edge source="SGP" target="SAU">
      <data key="d0">1175542</data>
    </edge>
    <edge source="SGP" target="IND">
      <data key="d0">93454354</data>
    </edge>
    <edge source="SGP" target="VNM">
      <data key="d0">57446042</data>
    </edge>
    <edge source="SGP" target="ZAF">
      <data key="d0">2171829</data>
    </edge>
    <edge source="SGP" target="ESP">
      <data key="d0">217090</data>
    </edge>
    <edge source="SGP" target="SWE">
      <data key="d0">38468</data>
    </edge>
    <edge source="SGP" target="CHE">
      <data key="d0">24018</data>
    </edge>
    <edge source="SGP" target="THA">
      <data key="d0">100137710</data>
    </edge>
    <edge source="SGP" target="ARE">
      <data key="d0">12401521</data>
    </edge>
    <edge source="SGP" target="TUR">
      <data key="d0">4265145</data>
    </edge>
    <edge source="SGP" target="UGA">
      <data key="d0">17410</data>
    </edge>
    <edge source="SGP" target="EGY">
      <data key="d0">827056</data>
    </edge>
    <edge source="SGP" target="GBR">
      <data key="d0">1467549</data>
    </edge>
    <edge source="SGP" target="TZA">
      <data key="d0">87299</data>
    </edge>
    <edge source="SGP" target="USA">
      <data key="d0">55168870</data>
    </edge>
    <edge source="SGP" target="URY">
      <data key="d0">509419</data>
    </edge>
    <edge source="VNM" target="DZA">
      <data key="d0">591215</data>
    </edge>
    <edge source="VNM" target="ARG">
      <data key="d0">274075</data>
    </edge>
    <edge source="VNM" target="AUS">
      <data key="d0">863324</data>
    </edge>
    <edge source="VNM" target="BEL">
      <data key="d0">61351</data>
    </edge>
    <edge source="VNM" target="KHM">
      <data key="d0">7463501</data>
    </edge>
    <edge source="VNM" target="CMR">
      <data key="d0">41496</data>
    </edge>
    <edge source="VNM" target="LKA">
      <data key="d0">25200</data>
    </edge>
    <edge source="VNM" target="CHL">
      <data key="d0">37504</data>
    </edge>
    <edge source="VNM" target="CHN">
      <data key="d0">1367971</data>
    </edge>
    <edge source="VNM" target="COL">
      <data key="d0">52936</data>
    </edge>
    <edge source="VNM" target="CRI">
      <data key="d0">20600</data>
    </edge>
    <edge source="VNM" target="HRV">
      <data key="d0">52220</data>
    </edge>
    <edge source="VNM" target="DNK">
      <data key="d0">49545</data>
    </edge>
    <edge source="VNM" target="ECU">
      <data key="d0">647457</data>
    </edge>
    <edge source="VNM" target="ETH">
      <data key="d0">73740</data>
    </edge>
    <edge source="VNM" target="FIN">
      <data key="d0">145271</data>
    </edge>
    <edge source="VNM" target="HKG">
      <data key="d0">814177</data>
    </edge>
    <edge source="VNM" target="HUN">
      <data key="d0">17288</data>
    </edge>
    <edge source="VNM" target="IDN">
      <data key="d0">5342155</data>
    </edge>
    <edge source="VNM" target="ITA">
      <data key="d0">23077</data>
    </edge>
    <edge source="VNM" target="JPN">
      <data key="d0">6408683</data>
    </edge>
    <edge source="VNM" target="KOR">
      <data key="d0">1964599</data>
    </edge>
    <edge source="VNM" target="LTU">
      <data key="d0">325077</data>
    </edge>
    <edge source="VNM" target="MYS">
      <data key="d0">3181385</data>
    </edge>
    <edge source="VNM" target="MEX">
      <data key="d0">79230</data>
    </edge>
    <edge source="VNM" target="MAR">
      <data key="d0">146564</data>
    </edge>
    <edge source="VNM" target="MOZ">
      <data key="d0">17739</data>
    </edge>
    <edge source="VNM" target="OMN">
      <data key="d0">29990</data>
    </edge>
    <edge source="VNM" target="NLD">
      <data key="d0">1028405</data>
    </edge>
    <edge source="VNM" target="PAK">
      <data key="d0">436267</data>
    </edge>
    <edge source="VNM" target="PER">
      <data key="d0">221028</data>
    </edge>
    <edge source="VNM" target="PHL">
      <data key="d0">1774119</data>
    </edge>
    <edge source="VNM" target="PRT">
      <data key="d0">10028</data>
    </edge>
    <edge source="VNM" target="RUS">
      <data key="d0">760933</data>
    </edge>
    <edge source="VNM" target="SAU">
      <data key="d0">278060</data>
    </edge>
    <edge source="VNM" target="IND">
      <data key="d0">434342</data>
    </edge>
    <edge source="VNM" target="SGP">
      <data key="d0">1472713</data>
    </edge>
    <edge source="VNM" target="ZAF">
      <data key="d0">171042</data>
    </edge>
    <edge source="VNM" target="ESP">
      <data key="d0">125948</data>
    </edge>
    <edge source="VNM" target="THA">
      <data key="d0">2354143</data>
    </edge>
    <edge source="VNM" target="ARE">
      <data key="d0">787524</data>
    </edge>
    <edge source="VNM" target="TUN">
      <data key="d0">111772</data>
    </edge>
    <edge source="VNM" target="TUR">
      <data key="d0">11590</data>
    </edge>
    <edge source="VNM" target="EGY">
      <data key="d0">267588</data>
    </edge>
    <edge source="VNM" target="GBR">
      <data key="d0">27454</data>
    </edge>
    <edge source="VNM" target="USA">
      <data key="d0">246346</data>
    </edge>
    <edge source="ESP" target="ALB">
      <data key="d0">265204</data>
    </edge>
    <edge source="ESP" target="DZA">
      <data key="d0">56985848</data>
    </edge>
    <edge source="ESP" target="AZE">
      <data key="d0">316924</data>
    </edge>
    <edge source="ESP" target="ARG">
      <data key="d0">21262133</data>
    </edge>
    <edge source="ESP" target="AUS">
      <data key="d0">4989843</data>
    </edge>
    <edge source="ESP" target="AUT">
      <data key="d0">23251382</data>
    </edge>
    <edge source="ESP" target="ARM">
      <data key="d0">274296</data>
    </edge>
    <edge source="ESP" target="BEL">
      <data key="d0">35287892</data>
    </edge>
    <edge source="ESP" target="BOL">
      <data key="d0">3478918</data>
    </edge>
    <edge source="ESP" target="BRA">
      <data key="d0">59491172</data>
    </edge>
    <edge source="ESP" target="BGR">
      <data key="d0">9565619</data>
    </edge>
    <edge source="ESP" target="BLR">
      <data key="d0">2834249</data>
    </edge>
    <edge source="ESP" target="KHM">
      <data key="d0">16098</data>
    </edge>
    <edge source="ESP" target="CMR">
      <data key="d0">1120149</data>
    </edge>
    <edge source="ESP" target="CAN">
      <data key="d0">3374922</data>
    </edge>
    <edge source="ESP" target="LKA">
      <data key="d0">2797379</data>
    </edge>
    <edge source="ESP" target="CHL">
      <data key="d0">6041349</data>
    </edge>
    <edge source="ESP" target="CHN">
      <data key="d0">108933987</data>
    </edge>
    <edge source="ESP" target="COL">
      <data key="d0">35173343</data>
    </edge>
    <edge source="ESP" target="CRI">
      <data key="d0">3296582</data>
    </edge>
    <edge source="ESP" target="HRV">
      <data key="d0">3509146</data>
    </edge>
    <edge source="ESP" target="CZE">
      <data key="d0">22773829</data>
    </edge>
    <edge source="ESP" target="BEN">
      <data key="d0">336302</data>
    </edge>
    <edge source="ESP" target="DNK">
      <data key="d0">5237974</data>
    </edge>
    <edge source="ESP" target="ECU">
      <data key="d0">17149200</data>
    </edge>
    <edge source="ESP" target="SLV">
      <data key="d0">2245121</data>
    </edge>
    <edge source="ESP" target="ETH">
      <data key="d0">925203</data>
    </edge>
    <edge source="ESP" target="EST">
      <data key="d0">195551</data>
    </edge>
    <edge source="ESP" target="FIN">
      <data key="d0">7652150</data>
    </edge>
    <edge source="ESP" target="FRA">
      <data key="d0">204882630</data>
    </edge>
    <edge source="ESP" target="GEO">
      <data key="d0">17412</data>
    </edge>
    <edge source="ESP" target="DEU">
      <data key="d0">193242515</data>
    </edge>
    <edge source="ESP" target="GHA">
      <data key="d0">1245808</data>
    </edge>
    <edge source="ESP" target="GRC">
      <data key="d0">13693454</data>
    </edge>
    <edge source="ESP" target="GTM">
      <data key="d0">11986948</data>
    </edge>
    <edge source="ESP" target="HND">
      <data key="d0">343060</data>
    </edge>
    <edge source="ESP" target="HKG">
      <data key="d0">4989264</data>
    </edge>
    <edge source="ESP" target="HUN">
      <data key="d0">9215061</data>
    </edge>
    <edge source="ESP" target="IDN">
      <data key="d0">21747265</data>
    </edge>
    <edge source="ESP" target="IRL">
      <data key="d0">3874135</data>
    </edge>
    <edge source="ESP" target="ISR">
      <data key="d0">4797409</data>
    </edge>
    <edge source="ESP" target="ITA">
      <data key="d0">242676510</data>
    </edge>
    <edge source="ESP" target="CIV">
      <data key="d0">565149</data>
    </edge>
    <edge source="ESP" target="JPN">
      <data key="d0">25371152</data>
    </edge>
    <edge source="ESP" target="KAZ">
      <data key="d0">226616</data>
    </edge>
    <edge source="ESP" target="JOR">
      <data key="d0">1447379</data>
    </edge>
    <edge source="ESP" target="KOR">
      <data key="d0">13685909</data>
    </edge>
    <edge source="ESP" target="LBN">
      <data key="d0">6373476</data>
    </edge>
    <edge source="ESP" target="LVA">
      <data key="d0">1411649</data>
    </edge>
    <edge source="ESP" target="LTU">
      <data key="d0">3081429</data>
    </edge>
    <edge source="ESP" target="MDG">
      <data key="d0">133081</data>
    </edge>
    <edge source="ESP" target="MYS">
      <data key="d0">15267946</data>
    </edge>
    <edge source="ESP" target="MRT">
      <data key="d0">429581</data>
    </edge>
    <edge source="ESP" target="MUS">
      <data key="d0">541728</data>
    </edge>
    <edge source="ESP" target="MEX">
      <data key="d0">53146712</data>
    </edge>
    <edge source="ESP" target="MDA">
      <data key="d0">94723</data>
    </edge>
    <edge source="ESP" target="MAR">
      <data key="d0">81783641</data>
    </edge>
    <edge source="ESP" target="MOZ">
      <data key="d0">50328</data>
    </edge>
    <edge source="ESP" target="OMN">
      <data key="d0">5353510</data>
    </edge>
    <edge source="ESP" target="NLD">
      <data key="d0">57467204</data>
    </edge>
    <edge source="ESP" target="NZL">
      <data key="d0">686880</data>
    </edge>
    <edge source="ESP" target="NIC">
      <data key="d0">86616</data>
    </edge>
    <edge source="ESP" target="NOR">
      <data key="d0">2310163</data>
    </edge>
    <edge source="ESP" target="PAK">
      <data key="d0">6191434</data>
    </edge>
    <edge source="ESP" target="PAN">
      <data key="d0">1287534</data>
    </edge>
    <edge source="ESP" target="PRY">
      <data key="d0">634827</data>
    </edge>
    <edge source="ESP" target="PER">
      <data key="d0">32482123</data>
    </edge>
    <edge source="ESP" target="PHL">
      <data key="d0">1759111</data>
    </edge>
    <edge source="ESP" target="POL">
      <data key="d0">75971825</data>
    </edge>
    <edge source="ESP" target="PRT">
      <data key="d0">225260361</data>
    </edge>
    <edge source="ESP" target="ROU">
      <data key="d0">19119814</data>
    </edge>
    <edge source="ESP" target="RUS">
      <data key="d0">75588247</data>
    </edge>
    <edge source="ESP" target="SAU">
      <data key="d0">23061595</data>
    </edge>
    <edge source="ESP" target="SEN">
      <data key="d0">790769</data>
    </edge>
    <edge source="ESP" target="SRB">
      <data key="d0">5472097</data>
    </edge>
    <edge source="ESP" target="IND">
      <data key="d0">32527650</data>
    </edge>
    <edge source="ESP" target="SGP">
      <data key="d0">3532284</data>
    </edge>
    <edge source="ESP" target="SVK">
      <data key="d0">5189092</data>
    </edge>
    <edge source="ESP" target="VNM">
      <data key="d0">18182396</data>
    </edge>
    <edge source="ESP" target="SVN">
      <data key="d0">2911117</data>
    </edge>
    <edge source="ESP" target="ZAF">
      <data key="d0">20731709</data>
    </edge>
    <edge source="ESP" target="SWE">
      <data key="d0">6360046</data>
    </edge>
    <edge source="ESP" target="CHE">
      <data key="d0">11284916</data>
    </edge>
    <edge source="ESP" target="THA">
      <data key="d0">16501244</data>
    </edge>
    <edge source="ESP" target="TGO">
      <data key="d0">175860</data>
    </edge>
    <edge source="ESP" target="ARE">
      <data key="d0">50255777</data>
    </edge>
    <edge source="ESP" target="TUN">
      <data key="d0">33060236</data>
    </edge>
    <edge source="ESP" target="TUR">
      <data key="d0">108937843</data>
    </edge>
    <edge source="ESP" target="UGA">
      <data key="d0">33376</data>
    </edge>
    <edge source="ESP" target="UKR">
      <data key="d0">17705850</data>
    </edge>
    <edge source="ESP" target="MKD">
      <data key="d0">147836</data>
    </edge>
    <edge source="ESP" target="EGY">
      <data key="d0">67189220</data>
    </edge>
    <edge source="ESP" target="GBR">
      <data key="d0">75596129</data>
    </edge>
    <edge source="ESP" target="TZA">
      <data key="d0">208556</data>
    </edge>
    <edge source="ESP" target="USA">
      <data key="d0">50938079</data>
    </edge>
    <edge source="ESP" target="BFA">
      <data key="d0">42361</data>
    </edge>
    <edge source="ESP" target="URY">
      <data key="d0">2881244</data>
    </edge>
    <edge source="SWE" target="DZA">
      <data key="d0">323253</data>
    </edge>
    <edge source="SWE" target="ARG">
      <data key="d0">113065</data>
    </edge>
    <edge source="SWE" target="AUS">
      <data key="d0">2684774</data>
    </edge>
    <edge source="SWE" target="AUT">
      <data key="d0">6487651</data>
    </edge>
    <edge source="SWE" target="BEL">
      <data key="d0">20904310</data>
    </edge>
    <edge source="SWE" target="BOL">
      <data key="d0">33506</data>
    </edge>
    <edge source="SWE" target="BRA">
      <data key="d0">3075040</data>
    </edge>
    <edge source="SWE" target="BGR">
      <data key="d0">1723871</data>
    </edge>
    <edge source="SWE" target="CAN">
      <data key="d0">373439</data>
    </edge>
    <edge source="SWE" target="CHL">
      <data key="d0">155427</data>
    </edge>
    <edge source="SWE" target="CHN">
      <data key="d0">4617653</data>
    </edge>
    <edge source="SWE" target="COL">
      <data key="d0">81182</data>
    </edge>
    <edge source="SWE" target="CRI">
      <data key="d0">42953</data>
    </edge>
    <edge source="SWE" target="HRV">
      <data key="d0">357055</data>
    </edge>
    <edge source="SWE" target="CZE">
      <data key="d0">21354060</data>
    </edge>
    <edge source="SWE" target="DNK">
      <data key="d0">124459347</data>
    </edge>
    <edge source="SWE" target="ECU">
      <data key="d0">24355</data>
    </edge>
    <edge source="SWE" target="EST">
      <data key="d0">25628680</data>
    </edge>
    <edge source="SWE" target="FIN">
      <data key="d0">96032532</data>
    </edge>
    <edge source="SWE" target="FRA">
      <data key="d0">17565501</data>
    </edge>
    <edge source="SWE" target="DEU">
      <data key="d0">65985612</data>
    </edge>
    <edge source="SWE" target="GHA">
      <data key="d0">43100</data>
    </edge>
    <edge source="SWE" target="GRC">
      <data key="d0">950719</data>
    </edge>
    <edge source="SWE" target="GTM">
      <data key="d0">16089</data>
    </edge>
    <edge source="SWE" target="HKG">
      <data key="d0">530637</data>
    </edge>
    <edge source="SWE" target="HUN">
      <data key="d0">2654811</data>
    </edge>
    <edge source="SWE" target="IDN">
      <data key="d0">584956</data>
    </edge>
    <edge source="SWE" target="IRL">
      <data key="d0">3615124</data>
    </edge>
    <edge source="SWE" target="ISR">
      <data key="d0">1543350</data>
    </edge>
    <edge source="SWE" target="ITA">
      <data key="d0">9658634</data>
    </edge>
    <edge source="SWE" target="CIV">
      <data key="d0">84872</data>
    </edge>
    <edge source="SWE" target="JPN">
      <data key="d0">3705458</data>
    </edge>
    <edge source="SWE" target="KAZ">
      <data key="d0">511449</data>
    </edge>
    <edge source="SWE" target="JOR">
      <data key="d0">803853</data>
    </edge>
    <edge source="SWE" target="KOR">
      <data key="d0">558535</data>
    </edge>
    <edge source="SWE" target="LBN">
      <data key="d0">63175</data>
    </edge>
    <edge source="SWE" target="LVA">
      <data key="d0">10136725</data>
    </edge>
    <edge source="SWE" target="LTU">
      <data key="d0">23481186</data>
    </edge>
    <edge source="SWE" target="MYS">
      <data key="d0">2773337</data>
    </edge>
    <edge source="SWE" target="MEX">
      <data key="d0">280448</data>
    </edge>
    <edge source="SWE" target="MAR">
      <data key="d0">1164745</data>
    </edge>
    <edge source="SWE" target="NLD">
      <data key="d0">72105434</data>
    </edge>
    <edge source="SWE" target="NZL">
      <data key="d0">1174930</data>
    </edge>
    <edge source="SWE" target="NOR">
      <data key="d0">216516305</data>
    </edge>
    <edge source="SWE" target="PAK">
      <data key="d0">718833</data>
    </edge>
    <edge source="SWE" target="PRY">
      <data key="d0">64651</data>
    </edge>
    <edge source="SWE" target="PER">
      <data key="d0">20960</data>
    </edge>
    <edge source="SWE" target="PHL">
      <data key="d0">688279</data>
    </edge>
    <edge source="SWE" target="POL">
      <data key="d0">73621625</data>
    </edge>
    <edge source="SWE" target="PRT">
      <data key="d0">15730927</data>
    </edge>
    <edge source="SWE" target="ROU">
      <data key="d0">6986701</data>
    </edge>
    <edge source="SWE" target="RUS">
      <data key="d0">117271608</data>
    </edge>
    <edge source="SWE" target="SAU">
      <data key="d0">1869556</data>
    </edge>
    <edge source="SWE" target="SRB">
      <data key="d0">2947067</data>
    </edge>
    <edge source="SWE" target="IND">
      <data key="d0">1529623</data>
    </edge>
    <edge source="SWE" target="SGP">
      <data key="d0">874851</data>
    </edge>
    <edge source="SWE" target="SVK">
      <data key="d0">12014546</data>
    </edge>
    <edge source="SWE" target="VNM">
      <data key="d0">432185</data>
    </edge>
    <edge source="SWE" target="SVN">
      <data key="d0">431447</data>
    </edge>
    <edge source="SWE" target="ZAF">
      <data key="d0">2682856</data>
    </edge>
    <edge source="SWE" target="ESP">
      <data key="d0">7654316</data>
    </edge>
    <edge source="SWE" target="CHE">
      <data key="d0">5096481</data>
    </edge>
    <edge source="SWE" target="THA">
      <data key="d0">2111922</data>
    </edge>
    <edge source="SWE" target="ARE">
      <data key="d0">2422777</data>
    </edge>
    <edge source="SWE" target="TUN">
      <data key="d0">302736</data>
    </edge>
    <edge source="SWE" target="TUR">
      <data key="d0">5765276</data>
    </edge>
    <edge source="SWE" target="UGA">
      <data key="d0">124135</data>
    </edge>
    <edge source="SWE" target="UKR">
      <data key="d0">3934097</data>
    </edge>
    <edge source="SWE" target="MKD">
      <data key="d0">13727</data>
    </edge>
    <edge source="SWE" target="EGY">
      <data key="d0">2307498</data>
    </edge>
    <edge source="SWE" target="GBR">
      <data key="d0">57355042</data>
    </edge>
    <edge source="SWE" target="TZA">
      <data key="d0">117050</data>
    </edge>
    <edge source="SWE" target="USA">
      <data key="d0">30514235</data>
    </edge>
    <edge source="THA" target="ARG">
      <data key="d0">286403</data>
    </edge>
    <edge source="THA" target="AUS">
      <data key="d0">11526348</data>
    </edge>
    <edge source="THA" target="AUT">
      <data key="d0">22174</data>
    </edge>
    <edge source="THA" target="ARM">
      <data key="d0">83054</data>
    </edge>
    <edge source="THA" target="BEL">
      <data key="d0">734679</data>
    </edge>
    <edge source="THA" target="BRA">
      <data key="d0">5270440</data>
    </edge>
    <edge source="THA" target="BLR">
      <data key="d0">89431</data>
    </edge>
    <edge source="THA" target="KHM">
      <data key="d0">23170949</data>
    </edge>
    <edge source="THA" target="CAN">
      <data key="d0">318388</data>
    </edge>
    <edge source="THA" target="LKA">
      <data key="d0">3170752</data>
    </edge>
    <edge source="THA" target="CHL">
      <data key="d0">245340</data>
    </edge>
    <edge source="THA" target="CHN">
      <data key="d0">66407058</data>
    </edge>
    <edge source="THA" target="COL">
      <data key="d0">712660</data>
    </edge>
    <edge source="THA" target="CRI">
      <data key="d0">826801</data>
    </edge>
    <edge source="THA" target="CZE">
      <data key="d0">144522</data>
    </edge>
    <edge source="THA" target="DNK">
      <data key="d0">18396</data>
    </edge>
    <edge source="THA" target="ECU">
      <data key="d0">202500</data>
    </edge>
    <edge source="THA" target="SLV">
      <data key="d0">30002</data>
    </edge>
    <edge source="THA" target="ETH">
      <data key="d0">66075</data>
    </edge>
    <edge source="THA" target="FRA">
      <data key="d0">13147</data>
    </edge>
    <edge source="THA" target="GEO">
      <data key="d0">28687</data>
    </edge>
    <edge source="THA" target="DEU">
      <data key="d0">2104571</data>
    </edge>
    <edge source="THA" target="GHA">
      <data key="d0">230657</data>
    </edge>
    <edge source="THA" target="GTM">
      <data key="d0">335560</data>
    </edge>
    <edge source="THA" target="HND">
      <data key="d0">3383995</data>
    </edge>
    <edge source="THA" target="HKG">
      <data key="d0">52733378</data>
    </edge>
    <edge source="THA" target="HUN">
      <data key="d0">36343</data>
    </edge>
    <edge source="THA" target="IDN">
      <data key="d0">56142468</data>
    </edge>
    <edge source="THA" target="IRL">
      <data key="d0">42205</data>
    </edge>
    <edge source="THA" target="ISR">
      <data key="d0">225595</data>
    </edge>
    <edge source="THA" target="ITA">
      <data key="d0">1410248</data>
    </edge>
    <edge source="THA" target="JPN">
      <data key="d0">8444311</data>
    </edge>
    <edge source="THA" target="JOR">
      <data key="d0">482447</data>
    </edge>
    <edge source="THA" target="KOR">
      <data key="d0">9357698</data>
    </edge>
    <edge source="THA" target="LBN">
      <data key="d0">120494</data>
    </edge>
    <edge source="THA" target="LTU">
      <data key="d0">30698</data>
    </edge>
    <edge source="THA" target="MYS">
      <data key="d0">31259482</data>
    </edge>
    <edge source="THA" target="MUS">
      <data key="d0">364501</data>
    </edge>
    <edge source="THA" target="MEX">
      <data key="d0">3475724</data>
    </edge>
    <edge source="THA" target="MAR">
      <data key="d0">29397</data>
    </edge>
    <edge source="THA" target="MOZ">
      <data key="d0">26491</data>
    </edge>
    <edge source="THA" target="OMN">
      <data key="d0">250581</data>
    </edge>
    <edge source="THA" target="NAM">
      <data key="d0">99188</data>
    </edge>
    <edge source="THA" target="NLD">
      <data key="d0">17054176</data>
    </edge>
    <edge source="THA" target="NZL">
      <data key="d0">2183903</data>
    </edge>
    <edge source="THA" target="NIC">
      <data key="d0">272919</data>
    </edge>
    <edge source="THA" target="PAK">
      <data key="d0">7259572</data>
    </edge>
    <edge source="THA" target="PAN">
      <data key="d0">2873347</data>
    </edge>
    <edge source="THA" target="PRY">
      <data key="d0">62632</data>
    </edge>
    <edge source="THA" target="PER">
      <data key="d0">426743</data>
    </edge>
    <edge source="THA" target="PHL">
      <data key="d0">21979101</data>
    </edge>
    <edge source="THA" target="POL">
      <data key="d0">511610</data>
    </edge>
    <edge source="THA" target="ROU">
      <data key="d0">408372</data>
    </edge>
    <edge source="THA" target="RUS">
      <data key="d0">3394030</data>
    </edge>
    <edge source="THA" target="SAU">
      <data key="d0">1099659</data>
    </edge>
    <edge source="THA" target="IND">
      <data key="d0">53781198</data>
    </edge>
    <edge source="THA" target="SGP">
      <data key="d0">25573485</data>
    </edge>
    <edge source="THA" target="SVK">
      <data key="d0">10237</data>
    </edge>
    <edge source="THA" target="VNM">
      <data key="d0">40185693</data>
    </edge>
    <edge source="THA" target="ZAF">
      <data key="d0">1836819</data>
    </edge>
    <edge source="THA" target="ZWE">
      <data key="d0">51566</data>
    </edge>
    <edge source="THA" target="ESP">
      <data key="d0">453520</data>
    </edge>
    <edge source="THA" target="CHE">
      <data key="d0">339669</data>
    </edge>
    <edge source="THA" target="ARE">
      <data key="d0">4071594</data>
    </edge>
    <edge source="THA" target="TUN">
      <data key="d0">133930</data>
    </edge>
    <edge source="THA" target="TUR">
      <data key="d0">820836</data>
    </edge>
    <edge source="THA" target="UGA">
      <data key="d0">70237</data>
    </edge>
    <edge source="THA" target="UKR">
      <data key="d0">1240593</data>
    </edge>
    <edge source="THA" target="EGY">
      <data key="d0">2116963</data>
    </edge>
    <edge source="THA" target="GBR">
      <data key="d0">1411563</data>
    </edge>
    <edge source="THA" target="TZA">
      <data key="d0">304832</data>
    </edge>
    <edge source="THA" target="USA">
      <data key="d0">15085570</data>
    </edge>
    <edge source="THA" target="URY">
      <data key="d0">133801</data>
    </edge>
    <edge source="EGY" target="DZA">
      <data key="d0">2526461</data>
    </edge>
    <edge source="EGY" target="BEL">
      <data key="d0">407278</data>
    </edge>
    <edge source="EGY" target="BRA">
      <data key="d0">1771558</data>
    </edge>
    <edge source="EGY" target="BGR">
      <data key="d0">67515</data>
    </edge>
    <edge source="EGY" target="BDI">
      <data key="d0">84939</data>
    </edge>
    <edge source="EGY" target="CMR">
      <data key="d0">215505</data>
    </edge>
    <edge source="EGY" target="CAN">
      <data key="d0">641603</data>
    </edge>
    <edge source="EGY" target="CAF">
      <data key="d0">16335</data>
    </edge>
    <edge source="EGY" target="LKA">
      <data key="d0">85879</data>
    </edge>
    <edge source="EGY" target="CHN">
      <data key="d0">219447</data>
    </edge>
    <edge source="EGY" target="HRV">
      <data key="d0">177596</data>
    </edge>
    <edge source="EGY" target="BEN">
      <data key="d0">110519</data>
    </edge>
    <edge source="EGY" target="ECU">
      <data key="d0">31805</data>
    </edge>
    <edge source="EGY" target="ETH">
      <data key="d0">1278136</data>
    </edge>
    <edge source="EGY" target="FRA">
      <data key="d0">197222</data>
    </edge>
    <edge source="EGY" target="GMB">
      <data key="d0">260245</data>
    </edge>
    <edge source="EGY" target="PSE">
      <data key="d0">859835</data>
    </edge>
    <edge source="EGY" target="DEU">
      <data key="d0">202269</data>
    </edge>
    <edge source="EGY" target="GHA">
      <data key="d0">950854</data>
    </edge>
    <edge source="EGY" target="ISR">
      <data key="d0">12795</data>
    </edge>
    <edge source="EGY" target="ITA">
      <data key="d0">165699</data>
    </edge>
    <edge source="EGY" target="CIV">
      <data key="d0">601114</data>
    </edge>
    <edge source="EGY" target="JOR">
      <data key="d0">3347046</data>
    </edge>
    <edge source="EGY" target="LBN">
      <data key="d0">1339067</data>
    </edge>
    <edge source="EGY" target="LTU">
      <data key="d0">165873</data>
    </edge>
    <edge source="EGY" target="MRT">
      <data key="d0">174528</data>
    </edge>
    <edge source="EGY" target="MUS">
      <data key="d0">620794</data>
    </edge>
    <edge source="EGY" target="MAR">
      <data key="d0">2115505</data>
    </edge>
    <edge source="EGY" target="MOZ">
      <data key="d0">112284</data>
    </edge>
    <edge source="EGY" target="OMN">
      <data key="d0">1076342</data>
    </edge>
    <edge source="EGY" target="NLD">
      <data key="d0">270208</data>
    </edge>
    <edge source="EGY" target="PAK">
      <data key="d0">396281</data>
    </edge>
    <edge source="EGY" target="POL">
      <data key="d0">201767</data>
    </edge>
    <edge source="EGY" target="PRT">
      <data key="d0">55440</data>
    </edge>
    <edge source="EGY" target="RUS">
      <data key="d0">913667</data>
    </edge>
    <edge source="EGY" target="SAU">
      <data key="d0">15938533</data>
    </edge>
    <edge source="EGY" target="SEN">
      <data key="d0">489735</data>
    </edge>
    <edge source="EGY" target="IND">
      <data key="d0">1525912</data>
    </edge>
    <edge source="EGY" target="ZAF">
      <data key="d0">4685637</data>
    </edge>
    <edge source="EGY" target="ESP">
      <data key="d0">438093</data>
    </edge>
    <edge source="EGY" target="TGO">
      <data key="d0">163310</data>
    </edge>
    <edge source="EGY" target="ARE">
      <data key="d0">1970094</data>
    </edge>
    <edge source="EGY" target="TUN">
      <data key="d0">1465194</data>
    </edge>
    <edge source="EGY" target="TUR">
      <data key="d0">803503</data>
    </edge>
    <edge source="EGY" target="UGA">
      <data key="d0">477105</data>
    </edge>
    <edge source="EGY" target="GBR">
      <data key="d0">966069</data>
    </edge>
    <edge source="EGY" target="TZA">
      <data key="d0">1134914</data>
    </edge>
    <edge source="EGY" target="USA">
      <data key="d0">507330</data>
    </edge>
    <edge source="GBR" target="ALB">
      <data key="d0">171687</data>
    </edge>
    <edge source="GBR" target="DZA">
      <data key="d0">3067068</data>
    </edge>
    <edge source="GBR" target="AZE">
      <data key="d0">1355343</data>
    </edge>
    <edge source="GBR" target="ARG">
      <data key="d0">2876059</data>
    </edge>
    <edge source="GBR" target="AUS">
      <data key="d0">36841038</data>
    </edge>
    <edge source="GBR" target="AUT">
      <data key="d0">80298157</data>
    </edge>
    <edge source="GBR" target="ARM">
      <data key="d0">290419</data>
    </edge>
    <edge source="GBR" target="BEL">
      <data key="d0">119684089</data>
    </edge>
    <edge source="GBR" target="BOL">
      <data key="d0">14125</data>
    </edge>
    <edge source="GBR" target="BRA">
      <data key="d0">46304696</data>
    </edge>
    <edge source="GBR" target="BGR">
      <data key="d0">13896470</data>
    </edge>
    <edge source="GBR" target="BLR">
      <data key="d0">1088264</data>
    </edge>
    <edge source="GBR" target="KHM">
      <data key="d0">491069</data>
    </edge>
    <edge source="GBR" target="CMR">
      <data key="d0">1504428</data>
    </edge>
    <edge source="GBR" target="CAN">
      <data key="d0">12298093</data>
    </edge>
    <edge source="GBR" target="LKA">
      <data key="d0">5774203</data>
    </edge>
    <edge source="GBR" target="CHL">
      <data key="d0">4498526</data>
    </edge>
    <edge source="GBR" target="CHN">
      <data key="d0">80836497</data>
    </edge>
    <edge source="GBR" target="COL">
      <data key="d0">8373827</data>
    </edge>
    <edge source="GBR" target="CRI">
      <data key="d0">440423</data>
    </edge>
    <edge source="GBR" target="HRV">
      <data key="d0">3259205</data>
    </edge>
    <edge source="GBR" target="CZE">
      <data key="d0">32221633</data>
    </edge>
    <edge source="GBR" target="BEN">
      <data key="d0">829673</data>
    </edge>
    <edge source="GBR" target="DNK">
      <data key="d0">26887443</data>
    </edge>
    <edge source="GBR" target="ECU">
      <data key="d0">2845053</data>
    </edge>
    <edge source="GBR" target="SLV">
      <data key="d0">90337</data>
    </edge>
    <edge source="GBR" target="ETH">
      <data key="d0">1224557</data>
    </edge>
    <edge source="GBR" target="EST">
      <data key="d0">2460958</data>
    </edge>
    <edge source="GBR" target="FIN">
      <data key="d0">19363368</data>
    </edge>
    <edge source="GBR" target="FRA">
      <data key="d0">208943114</data>
    </edge>
    <edge source="GBR" target="GEO">
      <data key="d0">190232</data>
    </edge>
    <edge source="GBR" target="GMB">
      <data key="d0">218936</data>
    </edge>
    <edge source="GBR" target="PSE">
      <data key="d0">14240</data>
    </edge>
    <edge source="GBR" target="DEU">
      <data key="d0">383468301</data>
    </edge>
    <edge source="GBR" target="GHA">
      <data key="d0">14820933</data>
    </edge>
    <edge source="GBR" target="GRC">
      <data key="d0">25555701</data>
    </edge>
    <edge source="GBR" target="GTM">
      <data key="d0">337586</data>
    </edge>
    <edge source="GBR" target="HND">
      <data key="d0">405034</data>
    </edge>
    <edge source="GBR" target="HKG">
      <data key="d0">39549200</data>
    </edge>
    <edge source="GBR" target="HUN">
      <data key="d0">14442412</data>
    </edge>
    <edge source="GBR" target="IDN">
      <data key="d0">12976382</data>
    </edge>
    <edge source="GBR" target="IRL">
      <data key="d0">147482638</data>
    </edge>
    <edge source="GBR" target="ISR">
      <data key="d0">21140221</data>
    </edge>
    <edge source="GBR" target="ITA">
      <data key="d0">161224321</data>
    </edge>
    <edge source="GBR" target="CIV">
      <data key="d0">857789</data>
    </edge>
    <edge source="GBR" target="JAM">
      <data key="d0">239451</data>
    </edge>
    <edge source="GBR" target="JPN">
      <data key="d0">42047249</data>
    </edge>
    <edge source="GBR" target="KAZ">
      <data key="d0">1571551</data>
    </edge>
    <edge source="GBR" target="JOR">
      <data key="d0">10312270</data>
    </edge>
    <edge source="GBR" target="KOR">
      <data key="d0">29545043</data>
    </edge>
    <edge source="GBR" target="KGZ">
      <data key="d0">396680</data>
    </edge>
    <edge source="GBR" target="LBN">
      <data key="d0">4383672</data>
    </edge>
    <edge source="GBR" target="LVA">
      <data key="d0">2964532</data>
    </edge>
    <edge source="GBR" target="LTU">
      <data key="d0">4640156</data>
    </edge>
    <edge source="GBR" target="MDG">
      <data key="d0">175098</data>
    </edge>
    <edge source="GBR" target="MWI">
      <data key="d0">16232</data>
    </edge>
    <edge source="GBR" target="MYS">
      <data key="d0">13862289</data>
    </edge>
    <edge source="GBR" target="MRT">
      <data key="d0">76117</data>
    </edge>
    <edge source="GBR" target="MUS">
      <data key="d0">1330315</data>
    </edge>
    <edge source="GBR" target="MEX">
      <data key="d0">16212101</data>
    </edge>
    <edge source="GBR" target="MDA">
      <data key="d0">25680</data>
    </edge>
    <edge source="GBR" target="MAR">
      <data key="d0">2540085</data>
    </edge>
    <edge source="GBR" target="MOZ">
      <data key="d0">18849</data>
    </edge>
    <edge source="GBR" target="OMN">
      <data key="d0">2477461</data>
    </edge>
    <edge source="GBR" target="NAM">
      <data key="d0">15067</data>
    </edge>
    <edge source="GBR" target="NLD">
      <data key="d0">211891385</data>
    </edge>
    <edge source="GBR" target="NZL">
      <data key="d0">5430922</data>
    </edge>
    <edge source="GBR" target="NIC">
      <data key="d0">58287</data>
    </edge>
    <edge source="GBR" target="NOR">
      <data key="d0">49476603</data>
    </edge>
    <edge source="GBR" target="PAK">
      <data key="d0">7896114</data>
    </edge>
    <edge source="GBR" target="PAN">
      <data key="d0">2766926</data>
    </edge>
    <edge source="GBR" target="PER">
      <data key="d0">2943638</data>
    </edge>
    <edge source="GBR" target="PHL">
      <data key="d0">2904442</data>
    </edge>
    <edge source="GBR" target="POL">
      <data key="d0">119529360</data>
    </edge>
    <edge source="GBR" target="PRT">
      <data key="d0">16483191</data>
    </edge>
    <edge source="GBR" target="ROU">
      <data key="d0">11075545</data>
    </edge>
    <edge source="GBR" target="RUS">
      <data key="d0">109059569</data>
    </edge>
    <edge source="GBR" target="SAU">
      <data key="d0">60155327</data>
    </edge>
    <edge source="GBR" target="SEN">
      <data key="d0">872536</data>
    </edge>
    <edge source="GBR" target="SRB">
      <data key="d0">6876566</data>
    </edge>
    <edge source="GBR" target="IND">
      <data key="d0">27462500</data>
    </edge>
    <edge source="GBR" target="SGP">
      <data key="d0">22859412</data>
    </edge>
    <edge source="GBR" target="SVK">
      <data key="d0">10002200</data>
    </edge>
    <edge source="GBR" target="VNM">
      <data key="d0">17096332</data>
    </edge>
    <edge source="GBR" target="SVN">
      <data key="d0">5467033</data>
    </edge>
    <edge source="GBR" target="ZAF">
      <data key="d0">42776438</data>
    </edge>
    <edge source="GBR" target="ZWE">
      <data key="d0">89932</data>
    </edge>
    <edge source="GBR" target="ESP">
      <data key="d0">144671705</data>
    </edge>
    <edge source="GBR" target="SWE">
      <data key="d0">64365406</data>
    </edge>
    <edge source="GBR" target="CHE">
      <data key="d0">34729710</data>
    </edge>
    <edge source="GBR" target="THA">
      <data key="d0">15693959</data>
    </edge>
    <edge source="GBR" target="TGO">
      <data key="d0">721192</data>
    </edge>
    <edge source="GBR" target="ARE">
      <data key="d0">33852476</data>
    </edge>
    <edge source="GBR" target="TUN">
      <data key="d0">3253536</data>
    </edge>
    <edge source="GBR" target="TUR">
      <data key="d0">78645301</data>
    </edge>
    <edge source="GBR" target="UGA">
      <data key="d0">362966</data>
    </edge>
    <edge source="GBR" target="UKR">
      <data key="d0">16150661</data>
    </edge>
    <edge source="GBR" target="MKD">
      <data key="d0">4178031</data>
    </edge>
    <edge source="GBR" target="EGY">
      <data key="d0">15333711</data>
    </edge>
    <edge source="GBR" target="TZA">
      <data key="d0">2014172</data>
    </edge>
    <edge source="GBR" target="USA">
      <data key="d0">159461488</data>
    </edge>
    <edge source="GBR" target="BFA">
      <data key="d0">235295</data>
    </edge>
    <edge source="GBR" target="URY">
      <data key="d0">1814585</data>
    </edge>
    <edge source="USA" target="ALB">
      <data key="d0">234383</data>
    </edge>
    <edge source="USA" target="DZA">
      <data key="d0">2726956</data>
    </edge>
    <edge source="USA" target="AZE">
      <data key="d0">279661</data>
    </edge>
    <edge source="USA" target="ARG">
      <data key="d0">111558575</data>
    </edge>
    <edge source="USA" target="AUS">
      <data key="d0">92120778</data>
    </edge>
    <edge source="USA" target="AUT">
      <data key="d0">5881199</data>
    </edge>
    <edge source="USA" target="ARM">
      <data key="d0">596899</data>
    </edge>
    <edge source="USA" target="BEL">
      <data key="d0">532393913</data>
    </edge>
    <edge source="USA" target="BOL">
      <data key="d0">2769133</data>
    </edge>
    <edge source="USA" target="BWA">
      <data key="d0">47039</data>
    </edge>
    <edge source="USA" target="BRA">
      <data key="d0">298458165</data>
    </edge>
    <edge source="USA" target="BGR">
      <data key="d0">873646</data>
    </edge>
    <edge source="USA" target="BLR">
      <data key="d0">372311</data>
    </edge>
    <edge source="USA" target="KHM">
      <data key="d0">87405</data>
    </edge>
    <edge source="USA" target="CMR">
      <data key="d0">337518</data>
    </edge>
    <edge source="USA" target="CAN">
      <data key="d0">2159478291</data>
    </edge>
    <edge source="USA" target="LKA">
      <data key="d0">2817843</data>
    </edge>
    <edge source="USA" target="CHL">
      <data key="d0">84754075</data>
    </edge>
    <edge source="USA" target="CHN">
      <data key="d0">581771609</data>
    </edge>
    <edge source="USA" target="COL">
      <data key="d0">101136553</data>
    </edge>
    <edge source="USA" target="CRI">
      <data key="d0">32582700</data>
    </edge>
    <edge source="USA" target="HRV">
      <data key="d0">293503</data>
    </edge>
    <edge source="USA" target="CZE">
      <data key="d0">2764726</data>
    </edge>
    <edge source="USA" target="DNK">
      <data key="d0">8199328</data>
    </edge>
    <edge source="USA" target="ECU">
      <data key="d0">34018917</data>
    </edge>
    <edge source="USA" target="SLV">
      <data key="d0">26499962</data>
    </edge>
    <edge source="USA" target="ETH">
      <data key="d0">67085</data>
    </edge>
    <edge source="USA" target="EST">
      <data key="d0">1683406</data>
    </edge>
    <edge source="USA" target="FIN">
      <data key="d0">2534557</data>
    </edge>
    <edge source="USA" target="FRA">
      <data key="d0">60167685</data>
    </edge>
    <edge source="USA" target="GEO">
      <data key="d0">657582</data>
    </edge>
    <edge source="USA" target="DEU">
      <data key="d0">167162704</data>
    </edge>
    <edge source="USA" target="GHA">
      <data key="d0">3893843</data>
    </edge>
    <edge source="USA" target="GRC">
      <data key="d0">1615884</data>
    </edge>
    <edge source="USA" target="GTM">
      <data key="d0">33393906</data>
    </edge>
    <edge source="USA" target="HND">
      <data key="d0">16356126</data>
    </edge>
    <edge source="USA" target="HKG">
      <data key="d0">97965153</data>
    </edge>
    <edge source="USA" target="HUN">
      <data key="d0">8282261</data>
    </edge>
    <edge source="USA" target="IDN">
      <data key="d0">21048624</data>
    </edge>
    <edge source="USA" target="IRL">
      <data key="d0">29084955</data>
    </edge>
    <edge source="USA" target="ISR">
      <data key="d0">37173834</data>
    </edge>
    <edge source="USA" target="ITA">
      <data key="d0">36677058</data>
    </edge>
    <edge source="USA" target="CIV">
      <data key="d0">455965</data>
    </edge>
    <edge source="USA" target="JAM">
      <data key="d0">13136969</data>
    </edge>
    <edge source="USA" target="JPN">
      <data key="d0">235465301</data>
    </edge>
    <edge source="USA" target="KAZ">
      <data key="d0">847115</data>
    </edge>
    <edge source="USA" target="JOR">
      <data key="d0">1524916</data>
    </edge>
    <edge source="USA" target="KOR">
      <data key="d0">265205942</data>
    </edge>
    <edge source="USA" target="KGZ">
      <data key="d0">213600</data>
    </edge>
    <edge source="USA" target="LBN">
      <data key="d0">1575130</data>
    </edge>
    <edge source="USA" target="LVA">
      <data key="d0">3654966</data>
    </edge>
    <edge source="USA" target="LTU">
      <data key="d0">1957724</data>
    </edge>
    <edge source="USA" target="MDG">
      <data key="d0">30352</data>
    </edge>
    <edge source="USA" target="MYS">
      <data key="d0">45895987</data>
    </edge>
    <edge source="USA" target="MUS">
      <data key="d0">580511</data>
    </edge>
    <edge source="USA" target="MEX">
      <data key="d0">1185338880</data>
    </edge>
    <edge source="USA" target="MDA">
      <data key="d0">31366</data>
    </edge>
    <edge source="USA" target="MAR">
      <data key="d0">1463631</data>
    </edge>
    <edge source="USA" target="MOZ">
      <data key="d0">133490</data>
    </edge>
    <edge source="USA" target="OMN">
      <data key="d0">1896576</data>
    </edge>
    <edge source="USA" target="NLD">
      <data key="d0">130202017</data>
    </edge>
    <edge source="USA" target="NZL">
      <data key="d0">13142290</data>
    </edge>
    <edge source="USA" target="NIC">
      <data key="d0">5527324</data>
    </edge>
    <edge source="USA" target="NOR">
      <data key="d0">2152963</data>
    </edge>
    <edge source="USA" target="PAK">
      <data key="d0">3199109</data>
    </edge>
    <edge source="USA" target="PAN">
      <data key="d0">31357550</data>
    </edge>
    <edge source="USA" target="PRY">
      <data key="d0">6249327</data>
    </edge>
    <edge source="USA" target="PER">
      <data key="d0">53888710</data>
    </edge>
    <edge source="USA" target="PHL">
      <data key="d0">44952063</data>
    </edge>
    <edge source="USA" target="POL">
      <data key="d0">4599588</data>
    </edge>
    <edge source="USA" target="PRT">
      <data key="d0">2201965</data>
    </edge>
    <edge source="USA" target="ROU">
      <data key="d0">363404</data>
    </edge>
    <edge source="USA" target="RUS">
      <data key="d0">36162760</data>
    </edge>
    <edge source="USA" target="SAU">
      <data key="d0">21530267</data>
    </edge>
    <edge source="USA" target="SEN">
      <data key="d0">15485</data>
    </edge>
    <edge source="USA" target="SRB">
      <data key="d0">503019</data>
    </edge>
    <edge source="USA" target="IND">
      <data key="d0">116463515</data>
    </edge>
    <edge source="USA" target="SGP">
      <data key="d0">246295146</data>
    </edge>
    <edge source="USA" target="SVK">
      <data key="d0">159674</data>
    </edge>
    <edge source="USA" target="VNM">
      <data key="d0">10248287</data>
    </edge>
    <edge source="USA" target="SVN">
      <data key="d0">167766</data>
    </edge>
    <edge source="USA" target="ZAF">
      <data key="d0">19938744</data>
    </edge>
    <edge source="USA" target="ZWE">
      <data key="d0">94352</data>
    </edge>
    <edge source="USA" target="ESP">
      <data key="d0">18883403</data>
    </edge>
    <edge source="USA" target="SWE">
      <data key="d0">2952536</data>
    </edge>
    <edge source="USA" target="CHE">
      <data key="d0">145022168</data>
    </edge>
    <edge source="USA" target="THA">
      <data key="d0">104331171</data>
    </edge>
    <edge source="USA" target="TGO">
      <data key="d0">10513</data>
    </edge>
    <edge source="USA" target="ARE">
      <data key="d0">40718217</data>
    </edge>
    <edge source="USA" target="TUN">
      <data key="d0">138864</data>
    </edge>
    <edge source="USA" target="TUR">
      <data key="d0">16322643</data>
    </edge>
    <edge source="USA" target="UGA">
      <data key="d0">58738</data>
    </edge>
    <edge source="USA" target="UKR">
      <data key="d0">2293314</data>
    </edge>
    <edge source="USA" target="EGY">
      <data key="d0">17902007</data>
    </edge>
    <edge source="USA" target="GBR">
      <data key="d0">148263980</data>
    </edge>
    <edge source="USA" target="TZA">
      <data key="d0">141930</data>
    </edge>
    <edge source="USA" target="URY">
      <data key="d0">30293811</data>
    </edge>
    <edge source="URY" target="ARG">
      <data key="d0">15385973</data>
    </edge>
    <edge source="URY" target="BOL">
      <data key="d0">1101188</data>
    </edge>
    <edge source="URY" target="BRA">
      <data key="d0">15369867</data>
    </edge>
    <edge source="URY" target="CHL">
      <data key="d0">4632711</data>
    </edge>
    <edge source="URY" target="COL">
      <data key="d0">441636</data>
    </edge>
    <edge source="URY" target="CRI">
      <data key="d0">170507</data>
    </edge>
    <edge source="URY" target="ECU">
      <data key="d0">312464</data>
    </edge>
    <edge source="URY" target="GHA">
      <data key="d0">193490</data>
    </edge>
    <edge source="URY" target="GTM">
      <data key="d0">314554</data>
    </edge>
    <edge source="URY" target="HKG">
      <data key="d0">63937</data>
    </edge>
    <edge source="URY" target="IDN">
      <data key="d0">378936</data>
    </edge>
    <edge source="URY" target="ISR">
      <data key="d0">12318</data>
    </edge>
    <edge source="URY" target="LVA">
      <data key="d0">59192</data>
    </edge>
    <edge source="URY" target="MEX">
      <data key="d0">232764</data>
    </edge>
    <edge source="URY" target="PRY">
      <data key="d0">880979</data>
    </edge>
    <edge source="URY" target="PER">
      <data key="d0">418263</data>
    </edge>
    <edge source="URY" target="POL">
      <data key="d0">553439</data>
    </edge>
    <edge source="URY" target="ROU">
      <data key="d0">358235</data>
    </edge>
    <edge source="URY" target="VNM">
      <data key="d0">24592</data>
    </edge>
    <edge source="URY" target="ZAF">
      <data key="d0">763256</data>
    </edge>
    <edge source="URY" target="ESP">
      <data key="d0">151575</data>
    </edge>
    <edge source="URY" target="ARE">
      <data key="d0">51225</data>
    </edge>
    <edge source="URY" target="EGY">
      <data key="d0">14580</data>
    </edge>
    <edge source="ARM" target="GEO">
      <data key="d0">319826</data>
    </edge>
    <edge source="ARM" target="RUS">
      <data key="d0">723813</data>
    </edge>
    <edge source="GEO" target="AZE">
      <data key="d0">1040101</data>
    </edge>
    <edge source="GEO" target="ARM">
      <data key="d0">952315</data>
    </edge>
    <edge source="GEO" target="BEL">
      <data key="d0">24294</data>
    </edge>
    <edge source="GEO" target="FRA">
      <data key="d0">31671</data>
    </edge>
    <edge source="GEO" target="ISR">
      <data key="d0">22847</data>
    </edge>
    <edge source="AUT" target="ALB">
      <data key="d0">296471</data>
    </edge>
    <edge source="AUT" target="DZA">
      <data key="d0">4058797</data>
    </edge>
    <edge source="AUT" target="AZE">
      <data key="d0">233700</data>
    </edge>
    <edge source="AUT" target="ARG">
      <data key="d0">64064</data>
    </edge>
    <edge source="AUT" target="AUS">
      <data key="d0">433644</data>
    </edge>
    <edge source="AUT" target="ARM">
      <data key="d0">75033</data>
    </edge>
    <edge source="AUT" target="BEL">
      <data key="d0">22428240</data>
    </edge>
    <edge source="AUT" target="BRA">
      <data key="d0">1529815</data>
    </edge>
    <edge source="AUT" target="BGR">
      <data key="d0">11616582</data>
    </edge>
    <edge source="AUT" target="BLR">
      <data key="d0">1545547</data>
    </edge>
    <edge source="AUT" target="CAN">
      <data key="d0">424782</data>
    </edge>
    <edge source="AUT" target="LKA">
      <data key="d0">13362</data>
    </edge>
    <edge source="AUT" target="CHL">
      <data key="d0">348144</data>
    </edge>
    <edge source="AUT" target="CHN">
      <data key="d0">7078122</data>
    </edge>
    <edge source="AUT" target="COL">
      <data key="d0">34971</data>
    </edge>
    <edge source="AUT" target="HRV">
      <data key="d0">10343407</data>
    </edge>
    <edge source="AUT" target="CZE">
      <data key="d0">54218708</data>
    </edge>
    <edge source="AUT" target="DNK">
      <data key="d0">724413</data>
    </edge>
    <edge source="AUT" target="ECU">
      <data key="d0">120637</data>
    </edge>
    <edge source="AUT" target="EST">
      <data key="d0">514477</data>
    </edge>
    <edge source="AUT" target="FIN">
      <data key="d0">3001497</data>
    </edge>
    <edge source="AUT" target="FRA">
      <data key="d0">22299359</data>
    </edge>
    <edge source="AUT" target="GEO">
      <data key="d0">60552</data>
    </edge>
    <edge source="AUT" target="DEU">
      <data key="d0">138467012</data>
    </edge>
    <edge source="AUT" target="GRC">
      <data key="d0">1310424</data>
    </edge>
    <edge source="AUT" target="GTM">
      <data key="d0">21082</data>
    </edge>
    <edge source="AUT" target="HKG">
      <data key="d0">793619</data>
    </edge>
    <edge source="AUT" target="HUN">
      <data key="d0">34523396</data>
    </edge>
    <edge source="AUT" target="IDN">
      <data key="d0">148808</data>
    </edge>
    <edge source="AUT" target="IRL">
      <data key="d0">72848</data>
    </edge>
    <edge source="AUT" target="ISR">
      <data key="d0">464246</data>
    </edge>
    <edge source="AUT" target="ITA">
      <data key="d0">47131005</data>
    </edge>
    <edge source="AUT" target="CIV">
      <data key="d0">90850</data>
    </edge>
    <edge source="AUT" target="JPN">
      <data key="d0">4656194</data>
    </edge>
    <edge source="AUT" target="KAZ">
      <data key="d0">773797</data>
    </edge>
    <edge source="AUT" target="JOR">
      <data key="d0">163898</data>
    </edge>
    <edge source="AUT" target="KOR">
      <data key="d0">1488812</data>
    </edge>
    <edge source="AUT" target="LBN">
      <data key="d0">109187</data>
    </edge>
    <edge source="AUT" target="LVA">
      <data key="d0">1251978</data>
    </edge>
    <edge source="AUT" target="LTU">
      <data key="d0">686223</data>
    </edge>
    <edge source="AUT" target="MYS">
      <data key="d0">115997</data>
    </edge>
    <edge source="AUT" target="MEX">
      <data key="d0">716561</data>
    </edge>
    <edge source="AUT" target="MDA">
      <data key="d0">439184</data>
    </edge>
    <edge source="AUT" target="MAR">
      <data key="d0">624112</data>
    </edge>
    <edge source="AUT" target="OMN">
      <data key="d0">25509</data>
    </edge>
    <edge source="AUT" target="NLD">
      <data key="d0">8797567</data>
    </edge>
    <edge source="AUT" target="NZL">
      <data key="d0">23801</data>
    </edge>
    <edge source="AUT" target="NOR">
      <data key="d0">1806005</data>
    </edge>
    <edge source="AUT" target="PAK">
      <data key="d0">62620</data>
    </edge>
    <edge source="AUT" target="PER">
      <data key="d0">21205</data>
    </edge>
    <edge source="AUT" target="PHL">
      <data key="d0">61165</data>
    </edge>
    <edge source="AUT" target="POL">
      <data key="d0">30435044</data>
    </edge>
    <edge source="AUT" target="PRT">
      <data key="d0">1157205</data>
    </edge>
    <edge source="AUT" target="ROU">
      <data key="d0">16311396</data>
    </edge>
    <edge source="AUT" target="RUS">
      <data key="d0">24766566</data>
    </edge>
    <edge source="AUT" target="SAU">
      <data key="d0">351093</data>
    </edge>
    <edge source="AUT" target="SRB">
      <data key="d0">5414475</data>
    </edge>
    <edge source="AUT" target="IND">
      <data key="d0">952929</data>
    </edge>
    <edge source="AUT" target="SGP">
      <data key="d0">277904</data>
    </edge>
    <edge source="AUT" target="SVK">
      <data key="d0">35286801</data>
    </edge>
    <edge source="AUT" target="VNM">
      <data key="d0">60445</data>
    </edge>
    <edge source="AUT" target="SVN">
      <data key="d0">23579343</data>
    </edge>
    <edge source="AUT" target="ZAF">
      <data key="d0">311525</data>
    </edge>
    <edge source="AUT" target="ESP">
      <data key="d0">8175008</data>
    </edge>
    <edge source="AUT" target="SWE">
      <data key="d0">4632675</data>
    </edge>
    <edge source="AUT" target="CHE">
      <data key="d0">22668509</data>
    </edge>
    <edge source="AUT" target="THA">
      <data key="d0">928273</data>
    </edge>
    <edge source="AUT" target="ARE">
      <data key="d0">437205</data>
    </edge>
    <edge source="AUT" target="TUN">
      <data key="d0">879464</data>
    </edge>
    <edge source="AUT" target="TUR">
      <data key="d0">8720870</data>
    </edge>
    <edge source="AUT" target="UKR">
      <data key="d0">4547692</data>
    </edge>
    <edge source="AUT" target="MKD">
      <data key="d0">655630</data>
    </edge>
    <edge source="AUT" target="EGY">
      <data key="d0">1022004</data>
    </edge>
    <edge source="AUT" target="GBR">
      <data key="d0">4976623</data>
    </edge>
    <edge source="AUT" target="USA">
      <data key="d0">4927938</data>
    </edge>
    <edge source="AUT" target="URY">
      <data key="d0">34615</data>
    </edge>
    <edge source="HRV" target="ALB">
      <data key="d0">355757</data>
    </edge>
    <edge source="HRV" target="AUT">
      <data key="d0">1449610</data>
    </edge>
    <edge source="HRV" target="BEL">
      <data key="d0">53806</data>
    </edge>
    <edge source="HRV" target="BLR">
      <data key="d0">152067</data>
    </edge>
    <edge source="HRV" target="CHN">
      <data key="d0">44499</data>
    </edge>
    <edge source="HRV" target="CZE">
      <data key="d0">733262</data>
    </edge>
    <edge source="HRV" target="DNK">
      <data key="d0">64120</data>
    </edge>
    <edge source="HRV" target="FIN">
      <data key="d0">13041</data>
    </edge>
    <edge source="HRV" target="FRA">
      <data key="d0">623822</data>
    </edge>
    <edge source="HRV" target="DEU">
      <data key="d0">404231</data>
    </edge>
    <edge source="HRV" target="GRC">
      <data key="d0">1786609</data>
    </edge>
    <edge source="HRV" target="HKG">
      <data key="d0">59607</data>
    </edge>
    <edge source="HRV" target="HUN">
      <data key="d0">130706</data>
    </edge>
    <edge source="HRV" target="ITA">
      <data key="d0">5007139</data>
    </edge>
    <edge source="HRV" target="LTU">
      <data key="d0">23756</data>
    </edge>
    <edge source="HRV" target="MAR">
      <data key="d0">187549</data>
    </edge>
    <edge source="HRV" target="NLD">
      <data key="d0">34994</data>
    </edge>
    <edge source="HRV" target="PHL">
      <data key="d0">10247</data>
    </edge>
    <edge source="HRV" target="POL">
      <data key="d0">667279</data>
    </edge>
    <edge source="HRV" target="PRT">
      <data key="d0">281306</data>
    </edge>
    <edge source="HRV" target="ROU">
      <data key="d0">149581</data>
    </edge>
    <edge source="HRV" target="RUS">
      <data key="d0">230265</data>
    </edge>
    <edge source="HRV" target="SRB">
      <data key="d0">6598691</data>
    </edge>
    <edge source="HRV" target="SVK">
      <data key="d0">801410</data>
    </edge>
    <edge source="HRV" target="SVN">
      <data key="d0">5855311</data>
    </edge>
    <edge source="HRV" target="CHE">
      <data key="d0">192817</data>
    </edge>
    <edge source="HRV" target="THA">
      <data key="d0">12862</data>
    </edge>
    <edge source="HRV" target="TUN">
      <data key="d0">28580</data>
    </edge>
    <edge source="HRV" target="TUR">
      <data key="d0">6275175</data>
    </edge>
    <edge source="HRV" target="UKR">
      <data key="d0">2134361</data>
    </edge>
    <edge source="HRV" target="MKD">
      <data key="d0">2038905</data>
    </edge>
    <edge source="CZE" target="ALB">
      <data key="d0">20942</data>
    </edge>
    <edge source="CZE" target="DZA">
      <data key="d0">65905</data>
    </edge>
    <edge source="CZE" target="ARG">
      <data key="d0">339165</data>
    </edge>
    <edge source="CZE" target="AUS">
      <data key="d0">81778</data>
    </edge>
    <edge source="CZE" target="AUT">
      <data key="d0">8651647</data>
    </edge>
    <edge source="CZE" target="ARM">
      <data key="d0">119744</data>
    </edge>
    <edge source="CZE" target="BEL">
      <data key="d0">3818477</data>
    </edge>
    <edge source="CZE" target="BRA">
      <data key="d0">593738</data>
    </edge>
    <edge source="CZE" target="BGR">
      <data key="d0">1656645</data>
    </edge>
    <edge source="CZE" target="BLR">
      <data key="d0">3669527</data>
    </edge>
    <edge source="CZE" target="CAN">
      <data key="d0">169503</data>
    </edge>
    <edge source="CZE" target="CHN">
      <data key="d0">1373746</data>
    </edge>
    <edge source="CZE" target="HRV">
      <data key="d0">2071814</data>
    </edge>
    <edge source="CZE" target="DNK">
      <data key="d0">4295136</data>
    </edge>
    <edge source="CZE" target="ECU">
      <data key="d0">66535</data>
    </edge>
    <edge source="CZE" target="SLV">
      <data key="d0">1266164</data>
    </edge>
    <edge source="CZE" target="EST">
      <data key="d0">297040</data>
    </edge>
    <edge source="CZE" target="FIN">
      <data key="d0">3867577</data>
    </edge>
    <edge source="CZE" target="FRA">
      <data key="d0">7484594</data>
    </edge>
    <edge source="CZE" target="GEO">
      <data key="d0">151459</data>
    </edge>
    <edge source="CZE" target="DEU">
      <data key="d0">56628233</data>
    </edge>
    <edge source="CZE" target="GRC">
      <data key="d0">360800</data>
    </edge>
    <edge source="CZE" target="HKG">
      <data key="d0">112422</data>
    </edge>
    <edge source="CZE" target="HUN">
      <data key="d0">16973668</data>
    </edge>
    <edge source="CZE" target="IDN">
      <data key="d0">726405</data>
    </edge>
    <edge source="CZE" target="IRL">
      <data key="d0">75126</data>
    </edge>
    <edge source="CZE" target="ISR">
      <data key="d0">1015592</data>
    </edge>
    <edge source="CZE" target="ITA">
      <data key="d0">27226026</data>
    </edge>
    <edge source="CZE" target="JPN">
      <data key="d0">22164</data>
    </edge>
    <edge source="CZE" target="KAZ">
      <data key="d0">104964</data>
    </edge>
    <edge source="CZE" target="JOR">
      <data key="d0">439285</data>
    </edge>
    <edge source="CZE" target="KOR">
      <data key="d0">1820710</data>
    </edge>
    <edge source="CZE" target="KGZ">
      <data key="d0">35517</data>
    </edge>
    <edge source="CZE" target="LBN">
      <data key="d0">79457</data>
    </edge>
    <edge source="CZE" target="LVA">
      <data key="d0">827439</data>
    </edge>
    <edge source="CZE" target="LTU">
      <data key="d0">1503990</data>
    </edge>
    <edge source="CZE" target="MYS">
      <data key="d0">655027</data>
    </edge>
    <edge source="CZE" target="MEX">
      <data key="d0">1403273</data>
    </edge>
    <edge source="CZE" target="MDA">
      <data key="d0">138649</data>
    </edge>
    <edge source="CZE" target="MAR">
      <data key="d0">82534</data>
    </edge>
    <edge source="CZE" target="NLD">
      <data key="d0">3110002</data>
    </edge>
    <edge source="CZE" target="NOR">
      <data key="d0">1043373</data>
    </edge>
    <edge source="CZE" target="PAK">
      <data key="d0">124854</data>
    </edge>
    <edge source="CZE" target="PER">
      <data key="d0">38652</data>
    </edge>
    <edge source="CZE" target="POL">
      <data key="d0">39280824</data>
    </edge>
    <edge source="CZE" target="PRT">
      <data key="d0">1252175</data>
    </edge>
    <edge source="CZE" target="ROU">
      <data key="d0">4917230</data>
    </edge>
    <edge source="CZE" target="RUS">
      <data key="d0">21829620</data>
    </edge>
    <edge source="CZE" target="SAU">
      <data key="d0">608746</data>
    </edge>
    <edge source="CZE" target="SRB">
      <data key="d0">3688144</data>
    </edge>
    <edge source="CZE" target="IND">
      <data key="d0">9797354</data>
    </edge>
    <edge source="CZE" target="SGP">
      <data key="d0">763770</data>
    </edge>
    <edge source="CZE" target="SVK">
      <data key="d0">106136240</data>
    </edge>
    <edge source="CZE" target="VNM">
      <data key="d0">434988</data>
    </edge>
    <edge source="CZE" target="SVN">
      <data key="d0">3821851</data>
    </edge>
    <edge source="CZE" target="ZAF">
      <data key="d0">257436</data>
    </edge>
    <edge source="CZE" target="ESP">
      <data key="d0">12138391</data>
    </edge>
    <edge source="CZE" target="SWE">
      <data key="d0">2215017</data>
    </edge>
    <edge source="CZE" target="CHE">
      <data key="d0">4995415</data>
    </edge>
    <edge source="CZE" target="THA">
      <data key="d0">736452</data>
    </edge>
    <edge source="CZE" target="ARE">
      <data key="d0">646091</data>
    </edge>
    <edge source="CZE" target="TUR">
      <data key="d0">3103406</data>
    </edge>
    <edge source="CZE" target="UKR">
      <data key="d0">13460136</data>
    </edge>
    <edge source="CZE" target="MKD">
      <data key="d0">205428</data>
    </edge>
    <edge source="CZE" target="EGY">
      <data key="d0">232526</data>
    </edge>
    <edge source="CZE" target="GBR">
      <data key="d0">9326755</data>
    </edge>
    <edge source="CZE" target="TZA">
      <data key="d0">295939</data>
    </edge>
    <edge source="CZE" target="USA">
      <data key="d0">15926119</data>
    </edge>
    <edge source="IRL" target="DZA">
      <data key="d0">89086</data>
    </edge>
    <edge source="IRL" target="AZE">
      <data key="d0">35520</data>
    </edge>
    <edge source="IRL" target="AUS">
      <data key="d0">109412</data>
    </edge>
    <edge source="IRL" target="AUT">
      <data key="d0">139426</data>
    </edge>
    <edge source="IRL" target="BEL">
      <data key="d0">5763574</data>
    </edge>
    <edge source="IRL" target="BRA">
      <data key="d0">522559</data>
    </edge>
    <edge source="IRL" target="BGR">
      <data key="d0">508612</data>
    </edge>
    <edge source="IRL" target="KHM">
      <data key="d0">31529</data>
    </edge>
    <edge source="IRL" target="CAN">
      <data key="d0">64803</data>
    </edge>
    <edge source="IRL" target="LKA">
      <data key="d0">16798</data>
    </edge>
    <edge source="IRL" target="CHL">
      <data key="d0">78149</data>
    </edge>
    <edge source="IRL" target="CHN">
      <data key="d0">2508947</data>
    </edge>
    <edge source="IRL" target="HRV">
      <data key="d0">31943</data>
    </edge>
    <edge source="IRL" target="CZE">
      <data key="d0">1886253</data>
    </edge>
    <edge source="IRL" target="DNK">
      <data key="d0">888160</data>
    </edge>
    <edge source="IRL" target="SLV">
      <data key="d0">13084</data>
    </edge>
    <edge source="IRL" target="EST">
      <data key="d0">57974</data>
    </edge>
    <edge source="IRL" target="FIN">
      <data key="d0">540613</data>
    </edge>
    <edge source="IRL" target="FRA">
      <data key="d0">3836274</data>
    </edge>
    <edge source="IRL" target="DEU">
      <data key="d0">10950903</data>
    </edge>
    <edge source="IRL" target="GHA">
      <data key="d0">400899</data>
    </edge>
    <edge source="IRL" target="GRC">
      <data key="d0">226535</data>
    </edge>
    <edge source="IRL" target="HUN">
      <data key="d0">595315</data>
    </edge>
    <edge source="IRL" target="IDN">
      <data key="d0">153871</data>
    </edge>
    <edge source="IRL" target="ISR">
      <data key="d0">3015165</data>
    </edge>
    <edge source="IRL" target="ITA">
      <data key="d0">4931431</data>
    </edge>
    <edge source="IRL" target="JPN">
      <data key="d0">273474</data>
    </edge>
    <edge source="IRL" target="JOR">
      <data key="d0">146867</data>
    </edge>
    <edge source="IRL" target="KOR">
      <data key="d0">586236</data>
    </edge>
    <edge source="IRL" target="LBN">
      <data key="d0">23711</data>
    </edge>
    <edge source="IRL" target="LTU">
      <data key="d0">133516</data>
    </edge>
    <edge source="IRL" target="MYS">
      <data key="d0">29636</data>
    </edge>
    <edge source="IRL" target="MEX">
      <data key="d0">120886</data>
    </edge>
    <edge source="IRL" target="MDA">
      <data key="d0">25947</data>
    </edge>
    <edge source="IRL" target="MAR">
      <data key="d0">35070</data>
    </edge>
    <edge source="IRL" target="OMN">
      <data key="d0">20446</data>
    </edge>
    <edge source="IRL" target="NLD">
      <data key="d0">2615337</data>
    </edge>
    <edge source="IRL" target="NZL">
      <data key="d0">711025</data>
    </edge>
    <edge source="IRL" target="NOR">
      <data key="d0">815848</data>
    </edge>
    <edge source="IRL" target="PHL">
      <data key="d0">19077</data>
    </edge>
    <edge source="IRL" target="POL">
      <data key="d0">1706672</data>
    </edge>
    <edge source="IRL" target="PRT">
      <data key="d0">165243</data>
    </edge>
    <edge source="IRL" target="ROU">
      <data key="d0">336594</data>
    </edge>
    <edge source="IRL" target="RUS">
      <data key="d0">752701</data>
    </edge>
    <edge source="IRL" target="SAU">
      <data key="d0">181572</data>
    </edge>
    <edge source="IRL" target="SRB">
      <data key="d0">28603</data>
    </edge>
    <edge source="IRL" target="IND">
      <data key="d0">462824</data>
    </edge>
    <edge source="IRL" target="SGP">
      <data key="d0">5676159</data>
    </edge>
    <edge source="IRL" target="SVK">
      <data key="d0">247432</data>
    </edge>
    <edge source="IRL" target="VNM">
      <data key="d0">301575</data>
    </edge>
    <edge source="IRL" target="ZAF">
      <data key="d0">186762</data>
    </edge>
    <edge source="IRL" target="ESP">
      <data key="d0">12437708</data>
    </edge>
    <edge source="IRL" target="SWE">
      <data key="d0">4203438</data>
    </edge>
    <edge source="IRL" target="CHE">
      <data key="d0">693806</data>
    </edge>
    <edge source="IRL" target="THA">
      <data key="d0">99684</data>
    </edge>
    <edge source="IRL" target="ARE">
      <data key="d0">505175</data>
    </edge>
    <edge source="IRL" target="TUR">
      <data key="d0">1407848</data>
    </edge>
    <edge source="IRL" target="UGA">
      <data key="d0">353344</data>
    </edge>
    <edge source="IRL" target="UKR">
      <data key="d0">19062</data>
    </edge>
    <edge source="IRL" target="EGY">
      <data key="d0">86630</data>
    </edge>
    <edge source="IRL" target="GBR">
      <data key="d0">50490166</data>
    </edge>
    <edge source="IRL" target="TZA">
      <data key="d0">82605</data>
    </edge>
    <edge source="IRL" target="USA">
      <data key="d0">77522488</data>
    </edge>
    <edge source="CIV" target="CMR">
      <data key="d0">387311</data>
    </edge>
    <edge source="CIV" target="CAF">
      <data key="d0">54049</data>
    </edge>
    <edge source="CIV" target="BEN">
      <data key="d0">106206</data>
    </edge>
    <edge source="CIV" target="FRA">
      <data key="d0">58673</data>
    </edge>
    <edge source="CIV" target="GHA">
      <data key="d0">5330982</data>
    </edge>
    <edge source="CIV" target="GRC">
      <data key="d0">13651</data>
    </edge>
    <edge source="CIV" target="ITA">
      <data key="d0">70905</data>
    </edge>
    <edge source="CIV" target="LBN">
      <data key="d0">18018</data>
    </edge>
    <edge source="CIV" target="MRT">
      <data key="d0">89865</data>
    </edge>
    <edge source="CIV" target="MEX">
      <data key="d0">80446</data>
    </edge>
    <edge source="CIV" target="NLD">
      <data key="d0">22711</data>
    </edge>
    <edge source="CIV" target="NER">
      <data key="d0">130711</data>
    </edge>
    <edge source="CIV" target="SEN">
      <data key="d0">1011252</data>
    </edge>
    <edge source="CIV" target="ESP">
      <data key="d0">36896</data>
    </edge>
    <edge source="CIV" target="TGO">
      <data key="d0">837387</data>
    </edge>
    <edge source="CIV" target="USA">
      <data key="d0">83150</data>
    </edge>
    <edge source="CIV" target="BFA">
      <data key="d0">2282862</data>
    </edge>
    <edge source="KAZ" target="AZE">
      <data key="d0">14200</data>
    </edge>
    <edge source="KAZ" target="BLR">
      <data key="d0">38990</data>
    </edge>
    <edge source="KAZ" target="GEO">
      <data key="d0">151000</data>
    </edge>
    <edge source="KAZ" target="KGZ">
      <data key="d0">8657200</data>
    </edge>
    <edge source="KAZ" target="LTU">
      <data key="d0">28500</data>
    </edge>
    <edge source="KAZ" target="RUS">
      <data key="d0">1292560</data>
    </edge>
    <edge source="KAZ" target="ARE">
      <data key="d0">80000</data>
    </edge>
    <edge source="JOR" target="DZA">
      <data key="d0">246451</data>
    </edge>
    <edge source="JOR" target="PSE">
      <data key="d0">6933930</data>
    </edge>
    <edge source="JOR" target="DEU">
      <data key="d0">22052</data>
    </edge>
    <edge source="JOR" target="ISR">
      <data key="d0">31363</data>
    </edge>
    <edge source="JOR" target="LBN">
      <data key="d0">4785149</data>
    </edge>
    <edge source="JOR" target="MRT">
      <data key="d0">112839</data>
    </edge>
    <edge source="JOR" target="MUS">
      <data key="d0">11835</data>
    </edge>
    <edge source="JOR" target="OMN">
      <data key="d0">59269</data>
    </edge>
    <edge source="JOR" target="RUS">
      <data key="d0">20644</data>
    </edge>
    <edge source="JOR" target="SAU">
      <data key="d0">9780602</data>
    </edge>
    <edge source="JOR" target="VNM">
      <data key="d0">53525</data>
    </edge>
    <edge source="JOR" target="THA">
      <data key="d0">28004</data>
    </edge>
    <edge source="JOR" target="ARE">
      <data key="d0">1911312</data>
    </edge>
    <edge source="JOR" target="TUR">
      <data key="d0">373851</data>
    </edge>
    <edge source="JOR" target="UKR">
      <data key="d0">468428</data>
    </edge>
    <edge source="JOR" target="EGY">
      <data key="d0">1743695</data>
    </edge>
    <edge source="JOR" target="GBR">
      <data key="d0">236682</data>
    </edge>
    <edge source="JOR" target="TZA">
      <data key="d0">71200</data>
    </edge>
    <edge source="JOR" target="USA">
      <data key="d0">44841</data>
    </edge>
    <edge source="LTU" target="AZE">
      <data key="d0">17032</data>
    </edge>
    <edge source="LTU" target="BEL">
      <data key="d0">344922</data>
    </edge>
    <edge source="LTU" target="BGR">
      <data key="d0">16869</data>
    </edge>
    <edge source="LTU" target="BLR">
      <data key="d0">33920259</data>
    </edge>
    <edge source="LTU" target="DNK">
      <data key="d0">31549</data>
    </edge>
    <edge source="LTU" target="EST">
      <data key="d0">4018103</data>
    </edge>
    <edge source="LTU" target="FIN">
      <data key="d0">283839</data>
    </edge>
    <edge source="LTU" target="FRA">
      <data key="d0">31584</data>
    </edge>
    <edge source="LTU" target="DEU">
      <data key="d0">525044</data>
    </edge>
    <edge source="LTU" target="HUN">
      <data key="d0">13818</data>
    </edge>
    <edge source="LTU" target="IRL">
      <data key="d0">30952</data>
    </edge>
    <edge source="LTU" target="ITA">
      <data key="d0">40042</data>
    </edge>
    <edge source="LTU" target="JPN">
      <data key="d0">21440</data>
    </edge>
    <edge source="LTU" target="KAZ">
      <data key="d0">14032279</data>
    </edge>
    <edge source="LTU" target="KGZ">
      <data key="d0">706545</data>
    </edge>
    <edge source="LTU" target="LVA">
      <data key="d0">8969678</data>
    </edge>
    <edge source="LTU" target="MDA">
      <data key="d0">180586</data>
    </edge>
    <edge source="LTU" target="NLD">
      <data key="d0">139154</data>
    </edge>
    <edge source="LTU" target="NOR">
      <data key="d0">368628</data>
    </edge>
    <edge source="LTU" target="PAN">
      <data key="d0">11812</data>
    </edge>
    <edge source="LTU" target="POL">
      <data key="d0">1987190</data>
    </edge>
    <edge source="LTU" target="PRT">
      <data key="d0">11693</data>
    </edge>
    <edge source="LTU" target="ROU">
      <data key="d0">491880</data>
    </edge>
    <edge source="LTU" target="RUS">
      <data key="d0">65790726</data>
    </edge>
    <edge source="LTU" target="SVK">
      <data key="d0">107475</data>
    </edge>
    <edge source="LTU" target="ESP">
      <data key="d0">39560</data>
    </edge>
    <edge source="LTU" target="SWE">
      <data key="d0">86950</data>
    </edge>
    <edge source="LTU" target="UKR">
      <data key="d0">7435137</data>
    </edge>
    <edge source="LTU" target="GBR">
      <data key="d0">676980</data>
    </edge>
    <edge source="MUS" target="FRA">
      <data key="d0">1460781</data>
    </edge>
    <edge source="MUS" target="MDG">
      <data key="d0">730329</data>
    </edge>
    <edge source="MUS" target="MOZ">
      <data key="d0">99743</data>
    </edge>
    <edge source="MUS" target="PAN">
      <data key="d0">32077</data>
    </edge>
    <edge source="MUS" target="IND">
      <data key="d0">10386</data>
    </edge>
    <edge source="MUS" target="ZAF">
      <data key="d0">20903</data>
    </edge>
    <edge source="OMN" target="ITA">
      <data key="d0">75423</data>
    </edge>
    <edge source="OMN" target="JOR">
      <data key="d0">62692</data>
    </edge>
    <edge source="OMN" target="SAU">
      <data key="d0">949324</data>
    </edge>
    <edge source="OMN" target="IND">
      <data key="d0">236218</data>
    </edge>
    <edge source="OMN" target="ARE">
      <data key="d0">27948390</data>
    </edge>
    <edge source="PHL" target="DZA">
      <data key="d0">80860</data>
    </edge>
    <edge source="PHL" target="AUS">
      <data key="d0">170924</data>
    </edge>
    <edge source="PHL" target="AUT">
      <data key="d0">4834901</data>
    </edge>
    <edge source="PHL" target="BEL">
      <data key="d0">547505</data>
    </edge>
    <edge source="PHL" target="BRA">
      <data key="d0">782893</data>
    </edge>
    <edge source="PHL" target="KHM">
      <data key="d0">41997</data>
    </edge>
    <edge source="PHL" target="CAN">
      <data key="d0">95617</data>
    </edge>
    <edge source="PHL" target="CHN">
      <data key="d0">557062</data>
    </edge>
    <edge source="PHL" target="CZE">
      <data key="d0">27724</data>
    </edge>
    <edge source="PHL" target="DEU">
      <data key="d0">108568</data>
    </edge>
    <edge source="PHL" target="HKG">
      <data key="d0">30991578</data>
    </edge>
    <edge source="PHL" target="IDN">
      <data key="d0">3121428</data>
    </edge>
    <edge source="PHL" target="ISR">
      <data key="d0">74040</data>
    </edge>
    <edge source="PHL" target="ITA">
      <data key="d0">20940</data>
    </edge>
    <edge source="PHL" target="JPN">
      <data key="d0">2951285</data>
    </edge>
    <edge source="PHL" target="KOR">
      <data key="d0">1457705</data>
    </edge>
    <edge source="PHL" target="MYS">
      <data key="d0">2185742</data>
    </edge>
    <edge source="PHL" target="MEX">
      <data key="d0">25639</data>
    </edge>
    <edge source="PHL" target="NLD">
      <data key="d0">103817</data>
    </edge>
    <edge source="PHL" target="PAK">
      <data key="d0">24492</data>
    </edge>
    <edge source="PHL" target="RUS">
      <data key="d0">103324</data>
    </edge>
    <edge source="PHL" target="SAU">
      <data key="d0">55130</data>
    </edge>
    <edge source="PHL" target="IND">
      <data key="d0">5738349</data>
    </edge>
    <edge source="PHL" target="SGP">
      <data key="d0">599142</data>
    </edge>
    <edge source="PHL" target="VNM">
      <data key="d0">1695381</data>
    </edge>
    <edge source="PHL" target="ZAF">
      <data key="d0">6798096</data>
    </edge>
    <edge source="PHL" target="SWE">
      <data key="d0">192178</data>
    </edge>
    <edge source="PHL" target="THA">
      <data key="d0">1992449</data>
    </edge>
    <edge source="PHL" target="ARE">
      <data key="d0">41557</data>
    </edge>
    <edge source="PHL" target="GBR">
      <data key="d0">31251</data>
    </edge>
    <edge source="PHL" target="USA">
      <data key="d0">2025272</data>
    </edge>
    <edge source="SEN" target="BEL">
      <data key="d0">48692</data>
    </edge>
    <edge source="SEN" target="GMB">
      <data key="d0">126951</data>
    </edge>
    <edge source="SEN" target="GRC">
      <data key="d0">43702</data>
    </edge>
    <edge source="SEN" target="ITA">
      <data key="d0">10685</data>
    </edge>
    <edge source="SEN" target="MRT">
      <data key="d0">302577</data>
    </edge>
    <edge source="SEN" target="NLD">
      <data key="d0">38019</data>
    </edge>
    <edge source="SEN" target="NER">
      <data key="d0">21256</data>
    </edge>
    <edge source="SEN" target="PAK">
      <data key="d0">105639</data>
    </edge>
    <edge source="SEN" target="SAU">
      <data key="d0">13766</data>
    </edge>
    <edge source="SEN" target="TGO">
      <data key="d0">23770</data>
    </edge>
    <edge source="SEN" target="GBR">
      <data key="d0">80470</data>
    </edge>
    <edge source="ARE" target="DZA">
      <data key="d0">2137318</data>
    </edge>
    <edge source="ARE" target="AZE">
      <data key="d0">1854057</data>
    </edge>
    <edge source="ARE" target="AUS">
      <data key="d0">94404</data>
    </edge>
    <edge source="ARE" target="ARM">
      <data key="d0">1568293</data>
    </edge>
    <edge source="ARE" target="BEL">
      <data key="d0">4512219</data>
    </edge>
    <edge source="ARE" target="BWA">
      <data key="d0">58485</data>
    </edge>
    <edge source="ARE" target="BGR">
      <data key="d0">12367</data>
    </edge>
    <edge source="ARE" target="BDI">
      <data key="d0">79878</data>
    </edge>
    <edge source="ARE" target="KHM">
      <data key="d0">27664</data>
    </edge>
    <edge source="ARE" target="CMR">
      <data key="d0">4064962</data>
    </edge>
    <edge source="ARE" target="CAN">
      <data key="d0">266227</data>
    </edge>
    <edge source="ARE" target="LKA">
      <data key="d0">1566906</data>
    </edge>
    <edge source="ARE" target="CHL">
      <data key="d0">25732</data>
    </edge>
    <edge source="ARE" target="CHN">
      <data key="d0">750364</data>
    </edge>
    <edge source="ARE" target="BEN">
      <data key="d0">606197</data>
    </edge>
    <edge source="ARE" target="ETH">
      <data key="d0">3093318</data>
    </edge>
    <edge source="ARE" target="FIN">
      <data key="d0">366887</data>
    </edge>
    <edge source="ARE" target="FRA">
      <data key="d0">214307</data>
    </edge>
    <edge source="ARE" target="GEO">
      <data key="d0">324280</data>
    </edge>
    <edge source="ARE" target="GMB">
      <data key="d0">1869829</data>
    </edge>
    <edge source="ARE" target="DEU">
      <data key="d0">606645</data>
    </edge>
    <edge source="ARE" target="GHA">
      <data key="d0">3133451</data>
    </edge>
    <edge source="ARE" target="HKG">
      <data key="d0">667515</data>
    </edge>
    <edge source="ARE" target="IDN">
      <data key="d0">4080977</data>
    </edge>
    <edge source="ARE" target="IRL">
      <data key="d0">108643</data>
    </edge>
    <edge source="ARE" target="ITA">
      <data key="d0">473473</data>
    </edge>
    <edge source="ARE" target="CIV">
      <data key="d0">591797</data>
    </edge>
    <edge source="ARE" target="JAM">
      <data key="d0">89116</data>
    </edge>
    <edge source="ARE" target="JPN">
      <data key="d0">38639</data>
    </edge>
    <edge source="ARE" target="KAZ">
      <data key="d0">1082106</data>
    </edge>
    <edge source="ARE" target="JOR">
      <data key="d0">7165791</data>
    </edge>
    <edge source="ARE" target="KOR">
      <data key="d0">28777</data>
    </edge>
    <edge source="ARE" target="KGZ">
      <data key="d0">474932</data>
    </edge>
    <edge source="ARE" target="LBN">
      <data key="d0">8049417</data>
    </edge>
    <edge source="ARE" target="LTU">
      <data key="d0">18479</data>
    </edge>
    <edge source="ARE" target="MDG">
      <data key="d0">1066721</data>
    </edge>
    <edge source="ARE" target="MWI">
      <data key="d0">150560</data>
    </edge>
    <edge source="ARE" target="MYS">
      <data key="d0">1272586</data>
    </edge>
    <edge source="ARE" target="MRT">
      <data key="d0">399587</data>
    </edge>
    <edge source="ARE" target="MUS">
      <data key="d0">514973</data>
    </edge>
    <edge source="ARE" target="MEX">
      <data key="d0">135740</data>
    </edge>
    <edge source="ARE" target="MAR">
      <data key="d0">989647</data>
    </edge>
    <edge source="ARE" target="MOZ">
      <data key="d0">3932049</data>
    </edge>
    <edge source="ARE" target="OMN">
      <data key="d0">40223937</data>
    </edge>
    <edge source="ARE" target="NLD">
      <data key="d0">485096</data>
    </edge>
    <edge source="ARE" target="NZL">
      <data key="d0">172846</data>
    </edge>
    <edge source="ARE" target="NIC">
      <data key="d0">29007</data>
    </edge>
    <edge source="ARE" target="NER">
      <data key="d0">13054</data>
    </edge>
    <edge source="ARE" target="PAK">
      <data key="d0">6942080</data>
    </edge>
    <edge source="ARE" target="PHL">
      <data key="d0">1559441</data>
    </edge>
    <edge source="ARE" target="POL">
      <data key="d0">273262</data>
    </edge>
    <edge source="ARE" target="RUS">
      <data key="d0">1071837</data>
    </edge>
    <edge source="ARE" target="SAU">
      <data key="d0">38825178</data>
    </edge>
    <edge source="ARE" target="SEN">
      <data key="d0">2574691</data>
    </edge>
    <edge source="ARE" target="IND">
      <data key="d0">5707440</data>
    </edge>
    <edge source="ARE" target="SGP">
      <data key="d0">2132211</data>
    </edge>
    <edge source="ARE" target="VNM">
      <data key="d0">912378</data>
    </edge>
    <edge source="ARE" target="SVN">
      <data key="d0">22403</data>
    </edge>
    <edge source="ARE" target="ZAF">
      <data key="d0">1051330</data>
    </edge>
    <edge source="ARE" target="ZWE">
      <data key="d0">28352</data>
    </edge>
    <edge source="ARE" target="ESP">
      <data key="d0">274560</data>
    </edge>
    <edge source="ARE" target="CHE">
      <data key="d0">92190</data>
    </edge>
    <edge source="ARE" target="THA">
      <data key="d0">2943858</data>
    </edge>
    <edge source="ARE" target="TGO">
      <data key="d0">1056062</data>
    </edge>
    <edge source="ARE" target="TUN">
      <data key="d0">674929</data>
    </edge>
    <edge source="ARE" target="TUR">
      <data key="d0">20640409</data>
    </edge>
    <edge source="ARE" target="UGA">
      <data key="d0">303040</data>
    </edge>
    <edge source="ARE" target="UKR">
      <data key="d0">989738</data>
    </edge>
    <edge source="ARE" target="EGY">
      <data key="d0">17080340</data>
    </edge>
    <edge source="ARE" target="GBR">
      <data key="d0">4769449</data>
    </edge>
    <edge source="ARE" target="TZA">
      <data key="d0">7209233</data>
    </edge>
    <edge source="ARE" target="USA">
      <data key="d0">622167</data>
    </edge>
    <edge source="ARE" target="BFA">
      <data key="d0">281378</data>
    </edge>
    <edge source="ARE" target="URY">
      <data key="d0">10146</data>
    </edge>
    <edge source="TZA" target="BDI">
      <data key="d0">314083</data>
    </edge>
    <edge source="TZA" target="CHN">
      <data key="d0">20529</data>
    </edge>
    <edge source="TZA" target="ETH">
      <data key="d0">325481</data>
    </edge>
    <edge source="TZA" target="ITA">
      <data key="d0">116189</data>
    </edge>
    <edge source="TZA" target="MWI">
      <data key="d0">118497</data>
    </edge>
    <edge source="TZA" target="MEX">
      <data key="d0">61512</data>
    </edge>
    <edge source="TZA" target="MOZ">
      <data key="d0">8772941</data>
    </edge>
    <edge source="TZA" target="PAK">
      <data key="d0">54866</data>
    </edge>
    <edge source="TZA" target="IND">
      <data key="d0">1207640</data>
    </edge>
    <edge source="TZA" target="ZAF">
      <data key="d0">45641</data>
    </edge>
    <edge source="TZA" target="ESP">
      <data key="d0">13654</data>
    </edge>
    <edge source="TZA" target="UGA">
      <data key="d0">24537</data>
    </edge>
    <edge source="TZA" target="EGY">
      <data key="d0">114916</data>
    </edge>
    <edge source="AZE" target="GEO">
      <data key="d0">94144</data>
    </edge>
    <edge source="AZE" target="RUS">
      <data key="d0">287615</data>
    </edge>
    <edge source="BGR" target="ALB">
      <data key="d0">122228</data>
    </edge>
    <edge source="BGR" target="AUT">
      <data key="d0">267170</data>
    </edge>
    <edge source="BGR" target="ARM">
      <data key="d0">182553</data>
    </edge>
    <edge source="BGR" target="BEL">
      <data key="d0">203759</data>
    </edge>
    <edge source="BGR" target="CAN">
      <data key="d0">21056</data>
    </edge>
    <edge source="BGR" target="CHN">
      <data key="d0">44002</data>
    </edge>
    <edge source="BGR" target="HRV">
      <data key="d0">62741</data>
    </edge>
    <edge source="BGR" target="CZE">
      <data key="d0">230361</data>
    </edge>
    <edge source="BGR" target="FRA">
      <data key="d0">389739</data>
    </edge>
    <edge source="BGR" target="GEO">
      <data key="d0">338652</data>
    </edge>
    <edge source="BGR" target="DEU">
      <data key="d0">1721382</data>
    </edge>
    <edge source="BGR" target="GRC">
      <data key="d0">2121601</data>
    </edge>
    <edge source="BGR" target="HUN">
      <data key="d0">258757</data>
    </edge>
    <edge source="BGR" target="ISR">
      <data key="d0">19968</data>
    </edge>
    <edge source="BGR" target="ITA">
      <data key="d0">788157</data>
    </edge>
    <edge source="BGR" target="JPN">
      <data key="d0">266629</data>
    </edge>
    <edge source="BGR" target="JOR">
      <data key="d0">44955</data>
    </edge>
    <edge source="BGR" target="LTU">
      <data key="d0">58281</data>
    </edge>
    <edge source="BGR" target="MDA">
      <data key="d0">594274</data>
    </edge>
    <edge source="BGR" target="NLD">
      <data key="d0">81221</data>
    </edge>
    <edge source="BGR" target="POL">
      <data key="d0">646851</data>
    </edge>
    <edge source="BGR" target="ROU">
      <data key="d0">12761290</data>
    </edge>
    <edge source="BGR" target="RUS">
      <data key="d0">547913</data>
    </edge>
    <edge source="BGR" target="SRB">
      <data key="d0">395780</data>
    </edge>
    <edge source="BGR" target="SVK">
      <data key="d0">96720</data>
    </edge>
    <edge source="BGR" target="ESP">
      <data key="d0">292045</data>
    </edge>
    <edge source="BGR" target="ARE">
      <data key="d0">32745</data>
    </edge>
    <edge source="BGR" target="TUR">
      <data key="d0">607070</data>
    </edge>
    <edge source="BGR" target="UKR">
      <data key="d0">538487</data>
    </edge>
    <edge source="BGR" target="MKD">
      <data key="d0">844095</data>
    </edge>
    <edge source="BGR" target="GBR">
      <data key="d0">2875569</data>
    </edge>
    <edge source="BLR" target="AZE">
      <data key="d0">20900</data>
    </edge>
    <edge source="BLR" target="EST">
      <data key="d0">11482200</data>
    </edge>
    <edge source="BLR" target="GEO">
      <data key="d0">143900</data>
    </edge>
    <edge source="BLR" target="KAZ">
      <data key="d0">4749000</data>
    </edge>
    <edge source="BLR" target="LVA">
      <data key="d0">1243623700</data>
    </edge>
    <edge source="BLR" target="LTU">
      <data key="d0">225575100</data>
    </edge>
    <edge source="BLR" target="MDA">
      <data key="d0">567300</data>
    </edge>
    <edge source="BLR" target="NLD">
      <data key="d0">1299864100</data>
    </edge>
    <edge source="BLR" target="POL">
      <data key="d0">640800</data>
    </edge>
    <edge source="BLR" target="RUS">
      <data key="d0">58462600</data>
    </edge>
    <edge source="BLR" target="UKR">
      <data key="d0">7315400</data>
    </edge>
    <edge source="EST" target="AZE">
      <data key="d0">63131</data>
    </edge>
    <edge source="EST" target="ARM">
      <data key="d0">190384</data>
    </edge>
    <edge source="EST" target="BEL">
      <data key="d0">1166772</data>
    </edge>
    <edge source="EST" target="BRA">
      <data key="d0">728614</data>
    </edge>
    <edge source="EST" target="BGR">
      <data key="d0">259274</data>
    </edge>
    <edge source="EST" target="BLR">
      <data key="d0">7413467</data>
    </edge>
    <edge source="EST" target="CAN">
      <data key="d0">147217</data>
    </edge>
    <edge source="EST" target="COL">
      <data key="d0">29779</data>
    </edge>
    <edge source="EST" target="HRV">
      <data key="d0">275324</data>
    </edge>
    <edge source="EST" target="CZE">
      <data key="d0">380945</data>
    </edge>
    <edge source="EST" target="DNK">
      <data key="d0">3340673</data>
    </edge>
    <edge source="EST" target="FIN">
      <data key="d0">4525164</data>
    </edge>
    <edge source="EST" target="FRA">
      <data key="d0">324999</data>
    </edge>
    <edge source="EST" target="GEO">
      <data key="d0">72155</data>
    </edge>
    <edge source="EST" target="DEU">
      <data key="d0">1200548</data>
    </edge>
    <edge source="EST" target="GHA">
      <data key="d0">15234</data>
    </edge>
    <edge source="EST" target="GRC">
      <data key="d0">191296</data>
    </edge>
    <edge source="EST" target="HUN">
      <data key="d0">66860</data>
    </edge>
    <edge source="EST" target="ITA">
      <data key="d0">142505</data>
    </edge>
    <edge source="EST" target="JPN">
      <data key="d0">388449</data>
    </edge>
    <edge source="EST" target="KAZ">
      <data key="d0">2302448</data>
    </edge>
    <edge source="EST" target="KGZ">
      <data key="d0">137314</data>
    </edge>
    <edge source="EST" target="LVA">
      <data key="d0">26383517</data>
    </edge>
    <edge source="EST" target="LTU">
      <data key="d0">17471819</data>
    </edge>
    <edge source="EST" target="MDA">
      <data key="d0">715245</data>
    </edge>
    <edge source="EST" target="NLD">
      <data key="d0">28671</data>
    </edge>
    <edge source="EST" target="NZL">
      <data key="d0">31393</data>
    </edge>
    <edge source="EST" target="NOR">
      <data key="d0">371563</data>
    </edge>
    <edge source="EST" target="POL">
      <data key="d0">2659889</data>
    </edge>
    <edge source="EST" target="PRT">
      <data key="d0">62668</data>
    </edge>
    <edge source="EST" target="ROU">
      <data key="d0">863773</data>
    </edge>
    <edge source="EST" target="RUS">
      <data key="d0">140153395</data>
    </edge>
    <edge source="EST" target="SRB">
      <data key="d0">14246</data>
    </edge>
    <edge source="EST" target="SVK">
      <data key="d0">270637</data>
    </edge>
    <edge source="EST" target="SVN">
      <data key="d0">151879</data>
    </edge>
    <edge source="EST" target="ESP">
      <data key="d0">65721</data>
    </edge>
    <edge source="EST" target="SWE">
      <data key="d0">13621991</data>
    </edge>
    <edge source="EST" target="CHE">
      <data key="d0">125629</data>
    </edge>
    <edge source="EST" target="TUR">
      <data key="d0">52799</data>
    </edge>
    <edge source="EST" target="UKR">
      <data key="d0">19329665</data>
    </edge>
    <edge source="EST" target="GBR">
      <data key="d0">843515</data>
    </edge>
    <edge source="EST" target="USA">
      <data key="d0">294130</data>
    </edge>
    <edge source="HUN" target="ALB">
      <data key="d0">53023</data>
    </edge>
    <edge source="HUN" target="DZA">
      <data key="d0">105207</data>
    </edge>
    <edge source="HUN" target="AZE">
      <data key="d0">11343</data>
    </edge>
    <edge source="HUN" target="AUT">
      <data key="d0">8904410</data>
    </edge>
    <edge source="HUN" target="BEL">
      <data key="d0">1034279</data>
    </edge>
    <edge source="HUN" target="BGR">
      <data key="d0">2212648</data>
    </edge>
    <edge source="HUN" target="BLR">
      <data key="d0">2872887</data>
    </edge>
    <edge source="HUN" target="CHN">
      <data key="d0">453424</data>
    </edge>
    <edge source="HUN" target="COL">
      <data key="d0">10536</data>
    </edge>
    <edge source="HUN" target="HRV">
      <data key="d0">4883436</data>
    </edge>
    <edge source="HUN" target="CZE">
      <data key="d0">12226733</data>
    </edge>
    <edge source="HUN" target="DNK">
      <data key="d0">428783</data>
    </edge>
    <edge source="HUN" target="EST">
      <data key="d0">16390</data>
    </edge>
    <edge source="HUN" target="FIN">
      <data key="d0">156862</data>
    </edge>
    <edge source="HUN" target="FRA">
      <data key="d0">3732693</data>
    </edge>
    <edge source="HUN" target="GEO">
      <data key="d0">76363</data>
    </edge>
    <edge source="HUN" target="DEU">
      <data key="d0">9646960</data>
    </edge>
    <edge source="HUN" target="GRC">
      <data key="d0">279710</data>
    </edge>
    <edge source="HUN" target="IDN">
      <data key="d0">43788</data>
    </edge>
    <edge source="HUN" target="IRL">
      <data key="d0">127441</data>
    </edge>
    <edge source="HUN" target="ISR">
      <data key="d0">31985</data>
    </edge>
    <edge source="HUN" target="ITA">
      <data key="d0">1591290</data>
    </edge>
    <edge source="HUN" target="JPN">
      <data key="d0">63659</data>
    </edge>
    <edge source="HUN" target="KAZ">
      <data key="d0">338537</data>
    </edge>
    <edge source="HUN" target="LVA">
      <data key="d0">785066</data>
    </edge>
    <edge source="HUN" target="LTU">
      <data key="d0">548767</data>
    </edge>
    <edge source="HUN" target="MEX">
      <data key="d0">42349</data>
    </edge>
    <edge source="HUN" target="MDA">
      <data key="d0">38343</data>
    </edge>
    <edge source="HUN" target="MAR">
      <data key="d0">169631</data>
    </edge>
    <edge source="HUN" target="NLD">
      <data key="d0">211584</data>
    </edge>
    <edge source="HUN" target="NOR">
      <data key="d0">67723</data>
    </edge>
    <edge source="HUN" target="PHL">
      <data key="d0">11866</data>
    </edge>
    <edge source="HUN" target="POL">
      <data key="d0">4535771</data>
    </edge>
    <edge source="HUN" target="PRT">
      <data key="d0">58236</data>
    </edge>
    <edge source="HUN" target="ROU">
      <data key="d0">16260587</data>
    </edge>
    <edge source="HUN" target="RUS">
      <data key="d0">4480681</data>
    </edge>
    <edge source="HUN" target="SRB">
      <data key="d0">3651115</data>
    </edge>
    <edge source="HUN" target="IND">
      <data key="d0">851453</data>
    </edge>
    <edge source="HUN" target="SVK">
      <data key="d0">17200475</data>
    </edge>
    <edge source="HUN" target="SVN">
      <data key="d0">1728237</data>
    </edge>
    <edge source="HUN" target="ZAF">
      <data key="d0">27665</data>
    </edge>
    <edge source="HUN" target="ESP">
      <data key="d0">309197</data>
    </edge>
    <edge source="HUN" target="SWE">
      <data key="d0">1513594</data>
    </edge>
    <edge source="HUN" target="CHE">
      <data key="d0">267979</data>
    </edge>
    <edge source="HUN" target="THA">
      <data key="d0">18300</data>
    </edge>
    <edge source="HUN" target="TUN">
      <data key="d0">29964</data>
    </edge>
    <edge source="HUN" target="TUR">
      <data key="d0">238471</data>
    </edge>
    <edge source="HUN" target="UGA">
      <data key="d0">79784</data>
    </edge>
    <edge source="HUN" target="UKR">
      <data key="d0">4773404</data>
    </edge>
    <edge source="HUN" target="MKD">
      <data key="d0">197524</data>
    </edge>
    <edge source="HUN" target="GBR">
      <data key="d0">1400498</data>
    </edge>
    <edge source="HUN" target="USA">
      <data key="d0">44840</data>
    </edge>
    <edge source="LVA" target="ARM">
      <data key="d0">28571</data>
    </edge>
    <edge source="LVA" target="BEL">
      <data key="d0">21983</data>
    </edge>
    <edge source="LVA" target="BRA">
      <data key="d0">17393</data>
    </edge>
    <edge source="LVA" target="BGR">
      <data key="d0">14069</data>
    </edge>
    <edge source="LVA" target="BLR">
      <data key="d0">3783893</data>
    </edge>
    <edge source="LVA" target="CAN">
      <data key="d0">37542</data>
    </edge>
    <edge source="LVA" target="CZE">
      <data key="d0">1217565</data>
    </edge>
    <edge source="LVA" target="DNK">
      <data key="d0">496336</data>
    </edge>
    <edge source="LVA" target="EST">
      <data key="d0">12235287</data>
    </edge>
    <edge source="LVA" target="FIN">
      <data key="d0">478286</data>
    </edge>
    <edge source="LVA" target="FRA">
      <data key="d0">18210</data>
    </edge>
    <edge source="LVA" target="GEO">
      <data key="d0">110884</data>
    </edge>
    <edge source="LVA" target="DEU">
      <data key="d0">44580</data>
    </edge>
    <edge source="LVA" target="HUN">
      <data key="d0">345865</data>
    </edge>
    <edge source="LVA" target="ITA">
      <data key="d0">336216</data>
    </edge>
    <edge source="LVA" target="KAZ">
      <data key="d0">36237</data>
    </edge>
    <edge source="LVA" target="KOR">
      <data key="d0">237003</data>
    </edge>
    <edge source="LVA" target="LBN">
      <data key="d0">67925</data>
    </edge>
    <edge source="LVA" target="LTU">
      <data key="d0">16330468</data>
    </edge>
    <edge source="LVA" target="NOR">
      <data key="d0">458515</data>
    </edge>
    <edge source="LVA" target="POL">
      <data key="d0">3201025</data>
    </edge>
    <edge source="LVA" target="ROU">
      <data key="d0">937511</data>
    </edge>
    <edge source="LVA" target="RUS">
      <data key="d0">14144287</data>
    </edge>
    <edge source="LVA" target="SAU">
      <data key="d0">153285</data>
    </edge>
    <edge source="LVA" target="SVK">
      <data key="d0">232546</data>
    </edge>
    <edge source="LVA" target="SVN">
      <data key="d0">249822</data>
    </edge>
    <edge source="LVA" target="ESP">
      <data key="d0">97561</data>
    </edge>
    <edge source="LVA" target="SWE">
      <data key="d0">59688</data>
    </edge>
    <edge source="LVA" target="ARE">
      <data key="d0">251531</data>
    </edge>
    <edge source="LVA" target="UKR">
      <data key="d0">2511999</data>
    </edge>
    <edge source="LVA" target="EGY">
      <data key="d0">113412</data>
    </edge>
    <edge source="LVA" target="GBR">
      <data key="d0">144543</data>
    </edge>
    <edge source="MDA" target="BEL">
      <data key="d0">13148</data>
    </edge>
    <edge source="MDA" target="BLR">
      <data key="d0">221320</data>
    </edge>
    <edge source="MDA" target="GEO">
      <data key="d0">11155</data>
    </edge>
    <edge source="MDA" target="KAZ">
      <data key="d0">43800</data>
    </edge>
    <edge source="MDA" target="NLD">
      <data key="d0">14711</data>
    </edge>
    <edge source="MDA" target="POL">
      <data key="d0">82491</data>
    </edge>
    <edge source="MDA" target="ROU">
      <data key="d0">52046</data>
    </edge>
    <edge source="MDA" target="RUS">
      <data key="d0">1336628</data>
    </edge>
    <edge source="MDA" target="SVN">
      <data key="d0">37189</data>
    </edge>
    <edge source="MDA" target="UKR">
      <data key="d0">88843</data>
    </edge>
    <edge source="NOR" target="AUS">
      <data key="d0">97541</data>
    </edge>
    <edge source="NOR" target="AUT">
      <data key="d0">79133</data>
    </edge>
    <edge source="NOR" target="BEL">
      <data key="d0">1223150</data>
    </edge>
    <edge source="NOR" target="BRA">
      <data key="d0">38432</data>
    </edge>
    <edge source="NOR" target="CAN">
      <data key="d0">154730</data>
    </edge>
    <edge source="NOR" target="LKA">
      <data key="d0">23017</data>
    </edge>
    <edge source="NOR" target="CHL">
      <data key="d0">5602828</data>
    </edge>
    <edge source="NOR" target="CHN">
      <data key="d0">2116356</data>
    </edge>
    <edge source="NOR" target="HRV">
      <data key="d0">12674</data>
    </edge>
    <edge source="NOR" target="CZE">
      <data key="d0">81611</data>
    </edge>
    <edge source="NOR" target="DNK">
      <data key="d0">19080567</data>
    </edge>
    <edge source="NOR" target="EST">
      <data key="d0">169854</data>
    </edge>
    <edge source="NOR" target="FIN">
      <data key="d0">5258768</data>
    </edge>
    <edge source="NOR" target="FRA">
      <data key="d0">30666</data>
    </edge>
    <edge source="NOR" target="DEU">
      <data key="d0">3102084</data>
    </edge>
    <edge source="NOR" target="GHA">
      <data key="d0">118924</data>
    </edge>
    <edge source="NOR" target="GRC">
      <data key="d0">390710</data>
    </edge>
    <edge source="NOR" target="HUN">
      <data key="d0">47717</data>
    </edge>
    <edge source="NOR" target="IDN">
      <data key="d0">2995318</data>
    </edge>
    <edge source="NOR" target="ITA">
      <data key="d0">466054</data>
    </edge>
    <edge source="NOR" target="CIV">
      <data key="d0">30312</data>
    </edge>
    <edge source="NOR" target="JPN">
      <data key="d0">41348</data>
    </edge>
    <edge source="NOR" target="KOR">
      <data key="d0">1012249</data>
    </edge>
    <edge source="NOR" target="LVA">
      <data key="d0">117236</data>
    </edge>
    <edge source="NOR" target="LTU">
      <data key="d0">619944</data>
    </edge>
    <edge source="NOR" target="MYS">
      <data key="d0">1843257</data>
    </edge>
    <edge source="NOR" target="OMN">
      <data key="d0">804282</data>
    </edge>
    <edge source="NOR" target="NLD">
      <data key="d0">1690373</data>
    </edge>
    <edge source="NOR" target="PAK">
      <data key="d0">83812</data>
    </edge>
    <edge source="NOR" target="PAN">
      <data key="d0">28658</data>
    </edge>
    <edge source="NOR" target="POL">
      <data key="d0">3232299</data>
    </edge>
    <edge source="NOR" target="ROU">
      <data key="d0">155539</data>
    </edge>
    <edge source="NOR" target="RUS">
      <data key="d0">30204</data>
    </edge>
    <edge source="NOR" target="SAU">
      <data key="d0">3481703</data>
    </edge>
    <edge source="NOR" target="IND">
      <data key="d0">561814</data>
    </edge>
    <edge source="NOR" target="SGP">
      <data key="d0">1518438</data>
    </edge>
    <edge source="NOR" target="SVK">
      <data key="d0">53506</data>
    </edge>
    <edge source="NOR" target="VNM">
      <data key="d0">736488</data>
    </edge>
    <edge source="NOR" target="ZAF">
      <data key="d0">18931</data>
    </edge>
    <edge source="NOR" target="ESP">
      <data key="d0">1457503</data>
    </edge>
    <edge source="NOR" target="SWE">
      <data key="d0">37253719</data>
    </edge>
    <edge source="NOR" target="CHE">
      <data key="d0">643184</data>
    </edge>
    <edge source="NOR" target="THA">
      <data key="d0">1722206</data>
    </edge>
    <edge source="NOR" target="ARE">
      <data key="d0">3062452</data>
    </edge>
    <edge source="NOR" target="TUR">
      <data key="d0">2232622</data>
    </edge>
    <edge source="NOR" target="UKR">
      <data key="d0">199577</data>
    </edge>
    <edge source="NOR" target="EGY">
      <data key="d0">1583761</data>
    </edge>
    <edge source="NOR" target="GBR">
      <data key="d0">5956414</data>
    </edge>
    <edge source="NOR" target="USA">
      <data key="d0">5300966</data>
    </edge>
    <edge source="NOR" target="URY">
      <data key="d0">41218</data>
    </edge>
    <edge source="POL" target="ALB">
      <data key="d0">59434</data>
    </edge>
    <edge source="POL" target="DZA">
      <data key="d0">267095</data>
    </edge>
    <edge source="POL" target="AZE">
      <data key="d0">1021248</data>
    </edge>
    <edge source="POL" target="AUS">
      <data key="d0">96279</data>
    </edge>
    <edge source="POL" target="AUT">
      <data key="d0">2214340</data>
    </edge>
    <edge source="POL" target="ARM">
      <data key="d0">487808</data>
    </edge>
    <edge source="POL" target="BEL">
      <data key="d0">16780469</data>
    </edge>
    <edge source="POL" target="BRA">
      <data key="d0">474866</data>
    </edge>
    <edge source="POL" target="BGR">
      <data key="d0">5003379</data>
    </edge>
    <edge source="POL" target="BLR">
      <data key="d0">36735571</data>
    </edge>
    <edge source="POL" target="CAN">
      <data key="d0">628867</data>
    </edge>
    <edge source="POL" target="CHL">
      <data key="d0">58630</data>
    </edge>
    <edge source="POL" target="CHN">
      <data key="d0">737136</data>
    </edge>
    <edge source="POL" target="COL">
      <data key="d0">21064</data>
    </edge>
    <edge source="POL" target="HRV">
      <data key="d0">3557413</data>
    </edge>
    <edge source="POL" target="CZE">
      <data key="d0">58364816</data>
    </edge>
    <edge source="POL" target="DNK">
      <data key="d0">23023462</data>
    </edge>
    <edge source="POL" target="EST">
      <data key="d0">20434760</data>
    </edge>
    <edge source="POL" target="FIN">
      <data key="d0">15738322</data>
    </edge>
    <edge source="POL" target="FRA">
      <data key="d0">26574089</data>
    </edge>
    <edge source="POL" target="GEO">
      <data key="d0">1155161</data>
    </edge>
    <edge source="POL" target="DEU">
      <data key="d0">70839924</data>
    </edge>
    <edge source="POL" target="GRC">
      <data key="d0">1591768</data>
    </edge>
    <edge source="POL" target="HKG">
      <data key="d0">5459762</data>
    </edge>
    <edge source="POL" target="HUN">
      <data key="d0">21808906</data>
    </edge>
    <edge source="POL" target="IDN">
      <data key="d0">161546</data>
    </edge>
    <edge source="POL" target="IRL">
      <data key="d0">1271767</data>
    </edge>
    <edge source="POL" target="ISR">
      <data key="d0">226904</data>
    </edge>
    <edge source="POL" target="ITA">
      <data key="d0">20376526</data>
    </edge>
    <edge source="POL" target="CIV">
      <data key="d0">2313533</data>
    </edge>
    <edge source="POL" target="JPN">
      <data key="d0">57345</data>
    </edge>
    <edge source="POL" target="KAZ">
      <data key="d0">16471436</data>
    </edge>
    <edge source="POL" target="KOR">
      <data key="d0">110395</data>
    </edge>
    <edge source="POL" target="KGZ">
      <data key="d0">146498</data>
    </edge>
    <edge source="POL" target="LBN">
      <data key="d0">165620</data>
    </edge>
    <edge source="POL" target="LVA">
      <data key="d0">13320494</data>
    </edge>
    <edge source="POL" target="LTU">
      <data key="d0">33504288</data>
    </edge>
    <edge source="POL" target="MYS">
      <data key="d0">202174</data>
    </edge>
    <edge source="POL" target="MEX">
      <data key="d0">27472</data>
    </edge>
    <edge source="POL" target="MDA">
      <data key="d0">6099916</data>
    </edge>
    <edge source="POL" target="MAR">
      <data key="d0">804710</data>
    </edge>
    <edge source="POL" target="NLD">
      <data key="d0">13211787</data>
    </edge>
    <edge source="POL" target="NZL">
      <data key="d0">469596</data>
    </edge>
    <edge source="POL" target="NOR">
      <data key="d0">3345460</data>
    </edge>
    <edge source="POL" target="PHL">
      <data key="d0">10952</data>
    </edge>
    <edge source="POL" target="PRT">
      <data key="d0">1151263</data>
    </edge>
    <edge source="POL" target="ROU">
      <data key="d0">16456963</data>
    </edge>
    <edge source="POL" target="RUS">
      <data key="d0">221156333</data>
    </edge>
    <edge source="POL" target="SAU">
      <data key="d0">91867</data>
    </edge>
    <edge source="POL" target="SEN">
      <data key="d0">18407</data>
    </edge>
    <edge source="POL" target="SRB">
      <data key="d0">4103560</data>
    </edge>
    <edge source="POL" target="IND">
      <data key="d0">635986</data>
    </edge>
    <edge source="POL" target="SGP">
      <data key="d0">85811</data>
    </edge>
    <edge source="POL" target="SVK">
      <data key="d0">18338331</data>
    </edge>
    <edge source="POL" target="VNM">
      <data key="d0">20257</data>
    </edge>
    <edge source="POL" target="SVN">
      <data key="d0">2358727</data>
    </edge>
    <edge source="POL" target="ZAF">
      <data key="d0">342385</data>
    </edge>
    <edge source="POL" target="ESP">
      <data key="d0">6537159</data>
    </edge>
    <edge source="POL" target="SWE">
      <data key="d0">12609445</data>
    </edge>
    <edge source="POL" target="CHE">
      <data key="d0">3440744</data>
    </edge>
    <edge source="POL" target="THA">
      <data key="d0">1625485</data>
    </edge>
    <edge source="POL" target="ARE">
      <data key="d0">329123</data>
    </edge>
    <edge source="POL" target="TUN">
      <data key="d0">34239</data>
    </edge>
    <edge source="POL" target="TUR">
      <data key="d0">9156176</data>
    </edge>
    <edge source="POL" target="UKR">
      <data key="d0">67192837</data>
    </edge>
    <edge source="POL" target="MKD">
      <data key="d0">103506</data>
    </edge>
    <edge source="POL" target="EGY">
      <data key="d0">254162</data>
    </edge>
    <edge source="POL" target="GBR">
      <data key="d0">14813432</data>
    </edge>
    <edge source="POL" target="USA">
      <data key="d0">1520689</data>
    </edge>
    <edge source="SVK" target="AZE">
      <data key="d0">423191</data>
    </edge>
    <edge source="SVK" target="AUS">
      <data key="d0">11067</data>
    </edge>
    <edge source="SVK" target="AUT">
      <data key="d0">1865554</data>
    </edge>
    <edge source="SVK" target="BEL">
      <data key="d0">1197480</data>
    </edge>
    <edge source="SVK" target="BRA">
      <data key="d0">447191</data>
    </edge>
    <edge source="SVK" target="BGR">
      <data key="d0">951896</data>
    </edge>
    <edge source="SVK" target="BLR">
      <data key="d0">1009534</data>
    </edge>
    <edge source="SVK" target="CAN">
      <data key="d0">26026</data>
    </edge>
    <edge source="SVK" target="HRV">
      <data key="d0">42321</data>
    </edge>
    <edge source="SVK" target="CZE">
      <data key="d0">64436603</data>
    </edge>
    <edge source="SVK" target="FRA">
      <data key="d0">408119</data>
    </edge>
    <edge source="SVK" target="GEO">
      <data key="d0">64778</data>
    </edge>
    <edge source="SVK" target="DEU">
      <data key="d0">3308125</data>
    </edge>
    <edge source="SVK" target="HUN">
      <data key="d0">5894459</data>
    </edge>
    <edge source="SVK" target="IRL">
      <data key="d0">265929</data>
    </edge>
    <edge source="SVK" target="ITA">
      <data key="d0">1327556</data>
    </edge>
    <edge source="SVK" target="JPN">
      <data key="d0">188703</data>
    </edge>
    <edge source="SVK" target="KAZ">
      <data key="d0">31120</data>
    </edge>
    <edge source="SVK" target="KOR">
      <data key="d0">64865</data>
    </edge>
    <edge source="SVK" target="KGZ">
      <data key="d0">11702</data>
    </edge>
    <edge source="SVK" target="LVA">
      <data key="d0">43007</data>
    </edge>
    <edge source="SVK" target="MDA">
      <data key="d0">96533</data>
    </edge>
    <edge source="SVK" target="NLD">
      <data key="d0">197905</data>
    </edge>
    <edge source="SVK" target="NOR">
      <data key="d0">25069</data>
    </edge>
    <edge source="SVK" target="POL">
      <data key="d0">2438274</data>
    </edge>
    <edge source="SVK" target="PRT">
      <data key="d0">158925</data>
    </edge>
    <edge source="SVK" target="ROU">
      <data key="d0">21140654</data>
    </edge>
    <edge source="SVK" target="RUS">
      <data key="d0">8650812</data>
    </edge>
    <edge source="SVK" target="SRB">
      <data key="d0">415651</data>
    </edge>
    <edge source="SVK" target="SVN">
      <data key="d0">457486</data>
    </edge>
    <edge source="SVK" target="ESP">
      <data key="d0">216436</data>
    </edge>
    <edge source="SVK" target="CHE">
      <data key="d0">681057</data>
    </edge>
    <edge source="SVK" target="TUR">
      <data key="d0">41533</data>
    </edge>
    <edge source="SVK" target="UKR">
      <data key="d0">1905351</data>
    </edge>
    <edge source="SVK" target="MKD">
      <data key="d0">14188</data>
    </edge>
    <edge source="SVK" target="GBR">
      <data key="d0">153216</data>
    </edge>
    <edge source="SVK" target="USA">
      <data key="d0">109242</data>
    </edge>
    <edge source="SVN" target="ALB">
      <data key="d0">441627</data>
    </edge>
    <edge source="SVN" target="DZA">
      <data key="d0">7131891</data>
    </edge>
    <edge source="SVN" target="AZE">
      <data key="d0">185219</data>
    </edge>
    <edge source="SVN" target="ARG">
      <data key="d0">1190591</data>
    </edge>
    <edge source="SVN" target="AUS">
      <data key="d0">257476</data>
    </edge>
    <edge source="SVN" target="AUT">
      <data key="d0">13519478</data>
    </edge>
    <edge source="SVN" target="ARM">
      <data key="d0">296756</data>
    </edge>
    <edge source="SVN" target="BEL">
      <data key="d0">2188096</data>
    </edge>
    <edge source="SVN" target="BRA">
      <data key="d0">1573560</data>
    </edge>
    <edge source="SVN" target="BGR">
      <data key="d0">3657602</data>
    </edge>
    <edge source="SVN" target="BLR">
      <data key="d0">11816513</data>
    </edge>
    <edge source="SVN" target="CAN">
      <data key="d0">306188</data>
    </edge>
    <edge source="SVN" target="CHL">
      <data key="d0">32942</data>
    </edge>
    <edge source="SVN" target="CHN">
      <data key="d0">602916</data>
    </edge>
    <edge source="SVN" target="COL">
      <data key="d0">64181</data>
    </edge>
    <edge source="SVN" target="HRV">
      <data key="d0">32339112</data>
    </edge>
    <edge source="SVN" target="CZE">
      <data key="d0">16979428</data>
    </edge>
    <edge source="SVN" target="DNK">
      <data key="d0">102485</data>
    </edge>
    <edge source="SVN" target="ECU">
      <data key="d0">59406</data>
    </edge>
    <edge source="SVN" target="ETH">
      <data key="d0">60145</data>
    </edge>
    <edge source="SVN" target="EST">
      <data key="d0">955201</data>
    </edge>
    <edge source="SVN" target="FRA">
      <data key="d0">10763581</data>
    </edge>
    <edge source="SVN" target="GEO">
      <data key="d0">661051</data>
    </edge>
    <edge source="SVN" target="DEU">
      <data key="d0">68900403</data>
    </edge>
    <edge source="SVN" target="GRC">
      <data key="d0">3413934</data>
    </edge>
    <edge source="SVN" target="HKG">
      <data key="d0">225944</data>
    </edge>
    <edge source="SVN" target="HUN">
      <data key="d0">10785101</data>
    </edge>
    <edge source="SVN" target="IDN">
      <data key="d0">284959</data>
    </edge>
    <edge source="SVN" target="IRL">
      <data key="d0">43202</data>
    </edge>
    <edge source="SVN" target="ISR">
      <data key="d0">339142</data>
    </edge>
    <edge source="SVN" target="ITA">
      <data key="d0">40209896</data>
    </edge>
    <edge source="SVN" target="JPN">
      <data key="d0">147209</data>
    </edge>
    <edge source="SVN" target="KAZ">
      <data key="d0">2728137</data>
    </edge>
    <edge source="SVN" target="JOR">
      <data key="d0">722305</data>
    </edge>
    <edge source="SVN" target="KOR">
      <data key="d0">197011</data>
    </edge>
    <edge source="SVN" target="KGZ">
      <data key="d0">664035</data>
    </edge>
    <edge source="SVN" target="LBN">
      <data key="d0">497936</data>
    </edge>
    <edge source="SVN" target="LVA">
      <data key="d0">357937</data>
    </edge>
    <edge source="SVN" target="LTU">
      <data key="d0">825433</data>
    </edge>
    <edge source="SVN" target="MEX">
      <data key="d0">400877</data>
    </edge>
    <edge source="SVN" target="MDA">
      <data key="d0">22905</data>
    </edge>
    <edge source="SVN" target="MAR">
      <data key="d0">218685</data>
    </edge>
    <edge source="SVN" target="MOZ">
      <data key="d0">232124</data>
    </edge>
    <edge source="SVN" target="OMN">
      <data key="d0">393276</data>
    </edge>
    <edge source="SVN" target="NLD">
      <data key="d0">9684266</data>
    </edge>
    <edge source="SVN" target="NZL">
      <data key="d0">63994</data>
    </edge>
    <edge source="SVN" target="PAK">
      <data key="d0">116830</data>
    </edge>
    <edge source="SVN" target="PER">
      <data key="d0">99354</data>
    </edge>
    <edge source="SVN" target="PHL">
      <data key="d0">114828</data>
    </edge>
    <edge source="SVN" target="POL">
      <data key="d0">10107454</data>
    </edge>
    <edge source="SVN" target="PRT">
      <data key="d0">1185013</data>
    </edge>
    <edge source="SVN" target="ROU">
      <data key="d0">6322347</data>
    </edge>
    <edge source="SVN" target="RUS">
      <data key="d0">67550302</data>
    </edge>
    <edge source="SVN" target="SAU">
      <data key="d0">1978028</data>
    </edge>
    <edge source="SVN" target="SRB">
      <data key="d0">21632780</data>
    </edge>
    <edge source="SVN" target="IND">
      <data key="d0">180466</data>
    </edge>
    <edge source="SVN" target="SVK">
      <data key="d0">10234408</data>
    </edge>
    <edge source="SVN" target="VNM">
      <data key="d0">58534</data>
    </edge>
    <edge source="SVN" target="ZAF">
      <data key="d0">232501</data>
    </edge>
    <edge source="SVN" target="ESP">
      <data key="d0">5268687</data>
    </edge>
    <edge source="SVN" target="SWE">
      <data key="d0">102282</data>
    </edge>
    <edge source="SVN" target="CHE">
      <data key="d0">4109883</data>
    </edge>
    <edge source="SVN" target="THA">
      <data key="d0">2048942</data>
    </edge>
    <edge source="SVN" target="ARE">
      <data key="d0">1048383</data>
    </edge>
    <edge source="SVN" target="TUN">
      <data key="d0">2836338</data>
    </edge>
    <edge source="SVN" target="TUR">
      <data key="d0">24142678</data>
    </edge>
    <edge source="SVN" target="UKR">
      <data key="d0">7635031</data>
    </edge>
    <edge source="SVN" target="MKD">
      <data key="d0">3649722</data>
    </edge>
    <edge source="SVN" target="GBR">
      <data key="d0">5914964</data>
    </edge>
    <edge source="SVN" target="USA">
      <data key="d0">2567565</data>
    </edge>
    <edge source="SVN" target="URY">
      <data key="d0">121189</data>
    </edge>
    <edge source="UKR" target="DZA">
      <data key="d0">78231</data>
    </edge>
    <edge source="UKR" target="AZE">
      <data key="d0">330116</data>
    </edge>
    <edge source="UKR" target="ARG">
      <data key="d0">1164005</data>
    </edge>
    <edge source="UKR" target="AUS">
      <data key="d0">1012003</data>
    </edge>
    <edge source="UKR" target="AUT">
      <data key="d0">1471313</data>
    </edge>
    <edge source="UKR" target="ARM">
      <data key="d0">132413</data>
    </edge>
    <edge source="UKR" target="BEL">
      <data key="d0">416245</data>
    </edge>
    <edge source="UKR" target="BRA">
      <data key="d0">4864306</data>
    </edge>
    <edge source="UKR" target="BGR">
      <data key="d0">317350</data>
    </edge>
    <edge source="UKR" target="BLR">
      <data key="d0">9538019</data>
    </edge>
    <edge source="UKR" target="CAN">
      <data key="d0">9765384</data>
    </edge>
    <edge source="UKR" target="CHN">
      <data key="d0">284017</data>
    </edge>
    <edge source="UKR" target="COL">
      <data key="d0">395738</data>
    </edge>
    <edge source="UKR" target="CRI">
      <data key="d0">433100</data>
    </edge>
    <edge source="UKR" target="CZE">
      <data key="d0">1421309</data>
    </edge>
    <edge source="UKR" target="DNK">
      <data key="d0">7107166</data>
    </edge>
    <edge source="UKR" target="EST">
      <data key="d0">1063821</data>
    </edge>
    <edge source="UKR" target="FIN">
      <data key="d0">1254648</data>
    </edge>
    <edge source="UKR" target="FRA">
      <data key="d0">9981185</data>
    </edge>
    <edge source="UKR" target="GEO">
      <data key="d0">2304412</data>
    </edge>
    <edge source="UKR" target="DEU">
      <data key="d0">50035093</data>
    </edge>
    <edge source="UKR" target="GRC">
      <data key="d0">1214567</data>
    </edge>
    <edge source="UKR" target="GTM">
      <data key="d0">143350</data>
    </edge>
    <edge source="UKR" target="HUN">
      <data key="d0">832484</data>
    </edge>
    <edge source="UKR" target="IRL">
      <data key="d0">277564</data>
    </edge>
    <edge source="UKR" target="ISR">
      <data key="d0">1416108</data>
    </edge>
    <edge source="UKR" target="ITA">
      <data key="d0">14902392</data>
    </edge>
    <edge source="UKR" target="JPN">
      <data key="d0">5690632</data>
    </edge>
    <edge source="UKR" target="KAZ">
      <data key="d0">5649051</data>
    </edge>
    <edge source="UKR" target="KOR">
      <data key="d0">11054044</data>
    </edge>
    <edge source="UKR" target="KGZ">
      <data key="d0">84777</data>
    </edge>
    <edge source="UKR" target="LVA">
      <data key="d0">470786</data>
    </edge>
    <edge source="UKR" target="LTU">
      <data key="d0">227002</data>
    </edge>
    <edge source="UKR" target="MYS">
      <data key="d0">57001</data>
    </edge>
    <edge source="UKR" target="MEX">
      <data key="d0">158999</data>
    </edge>
    <edge source="UKR" target="MDA">
      <data key="d0">8496888</data>
    </edge>
    <edge source="UKR" target="MAR">
      <data key="d0">45750</data>
    </edge>
    <edge source="UKR" target="NLD">
      <data key="d0">307485</data>
    </edge>
    <edge source="UKR" target="NZL">
      <data key="d0">1154992</data>
    </edge>
    <edge source="UKR" target="NOR">
      <data key="d0">568660</data>
    </edge>
    <edge source="UKR" target="PAN">
      <data key="d0">72153</data>
    </edge>
    <edge source="UKR" target="PER">
      <data key="d0">97999</data>
    </edge>
    <edge source="UKR" target="PHL">
      <data key="d0">574998</data>
    </edge>
    <edge source="UKR" target="POL">
      <data key="d0">4478956</data>
    </edge>
    <edge source="UKR" target="ROU">
      <data key="d0">673371</data>
    </edge>
    <edge source="UKR" target="RUS">
      <data key="d0">81814480</data>
    </edge>
    <edge source="UKR" target="SAU">
      <data key="d0">112001</data>
    </edge>
    <edge source="UKR" target="SRB">
      <data key="d0">1695845</data>
    </edge>
    <edge source="UKR" target="IND">
      <data key="d0">9555817</data>
    </edge>
    <edge source="UKR" target="SGP">
      <data key="d0">44350</data>
    </edge>
    <edge source="UKR" target="SVK">
      <data key="d0">259402</data>
    </edge>
    <edge source="UKR" target="VNM">
      <data key="d0">159569</data>
    </edge>
    <edge source="UKR" target="SVN">
      <data key="d0">959871</data>
    </edge>
    <edge source="UKR" target="ZAF">
      <data key="d0">510801</data>
    </edge>
    <edge source="UKR" target="ESP">
      <data key="d0">10352301</data>
    </edge>
    <edge source="UKR" target="SWE">
      <data key="d0">2131724</data>
    </edge>
    <edge source="UKR" target="CHE">
      <data key="d0">72116</data>
    </edge>
    <edge source="UKR" target="THA">
      <data key="d0">1615889</data>
    </edge>
    <edge source="UKR" target="ARE">
      <data key="d0">3172895</data>
    </edge>
    <edge source="UKR" target="TUN">
      <data key="d0">164016</data>
    </edge>
    <edge source="UKR" target="TUR">
      <data key="d0">32777753</data>
    </edge>
    <edge source="UKR" target="EGY">
      <data key="d0">799793</data>
    </edge>
    <edge source="UKR" target="GBR">
      <data key="d0">198374</data>
    </edge>
    <edge source="UKR" target="USA">
      <data key="d0">26726161</data>
    </edge>
    <edge source="UKR" target="URY">
      <data key="d0">55000</data>
    </edge>
    <edge source="BWA" target="NAM">
      <data key="d0">197208</data>
    </edge>
    <edge source="BWA" target="ZAF">
      <data key="d0">302129</data>
    </edge>
    <edge source="BWA" target="ZWE">
      <data key="d0">33794</data>
    </edge>
    <edge source="CMR" target="BEL">
      <data key="d0">14894</data>
    </edge>
    <edge source="CMR" target="CAF">
      <data key="d0">38938</data>
    </edge>
    <edge source="CMR" target="ITA">
      <data key="d0">114578</data>
    </edge>
    <edge source="CMR" target="CIV">
      <data key="d0">64737</data>
    </edge>
    <edge source="CMR" target="JPN">
      <data key="d0">13588</data>
    </edge>
    <edge source="CMR" target="KOR">
      <data key="d0">43103</data>
    </edge>
    <edge source="CMR" target="ROU">
      <data key="d0">15043</data>
    </edge>
    <edge source="CMR" target="ESP">
      <data key="d0">10046</data>
    </edge>
    <edge source="CMR" target="THA">
      <data key="d0">29991</data>
    </edge>
    <edge source="CMR" target="TUR">
      <data key="d0">34161</data>
    </edge>
    <edge source="BEN" target="GHA">
      <data key="d0">148370</data>
    </edge>
    <edge source="BEN" target="TGO">
      <data key="d0">546851</data>
    </edge>
    <edge source="BEN" target="BFA">
      <data key="d0">15915</data>
    </edge>
    <edge source="KGZ" target="KAZ">
      <data key="d0">2185787</data>
    </edge>
    <edge source="MDG" target="FRA">
      <data key="d0">76502</data>
    </edge>
    <edge source="NAM" target="DNK">
      <data key="d0">24523</data>
    </edge>
    <edge source="NAM" target="FRA">
      <data key="d0">27040</data>
    </edge>
    <edge source="NAM" target="DEU">
      <data key="d0">18358</data>
    </edge>
    <edge source="NAM" target="LTU">
      <data key="d0">51215</data>
    </edge>
    <edge source="NAM" target="NLD">
      <data key="d0">12187</data>
    </edge>
    <edge source="NAM" target="NOR">
      <data key="d0">17916</data>
    </edge>
    <edge source="NAM" target="PRT">
      <data key="d0">14477</data>
    </edge>
    <edge source="NAM" target="ZAF">
      <data key="d0">104708</data>
    </edge>
    <edge source="NAM" target="ESP">
      <data key="d0">75426</data>
    </edge>
    <edge source="NAM" target="GBR">
      <data key="d0">26992</data>
    </edge>
    <edge source="NAM" target="TZA">
      <data key="d0">13408</data>
    </edge>
    <edge source="TGO" target="CIV">
      <data key="d0">93171</data>
    </edge>
    <edge source="TGO" target="PAN">
      <data key="d0">30866</data>
    </edge>
    <edge source="TGO" target="BFA">
      <data key="d0">13390</data>
    </edge>
    <edge source="UGA" target="BDI">
      <data key="d0">983453</data>
    </edge>
    <edge source="UGA" target="DNK">
      <data key="d0">28646</data>
    </edge>
    <edge source="UGA" target="TZA">
      <data key="d0">29332</data>
    </edge>
    <edge source="BFA" target="BEN">
      <data key="d0">28668</data>
    </edge>
    <edge source="BFA" target="NER">
      <data key="d0">483836</data>
    </edge>
    <edge source="BFA" target="TGO">
      <data key="d0">62315</data>
    </edge>
    <edge source="ZWE" target="BWA">
      <data key="d0">82206</data>
    </edge>
    <edge source="ZWE" target="MWI">
      <data key="d0">27850</data>
    </edge>
    <edge source="ZWE" target="MOZ">
      <data key="d0">1226869</data>
    </edge>
    <edge source="ZWE" target="IND">
      <data key="d0">520010</data>
    </edge>
    <edge source="ZWE" target="ZAF">
      <data key="d0">16083</data>
    </edge>
    <edge source="KHM" target="ESP">
      <data key="d0">12012</data>
    </edge>
    <edge source="JAM" target="USA">
      <data key="d0">13959</data>
    </edge>
    <edge source="PSE" target="ISR">
      <data key="d0">1820561</data>
    </edge>
    <edge source="PSE" target="JOR">
      <data key="d0">590777</data>
    </edge>
    <edge source="MWI" target="MOZ">
      <data key="d0">88043</data>
    </edge>
    <edge source="MWI" target="ZAF">
      <data key="d0">13711</data>
    </edge>
  </graph>
</graphml>
