# Supplementary material for: Core-periphery structure in sectoral international trade networks: A new approach to an old theory
Source: PLoS One. 2020 Apr 2;15(4):e0229547. doi: 10.1371/journal.pone.0229547 (PMC7117750; doi:10.1371/journal.pone.0229547)
Supplement: S8 File — (ZIP) [file pone.0229547.s008.zip › S8_File/Networks 2012/54-MEDICINAL,PHARM.PRODUCTS.graphml]

<?xml version='1.0' encoding='utf-8'?>
<graphml xmlns="http://graphml.graphdrawing.org/xmlns" xmlns:xsi="http://www.w3.org/2001/XMLSchema-instance" xsi:schemaLocation="http://graphml.graphdrawing.org/xmlns http://graphml.graphdrawing.org/xmlns/1.0/graphml.xsd">
  <key attr.name="weight" attr.type="long" for="edge" id="d0" />
  <graph edgedefault="directed">
    <node id="ALB" />
    <node id="GRC" />
    <node id="ITA" />
    <node id="SRB" />
    <node id="MKD" />
    <node id="DZA" />
    <node id="FRA" />
    <node id="JOR" />
    <node id="MRT" />
    <node id="MAR" />
    <node id="NER" />
    <node id="SAU" />
    <node id="SEN" />
    <node id="VNM" />
    <node id="ARG" />
    <node id="AZE" />
    <node id="AUS" />
    <node id="AUT" />
    <node id="ARM" />
    <node id="BEL" />
    <node id="BOL" />
    <node id="BRA" />
    <node id="KHM" />
    <node id="CAN" />
    <node id="LKA" />
    <node id="CHL" />
    <node id="CHN" />
    <node id="COL" />
    <node id="CRI" />
    <node id="DNK" />
    <node id="ECU" />
    <node id="SLV" />
    <node id="FIN" />
    <node id="GEO" />
    <node id="DEU" />
    <node id="GHA" />
    <node id="GTM" />
    <node id="HND" />
    <node id="HKG" />
    <node id="HUN" />
    <node id="IDN" />
    <node id="ISR" />
    <node id="JPN" />
    <node id="KAZ" />
    <node id="KOR" />
    <node id="KGZ" />
    <node id="LBN" />
    <node id="LVA" />
    <node id="LTU" />
    <node id="MYS" />
    <node id="MUS" />
    <node id="MEX" />
    <node id="MDA" />
    <node id="MOZ" />
    <node id="OMN" />
    <node id="NLD" />
    <node id="NZL" />
    <node id="NIC" />
    <node id="PAK" />
    <node id="PAN" />
    <node id="PRY" />
    <node id="PER" />
    <node id="PHL" />
    <node id="POL" />
    <node id="PRT" />
    <node id="ROU" />
    <node id="RUS" />
    <node id="IND" />
    <node id="SGP" />
    <node id="SVN" />
    <node id="ZAF" />
    <node id="ESP" />
    <node id="SWE" />
    <node id="CHE" />
    <node id="THA" />
    <node id="ARE" />
    <node id="TUN" />
    <node id="TUR" />
    <node id="UKR" />
    <node id="EGY" />
    <node id="GBR" />
    <node id="USA" />
    <node id="URY" />
    <node id="BLR" />
    <node id="SVK" />
    <node id="BGR" />
    <node id="CMR" />
    <node id="HRV" />
    <node id="CZE" />
    <node id="ETH" />
    <node id="IRL" />
    <node id="NOR" />
    <node id="UGA" />
    <node id="TZA" />
    <node id="EST" />
    <node id="PSE" />
    <node id="CIV" />
    <node id="JAM" />
    <node id="MWI" />
    <node id="BWA" />
    <node id="BDI" />
    <node id="CAF" />
    <node id="BEN" />
    <node id="GMB" />
    <node id="MDG" />
    <node id="NAM" />
    <node id="ZWE" />
    <node id="TGO" />
    <node id="BFA" />
    <edge source="ALB" target="GRC">
      <data key="d0">16341</data>
    </edge>
    <edge source="ALB" target="ITA">
      <data key="d0">75251</data>
    </edge>
    <edge source="ALB" target="SRB">
      <data key="d0">1256307</data>
    </edge>
    <edge source="ALB" target="MKD">
      <data key="d0">17492</data>
    </edge>
    <edge source="GRC" target="ALB">
      <data key="d0">5672939</data>
    </edge>
    <edge source="GRC" target="DZA">
      <data key="d0">429794</data>
    </edge>
    <edge source="GRC" target="AZE">
      <data key="d0">1250412</data>
    </edge>
    <edge source="GRC" target="AUS">
      <data key="d0">14299156</data>
    </edge>
    <edge source="GRC" target="AUT">
      <data key="d0">41636603</data>
    </edge>
    <edge source="GRC" target="ARM">
      <data key="d0">100174</data>
    </edge>
    <edge source="GRC" target="BEL">
      <data key="d0">15331650</data>
    </edge>
    <edge source="GRC" target="BGR">
      <data key="d0">17088516</data>
    </edge>
    <edge source="GRC" target="KHM">
      <data key="d0">69400</data>
    </edge>
    <edge source="GRC" target="CAN">
      <data key="d0">7247347</data>
    </edge>
    <edge source="GRC" target="CHL">
      <data key="d0">163549</data>
    </edge>
    <edge source="GRC" target="CHN">
      <data key="d0">1639009</data>
    </edge>
    <edge source="GRC" target="COL">
      <data key="d0">57762</data>
    </edge>
    <edge source="GRC" target="HRV">
      <data key="d0">2567690</data>
    </edge>
    <edge source="GRC" target="CZE">
      <data key="d0">2532406</data>
    </edge>
    <edge source="GRC" target="DNK">
      <data key="d0">53790993</data>
    </edge>
    <edge source="GRC" target="ECU">
      <data key="d0">60753</data>
    </edge>
    <edge source="GRC" target="ETH">
      <data key="d0">372107</data>
    </edge>
    <edge source="GRC" target="EST">
      <data key="d0">207859</data>
    </edge>
    <edge source="GRC" target="FIN">
      <data key="d0">8485857</data>
    </edge>
    <edge source="GRC" target="FRA">
      <data key="d0">98376691</data>
    </edge>
    <edge source="GRC" target="GEO">
      <data key="d0">896118</data>
    </edge>
    <edge source="GRC" target="DEU">
      <data key="d0">322567227</data>
    </edge>
    <edge source="GRC" target="GTM">
      <data key="d0">33809</data>
    </edge>
    <edge source="GRC" target="HKG">
      <data key="d0">668440</data>
    </edge>
    <edge source="GRC" target="HUN">
      <data key="d0">15230288</data>
    </edge>
    <edge source="GRC" target="IDN">
      <data key="d0">37797</data>
    </edge>
    <edge source="GRC" target="IRL">
      <data key="d0">3877685</data>
    </edge>
    <edge source="GRC" target="ISR">
      <data key="d0">1593242</data>
    </edge>
    <edge source="GRC" target="ITA">
      <data key="d0">89744629</data>
    </edge>
    <edge source="GRC" target="CIV">
      <data key="d0">10998</data>
    </edge>
    <edge source="GRC" target="JPN">
      <data key="d0">1831895</data>
    </edge>
    <edge source="GRC" target="KAZ">
      <data key="d0">411659</data>
    </edge>
    <edge source="GRC" target="JOR">
      <data key="d0">9952682</data>
    </edge>
    <edge source="GRC" target="KOR">
      <data key="d0">445003</data>
    </edge>
    <edge source="GRC" target="KGZ">
      <data key="d0">199871</data>
    </edge>
    <edge source="GRC" target="LBN">
      <data key="d0">1149377</data>
    </edge>
    <edge source="GRC" target="LVA">
      <data key="d0">895798</data>
    </edge>
    <edge source="GRC" target="LTU">
      <data key="d0">1305606</data>
    </edge>
    <edge source="GRC" target="MYS">
      <data key="d0">370546</data>
    </edge>
    <edge source="GRC" target="MRT">
      <data key="d0">11223</data>
    </edge>
    <edge source="GRC" target="MUS">
      <data key="d0">24085</data>
    </edge>
    <edge source="GRC" target="MEX">
      <data key="d0">504667</data>
    </edge>
    <edge source="GRC" target="MAR">
      <data key="d0">1251031</data>
    </edge>
    <edge source="GRC" target="OMN">
      <data key="d0">478251</data>
    </edge>
    <edge source="GRC" target="NLD">
      <data key="d0">80279720</data>
    </edge>
    <edge source="GRC" target="NZL">
      <data key="d0">937501</data>
    </edge>
    <edge source="GRC" target="NOR">
      <data key="d0">1359189</data>
    </edge>
    <edge source="GRC" target="PAK">
      <data key="d0">257881</data>
    </edge>
    <edge source="GRC" target="PHL">
      <data key="d0">100841</data>
    </edge>
    <edge source="GRC" target="POL">
      <data key="d0">29304883</data>
    </edge>
    <edge source="GRC" target="PRT">
      <data key="d0">16317057</data>
    </edge>
    <edge source="GRC" target="ROU">
      <data key="d0">12540593</data>
    </edge>
    <edge source="GRC" target="RUS">
      <data key="d0">164520</data>
    </edge>
    <edge source="GRC" target="SAU">
      <data key="d0">2774040</data>
    </edge>
    <edge source="GRC" target="SRB">
      <data key="d0">2065479</data>
    </edge>
    <edge source="GRC" target="IND">
      <data key="d0">34471</data>
    </edge>
    <edge source="GRC" target="SGP">
      <data key="d0">3649981</data>
    </edge>
    <edge source="GRC" target="SVK">
      <data key="d0">1656406</data>
    </edge>
    <edge source="GRC" target="VNM">
      <data key="d0">407519</data>
    </edge>
    <edge source="GRC" target="SVN">
      <data key="d0">3835767</data>
    </edge>
    <edge source="GRC" target="ZAF">
      <data key="d0">10630160</data>
    </edge>
    <edge source="GRC" target="ZWE">
      <data key="d0">13230</data>
    </edge>
    <edge source="GRC" target="ESP">
      <data key="d0">48918673</data>
    </edge>
    <edge source="GRC" target="SWE">
      <data key="d0">6138206</data>
    </edge>
    <edge source="GRC" target="CHE">
      <data key="d0">23591388</data>
    </edge>
    <edge source="GRC" target="THA">
      <data key="d0">144765</data>
    </edge>
    <edge source="GRC" target="ARE">
      <data key="d0">427866</data>
    </edge>
    <edge source="GRC" target="TUN">
      <data key="d0">2914403</data>
    </edge>
    <edge source="GRC" target="TUR">
      <data key="d0">9706082</data>
    </edge>
    <edge source="GRC" target="UGA">
      <data key="d0">116294</data>
    </edge>
    <edge source="GRC" target="UKR">
      <data key="d0">1665513</data>
    </edge>
    <edge source="GRC" target="MKD">
      <data key="d0">828210</data>
    </edge>
    <edge source="GRC" target="GBR">
      <data key="d0">139885641</data>
    </edge>
    <edge source="GRC" target="TZA">
      <data key="d0">305046</data>
    </edge>
    <edge source="GRC" target="USA">
      <data key="d0">1200006</data>
    </edge>
    <edge source="GRC" target="BFA">
      <data key="d0">17200</data>
    </edge>
    <edge source="ITA" target="ALB">
      <data key="d0">14952448</data>
    </edge>
    <edge source="ITA" target="DZA">
      <data key="d0">39954571</data>
    </edge>
    <edge source="ITA" target="AZE">
      <data key="d0">6829078</data>
    </edge>
    <edge source="ITA" target="ARG">
      <data key="d0">76641878</data>
    </edge>
    <edge source="ITA" target="AUS">
      <data key="d0">375268687</data>
    </edge>
    <edge source="ITA" target="AUT">
      <data key="d0">356648586</data>
    </edge>
    <edge source="ITA" target="ARM">
      <data key="d0">371417</data>
    </edge>
    <edge source="ITA" target="BEL">
      <data key="d0">2475671824</data>
    </edge>
    <edge source="ITA" target="BOL">
      <data key="d0">827624</data>
    </edge>
    <edge source="ITA" target="BWA">
      <data key="d0">805980</data>
    </edge>
    <edge source="ITA" target="BRA">
      <data key="d0">317514184</data>
    </edge>
    <edge source="ITA" target="BGR">
      <data key="d0">27043908</data>
    </edge>
    <edge source="ITA" target="BDI">
      <data key="d0">228222</data>
    </edge>
    <edge source="ITA" target="BLR">
      <data key="d0">2689854</data>
    </edge>
    <edge source="ITA" target="KHM">
      <data key="d0">314365</data>
    </edge>
    <edge source="ITA" target="CMR">
      <data key="d0">550780</data>
    </edge>
    <edge source="ITA" target="CAN">
      <data key="d0">225839823</data>
    </edge>
    <edge source="ITA" target="CAF">
      <data key="d0">34796</data>
    </edge>
    <edge source="ITA" target="LKA">
      <data key="d0">3585958</data>
    </edge>
    <edge source="ITA" target="CHL">
      <data key="d0">18129255</data>
    </edge>
    <edge source="ITA" target="CHN">
      <data key="d0">318051444</data>
    </edge>
    <edge source="ITA" target="COL">
      <data key="d0">70623022</data>
    </edge>
    <edge source="ITA" target="CRI">
      <data key="d0">460478</data>
    </edge>
    <edge source="ITA" target="HRV">
      <data key="d0">5933840</data>
    </edge>
    <edge source="ITA" target="CZE">
      <data key="d0">105742128</data>
    </edge>
    <edge source="ITA" target="BEN">
      <data key="d0">6425091</data>
    </edge>
    <edge source="ITA" target="DNK">
      <data key="d0">90436291</data>
    </edge>
    <edge source="ITA" target="ECU">
      <data key="d0">5943794</data>
    </edge>
    <edge source="ITA" target="SLV">
      <data key="d0">1080037</data>
    </edge>
    <edge source="ITA" target="ETH">
      <data key="d0">282702</data>
    </edge>
    <edge source="ITA" target="EST">
      <data key="d0">768347</data>
    </edge>
    <edge source="ITA" target="FIN">
      <data key="d0">95855120</data>
    </edge>
    <edge source="ITA" target="FRA">
      <data key="d0">2149072105</data>
    </edge>
    <edge source="ITA" target="GEO">
      <data key="d0">4474186</data>
    </edge>
    <edge source="ITA" target="GMB">
      <data key="d0">80049</data>
    </edge>
    <edge source="ITA" target="DEU">
      <data key="d0">2376880862</data>
    </edge>
    <edge source="ITA" target="GHA">
      <data key="d0">5938444</data>
    </edge>
    <edge source="ITA" target="GRC">
      <data key="d0">333005916</data>
    </edge>
    <edge source="ITA" target="GTM">
      <data key="d0">4733527</data>
    </edge>
    <edge source="ITA" target="HND">
      <data key="d0">1940782</data>
    </edge>
    <edge source="ITA" target="HKG">
      <data key="d0">44152525</data>
    </edge>
    <edge source="ITA" target="HUN">
      <data key="d0">200359670</data>
    </edge>
    <edge source="ITA" target="IDN">
      <data key="d0">19118295</data>
    </edge>
    <edge source="ITA" target="IRL">
      <data key="d0">132686883</data>
    </edge>
    <edge source="ITA" target="ISR">
      <data key="d0">46399945</data>
    </edge>
    <edge source="ITA" target="CIV">
      <data key="d0">4272483</data>
    </edge>
    <edge source="ITA" target="JAM">
      <data key="d0">92358</data>
    </edge>
    <edge source="ITA" target="JPN">
      <data key="d0">1104443488</data>
    </edge>
    <edge source="ITA" target="KAZ">
      <data key="d0">11345491</data>
    </edge>
    <edge source="ITA" target="JOR">
      <data key="d0">17201799</data>
    </edge>
    <edge source="ITA" target="KOR">
      <data key="d0">197875078</data>
    </edge>
    <edge source="ITA" target="KGZ">
      <data key="d0">217370</data>
    </edge>
    <edge source="ITA" target="LBN">
      <data key="d0">23855256</data>
    </edge>
    <edge source="ITA" target="LVA">
      <data key="d0">2497454</data>
    </edge>
    <edge source="ITA" target="LTU">
      <data key="d0">5349446</data>
    </edge>
    <edge source="ITA" target="MDG">
      <data key="d0">65123</data>
    </edge>
    <edge source="ITA" target="MWI">
      <data key="d0">109942</data>
    </edge>
    <edge source="ITA" target="MYS">
      <data key="d0">16723432</data>
    </edge>
    <edge source="ITA" target="MRT">
      <data key="d0">1684986</data>
    </edge>
    <edge source="ITA" target="MUS">
      <data key="d0">611535</data>
    </edge>
    <edge source="ITA" target="MEX">
      <data key="d0">127332103</data>
    </edge>
    <edge source="ITA" target="MDA">
      <data key="d0">8603608</data>
    </edge>
    <edge source="ITA" target="MAR">
      <data key="d0">9192925</data>
    </edge>
    <edge source="ITA" target="MOZ">
      <data key="d0">53453</data>
    </edge>
    <edge source="ITA" target="OMN">
      <data key="d0">2448038</data>
    </edge>
    <edge source="ITA" target="NAM">
      <data key="d0">472223</data>
    </edge>
    <edge source="ITA" target="NLD">
      <data key="d0">1138213932</data>
    </edge>
    <edge source="ITA" target="NZL">
      <data key="d0">13449584</data>
    </edge>
    <edge source="ITA" target="NIC">
      <data key="d0">222669</data>
    </edge>
    <edge source="ITA" target="NER">
      <data key="d0">2698726</data>
    </edge>
    <edge source="ITA" target="NOR">
      <data key="d0">9103114</data>
    </edge>
    <edge source="ITA" target="PAK">
      <data key="d0">27271613</data>
    </edge>
    <edge source="ITA" target="PAN">
      <data key="d0">8720319</data>
    </edge>
    <edge source="ITA" target="PRY">
      <data key="d0">1039027</data>
    </edge>
    <edge source="ITA" target="PER">
      <data key="d0">4712355</data>
    </edge>
    <edge source="ITA" target="PHL">
      <data key="d0">18407918</data>
    </edge>
    <edge source="ITA" target="POL">
      <data key="d0">184926432</data>
    </edge>
    <edge source="ITA" target="PRT">
      <data key="d0">262797112</data>
    </edge>
    <edge source="ITA" target="ROU">
      <data key="d0">124463889</data>
    </edge>
    <edge source="ITA" target="RUS">
      <data key="d0">239018871</data>
    </edge>
    <edge source="ITA" target="SAU">
      <data key="d0">72004307</data>
    </edge>
    <edge source="ITA" target="SEN">
      <data key="d0">3524892</data>
    </edge>
    <edge source="ITA" target="SRB">
      <data key="d0">16108436</data>
    </edge>
    <edge source="ITA" target="IND">
      <data key="d0">106488023</data>
    </edge>
    <edge source="ITA" target="SGP">
      <data key="d0">55607199</data>
    </edge>
    <edge source="ITA" target="SVK">
      <data key="d0">16366856</data>
    </edge>
    <edge source="ITA" target="VNM">
      <data key="d0">30123859</data>
    </edge>
    <edge source="ITA" target="SVN">
      <data key="d0">66074474</data>
    </edge>
    <edge source="ITA" target="ZAF">
      <data key="d0">107331437</data>
    </edge>
    <edge source="ITA" target="ZWE">
      <data key="d0">364149</data>
    </edge>
    <edge source="ITA" target="ESP">
      <data key="d0">958440023</data>
    </edge>
    <edge source="ITA" target="SWE">
      <data key="d0">156422204</data>
    </edge>
    <edge source="ITA" target="CHE">
      <data key="d0">2831800464</data>
    </edge>
    <edge source="ITA" target="THA">
      <data key="d0">39036706</data>
    </edge>
    <edge source="ITA" target="TGO">
      <data key="d0">2045399</data>
    </edge>
    <edge source="ITA" target="ARE">
      <data key="d0">34351358</data>
    </edge>
    <edge source="ITA" target="TUN">
      <data key="d0">27763289</data>
    </edge>
    <edge source="ITA" target="TUR">
      <data key="d0">268500966</data>
    </edge>
    <edge source="ITA" target="UGA">
      <data key="d0">2067686</data>
    </edge>
    <edge source="ITA" target="UKR">
      <data key="d0">14200976</data>
    </edge>
    <edge source="ITA" target="MKD">
      <data key="d0">1808246</data>
    </edge>
    <edge source="ITA" target="EGY">
      <data key="d0">58454676</data>
    </edge>
    <edge source="ITA" target="GBR">
      <data key="d0">1272982007</data>
    </edge>
    <edge source="ITA" target="TZA">
      <data key="d0">718720</data>
    </edge>
    <edge source="ITA" target="USA">
      <data key="d0">1282984157</data>
    </edge>
    <edge source="ITA" target="BFA">
      <data key="d0">785856</data>
    </edge>
    <edge source="ITA" target="URY">
      <data key="d0">5197905</data>
    </edge>
    <edge source="SRB" target="ALB">
      <data key="d0">918893</data>
    </edge>
    <edge source="SRB" target="DZA">
      <data key="d0">3860512</data>
    </edge>
    <edge source="SRB" target="AZE">
      <data key="d0">1518515</data>
    </edge>
    <edge source="SRB" target="AUT">
      <data key="d0">682940</data>
    </edge>
    <edge source="SRB" target="ARM">
      <data key="d0">471993</data>
    </edge>
    <edge source="SRB" target="BEL">
      <data key="d0">7620987</data>
    </edge>
    <edge source="SRB" target="BGR">
      <data key="d0">6924430</data>
    </edge>
    <edge source="SRB" target="BLR">
      <data key="d0">333065</data>
    </edge>
    <edge source="SRB" target="HRV">
      <data key="d0">2425317</data>
    </edge>
    <edge source="SRB" target="CZE">
      <data key="d0">361312</data>
    </edge>
    <edge source="SRB" target="DNK">
      <data key="d0">785972</data>
    </edge>
    <edge source="SRB" target="FIN">
      <data key="d0">84494</data>
    </edge>
    <edge source="SRB" target="FRA">
      <data key="d0">2930590</data>
    </edge>
    <edge source="SRB" target="GEO">
      <data key="d0">392943</data>
    </edge>
    <edge source="SRB" target="DEU">
      <data key="d0">54480211</data>
    </edge>
    <edge source="SRB" target="HUN">
      <data key="d0">117986</data>
    </edge>
    <edge source="SRB" target="IRL">
      <data key="d0">1921623</data>
    </edge>
    <edge source="SRB" target="ITA">
      <data key="d0">7545990</data>
    </edge>
    <edge source="SRB" target="KAZ">
      <data key="d0">30056</data>
    </edge>
    <edge source="SRB" target="MDA">
      <data key="d0">921545</data>
    </edge>
    <edge source="SRB" target="OMN">
      <data key="d0">96118</data>
    </edge>
    <edge source="SRB" target="NLD">
      <data key="d0">3166767</data>
    </edge>
    <edge source="SRB" target="PRT">
      <data key="d0">348434</data>
    </edge>
    <edge source="SRB" target="ROU">
      <data key="d0">8257872</data>
    </edge>
    <edge source="SRB" target="RUS">
      <data key="d0">69039131</data>
    </edge>
    <edge source="SRB" target="VNM">
      <data key="d0">297583</data>
    </edge>
    <edge source="SRB" target="SVN">
      <data key="d0">9078380</data>
    </edge>
    <edge source="SRB" target="ESP">
      <data key="d0">5932241</data>
    </edge>
    <edge source="SRB" target="CHE">
      <data key="d0">756820</data>
    </edge>
    <edge source="SRB" target="TUR">
      <data key="d0">2520465</data>
    </edge>
    <edge source="SRB" target="UKR">
      <data key="d0">9656089</data>
    </edge>
    <edge source="SRB" target="MKD">
      <data key="d0">6980620</data>
    </edge>
    <edge source="SRB" target="GBR">
      <data key="d0">650443</data>
    </edge>
    <edge source="SRB" target="USA">
      <data key="d0">103716</data>
    </edge>
    <edge source="MKD" target="ALB">
      <data key="d0">5601336</data>
    </edge>
    <edge source="MKD" target="AZE">
      <data key="d0">373508</data>
    </edge>
    <edge source="MKD" target="ARM">
      <data key="d0">230002</data>
    </edge>
    <edge source="MKD" target="BGR">
      <data key="d0">3985373</data>
    </edge>
    <edge source="MKD" target="HRV">
      <data key="d0">8139161</data>
    </edge>
    <edge source="MKD" target="GEO">
      <data key="d0">20974</data>
    </edge>
    <edge source="MKD" target="DEU">
      <data key="d0">60710</data>
    </edge>
    <edge source="MKD" target="HKG">
      <data key="d0">18240</data>
    </edge>
    <edge source="MKD" target="JOR">
      <data key="d0">15038</data>
    </edge>
    <edge source="MKD" target="LVA">
      <data key="d0">533427</data>
    </edge>
    <edge source="MKD" target="ROU">
      <data key="d0">55902</data>
    </edge>
    <edge source="MKD" target="RUS">
      <data key="d0">10461184</data>
    </edge>
    <edge source="MKD" target="SRB">
      <data key="d0">32290775</data>
    </edge>
    <edge source="MKD" target="SVN">
      <data key="d0">2346656</data>
    </edge>
    <edge source="MKD" target="CHE">
      <data key="d0">52580</data>
    </edge>
    <edge source="MKD" target="UKR">
      <data key="d0">1643702</data>
    </edge>
    <edge source="DZA" target="FRA">
      <data key="d0">393494</data>
    </edge>
    <edge source="DZA" target="JOR">
      <data key="d0">199818</data>
    </edge>
    <edge source="DZA" target="MRT">
      <data key="d0">132155</data>
    </edge>
    <edge source="DZA" target="MAR">
      <data key="d0">16800</data>
    </edge>
    <edge source="DZA" target="NER">
      <data key="d0">51323</data>
    </edge>
    <edge source="DZA" target="SAU">
      <data key="d0">608283</data>
    </edge>
    <edge source="DZA" target="SEN">
      <data key="d0">110746</data>
    </edge>
    <edge source="DZA" target="VNM">
      <data key="d0">20170</data>
    </edge>
    <edge source="FRA" target="ALB">
      <data key="d0">2750994</data>
    </edge>
    <edge source="FRA" target="DZA">
      <data key="d0">917990104</data>
    </edge>
    <edge source="FRA" target="AZE">
      <data key="d0">3598119</data>
    </edge>
    <edge source="FRA" target="ARG">
      <data key="d0">130949535</data>
    </edge>
    <edge source="FRA" target="AUS">
      <data key="d0">429543343</data>
    </edge>
    <edge source="FRA" target="AUT">
      <data key="d0">280609256</data>
    </edge>
    <edge source="FRA" target="ARM">
      <data key="d0">1638329</data>
    </edge>
    <edge source="FRA" target="BEL">
      <data key="d0">5550604401</data>
    </edge>
    <edge source="FRA" target="BOL">
      <data key="d0">6162642</data>
    </edge>
    <edge source="FRA" target="BWA">
      <data key="d0">1384661</data>
    </edge>
    <edge source="FRA" target="BRA">
      <data key="d0">465429972</data>
    </edge>
    <edge source="FRA" target="BGR">
      <data key="d0">63405576</data>
    </edge>
    <edge source="FRA" target="BDI">
      <data key="d0">8838238</data>
    </edge>
    <edge source="FRA" target="BLR">
      <data key="d0">17686061</data>
    </edge>
    <edge source="FRA" target="KHM">
      <data key="d0">30874117</data>
    </edge>
    <edge source="FRA" target="CMR">
      <data key="d0">123801725</data>
    </edge>
    <edge source="FRA" target="CAN">
      <data key="d0">481151717</data>
    </edge>
    <edge source="FRA" target="CAF">
      <data key="d0">10410445</data>
    </edge>
    <edge source="FRA" target="LKA">
      <data key="d0">7616690</data>
    </edge>
    <edge source="FRA" target="CHL">
      <data key="d0">49860578</data>
    </edge>
    <edge source="FRA" target="CHN">
      <data key="d0">702083717</data>
    </edge>
    <edge source="FRA" target="COL">
      <data key="d0">84547034</data>
    </edge>
    <edge source="FRA" target="CRI">
      <data key="d0">8524201</data>
    </edge>
    <edge source="FRA" target="HRV">
      <data key="d0">43559977</data>
    </edge>
    <edge source="FRA" target="CZE">
      <data key="d0">265028614</data>
    </edge>
    <edge source="FRA" target="BEN">
      <data key="d0">54256402</data>
    </edge>
    <edge source="FRA" target="DNK">
      <data key="d0">308067675</data>
    </edge>
    <edge source="FRA" target="ECU">
      <data key="d0">18901445</data>
    </edge>
    <edge source="FRA" target="SLV">
      <data key="d0">2718406</data>
    </edge>
    <edge source="FRA" target="ETH">
      <data key="d0">6704223</data>
    </edge>
    <edge source="FRA" target="EST">
      <data key="d0">7657463</data>
    </edge>
    <edge source="FRA" target="FIN">
      <data key="d0">103955303</data>
    </edge>
    <edge source="FRA" target="GEO">
      <data key="d0">39541498</data>
    </edge>
    <edge source="FRA" target="GMB">
      <data key="d0">96456</data>
    </edge>
    <edge source="FRA" target="PSE">
      <data key="d0">2440365</data>
    </edge>
    <edge source="FRA" target="DEU">
      <data key="d0">3548732869</data>
    </edge>
    <edge source="FRA" target="GHA">
      <data key="d0">70476117</data>
    </edge>
    <edge source="FRA" target="GRC">
      <data key="d0">424486107</data>
    </edge>
    <edge source="FRA" target="GTM">
      <data key="d0">17545566</data>
    </edge>
    <edge source="FRA" target="HND">
      <data key="d0">2150446</data>
    </edge>
    <edge source="FRA" target="HKG">
      <data key="d0">103231998</data>
    </edge>
    <edge source="FRA" target="HUN">
      <data key="d0">528344133</data>
    </edge>
    <edge source="FRA" target="IDN">
      <data key="d0">41063612</data>
    </edge>
    <edge source="FRA" target="IRL">
      <data key="d0">421868990</data>
    </edge>
    <edge source="FRA" target="ISR">
      <data key="d0">99243723</data>
    </edge>
    <edge source="FRA" target="ITA">
      <data key="d0">1972732208</data>
    </edge>
    <edge source="FRA" target="CIV">
      <data key="d0">142543348</data>
    </edge>
    <edge source="FRA" target="JAM">
      <data key="d0">404075</data>
    </edge>
    <edge source="FRA" target="JPN">
      <data key="d0">1398192014</data>
    </edge>
    <edge source="FRA" target="KAZ">
      <data key="d0">53156798</data>
    </edge>
    <edge source="FRA" target="JOR">
      <data key="d0">41530011</data>
    </edge>
    <edge source="FRA" target="KOR">
      <data key="d0">128571762</data>
    </edge>
    <edge source="FRA" target="KGZ">
      <data key="d0">2044719</data>
    </edge>
    <edge source="FRA" target="LBN">
      <data key="d0">97077488</data>
    </edge>
    <edge source="FRA" target="LVA">
      <data key="d0">12802302</data>
    </edge>
    <edge source="FRA" target="LTU">
      <data key="d0">63856997</data>
    </edge>
    <edge source="FRA" target="MDG">
      <data key="d0">24995587</data>
    </edge>
    <edge source="FRA" target="MWI">
      <data key="d0">45417965</data>
    </edge>
    <edge source="FRA" target="MYS">
      <data key="d0">70666339</data>
    </edge>
    <edge source="FRA" target="MRT">
      <data key="d0">29975322</data>
    </edge>
    <edge source="FRA" target="MUS">
      <data key="d0">20056846</data>
    </edge>
    <edge source="FRA" target="MEX">
      <data key="d0">425409208</data>
    </edge>
    <edge source="FRA" target="MDA">
      <data key="d0">2303403</data>
    </edge>
    <edge source="FRA" target="MAR">
      <data key="d0">219323599</data>
    </edge>
    <edge source="FRA" target="MOZ">
      <data key="d0">55060888</data>
    </edge>
    <edge source="FRA" target="OMN">
      <data key="d0">6435677</data>
    </edge>
    <edge source="FRA" target="NAM">
      <data key="d0">419577</data>
    </edge>
    <edge source="FRA" target="NLD">
      <data key="d0">815680947</data>
    </edge>
    <edge source="FRA" target="NZL">
      <data key="d0">21444272</data>
    </edge>
    <edge source="FRA" target="NIC">
      <data key="d0">1342627</data>
    </edge>
    <edge source="FRA" target="NER">
      <data key="d0">54638551</data>
    </edge>
    <edge source="FRA" target="NOR">
      <data key="d0">46217908</data>
    </edge>
    <edge source="FRA" target="PAK">
      <data key="d0">53033172</data>
    </edge>
    <edge source="FRA" target="PAN">
      <data key="d0">93782110</data>
    </edge>
    <edge source="FRA" target="PRY">
      <data key="d0">6583701</data>
    </edge>
    <edge source="FRA" target="PER">
      <data key="d0">29750763</data>
    </edge>
    <edge source="FRA" target="PHL">
      <data key="d0">70626999</data>
    </edge>
    <edge source="FRA" target="POL">
      <data key="d0">529586874</data>
    </edge>
    <edge source="FRA" target="PRT">
      <data key="d0">325990736</data>
    </edge>
    <edge source="FRA" target="ROU">
      <data key="d0">181763135</data>
    </edge>
    <edge source="FRA" target="RUS">
      <data key="d0">890692063</data>
    </edge>
    <edge source="FRA" target="SAU">
      <data key="d0">340607674</data>
    </edge>
    <edge source="FRA" target="SEN">
      <data key="d0">97504033</data>
    </edge>
    <edge source="FRA" target="SRB">
      <data key="d0">37127588</data>
    </edge>
    <edge source="FRA" target="IND">
      <data key="d0">108773330</data>
    </edge>
    <edge source="FRA" target="SGP">
      <data key="d0">836835183</data>
    </edge>
    <edge source="FRA" target="SVK">
      <data key="d0">113991134</data>
    </edge>
    <edge source="FRA" target="VNM">
      <data key="d0">181860284</data>
    </edge>
    <edge source="FRA" target="SVN">
      <data key="d0">36830220</data>
    </edge>
    <edge source="FRA" target="ZAF">
      <data key="d0">282748879</data>
    </edge>
    <edge source="FRA" target="ZWE">
      <data key="d0">1219264</data>
    </edge>
    <edge source="FRA" target="ESP">
      <data key="d0">1878677143</data>
    </edge>
    <edge source="FRA" target="SWE">
      <data key="d0">209540561</data>
    </edge>
    <edge source="FRA" target="CHE">
      <data key="d0">910693145</data>
    </edge>
    <edge source="FRA" target="THA">
      <data key="d0">104885561</data>
    </edge>
    <edge source="FRA" target="TGO">
      <data key="d0">44882120</data>
    </edge>
    <edge source="FRA" target="ARE">
      <data key="d0">143181190</data>
    </edge>
    <edge source="FRA" target="TUN">
      <data key="d0">264426755</data>
    </edge>
    <edge source="FRA" target="TUR">
      <data key="d0">396518641</data>
    </edge>
    <edge source="FRA" target="UGA">
      <data key="d0">50801341</data>
    </edge>
    <edge source="FRA" target="UKR">
      <data key="d0">114012497</data>
    </edge>
    <edge source="FRA" target="MKD">
      <data key="d0">4969904</data>
    </edge>
    <edge source="FRA" target="EGY">
      <data key="d0">195456889</data>
    </edge>
    <edge source="FRA" target="GBR">
      <data key="d0">1505151524</data>
    </edge>
    <edge source="FRA" target="TZA">
      <data key="d0">69179043</data>
    </edge>
    <edge source="FRA" target="USA">
      <data key="d0">2539327735</data>
    </edge>
    <edge source="FRA" target="BFA">
      <data key="d0">88931620</data>
    </edge>
    <edge source="FRA" target="URY">
      <data key="d0">8096348</data>
    </edge>
    <edge source="JOR" target="ALB">
      <data key="d0">165959</data>
    </edge>
    <edge source="JOR" target="DZA">
      <data key="d0">94728751</data>
    </edge>
    <edge source="JOR" target="AZE">
      <data key="d0">1531738</data>
    </edge>
    <edge source="JOR" target="AUT">
      <data key="d0">532196</data>
    </edge>
    <edge source="JOR" target="ARM">
      <data key="d0">24715</data>
    </edge>
    <edge source="JOR" target="BEL">
      <data key="d0">437814</data>
    </edge>
    <edge source="JOR" target="BRA">
      <data key="d0">28328</data>
    </edge>
    <edge source="JOR" target="CAN">
      <data key="d0">61156</data>
    </edge>
    <edge source="JOR" target="LKA">
      <data key="d0">108763</data>
    </edge>
    <edge source="JOR" target="CHN">
      <data key="d0">152576</data>
    </edge>
    <edge source="JOR" target="COL">
      <data key="d0">28311</data>
    </edge>
    <edge source="JOR" target="ETH">
      <data key="d0">369042</data>
    </edge>
    <edge source="JOR" target="FRA">
      <data key="d0">1021534</data>
    </edge>
    <edge source="JOR" target="GEO">
      <data key="d0">36727</data>
    </edge>
    <edge source="JOR" target="PSE">
      <data key="d0">581837</data>
    </edge>
    <edge source="JOR" target="DEU">
      <data key="d0">126262</data>
    </edge>
    <edge source="JOR" target="GHA">
      <data key="d0">428118</data>
    </edge>
    <edge source="JOR" target="HKG">
      <data key="d0">48901</data>
    </edge>
    <edge source="JOR" target="IDN">
      <data key="d0">125832</data>
    </edge>
    <edge source="JOR" target="IRL">
      <data key="d0">477813</data>
    </edge>
    <edge source="JOR" target="ISR">
      <data key="d0">236445</data>
    </edge>
    <edge source="JOR" target="ITA">
      <data key="d0">437709</data>
    </edge>
    <edge source="JOR" target="CIV">
      <data key="d0">278580</data>
    </edge>
    <edge source="JOR" target="KAZ">
      <data key="d0">279292</data>
    </edge>
    <edge source="JOR" target="KOR">
      <data key="d0">74861</data>
    </edge>
    <edge source="JOR" target="KGZ">
      <data key="d0">106710</data>
    </edge>
    <edge source="JOR" target="LBN">
      <data key="d0">29155379</data>
    </edge>
    <edge source="JOR" target="MYS">
      <data key="d0">176249</data>
    </edge>
    <edge source="JOR" target="MRT">
      <data key="d0">361841</data>
    </edge>
    <edge source="JOR" target="MUS">
      <data key="d0">54355</data>
    </edge>
    <edge source="JOR" target="MDA">
      <data key="d0">288235</data>
    </edge>
    <edge source="JOR" target="MAR">
      <data key="d0">56920</data>
    </edge>
    <edge source="JOR" target="MOZ">
      <data key="d0">65494</data>
    </edge>
    <edge source="JOR" target="OMN">
      <data key="d0">11755004</data>
    </edge>
    <edge source="JOR" target="NAM">
      <data key="d0">27313</data>
    </edge>
    <edge source="JOR" target="NLD">
      <data key="d0">89417</data>
    </edge>
    <edge source="JOR" target="PAK">
      <data key="d0">955949</data>
    </edge>
    <edge source="JOR" target="PHL">
      <data key="d0">77717</data>
    </edge>
    <edge source="JOR" target="PRT">
      <data key="d0">87511</data>
    </edge>
    <edge source="JOR" target="ROU">
      <data key="d0">439217</data>
    </edge>
    <edge source="JOR" target="RUS">
      <data key="d0">1153465</data>
    </edge>
    <edge source="JOR" target="SAU">
      <data key="d0">131727708</data>
    </edge>
    <edge source="JOR" target="IND">
      <data key="d0">12035</data>
    </edge>
    <edge source="JOR" target="SVK">
      <data key="d0">1564398</data>
    </edge>
    <edge source="JOR" target="SVN">
      <data key="d0">86280</data>
    </edge>
    <edge source="JOR" target="ZAF">
      <data key="d0">2442071</data>
    </edge>
    <edge source="JOR" target="CHE">
      <data key="d0">442240</data>
    </edge>
    <edge source="JOR" target="THA">
      <data key="d0">249866</data>
    </edge>
    <edge source="JOR" target="ARE">
      <data key="d0">30688408</data>
    </edge>
    <edge source="JOR" target="TUN">
      <data key="d0">4231945</data>
    </edge>
    <edge source="JOR" target="UGA">
      <data key="d0">1248834</data>
    </edge>
    <edge source="JOR" target="UKR">
      <data key="d0">9064699</data>
    </edge>
    <edge source="JOR" target="EGY">
      <data key="d0">14080647</data>
    </edge>
    <edge source="JOR" target="GBR">
      <data key="d0">805786</data>
    </edge>
    <edge source="JOR" target="TZA">
      <data key="d0">235410</data>
    </edge>
    <edge source="JOR" target="USA">
      <data key="d0">23232754</data>
    </edge>
    <edge source="MAR" target="DZA">
      <data key="d0">1338089</data>
    </edge>
    <edge source="MAR" target="AZE">
      <data key="d0">15468</data>
    </edge>
    <edge source="MAR" target="BEL">
      <data key="d0">591964</data>
    </edge>
    <edge source="MAR" target="BDI">
      <data key="d0">65088</data>
    </edge>
    <edge source="MAR" target="CMR">
      <data key="d0">278942</data>
    </edge>
    <edge source="MAR" target="CAF">
      <data key="d0">39085</data>
    </edge>
    <edge source="MAR" target="CZE">
      <data key="d0">25484</data>
    </edge>
    <edge source="MAR" target="BEN">
      <data key="d0">353215</data>
    </edge>
    <edge source="MAR" target="FRA">
      <data key="d0">66041370</data>
    </edge>
    <edge source="MAR" target="DEU">
      <data key="d0">1286757</data>
    </edge>
    <edge source="MAR" target="CIV">
      <data key="d0">1025211</data>
    </edge>
    <edge source="MAR" target="LBN">
      <data key="d0">174427</data>
    </edge>
    <edge source="MAR" target="MDG">
      <data key="d0">30284</data>
    </edge>
    <edge source="MAR" target="MRT">
      <data key="d0">2532099</data>
    </edge>
    <edge source="MAR" target="MUS">
      <data key="d0">151115</data>
    </edge>
    <edge source="MAR" target="NLD">
      <data key="d0">129935</data>
    </edge>
    <edge source="MAR" target="NER">
      <data key="d0">211831</data>
    </edge>
    <edge source="MAR" target="PAK">
      <data key="d0">19771</data>
    </edge>
    <edge source="MAR" target="PRT">
      <data key="d0">422358</data>
    </edge>
    <edge source="MAR" target="SAU">
      <data key="d0">95313</data>
    </edge>
    <edge source="MAR" target="SEN">
      <data key="d0">5937531</data>
    </edge>
    <edge source="MAR" target="ESP">
      <data key="d0">315709</data>
    </edge>
    <edge source="MAR" target="CHE">
      <data key="d0">75471</data>
    </edge>
    <edge source="MAR" target="TGO">
      <data key="d0">132618</data>
    </edge>
    <edge source="MAR" target="ARE">
      <data key="d0">11978</data>
    </edge>
    <edge source="MAR" target="TUN">
      <data key="d0">2891521</data>
    </edge>
    <edge source="MAR" target="TUR">
      <data key="d0">40072</data>
    </edge>
    <edge source="MAR" target="EGY">
      <data key="d0">2563773</data>
    </edge>
    <edge source="MAR" target="GBR">
      <data key="d0">595050</data>
    </edge>
    <edge source="MAR" target="BFA">
      <data key="d0">154574</data>
    </edge>
    <edge source="NER" target="BEL">
      <data key="d0">46313</data>
    </edge>
    <edge source="NER" target="CHE">
      <data key="d0">52299</data>
    </edge>
    <edge source="SAU" target="DZA">
      <data key="d0">26124299</data>
    </edge>
    <edge source="SAU" target="ARG">
      <data key="d0">60800</data>
    </edge>
    <edge source="SAU" target="AUS">
      <data key="d0">33600</data>
    </edge>
    <edge source="SAU" target="BEL">
      <data key="d0">1374935</data>
    </edge>
    <edge source="SAU" target="LKA">
      <data key="d0">43467</data>
    </edge>
    <edge source="SAU" target="CHN">
      <data key="d0">237600</data>
    </edge>
    <edge source="SAU" target="ETH">
      <data key="d0">988001</data>
    </edge>
    <edge source="SAU" target="FRA">
      <data key="d0">441067</data>
    </edge>
    <edge source="SAU" target="DEU">
      <data key="d0">774401</data>
    </edge>
    <edge source="SAU" target="ITA">
      <data key="d0">206667</data>
    </edge>
    <edge source="SAU" target="KAZ">
      <data key="d0">308267</data>
    </edge>
    <edge source="SAU" target="JOR">
      <data key="d0">47434459</data>
    </edge>
    <edge source="SAU" target="LBN">
      <data key="d0">12509082</data>
    </edge>
    <edge source="SAU" target="MAR">
      <data key="d0">2213069</data>
    </edge>
    <edge source="SAU" target="OMN">
      <data key="d0">14539218</data>
    </edge>
    <edge source="SAU" target="NLD">
      <data key="d0">361334</data>
    </edge>
    <edge source="SAU" target="PAK">
      <data key="d0">94933</data>
    </edge>
    <edge source="SAU" target="POL">
      <data key="d0">111733</data>
    </edge>
    <edge source="SAU" target="RUS">
      <data key="d0">1628269</data>
    </edge>
    <edge source="SAU" target="IND">
      <data key="d0">115467</data>
    </edge>
    <edge source="SAU" target="SVK">
      <data key="d0">56800</data>
    </edge>
    <edge source="SAU" target="VNM">
      <data key="d0">56533</data>
    </edge>
    <edge source="SAU" target="ESP">
      <data key="d0">53067</data>
    </edge>
    <edge source="SAU" target="SWE">
      <data key="d0">406401</data>
    </edge>
    <edge source="SAU" target="ARE">
      <data key="d0">49881662</data>
    </edge>
    <edge source="SAU" target="TUN">
      <data key="d0">121333</data>
    </edge>
    <edge source="SAU" target="TUR">
      <data key="d0">114933</data>
    </edge>
    <edge source="SAU" target="EGY">
      <data key="d0">41080585</data>
    </edge>
    <edge source="SAU" target="GBR">
      <data key="d0">3655471</data>
    </edge>
    <edge source="SAU" target="TZA">
      <data key="d0">66133</data>
    </edge>
    <edge source="SAU" target="USA">
      <data key="d0">2431736</data>
    </edge>
    <edge source="SEN" target="CMR">
      <data key="d0">167900</data>
    </edge>
    <edge source="SEN" target="BEN">
      <data key="d0">325688</data>
    </edge>
    <edge source="SEN" target="FRA">
      <data key="d0">8446372</data>
    </edge>
    <edge source="SEN" target="GMB">
      <data key="d0">24446</data>
    </edge>
    <edge source="SEN" target="GHA">
      <data key="d0">11094</data>
    </edge>
    <edge source="SEN" target="CIV">
      <data key="d0">449912</data>
    </edge>
    <edge source="SEN" target="MRT">
      <data key="d0">224636</data>
    </edge>
    <edge source="SEN" target="NER">
      <data key="d0">419272</data>
    </edge>
    <edge source="SEN" target="TGO">
      <data key="d0">113132</data>
    </edge>
    <edge source="SEN" target="GBR">
      <data key="d0">14160</data>
    </edge>
    <edge source="SEN" target="BFA">
      <data key="d0">462556</data>
    </edge>
    <edge source="VNM" target="AZE">
      <data key="d0">17716</data>
    </edge>
    <edge source="VNM" target="AUS">
      <data key="d0">70039</data>
    </edge>
    <edge source="VNM" target="AUT">
      <data key="d0">108958</data>
    </edge>
    <edge source="VNM" target="ARM">
      <data key="d0">16165</data>
    </edge>
    <edge source="VNM" target="BEL">
      <data key="d0">500615</data>
    </edge>
    <edge source="VNM" target="BRA">
      <data key="d0">45000</data>
    </edge>
    <edge source="VNM" target="BGR">
      <data key="d0">32420</data>
    </edge>
    <edge source="VNM" target="BLR">
      <data key="d0">32817</data>
    </edge>
    <edge source="VNM" target="KHM">
      <data key="d0">5885955</data>
    </edge>
    <edge source="VNM" target="CMR">
      <data key="d0">68498</data>
    </edge>
    <edge source="VNM" target="LKA">
      <data key="d0">698247</data>
    </edge>
    <edge source="VNM" target="CHL">
      <data key="d0">67789</data>
    </edge>
    <edge source="VNM" target="CHN">
      <data key="d0">1787691</data>
    </edge>
    <edge source="VNM" target="COL">
      <data key="d0">14512</data>
    </edge>
    <edge source="VNM" target="HRV">
      <data key="d0">12950</data>
    </edge>
    <edge source="VNM" target="CZE">
      <data key="d0">70761</data>
    </edge>
    <edge source="VNM" target="DNK">
      <data key="d0">67303</data>
    </edge>
    <edge source="VNM" target="EST">
      <data key="d0">149538</data>
    </edge>
    <edge source="VNM" target="FIN">
      <data key="d0">83929</data>
    </edge>
    <edge source="VNM" target="FRA">
      <data key="d0">174665</data>
    </edge>
    <edge source="VNM" target="DEU">
      <data key="d0">9750217</data>
    </edge>
    <edge source="VNM" target="HKG">
      <data key="d0">1667454</data>
    </edge>
    <edge source="VNM" target="HUN">
      <data key="d0">58508</data>
    </edge>
    <edge source="VNM" target="IDN">
      <data key="d0">1024836</data>
    </edge>
    <edge source="VNM" target="IRL">
      <data key="d0">106399</data>
    </edge>
    <edge source="VNM" target="ITA">
      <data key="d0">636985</data>
    </edge>
    <edge source="VNM" target="CIV">
      <data key="d0">169488</data>
    </edge>
    <edge source="VNM" target="JPN">
      <data key="d0">4258345</data>
    </edge>
    <edge source="VNM" target="KAZ">
      <data key="d0">231984</data>
    </edge>
    <edge source="VNM" target="JOR">
      <data key="d0">1763023</data>
    </edge>
    <edge source="VNM" target="KOR">
      <data key="d0">4799643</data>
    </edge>
    <edge source="VNM" target="LBN">
      <data key="d0">22523</data>
    </edge>
    <edge source="VNM" target="LVA">
      <data key="d0">143462</data>
    </edge>
    <edge source="VNM" target="LTU">
      <data key="d0">11261</data>
    </edge>
    <edge source="VNM" target="MYS">
      <data key="d0">4173796</data>
    </edge>
    <edge source="VNM" target="MEX">
      <data key="d0">318251</data>
    </edge>
    <edge source="VNM" target="MOZ">
      <data key="d0">21940</data>
    </edge>
    <edge source="VNM" target="OMN">
      <data key="d0">76466</data>
    </edge>
    <edge source="VNM" target="NLD">
      <data key="d0">342989</data>
    </edge>
    <edge source="VNM" target="PAK">
      <data key="d0">406442</data>
    </edge>
    <edge source="VNM" target="PHL">
      <data key="d0">6658657</data>
    </edge>
    <edge source="VNM" target="POL">
      <data key="d0">31158</data>
    </edge>
    <edge source="VNM" target="PRT">
      <data key="d0">39669</data>
    </edge>
    <edge source="VNM" target="ROU">
      <data key="d0">22880</data>
    </edge>
    <edge source="VNM" target="RUS">
      <data key="d0">2288493</data>
    </edge>
    <edge source="VNM" target="SAU">
      <data key="d0">3853657</data>
    </edge>
    <edge source="VNM" target="SEN">
      <data key="d0">90780</data>
    </edge>
    <edge source="VNM" target="IND">
      <data key="d0">4448087</data>
    </edge>
    <edge source="VNM" target="SGP">
      <data key="d0">1420898</data>
    </edge>
    <edge source="VNM" target="SVK">
      <data key="d0">38959</data>
    </edge>
    <edge source="VNM" target="SVN">
      <data key="d0">191977</data>
    </edge>
    <edge source="VNM" target="ESP">
      <data key="d0">361387</data>
    </edge>
    <edge source="VNM" target="SWE">
      <data key="d0">58420</data>
    </edge>
    <edge source="VNM" target="THA">
      <data key="d0">2761303</data>
    </edge>
    <edge source="VNM" target="TGO">
      <data key="d0">20794</data>
    </edge>
    <edge source="VNM" target="TUN">
      <data key="d0">14085</data>
    </edge>
    <edge source="VNM" target="TUR">
      <data key="d0">378786</data>
    </edge>
    <edge source="VNM" target="UKR">
      <data key="d0">465649</data>
    </edge>
    <edge source="VNM" target="EGY">
      <data key="d0">250670</data>
    </edge>
    <edge source="VNM" target="USA">
      <data key="d0">2385341</data>
    </edge>
    <edge source="VNM" target="BFA">
      <data key="d0">265662</data>
    </edge>
    <edge source="ARG" target="ALB">
      <data key="d0">165096</data>
    </edge>
    <edge source="ARG" target="DZA">
      <data key="d0">2922396</data>
    </edge>
    <edge source="ARG" target="AZE">
      <data key="d0">3664772</data>
    </edge>
    <edge source="ARG" target="AUS">
      <data key="d0">2392055</data>
    </edge>
    <edge source="ARG" target="AUT">
      <data key="d0">53434</data>
    </edge>
    <edge source="ARG" target="ARM">
      <data key="d0">12318</data>
    </edge>
    <edge source="ARG" target="BEL">
      <data key="d0">238033</data>
    </edge>
    <edge source="ARG" target="BOL">
      <data key="d0">19795894</data>
    </edge>
    <edge source="ARG" target="BRA">
      <data key="d0">153708326</data>
    </edge>
    <edge source="ARG" target="KHM">
      <data key="d0">23831</data>
    </edge>
    <edge source="ARG" target="CAN">
      <data key="d0">22744992</data>
    </edge>
    <edge source="ARG" target="LKA">
      <data key="d0">718646</data>
    </edge>
    <edge source="ARG" target="CHL">
      <data key="d0">58542385</data>
    </edge>
    <edge source="ARG" target="CHN">
      <data key="d0">13327153</data>
    </edge>
    <edge source="ARG" target="COL">
      <data key="d0">36846638</data>
    </edge>
    <edge source="ARG" target="CRI">
      <data key="d0">2021494</data>
    </edge>
    <edge source="ARG" target="DNK">
      <data key="d0">456673</data>
    </edge>
    <edge source="ARG" target="ECU">
      <data key="d0">28252305</data>
    </edge>
    <edge source="ARG" target="SLV">
      <data key="d0">4711659</data>
    </edge>
    <edge source="ARG" target="FIN">
      <data key="d0">226035</data>
    </edge>
    <edge source="ARG" target="FRA">
      <data key="d0">26951428</data>
    </edge>
    <edge source="ARG" target="GEO">
      <data key="d0">1149797</data>
    </edge>
    <edge source="ARG" target="DEU">
      <data key="d0">58034608</data>
    </edge>
    <edge source="ARG" target="GHA">
      <data key="d0">97569</data>
    </edge>
    <edge source="ARG" target="GTM">
      <data key="d0">13889827</data>
    </edge>
    <edge source="ARG" target="HND">
      <data key="d0">1101781</data>
    </edge>
    <edge source="ARG" target="HKG">
      <data key="d0">190895</data>
    </edge>
    <edge source="ARG" target="HUN">
      <data key="d0">1214865</data>
    </edge>
    <edge source="ARG" target="IDN">
      <data key="d0">2755689</data>
    </edge>
    <edge source="ARG" target="ISR">
      <data key="d0">55949</data>
    </edge>
    <edge source="ARG" target="ITA">
      <data key="d0">1655368</data>
    </edge>
    <edge source="ARG" target="JPN">
      <data key="d0">7648961</data>
    </edge>
    <edge source="ARG" target="KAZ">
      <data key="d0">234453</data>
    </edge>
    <edge source="ARG" target="JOR">
      <data key="d0">2160630</data>
    </edge>
    <edge source="ARG" target="KOR">
      <data key="d0">2428472</data>
    </edge>
    <edge source="ARG" target="KGZ">
      <data key="d0">110718</data>
    </edge>
    <edge source="ARG" target="LBN">
      <data key="d0">16006391</data>
    </edge>
    <edge source="ARG" target="LVA">
      <data key="d0">5352310</data>
    </edge>
    <edge source="ARG" target="LTU">
      <data key="d0">22925</data>
    </edge>
    <edge source="ARG" target="MYS">
      <data key="d0">869017</data>
    </edge>
    <edge source="ARG" target="MRT">
      <data key="d0">124797</data>
    </edge>
    <edge source="ARG" target="MUS">
      <data key="d0">28409</data>
    </edge>
    <edge source="ARG" target="MEX">
      <data key="d0">38059792</data>
    </edge>
    <edge source="ARG" target="MDA">
      <data key="d0">60485</data>
    </edge>
    <edge source="ARG" target="MAR">
      <data key="d0">609246</data>
    </edge>
    <edge source="ARG" target="MOZ">
      <data key="d0">29401</data>
    </edge>
    <edge source="ARG" target="OMN">
      <data key="d0">424656</data>
    </edge>
    <edge source="ARG" target="NLD">
      <data key="d0">38119398</data>
    </edge>
    <edge source="ARG" target="NZL">
      <data key="d0">5068617</data>
    </edge>
    <edge source="ARG" target="NIC">
      <data key="d0">3406714</data>
    </edge>
    <edge source="ARG" target="PAK">
      <data key="d0">4195804</data>
    </edge>
    <edge source="ARG" target="PAN">
      <data key="d0">11861708</data>
    </edge>
    <edge source="ARG" target="PRY">
      <data key="d0">40265021</data>
    </edge>
    <edge source="ARG" target="PER">
      <data key="d0">27039827</data>
    </edge>
    <edge source="ARG" target="PHL">
      <data key="d0">2028394</data>
    </edge>
    <edge source="ARG" target="POL">
      <data key="d0">230954</data>
    </edge>
    <edge source="ARG" target="PRT">
      <data key="d0">475321</data>
    </edge>
    <edge source="ARG" target="ROU">
      <data key="d0">72845</data>
    </edge>
    <edge source="ARG" target="RUS">
      <data key="d0">2528239</data>
    </edge>
    <edge source="ARG" target="SAU">
      <data key="d0">1742662</data>
    </edge>
    <edge source="ARG" target="SEN">
      <data key="d0">104045</data>
    </edge>
    <edge source="ARG" target="SRB">
      <data key="d0">16450</data>
    </edge>
    <edge source="ARG" target="IND">
      <data key="d0">849933</data>
    </edge>
    <edge source="ARG" target="SGP">
      <data key="d0">332673</data>
    </edge>
    <edge source="ARG" target="VNM">
      <data key="d0">7065333</data>
    </edge>
    <edge source="ARG" target="SVN">
      <data key="d0">30525</data>
    </edge>
    <edge source="ARG" target="ZAF">
      <data key="d0">5007141</data>
    </edge>
    <edge source="ARG" target="ESP">
      <data key="d0">5548110</data>
    </edge>
    <edge source="ARG" target="SWE">
      <data key="d0">19000</data>
    </edge>
    <edge source="ARG" target="CHE">
      <data key="d0">1930874</data>
    </edge>
    <edge source="ARG" target="THA">
      <data key="d0">9874693</data>
    </edge>
    <edge source="ARG" target="ARE">
      <data key="d0">680817</data>
    </edge>
    <edge source="ARG" target="TUN">
      <data key="d0">2369310</data>
    </edge>
    <edge source="ARG" target="TUR">
      <data key="d0">1587430</data>
    </edge>
    <edge source="ARG" target="UKR">
      <data key="d0">473122</data>
    </edge>
    <edge source="ARG" target="EGY">
      <data key="d0">624669</data>
    </edge>
    <edge source="ARG" target="GBR">
      <data key="d0">77208</data>
    </edge>
    <edge source="ARG" target="USA">
      <data key="d0">34536858</data>
    </edge>
    <edge source="ARG" target="URY">
      <data key="d0">60589204</data>
    </edge>
    <edge source="AZE" target="BEL">
      <data key="d0">76922</data>
    </edge>
    <edge source="AZE" target="CHN">
      <data key="d0">653600</data>
    </edge>
    <edge source="AZE" target="GEO">
      <data key="d0">29234625</data>
    </edge>
    <edge source="AZE" target="GRC">
      <data key="d0">69700</data>
    </edge>
    <edge source="AZE" target="IRL">
      <data key="d0">162272</data>
    </edge>
    <edge source="AZE" target="KAZ">
      <data key="d0">53306</data>
    </edge>
    <edge source="AZE" target="KGZ">
      <data key="d0">23405100</data>
    </edge>
    <edge source="AZE" target="NLD">
      <data key="d0">11275</data>
    </edge>
    <edge source="AZE" target="RUS">
      <data key="d0">33865</data>
    </edge>
    <edge source="AZE" target="CHE">
      <data key="d0">514913</data>
    </edge>
    <edge source="AZE" target="UKR">
      <data key="d0">58703</data>
    </edge>
    <edge source="AUS" target="ALB">
      <data key="d0">36733</data>
    </edge>
    <edge source="AUS" target="DZA">
      <data key="d0">65193</data>
    </edge>
    <edge source="AUS" target="ARG">
      <data key="d0">18080009</data>
    </edge>
    <edge source="AUS" target="AUT">
      <data key="d0">1769077</data>
    </edge>
    <edge source="AUS" target="ARM">
      <data key="d0">30077</data>
    </edge>
    <edge source="AUS" target="BEL">
      <data key="d0">53416539</data>
    </edge>
    <edge source="AUS" target="BOL">
      <data key="d0">67491</data>
    </edge>
    <edge source="AUS" target="BRA">
      <data key="d0">12672739</data>
    </edge>
    <edge source="AUS" target="BGR">
      <data key="d0">136823</data>
    </edge>
    <edge source="AUS" target="KHM">
      <data key="d0">1335363</data>
    </edge>
    <edge source="AUS" target="CMR">
      <data key="d0">33520</data>
    </edge>
    <edge source="AUS" target="CAN">
      <data key="d0">58938651</data>
    </edge>
    <edge source="AUS" target="LKA">
      <data key="d0">9520186</data>
    </edge>
    <edge source="AUS" target="CHL">
      <data key="d0">3774890</data>
    </edge>
    <edge source="AUS" target="CHN">
      <data key="d0">810209532</data>
    </edge>
    <edge source="AUS" target="COL">
      <data key="d0">2400755</data>
    </edge>
    <edge source="AUS" target="CRI">
      <data key="d0">284311</data>
    </edge>
    <edge source="AUS" target="HRV">
      <data key="d0">59124</data>
    </edge>
    <edge source="AUS" target="CZE">
      <data key="d0">85007</data>
    </edge>
    <edge source="AUS" target="DNK">
      <data key="d0">133128</data>
    </edge>
    <edge source="AUS" target="ECU">
      <data key="d0">778421</data>
    </edge>
    <edge source="AUS" target="SLV">
      <data key="d0">237945</data>
    </edge>
    <edge source="AUS" target="ETH">
      <data key="d0">20295</data>
    </edge>
    <edge source="AUS" target="FIN">
      <data key="d0">692198</data>
    </edge>
    <edge source="AUS" target="FRA">
      <data key="d0">26058539</data>
    </edge>
    <edge source="AUS" target="DEU">
      <data key="d0">104541320</data>
    </edge>
    <edge source="AUS" target="GHA">
      <data key="d0">53321</data>
    </edge>
    <edge source="AUS" target="GRC">
      <data key="d0">3093920</data>
    </edge>
    <edge source="AUS" target="GTM">
      <data key="d0">34875</data>
    </edge>
    <edge source="AUS" target="HKG">
      <data key="d0">145473278</data>
    </edge>
    <edge source="AUS" target="HUN">
      <data key="d0">2288382</data>
    </edge>
    <edge source="AUS" target="IDN">
      <data key="d0">31278510</data>
    </edge>
    <edge source="AUS" target="IRL">
      <data key="d0">22090646</data>
    </edge>
    <edge source="AUS" target="ISR">
      <data key="d0">7831165</data>
    </edge>
    <edge source="AUS" target="ITA">
      <data key="d0">15775512</data>
    </edge>
    <edge source="AUS" target="JPN">
      <data key="d0">89334925</data>
    </edge>
    <edge source="AUS" target="JOR">
      <data key="d0">1722366</data>
    </edge>
    <edge source="AUS" target="KOR">
      <data key="d0">595067505</data>
    </edge>
    <edge source="AUS" target="LBN">
      <data key="d0">511004</data>
    </edge>
    <edge source="AUS" target="MYS">
      <data key="d0">191459789</data>
    </edge>
    <edge source="AUS" target="MRT">
      <data key="d0">24469</data>
    </edge>
    <edge source="AUS" target="MUS">
      <data key="d0">1431592</data>
    </edge>
    <edge source="AUS" target="MEX">
      <data key="d0">96065107</data>
    </edge>
    <edge source="AUS" target="MAR">
      <data key="d0">67582</data>
    </edge>
    <edge source="AUS" target="OMN">
      <data key="d0">660971</data>
    </edge>
    <edge source="AUS" target="NLD">
      <data key="d0">199652794</data>
    </edge>
    <edge source="AUS" target="NZL">
      <data key="d0">318545717</data>
    </edge>
    <edge source="AUS" target="NIC">
      <data key="d0">56191</data>
    </edge>
    <edge source="AUS" target="NOR">
      <data key="d0">980869</data>
    </edge>
    <edge source="AUS" target="PAK">
      <data key="d0">13558179</data>
    </edge>
    <edge source="AUS" target="PAN">
      <data key="d0">7328668</data>
    </edge>
    <edge source="AUS" target="PRY">
      <data key="d0">1283017</data>
    </edge>
    <edge source="AUS" target="PER">
      <data key="d0">308986</data>
    </edge>
    <edge source="AUS" target="PHL">
      <data key="d0">115710484</data>
    </edge>
    <edge source="AUS" target="POL">
      <data key="d0">2671953</data>
    </edge>
    <edge source="AUS" target="PRT">
      <data key="d0">909994</data>
    </edge>
    <edge source="AUS" target="ROU">
      <data key="d0">5063027</data>
    </edge>
    <edge source="AUS" target="RUS">
      <data key="d0">183168</data>
    </edge>
    <edge source="AUS" target="SAU">
      <data key="d0">5046932</data>
    </edge>
    <edge source="AUS" target="SRB">
      <data key="d0">85373</data>
    </edge>
    <edge source="AUS" target="IND">
      <data key="d0">31363133</data>
    </edge>
    <edge source="AUS" target="SGP">
      <data key="d0">93096352</data>
    </edge>
    <edge source="AUS" target="SVK">
      <data key="d0">77676</data>
    </edge>
    <edge source="AUS" target="VNM">
      <data key="d0">69932521</data>
    </edge>
    <edge source="AUS" target="SVN">
      <data key="d0">1727556</data>
    </edge>
    <edge source="AUS" target="ZAF">
      <data key="d0">70475586</data>
    </edge>
    <edge source="AUS" target="ESP">
      <data key="d0">12287681</data>
    </edge>
    <edge source="AUS" target="SWE">
      <data key="d0">9455201</data>
    </edge>
    <edge source="AUS" target="CHE">
      <data key="d0">38487131</data>
    </edge>
    <edge source="AUS" target="THA">
      <data key="d0">235802922</data>
    </edge>
    <edge source="AUS" target="ARE">
      <data key="d0">22160594</data>
    </edge>
    <edge source="AUS" target="TUN">
      <data key="d0">37375</data>
    </edge>
    <edge source="AUS" target="TUR">
      <data key="d0">75621599</data>
    </edge>
    <edge source="AUS" target="UGA">
      <data key="d0">123698</data>
    </edge>
    <edge source="AUS" target="UKR">
      <data key="d0">4395108</data>
    </edge>
    <edge source="AUS" target="MKD">
      <data key="d0">46496</data>
    </edge>
    <edge source="AUS" target="EGY">
      <data key="d0">819944</data>
    </edge>
    <edge source="AUS" target="GBR">
      <data key="d0">82685923</data>
    </edge>
    <edge source="AUS" target="TZA">
      <data key="d0">139756</data>
    </edge>
    <edge source="AUS" target="USA">
      <data key="d0">236014650</data>
    </edge>
    <edge source="AUS" target="URY">
      <data key="d0">85522</data>
    </edge>
    <edge source="AUT" target="ALB">
      <data key="d0">6899960</data>
    </edge>
    <edge source="AUT" target="DZA">
      <data key="d0">25427945</data>
    </edge>
    <edge source="AUT" target="AZE">
      <data key="d0">9619198</data>
    </edge>
    <edge source="AUT" target="ARG">
      <data key="d0">24418447</data>
    </edge>
    <edge source="AUT" target="AUS">
      <data key="d0">74010434</data>
    </edge>
    <edge source="AUT" target="ARM">
      <data key="d0">5431576</data>
    </edge>
    <edge source="AUT" target="BEL">
      <data key="d0">423099039</data>
    </edge>
    <edge source="AUT" target="BOL">
      <data key="d0">71354</data>
    </edge>
    <edge source="AUT" target="BRA">
      <data key="d0">199797368</data>
    </edge>
    <edge source="AUT" target="BGR">
      <data key="d0">66825890</data>
    </edge>
    <edge source="AUT" target="BLR">
      <data key="d0">40700294</data>
    </edge>
    <edge source="AUT" target="KHM">
      <data key="d0">763696</data>
    </edge>
    <edge source="AUT" target="CMR">
      <data key="d0">33452</data>
    </edge>
    <edge source="AUT" target="CAN">
      <data key="d0">48159840</data>
    </edge>
    <edge source="AUT" target="LKA">
      <data key="d0">1220984</data>
    </edge>
    <edge source="AUT" target="CHL">
      <data key="d0">4090559</data>
    </edge>
    <edge source="AUT" target="CHN">
      <data key="d0">185336460</data>
    </edge>
    <edge source="AUT" target="COL">
      <data key="d0">48945104</data>
    </edge>
    <edge source="AUT" target="CRI">
      <data key="d0">1516983</data>
    </edge>
    <edge source="AUT" target="HRV">
      <data key="d0">35319630</data>
    </edge>
    <edge source="AUT" target="CZE">
      <data key="d0">211847027</data>
    </edge>
    <edge source="AUT" target="DNK">
      <data key="d0">24951588</data>
    </edge>
    <edge source="AUT" target="ECU">
      <data key="d0">6167528</data>
    </edge>
    <edge source="AUT" target="SLV">
      <data key="d0">799205</data>
    </edge>
    <edge source="AUT" target="ETH">
      <data key="d0">309983</data>
    </edge>
    <edge source="AUT" target="EST">
      <data key="d0">16575661</data>
    </edge>
    <edge source="AUT" target="FIN">
      <data key="d0">18450654</data>
    </edge>
    <edge source="AUT" target="FRA">
      <data key="d0">898258742</data>
    </edge>
    <edge source="AUT" target="GEO">
      <data key="d0">22764688</data>
    </edge>
    <edge source="AUT" target="PSE">
      <data key="d0">981353</data>
    </edge>
    <edge source="AUT" target="DEU">
      <data key="d0">943778529</data>
    </edge>
    <edge source="AUT" target="GRC">
      <data key="d0">36189738</data>
    </edge>
    <edge source="AUT" target="GTM">
      <data key="d0">1489618</data>
    </edge>
    <edge source="AUT" target="HND">
      <data key="d0">350049</data>
    </edge>
    <edge source="AUT" target="HKG">
      <data key="d0">14143546</data>
    </edge>
    <edge source="AUT" target="HUN">
      <data key="d0">122862210</data>
    </edge>
    <edge source="AUT" target="IDN">
      <data key="d0">1604786</data>
    </edge>
    <edge source="AUT" target="IRL">
      <data key="d0">13305925</data>
    </edge>
    <edge source="AUT" target="ISR">
      <data key="d0">8672207</data>
    </edge>
    <edge source="AUT" target="ITA">
      <data key="d0">222979245</data>
    </edge>
    <edge source="AUT" target="CIV">
      <data key="d0">76257</data>
    </edge>
    <edge source="AUT" target="JAM">
      <data key="d0">231775</data>
    </edge>
    <edge source="AUT" target="JPN">
      <data key="d0">61251364</data>
    </edge>
    <edge source="AUT" target="KAZ">
      <data key="d0">108756499</data>
    </edge>
    <edge source="AUT" target="JOR">
      <data key="d0">10072022</data>
    </edge>
    <edge source="AUT" target="KOR">
      <data key="d0">33835744</data>
    </edge>
    <edge source="AUT" target="KGZ">
      <data key="d0">6425929</data>
    </edge>
    <edge source="AUT" target="LBN">
      <data key="d0">13378482</data>
    </edge>
    <edge source="AUT" target="LVA">
      <data key="d0">18508124</data>
    </edge>
    <edge source="AUT" target="LTU">
      <data key="d0">14991359</data>
    </edge>
    <edge source="AUT" target="MWI">
      <data key="d0">226373</data>
    </edge>
    <edge source="AUT" target="MYS">
      <data key="d0">8776046</data>
    </edge>
    <edge source="AUT" target="MUS">
      <data key="d0">15694</data>
    </edge>
    <edge source="AUT" target="MEX">
      <data key="d0">39938652</data>
    </edge>
    <edge source="AUT" target="MDA">
      <data key="d0">7411591</data>
    </edge>
    <edge source="AUT" target="MAR">
      <data key="d0">2649123</data>
    </edge>
    <edge source="AUT" target="MOZ">
      <data key="d0">73186</data>
    </edge>
    <edge source="AUT" target="OMN">
      <data key="d0">3373290</data>
    </edge>
    <edge source="AUT" target="NLD">
      <data key="d0">41611270</data>
    </edge>
    <edge source="AUT" target="NZL">
      <data key="d0">5643931</data>
    </edge>
    <edge source="AUT" target="NIC">
      <data key="d0">233770</data>
    </edge>
    <edge source="AUT" target="NOR">
      <data key="d0">8898327</data>
    </edge>
    <edge source="AUT" target="PAK">
      <data key="d0">5658221</data>
    </edge>
    <edge source="AUT" target="PAN">
      <data key="d0">5406183</data>
    </edge>
    <edge source="AUT" target="PRY">
      <data key="d0">94099</data>
    </edge>
    <edge source="AUT" target="PER">
      <data key="d0">2909133</data>
    </edge>
    <edge source="AUT" target="PHL">
      <data key="d0">5685346</data>
    </edge>
    <edge source="AUT" target="POL">
      <data key="d0">219054769</data>
    </edge>
    <edge source="AUT" target="PRT">
      <data key="d0">21950301</data>
    </edge>
    <edge source="AUT" target="ROU">
      <data key="d0">150698076</data>
    </edge>
    <edge source="AUT" target="RUS">
      <data key="d0">1063436914</data>
    </edge>
    <edge source="AUT" target="SAU">
      <data key="d0">74570478</data>
    </edge>
    <edge source="AUT" target="SRB">
      <data key="d0">37510270</data>
    </edge>
    <edge source="AUT" target="IND">
      <data key="d0">15317974</data>
    </edge>
    <edge source="AUT" target="SGP">
      <data key="d0">5956295</data>
    </edge>
    <edge source="AUT" target="SVK">
      <data key="d0">88075469</data>
    </edge>
    <edge source="AUT" target="VNM">
      <data key="d0">16841949</data>
    </edge>
    <edge source="AUT" target="SVN">
      <data key="d0">60897745</data>
    </edge>
    <edge source="AUT" target="ZAF">
      <data key="d0">36793702</data>
    </edge>
    <edge source="AUT" target="ESP">
      <data key="d0">141006345</data>
    </edge>
    <edge source="AUT" target="SWE">
      <data key="d0">112198543</data>
    </edge>
    <edge source="AUT" target="CHE">
      <data key="d0">1637859803</data>
    </edge>
    <edge source="AUT" target="THA">
      <data key="d0">11659993</data>
    </edge>
    <edge source="AUT" target="ARE">
      <data key="d0">16355974</data>
    </edge>
    <edge source="AUT" target="TUN">
      <data key="d0">2709346</data>
    </edge>
    <edge source="AUT" target="TUR">
      <data key="d0">42493333</data>
    </edge>
    <edge source="AUT" target="UKR">
      <data key="d0">199929950</data>
    </edge>
    <edge source="AUT" target="MKD">
      <data key="d0">5724098</data>
    </edge>
    <edge source="AUT" target="EGY">
      <data key="d0">30487272</data>
    </edge>
    <edge source="AUT" target="GBR">
      <data key="d0">135166732</data>
    </edge>
    <edge source="AUT" target="USA">
      <data key="d0">590923207</data>
    </edge>
    <edge source="AUT" target="URY">
      <data key="d0">5997810</data>
    </edge>
    <edge source="ARM" target="BEL">
      <data key="d0">70248</data>
    </edge>
    <edge source="ARM" target="BLR">
      <data key="d0">122731</data>
    </edge>
    <edge source="ARM" target="CHN">
      <data key="d0">38844</data>
    </edge>
    <edge source="ARM" target="GEO">
      <data key="d0">2552900</data>
    </edge>
    <edge source="ARM" target="DEU">
      <data key="d0">12978</data>
    </edge>
    <edge source="ARM" target="JPN">
      <data key="d0">20676</data>
    </edge>
    <edge source="ARM" target="KAZ">
      <data key="d0">533923</data>
    </edge>
    <edge source="ARM" target="KOR">
      <data key="d0">57715</data>
    </edge>
    <edge source="ARM" target="KGZ">
      <data key="d0">158519</data>
    </edge>
    <edge source="ARM" target="LVA">
      <data key="d0">24885</data>
    </edge>
    <edge source="ARM" target="MDA">
      <data key="d0">240118</data>
    </edge>
    <edge source="ARM" target="RUS">
      <data key="d0">987592</data>
    </edge>
    <edge source="ARM" target="SVK">
      <data key="d0">84000</data>
    </edge>
    <edge source="ARM" target="SVN">
      <data key="d0">10641</data>
    </edge>
    <edge source="ARM" target="ZAF">
      <data key="d0">95960</data>
    </edge>
    <edge source="ARM" target="UKR">
      <data key="d0">250277</data>
    </edge>
    <edge source="ARM" target="GBR">
      <data key="d0">11317</data>
    </edge>
    <edge source="ARM" target="USA">
      <data key="d0">51347</data>
    </edge>
    <edge source="BEL" target="ALB">
      <data key="d0">4675665</data>
    </edge>
    <edge source="BEL" target="DZA">
      <data key="d0">163740464</data>
    </edge>
    <edge source="BEL" target="AZE">
      <data key="d0">14347636</data>
    </edge>
    <edge source="BEL" target="ARG">
      <data key="d0">132780547</data>
    </edge>
    <edge source="BEL" target="AUS">
      <data key="d0">842963369</data>
    </edge>
    <edge source="BEL" target="AUT">
      <data key="d0">283665984</data>
    </edge>
    <edge source="BEL" target="ARM">
      <data key="d0">4654627</data>
    </edge>
    <edge source="BEL" target="BOL">
      <data key="d0">1728335</data>
    </edge>
    <edge source="BEL" target="BWA">
      <data key="d0">463545</data>
    </edge>
    <edge source="BEL" target="BRA">
      <data key="d0">598200041</data>
    </edge>
    <edge source="BEL" target="BGR">
      <data key="d0">49153026</data>
    </edge>
    <edge source="BEL" target="BDI">
      <data key="d0">9148534</data>
    </edge>
    <edge source="BEL" target="BLR">
      <data key="d0">16855238</data>
    </edge>
    <edge source="BEL" target="KHM">
      <data key="d0">3744583</data>
    </edge>
    <edge source="BEL" target="CMR">
      <data key="d0">9374825</data>
    </edge>
    <edge source="BEL" target="CAN">
      <data key="d0">1143702725</data>
    </edge>
    <edge source="BEL" target="CAF">
      <data key="d0">130997</data>
    </edge>
    <edge source="BEL" target="LKA">
      <data key="d0">6143961</data>
    </edge>
    <edge source="BEL" target="CHL">
      <data key="d0">87095190</data>
    </edge>
    <edge source="BEL" target="CHN">
      <data key="d0">771637846</data>
    </edge>
    <edge source="BEL" target="COL">
      <data key="d0">191633812</data>
    </edge>
    <edge source="BEL" target="CRI">
      <data key="d0">349194</data>
    </edge>
    <edge source="BEL" target="HRV">
      <data key="d0">42034634</data>
    </edge>
    <edge source="BEL" target="CZE">
      <data key="d0">355992159</data>
    </edge>
    <edge source="BEL" target="BEN">
      <data key="d0">1339874</data>
    </edge>
    <edge source="BEL" target="DNK">
      <data key="d0">213380780</data>
    </edge>
    <edge source="BEL" target="ECU">
      <data key="d0">42831761</data>
    </edge>
    <edge source="BEL" target="SLV">
      <data key="d0">840362</data>
    </edge>
    <edge source="BEL" target="ETH">
      <data key="d0">205444003</data>
    </edge>
    <edge source="BEL" target="EST">
      <data key="d0">17533461</data>
    </edge>
    <edge source="BEL" target="FIN">
      <data key="d0">291861719</data>
    </edge>
    <edge source="BEL" target="FRA">
      <data key="d0">4593009229</data>
    </edge>
    <edge source="BEL" target="GEO">
      <data key="d0">33092524</data>
    </edge>
    <edge source="BEL" target="GMB">
      <data key="d0">350220</data>
    </edge>
    <edge source="BEL" target="DEU">
      <data key="d0">7685046555</data>
    </edge>
    <edge source="BEL" target="GHA">
      <data key="d0">19715684</data>
    </edge>
    <edge source="BEL" target="GRC">
      <data key="d0">304138868</data>
    </edge>
    <edge source="BEL" target="GTM">
      <data key="d0">3823107</data>
    </edge>
    <edge source="BEL" target="HND">
      <data key="d0">6315625</data>
    </edge>
    <edge source="BEL" target="HKG">
      <data key="d0">102609122</data>
    </edge>
    <edge source="BEL" target="HUN">
      <data key="d0">557036485</data>
    </edge>
    <edge source="BEL" target="IDN">
      <data key="d0">39736411</data>
    </edge>
    <edge source="BEL" target="IRL">
      <data key="d0">243913296</data>
    </edge>
    <edge source="BEL" target="ISR">
      <data key="d0">158478155</data>
    </edge>
    <edge source="BEL" target="ITA">
      <data key="d0">2877508998</data>
    </edge>
    <edge source="BEL" target="CIV">
      <data key="d0">1505235</data>
    </edge>
    <edge source="BEL" target="JAM">
      <data key="d0">441377</data>
    </edge>
    <edge source="BEL" target="JPN">
      <data key="d0">2036891487</data>
    </edge>
    <edge source="BEL" target="KAZ">
      <data key="d0">91170171</data>
    </edge>
    <edge source="BEL" target="JOR">
      <data key="d0">51708512</data>
    </edge>
    <edge source="BEL" target="KOR">
      <data key="d0">287218844</data>
    </edge>
    <edge source="BEL" target="KGZ">
      <data key="d0">2686183</data>
    </edge>
    <edge source="BEL" target="LBN">
      <data key="d0">63770048</data>
    </edge>
    <edge source="BEL" target="LVA">
      <data key="d0">42446978</data>
    </edge>
    <edge source="BEL" target="LTU">
      <data key="d0">79263383</data>
    </edge>
    <edge source="BEL" target="MDG">
      <data key="d0">21939123</data>
    </edge>
    <edge source="BEL" target="MWI">
      <data key="d0">23663760</data>
    </edge>
    <edge source="BEL" target="MYS">
      <data key="d0">88474414</data>
    </edge>
    <edge source="BEL" target="MRT">
      <data key="d0">692055</data>
    </edge>
    <edge source="BEL" target="MUS">
      <data key="d0">1085422</data>
    </edge>
    <edge source="BEL" target="MEX">
      <data key="d0">374033804</data>
    </edge>
    <edge source="BEL" target="MDA">
      <data key="d0">2687725</data>
    </edge>
    <edge source="BEL" target="MAR">
      <data key="d0">70895686</data>
    </edge>
    <edge source="BEL" target="MOZ">
      <data key="d0">26553425</data>
    </edge>
    <edge source="BEL" target="OMN">
      <data key="d0">13189641</data>
    </edge>
    <edge source="BEL" target="NAM">
      <data key="d0">87499</data>
    </edge>
    <edge source="BEL" target="NLD">
      <data key="d0">1106283162</data>
    </edge>
    <edge source="BEL" target="NZL">
      <data key="d0">52590934</data>
    </edge>
    <edge source="BEL" target="NIC">
      <data key="d0">267993</data>
    </edge>
    <edge source="BEL" target="NER">
      <data key="d0">1208569</data>
    </edge>
    <edge source="BEL" target="NOR">
      <data key="d0">224452389</data>
    </edge>
    <edge source="BEL" target="PAK">
      <data key="d0">102340943</data>
    </edge>
    <edge source="BEL" target="PAN">
      <data key="d0">77956807</data>
    </edge>
    <edge source="BEL" target="PRY">
      <data key="d0">11922775</data>
    </edge>
    <edge source="BEL" target="PER">
      <data key="d0">32318234</data>
    </edge>
    <edge source="BEL" target="PHL">
      <data key="d0">64253051</data>
    </edge>
    <edge source="BEL" target="POL">
      <data key="d0">403271746</data>
    </edge>
    <edge source="BEL" target="PRT">
      <data key="d0">210021924</data>
    </edge>
    <edge source="BEL" target="ROU">
      <data key="d0">182251418</data>
    </edge>
    <edge source="BEL" target="RUS">
      <data key="d0">1512580858</data>
    </edge>
    <edge source="BEL" target="SAU">
      <data key="d0">447081307</data>
    </edge>
    <edge source="BEL" target="SEN">
      <data key="d0">21413699</data>
    </edge>
    <edge source="BEL" target="SRB">
      <data key="d0">24426806</data>
    </edge>
    <edge source="BEL" target="IND">
      <data key="d0">88268240</data>
    </edge>
    <edge source="BEL" target="SGP">
      <data key="d0">134725742</data>
    </edge>
    <edge source="BEL" target="SVK">
      <data key="d0">112858169</data>
    </edge>
    <edge source="BEL" target="VNM">
      <data key="d0">42462599</data>
    </edge>
    <edge source="BEL" target="SVN">
      <data key="d0">57442413</data>
    </edge>
    <edge source="BEL" target="ZAF">
      <data key="d0">178579140</data>
    </edge>
    <edge source="BEL" target="ZWE">
      <data key="d0">892399</data>
    </edge>
    <edge source="BEL" target="ESP">
      <data key="d0">1072366015</data>
    </edge>
    <edge source="BEL" target="SWE">
      <data key="d0">379835145</data>
    </edge>
    <edge source="BEL" target="CHE">
      <data key="d0">1342666178</data>
    </edge>
    <edge source="BEL" target="THA">
      <data key="d0">149914098</data>
    </edge>
    <edge source="BEL" target="TGO">
      <data key="d0">794057</data>
    </edge>
    <edge source="BEL" target="ARE">
      <data key="d0">209833672</data>
    </edge>
    <edge source="BEL" target="TUN">
      <data key="d0">44961161</data>
    </edge>
    <edge source="BEL" target="TUR">
      <data key="d0">545967716</data>
    </edge>
    <edge source="BEL" target="UGA">
      <data key="d0">44278894</data>
    </edge>
    <edge source="BEL" target="UKR">
      <data key="d0">314167711</data>
    </edge>
    <edge source="BEL" target="MKD">
      <data key="d0">3207800</data>
    </edge>
    <edge source="BEL" target="EGY">
      <data key="d0">189164300</data>
    </edge>
    <edge source="BEL" target="GBR">
      <data key="d0">2627903166</data>
    </edge>
    <edge source="BEL" target="TZA">
      <data key="d0">21335126</data>
    </edge>
    <edge source="BEL" target="USA">
      <data key="d0">8304667962</data>
    </edge>
    <edge source="BEL" target="BFA">
      <data key="d0">10037840</data>
    </edge>
    <edge source="BEL" target="URY">
      <data key="d0">5628059</data>
    </edge>
    <edge source="BOL" target="DNK">
      <data key="d0">15000</data>
    </edge>
    <edge source="BOL" target="DEU">
      <data key="d0">48050</data>
    </edge>
    <edge source="BOL" target="GTM">
      <data key="d0">154338</data>
    </edge>
    <edge source="BOL" target="PAN">
      <data key="d0">15375</data>
    </edge>
    <edge source="BOL" target="PRY">
      <data key="d0">327111</data>
    </edge>
    <edge source="BOL" target="PER">
      <data key="d0">1634878</data>
    </edge>
    <edge source="BRA" target="DZA">
      <data key="d0">1495588</data>
    </edge>
    <edge source="BRA" target="AZE">
      <data key="d0">438787</data>
    </edge>
    <edge source="BRA" target="ARG">
      <data key="d0">157832661</data>
    </edge>
    <edge source="BRA" target="AUS">
      <data key="d0">20793541</data>
    </edge>
    <edge source="BRA" target="AUT">
      <data key="d0">4035930</data>
    </edge>
    <edge source="BRA" target="ARM">
      <data key="d0">59774</data>
    </edge>
    <edge source="BRA" target="BEL">
      <data key="d0">17153453</data>
    </edge>
    <edge source="BRA" target="BOL">
      <data key="d0">10469567</data>
    </edge>
    <edge source="BRA" target="BGR">
      <data key="d0">23688</data>
    </edge>
    <edge source="BRA" target="BLR">
      <data key="d0">20058</data>
    </edge>
    <edge source="BRA" target="CAN">
      <data key="d0">66225168</data>
    </edge>
    <edge source="BRA" target="LKA">
      <data key="d0">42451</data>
    </edge>
    <edge source="BRA" target="CHL">
      <data key="d0">50158088</data>
    </edge>
    <edge source="BRA" target="CHN">
      <data key="d0">35585610</data>
    </edge>
    <edge source="BRA" target="COL">
      <data key="d0">72367986</data>
    </edge>
    <edge source="BRA" target="CRI">
      <data key="d0">10795348</data>
    </edge>
    <edge source="BRA" target="HRV">
      <data key="d0">23465</data>
    </edge>
    <edge source="BRA" target="CZE">
      <data key="d0">449710</data>
    </edge>
    <edge source="BRA" target="BEN">
      <data key="d0">30291</data>
    </edge>
    <edge source="BRA" target="DNK">
      <data key="d0">284602401</data>
    </edge>
    <edge source="BRA" target="ECU">
      <data key="d0">38261398</data>
    </edge>
    <edge source="BRA" target="SLV">
      <data key="d0">447813</data>
    </edge>
    <edge source="BRA" target="ETH">
      <data key="d0">306024</data>
    </edge>
    <edge source="BRA" target="FRA">
      <data key="d0">16440139</data>
    </edge>
    <edge source="BRA" target="GMB">
      <data key="d0">29946</data>
    </edge>
    <edge source="BRA" target="PSE">
      <data key="d0">117474</data>
    </edge>
    <edge source="BRA" target="DEU">
      <data key="d0">11629492</data>
    </edge>
    <edge source="BRA" target="GRC">
      <data key="d0">1819418</data>
    </edge>
    <edge source="BRA" target="GTM">
      <data key="d0">4595417</data>
    </edge>
    <edge source="BRA" target="HND">
      <data key="d0">1305333</data>
    </edge>
    <edge source="BRA" target="HKG">
      <data key="d0">653065</data>
    </edge>
    <edge source="BRA" target="IDN">
      <data key="d0">9591269</data>
    </edge>
    <edge source="BRA" target="IRL">
      <data key="d0">871142</data>
    </edge>
    <edge source="BRA" target="ISR">
      <data key="d0">477284</data>
    </edge>
    <edge source="BRA" target="ITA">
      <data key="d0">7319164</data>
    </edge>
    <edge source="BRA" target="CIV">
      <data key="d0">4140000</data>
    </edge>
    <edge source="BRA" target="JAM">
      <data key="d0">238685</data>
    </edge>
    <edge source="BRA" target="JPN">
      <data key="d0">950030</data>
    </edge>
    <edge source="BRA" target="KAZ">
      <data key="d0">28860</data>
    </edge>
    <edge source="BRA" target="JOR">
      <data key="d0">286346</data>
    </edge>
    <edge source="BRA" target="KOR">
      <data key="d0">3529199</data>
    </edge>
    <edge source="BRA" target="LBN">
      <data key="d0">55632</data>
    </edge>
    <edge source="BRA" target="LTU">
      <data key="d0">22413</data>
    </edge>
    <edge source="BRA" target="MYS">
      <data key="d0">12103782</data>
    </edge>
    <edge source="BRA" target="MRT">
      <data key="d0">15018</data>
    </edge>
    <edge source="BRA" target="MUS">
      <data key="d0">13030</data>
    </edge>
    <edge source="BRA" target="MEX">
      <data key="d0">76164157</data>
    </edge>
    <edge source="BRA" target="MAR">
      <data key="d0">739002</data>
    </edge>
    <edge source="BRA" target="MOZ">
      <data key="d0">794429</data>
    </edge>
    <edge source="BRA" target="NLD">
      <data key="d0">15166223</data>
    </edge>
    <edge source="BRA" target="NZL">
      <data key="d0">2729825</data>
    </edge>
    <edge source="BRA" target="NIC">
      <data key="d0">531965</data>
    </edge>
    <edge source="BRA" target="PAK">
      <data key="d0">1441397</data>
    </edge>
    <edge source="BRA" target="PAN">
      <data key="d0">67887017</data>
    </edge>
    <edge source="BRA" target="PRY">
      <data key="d0">17804916</data>
    </edge>
    <edge source="BRA" target="PER">
      <data key="d0">25335690</data>
    </edge>
    <edge source="BRA" target="PHL">
      <data key="d0">2111140</data>
    </edge>
    <edge source="BRA" target="POL">
      <data key="d0">75682</data>
    </edge>
    <edge source="BRA" target="PRT">
      <data key="d0">1726151</data>
    </edge>
    <edge source="BRA" target="ROU">
      <data key="d0">30995</data>
    </edge>
    <edge source="BRA" target="RUS">
      <data key="d0">1547891</data>
    </edge>
    <edge source="BRA" target="SAU">
      <data key="d0">2131441</data>
    </edge>
    <edge source="BRA" target="SEN">
      <data key="d0">239731</data>
    </edge>
    <edge source="BRA" target="IND">
      <data key="d0">7925677</data>
    </edge>
    <edge source="BRA" target="SGP">
      <data key="d0">1235502</data>
    </edge>
    <edge source="BRA" target="SVK">
      <data key="d0">176761</data>
    </edge>
    <edge source="BRA" target="VNM">
      <data key="d0">1410817</data>
    </edge>
    <edge source="BRA" target="SVN">
      <data key="d0">1379426</data>
    </edge>
    <edge source="BRA" target="ZAF">
      <data key="d0">6306912</data>
    </edge>
    <edge source="BRA" target="ESP">
      <data key="d0">26294903</data>
    </edge>
    <edge source="BRA" target="SWE">
      <data key="d0">1136620</data>
    </edge>
    <edge source="BRA" target="CHE">
      <data key="d0">9396061</data>
    </edge>
    <edge source="BRA" target="THA">
      <data key="d0">20627700</data>
    </edge>
    <edge source="BRA" target="ARE">
      <data key="d0">1635869</data>
    </edge>
    <edge source="BRA" target="TUN">
      <data key="d0">50578</data>
    </edge>
    <edge source="BRA" target="TUR">
      <data key="d0">4273437</data>
    </edge>
    <edge source="BRA" target="UGA">
      <data key="d0">19304</data>
    </edge>
    <edge source="BRA" target="UKR">
      <data key="d0">451047</data>
    </edge>
    <edge source="BRA" target="MKD">
      <data key="d0">111316</data>
    </edge>
    <edge source="BRA" target="EGY">
      <data key="d0">6435481</data>
    </edge>
    <edge source="BRA" target="GBR">
      <data key="d0">9283401</data>
    </edge>
    <edge source="BRA" target="USA">
      <data key="d0">166403602</data>
    </edge>
    <edge source="BRA" target="URY">
      <data key="d0">24378186</data>
    </edge>
    <edge source="KHM" target="FRA">
      <data key="d0">1120944</data>
    </edge>
    <edge source="KHM" target="MRT">
      <data key="d0">166559</data>
    </edge>
    <edge source="KHM" target="MUS">
      <data key="d0">98772</data>
    </edge>
    <edge source="KHM" target="SEN">
      <data key="d0">198005</data>
    </edge>
    <edge source="KHM" target="IND">
      <data key="d0">36633</data>
    </edge>
    <edge source="KHM" target="VNM">
      <data key="d0">11474</data>
    </edge>
    <edge source="KHM" target="BFA">
      <data key="d0">64624</data>
    </edge>
    <edge source="CAN" target="ALB">
      <data key="d0">115721</data>
    </edge>
    <edge source="CAN" target="DZA">
      <data key="d0">717774</data>
    </edge>
    <edge source="CAN" target="AZE">
      <data key="d0">159413</data>
    </edge>
    <edge source="CAN" target="ARG">
      <data key="d0">12915971</data>
    </edge>
    <edge source="CAN" target="AUS">
      <data key="d0">47332841</data>
    </edge>
    <edge source="CAN" target="AUT">
      <data key="d0">5824773</data>
    </edge>
    <edge source="CAN" target="ARM">
      <data key="d0">139052</data>
    </edge>
    <edge source="CAN" target="BEL">
      <data key="d0">89415121</data>
    </edge>
    <edge source="CAN" target="BOL">
      <data key="d0">229580</data>
    </edge>
    <edge source="CAN" target="BWA">
      <data key="d0">436587</data>
    </edge>
    <edge source="CAN" target="BRA">
      <data key="d0">19474003</data>
    </edge>
    <edge source="CAN" target="BGR">
      <data key="d0">427104</data>
    </edge>
    <edge source="CAN" target="BLR">
      <data key="d0">33021</data>
    </edge>
    <edge source="CAN" target="KHM">
      <data key="d0">12299</data>
    </edge>
    <edge source="CAN" target="LKA">
      <data key="d0">36520</data>
    </edge>
    <edge source="CAN" target="CHL">
      <data key="d0">19457083</data>
    </edge>
    <edge source="CAN" target="CHN">
      <data key="d0">17910464</data>
    </edge>
    <edge source="CAN" target="COL">
      <data key="d0">4973598</data>
    </edge>
    <edge source="CAN" target="CRI">
      <data key="d0">1170566</data>
    </edge>
    <edge source="CAN" target="HRV">
      <data key="d0">653947</data>
    </edge>
    <edge source="CAN" target="CZE">
      <data key="d0">8565982</data>
    </edge>
    <edge source="CAN" target="DNK">
      <data key="d0">13986373</data>
    </edge>
    <edge source="CAN" target="ECU">
      <data key="d0">9392762</data>
    </edge>
    <edge source="CAN" target="SLV">
      <data key="d0">1200615</data>
    </edge>
    <edge source="CAN" target="ETH">
      <data key="d0">651456</data>
    </edge>
    <edge source="CAN" target="EST">
      <data key="d0">211446</data>
    </edge>
    <edge source="CAN" target="FIN">
      <data key="d0">911282</data>
    </edge>
    <edge source="CAN" target="FRA">
      <data key="d0">92764890</data>
    </edge>
    <edge source="CAN" target="GEO">
      <data key="d0">358835</data>
    </edge>
    <edge source="CAN" target="DEU">
      <data key="d0">105006809</data>
    </edge>
    <edge source="CAN" target="GHA">
      <data key="d0">128421</data>
    </edge>
    <edge source="CAN" target="GRC">
      <data key="d0">9617348</data>
    </edge>
    <edge source="CAN" target="GTM">
      <data key="d0">174256</data>
    </edge>
    <edge source="CAN" target="HND">
      <data key="d0">2588024</data>
    </edge>
    <edge source="CAN" target="HKG">
      <data key="d0">37273549</data>
    </edge>
    <edge source="CAN" target="HUN">
      <data key="d0">2772312</data>
    </edge>
    <edge source="CAN" target="IDN">
      <data key="d0">6403380</data>
    </edge>
    <edge source="CAN" target="IRL">
      <data key="d0">125222087</data>
    </edge>
    <edge source="CAN" target="ISR">
      <data key="d0">27096831</data>
    </edge>
    <edge source="CAN" target="ITA">
      <data key="d0">35871966</data>
    </edge>
    <edge source="CAN" target="CIV">
      <data key="d0">30397</data>
    </edge>
    <edge source="CAN" target="JAM">
      <data key="d0">8671109</data>
    </edge>
    <edge source="CAN" target="JPN">
      <data key="d0">68876130</data>
    </edge>
    <edge source="CAN" target="KAZ">
      <data key="d0">183008</data>
    </edge>
    <edge source="CAN" target="JOR">
      <data key="d0">1899617</data>
    </edge>
    <edge source="CAN" target="KOR">
      <data key="d0">24137389</data>
    </edge>
    <edge source="CAN" target="KGZ">
      <data key="d0">29668</data>
    </edge>
    <edge source="CAN" target="LBN">
      <data key="d0">8743232</data>
    </edge>
    <edge source="CAN" target="LVA">
      <data key="d0">3379048</data>
    </edge>
    <edge source="CAN" target="LTU">
      <data key="d0">1325418</data>
    </edge>
    <edge source="CAN" target="MYS">
      <data key="d0">9939640</data>
    </edge>
    <edge source="CAN" target="MUS">
      <data key="d0">302781</data>
    </edge>
    <edge source="CAN" target="MEX">
      <data key="d0">56478714</data>
    </edge>
    <edge source="CAN" target="MDA">
      <data key="d0">106355</data>
    </edge>
    <edge source="CAN" target="MAR">
      <data key="d0">179048</data>
    </edge>
    <edge source="CAN" target="OMN">
      <data key="d0">1138455</data>
    </edge>
    <edge source="CAN" target="NLD">
      <data key="d0">64608474</data>
    </edge>
    <edge source="CAN" target="NZL">
      <data key="d0">6973530</data>
    </edge>
    <edge source="CAN" target="NIC">
      <data key="d0">395644</data>
    </edge>
    <edge source="CAN" target="NOR">
      <data key="d0">1350222</data>
    </edge>
    <edge source="CAN" target="PAK">
      <data key="d0">1451567</data>
    </edge>
    <edge source="CAN" target="PAN">
      <data key="d0">5903269</data>
    </edge>
    <edge source="CAN" target="PRY">
      <data key="d0">66698</data>
    </edge>
    <edge source="CAN" target="PER">
      <data key="d0">682467</data>
    </edge>
    <edge source="CAN" target="PHL">
      <data key="d0">3571588</data>
    </edge>
    <edge source="CAN" target="POL">
      <data key="d0">7133358</data>
    </edge>
    <edge source="CAN" target="PRT">
      <data key="d0">2386680</data>
    </edge>
    <edge source="CAN" target="ROU">
      <data key="d0">707787</data>
    </edge>
    <edge source="CAN" target="RUS">
      <data key="d0">7613822</data>
    </edge>
    <edge source="CAN" target="SAU">
      <data key="d0">13436599</data>
    </edge>
    <edge source="CAN" target="SEN">
      <data key="d0">20237</data>
    </edge>
    <edge source="CAN" target="SRB">
      <data key="d0">957316</data>
    </edge>
    <edge source="CAN" target="IND">
      <data key="d0">9779607</data>
    </edge>
    <edge source="CAN" target="SGP">
      <data key="d0">16278166</data>
    </edge>
    <edge source="CAN" target="SVK">
      <data key="d0">2705694</data>
    </edge>
    <edge source="CAN" target="VNM">
      <data key="d0">6352055</data>
    </edge>
    <edge source="CAN" target="SVN">
      <data key="d0">507074</data>
    </edge>
    <edge source="CAN" target="ZAF">
      <data key="d0">46685174</data>
    </edge>
    <edge source="CAN" target="ZWE">
      <data key="d0">51267</data>
    </edge>
    <edge source="CAN" target="ESP">
      <data key="d0">20792346</data>
    </edge>
    <edge source="CAN" target="SWE">
      <data key="d0">5225678</data>
    </edge>
    <edge source="CAN" target="CHE">
      <data key="d0">65998360</data>
    </edge>
    <edge source="CAN" target="THA">
      <data key="d0">1233621</data>
    </edge>
    <edge source="CAN" target="ARE">
      <data key="d0">10742677</data>
    </edge>
    <edge source="CAN" target="TUN">
      <data key="d0">1133979</data>
    </edge>
    <edge source="CAN" target="TUR">
      <data key="d0">7229270</data>
    </edge>
    <edge source="CAN" target="UGA">
      <data key="d0">40402</data>
    </edge>
    <edge source="CAN" target="UKR">
      <data key="d0">21431651</data>
    </edge>
    <edge source="CAN" target="MKD">
      <data key="d0">79236</data>
    </edge>
    <edge source="CAN" target="EGY">
      <data key="d0">2495452</data>
    </edge>
    <edge source="CAN" target="GBR">
      <data key="d0">68066321</data>
    </edge>
    <edge source="CAN" target="TZA">
      <data key="d0">69982</data>
    </edge>
    <edge source="CAN" target="USA">
      <data key="d0">3830741994</data>
    </edge>
    <edge source="CAN" target="URY">
      <data key="d0">2241908</data>
    </edge>
    <edge source="LKA" target="AUS">
      <data key="d0">38859</data>
    </edge>
    <edge source="LKA" target="BGR">
      <data key="d0">10383</data>
    </edge>
    <edge source="LKA" target="CAN">
      <data key="d0">37967</data>
    </edge>
    <edge source="LKA" target="CZE">
      <data key="d0">18323</data>
    </edge>
    <edge source="LKA" target="DEU">
      <data key="d0">31812</data>
    </edge>
    <edge source="LKA" target="HKG">
      <data key="d0">10037</data>
    </edge>
    <edge source="LKA" target="JPN">
      <data key="d0">913462</data>
    </edge>
    <edge source="LKA" target="MYS">
      <data key="d0">52617</data>
    </edge>
    <edge source="LKA" target="NLD">
      <data key="d0">11499</data>
    </edge>
    <edge source="LKA" target="PAK">
      <data key="d0">37295</data>
    </edge>
    <edge source="LKA" target="RUS">
      <data key="d0">38625</data>
    </edge>
    <edge source="LKA" target="SAU">
      <data key="d0">121458</data>
    </edge>
    <edge source="LKA" target="IND">
      <data key="d0">153202</data>
    </edge>
    <edge source="LKA" target="SGP">
      <data key="d0">97804</data>
    </edge>
    <edge source="LKA" target="CHE">
      <data key="d0">10899</data>
    </edge>
    <edge source="LKA" target="ARE">
      <data key="d0">83246</data>
    </edge>
    <edge source="LKA" target="UKR">
      <data key="d0">17237</data>
    </edge>
    <edge source="LKA" target="GBR">
      <data key="d0">15156</data>
    </edge>
    <edge source="LKA" target="USA">
      <data key="d0">66736</data>
    </edge>
    <edge source="CHL" target="ARG">
      <data key="d0">1587730</data>
    </edge>
    <edge source="CHL" target="AUT">
      <data key="d0">122212</data>
    </edge>
    <edge source="CHL" target="BOL">
      <data key="d0">19335565</data>
    </edge>
    <edge source="CHL" target="BRA">
      <data key="d0">384170</data>
    </edge>
    <edge source="CHL" target="BLR">
      <data key="d0">57749</data>
    </edge>
    <edge source="CHL" target="CMR">
      <data key="d0">35656</data>
    </edge>
    <edge source="CHL" target="CHN">
      <data key="d0">38866</data>
    </edge>
    <edge source="CHL" target="COL">
      <data key="d0">6419904</data>
    </edge>
    <edge source="CHL" target="CRI">
      <data key="d0">6383816</data>
    </edge>
    <edge source="CHL" target="ECU">
      <data key="d0">35164102</data>
    </edge>
    <edge source="CHL" target="SLV">
      <data key="d0">1161613</data>
    </edge>
    <edge source="CHL" target="FRA">
      <data key="d0">395785</data>
    </edge>
    <edge source="CHL" target="DEU">
      <data key="d0">61545</data>
    </edge>
    <edge source="CHL" target="GTM">
      <data key="d0">640892</data>
    </edge>
    <edge source="CHL" target="HND">
      <data key="d0">1869251</data>
    </edge>
    <edge source="CHL" target="HUN">
      <data key="d0">32500</data>
    </edge>
    <edge source="CHL" target="IDN">
      <data key="d0">286788</data>
    </edge>
    <edge source="CHL" target="JOR">
      <data key="d0">134575</data>
    </edge>
    <edge source="CHL" target="KOR">
      <data key="d0">90045</data>
    </edge>
    <edge source="CHL" target="MUS">
      <data key="d0">15970</data>
    </edge>
    <edge source="CHL" target="MEX">
      <data key="d0">4519757</data>
    </edge>
    <edge source="CHL" target="MDA">
      <data key="d0">48334</data>
    </edge>
    <edge source="CHL" target="NLD">
      <data key="d0">994295</data>
    </edge>
    <edge source="CHL" target="NIC">
      <data key="d0">862039</data>
    </edge>
    <edge source="CHL" target="PAN">
      <data key="d0">6589198</data>
    </edge>
    <edge source="CHL" target="PRY">
      <data key="d0">12183617</data>
    </edge>
    <edge source="CHL" target="PER">
      <data key="d0">24414590</data>
    </edge>
    <edge source="CHL" target="PHL">
      <data key="d0">14062</data>
    </edge>
    <edge source="CHL" target="ROU">
      <data key="d0">11529</data>
    </edge>
    <edge source="CHL" target="IND">
      <data key="d0">165689</data>
    </edge>
    <edge source="CHL" target="VNM">
      <data key="d0">1558928</data>
    </edge>
    <edge source="CHL" target="ESP">
      <data key="d0">105000</data>
    </edge>
    <edge source="CHL" target="CHE">
      <data key="d0">13700</data>
    </edge>
    <edge source="CHL" target="THA">
      <data key="d0">67260</data>
    </edge>
    <edge source="CHL" target="ARE">
      <data key="d0">185796</data>
    </edge>
    <edge source="CHL" target="TUR">
      <data key="d0">390219</data>
    </edge>
    <edge source="CHL" target="UKR">
      <data key="d0">192427</data>
    </edge>
    <edge source="CHL" target="GBR">
      <data key="d0">59323</data>
    </edge>
    <edge source="CHL" target="USA">
      <data key="d0">3648421</data>
    </edge>
    <edge source="CHL" target="URY">
      <data key="d0">2898223</data>
    </edge>
    <edge source="CHN" target="ALB">
      <data key="d0">942489</data>
    </edge>
    <edge source="CHN" target="DZA">
      <data key="d0">26763248</data>
    </edge>
    <edge source="CHN" target="AZE">
      <data key="d0">1426825</data>
    </edge>
    <edge source="CHN" target="ARG">
      <data key="d0">66238769</data>
    </edge>
    <edge source="CHN" target="AUS">
      <data key="d0">697031965</data>
    </edge>
    <edge source="CHN" target="AUT">
      <data key="d0">71025218</data>
    </edge>
    <edge source="CHN" target="ARM">
      <data key="d0">327818</data>
    </edge>
    <edge source="CHN" target="BEL">
      <data key="d0">276216708</data>
    </edge>
    <edge source="CHN" target="BOL">
      <data key="d0">1396237</data>
    </edge>
    <edge source="CHN" target="BWA">
      <data key="d0">243263</data>
    </edge>
    <edge source="CHN" target="BRA">
      <data key="d0">319843599</data>
    </edge>
    <edge source="CHN" target="BGR">
      <data key="d0">16714377</data>
    </edge>
    <edge source="CHN" target="BDI">
      <data key="d0">1406364</data>
    </edge>
    <edge source="CHN" target="BLR">
      <data key="d0">16183119</data>
    </edge>
    <edge source="CHN" target="KHM">
      <data key="d0">11906824</data>
    </edge>
    <edge source="CHN" target="CMR">
      <data key="d0">15007851</data>
    </edge>
    <edge source="CHN" target="CAN">
      <data key="d0">115079275</data>
    </edge>
    <edge source="CHN" target="CAF">
      <data key="d0">765837</data>
    </edge>
    <edge source="CHN" target="LKA">
      <data key="d0">10944682</data>
    </edge>
    <edge source="CHN" target="CHL">
      <data key="d0">73130503</data>
    </edge>
    <edge source="CHN" target="COL">
      <data key="d0">67160656</data>
    </edge>
    <edge source="CHN" target="CRI">
      <data key="d0">8884274</data>
    </edge>
    <edge source="CHN" target="HRV">
      <data key="d0">12072044</data>
    </edge>
    <edge source="CHN" target="CZE">
      <data key="d0">14718282</data>
    </edge>
    <edge source="CHN" target="BEN">
      <data key="d0">20053409</data>
    </edge>
    <edge source="CHN" target="DNK">
      <data key="d0">48169577</data>
    </edge>
    <edge source="CHN" target="ECU">
      <data key="d0">9511694</data>
    </edge>
    <edge source="CHN" target="SLV">
      <data key="d0">5327211</data>
    </edge>
    <edge source="CHN" target="ETH">
      <data key="d0">16227265</data>
    </edge>
    <edge source="CHN" target="EST">
      <data key="d0">1442455</data>
    </edge>
    <edge source="CHN" target="FIN">
      <data key="d0">10102881</data>
    </edge>
    <edge source="CHN" target="FRA">
      <data key="d0">427264108</data>
    </edge>
    <edge source="CHN" target="GEO">
      <data key="d0">2640437</data>
    </edge>
    <edge source="CHN" target="GMB">
      <data key="d0">1093253</data>
    </edge>
    <edge source="CHN" target="PSE">
      <data key="d0">261445</data>
    </edge>
    <edge source="CHN" target="DEU">
      <data key="d0">722767309</data>
    </edge>
    <edge source="CHN" target="GHA">
      <data key="d0">31770231</data>
    </edge>
    <edge source="CHN" target="GRC">
      <data key="d0">39855415</data>
    </edge>
    <edge source="CHN" target="GTM">
      <data key="d0">13453485</data>
    </edge>
    <edge source="CHN" target="HND">
      <data key="d0">7781461</data>
    </edge>
    <edge source="CHN" target="HKG">
      <data key="d0">311545362</data>
    </edge>
    <edge source="CHN" target="HUN">
      <data key="d0">13059869</data>
    </edge>
    <edge source="CHN" target="IDN">
      <data key="d0">134575775</data>
    </edge>
    <edge source="CHN" target="IRL">
      <data key="d0">83629019</data>
    </edge>
    <edge source="CHN" target="ISR">
      <data key="d0">20157368</data>
    </edge>
    <edge source="CHN" target="ITA">
      <data key="d0">299698222</data>
    </edge>
    <edge source="CHN" target="CIV">
      <data key="d0">3756390</data>
    </edge>
    <edge source="CHN" target="JAM">
      <data key="d0">1366306</data>
    </edge>
    <edge source="CHN" target="JPN">
      <data key="d0">561267091</data>
    </edge>
    <edge source="CHN" target="KAZ">
      <data key="d0">12584199</data>
    </edge>
    <edge source="CHN" target="JOR">
      <data key="d0">47135130</data>
    </edge>
    <edge source="CHN" target="KOR">
      <data key="d0">441188576</data>
    </edge>
    <edge source="CHN" target="KGZ">
      <data key="d0">4507487</data>
    </edge>
    <edge source="CHN" target="LBN">
      <data key="d0">5692555</data>
    </edge>
    <edge source="CHN" target="LVA">
      <data key="d0">5441683</data>
    </edge>
    <edge source="CHN" target="LTU">
      <data key="d0">7629524</data>
    </edge>
    <edge source="CHN" target="MDG">
      <data key="d0">13809187</data>
    </edge>
    <edge source="CHN" target="MWI">
      <data key="d0">2877100</data>
    </edge>
    <edge source="CHN" target="MYS">
      <data key="d0">148555167</data>
    </edge>
    <edge source="CHN" target="MRT">
      <data key="d0">4727155</data>
    </edge>
    <edge source="CHN" target="MUS">
      <data key="d0">1872769</data>
    </edge>
    <edge source="CHN" target="MEX">
      <data key="d0">162391798</data>
    </edge>
    <edge source="CHN" target="MDA">
      <data key="d0">1304972</data>
    </edge>
    <edge source="CHN" target="MAR">
      <data key="d0">12162098</data>
    </edge>
    <edge source="CHN" target="MOZ">
      <data key="d0">2696778</data>
    </edge>
    <edge source="CHN" target="OMN">
      <data key="d0">2980922</data>
    </edge>
    <edge source="CHN" target="NAM">
      <data key="d0">273216</data>
    </edge>
    <edge source="CHN" target="NLD">
      <data key="d0">397401112</data>
    </edge>
    <edge source="CHN" target="NZL">
      <data key="d0">41535055</data>
    </edge>
    <edge source="CHN" target="NIC">
      <data key="d0">2770747</data>
    </edge>
    <edge source="CHN" target="NER">
      <data key="d0">4512371</data>
    </edge>
    <edge source="CHN" target="NOR">
      <data key="d0">3830882</data>
    </edge>
    <edge source="CHN" target="PAK">
      <data key="d0">140423036</data>
    </edge>
    <edge source="CHN" target="PAN">
      <data key="d0">7528229</data>
    </edge>
    <edge source="CHN" target="PRY">
      <data key="d0">4698767</data>
    </edge>
    <edge source="CHN" target="PER">
      <data key="d0">44838652</data>
    </edge>
    <edge source="CHN" target="PHL">
      <data key="d0">99553315</data>
    </edge>
    <edge source="CHN" target="POL">
      <data key="d0">35748123</data>
    </edge>
    <edge source="CHN" target="PRT">
      <data key="d0">16414201</data>
    </edge>
    <edge source="CHN" target="ROU">
      <data key="d0">20790223</data>
    </edge>
    <edge source="CHN" target="RUS">
      <data key="d0">98149545</data>
    </edge>
    <edge source="CHN" target="SAU">
      <data key="d0">48950404</data>
    </edge>
    <edge source="CHN" target="SEN">
      <data key="d0">7744771</data>
    </edge>
    <edge source="CHN" target="SRB">
      <data key="d0">6372472</data>
    </edge>
    <edge source="CHN" target="IND">
      <data key="d0">1216172909</data>
    </edge>
    <edge source="CHN" target="SGP">
      <data key="d0">143685483</data>
    </edge>
    <edge source="CHN" target="SVK">
      <data key="d0">2540327</data>
    </edge>
    <edge source="CHN" target="VNM">
      <data key="d0">179413793</data>
    </edge>
    <edge source="CHN" target="SVN">
      <data key="d0">11656970</data>
    </edge>
    <edge source="CHN" target="ZAF">
      <data key="d0">72303042</data>
    </edge>
    <edge source="CHN" target="ZWE">
      <data key="d0">2857113</data>
    </edge>
    <edge source="CHN" target="ESP">
      <data key="d0">272206737</data>
    </edge>
    <edge source="CHN" target="SWE">
      <data key="d0">31878721</data>
    </edge>
    <edge source="CHN" target="CHE">
      <data key="d0">126154702</data>
    </edge>
    <edge source="CHN" target="THA">
      <data key="d0">188103927</data>
    </edge>
    <edge source="CHN" target="TGO">
      <data key="d0">10324726</data>
    </edge>
    <edge source="CHN" target="ARE">
      <data key="d0">45801235</data>
    </edge>
    <edge source="CHN" target="TUN">
      <data key="d0">7482301</data>
    </edge>
    <edge source="CHN" target="TUR">
      <data key="d0">105199971</data>
    </edge>
    <edge source="CHN" target="UGA">
      <data key="d0">8923488</data>
    </edge>
    <edge source="CHN" target="UKR">
      <data key="d0">22603113</data>
    </edge>
    <edge source="CHN" target="MKD">
      <data key="d0">1064625</data>
    </edge>
    <edge source="CHN" target="EGY">
      <data key="d0">100953735</data>
    </edge>
    <edge source="CHN" target="GBR">
      <data key="d0">230395421</data>
    </edge>
    <edge source="CHN" target="TZA">
      <data key="d0">19810450</data>
    </edge>
    <edge source="CHN" target="USA">
      <data key="d0">1819999749</data>
    </edge>
    <edge source="CHN" target="BFA">
      <data key="d0">4031173</data>
    </edge>
    <edge source="CHN" target="URY">
      <data key="d0">12443300</data>
    </edge>
    <edge source="COL" target="ALB">
      <data key="d0">48660</data>
    </edge>
    <edge source="COL" target="ARG">
      <data key="d0">5512789</data>
    </edge>
    <edge source="COL" target="AUS">
      <data key="d0">423869</data>
    </edge>
    <edge source="COL" target="AUT">
      <data key="d0">72956</data>
    </edge>
    <edge source="COL" target="BEL">
      <data key="d0">19796</data>
    </edge>
    <edge source="COL" target="BOL">
      <data key="d0">5829745</data>
    </edge>
    <edge source="COL" target="BRA">
      <data key="d0">6957049</data>
    </edge>
    <edge source="COL" target="KHM">
      <data key="d0">133242</data>
    </edge>
    <edge source="COL" target="CAN">
      <data key="d0">4213964</data>
    </edge>
    <edge source="COL" target="CHL">
      <data key="d0">22919121</data>
    </edge>
    <edge source="COL" target="CHN">
      <data key="d0">48253</data>
    </edge>
    <edge source="COL" target="CRI">
      <data key="d0">6839686</data>
    </edge>
    <edge source="COL" target="ECU">
      <data key="d0">131233038</data>
    </edge>
    <edge source="COL" target="SLV">
      <data key="d0">7913646</data>
    </edge>
    <edge source="COL" target="FRA">
      <data key="d0">1223451</data>
    </edge>
    <edge source="COL" target="DEU">
      <data key="d0">2015832</data>
    </edge>
    <edge source="COL" target="GTM">
      <data key="d0">11116454</data>
    </edge>
    <edge source="COL" target="HND">
      <data key="d0">5255849</data>
    </edge>
    <edge source="COL" target="IDN">
      <data key="d0">4832271</data>
    </edge>
    <edge source="COL" target="ITA">
      <data key="d0">498596</data>
    </edge>
    <edge source="COL" target="JAM">
      <data key="d0">74599</data>
    </edge>
    <edge source="COL" target="JPN">
      <data key="d0">14194</data>
    </edge>
    <edge source="COL" target="JOR">
      <data key="d0">13430</data>
    </edge>
    <edge source="COL" target="KOR">
      <data key="d0">2464953</data>
    </edge>
    <edge source="COL" target="MYS">
      <data key="d0">350244</data>
    </edge>
    <edge source="COL" target="MRT">
      <data key="d0">15833</data>
    </edge>
    <edge source="COL" target="MEX">
      <data key="d0">29349852</data>
    </edge>
    <edge source="COL" target="MOZ">
      <data key="d0">20000</data>
    </edge>
    <edge source="COL" target="NLD">
      <data key="d0">281035</data>
    </edge>
    <edge source="COL" target="NZL">
      <data key="d0">1076866</data>
    </edge>
    <edge source="COL" target="NIC">
      <data key="d0">3363812</data>
    </edge>
    <edge source="COL" target="PAN">
      <data key="d0">41374467</data>
    </edge>
    <edge source="COL" target="PRY">
      <data key="d0">1202595</data>
    </edge>
    <edge source="COL" target="PER">
      <data key="d0">43361003</data>
    </edge>
    <edge source="COL" target="PHL">
      <data key="d0">512420</data>
    </edge>
    <edge source="COL" target="PRT">
      <data key="d0">60288</data>
    </edge>
    <edge source="COL" target="ROU">
      <data key="d0">33572</data>
    </edge>
    <edge source="COL" target="IND">
      <data key="d0">101553</data>
    </edge>
    <edge source="COL" target="SGP">
      <data key="d0">72667</data>
    </edge>
    <edge source="COL" target="VNM">
      <data key="d0">2285099</data>
    </edge>
    <edge source="COL" target="ESP">
      <data key="d0">11067</data>
    </edge>
    <edge source="COL" target="CHE">
      <data key="d0">4359742</data>
    </edge>
    <edge source="COL" target="THA">
      <data key="d0">19000</data>
    </edge>
    <edge source="COL" target="ARE">
      <data key="d0">363563</data>
    </edge>
    <edge source="COL" target="TUR">
      <data key="d0">26000</data>
    </edge>
    <edge source="COL" target="GBR">
      <data key="d0">138746</data>
    </edge>
    <edge source="COL" target="USA">
      <data key="d0">7319566</data>
    </edge>
    <edge source="COL" target="URY">
      <data key="d0">6576768</data>
    </edge>
    <edge source="CRI" target="ARG">
      <data key="d0">249367</data>
    </edge>
    <edge source="CRI" target="ARM">
      <data key="d0">209337</data>
    </edge>
    <edge source="CRI" target="BEL">
      <data key="d0">42626</data>
    </edge>
    <edge source="CRI" target="CHL">
      <data key="d0">292330</data>
    </edge>
    <edge source="CRI" target="CHN">
      <data key="d0">26021</data>
    </edge>
    <edge source="CRI" target="COL">
      <data key="d0">2153133</data>
    </edge>
    <edge source="CRI" target="ECU">
      <data key="d0">6229296</data>
    </edge>
    <edge source="CRI" target="SLV">
      <data key="d0">13750283</data>
    </edge>
    <edge source="CRI" target="FRA">
      <data key="d0">203094</data>
    </edge>
    <edge source="CRI" target="DEU">
      <data key="d0">124550</data>
    </edge>
    <edge source="CRI" target="GHA">
      <data key="d0">236155</data>
    </edge>
    <edge source="CRI" target="GTM">
      <data key="d0">25199858</data>
    </edge>
    <edge source="CRI" target="HND">
      <data key="d0">22898624</data>
    </edge>
    <edge source="CRI" target="HKG">
      <data key="d0">206180</data>
    </edge>
    <edge source="CRI" target="JAM">
      <data key="d0">6240613</data>
    </edge>
    <edge source="CRI" target="LBN">
      <data key="d0">16307</data>
    </edge>
    <edge source="CRI" target="MYS">
      <data key="d0">33070</data>
    </edge>
    <edge source="CRI" target="MEX">
      <data key="d0">979854</data>
    </edge>
    <edge source="CRI" target="NIC">
      <data key="d0">14173323</data>
    </edge>
    <edge source="CRI" target="PAN">
      <data key="d0">63797520</data>
    </edge>
    <edge source="CRI" target="PER">
      <data key="d0">1034623</data>
    </edge>
    <edge source="CRI" target="SGP">
      <data key="d0">63863</data>
    </edge>
    <edge source="CRI" target="THA">
      <data key="d0">18769</data>
    </edge>
    <edge source="CRI" target="USA">
      <data key="d0">3633299</data>
    </edge>
    <edge source="CRI" target="URY">
      <data key="d0">42271</data>
    </edge>
    <edge source="DNK" target="ALB">
      <data key="d0">310171</data>
    </edge>
    <edge source="DNK" target="DZA">
      <data key="d0">20769844</data>
    </edge>
    <edge source="DNK" target="AZE">
      <data key="d0">750857</data>
    </edge>
    <edge source="DNK" target="ARG">
      <data key="d0">33997166</data>
    </edge>
    <edge source="DNK" target="AUS">
      <data key="d0">59164874</data>
    </edge>
    <edge source="DNK" target="AUT">
      <data key="d0">33185213</data>
    </edge>
    <edge source="DNK" target="ARM">
      <data key="d0">355146</data>
    </edge>
    <edge source="DNK" target="BEL">
      <data key="d0">55966821</data>
    </edge>
    <edge source="DNK" target="BOL">
      <data key="d0">220480</data>
    </edge>
    <edge source="DNK" target="BWA">
      <data key="d0">224468</data>
    </edge>
    <edge source="DNK" target="BRA">
      <data key="d0">54072054</data>
    </edge>
    <edge source="DNK" target="BGR">
      <data key="d0">7472418</data>
    </edge>
    <edge source="DNK" target="BLR">
      <data key="d0">1760583</data>
    </edge>
    <edge source="DNK" target="KHM">
      <data key="d0">2578170</data>
    </edge>
    <edge source="DNK" target="CMR">
      <data key="d0">56601</data>
    </edge>
    <edge source="DNK" target="CAN">
      <data key="d0">184838578</data>
    </edge>
    <edge source="DNK" target="LKA">
      <data key="d0">1516183</data>
    </edge>
    <edge source="DNK" target="CHL">
      <data key="d0">17385875</data>
    </edge>
    <edge source="DNK" target="CHN">
      <data key="d0">235670542</data>
    </edge>
    <edge source="DNK" target="COL">
      <data key="d0">37885114</data>
    </edge>
    <edge source="DNK" target="CRI">
      <data key="d0">1484475</data>
    </edge>
    <edge source="DNK" target="HRV">
      <data key="d0">21069403</data>
    </edge>
    <edge source="DNK" target="CZE">
      <data key="d0">14210315</data>
    </edge>
    <edge source="DNK" target="BEN">
      <data key="d0">66560</data>
    </edge>
    <edge source="DNK" target="ECU">
      <data key="d0">2163710</data>
    </edge>
    <edge source="DNK" target="SLV">
      <data key="d0">1701505</data>
    </edge>
    <edge source="DNK" target="ETH">
      <data key="d0">118315</data>
    </edge>
    <edge source="DNK" target="EST">
      <data key="d0">9058216</data>
    </edge>
    <edge source="DNK" target="FIN">
      <data key="d0">291538943</data>
    </edge>
    <edge source="DNK" target="FRA">
      <data key="d0">205269821</data>
    </edge>
    <edge source="DNK" target="GEO">
      <data key="d0">435583</data>
    </edge>
    <edge source="DNK" target="GMB">
      <data key="d0">19665</data>
    </edge>
    <edge source="DNK" target="PSE">
      <data key="d0">618703</data>
    </edge>
    <edge source="DNK" target="DEU">
      <data key="d0">417072494</data>
    </edge>
    <edge source="DNK" target="GHA">
      <data key="d0">233744</data>
    </edge>
    <edge source="DNK" target="GRC">
      <data key="d0">49311366</data>
    </edge>
    <edge source="DNK" target="GTM">
      <data key="d0">1796602</data>
    </edge>
    <edge source="DNK" target="HND">
      <data key="d0">1082514</data>
    </edge>
    <edge source="DNK" target="HKG">
      <data key="d0">22014522</data>
    </edge>
    <edge source="DNK" target="HUN">
      <data key="d0">20598915</data>
    </edge>
    <edge source="DNK" target="IDN">
      <data key="d0">4704669</data>
    </edge>
    <edge source="DNK" target="IRL">
      <data key="d0">168854343</data>
    </edge>
    <edge source="DNK" target="ISR">
      <data key="d0">15388193</data>
    </edge>
    <edge source="DNK" target="ITA">
      <data key="d0">182423079</data>
    </edge>
    <edge source="DNK" target="JAM">
      <data key="d0">592639</data>
    </edge>
    <edge source="DNK" target="JPN">
      <data key="d0">177601817</data>
    </edge>
    <edge source="DNK" target="KAZ">
      <data key="d0">4041795</data>
    </edge>
    <edge source="DNK" target="JOR">
      <data key="d0">14837152</data>
    </edge>
    <edge source="DNK" target="KOR">
      <data key="d0">48018476</data>
    </edge>
    <edge source="DNK" target="KGZ">
      <data key="d0">177557</data>
    </edge>
    <edge source="DNK" target="LBN">
      <data key="d0">10584668</data>
    </edge>
    <edge source="DNK" target="LVA">
      <data key="d0">6065608</data>
    </edge>
    <edge source="DNK" target="LTU">
      <data key="d0">8469505</data>
    </edge>
    <edge source="DNK" target="MWI">
      <data key="d0">255444</data>
    </edge>
    <edge source="DNK" target="MYS">
      <data key="d0">22251258</data>
    </edge>
    <edge source="DNK" target="MUS">
      <data key="d0">635918</data>
    </edge>
    <edge source="DNK" target="MEX">
      <data key="d0">49924493</data>
    </edge>
    <edge source="DNK" target="MDA">
      <data key="d0">194100</data>
    </edge>
    <edge source="DNK" target="MAR">
      <data key="d0">1583709</data>
    </edge>
    <edge source="DNK" target="MOZ">
      <data key="d0">18866</data>
    </edge>
    <edge source="DNK" target="OMN">
      <data key="d0">4132371</data>
    </edge>
    <edge source="DNK" target="NAM">
      <data key="d0">13868</data>
    </edge>
    <edge source="DNK" target="NLD">
      <data key="d0">58271628</data>
    </edge>
    <edge source="DNK" target="NZL">
      <data key="d0">10251648</data>
    </edge>
    <edge source="DNK" target="NIC">
      <data key="d0">126333</data>
    </edge>
    <edge source="DNK" target="NER">
      <data key="d0">14188</data>
    </edge>
    <edge source="DNK" target="NOR">
      <data key="d0">223895509</data>
    </edge>
    <edge source="DNK" target="PAK">
      <data key="d0">8157423</data>
    </edge>
    <edge source="DNK" target="PAN">
      <data key="d0">3245018</data>
    </edge>
    <edge source="DNK" target="PRY">
      <data key="d0">530059</data>
    </edge>
    <edge source="DNK" target="PER">
      <data key="d0">3901411</data>
    </edge>
    <edge source="DNK" target="PHL">
      <data key="d0">9084091</data>
    </edge>
    <edge source="DNK" target="POL">
      <data key="d0">40524343</data>
    </edge>
    <edge source="DNK" target="PRT">
      <data key="d0">27056251</data>
    </edge>
    <edge source="DNK" target="ROU">
      <data key="d0">42397485</data>
    </edge>
    <edge source="DNK" target="RUS">
      <data key="d0">98117599</data>
    </edge>
    <edge source="DNK" target="SAU">
      <data key="d0">87725501</data>
    </edge>
    <edge source="DNK" target="SEN">
      <data key="d0">256350</data>
    </edge>
    <edge source="DNK" target="SRB">
      <data key="d0">4996767</data>
    </edge>
    <edge source="DNK" target="IND">
      <data key="d0">13910488</data>
    </edge>
    <edge source="DNK" target="SGP">
      <data key="d0">9135438</data>
    </edge>
    <edge source="DNK" target="SVK">
      <data key="d0">3421698</data>
    </edge>
    <edge source="DNK" target="VNM">
      <data key="d0">7457040</data>
    </edge>
    <edge source="DNK" target="SVN">
      <data key="d0">11362077</data>
    </edge>
    <edge source="DNK" target="ZAF">
      <data key="d0">22049207</data>
    </edge>
    <edge source="DNK" target="ZWE">
      <data key="d0">273200</data>
    </edge>
    <edge source="DNK" target="ESP">
      <data key="d0">100077622</data>
    </edge>
    <edge source="DNK" target="SWE">
      <data key="d0">548204500</data>
    </edge>
    <edge source="DNK" target="CHE">
      <data key="d0">58731521</data>
    </edge>
    <edge source="DNK" target="THA">
      <data key="d0">27407298</data>
    </edge>
    <edge source="DNK" target="TGO">
      <data key="d0">573722</data>
    </edge>
    <edge source="DNK" target="ARE">
      <data key="d0">11025730</data>
    </edge>
    <edge source="DNK" target="TUN">
      <data key="d0">1442437</data>
    </edge>
    <edge source="DNK" target="TUR">
      <data key="d0">48613407</data>
    </edge>
    <edge source="DNK" target="UGA">
      <data key="d0">169012</data>
    </edge>
    <edge source="DNK" target="UKR">
      <data key="d0">13459452</data>
    </edge>
    <edge source="DNK" target="MKD">
      <data key="d0">2644492</data>
    </edge>
    <edge source="DNK" target="EGY">
      <data key="d0">29579947</data>
    </edge>
    <edge source="DNK" target="GBR">
      <data key="d0">117177956</data>
    </edge>
    <edge source="DNK" target="TZA">
      <data key="d0">331502</data>
    </edge>
    <edge source="DNK" target="USA">
      <data key="d0">901735550</data>
    </edge>
    <edge source="DNK" target="BFA">
      <data key="d0">85533</data>
    </edge>
    <edge source="DNK" target="URY">
      <data key="d0">3038440</data>
    </edge>
    <edge source="ECU" target="ARG">
      <data key="d0">74754</data>
    </edge>
    <edge source="ECU" target="BOL">
      <data key="d0">1250342</data>
    </edge>
    <edge source="ECU" target="CHL">
      <data key="d0">2681927</data>
    </edge>
    <edge source="ECU" target="COL">
      <data key="d0">2634513</data>
    </edge>
    <edge source="ECU" target="CRI">
      <data key="d0">134995</data>
    </edge>
    <edge source="ECU" target="GTM">
      <data key="d0">1669791</data>
    </edge>
    <edge source="ECU" target="HND">
      <data key="d0">16188</data>
    </edge>
    <edge source="ECU" target="MEX">
      <data key="d0">278377</data>
    </edge>
    <edge source="ECU" target="NIC">
      <data key="d0">56926</data>
    </edge>
    <edge source="ECU" target="PAN">
      <data key="d0">6022261</data>
    </edge>
    <edge source="ECU" target="PRY">
      <data key="d0">832383</data>
    </edge>
    <edge source="ECU" target="PER">
      <data key="d0">2779769</data>
    </edge>
    <edge source="ECU" target="ZAF">
      <data key="d0">112302</data>
    </edge>
    <edge source="ECU" target="ESP">
      <data key="d0">26905</data>
    </edge>
    <edge source="ECU" target="CHE">
      <data key="d0">114367</data>
    </edge>
    <edge source="ECU" target="USA">
      <data key="d0">101353</data>
    </edge>
    <edge source="ECU" target="URY">
      <data key="d0">304542</data>
    </edge>
    <edge source="SLV" target="DZA">
      <data key="d0">241380</data>
    </edge>
    <edge source="SLV" target="BOL">
      <data key="d0">450608</data>
    </edge>
    <edge source="SLV" target="CHL">
      <data key="d0">140583</data>
    </edge>
    <edge source="SLV" target="COL">
      <data key="d0">23440</data>
    </edge>
    <edge source="SLV" target="CRI">
      <data key="d0">4252481</data>
    </edge>
    <edge source="SLV" target="ECU">
      <data key="d0">163189</data>
    </edge>
    <edge source="SLV" target="GTM">
      <data key="d0">21885303</data>
    </edge>
    <edge source="SLV" target="HND">
      <data key="d0">25546951</data>
    </edge>
    <edge source="SLV" target="IDN">
      <data key="d0">44100</data>
    </edge>
    <edge source="SLV" target="JAM">
      <data key="d0">59771</data>
    </edge>
    <edge source="SLV" target="JOR">
      <data key="d0">82015</data>
    </edge>
    <edge source="SLV" target="MEX">
      <data key="d0">3468487</data>
    </edge>
    <edge source="SLV" target="MAR">
      <data key="d0">324960</data>
    </edge>
    <edge source="SLV" target="OMN">
      <data key="d0">10448</data>
    </edge>
    <edge source="SLV" target="NIC">
      <data key="d0">24570702</data>
    </edge>
    <edge source="SLV" target="PAN">
      <data key="d0">14595327</data>
    </edge>
    <edge source="SLV" target="PRY">
      <data key="d0">87887</data>
    </edge>
    <edge source="SLV" target="PER">
      <data key="d0">66810</data>
    </edge>
    <edge source="SLV" target="IND">
      <data key="d0">344411</data>
    </edge>
    <edge source="SLV" target="VNM">
      <data key="d0">27262</data>
    </edge>
    <edge source="SLV" target="CHE">
      <data key="d0">68920</data>
    </edge>
    <edge source="SLV" target="USA">
      <data key="d0">1478297</data>
    </edge>
    <edge source="SLV" target="URY">
      <data key="d0">93650</data>
    </edge>
    <edge source="FIN" target="ALB">
      <data key="d0">30667</data>
    </edge>
    <edge source="FIN" target="DZA">
      <data key="d0">219535</data>
    </edge>
    <edge source="FIN" target="AZE">
      <data key="d0">874019</data>
    </edge>
    <edge source="FIN" target="ARG">
      <data key="d0">167247</data>
    </edge>
    <edge source="FIN" target="AUS">
      <data key="d0">11177380</data>
    </edge>
    <edge source="FIN" target="AUT">
      <data key="d0">15147205</data>
    </edge>
    <edge source="FIN" target="ARM">
      <data key="d0">599551</data>
    </edge>
    <edge source="FIN" target="BEL">
      <data key="d0">68292636</data>
    </edge>
    <edge source="FIN" target="BRA">
      <data key="d0">436492</data>
    </edge>
    <edge source="FIN" target="BGR">
      <data key="d0">1309520</data>
    </edge>
    <edge source="FIN" target="BLR">
      <data key="d0">4574858</data>
    </edge>
    <edge source="FIN" target="CAN">
      <data key="d0">6179696</data>
    </edge>
    <edge source="FIN" target="CHL">
      <data key="d0">362979</data>
    </edge>
    <edge source="FIN" target="CHN">
      <data key="d0">12384900</data>
    </edge>
    <edge source="FIN" target="HRV">
      <data key="d0">46948</data>
    </edge>
    <edge source="FIN" target="CZE">
      <data key="d0">7698660</data>
    </edge>
    <edge source="FIN" target="DNK">
      <data key="d0">12596277</data>
    </edge>
    <edge source="FIN" target="ECU">
      <data key="d0">210429</data>
    </edge>
    <edge source="FIN" target="EST">
      <data key="d0">5615259</data>
    </edge>
    <edge source="FIN" target="FRA">
      <data key="d0">38154831</data>
    </edge>
    <edge source="FIN" target="GEO">
      <data key="d0">2630684</data>
    </edge>
    <edge source="FIN" target="DEU">
      <data key="d0">49116904</data>
    </edge>
    <edge source="FIN" target="GRC">
      <data key="d0">173518</data>
    </edge>
    <edge source="FIN" target="HKG">
      <data key="d0">928186</data>
    </edge>
    <edge source="FIN" target="HUN">
      <data key="d0">6775630</data>
    </edge>
    <edge source="FIN" target="IDN">
      <data key="d0">204695</data>
    </edge>
    <edge source="FIN" target="IRL">
      <data key="d0">1269512</data>
    </edge>
    <edge source="FIN" target="ISR">
      <data key="d0">970957</data>
    </edge>
    <edge source="FIN" target="ITA">
      <data key="d0">3143173</data>
    </edge>
    <edge source="FIN" target="JPN">
      <data key="d0">38275256</data>
    </edge>
    <edge source="FIN" target="KAZ">
      <data key="d0">25998558</data>
    </edge>
    <edge source="FIN" target="JOR">
      <data key="d0">694269</data>
    </edge>
    <edge source="FIN" target="KOR">
      <data key="d0">2068444</data>
    </edge>
    <edge source="FIN" target="KGZ">
      <data key="d0">273589</data>
    </edge>
    <edge source="FIN" target="LVA">
      <data key="d0">2473503</data>
    </edge>
    <edge source="FIN" target="LTU">
      <data key="d0">4649671</data>
    </edge>
    <edge source="FIN" target="MYS">
      <data key="d0">1378068</data>
    </edge>
    <edge source="FIN" target="MEX">
      <data key="d0">2177385</data>
    </edge>
    <edge source="FIN" target="MDA">
      <data key="d0">496381</data>
    </edge>
    <edge source="FIN" target="NLD">
      <data key="d0">7061571</data>
    </edge>
    <edge source="FIN" target="NZL">
      <data key="d0">613999</data>
    </edge>
    <edge source="FIN" target="NOR">
      <data key="d0">15168539</data>
    </edge>
    <edge source="FIN" target="PAK">
      <data key="d0">67007</data>
    </edge>
    <edge source="FIN" target="PAN">
      <data key="d0">21491</data>
    </edge>
    <edge source="FIN" target="PHL">
      <data key="d0">149898</data>
    </edge>
    <edge source="FIN" target="POL">
      <data key="d0">15007305</data>
    </edge>
    <edge source="FIN" target="PRT">
      <data key="d0">374623</data>
    </edge>
    <edge source="FIN" target="ROU">
      <data key="d0">59419</data>
    </edge>
    <edge source="FIN" target="RUS">
      <data key="d0">588488026</data>
    </edge>
    <edge source="FIN" target="SAU">
      <data key="d0">30455</data>
    </edge>
    <edge source="FIN" target="SRB">
      <data key="d0">23023</data>
    </edge>
    <edge source="FIN" target="IND">
      <data key="d0">9252788</data>
    </edge>
    <edge source="FIN" target="SGP">
      <data key="d0">790131</data>
    </edge>
    <edge source="FIN" target="SVK">
      <data key="d0">1493221</data>
    </edge>
    <edge source="FIN" target="SVN">
      <data key="d0">1498596</data>
    </edge>
    <edge source="FIN" target="ZAF">
      <data key="d0">1584051</data>
    </edge>
    <edge source="FIN" target="ESP">
      <data key="d0">2811998</data>
    </edge>
    <edge source="FIN" target="SWE">
      <data key="d0">46091118</data>
    </edge>
    <edge source="FIN" target="CHE">
      <data key="d0">194618228</data>
    </edge>
    <edge source="FIN" target="THA">
      <data key="d0">1673767</data>
    </edge>
    <edge source="FIN" target="ARE">
      <data key="d0">712804</data>
    </edge>
    <edge source="FIN" target="TUN">
      <data key="d0">19479</data>
    </edge>
    <edge source="FIN" target="TUR">
      <data key="d0">6060570</data>
    </edge>
    <edge source="FIN" target="UKR">
      <data key="d0">35011448</data>
    </edge>
    <edge source="FIN" target="EGY">
      <data key="d0">1592013</data>
    </edge>
    <edge source="FIN" target="GBR">
      <data key="d0">17440072</data>
    </edge>
    <edge source="FIN" target="USA">
      <data key="d0">79893789</data>
    </edge>
    <edge source="FIN" target="URY">
      <data key="d0">24986</data>
    </edge>
    <edge source="GEO" target="AZE">
      <data key="d0">23923413</data>
    </edge>
    <edge source="GEO" target="ARM">
      <data key="d0">4273429</data>
    </edge>
    <edge source="GEO" target="BEL">
      <data key="d0">31575</data>
    </edge>
    <edge source="GEO" target="BGR">
      <data key="d0">13067</data>
    </edge>
    <edge source="GEO" target="BLR">
      <data key="d0">76983</data>
    </edge>
    <edge source="GEO" target="CHN">
      <data key="d0">22155</data>
    </edge>
    <edge source="GEO" target="FRA">
      <data key="d0">20610</data>
    </edge>
    <edge source="GEO" target="DEU">
      <data key="d0">1251764</data>
    </edge>
    <edge source="GEO" target="GRC">
      <data key="d0">26104</data>
    </edge>
    <edge source="GEO" target="KAZ">
      <data key="d0">1380681</data>
    </edge>
    <edge source="GEO" target="KOR">
      <data key="d0">16463</data>
    </edge>
    <edge source="GEO" target="KGZ">
      <data key="d0">2486886</data>
    </edge>
    <edge source="GEO" target="LVA">
      <data key="d0">405855</data>
    </edge>
    <edge source="GEO" target="LTU">
      <data key="d0">293376</data>
    </edge>
    <edge source="GEO" target="MDA">
      <data key="d0">176798</data>
    </edge>
    <edge source="GEO" target="NLD">
      <data key="d0">118885</data>
    </edge>
    <edge source="GEO" target="POL">
      <data key="d0">50719</data>
    </edge>
    <edge source="GEO" target="RUS">
      <data key="d0">1337962</data>
    </edge>
    <edge source="GEO" target="IND">
      <data key="d0">109494</data>
    </edge>
    <edge source="GEO" target="ESP">
      <data key="d0">37371</data>
    </edge>
    <edge source="GEO" target="CHE">
      <data key="d0">18312</data>
    </edge>
    <edge source="GEO" target="TUR">
      <data key="d0">375666</data>
    </edge>
    <edge source="GEO" target="UKR">
      <data key="d0">1671047</data>
    </edge>
    <edge source="DEU" target="ALB">
      <data key="d0">14808079</data>
    </edge>
    <edge source="DEU" target="DZA">
      <data key="d0">76240117</data>
    </edge>
    <edge source="DEU" target="AZE">
      <data key="d0">31382992</data>
    </edge>
    <edge source="DEU" target="ARG">
      <data key="d0">195484482</data>
    </edge>
    <edge source="DEU" target="AUS">
      <data key="d0">801189926</data>
    </edge>
    <edge source="DEU" target="AUT">
      <data key="d0">2049210151</data>
    </edge>
    <edge source="DEU" target="ARM">
      <data key="d0">6726142</data>
    </edge>
    <edge source="DEU" target="BEL">
      <data key="d0">6047514923</data>
    </edge>
    <edge source="DEU" target="BOL">
      <data key="d0">2363563</data>
    </edge>
    <edge source="DEU" target="BWA">
      <data key="d0">145893</data>
    </edge>
    <edge source="DEU" target="BRA">
      <data key="d0">855088987</data>
    </edge>
    <edge source="DEU" target="BGR">
      <data key="d0">136822042</data>
    </edge>
    <edge source="DEU" target="BDI">
      <data key="d0">360572</data>
    </edge>
    <edge source="DEU" target="BLR">
      <data key="d0">88321235</data>
    </edge>
    <edge source="DEU" target="KHM">
      <data key="d0">2908416</data>
    </edge>
    <edge source="DEU" target="CMR">
      <data key="d0">2709180</data>
    </edge>
    <edge source="DEU" target="CAN">
      <data key="d0">838026508</data>
    </edge>
    <edge source="DEU" target="CAF">
      <data key="d0">390239</data>
    </edge>
    <edge source="DEU" target="LKA">
      <data key="d0">5137423</data>
    </edge>
    <edge source="DEU" target="CHL">
      <data key="d0">77982604</data>
    </edge>
    <edge source="DEU" target="CHN">
      <data key="d0">1542248464</data>
    </edge>
    <edge source="DEU" target="COL">
      <data key="d0">159211533</data>
    </edge>
    <edge source="DEU" target="CRI">
      <data key="d0">10519904</data>
    </edge>
    <edge source="DEU" target="HRV">
      <data key="d0">88659438</data>
    </edge>
    <edge source="DEU" target="CZE">
      <data key="d0">782183258</data>
    </edge>
    <edge source="DEU" target="BEN">
      <data key="d0">2848912</data>
    </edge>
    <edge source="DEU" target="DNK">
      <data key="d0">712580059</data>
    </edge>
    <edge source="DEU" target="ECU">
      <data key="d0">42533594</data>
    </edge>
    <edge source="DEU" target="SLV">
      <data key="d0">16565759</data>
    </edge>
    <edge source="DEU" target="ETH">
      <data key="d0">5065457</data>
    </edge>
    <edge source="DEU" target="EST">
      <data key="d0">25224258</data>
    </edge>
    <edge source="DEU" target="FIN">
      <data key="d0">401747056</data>
    </edge>
    <edge source="DEU" target="FRA">
      <data key="d0">4344074567</data>
    </edge>
    <edge source="DEU" target="GEO">
      <data key="d0">28335629</data>
    </edge>
    <edge source="DEU" target="GMB">
      <data key="d0">150141</data>
    </edge>
    <edge source="DEU" target="PSE">
      <data key="d0">5407841</data>
    </edge>
    <edge source="DEU" target="GHA">
      <data key="d0">6077124</data>
    </edge>
    <edge source="DEU" target="GRC">
      <data key="d0">982030096</data>
    </edge>
    <edge source="DEU" target="GTM">
      <data key="d0">8377086</data>
    </edge>
    <edge source="DEU" target="HND">
      <data key="d0">4212754</data>
    </edge>
    <edge source="DEU" target="HKG">
      <data key="d0">124793409</data>
    </edge>
    <edge source="DEU" target="HUN">
      <data key="d0">501459070</data>
    </edge>
    <edge source="DEU" target="IDN">
      <data key="d0">78402323</data>
    </edge>
    <edge source="DEU" target="IRL">
      <data key="d0">1079422171</data>
    </edge>
    <edge source="DEU" target="ISR">
      <data key="d0">205001989</data>
    </edge>
    <edge source="DEU" target="ITA">
      <data key="d0">3334269505</data>
    </edge>
    <edge source="DEU" target="CIV">
      <data key="d0">3310932</data>
    </edge>
    <edge source="DEU" target="JAM">
      <data key="d0">5186422</data>
    </edge>
    <edge source="DEU" target="JPN">
      <data key="d0">2052874618</data>
    </edge>
    <edge source="DEU" target="KAZ">
      <data key="d0">170573699</data>
    </edge>
    <edge source="DEU" target="JOR">
      <data key="d0">67955682</data>
    </edge>
    <edge source="DEU" target="KOR">
      <data key="d0">395911792</data>
    </edge>
    <edge source="DEU" target="KGZ">
      <data key="d0">8256645</data>
    </edge>
    <edge source="DEU" target="LBN">
      <data key="d0">89573506</data>
    </edge>
    <edge source="DEU" target="LVA">
      <data key="d0">33899326</data>
    </edge>
    <edge source="DEU" target="LTU">
      <data key="d0">151100222</data>
    </edge>
    <edge source="DEU" target="MDG">
      <data key="d0">1312834</data>
    </edge>
    <edge source="DEU" target="MWI">
      <data key="d0">1116894</data>
    </edge>
    <edge source="DEU" target="MYS">
      <data key="d0">92568926</data>
    </edge>
    <edge source="DEU" target="MRT">
      <data key="d0">998186</data>
    </edge>
    <edge source="DEU" target="MUS">
      <data key="d0">2362869</data>
    </edge>
    <edge source="DEU" target="MEX">
      <data key="d0">603067807</data>
    </edge>
    <edge source="DEU" target="MDA">
      <data key="d0">22365508</data>
    </edge>
    <edge source="DEU" target="MAR">
      <data key="d0">30744718</data>
    </edge>
    <edge source="DEU" target="MOZ">
      <data key="d0">2271237</data>
    </edge>
    <edge source="DEU" target="OMN">
      <data key="d0">29552171</data>
    </edge>
    <edge source="DEU" target="NAM">
      <data key="d0">201486</data>
    </edge>
    <edge source="DEU" target="NLD">
      <data key="d0">8682225126</data>
    </edge>
    <edge source="DEU" target="NZL">
      <data key="d0">64493321</data>
    </edge>
    <edge source="DEU" target="NIC">
      <data key="d0">1903509</data>
    </edge>
    <edge source="DEU" target="NER">
      <data key="d0">1092831</data>
    </edge>
    <edge source="DEU" target="NOR">
      <data key="d0">179341691</data>
    </edge>
    <edge source="DEU" target="PAK">
      <data key="d0">62156608</data>
    </edge>
    <edge source="DEU" target="PAN">
      <data key="d0">105464607</data>
    </edge>
    <edge source="DEU" target="PRY">
      <data key="d0">7640163</data>
    </edge>
    <edge source="DEU" target="PER">
      <data key="d0">24415880</data>
    </edge>
    <edge source="DEU" target="PHL">
      <data key="d0">109710493</data>
    </edge>
    <edge source="DEU" target="POL">
      <data key="d0">1127438174</data>
    </edge>
    <edge source="DEU" target="PRT">
      <data key="d0">550402517</data>
    </edge>
    <edge source="DEU" target="ROU">
      <data key="d0">390294797</data>
    </edge>
    <edge source="DEU" target="RUS">
      <data key="d0">2362867121</data>
    </edge>
    <edge source="DEU" target="SAU">
      <data key="d0">470497710</data>
    </edge>
    <edge source="DEU" target="SEN">
      <data key="d0">2770198</data>
    </edge>
    <edge source="DEU" target="SRB">
      <data key="d0">80856960</data>
    </edge>
    <edge source="DEU" target="IND">
      <data key="d0">180197371</data>
    </edge>
    <edge source="DEU" target="SGP">
      <data key="d0">120435310</data>
    </edge>
    <edge source="DEU" target="SVK">
      <data key="d0">236262290</data>
    </edge>
    <edge source="DEU" target="VNM">
      <data key="d0">99252240</data>
    </edge>
    <edge source="DEU" target="SVN">
      <data key="d0">185369355</data>
    </edge>
    <edge source="DEU" target="ZAF">
      <data key="d0">248144100</data>
    </edge>
    <edge source="DEU" target="ZWE">
      <data key="d0">2324034</data>
    </edge>
    <edge source="DEU" target="ESP">
      <data key="d0">2024650143</data>
    </edge>
    <edge source="DEU" target="SWE">
      <data key="d0">883766526</data>
    </edge>
    <edge source="DEU" target="CHE">
      <data key="d0">4466430135</data>
    </edge>
    <edge source="DEU" target="THA">
      <data key="d0">134202537</data>
    </edge>
    <edge source="DEU" target="TGO">
      <data key="d0">2271162</data>
    </edge>
    <edge source="DEU" target="ARE">
      <data key="d0">279860914</data>
    </edge>
    <edge source="DEU" target="TUN">
      <data key="d0">32521147</data>
    </edge>
    <edge source="DEU" target="TUR">
      <data key="d0">657774131</data>
    </edge>
    <edge source="DEU" target="UGA">
      <data key="d0">2281931</data>
    </edge>
    <edge source="DEU" target="UKR">
      <data key="d0">592743690</data>
    </edge>
    <edge source="DEU" target="MKD">
      <data key="d0">11886270</data>
    </edge>
    <edge source="DEU" target="EGY">
      <data key="d0">198553414</data>
    </edge>
    <edge source="DEU" target="GBR">
      <data key="d0">6166433164</data>
    </edge>
    <edge source="DEU" target="TZA">
      <data key="d0">1597203</data>
    </edge>
    <edge source="DEU" target="USA">
      <data key="d0">9936422791</data>
    </edge>
    <edge source="DEU" target="BFA">
      <data key="d0">2751363</data>
    </edge>
    <edge source="DEU" target="URY">
      <data key="d0">100904632</data>
    </edge>
    <edge source="GHA" target="BEN">
      <data key="d0">40492</data>
    </edge>
    <edge source="GHA" target="GMB">
      <data key="d0">110911</data>
    </edge>
    <edge source="GHA" target="CIV">
      <data key="d0">264498</data>
    </edge>
    <edge source="GHA" target="NER">
      <data key="d0">72115</data>
    </edge>
    <edge source="GHA" target="SEN">
      <data key="d0">81580</data>
    </edge>
    <edge source="GTM" target="BOL">
      <data key="d0">16950</data>
    </edge>
    <edge source="GTM" target="CHL">
      <data key="d0">509082</data>
    </edge>
    <edge source="GTM" target="COL">
      <data key="d0">1000096</data>
    </edge>
    <edge source="GTM" target="CRI">
      <data key="d0">32083515</data>
    </edge>
    <edge source="GTM" target="ECU">
      <data key="d0">974417</data>
    </edge>
    <edge source="GTM" target="SLV">
      <data key="d0">33450018</data>
    </edge>
    <edge source="GTM" target="FRA">
      <data key="d0">15473</data>
    </edge>
    <edge source="GTM" target="DEU">
      <data key="d0">166472</data>
    </edge>
    <edge source="GTM" target="HND">
      <data key="d0">42762428</data>
    </edge>
    <edge source="GTM" target="JAM">
      <data key="d0">284018</data>
    </edge>
    <edge source="GTM" target="MEX">
      <data key="d0">3583156</data>
    </edge>
    <edge source="GTM" target="NLD">
      <data key="d0">10806</data>
    </edge>
    <edge source="GTM" target="NIC">
      <data key="d0">37428101</data>
    </edge>
    <edge source="GTM" target="PAN">
      <data key="d0">57289330</data>
    </edge>
    <edge source="GTM" target="IND">
      <data key="d0">63137</data>
    </edge>
    <edge source="GTM" target="SWE">
      <data key="d0">588000</data>
    </edge>
    <edge source="GTM" target="USA">
      <data key="d0">2254102</data>
    </edge>
    <edge source="HND" target="ARG">
      <data key="d0">12996</data>
    </edge>
    <edge source="HND" target="AUT">
      <data key="d0">50088</data>
    </edge>
    <edge source="HND" target="BRA">
      <data key="d0">15670</data>
    </edge>
    <edge source="HND" target="CHL">
      <data key="d0">27313</data>
    </edge>
    <edge source="HND" target="CHN">
      <data key="d0">42558</data>
    </edge>
    <edge source="HND" target="COL">
      <data key="d0">28809</data>
    </edge>
    <edge source="HND" target="SLV">
      <data key="d0">396978</data>
    </edge>
    <edge source="HND" target="DEU">
      <data key="d0">963570</data>
    </edge>
    <edge source="HND" target="GTM">
      <data key="d0">322762</data>
    </edge>
    <edge source="HND" target="NIC">
      <data key="d0">3207230</data>
    </edge>
    <edge source="HND" target="PAN">
      <data key="d0">34655</data>
    </edge>
    <edge source="HND" target="IND">
      <data key="d0">96224</data>
    </edge>
    <edge source="HND" target="ESP">
      <data key="d0">125962</data>
    </edge>
    <edge source="HND" target="USA">
      <data key="d0">585227</data>
    </edge>
    <edge source="HKG" target="AZE">
      <data key="d0">12771</data>
    </edge>
    <edge source="HKG" target="ARG">
      <data key="d0">380873</data>
    </edge>
    <edge source="HKG" target="AUS">
      <data key="d0">208395594</data>
    </edge>
    <edge source="HKG" target="AUT">
      <data key="d0">50567</data>
    </edge>
    <edge source="HKG" target="BEL">
      <data key="d0">31722</data>
    </edge>
    <edge source="HKG" target="BOL">
      <data key="d0">25583</data>
    </edge>
    <edge source="HKG" target="BRA">
      <data key="d0">4121523</data>
    </edge>
    <edge source="HKG" target="KHM">
      <data key="d0">4578514</data>
    </edge>
    <edge source="HKG" target="CMR">
      <data key="d0">188264</data>
    </edge>
    <edge source="HKG" target="CAN">
      <data key="d0">4031677</data>
    </edge>
    <edge source="HKG" target="LKA">
      <data key="d0">2328120</data>
    </edge>
    <edge source="HKG" target="CHL">
      <data key="d0">234789</data>
    </edge>
    <edge source="HKG" target="CHN">
      <data key="d0">898559478</data>
    </edge>
    <edge source="HKG" target="COL">
      <data key="d0">1109090</data>
    </edge>
    <edge source="HKG" target="CZE">
      <data key="d0">62851</data>
    </edge>
    <edge source="HKG" target="DNK">
      <data key="d0">737955</data>
    </edge>
    <edge source="HKG" target="ECU">
      <data key="d0">10180</data>
    </edge>
    <edge source="HKG" target="FIN">
      <data key="d0">29501</data>
    </edge>
    <edge source="HKG" target="FRA">
      <data key="d0">173454</data>
    </edge>
    <edge source="HKG" target="GEO">
      <data key="d0">32683</data>
    </edge>
    <edge source="HKG" target="GMB">
      <data key="d0">36202</data>
    </edge>
    <edge source="HKG" target="DEU">
      <data key="d0">961601</data>
    </edge>
    <edge source="HKG" target="GHA">
      <data key="d0">64829</data>
    </edge>
    <edge source="HKG" target="HND">
      <data key="d0">77009</data>
    </edge>
    <edge source="HKG" target="HUN">
      <data key="d0">449055</data>
    </edge>
    <edge source="HKG" target="IDN">
      <data key="d0">55785794</data>
    </edge>
    <edge source="HKG" target="IRL">
      <data key="d0">106165</data>
    </edge>
    <edge source="HKG" target="ISR">
      <data key="d0">11940</data>
    </edge>
    <edge source="HKG" target="ITA">
      <data key="d0">1324097</data>
    </edge>
    <edge source="HKG" target="JPN">
      <data key="d0">121764018</data>
    </edge>
    <edge source="HKG" target="KAZ">
      <data key="d0">29472</data>
    </edge>
    <edge source="HKG" target="KOR">
      <data key="d0">19995540</data>
    </edge>
    <edge source="HKG" target="MYS">
      <data key="d0">18077445</data>
    </edge>
    <edge source="HKG" target="MRT">
      <data key="d0">28281</data>
    </edge>
    <edge source="HKG" target="MUS">
      <data key="d0">32777</data>
    </edge>
    <edge source="HKG" target="NLD">
      <data key="d0">867826</data>
    </edge>
    <edge source="HKG" target="NZL">
      <data key="d0">813059</data>
    </edge>
    <edge source="HKG" target="NOR">
      <data key="d0">26801</data>
    </edge>
    <edge source="HKG" target="PAK">
      <data key="d0">524861</data>
    </edge>
    <edge source="HKG" target="PAN">
      <data key="d0">380018</data>
    </edge>
    <edge source="HKG" target="PRY">
      <data key="d0">47280</data>
    </edge>
    <edge source="HKG" target="PER">
      <data key="d0">491224</data>
    </edge>
    <edge source="HKG" target="PHL">
      <data key="d0">13987467</data>
    </edge>
    <edge source="HKG" target="PRT">
      <data key="d0">18085</data>
    </edge>
    <edge source="HKG" target="RUS">
      <data key="d0">124944</data>
    </edge>
    <edge source="HKG" target="SAU">
      <data key="d0">1947359</data>
    </edge>
    <edge source="HKG" target="SEN">
      <data key="d0">198586</data>
    </edge>
    <edge source="HKG" target="IND">
      <data key="d0">5136974</data>
    </edge>
    <edge source="HKG" target="SGP">
      <data key="d0">25955961</data>
    </edge>
    <edge source="HKG" target="SVK">
      <data key="d0">25301</data>
    </edge>
    <edge source="HKG" target="VNM">
      <data key="d0">56163397</data>
    </edge>
    <edge source="HKG" target="ZAF">
      <data key="d0">77468</data>
    </edge>
    <edge source="HKG" target="ESP">
      <data key="d0">945151</data>
    </edge>
    <edge source="HKG" target="SWE">
      <data key="d0">13324</data>
    </edge>
    <edge source="HKG" target="CHE">
      <data key="d0">342050</data>
    </edge>
    <edge source="HKG" target="THA">
      <data key="d0">13559443</data>
    </edge>
    <edge source="HKG" target="ARE">
      <data key="d0">408012</data>
    </edge>
    <edge source="HKG" target="TUR">
      <data key="d0">208222</data>
    </edge>
    <edge source="HKG" target="UGA">
      <data key="d0">10889</data>
    </edge>
    <edge source="HKG" target="UKR">
      <data key="d0">913997</data>
    </edge>
    <edge source="HKG" target="EGY">
      <data key="d0">85455</data>
    </edge>
    <edge source="HKG" target="GBR">
      <data key="d0">866254</data>
    </edge>
    <edge source="HKG" target="USA">
      <data key="d0">12701103</data>
    </edge>
    <edge source="HKG" target="URY">
      <data key="d0">47767</data>
    </edge>
    <edge source="HUN" target="ALB">
      <data key="d0">14092079</data>
    </edge>
    <edge source="HUN" target="DZA">
      <data key="d0">960105</data>
    </edge>
    <edge source="HUN" target="AZE">
      <data key="d0">22907458</data>
    </edge>
    <edge source="HUN" target="ARG">
      <data key="d0">824018</data>
    </edge>
    <edge source="HUN" target="AUS">
      <data key="d0">1767034</data>
    </edge>
    <edge source="HUN" target="AUT">
      <data key="d0">29182077</data>
    </edge>
    <edge source="HUN" target="ARM">
      <data key="d0">7531774</data>
    </edge>
    <edge source="HUN" target="BEL">
      <data key="d0">33514314</data>
    </edge>
    <edge source="HUN" target="BRA">
      <data key="d0">3754346</data>
    </edge>
    <edge source="HUN" target="BGR">
      <data key="d0">165393456</data>
    </edge>
    <edge source="HUN" target="BLR">
      <data key="d0">56898760</data>
    </edge>
    <edge source="HUN" target="CAN">
      <data key="d0">33340279</data>
    </edge>
    <edge source="HUN" target="LKA">
      <data key="d0">679687</data>
    </edge>
    <edge source="HUN" target="CHL">
      <data key="d0">1016469</data>
    </edge>
    <edge source="HUN" target="CHN">
      <data key="d0">7309095</data>
    </edge>
    <edge source="HUN" target="COL">
      <data key="d0">528357</data>
    </edge>
    <edge source="HUN" target="CRI">
      <data key="d0">189032</data>
    </edge>
    <edge source="HUN" target="HRV">
      <data key="d0">155877755</data>
    </edge>
    <edge source="HUN" target="CZE">
      <data key="d0">204806103</data>
    </edge>
    <edge source="HUN" target="DNK">
      <data key="d0">49220042</data>
    </edge>
    <edge source="HUN" target="ECU">
      <data key="d0">36961</data>
    </edge>
    <edge source="HUN" target="EST">
      <data key="d0">5733797</data>
    </edge>
    <edge source="HUN" target="FIN">
      <data key="d0">1162079</data>
    </edge>
    <edge source="HUN" target="FRA">
      <data key="d0">288139788</data>
    </edge>
    <edge source="HUN" target="GEO">
      <data key="d0">20815825</data>
    </edge>
    <edge source="HUN" target="PSE">
      <data key="d0">41204</data>
    </edge>
    <edge source="HUN" target="DEU">
      <data key="d0">269962556</data>
    </edge>
    <edge source="HUN" target="GRC">
      <data key="d0">20668703</data>
    </edge>
    <edge source="HUN" target="GTM">
      <data key="d0">752350</data>
    </edge>
    <edge source="HUN" target="HKG">
      <data key="d0">7180909</data>
    </edge>
    <edge source="HUN" target="IDN">
      <data key="d0">1904424</data>
    </edge>
    <edge source="HUN" target="IRL">
      <data key="d0">11767274</data>
    </edge>
    <edge source="HUN" target="ISR">
      <data key="d0">19672532</data>
    </edge>
    <edge source="HUN" target="ITA">
      <data key="d0">111132990</data>
    </edge>
    <edge source="HUN" target="JAM">
      <data key="d0">4562856</data>
    </edge>
    <edge source="HUN" target="JPN">
      <data key="d0">28746221</data>
    </edge>
    <edge source="HUN" target="KAZ">
      <data key="d0">77773740</data>
    </edge>
    <edge source="HUN" target="JOR">
      <data key="d0">344965</data>
    </edge>
    <edge source="HUN" target="KOR">
      <data key="d0">2797277</data>
    </edge>
    <edge source="HUN" target="KGZ">
      <data key="d0">8764459</data>
    </edge>
    <edge source="HUN" target="LBN">
      <data key="d0">320763</data>
    </edge>
    <edge source="HUN" target="LVA">
      <data key="d0">20847704</data>
    </edge>
    <edge source="HUN" target="LTU">
      <data key="d0">81609831</data>
    </edge>
    <edge source="HUN" target="MYS">
      <data key="d0">2478513</data>
    </edge>
    <edge source="HUN" target="MRT">
      <data key="d0">94083</data>
    </edge>
    <edge source="HUN" target="MEX">
      <data key="d0">3952564</data>
    </edge>
    <edge source="HUN" target="MDA">
      <data key="d0">14844515</data>
    </edge>
    <edge source="HUN" target="MAR">
      <data key="d0">663932</data>
    </edge>
    <edge source="HUN" target="OMN">
      <data key="d0">40897</data>
    </edge>
    <edge source="HUN" target="NAM">
      <data key="d0">26877</data>
    </edge>
    <edge source="HUN" target="NLD">
      <data key="d0">26405807</data>
    </edge>
    <edge source="HUN" target="NZL">
      <data key="d0">21383</data>
    </edge>
    <edge source="HUN" target="NOR">
      <data key="d0">1555684</data>
    </edge>
    <edge source="HUN" target="PAK">
      <data key="d0">2185095</data>
    </edge>
    <edge source="HUN" target="PAN">
      <data key="d0">30406</data>
    </edge>
    <edge source="HUN" target="PER">
      <data key="d0">744981</data>
    </edge>
    <edge source="HUN" target="PHL">
      <data key="d0">502238</data>
    </edge>
    <edge source="HUN" target="POL">
      <data key="d0">288982216</data>
    </edge>
    <edge source="HUN" target="PRT">
      <data key="d0">11678949</data>
    </edge>
    <edge source="HUN" target="ROU">
      <data key="d0">528130407</data>
    </edge>
    <edge source="HUN" target="RUS">
      <data key="d0">694778138</data>
    </edge>
    <edge source="HUN" target="SAU">
      <data key="d0">2832172</data>
    </edge>
    <edge source="HUN" target="SRB">
      <data key="d0">106012852</data>
    </edge>
    <edge source="HUN" target="IND">
      <data key="d0">22775320</data>
    </edge>
    <edge source="HUN" target="SGP">
      <data key="d0">14909976</data>
    </edge>
    <edge source="HUN" target="SVK">
      <data key="d0">156426557</data>
    </edge>
    <edge source="HUN" target="VNM">
      <data key="d0">26017723</data>
    </edge>
    <edge source="HUN" target="SVN">
      <data key="d0">100330514</data>
    </edge>
    <edge source="HUN" target="ZAF">
      <data key="d0">1791481</data>
    </edge>
    <edge source="HUN" target="ESP">
      <data key="d0">35787541</data>
    </edge>
    <edge source="HUN" target="SWE">
      <data key="d0">15186618</data>
    </edge>
    <edge source="HUN" target="CHE">
      <data key="d0">19293110</data>
    </edge>
    <edge source="HUN" target="THA">
      <data key="d0">2481713</data>
    </edge>
    <edge source="HUN" target="ARE">
      <data key="d0">1305253</data>
    </edge>
    <edge source="HUN" target="TUN">
      <data key="d0">938628</data>
    </edge>
    <edge source="HUN" target="TUR">
      <data key="d0">28133347</data>
    </edge>
    <edge source="HUN" target="UGA">
      <data key="d0">20010</data>
    </edge>
    <edge source="HUN" target="UKR">
      <data key="d0">293701871</data>
    </edge>
    <edge source="HUN" target="MKD">
      <data key="d0">7422180</data>
    </edge>
    <edge source="HUN" target="EGY">
      <data key="d0">1195034</data>
    </edge>
    <edge source="HUN" target="GBR">
      <data key="d0">97274183</data>
    </edge>
    <edge source="HUN" target="USA">
      <data key="d0">25324069</data>
    </edge>
    <edge source="HUN" target="URY">
      <data key="d0">37017</data>
    </edge>
    <edge source="IDN" target="AZE">
      <data key="d0">45030</data>
    </edge>
    <edge source="IDN" target="ARG">
      <data key="d0">180570</data>
    </edge>
    <edge source="IDN" target="AUS">
      <data key="d0">28133614</data>
    </edge>
    <edge source="IDN" target="BEL">
      <data key="d0">1146811</data>
    </edge>
    <edge source="IDN" target="BDI">
      <data key="d0">351028</data>
    </edge>
    <edge source="IDN" target="KHM">
      <data key="d0">5230022</data>
    </edge>
    <edge source="IDN" target="CMR">
      <data key="d0">658239</data>
    </edge>
    <edge source="IDN" target="CAF">
      <data key="d0">47267</data>
    </edge>
    <edge source="IDN" target="LKA">
      <data key="d0">7218636</data>
    </edge>
    <edge source="IDN" target="CHN">
      <data key="d0">7947862</data>
    </edge>
    <edge source="IDN" target="COL">
      <data key="d0">238792</data>
    </edge>
    <edge source="IDN" target="BEN">
      <data key="d0">748898</data>
    </edge>
    <edge source="IDN" target="ECU">
      <data key="d0">292350</data>
    </edge>
    <edge source="IDN" target="ETH">
      <data key="d0">460351</data>
    </edge>
    <edge source="IDN" target="FIN">
      <data key="d0">64598</data>
    </edge>
    <edge source="IDN" target="FRA">
      <data key="d0">648888</data>
    </edge>
    <edge source="IDN" target="GEO">
      <data key="d0">19984</data>
    </edge>
    <edge source="IDN" target="GMB">
      <data key="d0">50049</data>
    </edge>
    <edge source="IDN" target="DEU">
      <data key="d0">8201545</data>
    </edge>
    <edge source="IDN" target="GHA">
      <data key="d0">721514</data>
    </edge>
    <edge source="IDN" target="GRC">
      <data key="d0">11928</data>
    </edge>
    <edge source="IDN" target="GTM">
      <data key="d0">143534</data>
    </edge>
    <edge source="IDN" target="HND">
      <data key="d0">39456</data>
    </edge>
    <edge source="IDN" target="HKG">
      <data key="d0">6426796</data>
    </edge>
    <edge source="IDN" target="IRL">
      <data key="d0">899433</data>
    </edge>
    <edge source="IDN" target="ISR">
      <data key="d0">56960</data>
    </edge>
    <edge source="IDN" target="ITA">
      <data key="d0">309015</data>
    </edge>
    <edge source="IDN" target="CIV">
      <data key="d0">1984719</data>
    </edge>
    <edge source="IDN" target="JPN">
      <data key="d0">46085785</data>
    </edge>
    <edge source="IDN" target="KAZ">
      <data key="d0">42612</data>
    </edge>
    <edge source="IDN" target="JOR">
      <data key="d0">138660</data>
    </edge>
    <edge source="IDN" target="KOR">
      <data key="d0">27607507</data>
    </edge>
    <edge source="IDN" target="KGZ">
      <data key="d0">32000</data>
    </edge>
    <edge source="IDN" target="LBN">
      <data key="d0">28402</data>
    </edge>
    <edge source="IDN" target="MDG">
      <data key="d0">332021</data>
    </edge>
    <edge source="IDN" target="MYS">
      <data key="d0">14986610</data>
    </edge>
    <edge source="IDN" target="MRT">
      <data key="d0">92081</data>
    </edge>
    <edge source="IDN" target="MUS">
      <data key="d0">52925</data>
    </edge>
    <edge source="IDN" target="MEX">
      <data key="d0">1583505</data>
    </edge>
    <edge source="IDN" target="MAR">
      <data key="d0">128000</data>
    </edge>
    <edge source="IDN" target="MOZ">
      <data key="d0">42544</data>
    </edge>
    <edge source="IDN" target="NLD">
      <data key="d0">15661298</data>
    </edge>
    <edge source="IDN" target="NZL">
      <data key="d0">1952293</data>
    </edge>
    <edge source="IDN" target="NIC">
      <data key="d0">21968</data>
    </edge>
    <edge source="IDN" target="NER">
      <data key="d0">237400</data>
    </edge>
    <edge source="IDN" target="PAK">
      <data key="d0">2276456</data>
    </edge>
    <edge source="IDN" target="PAN">
      <data key="d0">151218</data>
    </edge>
    <edge source="IDN" target="PHL">
      <data key="d0">56007192</data>
    </edge>
    <edge source="IDN" target="ROU">
      <data key="d0">330523</data>
    </edge>
    <edge source="IDN" target="RUS">
      <data key="d0">36720</data>
    </edge>
    <edge source="IDN" target="SAU">
      <data key="d0">2229129</data>
    </edge>
    <edge source="IDN" target="SEN">
      <data key="d0">202153</data>
    </edge>
    <edge source="IDN" target="IND">
      <data key="d0">64823489</data>
    </edge>
    <edge source="IDN" target="SGP">
      <data key="d0">12130938</data>
    </edge>
    <edge source="IDN" target="VNM">
      <data key="d0">23489290</data>
    </edge>
    <edge source="IDN" target="SVN">
      <data key="d0">123250</data>
    </edge>
    <edge source="IDN" target="ZAF">
      <data key="d0">422367</data>
    </edge>
    <edge source="IDN" target="ZWE">
      <data key="d0">481280</data>
    </edge>
    <edge source="IDN" target="SWE">
      <data key="d0">15133</data>
    </edge>
    <edge source="IDN" target="CHE">
      <data key="d0">65301</data>
    </edge>
    <edge source="IDN" target="THA">
      <data key="d0">36536309</data>
    </edge>
    <edge source="IDN" target="TGO">
      <data key="d0">165481</data>
    </edge>
    <edge source="IDN" target="ARE">
      <data key="d0">339494</data>
    </edge>
    <edge source="IDN" target="TUR">
      <data key="d0">723694</data>
    </edge>
    <edge source="IDN" target="UGA">
      <data key="d0">653633</data>
    </edge>
    <edge source="IDN" target="EGY">
      <data key="d0">60385</data>
    </edge>
    <edge source="IDN" target="GBR">
      <data key="d0">115134</data>
    </edge>
    <edge source="IDN" target="TZA">
      <data key="d0">37483</data>
    </edge>
    <edge source="IDN" target="USA">
      <data key="d0">1689280</data>
    </edge>
    <edge source="ISR" target="ALB">
      <data key="d0">11000</data>
    </edge>
    <edge source="ISR" target="AZE">
      <data key="d0">133000</data>
    </edge>
    <edge source="ISR" target="ARG">
      <data key="d0">11258000</data>
    </edge>
    <edge source="ISR" target="AUS">
      <data key="d0">27433000</data>
    </edge>
    <edge source="ISR" target="AUT">
      <data key="d0">1824000</data>
    </edge>
    <edge source="ISR" target="ARM">
      <data key="d0">69000</data>
    </edge>
    <edge source="ISR" target="BEL">
      <data key="d0">5557000</data>
    </edge>
    <edge source="ISR" target="BRA">
      <data key="d0">40867000</data>
    </edge>
    <edge source="ISR" target="BGR">
      <data key="d0">2026000</data>
    </edge>
    <edge source="ISR" target="BLR">
      <data key="d0">588000</data>
    </edge>
    <edge source="ISR" target="CAN">
      <data key="d0">188448000</data>
    </edge>
    <edge source="ISR" target="LKA">
      <data key="d0">39000</data>
    </edge>
    <edge source="ISR" target="CHL">
      <data key="d0">1219000</data>
    </edge>
    <edge source="ISR" target="CHN">
      <data key="d0">14754000</data>
    </edge>
    <edge source="ISR" target="COL">
      <data key="d0">681000</data>
    </edge>
    <edge source="ISR" target="CRI">
      <data key="d0">84000</data>
    </edge>
    <edge source="ISR" target="HRV">
      <data key="d0">3759000</data>
    </edge>
    <edge source="ISR" target="CZE">
      <data key="d0">37640000</data>
    </edge>
    <edge source="ISR" target="BEN">
      <data key="d0">20000</data>
    </edge>
    <edge source="ISR" target="DNK">
      <data key="d0">472000</data>
    </edge>
    <edge source="ISR" target="ECU">
      <data key="d0">93000</data>
    </edge>
    <edge source="ISR" target="SLV">
      <data key="d0">248000</data>
    </edge>
    <edge source="ISR" target="ETH">
      <data key="d0">19000</data>
    </edge>
    <edge source="ISR" target="EST">
      <data key="d0">103000</data>
    </edge>
    <edge source="ISR" target="FIN">
      <data key="d0">470000</data>
    </edge>
    <edge source="ISR" target="FRA">
      <data key="d0">28830000</data>
    </edge>
    <edge source="ISR" target="GEO">
      <data key="d0">398000</data>
    </edge>
    <edge source="ISR" target="DEU">
      <data key="d0">63309000</data>
    </edge>
    <edge source="ISR" target="GHA">
      <data key="d0">36000</data>
    </edge>
    <edge source="ISR" target="GRC">
      <data key="d0">86000</data>
    </edge>
    <edge source="ISR" target="GTM">
      <data key="d0">39000</data>
    </edge>
    <edge source="ISR" target="HKG">
      <data key="d0">3066000</data>
    </edge>
    <edge source="ISR" target="HUN">
      <data key="d0">37318000</data>
    </edge>
    <edge source="ISR" target="IDN">
      <data key="d0">1065000</data>
    </edge>
    <edge source="ISR" target="IRL">
      <data key="d0">4065000</data>
    </edge>
    <edge source="ISR" target="ITA">
      <data key="d0">22879000</data>
    </edge>
    <edge source="ISR" target="JAM">
      <data key="d0">40000</data>
    </edge>
    <edge source="ISR" target="JPN">
      <data key="d0">4288000</data>
    </edge>
    <edge source="ISR" target="KAZ">
      <data key="d0">1436000</data>
    </edge>
    <edge source="ISR" target="JOR">
      <data key="d0">59000</data>
    </edge>
    <edge source="ISR" target="KOR">
      <data key="d0">2796000</data>
    </edge>
    <edge source="ISR" target="LVA">
      <data key="d0">105000</data>
    </edge>
    <edge source="ISR" target="LTU">
      <data key="d0">1575000</data>
    </edge>
    <edge source="ISR" target="MUS">
      <data key="d0">42000</data>
    </edge>
    <edge source="ISR" target="MEX">
      <data key="d0">36613000</data>
    </edge>
    <edge source="ISR" target="NLD">
      <data key="d0">458407000</data>
    </edge>
    <edge source="ISR" target="NZL">
      <data key="d0">191000</data>
    </edge>
    <edge source="ISR" target="NOR">
      <data key="d0">121000</data>
    </edge>
    <edge source="ISR" target="PER">
      <data key="d0">534000</data>
    </edge>
    <edge source="ISR" target="PHL">
      <data key="d0">97000</data>
    </edge>
    <edge source="ISR" target="POL">
      <data key="d0">7268000</data>
    </edge>
    <edge source="ISR" target="PRT">
      <data key="d0">2010000</data>
    </edge>
    <edge source="ISR" target="ROU">
      <data key="d0">15641000</data>
    </edge>
    <edge source="ISR" target="RUS">
      <data key="d0">229053000</data>
    </edge>
    <edge source="ISR" target="SEN">
      <data key="d0">762000</data>
    </edge>
    <edge source="ISR" target="SRB">
      <data key="d0">805000</data>
    </edge>
    <edge source="ISR" target="IND">
      <data key="d0">5189000</data>
    </edge>
    <edge source="ISR" target="SGP">
      <data key="d0">1150000</data>
    </edge>
    <edge source="ISR" target="SVK">
      <data key="d0">166000</data>
    </edge>
    <edge source="ISR" target="VNM">
      <data key="d0">1577000</data>
    </edge>
    <edge source="ISR" target="SVN">
      <data key="d0">2422000</data>
    </edge>
    <edge source="ISR" target="ZAF">
      <data key="d0">3357000</data>
    </edge>
    <edge source="ISR" target="ESP">
      <data key="d0">73262000</data>
    </edge>
    <edge source="ISR" target="SWE">
      <data key="d0">288000</data>
    </edge>
    <edge source="ISR" target="CHE">
      <data key="d0">6903000</data>
    </edge>
    <edge source="ISR" target="THA">
      <data key="d0">4604000</data>
    </edge>
    <edge source="ISR" target="TGO">
      <data key="d0">16000</data>
    </edge>
    <edge source="ISR" target="TUR">
      <data key="d0">26761000</data>
    </edge>
    <edge source="ISR" target="UGA">
      <data key="d0">203000</data>
    </edge>
    <edge source="ISR" target="UKR">
      <data key="d0">7780000</data>
    </edge>
    <edge source="ISR" target="GBR">
      <data key="d0">1862591000</data>
    </edge>
    <edge source="ISR" target="TZA">
      <data key="d0">391000</data>
    </edge>
    <edge source="ISR" target="USA">
      <data key="d0">3333893000</data>
    </edge>
    <edge source="ISR" target="URY">
      <data key="d0">192000</data>
    </edge>
    <edge source="JPN" target="DZA">
      <data key="d0">12490</data>
    </edge>
    <edge source="JPN" target="AZE">
      <data key="d0">62188</data>
    </edge>
    <edge source="JPN" target="ARG">
      <data key="d0">5628061</data>
    </edge>
    <edge source="JPN" target="AUS">
      <data key="d0">22960768</data>
    </edge>
    <edge source="JPN" target="AUT">
      <data key="d0">1399925</data>
    </edge>
    <edge source="JPN" target="ARM">
      <data key="d0">32572</data>
    </edge>
    <edge source="JPN" target="BEL">
      <data key="d0">192015986</data>
    </edge>
    <edge source="JPN" target="BOL">
      <data key="d0">38949</data>
    </edge>
    <edge source="JPN" target="BRA">
      <data key="d0">26370335</data>
    </edge>
    <edge source="JPN" target="BDI">
      <data key="d0">379769</data>
    </edge>
    <edge source="JPN" target="BLR">
      <data key="d0">280298</data>
    </edge>
    <edge source="JPN" target="KHM">
      <data key="d0">692327</data>
    </edge>
    <edge source="JPN" target="CMR">
      <data key="d0">277880</data>
    </edge>
    <edge source="JPN" target="CAN">
      <data key="d0">7769860</data>
    </edge>
    <edge source="JPN" target="CAF">
      <data key="d0">67538</data>
    </edge>
    <edge source="JPN" target="LKA">
      <data key="d0">630527</data>
    </edge>
    <edge source="JPN" target="CHL">
      <data key="d0">1119564</data>
    </edge>
    <edge source="JPN" target="CHN">
      <data key="d0">517576459</data>
    </edge>
    <edge source="JPN" target="COL">
      <data key="d0">2941614</data>
    </edge>
    <edge source="JPN" target="CRI">
      <data key="d0">185613</data>
    </edge>
    <edge source="JPN" target="HRV">
      <data key="d0">380070</data>
    </edge>
    <edge source="JPN" target="CZE">
      <data key="d0">427601</data>
    </edge>
    <edge source="JPN" target="BEN">
      <data key="d0">136666</data>
    </edge>
    <edge source="JPN" target="DNK">
      <data key="d0">454272</data>
    </edge>
    <edge source="JPN" target="ECU">
      <data key="d0">263699</data>
    </edge>
    <edge source="JPN" target="SLV">
      <data key="d0">134762</data>
    </edge>
    <edge source="JPN" target="FIN">
      <data key="d0">9880339</data>
    </edge>
    <edge source="JPN" target="FRA">
      <data key="d0">104589983</data>
    </edge>
    <edge source="JPN" target="GEO">
      <data key="d0">225990</data>
    </edge>
    <edge source="JPN" target="GMB">
      <data key="d0">68339</data>
    </edge>
    <edge source="JPN" target="DEU">
      <data key="d0">192597228</data>
    </edge>
    <edge source="JPN" target="GHA">
      <data key="d0">332076</data>
    </edge>
    <edge source="JPN" target="GRC">
      <data key="d0">1181138</data>
    </edge>
    <edge source="JPN" target="GTM">
      <data key="d0">363007</data>
    </edge>
    <edge source="JPN" target="HND">
      <data key="d0">48282</data>
    </edge>
    <edge source="JPN" target="HKG">
      <data key="d0">80915391</data>
    </edge>
    <edge source="JPN" target="HUN">
      <data key="d0">235711</data>
    </edge>
    <edge source="JPN" target="IDN">
      <data key="d0">45387924</data>
    </edge>
    <edge source="JPN" target="IRL">
      <data key="d0">202917796</data>
    </edge>
    <edge source="JPN" target="ISR">
      <data key="d0">476747</data>
    </edge>
    <edge source="JPN" target="ITA">
      <data key="d0">148829605</data>
    </edge>
    <edge source="JPN" target="CIV">
      <data key="d0">981933</data>
    </edge>
    <edge source="JPN" target="JAM">
      <data key="d0">423729</data>
    </edge>
    <edge source="JPN" target="KAZ">
      <data key="d0">232479</data>
    </edge>
    <edge source="JPN" target="JOR">
      <data key="d0">9214898</data>
    </edge>
    <edge source="JPN" target="KOR">
      <data key="d0">337768287</data>
    </edge>
    <edge source="JPN" target="KGZ">
      <data key="d0">35642</data>
    </edge>
    <edge source="JPN" target="LBN">
      <data key="d0">211645</data>
    </edge>
    <edge source="JPN" target="LVA">
      <data key="d0">282027</data>
    </edge>
    <edge source="JPN" target="LTU">
      <data key="d0">48032</data>
    </edge>
    <edge source="JPN" target="MDG">
      <data key="d0">241762</data>
    </edge>
    <edge source="JPN" target="MWI">
      <data key="d0">1444411</data>
    </edge>
    <edge source="JPN" target="MYS">
      <data key="d0">14221503</data>
    </edge>
    <edge source="JPN" target="MRT">
      <data key="d0">13505</data>
    </edge>
    <edge source="JPN" target="MUS">
      <data key="d0">283781</data>
    </edge>
    <edge source="JPN" target="MEX">
      <data key="d0">26121519</data>
    </edge>
    <edge source="JPN" target="MDA">
      <data key="d0">81444</data>
    </edge>
    <edge source="JPN" target="MAR">
      <data key="d0">707134</data>
    </edge>
    <edge source="JPN" target="MOZ">
      <data key="d0">2854596</data>
    </edge>
    <edge source="JPN" target="OMN">
      <data key="d0">618400</data>
    </edge>
    <edge source="JPN" target="NLD">
      <data key="d0">184939041</data>
    </edge>
    <edge source="JPN" target="NZL">
      <data key="d0">1617421</data>
    </edge>
    <edge source="JPN" target="NIC">
      <data key="d0">200120</data>
    </edge>
    <edge source="JPN" target="NER">
      <data key="d0">264187</data>
    </edge>
    <edge source="JPN" target="NOR">
      <data key="d0">133948</data>
    </edge>
    <edge source="JPN" target="PAK">
      <data key="d0">3041023</data>
    </edge>
    <edge source="JPN" target="PAN">
      <data key="d0">2575864</data>
    </edge>
    <edge source="JPN" target="PER">
      <data key="d0">511186</data>
    </edge>
    <edge source="JPN" target="PHL">
      <data key="d0">11618541</data>
    </edge>
    <edge source="JPN" target="POL">
      <data key="d0">1639695</data>
    </edge>
    <edge source="JPN" target="PRT">
      <data key="d0">2685984</data>
    </edge>
    <edge source="JPN" target="ROU">
      <data key="d0">113866</data>
    </edge>
    <edge source="JPN" target="RUS">
      <data key="d0">7218184</data>
    </edge>
    <edge source="JPN" target="SAU">
      <data key="d0">32167109</data>
    </edge>
    <edge source="JPN" target="SEN">
      <data key="d0">220402</data>
    </edge>
    <edge source="JPN" target="SRB">
      <data key="d0">384517</data>
    </edge>
    <edge source="JPN" target="IND">
      <data key="d0">26837411</data>
    </edge>
    <edge source="JPN" target="SGP">
      <data key="d0">28640920</data>
    </edge>
    <edge source="JPN" target="VNM">
      <data key="d0">15860195</data>
    </edge>
    <edge source="JPN" target="SVN">
      <data key="d0">4601742</data>
    </edge>
    <edge source="JPN" target="ZAF">
      <data key="d0">5176232</data>
    </edge>
    <edge source="JPN" target="ZWE">
      <data key="d0">889014</data>
    </edge>
    <edge source="JPN" target="ESP">
      <data key="d0">36573855</data>
    </edge>
    <edge source="JPN" target="SWE">
      <data key="d0">875396</data>
    </edge>
    <edge source="JPN" target="CHE">
      <data key="d0">445331656</data>
    </edge>
    <edge source="JPN" target="THA">
      <data key="d0">77317368</data>
    </edge>
    <edge source="JPN" target="TGO">
      <data key="d0">399476</data>
    </edge>
    <edge source="JPN" target="ARE">
      <data key="d0">2524825</data>
    </edge>
    <edge source="JPN" target="TUN">
      <data key="d0">1148691</data>
    </edge>
    <edge source="JPN" target="TUR">
      <data key="d0">11107480</data>
    </edge>
    <edge source="JPN" target="UGA">
      <data key="d0">6085566</data>
    </edge>
    <edge source="JPN" target="UKR">
      <data key="d0">4468784</data>
    </edge>
    <edge source="JPN" target="EGY">
      <data key="d0">9545382</data>
    </edge>
    <edge source="JPN" target="GBR">
      <data key="d0">70002218</data>
    </edge>
    <edge source="JPN" target="TZA">
      <data key="d0">4720757</data>
    </edge>
    <edge source="JPN" target="USA">
      <data key="d0">844541618</data>
    </edge>
    <edge source="JPN" target="BFA">
      <data key="d0">556475</data>
    </edge>
    <edge source="JPN" target="URY">
      <data key="d0">5533326</data>
    </edge>
    <edge source="KAZ" target="AZE">
      <data key="d0">343400</data>
    </edge>
    <edge source="KAZ" target="HRV">
      <data key="d0">13500</data>
    </edge>
    <edge source="KAZ" target="FIN">
      <data key="d0">1595000</data>
    </edge>
    <edge source="KAZ" target="GEO">
      <data key="d0">49300</data>
    </edge>
    <edge source="KAZ" target="DEU">
      <data key="d0">292500</data>
    </edge>
    <edge source="KAZ" target="HUN">
      <data key="d0">294700</data>
    </edge>
    <edge source="KAZ" target="KGZ">
      <data key="d0">6096100</data>
    </edge>
    <edge source="KAZ" target="LVA">
      <data key="d0">2750800</data>
    </edge>
    <edge source="KAZ" target="NLD">
      <data key="d0">1741900</data>
    </edge>
    <edge source="KAZ" target="POL">
      <data key="d0">115900</data>
    </edge>
    <edge source="KAZ" target="RUS">
      <data key="d0">3451660</data>
    </edge>
    <edge source="KAZ" target="SVN">
      <data key="d0">302700</data>
    </edge>
    <edge source="KAZ" target="CHE">
      <data key="d0">1483100</data>
    </edge>
    <edge source="KAZ" target="TUR">
      <data key="d0">37300</data>
    </edge>
    <edge source="KAZ" target="UKR">
      <data key="d0">215300</data>
    </edge>
    <edge source="KOR" target="ALB">
      <data key="d0">690892</data>
    </edge>
    <edge source="KOR" target="DZA">
      <data key="d0">4864600</data>
    </edge>
    <edge source="KOR" target="AZE">
      <data key="d0">1391428</data>
    </edge>
    <edge source="KOR" target="ARG">
      <data key="d0">5868061</data>
    </edge>
    <edge source="KOR" target="AUS">
      <data key="d0">4053014</data>
    </edge>
    <edge source="KOR" target="AUT">
      <data key="d0">155562</data>
    </edge>
    <edge source="KOR" target="ARM">
      <data key="d0">1089158</data>
    </edge>
    <edge source="KOR" target="BEL">
      <data key="d0">10862060</data>
    </edge>
    <edge source="KOR" target="BOL">
      <data key="d0">1165837</data>
    </edge>
    <edge source="KOR" target="BRA">
      <data key="d0">71853444</data>
    </edge>
    <edge source="KOR" target="BGR">
      <data key="d0">169999</data>
    </edge>
    <edge source="KOR" target="BLR">
      <data key="d0">3303190</data>
    </edge>
    <edge source="KOR" target="KHM">
      <data key="d0">11445269</data>
    </edge>
    <edge source="KOR" target="CMR">
      <data key="d0">98849</data>
    </edge>
    <edge source="KOR" target="CAN">
      <data key="d0">939087</data>
    </edge>
    <edge source="KOR" target="LKA">
      <data key="d0">3041152</data>
    </edge>
    <edge source="KOR" target="CHL">
      <data key="d0">6424501</data>
    </edge>
    <edge source="KOR" target="CHN">
      <data key="d0">128605010</data>
    </edge>
    <edge source="KOR" target="COL">
      <data key="d0">12240050</data>
    </edge>
    <edge source="KOR" target="CRI">
      <data key="d0">2039425</data>
    </edge>
    <edge source="KOR" target="HRV">
      <data key="d0">41705</data>
    </edge>
    <edge source="KOR" target="CZE">
      <data key="d0">613312</data>
    </edge>
    <edge source="KOR" target="DNK">
      <data key="d0">190956</data>
    </edge>
    <edge source="KOR" target="ECU">
      <data key="d0">6749593</data>
    </edge>
    <edge source="KOR" target="SLV">
      <data key="d0">242533</data>
    </edge>
    <edge source="KOR" target="ETH">
      <data key="d0">14105344</data>
    </edge>
    <edge source="KOR" target="EST">
      <data key="d0">115548</data>
    </edge>
    <edge source="KOR" target="FIN">
      <data key="d0">1776259</data>
    </edge>
    <edge source="KOR" target="FRA">
      <data key="d0">7365879</data>
    </edge>
    <edge source="KOR" target="GEO">
      <data key="d0">1242564</data>
    </edge>
    <edge source="KOR" target="PSE">
      <data key="d0">23109</data>
    </edge>
    <edge source="KOR" target="DEU">
      <data key="d0">48397379</data>
    </edge>
    <edge source="KOR" target="GHA">
      <data key="d0">302508</data>
    </edge>
    <edge source="KOR" target="GRC">
      <data key="d0">551680</data>
    </edge>
    <edge source="KOR" target="GTM">
      <data key="d0">1639649</data>
    </edge>
    <edge source="KOR" target="HND">
      <data key="d0">2321925</data>
    </edge>
    <edge source="KOR" target="HKG">
      <data key="d0">18033416</data>
    </edge>
    <edge source="KOR" target="HUN">
      <data key="d0">1506957</data>
    </edge>
    <edge source="KOR" target="IDN">
      <data key="d0">21432714</data>
    </edge>
    <edge source="KOR" target="IRL">
      <data key="d0">348052</data>
    </edge>
    <edge source="KOR" target="ISR">
      <data key="d0">5221611</data>
    </edge>
    <edge source="KOR" target="ITA">
      <data key="d0">49534548</data>
    </edge>
    <edge source="KOR" target="JPN">
      <data key="d0">242695089</data>
    </edge>
    <edge source="KOR" target="KAZ">
      <data key="d0">5790598</data>
    </edge>
    <edge source="KOR" target="JOR">
      <data key="d0">9024958</data>
    </edge>
    <edge source="KOR" target="KGZ">
      <data key="d0">380889</data>
    </edge>
    <edge source="KOR" target="LBN">
      <data key="d0">3907357</data>
    </edge>
    <edge source="KOR" target="LVA">
      <data key="d0">292883</data>
    </edge>
    <edge source="KOR" target="LTU">
      <data key="d0">571949</data>
    </edge>
    <edge source="KOR" target="MDG">
      <data key="d0">15296</data>
    </edge>
    <edge source="KOR" target="MWI">
      <data key="d0">1717268</data>
    </edge>
    <edge source="KOR" target="MYS">
      <data key="d0">10666738</data>
    </edge>
    <edge source="KOR" target="MRT">
      <data key="d0">22460</data>
    </edge>
    <edge source="KOR" target="MUS">
      <data key="d0">48656</data>
    </edge>
    <edge source="KOR" target="MEX">
      <data key="d0">20438450</data>
    </edge>
    <edge source="KOR" target="MDA">
      <data key="d0">159278</data>
    </edge>
    <edge source="KOR" target="MAR">
      <data key="d0">2005840</data>
    </edge>
    <edge source="KOR" target="OMN">
      <data key="d0">77152</data>
    </edge>
    <edge source="KOR" target="NLD">
      <data key="d0">7399210</data>
    </edge>
    <edge source="KOR" target="NZL">
      <data key="d0">570694</data>
    </edge>
    <edge source="KOR" target="NIC">
      <data key="d0">736098</data>
    </edge>
    <edge source="KOR" target="NOR">
      <data key="d0">18807</data>
    </edge>
    <edge source="KOR" target="PAK">
      <data key="d0">73372653</data>
    </edge>
    <edge source="KOR" target="PAN">
      <data key="d0">2648378</data>
    </edge>
    <edge source="KOR" target="PRY">
      <data key="d0">950013</data>
    </edge>
    <edge source="KOR" target="PER">
      <data key="d0">8847727</data>
    </edge>
    <edge source="KOR" target="PHL">
      <data key="d0">20967736</data>
    </edge>
    <edge source="KOR" target="POL">
      <data key="d0">4229118</data>
    </edge>
    <edge source="KOR" target="PRT">
      <data key="d0">3356367</data>
    </edge>
    <edge source="KOR" target="ROU">
      <data key="d0">423939</data>
    </edge>
    <edge source="KOR" target="RUS">
      <data key="d0">11727907</data>
    </edge>
    <edge source="KOR" target="SAU">
      <data key="d0">9317685</data>
    </edge>
    <edge source="KOR" target="SEN">
      <data key="d0">27673</data>
    </edge>
    <edge source="KOR" target="SRB">
      <data key="d0">1279113</data>
    </edge>
    <edge source="KOR" target="IND">
      <data key="d0">65087172</data>
    </edge>
    <edge source="KOR" target="SGP">
      <data key="d0">18213096</data>
    </edge>
    <edge source="KOR" target="SVK">
      <data key="d0">188237</data>
    </edge>
    <edge source="KOR" target="VNM">
      <data key="d0">160333422</data>
    </edge>
    <edge source="KOR" target="SVN">
      <data key="d0">2257517</data>
    </edge>
    <edge source="KOR" target="ZAF">
      <data key="d0">8652058</data>
    </edge>
    <edge source="KOR" target="ZWE">
      <data key="d0">42387</data>
    </edge>
    <edge source="KOR" target="ESP">
      <data key="d0">13196685</data>
    </edge>
    <edge source="KOR" target="SWE">
      <data key="d0">1668909</data>
    </edge>
    <edge source="KOR" target="CHE">
      <data key="d0">7267912</data>
    </edge>
    <edge source="KOR" target="THA">
      <data key="d0">44615142</data>
    </edge>
    <edge source="KOR" target="ARE">
      <data key="d0">4741994</data>
    </edge>
    <edge source="KOR" target="TUN">
      <data key="d0">2326538</data>
    </edge>
    <edge source="KOR" target="TUR">
      <data key="d0">58653136</data>
    </edge>
    <edge source="KOR" target="UGA">
      <data key="d0">2573923</data>
    </edge>
    <edge source="KOR" target="UKR">
      <data key="d0">3992747</data>
    </edge>
    <edge source="KOR" target="MKD">
      <data key="d0">27338</data>
    </edge>
    <edge source="KOR" target="EGY">
      <data key="d0">15146576</data>
    </edge>
    <edge source="KOR" target="GBR">
      <data key="d0">6947158</data>
    </edge>
    <edge source="KOR" target="TZA">
      <data key="d0">1363453</data>
    </edge>
    <edge source="KOR" target="USA">
      <data key="d0">52971711</data>
    </edge>
    <edge source="KOR" target="URY">
      <data key="d0">2253753</data>
    </edge>
    <edge source="KGZ" target="AZE">
      <data key="d0">1274487</data>
    </edge>
    <edge source="KGZ" target="GEO">
      <data key="d0">11448</data>
    </edge>
    <edge source="KGZ" target="KAZ">
      <data key="d0">43367</data>
    </edge>
    <edge source="KGZ" target="RUS">
      <data key="d0">69916</data>
    </edge>
    <edge source="KGZ" target="IND">
      <data key="d0">34487</data>
    </edge>
    <edge source="KGZ" target="UKR">
      <data key="d0">11681</data>
    </edge>
    <edge source="LBN" target="AUT">
      <data key="d0">110846</data>
    </edge>
    <edge source="LBN" target="BEL">
      <data key="d0">27514</data>
    </edge>
    <edge source="LBN" target="FRA">
      <data key="d0">162106</data>
    </edge>
    <edge source="LBN" target="DEU">
      <data key="d0">68586</data>
    </edge>
    <edge source="LBN" target="JOR">
      <data key="d0">5746367</data>
    </edge>
    <edge source="LBN" target="OMN">
      <data key="d0">413486</data>
    </edge>
    <edge source="LBN" target="SAU">
      <data key="d0">6672042</data>
    </edge>
    <edge source="LBN" target="CHE">
      <data key="d0">531609</data>
    </edge>
    <edge source="LBN" target="ARE">
      <data key="d0">4095467</data>
    </edge>
    <edge source="LBN" target="TUN">
      <data key="d0">223238</data>
    </edge>
    <edge source="LBN" target="TUR">
      <data key="d0">30313</data>
    </edge>
    <edge source="LBN" target="EGY">
      <data key="d0">1617908</data>
    </edge>
    <edge source="LBN" target="GBR">
      <data key="d0">72261</data>
    </edge>
    <edge source="LVA" target="ALB">
      <data key="d0">132609</data>
    </edge>
    <edge source="LVA" target="AZE">
      <data key="d0">2428254</data>
    </edge>
    <edge source="LVA" target="AUS">
      <data key="d0">159071</data>
    </edge>
    <edge source="LVA" target="ARM">
      <data key="d0">507972</data>
    </edge>
    <edge source="LVA" target="BEL">
      <data key="d0">1866294</data>
    </edge>
    <edge source="LVA" target="BGR">
      <data key="d0">548286</data>
    </edge>
    <edge source="LVA" target="BLR">
      <data key="d0">13154545</data>
    </edge>
    <edge source="LVA" target="CAN">
      <data key="d0">844055</data>
    </edge>
    <edge source="LVA" target="CZE">
      <data key="d0">89021</data>
    </edge>
    <edge source="LVA" target="DNK">
      <data key="d0">5441848</data>
    </edge>
    <edge source="LVA" target="EST">
      <data key="d0">41405135</data>
    </edge>
    <edge source="LVA" target="FRA">
      <data key="d0">202370</data>
    </edge>
    <edge source="LVA" target="GEO">
      <data key="d0">5729208</data>
    </edge>
    <edge source="LVA" target="DEU">
      <data key="d0">33434639</data>
    </edge>
    <edge source="LVA" target="HUN">
      <data key="d0">785060</data>
    </edge>
    <edge source="LVA" target="IRL">
      <data key="d0">32025</data>
    </edge>
    <edge source="LVA" target="ITA">
      <data key="d0">63433</data>
    </edge>
    <edge source="LVA" target="KAZ">
      <data key="d0">11605814</data>
    </edge>
    <edge source="LVA" target="KGZ">
      <data key="d0">1419770</data>
    </edge>
    <edge source="LVA" target="LTU">
      <data key="d0">59978937</data>
    </edge>
    <edge source="LVA" target="MYS">
      <data key="d0">14521</data>
    </edge>
    <edge source="LVA" target="MDA">
      <data key="d0">4228927</data>
    </edge>
    <edge source="LVA" target="NLD">
      <data key="d0">1666056</data>
    </edge>
    <edge source="LVA" target="PAK">
      <data key="d0">81358</data>
    </edge>
    <edge source="LVA" target="PAN">
      <data key="d0">905393</data>
    </edge>
    <edge source="LVA" target="POL">
      <data key="d0">1043865</data>
    </edge>
    <edge source="LVA" target="ROU">
      <data key="d0">91957</data>
    </edge>
    <edge source="LVA" target="RUS">
      <data key="d0">99424916</data>
    </edge>
    <edge source="LVA" target="SRB">
      <data key="d0">53927</data>
    </edge>
    <edge source="LVA" target="SVK">
      <data key="d0">11058</data>
    </edge>
    <edge source="LVA" target="SVN">
      <data key="d0">847428</data>
    </edge>
    <edge source="LVA" target="ESP">
      <data key="d0">75927</data>
    </edge>
    <edge source="LVA" target="SWE">
      <data key="d0">3209094</data>
    </edge>
    <edge source="LVA" target="THA">
      <data key="d0">37937</data>
    </edge>
    <edge source="LVA" target="TUN">
      <data key="d0">78269</data>
    </edge>
    <edge source="LVA" target="TUR">
      <data key="d0">14257</data>
    </edge>
    <edge source="LVA" target="UKR">
      <data key="d0">32248511</data>
    </edge>
    <edge source="LVA" target="EGY">
      <data key="d0">38544</data>
    </edge>
    <edge source="LVA" target="GBR">
      <data key="d0">1897907</data>
    </edge>
    <edge source="LVA" target="USA">
      <data key="d0">276218</data>
    </edge>
    <edge source="LTU" target="AZE">
      <data key="d0">1610666</data>
    </edge>
    <edge source="LTU" target="AUT">
      <data key="d0">40104</data>
    </edge>
    <edge source="LTU" target="ARM">
      <data key="d0">64907</data>
    </edge>
    <edge source="LTU" target="BEL">
      <data key="d0">4256691</data>
    </edge>
    <edge source="LTU" target="BGR">
      <data key="d0">351484</data>
    </edge>
    <edge source="LTU" target="BLR">
      <data key="d0">35684104</data>
    </edge>
    <edge source="LTU" target="CZE">
      <data key="d0">1491410</data>
    </edge>
    <edge source="LTU" target="DNK">
      <data key="d0">18389520</data>
    </edge>
    <edge source="LTU" target="EST">
      <data key="d0">79081135</data>
    </edge>
    <edge source="LTU" target="FIN">
      <data key="d0">108099</data>
    </edge>
    <edge source="LTU" target="FRA">
      <data key="d0">432186</data>
    </edge>
    <edge source="LTU" target="GEO">
      <data key="d0">3485139</data>
    </edge>
    <edge source="LTU" target="DEU">
      <data key="d0">69152618</data>
    </edge>
    <edge source="LTU" target="HUN">
      <data key="d0">2795915</data>
    </edge>
    <edge source="LTU" target="IRL">
      <data key="d0">1033857</data>
    </edge>
    <edge source="LTU" target="ITA">
      <data key="d0">373006</data>
    </edge>
    <edge source="LTU" target="KAZ">
      <data key="d0">5672331</data>
    </edge>
    <edge source="LTU" target="JOR">
      <data key="d0">21574</data>
    </edge>
    <edge source="LTU" target="KGZ">
      <data key="d0">392357</data>
    </edge>
    <edge source="LTU" target="LVA">
      <data key="d0">108710281</data>
    </edge>
    <edge source="LTU" target="MEX">
      <data key="d0">1171294</data>
    </edge>
    <edge source="LTU" target="MDA">
      <data key="d0">866231</data>
    </edge>
    <edge source="LTU" target="MAR">
      <data key="d0">16725</data>
    </edge>
    <edge source="LTU" target="NLD">
      <data key="d0">13689533</data>
    </edge>
    <edge source="LTU" target="POL">
      <data key="d0">3518350</data>
    </edge>
    <edge source="LTU" target="RUS">
      <data key="d0">18756439</data>
    </edge>
    <edge source="LTU" target="IND">
      <data key="d0">36085</data>
    </edge>
    <edge source="LTU" target="SGP">
      <data key="d0">33679</data>
    </edge>
    <edge source="LTU" target="SVK">
      <data key="d0">468352</data>
    </edge>
    <edge source="LTU" target="VNM">
      <data key="d0">16751</data>
    </edge>
    <edge source="LTU" target="SVN">
      <data key="d0">23671</data>
    </edge>
    <edge source="LTU" target="ESP">
      <data key="d0">671587</data>
    </edge>
    <edge source="LTU" target="SWE">
      <data key="d0">1330417</data>
    </edge>
    <edge source="LTU" target="CHE">
      <data key="d0">296887</data>
    </edge>
    <edge source="LTU" target="TUR">
      <data key="d0">158200</data>
    </edge>
    <edge source="LTU" target="UKR">
      <data key="d0">1008124</data>
    </edge>
    <edge source="LTU" target="MKD">
      <data key="d0">11291</data>
    </edge>
    <edge source="LTU" target="GBR">
      <data key="d0">26368183</data>
    </edge>
    <edge source="LTU" target="USA">
      <data key="d0">63156</data>
    </edge>
    <edge source="MYS" target="DZA">
      <data key="d0">238830</data>
    </edge>
    <edge source="MYS" target="ARG">
      <data key="d0">366206</data>
    </edge>
    <edge source="MYS" target="AUS">
      <data key="d0">4485834</data>
    </edge>
    <edge source="MYS" target="AUT">
      <data key="d0">405345</data>
    </edge>
    <edge source="MYS" target="BEL">
      <data key="d0">359592</data>
    </edge>
    <edge source="MYS" target="BWA">
      <data key="d0">498083</data>
    </edge>
    <edge source="MYS" target="BRA">
      <data key="d0">2257836</data>
    </edge>
    <edge source="MYS" target="KHM">
      <data key="d0">4900466</data>
    </edge>
    <edge source="MYS" target="CAN">
      <data key="d0">4340783</data>
    </edge>
    <edge source="MYS" target="LKA">
      <data key="d0">2598457</data>
    </edge>
    <edge source="MYS" target="CHL">
      <data key="d0">488404</data>
    </edge>
    <edge source="MYS" target="CHN">
      <data key="d0">6631916</data>
    </edge>
    <edge source="MYS" target="COL">
      <data key="d0">310720</data>
    </edge>
    <edge source="MYS" target="CRI">
      <data key="d0">41271</data>
    </edge>
    <edge source="MYS" target="CZE">
      <data key="d0">399159</data>
    </edge>
    <edge source="MYS" target="DNK">
      <data key="d0">1598824</data>
    </edge>
    <edge source="MYS" target="ETH">
      <data key="d0">399620</data>
    </edge>
    <edge source="MYS" target="FRA">
      <data key="d0">4227427</data>
    </edge>
    <edge source="MYS" target="GEO">
      <data key="d0">12808</data>
    </edge>
    <edge source="MYS" target="DEU">
      <data key="d0">4521283</data>
    </edge>
    <edge source="MYS" target="GHA">
      <data key="d0">814770</data>
    </edge>
    <edge source="MYS" target="HND">
      <data key="d0">19400</data>
    </edge>
    <edge source="MYS" target="HKG">
      <data key="d0">17334107</data>
    </edge>
    <edge source="MYS" target="HUN">
      <data key="d0">119281</data>
    </edge>
    <edge source="MYS" target="IDN">
      <data key="d0">19536095</data>
    </edge>
    <edge source="MYS" target="IRL">
      <data key="d0">1391071</data>
    </edge>
    <edge source="MYS" target="ITA">
      <data key="d0">158000</data>
    </edge>
    <edge source="MYS" target="JAM">
      <data key="d0">3092564</data>
    </edge>
    <edge source="MYS" target="JPN">
      <data key="d0">1266423</data>
    </edge>
    <edge source="MYS" target="JOR">
      <data key="d0">422889</data>
    </edge>
    <edge source="MYS" target="KOR">
      <data key="d0">8371216</data>
    </edge>
    <edge source="MYS" target="LBN">
      <data key="d0">21595</data>
    </edge>
    <edge source="MYS" target="MDG">
      <data key="d0">62886</data>
    </edge>
    <edge source="MYS" target="MUS">
      <data key="d0">431580</data>
    </edge>
    <edge source="MYS" target="MEX">
      <data key="d0">4322471</data>
    </edge>
    <edge source="MYS" target="MAR">
      <data key="d0">14966</data>
    </edge>
    <edge source="MYS" target="MOZ">
      <data key="d0">32914</data>
    </edge>
    <edge source="MYS" target="OMN">
      <data key="d0">39069</data>
    </edge>
    <edge source="MYS" target="NAM">
      <data key="d0">16307</data>
    </edge>
    <edge source="MYS" target="NLD">
      <data key="d0">2494585</data>
    </edge>
    <edge source="MYS" target="NZL">
      <data key="d0">1221813</data>
    </edge>
    <edge source="MYS" target="NOR">
      <data key="d0">29116</data>
    </edge>
    <edge source="MYS" target="PAK">
      <data key="d0">3387343</data>
    </edge>
    <edge source="MYS" target="PER">
      <data key="d0">16434</data>
    </edge>
    <edge source="MYS" target="PHL">
      <data key="d0">7125565</data>
    </edge>
    <edge source="MYS" target="POL">
      <data key="d0">11465</data>
    </edge>
    <edge source="MYS" target="ROU">
      <data key="d0">65523</data>
    </edge>
    <edge source="MYS" target="RUS">
      <data key="d0">34087</data>
    </edge>
    <edge source="MYS" target="SAU">
      <data key="d0">524185</data>
    </edge>
    <edge source="MYS" target="IND">
      <data key="d0">9269423</data>
    </edge>
    <edge source="MYS" target="SGP">
      <data key="d0">58697257</data>
    </edge>
    <edge source="MYS" target="VNM">
      <data key="d0">17587007</data>
    </edge>
    <edge source="MYS" target="ZAF">
      <data key="d0">140819</data>
    </edge>
    <edge source="MYS" target="ZWE">
      <data key="d0">88593</data>
    </edge>
    <edge source="MYS" target="ESP">
      <data key="d0">991130</data>
    </edge>
    <edge source="MYS" target="SWE">
      <data key="d0">2162579</data>
    </edge>
    <edge source="MYS" target="CHE">
      <data key="d0">2874498</data>
    </edge>
    <edge source="MYS" target="THA">
      <data key="d0">13827932</data>
    </edge>
    <edge source="MYS" target="ARE">
      <data key="d0">1438117</data>
    </edge>
    <edge source="MYS" target="TUN">
      <data key="d0">27455</data>
    </edge>
    <edge source="MYS" target="TUR">
      <data key="d0">221371</data>
    </edge>
    <edge source="MYS" target="UGA">
      <data key="d0">176810</data>
    </edge>
    <edge source="MYS" target="UKR">
      <data key="d0">11760</data>
    </edge>
    <edge source="MYS" target="EGY">
      <data key="d0">1317306</data>
    </edge>
    <edge source="MYS" target="GBR">
      <data key="d0">2980817</data>
    </edge>
    <edge source="MYS" target="TZA">
      <data key="d0">259065</data>
    </edge>
    <edge source="MYS" target="USA">
      <data key="d0">24513073</data>
    </edge>
    <edge source="MYS" target="URY">
      <data key="d0">176953</data>
    </edge>
    <edge source="MUS" target="AUS">
      <data key="d0">50655</data>
    </edge>
    <edge source="MUS" target="AUT">
      <data key="d0">283204</data>
    </edge>
    <edge source="MUS" target="CMR">
      <data key="d0">16358</data>
    </edge>
    <edge source="MUS" target="BEN">
      <data key="d0">351724</data>
    </edge>
    <edge source="MUS" target="FRA">
      <data key="d0">12725385</data>
    </edge>
    <edge source="MUS" target="DEU">
      <data key="d0">5497788</data>
    </edge>
    <edge source="MUS" target="MDG">
      <data key="d0">3249410</data>
    </edge>
    <edge source="MUS" target="NLD">
      <data key="d0">653741</data>
    </edge>
    <edge source="MUS" target="SEN">
      <data key="d0">18028</data>
    </edge>
    <edge source="MUS" target="IND">
      <data key="d0">74181</data>
    </edge>
    <edge source="MUS" target="SGP">
      <data key="d0">6885617</data>
    </edge>
    <edge source="MUS" target="ZWE">
      <data key="d0">14610</data>
    </edge>
    <edge source="MUS" target="TUR">
      <data key="d0">239946</data>
    </edge>
    <edge source="MUS" target="GBR">
      <data key="d0">47739</data>
    </edge>
    <edge source="MUS" target="BFA">
      <data key="d0">43776</data>
    </edge>
    <edge source="MEX" target="ALB">
      <data key="d0">12164</data>
    </edge>
    <edge source="MEX" target="DZA">
      <data key="d0">8601963</data>
    </edge>
    <edge source="MEX" target="AZE">
      <data key="d0">50940</data>
    </edge>
    <edge source="MEX" target="ARG">
      <data key="d0">76032308</data>
    </edge>
    <edge source="MEX" target="AUS">
      <data key="d0">14269232</data>
    </edge>
    <edge source="MEX" target="AUT">
      <data key="d0">3399570</data>
    </edge>
    <edge source="MEX" target="BEL">
      <data key="d0">1166205</data>
    </edge>
    <edge source="MEX" target="BOL">
      <data key="d0">4613823</data>
    </edge>
    <edge source="MEX" target="BRA">
      <data key="d0">163189227</data>
    </edge>
    <edge source="MEX" target="BDI">
      <data key="d0">91937</data>
    </edge>
    <edge source="MEX" target="BLR">
      <data key="d0">39933</data>
    </edge>
    <edge source="MEX" target="CMR">
      <data key="d0">279060</data>
    </edge>
    <edge source="MEX" target="CAN">
      <data key="d0">58799038</data>
    </edge>
    <edge source="MEX" target="LKA">
      <data key="d0">214101</data>
    </edge>
    <edge source="MEX" target="CHL">
      <data key="d0">46855808</data>
    </edge>
    <edge source="MEX" target="CHN">
      <data key="d0">1832450</data>
    </edge>
    <edge source="MEX" target="COL">
      <data key="d0">113317234</data>
    </edge>
    <edge source="MEX" target="CRI">
      <data key="d0">27427642</data>
    </edge>
    <edge source="MEX" target="HRV">
      <data key="d0">513137</data>
    </edge>
    <edge source="MEX" target="CZE">
      <data key="d0">1368223</data>
    </edge>
    <edge source="MEX" target="DNK">
      <data key="d0">2342180</data>
    </edge>
    <edge source="MEX" target="ECU">
      <data key="d0">79268722</data>
    </edge>
    <edge source="MEX" target="SLV">
      <data key="d0">17132094</data>
    </edge>
    <edge source="MEX" target="EST">
      <data key="d0">11999</data>
    </edge>
    <edge source="MEX" target="FIN">
      <data key="d0">46976</data>
    </edge>
    <edge source="MEX" target="FRA">
      <data key="d0">36100032</data>
    </edge>
    <edge source="MEX" target="DEU">
      <data key="d0">16680009</data>
    </edge>
    <edge source="MEX" target="GRC">
      <data key="d0">65452</data>
    </edge>
    <edge source="MEX" target="GTM">
      <data key="d0">71221293</data>
    </edge>
    <edge source="MEX" target="HND">
      <data key="d0">17249926</data>
    </edge>
    <edge source="MEX" target="HKG">
      <data key="d0">663872</data>
    </edge>
    <edge source="MEX" target="HUN">
      <data key="d0">472211</data>
    </edge>
    <edge source="MEX" target="IDN">
      <data key="d0">954229</data>
    </edge>
    <edge source="MEX" target="IRL">
      <data key="d0">10819189</data>
    </edge>
    <edge source="MEX" target="ISR">
      <data key="d0">16352677</data>
    </edge>
    <edge source="MEX" target="ITA">
      <data key="d0">6574533</data>
    </edge>
    <edge source="MEX" target="CIV">
      <data key="d0">15195</data>
    </edge>
    <edge source="MEX" target="JAM">
      <data key="d0">2279706</data>
    </edge>
    <edge source="MEX" target="JPN">
      <data key="d0">3266962</data>
    </edge>
    <edge source="MEX" target="JOR">
      <data key="d0">291855</data>
    </edge>
    <edge source="MEX" target="KOR">
      <data key="d0">2493175</data>
    </edge>
    <edge source="MEX" target="LBN">
      <data key="d0">1034364</data>
    </edge>
    <edge source="MEX" target="LTU">
      <data key="d0">3882138</data>
    </edge>
    <edge source="MEX" target="MYS">
      <data key="d0">1811699</data>
    </edge>
    <edge source="MEX" target="MAR">
      <data key="d0">200667</data>
    </edge>
    <edge source="MEX" target="NLD">
      <data key="d0">29386706</data>
    </edge>
    <edge source="MEX" target="NZL">
      <data key="d0">2617504</data>
    </edge>
    <edge source="MEX" target="NIC">
      <data key="d0">15519214</data>
    </edge>
    <edge source="MEX" target="PAK">
      <data key="d0">323871</data>
    </edge>
    <edge source="MEX" target="PAN">
      <data key="d0">223732984</data>
    </edge>
    <edge source="MEX" target="PRY">
      <data key="d0">1908299</data>
    </edge>
    <edge source="MEX" target="PER">
      <data key="d0">41923676</data>
    </edge>
    <edge source="MEX" target="PHL">
      <data key="d0">3437094</data>
    </edge>
    <edge source="MEX" target="POL">
      <data key="d0">538628</data>
    </edge>
    <edge source="MEX" target="PRT">
      <data key="d0">572901</data>
    </edge>
    <edge source="MEX" target="ROU">
      <data key="d0">108994</data>
    </edge>
    <edge source="MEX" target="RUS">
      <data key="d0">4660858</data>
    </edge>
    <edge source="MEX" target="SAU">
      <data key="d0">197011</data>
    </edge>
    <edge source="MEX" target="SEN">
      <data key="d0">471355</data>
    </edge>
    <edge source="MEX" target="IND">
      <data key="d0">6065316</data>
    </edge>
    <edge source="MEX" target="SGP">
      <data key="d0">586407</data>
    </edge>
    <edge source="MEX" target="VNM">
      <data key="d0">436074</data>
    </edge>
    <edge source="MEX" target="SVN">
      <data key="d0">86920</data>
    </edge>
    <edge source="MEX" target="ZAF">
      <data key="d0">8447830</data>
    </edge>
    <edge source="MEX" target="ZWE">
      <data key="d0">264925</data>
    </edge>
    <edge source="MEX" target="ESP">
      <data key="d0">2216932</data>
    </edge>
    <edge source="MEX" target="SWE">
      <data key="d0">351014</data>
    </edge>
    <edge source="MEX" target="CHE">
      <data key="d0">21701821</data>
    </edge>
    <edge source="MEX" target="THA">
      <data key="d0">1459498</data>
    </edge>
    <edge source="MEX" target="TGO">
      <data key="d0">25850</data>
    </edge>
    <edge source="MEX" target="ARE">
      <data key="d0">402422</data>
    </edge>
    <edge source="MEX" target="TUR">
      <data key="d0">599167</data>
    </edge>
    <edge source="MEX" target="UKR">
      <data key="d0">1289397</data>
    </edge>
    <edge source="MEX" target="EGY">
      <data key="d0">8484375</data>
    </edge>
    <edge source="MEX" target="GBR">
      <data key="d0">9272251</data>
    </edge>
    <edge source="MEX" target="TZA">
      <data key="d0">431082</data>
    </edge>
    <edge source="MEX" target="USA">
      <data key="d0">459847971</data>
    </edge>
    <edge source="MEX" target="URY">
      <data key="d0">6950839</data>
    </edge>
    <edge source="MDA" target="AZE">
      <data key="d0">990345</data>
    </edge>
    <edge source="MDA" target="ARM">
      <data key="d0">369759</data>
    </edge>
    <edge source="MDA" target="BLR">
      <data key="d0">2392866</data>
    </edge>
    <edge source="MDA" target="GEO">
      <data key="d0">1297034</data>
    </edge>
    <edge source="MDA" target="DEU">
      <data key="d0">34966</data>
    </edge>
    <edge source="MDA" target="ITA">
      <data key="d0">465061</data>
    </edge>
    <edge source="MDA" target="KAZ">
      <data key="d0">1402687</data>
    </edge>
    <edge source="MDA" target="KGZ">
      <data key="d0">297966</data>
    </edge>
    <edge source="MDA" target="LVA">
      <data key="d0">1014199</data>
    </edge>
    <edge source="MDA" target="LTU">
      <data key="d0">1563740</data>
    </edge>
    <edge source="MDA" target="ROU">
      <data key="d0">179330</data>
    </edge>
    <edge source="MDA" target="RUS">
      <data key="d0">70468942</data>
    </edge>
    <edge source="MDA" target="IND">
      <data key="d0">21000</data>
    </edge>
    <edge source="MDA" target="VNM">
      <data key="d0">239038</data>
    </edge>
    <edge source="MDA" target="TUR">
      <data key="d0">35142</data>
    </edge>
    <edge source="MDA" target="UKR">
      <data key="d0">10154800</data>
    </edge>
    <edge source="OMN" target="DZA">
      <data key="d0">49566</data>
    </edge>
    <edge source="OMN" target="AUS">
      <data key="d0">283646</data>
    </edge>
    <edge source="OMN" target="BEL">
      <data key="d0">172432</data>
    </edge>
    <edge source="OMN" target="BGR">
      <data key="d0">58034</data>
    </edge>
    <edge source="OMN" target="CAN">
      <data key="d0">48726</data>
    </edge>
    <edge source="OMN" target="CZE">
      <data key="d0">470185</data>
    </edge>
    <edge source="OMN" target="FIN">
      <data key="d0">289157</data>
    </edge>
    <edge source="OMN" target="FRA">
      <data key="d0">1892083</data>
    </edge>
    <edge source="OMN" target="DEU">
      <data key="d0">7835869</data>
    </edge>
    <edge source="OMN" target="GRC">
      <data key="d0">701992</data>
    </edge>
    <edge source="OMN" target="HUN">
      <data key="d0">2445672</data>
    </edge>
    <edge source="OMN" target="IRL">
      <data key="d0">224291</data>
    </edge>
    <edge source="OMN" target="ITA">
      <data key="d0">1539454</data>
    </edge>
    <edge source="OMN" target="JOR">
      <data key="d0">2254783</data>
    </edge>
    <edge source="OMN" target="KOR">
      <data key="d0">97464</data>
    </edge>
    <edge source="OMN" target="LBN">
      <data key="d0">39654</data>
    </edge>
    <edge source="OMN" target="MAR">
      <data key="d0">610086</data>
    </edge>
    <edge source="OMN" target="NLD">
      <data key="d0">1965165</data>
    </edge>
    <edge source="OMN" target="NZL">
      <data key="d0">110845</data>
    </edge>
    <edge source="OMN" target="PHL">
      <data key="d0">90117</data>
    </edge>
    <edge source="OMN" target="POL">
      <data key="d0">146710</data>
    </edge>
    <edge source="OMN" target="ROU">
      <data key="d0">146541</data>
    </edge>
    <edge source="OMN" target="RUS">
      <data key="d0">14731</data>
    </edge>
    <edge source="OMN" target="SAU">
      <data key="d0">7685617</data>
    </edge>
    <edge source="OMN" target="IND">
      <data key="d0">59922</data>
    </edge>
    <edge source="OMN" target="SGP">
      <data key="d0">10557</data>
    </edge>
    <edge source="OMN" target="VNM">
      <data key="d0">18226</data>
    </edge>
    <edge source="OMN" target="ZAF">
      <data key="d0">74624</data>
    </edge>
    <edge source="OMN" target="ESP">
      <data key="d0">834624</data>
    </edge>
    <edge source="OMN" target="CHE">
      <data key="d0">706970</data>
    </edge>
    <edge source="OMN" target="ARE">
      <data key="d0">6049102</data>
    </edge>
    <edge source="OMN" target="TUN">
      <data key="d0">137079</data>
    </edge>
    <edge source="OMN" target="EGY">
      <data key="d0">133456</data>
    </edge>
    <edge source="OMN" target="GBR">
      <data key="d0">2843516</data>
    </edge>
    <edge source="OMN" target="TZA">
      <data key="d0">41430</data>
    </edge>
    <edge source="OMN" target="USA">
      <data key="d0">80572</data>
    </edge>
    <edge source="NLD" target="ALB">
      <data key="d0">1935827</data>
    </edge>
    <edge source="NLD" target="DZA">
      <data key="d0">20832038</data>
    </edge>
    <edge source="NLD" target="AZE">
      <data key="d0">6687546</data>
    </edge>
    <edge source="NLD" target="ARG">
      <data key="d0">70446995</data>
    </edge>
    <edge source="NLD" target="AUS">
      <data key="d0">412048530</data>
    </edge>
    <edge source="NLD" target="AUT">
      <data key="d0">236129182</data>
    </edge>
    <edge source="NLD" target="ARM">
      <data key="d0">3254200</data>
    </edge>
    <edge source="NLD" target="BEL">
      <data key="d0">763285815</data>
    </edge>
    <edge source="NLD" target="BOL">
      <data key="d0">236584</data>
    </edge>
    <edge source="NLD" target="BWA">
      <data key="d0">753149</data>
    </edge>
    <edge source="NLD" target="BRA">
      <data key="d0">199824576</data>
    </edge>
    <edge source="NLD" target="BGR">
      <data key="d0">62381210</data>
    </edge>
    <edge source="NLD" target="BDI">
      <data key="d0">499622</data>
    </edge>
    <edge source="NLD" target="BLR">
      <data key="d0">9519224</data>
    </edge>
    <edge source="NLD" target="KHM">
      <data key="d0">663879</data>
    </edge>
    <edge source="NLD" target="CMR">
      <data key="d0">213835</data>
    </edge>
    <edge source="NLD" target="CAN">
      <data key="d0">139459630</data>
    </edge>
    <edge source="NLD" target="CAF">
      <data key="d0">318526</data>
    </edge>
    <edge source="NLD" target="LKA">
      <data key="d0">3623515</data>
    </edge>
    <edge source="NLD" target="CHL">
      <data key="d0">18830874</data>
    </edge>
    <edge source="NLD" target="CHN">
      <data key="d0">182185048</data>
    </edge>
    <edge source="NLD" target="COL">
      <data key="d0">32364033</data>
    </edge>
    <edge source="NLD" target="CRI">
      <data key="d0">369531</data>
    </edge>
    <edge source="NLD" target="HRV">
      <data key="d0">59275147</data>
    </edge>
    <edge source="NLD" target="CZE">
      <data key="d0">317303811</data>
    </edge>
    <edge source="NLD" target="BEN">
      <data key="d0">1827979</data>
    </edge>
    <edge source="NLD" target="DNK">
      <data key="d0">349388345</data>
    </edge>
    <edge source="NLD" target="ECU">
      <data key="d0">14146714</data>
    </edge>
    <edge source="NLD" target="SLV">
      <data key="d0">206653</data>
    </edge>
    <edge source="NLD" target="ETH">
      <data key="d0">33058530</data>
    </edge>
    <edge source="NLD" target="EST">
      <data key="d0">19980288</data>
    </edge>
    <edge source="NLD" target="FIN">
      <data key="d0">162409799</data>
    </edge>
    <edge source="NLD" target="FRA">
      <data key="d0">1751434059</data>
    </edge>
    <edge source="NLD" target="GEO">
      <data key="d0">8442315</data>
    </edge>
    <edge source="NLD" target="GMB">
      <data key="d0">103209</data>
    </edge>
    <edge source="NLD" target="PSE">
      <data key="d0">184685</data>
    </edge>
    <edge source="NLD" target="DEU">
      <data key="d0">2395586711</data>
    </edge>
    <edge source="NLD" target="GHA">
      <data key="d0">5498567</data>
    </edge>
    <edge source="NLD" target="GRC">
      <data key="d0">247194413</data>
    </edge>
    <edge source="NLD" target="GTM">
      <data key="d0">3989331</data>
    </edge>
    <edge source="NLD" target="HND">
      <data key="d0">384054</data>
    </edge>
    <edge source="NLD" target="HKG">
      <data key="d0">24318149</data>
    </edge>
    <edge source="NLD" target="HUN">
      <data key="d0">129728767</data>
    </edge>
    <edge source="NLD" target="IDN">
      <data key="d0">12284346</data>
    </edge>
    <edge source="NLD" target="IRL">
      <data key="d0">242984874</data>
    </edge>
    <edge source="NLD" target="ISR">
      <data key="d0">78921572</data>
    </edge>
    <edge source="NLD" target="ITA">
      <data key="d0">1054070755</data>
    </edge>
    <edge source="NLD" target="CIV">
      <data key="d0">4211067</data>
    </edge>
    <edge source="NLD" target="JAM">
      <data key="d0">13545</data>
    </edge>
    <edge source="NLD" target="JPN">
      <data key="d0">182766334</data>
    </edge>
    <edge source="NLD" target="KAZ">
      <data key="d0">35241897</data>
    </edge>
    <edge source="NLD" target="JOR">
      <data key="d0">26330590</data>
    </edge>
    <edge source="NLD" target="KOR">
      <data key="d0">169417325</data>
    </edge>
    <edge source="NLD" target="KGZ">
      <data key="d0">4228879</data>
    </edge>
    <edge source="NLD" target="LBN">
      <data key="d0">29444424</data>
    </edge>
    <edge source="NLD" target="LVA">
      <data key="d0">30220375</data>
    </edge>
    <edge source="NLD" target="LTU">
      <data key="d0">40486371</data>
    </edge>
    <edge source="NLD" target="MDG">
      <data key="d0">3414441</data>
    </edge>
    <edge source="NLD" target="MWI">
      <data key="d0">4203223</data>
    </edge>
    <edge source="NLD" target="MYS">
      <data key="d0">58279415</data>
    </edge>
    <edge source="NLD" target="MRT">
      <data key="d0">277856</data>
    </edge>
    <edge source="NLD" target="MUS">
      <data key="d0">206046</data>
    </edge>
    <edge source="NLD" target="MEX">
      <data key="d0">241771522</data>
    </edge>
    <edge source="NLD" target="MDA">
      <data key="d0">4421022</data>
    </edge>
    <edge source="NLD" target="MAR">
      <data key="d0">8743997</data>
    </edge>
    <edge source="NLD" target="MOZ">
      <data key="d0">2475332</data>
    </edge>
    <edge source="NLD" target="OMN">
      <data key="d0">5796979</data>
    </edge>
    <edge source="NLD" target="NAM">
      <data key="d0">445880</data>
    </edge>
    <edge source="NLD" target="NZL">
      <data key="d0">18227789</data>
    </edge>
    <edge source="NLD" target="NIC">
      <data key="d0">182093</data>
    </edge>
    <edge source="NLD" target="NER">
      <data key="d0">525738</data>
    </edge>
    <edge source="NLD" target="NOR">
      <data key="d0">203224736</data>
    </edge>
    <edge source="NLD" target="PAK">
      <data key="d0">19215626</data>
    </edge>
    <edge source="NLD" target="PAN">
      <data key="d0">6194532</data>
    </edge>
    <edge source="NLD" target="PRY">
      <data key="d0">1927018</data>
    </edge>
    <edge source="NLD" target="PER">
      <data key="d0">4317968</data>
    </edge>
    <edge source="NLD" target="PHL">
      <data key="d0">32583639</data>
    </edge>
    <edge source="NLD" target="POL">
      <data key="d0">431736149</data>
    </edge>
    <edge source="NLD" target="PRT">
      <data key="d0">176813152</data>
    </edge>
    <edge source="NLD" target="ROU">
      <data key="d0">181359343</data>
    </edge>
    <edge source="NLD" target="RUS">
      <data key="d0">263613872</data>
    </edge>
    <edge source="NLD" target="SAU">
      <data key="d0">240523210</data>
    </edge>
    <edge source="NLD" target="SEN">
      <data key="d0">2340745</data>
    </edge>
    <edge source="NLD" target="SRB">
      <data key="d0">20709806</data>
    </edge>
    <edge source="NLD" target="IND">
      <data key="d0">64605581</data>
    </edge>
    <edge source="NLD" target="SGP">
      <data key="d0">24901082</data>
    </edge>
    <edge source="NLD" target="SVK">
      <data key="d0">88183407</data>
    </edge>
    <edge source="NLD" target="VNM">
      <data key="d0">38595122</data>
    </edge>
    <edge source="NLD" target="SVN">
      <data key="d0">61824643</data>
    </edge>
    <edge source="NLD" target="ZAF">
      <data key="d0">105585427</data>
    </edge>
    <edge source="NLD" target="ZWE">
      <data key="d0">1484771</data>
    </edge>
    <edge source="NLD" target="ESP">
      <data key="d0">946033449</data>
    </edge>
    <edge source="NLD" target="SWE">
      <data key="d0">220933107</data>
    </edge>
    <edge source="NLD" target="CHE">
      <data key="d0">323133668</data>
    </edge>
    <edge source="NLD" target="THA">
      <data key="d0">36769125</data>
    </edge>
    <edge source="NLD" target="TGO">
      <data key="d0">1030963</data>
    </edge>
    <edge source="NLD" target="ARE">
      <data key="d0">68887321</data>
    </edge>
    <edge source="NLD" target="TUN">
      <data key="d0">5175118</data>
    </edge>
    <edge source="NLD" target="TUR">
      <data key="d0">152985984</data>
    </edge>
    <edge source="NLD" target="UGA">
      <data key="d0">26008490</data>
    </edge>
    <edge source="NLD" target="UKR">
      <data key="d0">119435561</data>
    </edge>
    <edge source="NLD" target="MKD">
      <data key="d0">1277804</data>
    </edge>
    <edge source="NLD" target="EGY">
      <data key="d0">78561527</data>
    </edge>
    <edge source="NLD" target="GBR">
      <data key="d0">1345657883</data>
    </edge>
    <edge source="NLD" target="TZA">
      <data key="d0">9479924</data>
    </edge>
    <edge source="NLD" target="USA">
      <data key="d0">2457101722</data>
    </edge>
    <edge source="NLD" target="BFA">
      <data key="d0">1098189</data>
    </edge>
    <edge source="NLD" target="URY">
      <data key="d0">4114332</data>
    </edge>
    <edge source="NZL" target="ARG">
      <data key="d0">1093283</data>
    </edge>
    <edge source="NZL" target="AUS">
      <data key="d0">83497437</data>
    </edge>
    <edge source="NZL" target="AUT">
      <data key="d0">730668</data>
    </edge>
    <edge source="NZL" target="BEL">
      <data key="d0">11007497</data>
    </edge>
    <edge source="NZL" target="BOL">
      <data key="d0">45526</data>
    </edge>
    <edge source="NZL" target="BRA">
      <data key="d0">3683472</data>
    </edge>
    <edge source="NZL" target="CAN">
      <data key="d0">5703947</data>
    </edge>
    <edge source="NZL" target="LKA">
      <data key="d0">79198</data>
    </edge>
    <edge source="NZL" target="CHL">
      <data key="d0">1184029</data>
    </edge>
    <edge source="NZL" target="CHN">
      <data key="d0">2664174</data>
    </edge>
    <edge source="NZL" target="COL">
      <data key="d0">586524</data>
    </edge>
    <edge source="NZL" target="CRI">
      <data key="d0">67552</data>
    </edge>
    <edge source="NZL" target="CZE">
      <data key="d0">71922</data>
    </edge>
    <edge source="NZL" target="DNK">
      <data key="d0">3757906</data>
    </edge>
    <edge source="NZL" target="ECU">
      <data key="d0">92553</data>
    </edge>
    <edge source="NZL" target="FIN">
      <data key="d0">12057</data>
    </edge>
    <edge source="NZL" target="FRA">
      <data key="d0">12708676</data>
    </edge>
    <edge source="NZL" target="DEU">
      <data key="d0">9925950</data>
    </edge>
    <edge source="NZL" target="GRC">
      <data key="d0">139749</data>
    </edge>
    <edge source="NZL" target="HKG">
      <data key="d0">8679437</data>
    </edge>
    <edge source="NZL" target="IDN">
      <data key="d0">174130</data>
    </edge>
    <edge source="NZL" target="IRL">
      <data key="d0">796283</data>
    </edge>
    <edge source="NZL" target="ISR">
      <data key="d0">1416677</data>
    </edge>
    <edge source="NZL" target="ITA">
      <data key="d0">2609244</data>
    </edge>
    <edge source="NZL" target="JAM">
      <data key="d0">161091</data>
    </edge>
    <edge source="NZL" target="JPN">
      <data key="d0">6793447</data>
    </edge>
    <edge source="NZL" target="JOR">
      <data key="d0">235741</data>
    </edge>
    <edge source="NZL" target="KOR">
      <data key="d0">4307874</data>
    </edge>
    <edge source="NZL" target="LBN">
      <data key="d0">55172</data>
    </edge>
    <edge source="NZL" target="MYS">
      <data key="d0">3976635</data>
    </edge>
    <edge source="NZL" target="MUS">
      <data key="d0">171126</data>
    </edge>
    <edge source="NZL" target="MEX">
      <data key="d0">1625133</data>
    </edge>
    <edge source="NZL" target="MAR">
      <data key="d0">231652</data>
    </edge>
    <edge source="NZL" target="NLD">
      <data key="d0">6369188</data>
    </edge>
    <edge source="NZL" target="NOR">
      <data key="d0">10025</data>
    </edge>
    <edge source="NZL" target="PAK">
      <data key="d0">105914</data>
    </edge>
    <edge source="NZL" target="PAN">
      <data key="d0">63276</data>
    </edge>
    <edge source="NZL" target="PRY">
      <data key="d0">10908</data>
    </edge>
    <edge source="NZL" target="PER">
      <data key="d0">67742</data>
    </edge>
    <edge source="NZL" target="PHL">
      <data key="d0">111381</data>
    </edge>
    <edge source="NZL" target="POL">
      <data key="d0">645176</data>
    </edge>
    <edge source="NZL" target="PRT">
      <data key="d0">383697</data>
    </edge>
    <edge source="NZL" target="ROU">
      <data key="d0">26556</data>
    </edge>
    <edge source="NZL" target="SAU">
      <data key="d0">2240191</data>
    </edge>
    <edge source="NZL" target="IND">
      <data key="d0">205510</data>
    </edge>
    <edge source="NZL" target="SGP">
      <data key="d0">5768249</data>
    </edge>
    <edge source="NZL" target="VNM">
      <data key="d0">440802</data>
    </edge>
    <edge source="NZL" target="ZAF">
      <data key="d0">2703794</data>
    </edge>
    <edge source="NZL" target="ESP">
      <data key="d0">1873003</data>
    </edge>
    <edge source="NZL" target="SWE">
      <data key="d0">144674</data>
    </edge>
    <edge source="NZL" target="CHE">
      <data key="d0">1581337</data>
    </edge>
    <edge source="NZL" target="THA">
      <data key="d0">1197505</data>
    </edge>
    <edge source="NZL" target="ARE">
      <data key="d0">1195902</data>
    </edge>
    <edge source="NZL" target="TUR">
      <data key="d0">4024259</data>
    </edge>
    <edge source="NZL" target="EGY">
      <data key="d0">146129</data>
    </edge>
    <edge source="NZL" target="GBR">
      <data key="d0">13768525</data>
    </edge>
    <edge source="NZL" target="USA">
      <data key="d0">29888406</data>
    </edge>
    <edge source="NZL" target="URY">
      <data key="d0">438477</data>
    </edge>
    <edge source="NIC" target="ARG">
      <data key="d0">17860</data>
    </edge>
    <edge source="NIC" target="CRI">
      <data key="d0">389163</data>
    </edge>
    <edge source="NIC" target="SLV">
      <data key="d0">201565</data>
    </edge>
    <edge source="NIC" target="GTM">
      <data key="d0">156241</data>
    </edge>
    <edge source="NIC" target="HND">
      <data key="d0">610565</data>
    </edge>
    <edge source="NIC" target="ISR">
      <data key="d0">268536</data>
    </edge>
    <edge source="NIC" target="PAN">
      <data key="d0">336458</data>
    </edge>
    <edge source="NIC" target="USA">
      <data key="d0">1311508</data>
    </edge>
    <edge source="PAK" target="DZA">
      <data key="d0">623476</data>
    </edge>
    <edge source="PAK" target="AZE">
      <data key="d0">363024</data>
    </edge>
    <edge source="PAK" target="AUS">
      <data key="d0">15487</data>
    </edge>
    <edge source="PAK" target="BRA">
      <data key="d0">446569</data>
    </edge>
    <edge source="PAK" target="BDI">
      <data key="d0">24578</data>
    </edge>
    <edge source="PAK" target="KHM">
      <data key="d0">1927110</data>
    </edge>
    <edge source="PAK" target="CAN">
      <data key="d0">239750</data>
    </edge>
    <edge source="PAK" target="LKA">
      <data key="d0">14916345</data>
    </edge>
    <edge source="PAK" target="CHN">
      <data key="d0">313425</data>
    </edge>
    <edge source="PAK" target="CZE">
      <data key="d0">12164</data>
    </edge>
    <edge source="PAK" target="BEN">
      <data key="d0">2535235</data>
    </edge>
    <edge source="PAK" target="ETH">
      <data key="d0">71539</data>
    </edge>
    <edge source="PAK" target="FRA">
      <data key="d0">1647432</data>
    </edge>
    <edge source="PAK" target="GEO">
      <data key="d0">248696</data>
    </edge>
    <edge source="PAK" target="DEU">
      <data key="d0">849217</data>
    </edge>
    <edge source="PAK" target="GHA">
      <data key="d0">597776</data>
    </edge>
    <edge source="PAK" target="GRC">
      <data key="d0">232186</data>
    </edge>
    <edge source="PAK" target="GTM">
      <data key="d0">44978</data>
    </edge>
    <edge source="PAK" target="HKG">
      <data key="d0">301894</data>
    </edge>
    <edge source="PAK" target="IDN">
      <data key="d0">220973</data>
    </edge>
    <edge source="PAK" target="IRL">
      <data key="d0">329317</data>
    </edge>
    <edge source="PAK" target="ITA">
      <data key="d0">3631758</data>
    </edge>
    <edge source="PAK" target="KAZ">
      <data key="d0">3164251</data>
    </edge>
    <edge source="PAK" target="JOR">
      <data key="d0">410820</data>
    </edge>
    <edge source="PAK" target="KOR">
      <data key="d0">53772</data>
    </edge>
    <edge source="PAK" target="KGZ">
      <data key="d0">523774</data>
    </edge>
    <edge source="PAK" target="LBN">
      <data key="d0">170370</data>
    </edge>
    <edge source="PAK" target="LTU">
      <data key="d0">4309236</data>
    </edge>
    <edge source="PAK" target="MDG">
      <data key="d0">35177</data>
    </edge>
    <edge source="PAK" target="MYS">
      <data key="d0">899776</data>
    </edge>
    <edge source="PAK" target="MRT">
      <data key="d0">131134</data>
    </edge>
    <edge source="PAK" target="MUS">
      <data key="d0">487488</data>
    </edge>
    <edge source="PAK" target="MDA">
      <data key="d0">100468</data>
    </edge>
    <edge source="PAK" target="MAR">
      <data key="d0">558820</data>
    </edge>
    <edge source="PAK" target="MOZ">
      <data key="d0">307867</data>
    </edge>
    <edge source="PAK" target="OMN">
      <data key="d0">103858</data>
    </edge>
    <edge source="PAK" target="NLD">
      <data key="d0">2239935</data>
    </edge>
    <edge source="PAK" target="NZL">
      <data key="d0">30006</data>
    </edge>
    <edge source="PAK" target="NIC">
      <data key="d0">10127</data>
    </edge>
    <edge source="PAK" target="NER">
      <data key="d0">37266</data>
    </edge>
    <edge source="PAK" target="PER">
      <data key="d0">470972</data>
    </edge>
    <edge source="PAK" target="PHL">
      <data key="d0">12468087</data>
    </edge>
    <edge source="PAK" target="POL">
      <data key="d0">172371</data>
    </edge>
    <edge source="PAK" target="RUS">
      <data key="d0">656272</data>
    </edge>
    <edge source="PAK" target="SAU">
      <data key="d0">1655705</data>
    </edge>
    <edge source="PAK" target="IND">
      <data key="d0">372171</data>
    </edge>
    <edge source="PAK" target="SGP">
      <data key="d0">1730449</data>
    </edge>
    <edge source="PAK" target="SVK">
      <data key="d0">204031</data>
    </edge>
    <edge source="PAK" target="VNM">
      <data key="d0">14894742</data>
    </edge>
    <edge source="PAK" target="SVN">
      <data key="d0">186292</data>
    </edge>
    <edge source="PAK" target="ZAF">
      <data key="d0">487716</data>
    </edge>
    <edge source="PAK" target="ESP">
      <data key="d0">907705</data>
    </edge>
    <edge source="PAK" target="THA">
      <data key="d0">2545017</data>
    </edge>
    <edge source="PAK" target="TGO">
      <data key="d0">260136</data>
    </edge>
    <edge source="PAK" target="ARE">
      <data key="d0">879921</data>
    </edge>
    <edge source="PAK" target="TUN">
      <data key="d0">331962</data>
    </edge>
    <edge source="PAK" target="TUR">
      <data key="d0">38583</data>
    </edge>
    <edge source="PAK" target="UGA">
      <data key="d0">846600</data>
    </edge>
    <edge source="PAK" target="EGY">
      <data key="d0">109937</data>
    </edge>
    <edge source="PAK" target="GBR">
      <data key="d0">1155450</data>
    </edge>
    <edge source="PAK" target="TZA">
      <data key="d0">952655</data>
    </edge>
    <edge source="PAK" target="USA">
      <data key="d0">344163</data>
    </edge>
    <edge source="PAK" target="URY">
      <data key="d0">49182</data>
    </edge>
    <edge source="PAN" target="ARG">
      <data key="d0">9192504</data>
    </edge>
    <edge source="PAN" target="AUS">
      <data key="d0">93310</data>
    </edge>
    <edge source="PAN" target="BOL">
      <data key="d0">2963526</data>
    </edge>
    <edge source="PAN" target="BRA">
      <data key="d0">16689529</data>
    </edge>
    <edge source="PAN" target="CHL">
      <data key="d0">3518921</data>
    </edge>
    <edge source="PAN" target="CHN">
      <data key="d0">18000</data>
    </edge>
    <edge source="PAN" target="COL">
      <data key="d0">51020121</data>
    </edge>
    <edge source="PAN" target="CRI">
      <data key="d0">246004126</data>
    </edge>
    <edge source="PAN" target="DNK">
      <data key="d0">102425</data>
    </edge>
    <edge source="PAN" target="ECU">
      <data key="d0">116486376</data>
    </edge>
    <edge source="PAN" target="SLV">
      <data key="d0">102155946</data>
    </edge>
    <edge source="PAN" target="DEU">
      <data key="d0">70640</data>
    </edge>
    <edge source="PAN" target="GHA">
      <data key="d0">222645</data>
    </edge>
    <edge source="PAN" target="GTM">
      <data key="d0">168976438</data>
    </edge>
    <edge source="PAN" target="HND">
      <data key="d0">135948504</data>
    </edge>
    <edge source="PAN" target="HKG">
      <data key="d0">25420</data>
    </edge>
    <edge source="PAN" target="ITA">
      <data key="d0">35140</data>
    </edge>
    <edge source="PAN" target="JAM">
      <data key="d0">57089488</data>
    </edge>
    <edge source="PAN" target="JPN">
      <data key="d0">2196562</data>
    </edge>
    <edge source="PAN" target="MEX">
      <data key="d0">28549763</data>
    </edge>
    <edge source="PAN" target="NLD">
      <data key="d0">15636</data>
    </edge>
    <edge source="PAN" target="NIC">
      <data key="d0">63033580</data>
    </edge>
    <edge source="PAN" target="PRY">
      <data key="d0">3720433</data>
    </edge>
    <edge source="PAN" target="PER">
      <data key="d0">35882843</data>
    </edge>
    <edge source="PAN" target="PHL">
      <data key="d0">422596</data>
    </edge>
    <edge source="PAN" target="RUS">
      <data key="d0">45108</data>
    </edge>
    <edge source="PAN" target="SGP">
      <data key="d0">27976</data>
    </edge>
    <edge source="PAN" target="SWE">
      <data key="d0">194864</data>
    </edge>
    <edge source="PAN" target="CHE">
      <data key="d0">133204</data>
    </edge>
    <edge source="PAN" target="ARE">
      <data key="d0">21529</data>
    </edge>
    <edge source="PAN" target="GBR">
      <data key="d0">151802</data>
    </edge>
    <edge source="PAN" target="USA">
      <data key="d0">332907932</data>
    </edge>
    <edge source="PAN" target="URY">
      <data key="d0">9203781</data>
    </edge>
    <edge source="PRY" target="ARG">
      <data key="d0">1753100</data>
    </edge>
    <edge source="PRY" target="BEL">
      <data key="d0">10141</data>
    </edge>
    <edge source="PRY" target="BOL">
      <data key="d0">9668078</data>
    </edge>
    <edge source="PRY" target="BRA">
      <data key="d0">3475167</data>
    </edge>
    <edge source="PRY" target="CHL">
      <data key="d0">3683495</data>
    </edge>
    <edge source="PRY" target="COL">
      <data key="d0">1319205</data>
    </edge>
    <edge source="PRY" target="CRI">
      <data key="d0">278789</data>
    </edge>
    <edge source="PRY" target="ECU">
      <data key="d0">4117115</data>
    </edge>
    <edge source="PRY" target="SLV">
      <data key="d0">1527236</data>
    </edge>
    <edge source="PRY" target="GTM">
      <data key="d0">796294</data>
    </edge>
    <edge source="PRY" target="HND">
      <data key="d0">134076</data>
    </edge>
    <edge source="PRY" target="ITA">
      <data key="d0">23960</data>
    </edge>
    <edge source="PRY" target="MEX">
      <data key="d0">1990069</data>
    </edge>
    <edge source="PRY" target="NIC">
      <data key="d0">392767</data>
    </edge>
    <edge source="PRY" target="PAN">
      <data key="d0">86649</data>
    </edge>
    <edge source="PRY" target="PER">
      <data key="d0">2847303</data>
    </edge>
    <edge source="PRY" target="IND">
      <data key="d0">19673</data>
    </edge>
    <edge source="PRY" target="URY">
      <data key="d0">7841903</data>
    </edge>
    <edge source="PER" target="ALB">
      <data key="d0">101058</data>
    </edge>
    <edge source="PER" target="AZE">
      <data key="d0">49950</data>
    </edge>
    <edge source="PER" target="ARG">
      <data key="d0">1499073</data>
    </edge>
    <edge source="PER" target="BEL">
      <data key="d0">111610</data>
    </edge>
    <edge source="PER" target="BOL">
      <data key="d0">5070042</data>
    </edge>
    <edge source="PER" target="BRA">
      <data key="d0">1883939</data>
    </edge>
    <edge source="PER" target="KHM">
      <data key="d0">42550</data>
    </edge>
    <edge source="PER" target="CHL">
      <data key="d0">4467559</data>
    </edge>
    <edge source="PER" target="CHN">
      <data key="d0">358578</data>
    </edge>
    <edge source="PER" target="COL">
      <data key="d0">2698267</data>
    </edge>
    <edge source="PER" target="CRI">
      <data key="d0">617535</data>
    </edge>
    <edge source="PER" target="ECU">
      <data key="d0">7590003</data>
    </edge>
    <edge source="PER" target="SLV">
      <data key="d0">821700</data>
    </edge>
    <edge source="PER" target="DEU">
      <data key="d0">60979</data>
    </edge>
    <edge source="PER" target="GTM">
      <data key="d0">1209568</data>
    </edge>
    <edge source="PER" target="HND">
      <data key="d0">290812</data>
    </edge>
    <edge source="PER" target="ITA">
      <data key="d0">27002</data>
    </edge>
    <edge source="PER" target="KOR">
      <data key="d0">61483</data>
    </edge>
    <edge source="PER" target="MYS">
      <data key="d0">37842</data>
    </edge>
    <edge source="PER" target="MEX">
      <data key="d0">1025799</data>
    </edge>
    <edge source="PER" target="NLD">
      <data key="d0">29237</data>
    </edge>
    <edge source="PER" target="NIC">
      <data key="d0">563241</data>
    </edge>
    <edge source="PER" target="PAN">
      <data key="d0">2682358</data>
    </edge>
    <edge source="PER" target="PRY">
      <data key="d0">193185</data>
    </edge>
    <edge source="PER" target="PHL">
      <data key="d0">62766</data>
    </edge>
    <edge source="PER" target="POL">
      <data key="d0">89940</data>
    </edge>
    <edge source="PER" target="IND">
      <data key="d0">62046</data>
    </edge>
    <edge source="PER" target="SGP">
      <data key="d0">10176</data>
    </edge>
    <edge source="PER" target="VNM">
      <data key="d0">22636</data>
    </edge>
    <edge source="PER" target="ESP">
      <data key="d0">128650</data>
    </edge>
    <edge source="PER" target="CHE">
      <data key="d0">296433</data>
    </edge>
    <edge source="PER" target="ARE">
      <data key="d0">132365</data>
    </edge>
    <edge source="PER" target="TUR">
      <data key="d0">192448</data>
    </edge>
    <edge source="PER" target="GBR">
      <data key="d0">634170</data>
    </edge>
    <edge source="PER" target="USA">
      <data key="d0">92844</data>
    </edge>
    <edge source="PER" target="URY">
      <data key="d0">183812</data>
    </edge>
    <edge source="PHL" target="AUS">
      <data key="d0">3430310</data>
    </edge>
    <edge source="PHL" target="BRA">
      <data key="d0">271891</data>
    </edge>
    <edge source="PHL" target="KHM">
      <data key="d0">1793190</data>
    </edge>
    <edge source="PHL" target="LKA">
      <data key="d0">571101</data>
    </edge>
    <edge source="PHL" target="CHL">
      <data key="d0">691896</data>
    </edge>
    <edge source="PHL" target="CHN">
      <data key="d0">338598</data>
    </edge>
    <edge source="PHL" target="COL">
      <data key="d0">12500</data>
    </edge>
    <edge source="PHL" target="ETH">
      <data key="d0">267468</data>
    </edge>
    <edge source="PHL" target="FRA">
      <data key="d0">16305</data>
    </edge>
    <edge source="PHL" target="DEU">
      <data key="d0">535485</data>
    </edge>
    <edge source="PHL" target="HKG">
      <data key="d0">1816957</data>
    </edge>
    <edge source="PHL" target="IDN">
      <data key="d0">541763</data>
    </edge>
    <edge source="PHL" target="JPN">
      <data key="d0">1873096</data>
    </edge>
    <edge source="PHL" target="JOR">
      <data key="d0">34385</data>
    </edge>
    <edge source="PHL" target="KOR">
      <data key="d0">467854</data>
    </edge>
    <edge source="PHL" target="MYS">
      <data key="d0">3577116</data>
    </edge>
    <edge source="PHL" target="MEX">
      <data key="d0">19774</data>
    </edge>
    <edge source="PHL" target="NLD">
      <data key="d0">365618</data>
    </edge>
    <edge source="PHL" target="NZL">
      <data key="d0">322480</data>
    </edge>
    <edge source="PHL" target="PAK">
      <data key="d0">41673</data>
    </edge>
    <edge source="PHL" target="POL">
      <data key="d0">11876</data>
    </edge>
    <edge source="PHL" target="SAU">
      <data key="d0">110819</data>
    </edge>
    <edge source="PHL" target="IND">
      <data key="d0">36861</data>
    </edge>
    <edge source="PHL" target="SGP">
      <data key="d0">5968715</data>
    </edge>
    <edge source="PHL" target="VNM">
      <data key="d0">18384336</data>
    </edge>
    <edge source="PHL" target="ZAF">
      <data key="d0">2743591</data>
    </edge>
    <edge source="PHL" target="CHE">
      <data key="d0">317828</data>
    </edge>
    <edge source="PHL" target="THA">
      <data key="d0">7175358</data>
    </edge>
    <edge source="PHL" target="ARE">
      <data key="d0">744613</data>
    </edge>
    <edge source="PHL" target="TUR">
      <data key="d0">20956</data>
    </edge>
    <edge source="PHL" target="GBR">
      <data key="d0">28119</data>
    </edge>
    <edge source="PHL" target="USA">
      <data key="d0">1700948</data>
    </edge>
    <edge source="POL" target="ALB">
      <data key="d0">591771</data>
    </edge>
    <edge source="POL" target="DZA">
      <data key="d0">439363</data>
    </edge>
    <edge source="POL" target="AZE">
      <data key="d0">4306098</data>
    </edge>
    <edge source="POL" target="ARG">
      <data key="d0">2600700</data>
    </edge>
    <edge source="POL" target="AUS">
      <data key="d0">39646007</data>
    </edge>
    <edge source="POL" target="AUT">
      <data key="d0">14001919</data>
    </edge>
    <edge source="POL" target="ARM">
      <data key="d0">699071</data>
    </edge>
    <edge source="POL" target="BEL">
      <data key="d0">9612993</data>
    </edge>
    <edge source="POL" target="BRA">
      <data key="d0">12256939</data>
    </edge>
    <edge source="POL" target="BGR">
      <data key="d0">35846567</data>
    </edge>
    <edge source="POL" target="BLR">
      <data key="d0">30367081</data>
    </edge>
    <edge source="POL" target="CAN">
      <data key="d0">43571914</data>
    </edge>
    <edge source="POL" target="LKA">
      <data key="d0">58969</data>
    </edge>
    <edge source="POL" target="CHL">
      <data key="d0">898304</data>
    </edge>
    <edge source="POL" target="CHN">
      <data key="d0">8279035</data>
    </edge>
    <edge source="POL" target="COL">
      <data key="d0">3591199</data>
    </edge>
    <edge source="POL" target="HRV">
      <data key="d0">11436997</data>
    </edge>
    <edge source="POL" target="CZE">
      <data key="d0">81135999</data>
    </edge>
    <edge source="POL" target="DNK">
      <data key="d0">85706635</data>
    </edge>
    <edge source="POL" target="ECU">
      <data key="d0">578643</data>
    </edge>
    <edge source="POL" target="EST">
      <data key="d0">19261714</data>
    </edge>
    <edge source="POL" target="FIN">
      <data key="d0">48193923</data>
    </edge>
    <edge source="POL" target="FRA">
      <data key="d0">238275514</data>
    </edge>
    <edge source="POL" target="GEO">
      <data key="d0">12535484</data>
    </edge>
    <edge source="POL" target="DEU">
      <data key="d0">387840138</data>
    </edge>
    <edge source="POL" target="GRC">
      <data key="d0">16244888</data>
    </edge>
    <edge source="POL" target="HKG">
      <data key="d0">1589030</data>
    </edge>
    <edge source="POL" target="HUN">
      <data key="d0">56610502</data>
    </edge>
    <edge source="POL" target="IDN">
      <data key="d0">70717</data>
    </edge>
    <edge source="POL" target="IRL">
      <data key="d0">16438266</data>
    </edge>
    <edge source="POL" target="ISR">
      <data key="d0">9896334</data>
    </edge>
    <edge source="POL" target="ITA">
      <data key="d0">159956252</data>
    </edge>
    <edge source="POL" target="JPN">
      <data key="d0">1739741</data>
    </edge>
    <edge source="POL" target="KAZ">
      <data key="d0">37405812</data>
    </edge>
    <edge source="POL" target="JOR">
      <data key="d0">242232</data>
    </edge>
    <edge source="POL" target="KOR">
      <data key="d0">2678240</data>
    </edge>
    <edge source="POL" target="KGZ">
      <data key="d0">1591231</data>
    </edge>
    <edge source="POL" target="LBN">
      <data key="d0">2390495</data>
    </edge>
    <edge source="POL" target="LVA">
      <data key="d0">23849896</data>
    </edge>
    <edge source="POL" target="LTU">
      <data key="d0">59421378</data>
    </edge>
    <edge source="POL" target="MYS">
      <data key="d0">537486</data>
    </edge>
    <edge source="POL" target="MRT">
      <data key="d0">12559</data>
    </edge>
    <edge source="POL" target="MEX">
      <data key="d0">11221438</data>
    </edge>
    <edge source="POL" target="MDA">
      <data key="d0">2570569</data>
    </edge>
    <edge source="POL" target="MAR">
      <data key="d0">216237</data>
    </edge>
    <edge source="POL" target="NLD">
      <data key="d0">39146328</data>
    </edge>
    <edge source="POL" target="NZL">
      <data key="d0">245220</data>
    </edge>
    <edge source="POL" target="NOR">
      <data key="d0">35249780</data>
    </edge>
    <edge source="POL" target="PAK">
      <data key="d0">867640</data>
    </edge>
    <edge source="POL" target="PHL">
      <data key="d0">572460</data>
    </edge>
    <edge source="POL" target="PRT">
      <data key="d0">19851443</data>
    </edge>
    <edge source="POL" target="ROU">
      <data key="d0">39854435</data>
    </edge>
    <edge source="POL" target="RUS">
      <data key="d0">231437624</data>
    </edge>
    <edge source="POL" target="SAU">
      <data key="d0">7620484</data>
    </edge>
    <edge source="POL" target="SEN">
      <data key="d0">24690</data>
    </edge>
    <edge source="POL" target="SRB">
      <data key="d0">970892</data>
    </edge>
    <edge source="POL" target="IND">
      <data key="d0">2883389</data>
    </edge>
    <edge source="POL" target="SGP">
      <data key="d0">483997</data>
    </edge>
    <edge source="POL" target="SVK">
      <data key="d0">25844930</data>
    </edge>
    <edge source="POL" target="VNM">
      <data key="d0">15098086</data>
    </edge>
    <edge source="POL" target="SVN">
      <data key="d0">29271918</data>
    </edge>
    <edge source="POL" target="ZAF">
      <data key="d0">2413899</data>
    </edge>
    <edge source="POL" target="ESP">
      <data key="d0">83537539</data>
    </edge>
    <edge source="POL" target="SWE">
      <data key="d0">45454942</data>
    </edge>
    <edge source="POL" target="CHE">
      <data key="d0">18639843</data>
    </edge>
    <edge source="POL" target="THA">
      <data key="d0">3193647</data>
    </edge>
    <edge source="POL" target="ARE">
      <data key="d0">5885014</data>
    </edge>
    <edge source="POL" target="TUN">
      <data key="d0">42111</data>
    </edge>
    <edge source="POL" target="TUR">
      <data key="d0">19651872</data>
    </edge>
    <edge source="POL" target="UGA">
      <data key="d0">851748</data>
    </edge>
    <edge source="POL" target="UKR">
      <data key="d0">70400687</data>
    </edge>
    <edge source="POL" target="MKD">
      <data key="d0">1019996</data>
    </edge>
    <edge source="POL" target="EGY">
      <data key="d0">6050443</data>
    </edge>
    <edge source="POL" target="GBR">
      <data key="d0">129746420</data>
    </edge>
    <edge source="POL" target="USA">
      <data key="d0">15848790</data>
    </edge>
    <edge source="POL" target="URY">
      <data key="d0">571656</data>
    </edge>
    <edge source="PRT" target="ALB">
      <data key="d0">952794</data>
    </edge>
    <edge source="PRT" target="DZA">
      <data key="d0">10101530</data>
    </edge>
    <edge source="PRT" target="AZE">
      <data key="d0">15204</data>
    </edge>
    <edge source="PRT" target="ARG">
      <data key="d0">1029791</data>
    </edge>
    <edge source="PRT" target="AUS">
      <data key="d0">4014166</data>
    </edge>
    <edge source="PRT" target="AUT">
      <data key="d0">5394419</data>
    </edge>
    <edge source="PRT" target="BEL">
      <data key="d0">51174706</data>
    </edge>
    <edge source="PRT" target="BOL">
      <data key="d0">293574</data>
    </edge>
    <edge source="PRT" target="BRA">
      <data key="d0">1073841</data>
    </edge>
    <edge source="PRT" target="BGR">
      <data key="d0">547348</data>
    </edge>
    <edge source="PRT" target="KHM">
      <data key="d0">383651</data>
    </edge>
    <edge source="PRT" target="CMR">
      <data key="d0">297280</data>
    </edge>
    <edge source="PRT" target="CAN">
      <data key="d0">5197874</data>
    </edge>
    <edge source="PRT" target="CHL">
      <data key="d0">686856</data>
    </edge>
    <edge source="PRT" target="CHN">
      <data key="d0">516443</data>
    </edge>
    <edge source="PRT" target="COL">
      <data key="d0">47933</data>
    </edge>
    <edge source="PRT" target="CRI">
      <data key="d0">315579</data>
    </edge>
    <edge source="PRT" target="HRV">
      <data key="d0">110743</data>
    </edge>
    <edge source="PRT" target="CZE">
      <data key="d0">5379776</data>
    </edge>
    <edge source="PRT" target="DNK">
      <data key="d0">18495314</data>
    </edge>
    <edge source="PRT" target="SLV">
      <data key="d0">69573</data>
    </edge>
    <edge source="PRT" target="ETH">
      <data key="d0">93998</data>
    </edge>
    <edge source="PRT" target="EST">
      <data key="d0">18278</data>
    </edge>
    <edge source="PRT" target="FIN">
      <data key="d0">3423306</data>
    </edge>
    <edge source="PRT" target="FRA">
      <data key="d0">74978714</data>
    </edge>
    <edge source="PRT" target="DEU">
      <data key="d0">197929735</data>
    </edge>
    <edge source="PRT" target="GRC">
      <data key="d0">3781361</data>
    </edge>
    <edge source="PRT" target="GTM">
      <data key="d0">105104</data>
    </edge>
    <edge source="PRT" target="HND">
      <data key="d0">161625</data>
    </edge>
    <edge source="PRT" target="HKG">
      <data key="d0">724344</data>
    </edge>
    <edge source="PRT" target="HUN">
      <data key="d0">3968748</data>
    </edge>
    <edge source="PRT" target="IDN">
      <data key="d0">166169</data>
    </edge>
    <edge source="PRT" target="IRL">
      <data key="d0">9174122</data>
    </edge>
    <edge source="PRT" target="ISR">
      <data key="d0">1603723</data>
    </edge>
    <edge source="PRT" target="ITA">
      <data key="d0">20745210</data>
    </edge>
    <edge source="PRT" target="JPN">
      <data key="d0">2679259</data>
    </edge>
    <edge source="PRT" target="JOR">
      <data key="d0">17839589</data>
    </edge>
    <edge source="PRT" target="KOR">
      <data key="d0">21454</data>
    </edge>
    <edge source="PRT" target="LBN">
      <data key="d0">1641709</data>
    </edge>
    <edge source="PRT" target="LVA">
      <data key="d0">113372</data>
    </edge>
    <edge source="PRT" target="LTU">
      <data key="d0">41816</data>
    </edge>
    <edge source="PRT" target="MDG">
      <data key="d0">67702</data>
    </edge>
    <edge source="PRT" target="MYS">
      <data key="d0">38909</data>
    </edge>
    <edge source="PRT" target="MUS">
      <data key="d0">69994</data>
    </edge>
    <edge source="PRT" target="MEX">
      <data key="d0">139615</data>
    </edge>
    <edge source="PRT" target="MAR">
      <data key="d0">2454625</data>
    </edge>
    <edge source="PRT" target="MOZ">
      <data key="d0">6612856</data>
    </edge>
    <edge source="PRT" target="OMN">
      <data key="d0">91602</data>
    </edge>
    <edge source="PRT" target="NLD">
      <data key="d0">26254809</data>
    </edge>
    <edge source="PRT" target="NZL">
      <data key="d0">74846</data>
    </edge>
    <edge source="PRT" target="NIC">
      <data key="d0">380599</data>
    </edge>
    <edge source="PRT" target="NOR">
      <data key="d0">2114062</data>
    </edge>
    <edge source="PRT" target="PAK">
      <data key="d0">137984</data>
    </edge>
    <edge source="PRT" target="PAN">
      <data key="d0">537801</data>
    </edge>
    <edge source="PRT" target="PER">
      <data key="d0">1292270</data>
    </edge>
    <edge source="PRT" target="POL">
      <data key="d0">4958713</data>
    </edge>
    <edge source="PRT" target="ROU">
      <data key="d0">1903609</data>
    </edge>
    <edge source="PRT" target="RUS">
      <data key="d0">1875497</data>
    </edge>
    <edge source="PRT" target="SAU">
      <data key="d0">8030695</data>
    </edge>
    <edge source="PRT" target="SEN">
      <data key="d0">61012</data>
    </edge>
    <edge source="PRT" target="SRB">
      <data key="d0">598841</data>
    </edge>
    <edge source="PRT" target="IND">
      <data key="d0">6503036</data>
    </edge>
    <edge source="PRT" target="SGP">
      <data key="d0">40301</data>
    </edge>
    <edge source="PRT" target="SVK">
      <data key="d0">159489</data>
    </edge>
    <edge source="PRT" target="VNM">
      <data key="d0">466944</data>
    </edge>
    <edge source="PRT" target="SVN">
      <data key="d0">712124</data>
    </edge>
    <edge source="PRT" target="ZAF">
      <data key="d0">516147</data>
    </edge>
    <edge source="PRT" target="ESP">
      <data key="d0">49808309</data>
    </edge>
    <edge source="PRT" target="SWE">
      <data key="d0">2591917</data>
    </edge>
    <edge source="PRT" target="CHE">
      <data key="d0">30725252</data>
    </edge>
    <edge source="PRT" target="THA">
      <data key="d0">232218</data>
    </edge>
    <edge source="PRT" target="ARE">
      <data key="d0">181206</data>
    </edge>
    <edge source="PRT" target="TUN">
      <data key="d0">1155153</data>
    </edge>
    <edge source="PRT" target="TUR">
      <data key="d0">4114568</data>
    </edge>
    <edge source="PRT" target="UGA">
      <data key="d0">1299897</data>
    </edge>
    <edge source="PRT" target="UKR">
      <data key="d0">128003</data>
    </edge>
    <edge source="PRT" target="EGY">
      <data key="d0">530105</data>
    </edge>
    <edge source="PRT" target="GBR">
      <data key="d0">102644622</data>
    </edge>
    <edge source="PRT" target="USA">
      <data key="d0">67837744</data>
    </edge>
    <edge source="PRT" target="BFA">
      <data key="d0">132431</data>
    </edge>
    <edge source="ROU" target="ALB">
      <data key="d0">3398742</data>
    </edge>
    <edge source="ROU" target="DZA">
      <data key="d0">3512342</data>
    </edge>
    <edge source="ROU" target="AZE">
      <data key="d0">2982780</data>
    </edge>
    <edge source="ROU" target="ARG">
      <data key="d0">64730</data>
    </edge>
    <edge source="ROU" target="AUS">
      <data key="d0">5751737</data>
    </edge>
    <edge source="ROU" target="AUT">
      <data key="d0">3281745</data>
    </edge>
    <edge source="ROU" target="ARM">
      <data key="d0">181011</data>
    </edge>
    <edge source="ROU" target="BEL">
      <data key="d0">44189634</data>
    </edge>
    <edge source="ROU" target="BRA">
      <data key="d0">664660</data>
    </edge>
    <edge source="ROU" target="BGR">
      <data key="d0">36140255</data>
    </edge>
    <edge source="ROU" target="BLR">
      <data key="d0">4525606</data>
    </edge>
    <edge source="ROU" target="CAN">
      <data key="d0">1957270</data>
    </edge>
    <edge source="ROU" target="LKA">
      <data key="d0">11342</data>
    </edge>
    <edge source="ROU" target="CHN">
      <data key="d0">1237597</data>
    </edge>
    <edge source="ROU" target="COL">
      <data key="d0">291565</data>
    </edge>
    <edge source="ROU" target="HRV">
      <data key="d0">290438</data>
    </edge>
    <edge source="ROU" target="CZE">
      <data key="d0">7480281</data>
    </edge>
    <edge source="ROU" target="BEN">
      <data key="d0">168639</data>
    </edge>
    <edge source="ROU" target="DNK">
      <data key="d0">85885681</data>
    </edge>
    <edge source="ROU" target="ECU">
      <data key="d0">248214</data>
    </edge>
    <edge source="ROU" target="EST">
      <data key="d0">47533</data>
    </edge>
    <edge source="ROU" target="FIN">
      <data key="d0">342848</data>
    </edge>
    <edge source="ROU" target="FRA">
      <data key="d0">83466187</data>
    </edge>
    <edge source="ROU" target="GEO">
      <data key="d0">6544408</data>
    </edge>
    <edge source="ROU" target="DEU">
      <data key="d0">328747847</data>
    </edge>
    <edge source="ROU" target="GRC">
      <data key="d0">809571</data>
    </edge>
    <edge source="ROU" target="GTM">
      <data key="d0">91520</data>
    </edge>
    <edge source="ROU" target="HKG">
      <data key="d0">589062</data>
    </edge>
    <edge source="ROU" target="HUN">
      <data key="d0">20994987</data>
    </edge>
    <edge source="ROU" target="IDN">
      <data key="d0">756866</data>
    </edge>
    <edge source="ROU" target="IRL">
      <data key="d0">2257248</data>
    </edge>
    <edge source="ROU" target="ISR">
      <data key="d0">690643</data>
    </edge>
    <edge source="ROU" target="ITA">
      <data key="d0">21067815</data>
    </edge>
    <edge source="ROU" target="JPN">
      <data key="d0">3474856</data>
    </edge>
    <edge source="ROU" target="KAZ">
      <data key="d0">3098111</data>
    </edge>
    <edge source="ROU" target="JOR">
      <data key="d0">614835</data>
    </edge>
    <edge source="ROU" target="KGZ">
      <data key="d0">1020345</data>
    </edge>
    <edge source="ROU" target="LBN">
      <data key="d0">954559</data>
    </edge>
    <edge source="ROU" target="LVA">
      <data key="d0">1013515</data>
    </edge>
    <edge source="ROU" target="LTU">
      <data key="d0">3954687</data>
    </edge>
    <edge source="ROU" target="MYS">
      <data key="d0">203125</data>
    </edge>
    <edge source="ROU" target="MEX">
      <data key="d0">39151</data>
    </edge>
    <edge source="ROU" target="MDA">
      <data key="d0">10221895</data>
    </edge>
    <edge source="ROU" target="OMN">
      <data key="d0">65941</data>
    </edge>
    <edge source="ROU" target="NLD">
      <data key="d0">29047071</data>
    </edge>
    <edge source="ROU" target="NZL">
      <data key="d0">202216</data>
    </edge>
    <edge source="ROU" target="NOR">
      <data key="d0">492660</data>
    </edge>
    <edge source="ROU" target="PAK">
      <data key="d0">333678</data>
    </edge>
    <edge source="ROU" target="PAN">
      <data key="d0">25301</data>
    </edge>
    <edge source="ROU" target="PER">
      <data key="d0">54949</data>
    </edge>
    <edge source="ROU" target="PHL">
      <data key="d0">664729</data>
    </edge>
    <edge source="ROU" target="POL">
      <data key="d0">22546332</data>
    </edge>
    <edge source="ROU" target="PRT">
      <data key="d0">982726</data>
    </edge>
    <edge source="ROU" target="RUS">
      <data key="d0">113710949</data>
    </edge>
    <edge source="ROU" target="SAU">
      <data key="d0">1998947</data>
    </edge>
    <edge source="ROU" target="SRB">
      <data key="d0">18244025</data>
    </edge>
    <edge source="ROU" target="IND">
      <data key="d0">720952</data>
    </edge>
    <edge source="ROU" target="SGP">
      <data key="d0">54620</data>
    </edge>
    <edge source="ROU" target="SVK">
      <data key="d0">8128182</data>
    </edge>
    <edge source="ROU" target="VNM">
      <data key="d0">1915888</data>
    </edge>
    <edge source="ROU" target="SVN">
      <data key="d0">1419410</data>
    </edge>
    <edge source="ROU" target="ZAF">
      <data key="d0">1600767</data>
    </edge>
    <edge source="ROU" target="ESP">
      <data key="d0">11466329</data>
    </edge>
    <edge source="ROU" target="SWE">
      <data key="d0">2827952</data>
    </edge>
    <edge source="ROU" target="CHE">
      <data key="d0">3588096</data>
    </edge>
    <edge source="ROU" target="THA">
      <data key="d0">177595</data>
    </edge>
    <edge source="ROU" target="ARE">
      <data key="d0">974820</data>
    </edge>
    <edge source="ROU" target="TUN">
      <data key="d0">1940131</data>
    </edge>
    <edge source="ROU" target="TUR">
      <data key="d0">9418379</data>
    </edge>
    <edge source="ROU" target="UKR">
      <data key="d0">55998981</data>
    </edge>
    <edge source="ROU" target="MKD">
      <data key="d0">3069883</data>
    </edge>
    <edge source="ROU" target="EGY">
      <data key="d0">148050</data>
    </edge>
    <edge source="ROU" target="GBR">
      <data key="d0">140466246</data>
    </edge>
    <edge source="ROU" target="USA">
      <data key="d0">11458993</data>
    </edge>
    <edge source="RUS" target="AZE">
      <data key="d0">30794397</data>
    </edge>
    <edge source="RUS" target="AUS">
      <data key="d0">36060</data>
    </edge>
    <edge source="RUS" target="AUT">
      <data key="d0">4089116</data>
    </edge>
    <edge source="RUS" target="ARM">
      <data key="d0">6208411</data>
    </edge>
    <edge source="RUS" target="BGR">
      <data key="d0">27828</data>
    </edge>
    <edge source="RUS" target="BLR">
      <data key="d0">36600723</data>
    </edge>
    <edge source="RUS" target="KHM">
      <data key="d0">89297</data>
    </edge>
    <edge source="RUS" target="CAF">
      <data key="d0">20460</data>
    </edge>
    <edge source="RUS" target="CHN">
      <data key="d0">995424</data>
    </edge>
    <edge source="RUS" target="HRV">
      <data key="d0">302265</data>
    </edge>
    <edge source="RUS" target="CZE">
      <data key="d0">91029</data>
    </edge>
    <edge source="RUS" target="DNK">
      <data key="d0">34070</data>
    </edge>
    <edge source="RUS" target="EST">
      <data key="d0">542791</data>
    </edge>
    <edge source="RUS" target="FIN">
      <data key="d0">1710980</data>
    </edge>
    <edge source="RUS" target="FRA">
      <data key="d0">1131935</data>
    </edge>
    <edge source="RUS" target="GEO">
      <data key="d0">17986622</data>
    </edge>
    <edge source="RUS" target="DEU">
      <data key="d0">13412710</data>
    </edge>
    <edge source="RUS" target="GHA">
      <data key="d0">796488</data>
    </edge>
    <edge source="RUS" target="GRC">
      <data key="d0">15638</data>
    </edge>
    <edge source="RUS" target="HKG">
      <data key="d0">9195345</data>
    </edge>
    <edge source="RUS" target="HUN">
      <data key="d0">1211810</data>
    </edge>
    <edge source="RUS" target="ISR">
      <data key="d0">732426</data>
    </edge>
    <edge source="RUS" target="ITA">
      <data key="d0">2157107</data>
    </edge>
    <edge source="RUS" target="JPN">
      <data key="d0">25000</data>
    </edge>
    <edge source="RUS" target="KAZ">
      <data key="d0">100382263</data>
    </edge>
    <edge source="RUS" target="JOR">
      <data key="d0">621846</data>
    </edge>
    <edge source="RUS" target="KOR">
      <data key="d0">9484751</data>
    </edge>
    <edge source="RUS" target="KGZ">
      <data key="d0">27605438</data>
    </edge>
    <edge source="RUS" target="LVA">
      <data key="d0">20994794</data>
    </edge>
    <edge source="RUS" target="LTU">
      <data key="d0">5268104</data>
    </edge>
    <edge source="RUS" target="MDA">
      <data key="d0">12770605</data>
    </edge>
    <edge source="RUS" target="NLD">
      <data key="d0">3581875</data>
    </edge>
    <edge source="RUS" target="NIC">
      <data key="d0">168548</data>
    </edge>
    <edge source="RUS" target="PAK">
      <data key="d0">168887</data>
    </edge>
    <edge source="RUS" target="PAN">
      <data key="d0">467384</data>
    </edge>
    <edge source="RUS" target="POL">
      <data key="d0">5092299</data>
    </edge>
    <edge source="RUS" target="ROU">
      <data key="d0">432528</data>
    </edge>
    <edge source="RUS" target="SAU">
      <data key="d0">1197136</data>
    </edge>
    <edge source="RUS" target="SRB">
      <data key="d0">1276821</data>
    </edge>
    <edge source="RUS" target="IND">
      <data key="d0">2655593</data>
    </edge>
    <edge source="RUS" target="SGP">
      <data key="d0">458192</data>
    </edge>
    <edge source="RUS" target="SVK">
      <data key="d0">571465</data>
    </edge>
    <edge source="RUS" target="VNM">
      <data key="d0">3695263</data>
    </edge>
    <edge source="RUS" target="SVN">
      <data key="d0">121813</data>
    </edge>
    <edge source="RUS" target="ESP">
      <data key="d0">248498</data>
    </edge>
    <edge source="RUS" target="CHE">
      <data key="d0">67922514</data>
    </edge>
    <edge source="RUS" target="THA">
      <data key="d0">42049</data>
    </edge>
    <edge source="RUS" target="TUR">
      <data key="d0">2890305</data>
    </edge>
    <edge source="RUS" target="UKR">
      <data key="d0">133684231</data>
    </edge>
    <edge source="RUS" target="MKD">
      <data key="d0">14051</data>
    </edge>
    <edge source="RUS" target="EGY">
      <data key="d0">92583</data>
    </edge>
    <edge source="RUS" target="GBR">
      <data key="d0">1064098</data>
    </edge>
    <edge source="RUS" target="USA">
      <data key="d0">547416</data>
    </edge>
    <edge source="RUS" target="BFA">
      <data key="d0">633600</data>
    </edge>
    <edge source="RUS" target="URY">
      <data key="d0">331000</data>
    </edge>
    <edge source="IND" target="ALB">
      <data key="d0">511241</data>
    </edge>
    <edge source="IND" target="DZA">
      <data key="d0">55509132</data>
    </edge>
    <edge source="IND" target="AZE">
      <data key="d0">6695074</data>
    </edge>
    <edge source="IND" target="ARG">
      <data key="d0">12323392</data>
    </edge>
    <edge source="IND" target="AUS">
      <data key="d0">151533454</data>
    </edge>
    <edge source="IND" target="AUT">
      <data key="d0">20167315</data>
    </edge>
    <edge source="IND" target="ARM">
      <data key="d0">609920</data>
    </edge>
    <edge source="IND" target="BEL">
      <data key="d0">93741632</data>
    </edge>
    <edge source="IND" target="BOL">
      <data key="d0">9778024</data>
    </edge>
    <edge source="IND" target="BWA">
      <data key="d0">28265676</data>
    </edge>
    <edge source="IND" target="BRA">
      <data key="d0">203848551</data>
    </edge>
    <edge source="IND" target="BGR">
      <data key="d0">6703445</data>
    </edge>
    <edge source="IND" target="BDI">
      <data key="d0">12115270</data>
    </edge>
    <edge source="IND" target="BLR">
      <data key="d0">13659278</data>
    </edge>
    <edge source="IND" target="KHM">
      <data key="d0">28131782</data>
    </edge>
    <edge source="IND" target="CMR">
      <data key="d0">31921141</data>
    </edge>
    <edge source="IND" target="CAN">
      <data key="d0">180393806</data>
    </edge>
    <edge source="IND" target="CAF">
      <data key="d0">4394412</data>
    </edge>
    <edge source="IND" target="LKA">
      <data key="d0">146953157</data>
    </edge>
    <edge source="IND" target="CHL">
      <data key="d0">33186831</data>
    </edge>
    <edge source="IND" target="CHN">
      <data key="d0">119599337</data>
    </edge>
    <edge source="IND" target="COL">
      <data key="d0">46407699</data>
    </edge>
    <edge source="IND" target="CRI">
      <data key="d0">12795617</data>
    </edge>
    <edge source="IND" target="HRV">
      <data key="d0">13760675</data>
    </edge>
    <edge source="IND" target="CZE">
      <data key="d0">18682069</data>
    </edge>
    <edge source="IND" target="BEN">
      <data key="d0">52032395</data>
    </edge>
    <edge source="IND" target="DNK">
      <data key="d0">30441141</data>
    </edge>
    <edge source="IND" target="ECU">
      <data key="d0">11895903</data>
    </edge>
    <edge source="IND" target="SLV">
      <data key="d0">9058287</data>
    </edge>
    <edge source="IND" target="ETH">
      <data key="d0">74394606</data>
    </edge>
    <edge source="IND" target="EST">
      <data key="d0">1481235</data>
    </edge>
    <edge source="IND" target="FIN">
      <data key="d0">18138905</data>
    </edge>
    <edge source="IND" target="FRA">
      <data key="d0">142094484</data>
    </edge>
    <edge source="IND" target="GEO">
      <data key="d0">6818179</data>
    </edge>
    <edge source="IND" target="GMB">
      <data key="d0">2438596</data>
    </edge>
    <edge source="IND" target="DEU">
      <data key="d0">269030755</data>
    </edge>
    <edge source="IND" target="GHA">
      <data key="d0">161693980</data>
    </edge>
    <edge source="IND" target="GRC">
      <data key="d0">6942363</data>
    </edge>
    <edge source="IND" target="GTM">
      <data key="d0">17384999</data>
    </edge>
    <edge source="IND" target="HND">
      <data key="d0">10365589</data>
    </edge>
    <edge source="IND" target="HKG">
      <data key="d0">33343099</data>
    </edge>
    <edge source="IND" target="HUN">
      <data key="d0">44608388</data>
    </edge>
    <edge source="IND" target="IDN">
      <data key="d0">40241277</data>
    </edge>
    <edge source="IND" target="IRL">
      <data key="d0">45107589</data>
    </edge>
    <edge source="IND" target="ISR">
      <data key="d0">33605909</data>
    </edge>
    <edge source="IND" target="ITA">
      <data key="d0">74772016</data>
    </edge>
    <edge source="IND" target="CIV">
      <data key="d0">17140068</data>
    </edge>
    <edge source="IND" target="JAM">
      <data key="d0">13900868</data>
    </edge>
    <edge source="IND" target="JPN">
      <data key="d0">99922743</data>
    </edge>
    <edge source="IND" target="KAZ">
      <data key="d0">51425563</data>
    </edge>
    <edge source="IND" target="JOR">
      <data key="d0">38541710</data>
    </edge>
    <edge source="IND" target="KOR">
      <data key="d0">46161544</data>
    </edge>
    <edge source="IND" target="KGZ">
      <data key="d0">6673497</data>
    </edge>
    <edge source="IND" target="LBN">
      <data key="d0">5028864</data>
    </edge>
    <edge source="IND" target="LVA">
      <data key="d0">8234800</data>
    </edge>
    <edge source="IND" target="LTU">
      <data key="d0">8787132</data>
    </edge>
    <edge source="IND" target="MDG">
      <data key="d0">10866101</data>
    </edge>
    <edge source="IND" target="MWI">
      <data key="d0">46444945</data>
    </edge>
    <edge source="IND" target="MYS">
      <data key="d0">49359682</data>
    </edge>
    <edge source="IND" target="MRT">
      <data key="d0">3568134</data>
    </edge>
    <edge source="IND" target="MUS">
      <data key="d0">30952828</data>
    </edge>
    <edge source="IND" target="MEX">
      <data key="d0">69961637</data>
    </edge>
    <edge source="IND" target="MDA">
      <data key="d0">4647003</data>
    </edge>
    <edge source="IND" target="MAR">
      <data key="d0">28425887</data>
    </edge>
    <edge source="IND" target="MOZ">
      <data key="d0">47180156</data>
    </edge>
    <edge source="IND" target="OMN">
      <data key="d0">8709036</data>
    </edge>
    <edge source="IND" target="NAM">
      <data key="d0">19341865</data>
    </edge>
    <edge source="IND" target="NLD">
      <data key="d0">183165210</data>
    </edge>
    <edge source="IND" target="NZL">
      <data key="d0">35670231</data>
    </edge>
    <edge source="IND" target="NIC">
      <data key="d0">7508456</data>
    </edge>
    <edge source="IND" target="NER">
      <data key="d0">21054172</data>
    </edge>
    <edge source="IND" target="NOR">
      <data key="d0">1694742</data>
    </edge>
    <edge source="IND" target="PAK">
      <data key="d0">40691198</data>
    </edge>
    <edge source="IND" target="PAN">
      <data key="d0">14093673</data>
    </edge>
    <edge source="IND" target="PRY">
      <data key="d0">4549303</data>
    </edge>
    <edge source="IND" target="PER">
      <data key="d0">27430151</data>
    </edge>
    <edge source="IND" target="PHL">
      <data key="d0">108613063</data>
    </edge>
    <edge source="IND" target="POL">
      <data key="d0">21579493</data>
    </edge>
    <edge source="IND" target="PRT">
      <data key="d0">14817217</data>
    </edge>
    <edge source="IND" target="ROU">
      <data key="d0">33008123</data>
    </edge>
    <edge source="IND" target="RUS">
      <data key="d0">490931784</data>
    </edge>
    <edge source="IND" target="SAU">
      <data key="d0">20581765</data>
    </edge>
    <edge source="IND" target="SEN">
      <data key="d0">13560318</data>
    </edge>
    <edge source="IND" target="SRB">
      <data key="d0">7085794</data>
    </edge>
    <edge source="IND" target="SGP">
      <data key="d0">91685193</data>
    </edge>
    <edge source="IND" target="SVK">
      <data key="d0">8580662</data>
    </edge>
    <edge source="IND" target="VNM">
      <data key="d0">174953233</data>
    </edge>
    <edge source="IND" target="SVN">
      <data key="d0">43846038</data>
    </edge>
    <edge source="IND" target="ZAF">
      <data key="d0">315593049</data>
    </edge>
    <edge source="IND" target="ZWE">
      <data key="d0">58311392</data>
    </edge>
    <edge source="IND" target="ESP">
      <data key="d0">74204315</data>
    </edge>
    <edge source="IND" target="SWE">
      <data key="d0">9808711</data>
    </edge>
    <edge source="IND" target="CHE">
      <data key="d0">28813165</data>
    </edge>
    <edge source="IND" target="THA">
      <data key="d0">96244437</data>
    </edge>
    <edge source="IND" target="TGO">
      <data key="d0">21823582</data>
    </edge>
    <edge source="IND" target="ARE">
      <data key="d0">52540923</data>
    </edge>
    <edge source="IND" target="TUN">
      <data key="d0">5303251</data>
    </edge>
    <edge source="IND" target="TUR">
      <data key="d0">107597559</data>
    </edge>
    <edge source="IND" target="UGA">
      <data key="d0">99212555</data>
    </edge>
    <edge source="IND" target="UKR">
      <data key="d0">165268082</data>
    </edge>
    <edge source="IND" target="MKD">
      <data key="d0">2785902</data>
    </edge>
    <edge source="IND" target="EGY">
      <data key="d0">53825336</data>
    </edge>
    <edge source="IND" target="GBR">
      <data key="d0">395116509</data>
    </edge>
    <edge source="IND" target="TZA">
      <data key="d0">114993143</data>
    </edge>
    <edge source="IND" target="USA">
      <data key="d0">3137276003</data>
    </edge>
    <edge source="IND" target="BFA">
      <data key="d0">23711214</data>
    </edge>
    <edge source="IND" target="URY">
      <data key="d0">5830289</data>
    </edge>
    <edge source="SGP" target="ARG">
      <data key="d0">5033486</data>
    </edge>
    <edge source="SGP" target="AUS">
      <data key="d0">132798585</data>
    </edge>
    <edge source="SGP" target="AUT">
      <data key="d0">2316031</data>
    </edge>
    <edge source="SGP" target="BEL">
      <data key="d0">1001261587</data>
    </edge>
    <edge source="SGP" target="BRA">
      <data key="d0">73320680</data>
    </edge>
    <edge source="SGP" target="BGR">
      <data key="d0">29777</data>
    </edge>
    <edge source="SGP" target="KHM">
      <data key="d0">6680570</data>
    </edge>
    <edge source="SGP" target="CAN">
      <data key="d0">120210825</data>
    </edge>
    <edge source="SGP" target="LKA">
      <data key="d0">10963652</data>
    </edge>
    <edge source="SGP" target="CHN">
      <data key="d0">101408930</data>
    </edge>
    <edge source="SGP" target="COL">
      <data key="d0">844003</data>
    </edge>
    <edge source="SGP" target="HRV">
      <data key="d0">40357</data>
    </edge>
    <edge source="SGP" target="BEN">
      <data key="d0">25278</data>
    </edge>
    <edge source="SGP" target="DNK">
      <data key="d0">11521</data>
    </edge>
    <edge source="SGP" target="ECU">
      <data key="d0">647304</data>
    </edge>
    <edge source="SGP" target="FIN">
      <data key="d0">33371</data>
    </edge>
    <edge source="SGP" target="FRA">
      <data key="d0">1614781037</data>
    </edge>
    <edge source="SGP" target="GEO">
      <data key="d0">14698</data>
    </edge>
    <edge source="SGP" target="DEU">
      <data key="d0">12226650</data>
    </edge>
    <edge source="SGP" target="GRC">
      <data key="d0">1355760</data>
    </edge>
    <edge source="SGP" target="HKG">
      <data key="d0">86250327</data>
    </edge>
    <edge source="SGP" target="HUN">
      <data key="d0">203556396</data>
    </edge>
    <edge source="SGP" target="IDN">
      <data key="d0">116644281</data>
    </edge>
    <edge source="SGP" target="IRL">
      <data key="d0">1819958</data>
    </edge>
    <edge source="SGP" target="ISR">
      <data key="d0">2753760</data>
    </edge>
    <edge source="SGP" target="ITA">
      <data key="d0">3580842</data>
    </edge>
    <edge source="SGP" target="JAM">
      <data key="d0">31491</data>
    </edge>
    <edge source="SGP" target="JPN">
      <data key="d0">1205680235</data>
    </edge>
    <edge source="SGP" target="JOR">
      <data key="d0">353667</data>
    </edge>
    <edge source="SGP" target="KOR">
      <data key="d0">98559887</data>
    </edge>
    <edge source="SGP" target="LVA">
      <data key="d0">558636</data>
    </edge>
    <edge source="SGP" target="MYS">
      <data key="d0">160138024</data>
    </edge>
    <edge source="SGP" target="MUS">
      <data key="d0">252752</data>
    </edge>
    <edge source="SGP" target="MEX">
      <data key="d0">70128310</data>
    </edge>
    <edge source="SGP" target="MAR">
      <data key="d0">44404</data>
    </edge>
    <edge source="SGP" target="MOZ">
      <data key="d0">50349</data>
    </edge>
    <edge source="SGP" target="OMN">
      <data key="d0">856326</data>
    </edge>
    <edge source="SGP" target="NLD">
      <data key="d0">823586629</data>
    </edge>
    <edge source="SGP" target="NZL">
      <data key="d0">12177548</data>
    </edge>
    <edge source="SGP" target="NOR">
      <data key="d0">322058</data>
    </edge>
    <edge source="SGP" target="PAK">
      <data key="d0">21740965</data>
    </edge>
    <edge source="SGP" target="PRY">
      <data key="d0">26847</data>
    </edge>
    <edge source="SGP" target="PER">
      <data key="d0">73620</data>
    </edge>
    <edge source="SGP" target="PHL">
      <data key="d0">71749305</data>
    </edge>
    <edge source="SGP" target="PRT">
      <data key="d0">2176086</data>
    </edge>
    <edge source="SGP" target="RUS">
      <data key="d0">376870</data>
    </edge>
    <edge source="SGP" target="SAU">
      <data key="d0">11359592</data>
    </edge>
    <edge source="SGP" target="IND">
      <data key="d0">54468940</data>
    </edge>
    <edge source="SGP" target="VNM">
      <data key="d0">129283188</data>
    </edge>
    <edge source="SGP" target="ZAF">
      <data key="d0">428911</data>
    </edge>
    <edge source="SGP" target="ESP">
      <data key="d0">45232028</data>
    </edge>
    <edge source="SGP" target="SWE">
      <data key="d0">1143730</data>
    </edge>
    <edge source="SGP" target="CHE">
      <data key="d0">52229772</data>
    </edge>
    <edge source="SGP" target="THA">
      <data key="d0">150046159</data>
    </edge>
    <edge source="SGP" target="ARE">
      <data key="d0">6752728</data>
    </edge>
    <edge source="SGP" target="TUN">
      <data key="d0">51168</data>
    </edge>
    <edge source="SGP" target="TUR">
      <data key="d0">5651964</data>
    </edge>
    <edge source="SGP" target="UKR">
      <data key="d0">54262</data>
    </edge>
    <edge source="SGP" target="EGY">
      <data key="d0">528312</data>
    </edge>
    <edge source="SGP" target="GBR">
      <data key="d0">716639736</data>
    </edge>
    <edge source="SGP" target="USA">
      <data key="d0">1828254047</data>
    </edge>
    <edge source="SGP" target="URY">
      <data key="d0">689080</data>
    </edge>
    <edge source="SVN" target="ALB">
      <data key="d0">11520590</data>
    </edge>
    <edge source="SVN" target="DZA">
      <data key="d0">92404</data>
    </edge>
    <edge source="SVN" target="AZE">
      <data key="d0">6872938</data>
    </edge>
    <edge source="SVN" target="ARG">
      <data key="d0">107225</data>
    </edge>
    <edge source="SVN" target="AUS">
      <data key="d0">8435245</data>
    </edge>
    <edge source="SVN" target="AUT">
      <data key="d0">21025991</data>
    </edge>
    <edge source="SVN" target="ARM">
      <data key="d0">4541122</data>
    </edge>
    <edge source="SVN" target="BEL">
      <data key="d0">21134280</data>
    </edge>
    <edge source="SVN" target="BRA">
      <data key="d0">7146396</data>
    </edge>
    <edge source="SVN" target="BGR">
      <data key="d0">46989476</data>
    </edge>
    <edge source="SVN" target="BLR">
      <data key="d0">13303852</data>
    </edge>
    <edge source="SVN" target="KHM">
      <data key="d0">26336</data>
    </edge>
    <edge source="SVN" target="CMR">
      <data key="d0">1451284</data>
    </edge>
    <edge source="SVN" target="CAN">
      <data key="d0">39025459</data>
    </edge>
    <edge source="SVN" target="CHL">
      <data key="d0">2049453</data>
    </edge>
    <edge source="SVN" target="CHN">
      <data key="d0">3004792</data>
    </edge>
    <edge source="SVN" target="COL">
      <data key="d0">290157</data>
    </edge>
    <edge source="SVN" target="HRV">
      <data key="d0">125869218</data>
    </edge>
    <edge source="SVN" target="CZE">
      <data key="d0">140388995</data>
    </edge>
    <edge source="SVN" target="DNK">
      <data key="d0">23010789</data>
    </edge>
    <edge source="SVN" target="ECU">
      <data key="d0">721007</data>
    </edge>
    <edge source="SVN" target="EST">
      <data key="d0">12667613</data>
    </edge>
    <edge source="SVN" target="FIN">
      <data key="d0">6208780</data>
    </edge>
    <edge source="SVN" target="FRA">
      <data key="d0">68463938</data>
    </edge>
    <edge source="SVN" target="GEO">
      <data key="d0">7099917</data>
    </edge>
    <edge source="SVN" target="DEU">
      <data key="d0">215230958</data>
    </edge>
    <edge source="SVN" target="GHA">
      <data key="d0">5238657</data>
    </edge>
    <edge source="SVN" target="GRC">
      <data key="d0">9705548</data>
    </edge>
    <edge source="SVN" target="GTM">
      <data key="d0">50130</data>
    </edge>
    <edge source="SVN" target="HKG">
      <data key="d0">2530434</data>
    </edge>
    <edge source="SVN" target="HUN">
      <data key="d0">92489904</data>
    </edge>
    <edge source="SVN" target="IDN">
      <data key="d0">2445621</data>
    </edge>
    <edge source="SVN" target="IRL">
      <data key="d0">8788735</data>
    </edge>
    <edge source="SVN" target="ISR">
      <data key="d0">1066895</data>
    </edge>
    <edge source="SVN" target="ITA">
      <data key="d0">39414541</data>
    </edge>
    <edge source="SVN" target="CIV">
      <data key="d0">46756</data>
    </edge>
    <edge source="SVN" target="JPN">
      <data key="d0">7469508</data>
    </edge>
    <edge source="SVN" target="KAZ">
      <data key="d0">46757849</data>
    </edge>
    <edge source="SVN" target="JOR">
      <data key="d0">2633351</data>
    </edge>
    <edge source="SVN" target="KOR">
      <data key="d0">3019648</data>
    </edge>
    <edge source="SVN" target="KGZ">
      <data key="d0">6473227</data>
    </edge>
    <edge source="SVN" target="LBN">
      <data key="d0">217563</data>
    </edge>
    <edge source="SVN" target="LVA">
      <data key="d0">15141879</data>
    </edge>
    <edge source="SVN" target="LTU">
      <data key="d0">46207760</data>
    </edge>
    <edge source="SVN" target="MYS">
      <data key="d0">2486936</data>
    </edge>
    <edge source="SVN" target="MEX">
      <data key="d0">2716988</data>
    </edge>
    <edge source="SVN" target="MDA">
      <data key="d0">9925525</data>
    </edge>
    <edge source="SVN" target="MAR">
      <data key="d0">46607</data>
    </edge>
    <edge source="SVN" target="MOZ">
      <data key="d0">72399</data>
    </edge>
    <edge source="SVN" target="NLD">
      <data key="d0">23135423</data>
    </edge>
    <edge source="SVN" target="PAK">
      <data key="d0">193516</data>
    </edge>
    <edge source="SVN" target="PAN">
      <data key="d0">1120426</data>
    </edge>
    <edge source="SVN" target="PHL">
      <data key="d0">1109133</data>
    </edge>
    <edge source="SVN" target="POL">
      <data key="d0">231547223</data>
    </edge>
    <edge source="SVN" target="PRT">
      <data key="d0">12863253</data>
    </edge>
    <edge source="SVN" target="ROU">
      <data key="d0">83914356</data>
    </edge>
    <edge source="SVN" target="RUS">
      <data key="d0">542483325</data>
    </edge>
    <edge source="SVN" target="SAU">
      <data key="d0">285696</data>
    </edge>
    <edge source="SVN" target="SRB">
      <data key="d0">129549755</data>
    </edge>
    <edge source="SVN" target="IND">
      <data key="d0">6671819</data>
    </edge>
    <edge source="SVN" target="SGP">
      <data key="d0">560922</data>
    </edge>
    <edge source="SVN" target="SVK">
      <data key="d0">46484082</data>
    </edge>
    <edge source="SVN" target="VNM">
      <data key="d0">1023705</data>
    </edge>
    <edge source="SVN" target="ZAF">
      <data key="d0">9072340</data>
    </edge>
    <edge source="SVN" target="ESP">
      <data key="d0">22950402</data>
    </edge>
    <edge source="SVN" target="SWE">
      <data key="d0">6064422</data>
    </edge>
    <edge source="SVN" target="CHE">
      <data key="d0">26966007</data>
    </edge>
    <edge source="SVN" target="THA">
      <data key="d0">7348015</data>
    </edge>
    <edge source="SVN" target="ARE">
      <data key="d0">976877</data>
    </edge>
    <edge source="SVN" target="TUR">
      <data key="d0">2091280</data>
    </edge>
    <edge source="SVN" target="UKR">
      <data key="d0">140376913</data>
    </edge>
    <edge source="SVN" target="MKD">
      <data key="d0">32921670</data>
    </edge>
    <edge source="SVN" target="EGY">
      <data key="d0">519822</data>
    </edge>
    <edge source="SVN" target="GBR">
      <data key="d0">58400407</data>
    </edge>
    <edge source="SVN" target="USA">
      <data key="d0">59644727</data>
    </edge>
    <edge source="ZAF" target="AZE">
      <data key="d0">18866</data>
    </edge>
    <edge source="ZAF" target="ARG">
      <data key="d0">851083</data>
    </edge>
    <edge source="ZAF" target="AUS">
      <data key="d0">11073343</data>
    </edge>
    <edge source="ZAF" target="AUT">
      <data key="d0">27289</data>
    </edge>
    <edge source="ZAF" target="BEL">
      <data key="d0">1370568</data>
    </edge>
    <edge source="ZAF" target="BWA">
      <data key="d0">85008935</data>
    </edge>
    <edge source="ZAF" target="BRA">
      <data key="d0">612976</data>
    </edge>
    <edge source="ZAF" target="BGR">
      <data key="d0">304363</data>
    </edge>
    <edge source="ZAF" target="BDI">
      <data key="d0">332402</data>
    </edge>
    <edge source="ZAF" target="CMR">
      <data key="d0">296859</data>
    </edge>
    <edge source="ZAF" target="CAN">
      <data key="d0">1235051</data>
    </edge>
    <edge source="ZAF" target="CAF">
      <data key="d0">50577</data>
    </edge>
    <edge source="ZAF" target="CHL">
      <data key="d0">220956</data>
    </edge>
    <edge source="ZAF" target="CHN">
      <data key="d0">1257181</data>
    </edge>
    <edge source="ZAF" target="COL">
      <data key="d0">106390</data>
    </edge>
    <edge source="ZAF" target="HRV">
      <data key="d0">13446</data>
    </edge>
    <edge source="ZAF" target="CZE">
      <data key="d0">17145</data>
    </edge>
    <edge source="ZAF" target="BEN">
      <data key="d0">32735</data>
    </edge>
    <edge source="ZAF" target="DNK">
      <data key="d0">125067</data>
    </edge>
    <edge source="ZAF" target="ECU">
      <data key="d0">27692</data>
    </edge>
    <edge source="ZAF" target="SLV">
      <data key="d0">31775</data>
    </edge>
    <edge source="ZAF" target="ETH">
      <data key="d0">2526015</data>
    </edge>
    <edge source="ZAF" target="EST">
      <data key="d0">880251</data>
    </edge>
    <edge source="ZAF" target="FRA">
      <data key="d0">3723368</data>
    </edge>
    <edge source="ZAF" target="GEO">
      <data key="d0">55305</data>
    </edge>
    <edge source="ZAF" target="DEU">
      <data key="d0">5776801</data>
    </edge>
    <edge source="ZAF" target="GHA">
      <data key="d0">5136349</data>
    </edge>
    <edge source="ZAF" target="GRC">
      <data key="d0">20374</data>
    </edge>
    <edge source="ZAF" target="HKG">
      <data key="d0">16811549</data>
    </edge>
    <edge source="ZAF" target="IDN">
      <data key="d0">754121</data>
    </edge>
    <edge source="ZAF" target="IRL">
      <data key="d0">168383</data>
    </edge>
    <edge source="ZAF" target="ISR">
      <data key="d0">591581</data>
    </edge>
    <edge source="ZAF" target="ITA">
      <data key="d0">272867</data>
    </edge>
    <edge source="ZAF" target="CIV">
      <data key="d0">1004901</data>
    </edge>
    <edge source="ZAF" target="JPN">
      <data key="d0">35310</data>
    </edge>
    <edge source="ZAF" target="KAZ">
      <data key="d0">214383</data>
    </edge>
    <edge source="ZAF" target="JOR">
      <data key="d0">231259</data>
    </edge>
    <edge source="ZAF" target="KOR">
      <data key="d0">186241</data>
    </edge>
    <edge source="ZAF" target="LBN">
      <data key="d0">206471</data>
    </edge>
    <edge source="ZAF" target="MDG">
      <data key="d0">1669709</data>
    </edge>
    <edge source="ZAF" target="MWI">
      <data key="d0">6727926</data>
    </edge>
    <edge source="ZAF" target="MYS">
      <data key="d0">643230</data>
    </edge>
    <edge source="ZAF" target="MRT">
      <data key="d0">56142</data>
    </edge>
    <edge source="ZAF" target="MUS">
      <data key="d0">10923724</data>
    </edge>
    <edge source="ZAF" target="MEX">
      <data key="d0">55694</data>
    </edge>
    <edge source="ZAF" target="MAR">
      <data key="d0">63360</data>
    </edge>
    <edge source="ZAF" target="MOZ">
      <data key="d0">4844587</data>
    </edge>
    <edge source="ZAF" target="OMN">
      <data key="d0">162995</data>
    </edge>
    <edge source="ZAF" target="NAM">
      <data key="d0">128650817</data>
    </edge>
    <edge source="ZAF" target="NLD">
      <data key="d0">1875605</data>
    </edge>
    <edge source="ZAF" target="NZL">
      <data key="d0">78509</data>
    </edge>
    <edge source="ZAF" target="NIC">
      <data key="d0">83218</data>
    </edge>
    <edge source="ZAF" target="NER">
      <data key="d0">248905</data>
    </edge>
    <edge source="ZAF" target="NOR">
      <data key="d0">20727</data>
    </edge>
    <edge source="ZAF" target="PAK">
      <data key="d0">98017</data>
    </edge>
    <edge source="ZAF" target="PAN">
      <data key="d0">271731</data>
    </edge>
    <edge source="ZAF" target="PRY">
      <data key="d0">24449</data>
    </edge>
    <edge source="ZAF" target="PER">
      <data key="d0">197335</data>
    </edge>
    <edge source="ZAF" target="PHL">
      <data key="d0">507797</data>
    </edge>
    <edge source="ZAF" target="POL">
      <data key="d0">24065</data>
    </edge>
    <edge source="ZAF" target="PRT">
      <data key="d0">420888</data>
    </edge>
    <edge source="ZAF" target="ROU">
      <data key="d0">150676</data>
    </edge>
    <edge source="ZAF" target="SAU">
      <data key="d0">1797927</data>
    </edge>
    <edge source="ZAF" target="SEN">
      <data key="d0">357585</data>
    </edge>
    <edge source="ZAF" target="IND">
      <data key="d0">3462026</data>
    </edge>
    <edge source="ZAF" target="SGP">
      <data key="d0">212303</data>
    </edge>
    <edge source="ZAF" target="SVK">
      <data key="d0">185908</data>
    </edge>
    <edge source="ZAF" target="VNM">
      <data key="d0">469829</data>
    </edge>
    <edge source="ZAF" target="ZWE">
      <data key="d0">21387965</data>
    </edge>
    <edge source="ZAF" target="ESP">
      <data key="d0">1456431</data>
    </edge>
    <edge source="ZAF" target="SWE">
      <data key="d0">4182895</data>
    </edge>
    <edge source="ZAF" target="CHE">
      <data key="d0">33750</data>
    </edge>
    <edge source="ZAF" target="THA">
      <data key="d0">232406</data>
    </edge>
    <edge source="ZAF" target="TGO">
      <data key="d0">97776</data>
    </edge>
    <edge source="ZAF" target="ARE">
      <data key="d0">1042719</data>
    </edge>
    <edge source="ZAF" target="TUN">
      <data key="d0">75904</data>
    </edge>
    <edge source="ZAF" target="TUR">
      <data key="d0">287860</data>
    </edge>
    <edge source="ZAF" target="UGA">
      <data key="d0">4476787</data>
    </edge>
    <edge source="ZAF" target="UKR">
      <data key="d0">213320</data>
    </edge>
    <edge source="ZAF" target="EGY">
      <data key="d0">701930</data>
    </edge>
    <edge source="ZAF" target="GBR">
      <data key="d0">5905773</data>
    </edge>
    <edge source="ZAF" target="TZA">
      <data key="d0">2957005</data>
    </edge>
    <edge source="ZAF" target="USA">
      <data key="d0">25902504</data>
    </edge>
    <edge source="ZAF" target="BFA">
      <data key="d0">455954</data>
    </edge>
    <edge source="ZAF" target="URY">
      <data key="d0">28475</data>
    </edge>
    <edge source="ESP" target="ALB">
      <data key="d0">1360387</data>
    </edge>
    <edge source="ESP" target="DZA">
      <data key="d0">52990831</data>
    </edge>
    <edge source="ESP" target="AZE">
      <data key="d0">1581398</data>
    </edge>
    <edge source="ESP" target="ARG">
      <data key="d0">58287683</data>
    </edge>
    <edge source="ESP" target="AUS">
      <data key="d0">433293324</data>
    </edge>
    <edge source="ESP" target="AUT">
      <data key="d0">320169496</data>
    </edge>
    <edge source="ESP" target="ARM">
      <data key="d0">20583</data>
    </edge>
    <edge source="ESP" target="BEL">
      <data key="d0">121994973</data>
    </edge>
    <edge source="ESP" target="BOL">
      <data key="d0">1875933</data>
    </edge>
    <edge source="ESP" target="BRA">
      <data key="d0">118903338</data>
    </edge>
    <edge source="ESP" target="BGR">
      <data key="d0">18790034</data>
    </edge>
    <edge source="ESP" target="BDI">
      <data key="d0">16816</data>
    </edge>
    <edge source="ESP" target="BLR">
      <data key="d0">2144685</data>
    </edge>
    <edge source="ESP" target="KHM">
      <data key="d0">638465</data>
    </edge>
    <edge source="ESP" target="CMR">
      <data key="d0">409421</data>
    </edge>
    <edge source="ESP" target="CAN">
      <data key="d0">487667974</data>
    </edge>
    <edge source="ESP" target="CAF">
      <data key="d0">57504</data>
    </edge>
    <edge source="ESP" target="LKA">
      <data key="d0">1252271</data>
    </edge>
    <edge source="ESP" target="CHL">
      <data key="d0">42688421</data>
    </edge>
    <edge source="ESP" target="CHN">
      <data key="d0">253052939</data>
    </edge>
    <edge source="ESP" target="COL">
      <data key="d0">39277846</data>
    </edge>
    <edge source="ESP" target="CRI">
      <data key="d0">6467282</data>
    </edge>
    <edge source="ESP" target="HRV">
      <data key="d0">9715317</data>
    </edge>
    <edge source="ESP" target="CZE">
      <data key="d0">111384023</data>
    </edge>
    <edge source="ESP" target="BEN">
      <data key="d0">184315</data>
    </edge>
    <edge source="ESP" target="DNK">
      <data key="d0">82744674</data>
    </edge>
    <edge source="ESP" target="ECU">
      <data key="d0">8396085</data>
    </edge>
    <edge source="ESP" target="SLV">
      <data key="d0">4384575</data>
    </edge>
    <edge source="ESP" target="ETH">
      <data key="d0">63500</data>
    </edge>
    <edge source="ESP" target="EST">
      <data key="d0">640808</data>
    </edge>
    <edge source="ESP" target="FIN">
      <data key="d0">38296807</data>
    </edge>
    <edge source="ESP" target="FRA">
      <data key="d0">1452695181</data>
    </edge>
    <edge source="ESP" target="GEO">
      <data key="d0">1467414</data>
    </edge>
    <edge source="ESP" target="PSE">
      <data key="d0">13898</data>
    </edge>
    <edge source="ESP" target="DEU">
      <data key="d0">1170460413</data>
    </edge>
    <edge source="ESP" target="GHA">
      <data key="d0">1245263</data>
    </edge>
    <edge source="ESP" target="GRC">
      <data key="d0">134950833</data>
    </edge>
    <edge source="ESP" target="GTM">
      <data key="d0">16519232</data>
    </edge>
    <edge source="ESP" target="HND">
      <data key="d0">8696372</data>
    </edge>
    <edge source="ESP" target="HKG">
      <data key="d0">31773654</data>
    </edge>
    <edge source="ESP" target="HUN">
      <data key="d0">224918452</data>
    </edge>
    <edge source="ESP" target="IDN">
      <data key="d0">13427409</data>
    </edge>
    <edge source="ESP" target="IRL">
      <data key="d0">77091712</data>
    </edge>
    <edge source="ESP" target="ISR">
      <data key="d0">56528435</data>
    </edge>
    <edge source="ESP" target="ITA">
      <data key="d0">1171067232</data>
    </edge>
    <edge source="ESP" target="CIV">
      <data key="d0">897569</data>
    </edge>
    <edge source="ESP" target="JAM">
      <data key="d0">62284</data>
    </edge>
    <edge source="ESP" target="JPN">
      <data key="d0">507057841</data>
    </edge>
    <edge source="ESP" target="KAZ">
      <data key="d0">6418823</data>
    </edge>
    <edge source="ESP" target="JOR">
      <data key="d0">26357603</data>
    </edge>
    <edge source="ESP" target="KOR">
      <data key="d0">124806284</data>
    </edge>
    <edge source="ESP" target="KGZ">
      <data key="d0">244226</data>
    </edge>
    <edge source="ESP" target="LBN">
      <data key="d0">11646777</data>
    </edge>
    <edge source="ESP" target="LVA">
      <data key="d0">1208925</data>
    </edge>
    <edge source="ESP" target="LTU">
      <data key="d0">2804881</data>
    </edge>
    <edge source="ESP" target="MDG">
      <data key="d0">150072</data>
    </edge>
    <edge source="ESP" target="MWI">
      <data key="d0">45724</data>
    </edge>
    <edge source="ESP" target="MYS">
      <data key="d0">26608534</data>
    </edge>
    <edge source="ESP" target="MRT">
      <data key="d0">161850</data>
    </edge>
    <edge source="ESP" target="MUS">
      <data key="d0">470115</data>
    </edge>
    <edge source="ESP" target="MEX">
      <data key="d0">106261995</data>
    </edge>
    <edge source="ESP" target="MDA">
      <data key="d0">298827</data>
    </edge>
    <edge source="ESP" target="MAR">
      <data key="d0">21899872</data>
    </edge>
    <edge source="ESP" target="MOZ">
      <data key="d0">407876</data>
    </edge>
    <edge source="ESP" target="OMN">
      <data key="d0">975013</data>
    </edge>
    <edge source="ESP" target="NAM">
      <data key="d0">21271</data>
    </edge>
    <edge source="ESP" target="NLD">
      <data key="d0">620125540</data>
    </edge>
    <edge source="ESP" target="NZL">
      <data key="d0">18216824</data>
    </edge>
    <edge source="ESP" target="NIC">
      <data key="d0">3616127</data>
    </edge>
    <edge source="ESP" target="NOR">
      <data key="d0">10045767</data>
    </edge>
    <edge source="ESP" target="PAK">
      <data key="d0">7446951</data>
    </edge>
    <edge source="ESP" target="PAN">
      <data key="d0">24757659</data>
    </edge>
    <edge source="ESP" target="PRY">
      <data key="d0">4756266</data>
    </edge>
    <edge source="ESP" target="PER">
      <data key="d0">10254796</data>
    </edge>
    <edge source="ESP" target="PHL">
      <data key="d0">20983513</data>
    </edge>
    <edge source="ESP" target="POL">
      <data key="d0">211468759</data>
    </edge>
    <edge source="ESP" target="PRT">
      <data key="d0">325722435</data>
    </edge>
    <edge source="ESP" target="ROU">
      <data key="d0">60485290</data>
    </edge>
    <edge source="ESP" target="RUS">
      <data key="d0">47229790</data>
    </edge>
    <edge source="ESP" target="SAU">
      <data key="d0">47890542</data>
    </edge>
    <edge source="ESP" target="SEN">
      <data key="d0">635766</data>
    </edge>
    <edge source="ESP" target="SRB">
      <data key="d0">2841768</data>
    </edge>
    <edge source="ESP" target="IND">
      <data key="d0">28651296</data>
    </edge>
    <edge source="ESP" target="SGP">
      <data key="d0">17272917</data>
    </edge>
    <edge source="ESP" target="SVK">
      <data key="d0">15297257</data>
    </edge>
    <edge source="ESP" target="VNM">
      <data key="d0">19470882</data>
    </edge>
    <edge source="ESP" target="SVN">
      <data key="d0">16498932</data>
    </edge>
    <edge source="ESP" target="ZAF">
      <data key="d0">67504480</data>
    </edge>
    <edge source="ESP" target="ZWE">
      <data key="d0">25515</data>
    </edge>
    <edge source="ESP" target="SWE">
      <data key="d0">99889771</data>
    </edge>
    <edge source="ESP" target="CHE">
      <data key="d0">1436212421</data>
    </edge>
    <edge source="ESP" target="THA">
      <data key="d0">25856494</data>
    </edge>
    <edge source="ESP" target="TGO">
      <data key="d0">15475</data>
    </edge>
    <edge source="ESP" target="ARE">
      <data key="d0">19485889</data>
    </edge>
    <edge source="ESP" target="TUN">
      <data key="d0">8523985</data>
    </edge>
    <edge source="ESP" target="TUR">
      <data key="d0">189592335</data>
    </edge>
    <edge source="ESP" target="UGA">
      <data key="d0">518201</data>
    </edge>
    <edge source="ESP" target="UKR">
      <data key="d0">9286416</data>
    </edge>
    <edge source="ESP" target="MKD">
      <data key="d0">1074948</data>
    </edge>
    <edge source="ESP" target="EGY">
      <data key="d0">36037262</data>
    </edge>
    <edge source="ESP" target="GBR">
      <data key="d0">838743524</data>
    </edge>
    <edge source="ESP" target="TZA">
      <data key="d0">951808</data>
    </edge>
    <edge source="ESP" target="USA">
      <data key="d0">793916751</data>
    </edge>
    <edge source="ESP" target="BFA">
      <data key="d0">267229</data>
    </edge>
    <edge source="ESP" target="URY">
      <data key="d0">3874872</data>
    </edge>
    <edge source="SWE" target="ALB">
      <data key="d0">103323</data>
    </edge>
    <edge source="SWE" target="ARG">
      <data key="d0">14303003</data>
    </edge>
    <edge source="SWE" target="AUS">
      <data key="d0">246357317</data>
    </edge>
    <edge source="SWE" target="AUT">
      <data key="d0">42995063</data>
    </edge>
    <edge source="SWE" target="BEL">
      <data key="d0">794364074</data>
    </edge>
    <edge source="SWE" target="BRA">
      <data key="d0">152040094</data>
    </edge>
    <edge source="SWE" target="BGR">
      <data key="d0">1591322</data>
    </edge>
    <edge source="SWE" target="BDI">
      <data key="d0">15646</data>
    </edge>
    <edge source="SWE" target="BLR">
      <data key="d0">342590</data>
    </edge>
    <edge source="SWE" target="KHM">
      <data key="d0">1017879</data>
    </edge>
    <edge source="SWE" target="CAN">
      <data key="d0">280503060</data>
    </edge>
    <edge source="SWE" target="LKA">
      <data key="d0">3147661</data>
    </edge>
    <edge source="SWE" target="CHL">
      <data key="d0">5605568</data>
    </edge>
    <edge source="SWE" target="CHN">
      <data key="d0">667807270</data>
    </edge>
    <edge source="SWE" target="COL">
      <data key="d0">22852096</data>
    </edge>
    <edge source="SWE" target="HRV">
      <data key="d0">993082</data>
    </edge>
    <edge source="SWE" target="CZE">
      <data key="d0">5894135</data>
    </edge>
    <edge source="SWE" target="DNK">
      <data key="d0">155143179</data>
    </edge>
    <edge source="SWE" target="ECU">
      <data key="d0">146719</data>
    </edge>
    <edge source="SWE" target="ETH">
      <data key="d0">1819075</data>
    </edge>
    <edge source="SWE" target="EST">
      <data key="d0">22367659</data>
    </edge>
    <edge source="SWE" target="FIN">
      <data key="d0">291283930</data>
    </edge>
    <edge source="SWE" target="FRA">
      <data key="d0">534461850</data>
    </edge>
    <edge source="SWE" target="GEO">
      <data key="d0">96090</data>
    </edge>
    <edge source="SWE" target="DEU">
      <data key="d0">1113669792</data>
    </edge>
    <edge source="SWE" target="GHA">
      <data key="d0">2725513</data>
    </edge>
    <edge source="SWE" target="GRC">
      <data key="d0">51934717</data>
    </edge>
    <edge source="SWE" target="GTM">
      <data key="d0">18008</data>
    </edge>
    <edge source="SWE" target="HND">
      <data key="d0">109818</data>
    </edge>
    <edge source="SWE" target="HKG">
      <data key="d0">11924065</data>
    </edge>
    <edge source="SWE" target="HUN">
      <data key="d0">184493997</data>
    </edge>
    <edge source="SWE" target="IDN">
      <data key="d0">8343037</data>
    </edge>
    <edge source="SWE" target="IRL">
      <data key="d0">59189173</data>
    </edge>
    <edge source="SWE" target="ISR">
      <data key="d0">19734546</data>
    </edge>
    <edge source="SWE" target="ITA">
      <data key="d0">212472243</data>
    </edge>
    <edge source="SWE" target="CIV">
      <data key="d0">30111</data>
    </edge>
    <edge source="SWE" target="JPN">
      <data key="d0">202975678</data>
    </edge>
    <edge source="SWE" target="JOR">
      <data key="d0">9995467</data>
    </edge>
    <edge source="SWE" target="KOR">
      <data key="d0">49306918</data>
    </edge>
    <edge source="SWE" target="LBN">
      <data key="d0">12658249</data>
    </edge>
    <edge source="SWE" target="LVA">
      <data key="d0">13501660</data>
    </edge>
    <edge source="SWE" target="LTU">
      <data key="d0">26325520</data>
    </edge>
    <edge source="SWE" target="MYS">
      <data key="d0">11697492</data>
    </edge>
    <edge source="SWE" target="MUS">
      <data key="d0">1096552</data>
    </edge>
    <edge source="SWE" target="MEX">
      <data key="d0">109230865</data>
    </edge>
    <edge source="SWE" target="MDA">
      <data key="d0">31440</data>
    </edge>
    <edge source="SWE" target="MAR">
      <data key="d0">662596</data>
    </edge>
    <edge source="SWE" target="OMN">
      <data key="d0">14318</data>
    </edge>
    <edge source="SWE" target="NLD">
      <data key="d0">30040573</data>
    </edge>
    <edge source="SWE" target="NZL">
      <data key="d0">11564501</data>
    </edge>
    <edge source="SWE" target="NIC">
      <data key="d0">109670</data>
    </edge>
    <edge source="SWE" target="NOR">
      <data key="d0">436654967</data>
    </edge>
    <edge source="SWE" target="PAK">
      <data key="d0">1916346</data>
    </edge>
    <edge source="SWE" target="PAN">
      <data key="d0">15271140</data>
    </edge>
    <edge source="SWE" target="PER">
      <data key="d0">3034892</data>
    </edge>
    <edge source="SWE" target="PHL">
      <data key="d0">11729818</data>
    </edge>
    <edge source="SWE" target="POL">
      <data key="d0">7960595</data>
    </edge>
    <edge source="SWE" target="PRT">
      <data key="d0">26113856</data>
    </edge>
    <edge source="SWE" target="ROU">
      <data key="d0">839573</data>
    </edge>
    <edge source="SWE" target="RUS">
      <data key="d0">2867213</data>
    </edge>
    <edge source="SWE" target="SAU">
      <data key="d0">133633396</data>
    </edge>
    <edge source="SWE" target="SRB">
      <data key="d0">439418</data>
    </edge>
    <edge source="SWE" target="IND">
      <data key="d0">6168236</data>
    </edge>
    <edge source="SWE" target="SGP">
      <data key="d0">3819851</data>
    </edge>
    <edge source="SWE" target="SVK">
      <data key="d0">1164450</data>
    </edge>
    <edge source="SWE" target="VNM">
      <data key="d0">24165922</data>
    </edge>
    <edge source="SWE" target="SVN">
      <data key="d0">1419806</data>
    </edge>
    <edge source="SWE" target="ZAF">
      <data key="d0">45339462</data>
    </edge>
    <edge source="SWE" target="ZWE">
      <data key="d0">22436</data>
    </edge>
    <edge source="SWE" target="ESP">
      <data key="d0">198463710</data>
    </edge>
    <edge source="SWE" target="CHE">
      <data key="d0">36365417</data>
    </edge>
    <edge source="SWE" target="THA">
      <data key="d0">22164998</data>
    </edge>
    <edge source="SWE" target="ARE">
      <data key="d0">52988612</data>
    </edge>
    <edge source="SWE" target="TUN">
      <data key="d0">288271</data>
    </edge>
    <edge source="SWE" target="TUR">
      <data key="d0">130024029</data>
    </edge>
    <edge source="SWE" target="UGA">
      <data key="d0">130039</data>
    </edge>
    <edge source="SWE" target="UKR">
      <data key="d0">1086810</data>
    </edge>
    <edge source="SWE" target="MKD">
      <data key="d0">720899</data>
    </edge>
    <edge source="SWE" target="EGY">
      <data key="d0">14588470</data>
    </edge>
    <edge source="SWE" target="GBR">
      <data key="d0">577176022</data>
    </edge>
    <edge source="SWE" target="TZA">
      <data key="d0">163103</data>
    </edge>
    <edge source="SWE" target="USA">
      <data key="d0">1196673884</data>
    </edge>
    <edge source="SWE" target="URY">
      <data key="d0">747911</data>
    </edge>
    <edge source="CHE" target="ALB">
      <data key="d0">23255282</data>
    </edge>
    <edge source="CHE" target="DZA">
      <data key="d0">269455224</data>
    </edge>
    <edge source="CHE" target="AZE">
      <data key="d0">19062972</data>
    </edge>
    <edge source="CHE" target="ARG">
      <data key="d0">168074727</data>
    </edge>
    <edge source="CHE" target="AUS">
      <data key="d0">1377866312</data>
    </edge>
    <edge source="CHE" target="AUT">
      <data key="d0">2165619894</data>
    </edge>
    <edge source="CHE" target="ARM">
      <data key="d0">10286239</data>
    </edge>
    <edge source="CHE" target="BEL">
      <data key="d0">2514935757</data>
    </edge>
    <edge source="CHE" target="BOL">
      <data key="d0">3410474</data>
    </edge>
    <edge source="CHE" target="BWA">
      <data key="d0">98275</data>
    </edge>
    <edge source="CHE" target="BRA">
      <data key="d0">798953094</data>
    </edge>
    <edge source="CHE" target="BGR">
      <data key="d0">137102352</data>
    </edge>
    <edge source="CHE" target="BLR">
      <data key="d0">29014900</data>
    </edge>
    <edge source="CHE" target="KHM">
      <data key="d0">4600447</data>
    </edge>
    <edge source="CHE" target="CMR">
      <data key="d0">1383823</data>
    </edge>
    <edge source="CHE" target="CAN">
      <data key="d0">1943985495</data>
    </edge>
    <edge source="CHE" target="CAF">
      <data key="d0">164589</data>
    </edge>
    <edge source="CHE" target="LKA">
      <data key="d0">29617907</data>
    </edge>
    <edge source="CHE" target="CHL">
      <data key="d0">58528282</data>
    </edge>
    <edge source="CHE" target="CHN">
      <data key="d0">1175817337</data>
    </edge>
    <edge source="CHE" target="COL">
      <data key="d0">165841581</data>
    </edge>
    <edge source="CHE" target="CRI">
      <data key="d0">37228954</data>
    </edge>
    <edge source="CHE" target="HRV">
      <data key="d0">86994069</data>
    </edge>
    <edge source="CHE" target="CZE">
      <data key="d0">423739609</data>
    </edge>
    <edge source="CHE" target="BEN">
      <data key="d0">1456532</data>
    </edge>
    <edge source="CHE" target="DNK">
      <data key="d0">314915009</data>
    </edge>
    <edge source="CHE" target="ECU">
      <data key="d0">61331335</data>
    </edge>
    <edge source="CHE" target="SLV">
      <data key="d0">1765271</data>
    </edge>
    <edge source="CHE" target="ETH">
      <data key="d0">17403006</data>
    </edge>
    <edge source="CHE" target="EST">
      <data key="d0">24329551</data>
    </edge>
    <edge source="CHE" target="FIN">
      <data key="d0">310171844</data>
    </edge>
    <edge source="CHE" target="FRA">
      <data key="d0">3538032895</data>
    </edge>
    <edge source="CHE" target="GEO">
      <data key="d0">19879048</data>
    </edge>
    <edge source="CHE" target="GMB">
      <data key="d0">265871</data>
    </edge>
    <edge source="CHE" target="PSE">
      <data key="d0">17170725</data>
    </edge>
    <edge source="CHE" target="DEU">
      <data key="d0">6627929522</data>
    </edge>
    <edge source="CHE" target="GHA">
      <data key="d0">16234905</data>
    </edge>
    <edge source="CHE" target="GRC">
      <data key="d0">715506931</data>
    </edge>
    <edge source="CHE" target="GTM">
      <data key="d0">3859400</data>
    </edge>
    <edge source="CHE" target="HND">
      <data key="d0">2567883</data>
    </edge>
    <edge source="CHE" target="HKG">
      <data key="d0">250866569</data>
    </edge>
    <edge source="CHE" target="HUN">
      <data key="d0">421549505</data>
    </edge>
    <edge source="CHE" target="IDN">
      <data key="d0">86254163</data>
    </edge>
    <edge source="CHE" target="IRL">
      <data key="d0">155320374</data>
    </edge>
    <edge source="CHE" target="ISR">
      <data key="d0">338046100</data>
    </edge>
    <edge source="CHE" target="ITA">
      <data key="d0">4780533904</data>
    </edge>
    <edge source="CHE" target="CIV">
      <data key="d0">3805829</data>
    </edge>
    <edge source="CHE" target="JAM">
      <data key="d0">1549619</data>
    </edge>
    <edge source="CHE" target="JPN">
      <data key="d0">3072340969</data>
    </edge>
    <edge source="CHE" target="KAZ">
      <data key="d0">95113683</data>
    </edge>
    <edge source="CHE" target="JOR">
      <data key="d0">140317138</data>
    </edge>
    <edge source="CHE" target="KOR">
      <data key="d0">624895885</data>
    </edge>
    <edge source="CHE" target="KGZ">
      <data key="d0">5529052</data>
    </edge>
    <edge source="CHE" target="LBN">
      <data key="d0">196966164</data>
    </edge>
    <edge source="CHE" target="LVA">
      <data key="d0">77960576</data>
    </edge>
    <edge source="CHE" target="LTU">
      <data key="d0">54839285</data>
    </edge>
    <edge source="CHE" target="MDG">
      <data key="d0">1124517</data>
    </edge>
    <edge source="CHE" target="MWI">
      <data key="d0">5753373</data>
    </edge>
    <edge source="CHE" target="MYS">
      <data key="d0">180753246</data>
    </edge>
    <edge source="CHE" target="MRT">
      <data key="d0">2145685</data>
    </edge>
    <edge source="CHE" target="MUS">
      <data key="d0">6473639</data>
    </edge>
    <edge source="CHE" target="MEX">
      <data key="d0">488990867</data>
    </edge>
    <edge source="CHE" target="MDA">
      <data key="d0">9560380</data>
    </edge>
    <edge source="CHE" target="MAR">
      <data key="d0">84055622</data>
    </edge>
    <edge source="CHE" target="MOZ">
      <data key="d0">5178220</data>
    </edge>
    <edge source="CHE" target="OMN">
      <data key="d0">47938564</data>
    </edge>
    <edge source="CHE" target="NAM">
      <data key="d0">410104</data>
    </edge>
    <edge source="CHE" target="NLD">
      <data key="d0">1271008387</data>
    </edge>
    <edge source="CHE" target="NZL">
      <data key="d0">110886469</data>
    </edge>
    <edge source="CHE" target="NIC">
      <data key="d0">1094719</data>
    </edge>
    <edge source="CHE" target="NER">
      <data key="d0">1790823</data>
    </edge>
    <edge source="CHE" target="NOR">
      <data key="d0">238545490</data>
    </edge>
    <edge source="CHE" target="PAK">
      <data key="d0">110953089</data>
    </edge>
    <edge source="CHE" target="PAN">
      <data key="d0">105780014</data>
    </edge>
    <edge source="CHE" target="PRY">
      <data key="d0">3708659</data>
    </edge>
    <edge source="CHE" target="PER">
      <data key="d0">21609783</data>
    </edge>
    <edge source="CHE" target="PHL">
      <data key="d0">101217356</data>
    </edge>
    <edge source="CHE" target="POL">
      <data key="d0">536982677</data>
    </edge>
    <edge source="CHE" target="PRT">
      <data key="d0">343023572</data>
    </edge>
    <edge source="CHE" target="ROU">
      <data key="d0">485079328</data>
    </edge>
    <edge source="CHE" target="RUS">
      <data key="d0">1073094599</data>
    </edge>
    <edge source="CHE" target="SAU">
      <data key="d0">643439747</data>
    </edge>
    <edge source="CHE" target="SEN">
      <data key="d0">5160711</data>
    </edge>
    <edge source="CHE" target="SRB">
      <data key="d0">67687978</data>
    </edge>
    <edge source="CHE" target="IND">
      <data key="d0">622991986</data>
    </edge>
    <edge source="CHE" target="SGP">
      <data key="d0">174084603</data>
    </edge>
    <edge source="CHE" target="SVK">
      <data key="d0">187184786</data>
    </edge>
    <edge source="CHE" target="VNM">
      <data key="d0">102739593</data>
    </edge>
    <edge source="CHE" target="SVN">
      <data key="d0">126805264</data>
    </edge>
    <edge source="CHE" target="ZAF">
      <data key="d0">210423813</data>
    </edge>
    <edge source="CHE" target="ZWE">
      <data key="d0">3343640</data>
    </edge>
    <edge source="CHE" target="ESP">
      <data key="d0">1831141168</data>
    </edge>
    <edge source="CHE" target="SWE">
      <data key="d0">382328231</data>
    </edge>
    <edge source="CHE" target="THA">
      <data key="d0">271505868</data>
    </edge>
    <edge source="CHE" target="TGO">
      <data key="d0">3095290</data>
    </edge>
    <edge source="CHE" target="ARE">
      <data key="d0">255730389</data>
    </edge>
    <edge source="CHE" target="TUN">
      <data key="d0">108632214</data>
    </edge>
    <edge source="CHE" target="TUR">
      <data key="d0">620856195</data>
    </edge>
    <edge source="CHE" target="UGA">
      <data key="d0">9983187</data>
    </edge>
    <edge source="CHE" target="UKR">
      <data key="d0">172434041</data>
    </edge>
    <edge source="CHE" target="MKD">
      <data key="d0">23462945</data>
    </edge>
    <edge source="CHE" target="EGY">
      <data key="d0">349255199</data>
    </edge>
    <edge source="CHE" target="GBR">
      <data key="d0">3017230266</data>
    </edge>
    <edge source="CHE" target="TZA">
      <data key="d0">19988621</data>
    </edge>
    <edge source="CHE" target="USA">
      <data key="d0">8969414358</data>
    </edge>
    <edge source="CHE" target="BFA">
      <data key="d0">371743</data>
    </edge>
    <edge source="CHE" target="URY">
      <data key="d0">185947406</data>
    </edge>
    <edge source="THA" target="AZE">
      <data key="d0">425805</data>
    </edge>
    <edge source="THA" target="AUS">
      <data key="d0">6674843</data>
    </edge>
    <edge source="THA" target="BEL">
      <data key="d0">33042532</data>
    </edge>
    <edge source="THA" target="BRA">
      <data key="d0">253405</data>
    </edge>
    <edge source="THA" target="BLR">
      <data key="d0">195155</data>
    </edge>
    <edge source="THA" target="KHM">
      <data key="d0">33356241</data>
    </edge>
    <edge source="THA" target="CAN">
      <data key="d0">581369</data>
    </edge>
    <edge source="THA" target="LKA">
      <data key="d0">3142003</data>
    </edge>
    <edge source="THA" target="CHL">
      <data key="d0">609154</data>
    </edge>
    <edge source="THA" target="CHN">
      <data key="d0">11000414</data>
    </edge>
    <edge source="THA" target="CRI">
      <data key="d0">72689</data>
    </edge>
    <edge source="THA" target="CZE">
      <data key="d0">10844786</data>
    </edge>
    <edge source="THA" target="DNK">
      <data key="d0">664799</data>
    </edge>
    <edge source="THA" target="SLV">
      <data key="d0">10000</data>
    </edge>
    <edge source="THA" target="ETH">
      <data key="d0">4128213</data>
    </edge>
    <edge source="THA" target="FRA">
      <data key="d0">2477263</data>
    </edge>
    <edge source="THA" target="GEO">
      <data key="d0">42918</data>
    </edge>
    <edge source="THA" target="DEU">
      <data key="d0">3885400</data>
    </edge>
    <edge source="THA" target="GHA">
      <data key="d0">446277</data>
    </edge>
    <edge source="THA" target="HKG">
      <data key="d0">20360198</data>
    </edge>
    <edge source="THA" target="HUN">
      <data key="d0">59709</data>
    </edge>
    <edge source="THA" target="IDN">
      <data key="d0">12625240</data>
    </edge>
    <edge source="THA" target="IRL">
      <data key="d0">230653</data>
    </edge>
    <edge source="THA" target="ISR">
      <data key="d0">368152</data>
    </edge>
    <edge source="THA" target="ITA">
      <data key="d0">202160</data>
    </edge>
    <edge source="THA" target="JPN">
      <data key="d0">24443638</data>
    </edge>
    <edge source="THA" target="KAZ">
      <data key="d0">43901</data>
    </edge>
    <edge source="THA" target="JOR">
      <data key="d0">173387</data>
    </edge>
    <edge source="THA" target="KOR">
      <data key="d0">3396192</data>
    </edge>
    <edge source="THA" target="LBN">
      <data key="d0">19432</data>
    </edge>
    <edge source="THA" target="MYS">
      <data key="d0">24467254</data>
    </edge>
    <edge source="THA" target="MOZ">
      <data key="d0">151517</data>
    </edge>
    <edge source="THA" target="NLD">
      <data key="d0">432083</data>
    </edge>
    <edge source="THA" target="NZL">
      <data key="d0">1057901</data>
    </edge>
    <edge source="THA" target="NOR">
      <data key="d0">223891</data>
    </edge>
    <edge source="THA" target="PAK">
      <data key="d0">261126</data>
    </edge>
    <edge source="THA" target="PAN">
      <data key="d0">11810</data>
    </edge>
    <edge source="THA" target="PER">
      <data key="d0">1670560</data>
    </edge>
    <edge source="THA" target="PHL">
      <data key="d0">31253912</data>
    </edge>
    <edge source="THA" target="ROU">
      <data key="d0">31611</data>
    </edge>
    <edge source="THA" target="RUS">
      <data key="d0">350262</data>
    </edge>
    <edge source="THA" target="SAU">
      <data key="d0">116525</data>
    </edge>
    <edge source="THA" target="IND">
      <data key="d0">6727660</data>
    </edge>
    <edge source="THA" target="SGP">
      <data key="d0">20117121</data>
    </edge>
    <edge source="THA" target="SVK">
      <data key="d0">80364</data>
    </edge>
    <edge source="THA" target="VNM">
      <data key="d0">81540131</data>
    </edge>
    <edge source="THA" target="ZAF">
      <data key="d0">2336251</data>
    </edge>
    <edge source="THA" target="ESP">
      <data key="d0">96887</data>
    </edge>
    <edge source="THA" target="SWE">
      <data key="d0">235857</data>
    </edge>
    <edge source="THA" target="CHE">
      <data key="d0">78590</data>
    </edge>
    <edge source="THA" target="ARE">
      <data key="d0">517422</data>
    </edge>
    <edge source="THA" target="TUN">
      <data key="d0">77850</data>
    </edge>
    <edge source="THA" target="TUR">
      <data key="d0">66223</data>
    </edge>
    <edge source="THA" target="UGA">
      <data key="d0">320060</data>
    </edge>
    <edge source="THA" target="UKR">
      <data key="d0">3345559</data>
    </edge>
    <edge source="THA" target="EGY">
      <data key="d0">93963</data>
    </edge>
    <edge source="THA" target="GBR">
      <data key="d0">1674138</data>
    </edge>
    <edge source="THA" target="TZA">
      <data key="d0">525618</data>
    </edge>
    <edge source="THA" target="USA">
      <data key="d0">5496657</data>
    </edge>
    <edge source="THA" target="URY">
      <data key="d0">11395</data>
    </edge>
    <edge source="ARE" target="DZA">
      <data key="d0">14538752</data>
    </edge>
    <edge source="ARE" target="AZE">
      <data key="d0">795009</data>
    </edge>
    <edge source="ARE" target="ARG">
      <data key="d0">1408368</data>
    </edge>
    <edge source="ARE" target="ARM">
      <data key="d0">69506</data>
    </edge>
    <edge source="ARE" target="BEL">
      <data key="d0">230800</data>
    </edge>
    <edge source="ARE" target="BRA">
      <data key="d0">1996600</data>
    </edge>
    <edge source="ARE" target="CMR">
      <data key="d0">16089</data>
    </edge>
    <edge source="ARE" target="CAN">
      <data key="d0">121342</data>
    </edge>
    <edge source="ARE" target="LKA">
      <data key="d0">62627</data>
    </edge>
    <edge source="ARE" target="CHN">
      <data key="d0">244314</data>
    </edge>
    <edge source="ARE" target="COL">
      <data key="d0">72402</data>
    </edge>
    <edge source="ARE" target="DNK">
      <data key="d0">628502</data>
    </edge>
    <edge source="ARE" target="ECU">
      <data key="d0">2791026</data>
    </edge>
    <edge source="ARE" target="ETH">
      <data key="d0">2632727</data>
    </edge>
    <edge source="ARE" target="FRA">
      <data key="d0">2271478</data>
    </edge>
    <edge source="ARE" target="GEO">
      <data key="d0">35195</data>
    </edge>
    <edge source="ARE" target="DEU">
      <data key="d0">9287430</data>
    </edge>
    <edge source="ARE" target="GHA">
      <data key="d0">41207</data>
    </edge>
    <edge source="ARE" target="GRC">
      <data key="d0">598267</data>
    </edge>
    <edge source="ARE" target="IDN">
      <data key="d0">802777</data>
    </edge>
    <edge source="ARE" target="IRL">
      <data key="d0">319039</data>
    </edge>
    <edge source="ARE" target="ITA">
      <data key="d0">2899943</data>
    </edge>
    <edge source="ARE" target="JPN">
      <data key="d0">10071</data>
    </edge>
    <edge source="ARE" target="KAZ">
      <data key="d0">728973</data>
    </edge>
    <edge source="ARE" target="JOR">
      <data key="d0">56441211</data>
    </edge>
    <edge source="ARE" target="KOR">
      <data key="d0">76708</data>
    </edge>
    <edge source="ARE" target="LBN">
      <data key="d0">31792600</data>
    </edge>
    <edge source="ARE" target="MDG">
      <data key="d0">51565</data>
    </edge>
    <edge source="ARE" target="MYS">
      <data key="d0">131983</data>
    </edge>
    <edge source="ARE" target="MRT">
      <data key="d0">61308</data>
    </edge>
    <edge source="ARE" target="MUS">
      <data key="d0">764920</data>
    </edge>
    <edge source="ARE" target="MEX">
      <data key="d0">2703684</data>
    </edge>
    <edge source="ARE" target="MAR">
      <data key="d0">5323441</data>
    </edge>
    <edge source="ARE" target="MOZ">
      <data key="d0">96412</data>
    </edge>
    <edge source="ARE" target="OMN">
      <data key="d0">41081807</data>
    </edge>
    <edge source="ARE" target="NAM">
      <data key="d0">15861</data>
    </edge>
    <edge source="ARE" target="NLD">
      <data key="d0">2459512</data>
    </edge>
    <edge source="ARE" target="PAK">
      <data key="d0">2398389</data>
    </edge>
    <edge source="ARE" target="PAN">
      <data key="d0">76005</data>
    </edge>
    <edge source="ARE" target="PHL">
      <data key="d0">482639</data>
    </edge>
    <edge source="ARE" target="POL">
      <data key="d0">816756</data>
    </edge>
    <edge source="ARE" target="ROU">
      <data key="d0">48861</data>
    </edge>
    <edge source="ARE" target="RUS">
      <data key="d0">15196</data>
    </edge>
    <edge source="ARE" target="SAU">
      <data key="d0">34154336</data>
    </edge>
    <edge source="ARE" target="SRB">
      <data key="d0">299161</data>
    </edge>
    <edge source="ARE" target="IND">
      <data key="d0">442700</data>
    </edge>
    <edge source="ARE" target="SGP">
      <data key="d0">2005814</data>
    </edge>
    <edge source="ARE" target="VNM">
      <data key="d0">13274</data>
    </edge>
    <edge source="ARE" target="ZAF">
      <data key="d0">510859</data>
    </edge>
    <edge source="ARE" target="ZWE">
      <data key="d0">21117</data>
    </edge>
    <edge source="ARE" target="ESP">
      <data key="d0">14996</data>
    </edge>
    <edge source="ARE" target="SWE">
      <data key="d0">21787</data>
    </edge>
    <edge source="ARE" target="CHE">
      <data key="d0">2412635</data>
    </edge>
    <edge source="ARE" target="THA">
      <data key="d0">7552551</data>
    </edge>
    <edge source="ARE" target="TUN">
      <data key="d0">7841633</data>
    </edge>
    <edge source="ARE" target="TUR">
      <data key="d0">2114243</data>
    </edge>
    <edge source="ARE" target="UGA">
      <data key="d0">47414</data>
    </edge>
    <edge source="ARE" target="UKR">
      <data key="d0">300926</data>
    </edge>
    <edge source="ARE" target="MKD">
      <data key="d0">267928</data>
    </edge>
    <edge source="ARE" target="EGY">
      <data key="d0">30582740</data>
    </edge>
    <edge source="ARE" target="GBR">
      <data key="d0">7034812</data>
    </edge>
    <edge source="ARE" target="TZA">
      <data key="d0">313895</data>
    </edge>
    <edge source="ARE" target="USA">
      <data key="d0">1307569</data>
    </edge>
    <edge source="ARE" target="BFA">
      <data key="d0">100558</data>
    </edge>
    <edge source="ARE" target="URY">
      <data key="d0">5213620</data>
    </edge>
    <edge source="TUN" target="DZA">
      <data key="d0">10881350</data>
    </edge>
    <edge source="TUN" target="BEL">
      <data key="d0">45771</data>
    </edge>
    <edge source="TUN" target="CMR">
      <data key="d0">74359</data>
    </edge>
    <edge source="TUN" target="FRA">
      <data key="d0">6628080</data>
    </edge>
    <edge source="TUN" target="CIV">
      <data key="d0">1511884</data>
    </edge>
    <edge source="TUN" target="JOR">
      <data key="d0">804564</data>
    </edge>
    <edge source="TUN" target="MRT">
      <data key="d0">1077970</data>
    </edge>
    <edge source="TUN" target="MAR">
      <data key="d0">2843377</data>
    </edge>
    <edge source="TUN" target="NER">
      <data key="d0">131938</data>
    </edge>
    <edge source="TUN" target="PRT">
      <data key="d0">13216</data>
    </edge>
    <edge source="TUN" target="SAU">
      <data key="d0">372289</data>
    </edge>
    <edge source="TUN" target="SEN">
      <data key="d0">1004242</data>
    </edge>
    <edge source="TUN" target="VNM">
      <data key="d0">31824</data>
    </edge>
    <edge source="TUN" target="CHE">
      <data key="d0">2438446</data>
    </edge>
    <edge source="TUN" target="TGO">
      <data key="d0">78067</data>
    </edge>
    <edge source="TUN" target="ARE">
      <data key="d0">91879</data>
    </edge>
    <edge source="TUN" target="BFA">
      <data key="d0">241201</data>
    </edge>
    <edge source="TUR" target="ALB">
      <data key="d0">4786366</data>
    </edge>
    <edge source="TUR" target="DZA">
      <data key="d0">8311748</data>
    </edge>
    <edge source="TUR" target="AZE">
      <data key="d0">23374210</data>
    </edge>
    <edge source="TUR" target="ARG">
      <data key="d0">2098467</data>
    </edge>
    <edge source="TUR" target="AUS">
      <data key="d0">3484028</data>
    </edge>
    <edge source="TUR" target="AUT">
      <data key="d0">591044</data>
    </edge>
    <edge source="TUR" target="BEL">
      <data key="d0">15913905</data>
    </edge>
    <edge source="TUR" target="BOL">
      <data key="d0">84885</data>
    </edge>
    <edge source="TUR" target="BRA">
      <data key="d0">642516</data>
    </edge>
    <edge source="TUR" target="BGR">
      <data key="d0">6157753</data>
    </edge>
    <edge source="TUR" target="BLR">
      <data key="d0">1155269</data>
    </edge>
    <edge source="TUR" target="KHM">
      <data key="d0">162908</data>
    </edge>
    <edge source="TUR" target="CMR">
      <data key="d0">294474</data>
    </edge>
    <edge source="TUR" target="CAN">
      <data key="d0">6655005</data>
    </edge>
    <edge source="TUR" target="LKA">
      <data key="d0">142051</data>
    </edge>
    <edge source="TUR" target="CHL">
      <data key="d0">496814</data>
    </edge>
    <edge source="TUR" target="CHN">
      <data key="d0">294652</data>
    </edge>
    <edge source="TUR" target="COL">
      <data key="d0">248344</data>
    </edge>
    <edge source="TUR" target="HRV">
      <data key="d0">1522474</data>
    </edge>
    <edge source="TUR" target="CZE">
      <data key="d0">907458</data>
    </edge>
    <edge source="TUR" target="BEN">
      <data key="d0">91853</data>
    </edge>
    <edge source="TUR" target="DNK">
      <data key="d0">1659870</data>
    </edge>
    <edge source="TUR" target="ECU">
      <data key="d0">618815</data>
    </edge>
    <edge source="TUR" target="SLV">
      <data key="d0">259291</data>
    </edge>
    <edge source="TUR" target="ETH">
      <data key="d0">946290</data>
    </edge>
    <edge source="TUR" target="EST">
      <data key="d0">303445</data>
    </edge>
    <edge source="TUR" target="FIN">
      <data key="d0">123461</data>
    </edge>
    <edge source="TUR" target="FRA">
      <data key="d0">10582580</data>
    </edge>
    <edge source="TUR" target="GEO">
      <data key="d0">6623500</data>
    </edge>
    <edge source="TUR" target="GMB">
      <data key="d0">80824</data>
    </edge>
    <edge source="TUR" target="PSE">
      <data key="d0">13157</data>
    </edge>
    <edge source="TUR" target="DEU">
      <data key="d0">68720340</data>
    </edge>
    <edge source="TUR" target="GHA">
      <data key="d0">76534</data>
    </edge>
    <edge source="TUR" target="GRC">
      <data key="d0">941544</data>
    </edge>
    <edge source="TUR" target="GTM">
      <data key="d0">117267</data>
    </edge>
    <edge source="TUR" target="HKG">
      <data key="d0">3626903</data>
    </edge>
    <edge source="TUR" target="HUN">
      <data key="d0">5661833</data>
    </edge>
    <edge source="TUR" target="IDN">
      <data key="d0">766088</data>
    </edge>
    <edge source="TUR" target="IRL">
      <data key="d0">868385</data>
    </edge>
    <edge source="TUR" target="ISR">
      <data key="d0">2737751</data>
    </edge>
    <edge source="TUR" target="ITA">
      <data key="d0">3193063</data>
    </edge>
    <edge source="TUR" target="JPN">
      <data key="d0">2964259</data>
    </edge>
    <edge source="TUR" target="KAZ">
      <data key="d0">6609448</data>
    </edge>
    <edge source="TUR" target="JOR">
      <data key="d0">8764514</data>
    </edge>
    <edge source="TUR" target="KOR">
      <data key="d0">48262901</data>
    </edge>
    <edge source="TUR" target="KGZ">
      <data key="d0">2974704</data>
    </edge>
    <edge source="TUR" target="LBN">
      <data key="d0">7205838</data>
    </edge>
    <edge source="TUR" target="LVA">
      <data key="d0">113496</data>
    </edge>
    <edge source="TUR" target="LTU">
      <data key="d0">211806</data>
    </edge>
    <edge source="TUR" target="MYS">
      <data key="d0">1230119</data>
    </edge>
    <edge source="TUR" target="MUS">
      <data key="d0">2432246</data>
    </edge>
    <edge source="TUR" target="MEX">
      <data key="d0">483321</data>
    </edge>
    <edge source="TUR" target="MDA">
      <data key="d0">7953605</data>
    </edge>
    <edge source="TUR" target="MAR">
      <data key="d0">367094</data>
    </edge>
    <edge source="TUR" target="OMN">
      <data key="d0">401904</data>
    </edge>
    <edge source="TUR" target="NLD">
      <data key="d0">2653249</data>
    </edge>
    <edge source="TUR" target="NOR">
      <data key="d0">7203354</data>
    </edge>
    <edge source="TUR" target="PAK">
      <data key="d0">1809473</data>
    </edge>
    <edge source="TUR" target="PER">
      <data key="d0">14800</data>
    </edge>
    <edge source="TUR" target="PHL">
      <data key="d0">5263571</data>
    </edge>
    <edge source="TUR" target="POL">
      <data key="d0">4822518</data>
    </edge>
    <edge source="TUR" target="PRT">
      <data key="d0">639173</data>
    </edge>
    <edge source="TUR" target="ROU">
      <data key="d0">7481276</data>
    </edge>
    <edge source="TUR" target="RUS">
      <data key="d0">16094161</data>
    </edge>
    <edge source="TUR" target="SAU">
      <data key="d0">6971515</data>
    </edge>
    <edge source="TUR" target="SEN">
      <data key="d0">313327</data>
    </edge>
    <edge source="TUR" target="SRB">
      <data key="d0">8225588</data>
    </edge>
    <edge source="TUR" target="IND">
      <data key="d0">1735385</data>
    </edge>
    <edge source="TUR" target="SGP">
      <data key="d0">11791988</data>
    </edge>
    <edge source="TUR" target="SVK">
      <data key="d0">2029248</data>
    </edge>
    <edge source="TUR" target="VNM">
      <data key="d0">3788395</data>
    </edge>
    <edge source="TUR" target="SVN">
      <data key="d0">19907982</data>
    </edge>
    <edge source="TUR" target="ZAF">
      <data key="d0">870063</data>
    </edge>
    <edge source="TUR" target="ESP">
      <data key="d0">2396807</data>
    </edge>
    <edge source="TUR" target="SWE">
      <data key="d0">402026</data>
    </edge>
    <edge source="TUR" target="CHE">
      <data key="d0">43966836</data>
    </edge>
    <edge source="TUR" target="THA">
      <data key="d0">1206745</data>
    </edge>
    <edge source="TUR" target="ARE">
      <data key="d0">2678157</data>
    </edge>
    <edge source="TUR" target="TUN">
      <data key="d0">629513</data>
    </edge>
    <edge source="TUR" target="UGA">
      <data key="d0">106884</data>
    </edge>
    <edge source="TUR" target="UKR">
      <data key="d0">9163530</data>
    </edge>
    <edge source="TUR" target="MKD">
      <data key="d0">3127886</data>
    </edge>
    <edge source="TUR" target="EGY">
      <data key="d0">4560620</data>
    </edge>
    <edge source="TUR" target="GBR">
      <data key="d0">16324950</data>
    </edge>
    <edge source="TUR" target="TZA">
      <data key="d0">12572</data>
    </edge>
    <edge source="TUR" target="USA">
      <data key="d0">40696975</data>
    </edge>
    <edge source="TUR" target="BFA">
      <data key="d0">18402</data>
    </edge>
    <edge source="UKR" target="AZE">
      <data key="d0">21351561</data>
    </edge>
    <edge source="UKR" target="AUT">
      <data key="d0">47990</data>
    </edge>
    <edge source="UKR" target="ARM">
      <data key="d0">3411519</data>
    </edge>
    <edge source="UKR" target="BEL">
      <data key="d0">519134</data>
    </edge>
    <edge source="UKR" target="BGR">
      <data key="d0">387560</data>
    </edge>
    <edge source="UKR" target="BLR">
      <data key="d0">29431258</data>
    </edge>
    <edge source="UKR" target="CHN">
      <data key="d0">269908</data>
    </edge>
    <edge source="UKR" target="CZE">
      <data key="d0">442482</data>
    </edge>
    <edge source="UKR" target="EST">
      <data key="d0">181261</data>
    </edge>
    <edge source="UKR" target="FIN">
      <data key="d0">178022</data>
    </edge>
    <edge source="UKR" target="FRA">
      <data key="d0">141925</data>
    </edge>
    <edge source="UKR" target="GEO">
      <data key="d0">10779892</data>
    </edge>
    <edge source="UKR" target="DEU">
      <data key="d0">12122031</data>
    </edge>
    <edge source="UKR" target="HUN">
      <data key="d0">7467463</data>
    </edge>
    <edge source="UKR" target="KAZ">
      <data key="d0">28438455</data>
    </edge>
    <edge source="UKR" target="JOR">
      <data key="d0">28949</data>
    </edge>
    <edge source="UKR" target="KGZ">
      <data key="d0">3405655</data>
    </edge>
    <edge source="UKR" target="LVA">
      <data key="d0">3354051</data>
    </edge>
    <edge source="UKR" target="LTU">
      <data key="d0">657567</data>
    </edge>
    <edge source="UKR" target="MDA">
      <data key="d0">18110752</data>
    </edge>
    <edge source="UKR" target="NLD">
      <data key="d0">5765843</data>
    </edge>
    <edge source="UKR" target="PAK">
      <data key="d0">11341</data>
    </edge>
    <edge source="UKR" target="PHL">
      <data key="d0">30133</data>
    </edge>
    <edge source="UKR" target="POL">
      <data key="d0">1418603</data>
    </edge>
    <edge source="UKR" target="ROU">
      <data key="d0">46998</data>
    </edge>
    <edge source="UKR" target="RUS">
      <data key="d0">44385589</data>
    </edge>
    <edge source="UKR" target="IND">
      <data key="d0">725237</data>
    </edge>
    <edge source="UKR" target="SGP">
      <data key="d0">187963</data>
    </edge>
    <edge source="UKR" target="SVK">
      <data key="d0">1665106</data>
    </edge>
    <edge source="UKR" target="VNM">
      <data key="d0">1895516</data>
    </edge>
    <edge source="UKR" target="SVN">
      <data key="d0">802745</data>
    </edge>
    <edge source="UKR" target="ESP">
      <data key="d0">46476</data>
    </edge>
    <edge source="UKR" target="CHE">
      <data key="d0">538409</data>
    </edge>
    <edge source="UKR" target="ARE">
      <data key="d0">63888</data>
    </edge>
    <edge source="UKR" target="TUR">
      <data key="d0">25800</data>
    </edge>
    <edge source="UKR" target="EGY">
      <data key="d0">100808</data>
    </edge>
    <edge source="UKR" target="GBR">
      <data key="d0">137247</data>
    </edge>
    <edge source="UKR" target="USA">
      <data key="d0">775194</data>
    </edge>
    <edge source="EGY" target="ALB">
      <data key="d0">65174</data>
    </edge>
    <edge source="EGY" target="DZA">
      <data key="d0">1730519</data>
    </edge>
    <edge source="EGY" target="AZE">
      <data key="d0">6106097</data>
    </edge>
    <edge source="EGY" target="ARG">
      <data key="d0">128632</data>
    </edge>
    <edge source="EGY" target="AUS">
      <data key="d0">278562</data>
    </edge>
    <edge source="EGY" target="ARM">
      <data key="d0">62921</data>
    </edge>
    <edge source="EGY" target="BEL">
      <data key="d0">4578032</data>
    </edge>
    <edge source="EGY" target="BRA">
      <data key="d0">826767</data>
    </edge>
    <edge source="EGY" target="BGR">
      <data key="d0">1713986</data>
    </edge>
    <edge source="EGY" target="CMR">
      <data key="d0">148120</data>
    </edge>
    <edge source="EGY" target="CAN">
      <data key="d0">77907</data>
    </edge>
    <edge source="EGY" target="CHL">
      <data key="d0">172905</data>
    </edge>
    <edge source="EGY" target="CHN">
      <data key="d0">2785397</data>
    </edge>
    <edge source="EGY" target="COL">
      <data key="d0">15386</data>
    </edge>
    <edge source="EGY" target="CRI">
      <data key="d0">33759</data>
    </edge>
    <edge source="EGY" target="HRV">
      <data key="d0">47641</data>
    </edge>
    <edge source="EGY" target="CZE">
      <data key="d0">49492</data>
    </edge>
    <edge source="EGY" target="BEN">
      <data key="d0">863931</data>
    </edge>
    <edge source="EGY" target="DNK">
      <data key="d0">153302</data>
    </edge>
    <edge source="EGY" target="ECU">
      <data key="d0">210794</data>
    </edge>
    <edge source="EGY" target="ETH">
      <data key="d0">2580016</data>
    </edge>
    <edge source="EGY" target="EST">
      <data key="d0">1323862</data>
    </edge>
    <edge source="EGY" target="FRA">
      <data key="d0">1967045</data>
    </edge>
    <edge source="EGY" target="GEO">
      <data key="d0">620309</data>
    </edge>
    <edge source="EGY" target="GMB">
      <data key="d0">762005</data>
    </edge>
    <edge source="EGY" target="PSE">
      <data key="d0">227435</data>
    </edge>
    <edge source="EGY" target="DEU">
      <data key="d0">5384891</data>
    </edge>
    <edge source="EGY" target="GHA">
      <data key="d0">1268323</data>
    </edge>
    <edge source="EGY" target="GRC">
      <data key="d0">443573</data>
    </edge>
    <edge source="EGY" target="GTM">
      <data key="d0">23392</data>
    </edge>
    <edge source="EGY" target="HKG">
      <data key="d0">187495</data>
    </edge>
    <edge source="EGY" target="HUN">
      <data key="d0">117734</data>
    </edge>
    <edge source="EGY" target="IDN">
      <data key="d0">21530</data>
    </edge>
    <edge source="EGY" target="IRL">
      <data key="d0">52194</data>
    </edge>
    <edge source="EGY" target="ISR">
      <data key="d0">231688</data>
    </edge>
    <edge source="EGY" target="ITA">
      <data key="d0">892294</data>
    </edge>
    <edge source="EGY" target="CIV">
      <data key="d0">125388</data>
    </edge>
    <edge source="EGY" target="KAZ">
      <data key="d0">4359334</data>
    </edge>
    <edge source="EGY" target="JOR">
      <data key="d0">4754524</data>
    </edge>
    <edge source="EGY" target="KOR">
      <data key="d0">79721</data>
    </edge>
    <edge source="EGY" target="LBN">
      <data key="d0">4052151</data>
    </edge>
    <edge source="EGY" target="LTU">
      <data key="d0">62288</data>
    </edge>
    <edge source="EGY" target="MYS">
      <data key="d0">498754</data>
    </edge>
    <edge source="EGY" target="MRT">
      <data key="d0">419322</data>
    </edge>
    <edge source="EGY" target="MUS">
      <data key="d0">189339</data>
    </edge>
    <edge source="EGY" target="MEX">
      <data key="d0">181578</data>
    </edge>
    <edge source="EGY" target="MDA">
      <data key="d0">49529</data>
    </edge>
    <edge source="EGY" target="MAR">
      <data key="d0">177769</data>
    </edge>
    <edge source="EGY" target="MOZ">
      <data key="d0">56226</data>
    </edge>
    <edge source="EGY" target="OMN">
      <data key="d0">1146990</data>
    </edge>
    <edge source="EGY" target="NLD">
      <data key="d0">2283124</data>
    </edge>
    <edge source="EGY" target="NZL">
      <data key="d0">176119</data>
    </edge>
    <edge source="EGY" target="NER">
      <data key="d0">252178</data>
    </edge>
    <edge source="EGY" target="NOR">
      <data key="d0">70996</data>
    </edge>
    <edge source="EGY" target="PAK">
      <data key="d0">12801550</data>
    </edge>
    <edge source="EGY" target="PHL">
      <data key="d0">22653</data>
    </edge>
    <edge source="EGY" target="POL">
      <data key="d0">196572</data>
    </edge>
    <edge source="EGY" target="PRT">
      <data key="d0">22712</data>
    </edge>
    <edge source="EGY" target="ROU">
      <data key="d0">19239637</data>
    </edge>
    <edge source="EGY" target="RUS">
      <data key="d0">1061467</data>
    </edge>
    <edge source="EGY" target="SAU">
      <data key="d0">31227904</data>
    </edge>
    <edge source="EGY" target="SEN">
      <data key="d0">1572151</data>
    </edge>
    <edge source="EGY" target="IND">
      <data key="d0">5140069</data>
    </edge>
    <edge source="EGY" target="VNM">
      <data key="d0">332564</data>
    </edge>
    <edge source="EGY" target="SVN">
      <data key="d0">22861</data>
    </edge>
    <edge source="EGY" target="ZAF">
      <data key="d0">1913836</data>
    </edge>
    <edge source="EGY" target="ESP">
      <data key="d0">185145</data>
    </edge>
    <edge source="EGY" target="SWE">
      <data key="d0">97984</data>
    </edge>
    <edge source="EGY" target="CHE">
      <data key="d0">1273466</data>
    </edge>
    <edge source="EGY" target="THA">
      <data key="d0">405193</data>
    </edge>
    <edge source="EGY" target="ARE">
      <data key="d0">5767115</data>
    </edge>
    <edge source="EGY" target="TUN">
      <data key="d0">72568</data>
    </edge>
    <edge source="EGY" target="TUR">
      <data key="d0">12746925</data>
    </edge>
    <edge source="EGY" target="UGA">
      <data key="d0">852228</data>
    </edge>
    <edge source="EGY" target="UKR">
      <data key="d0">3199480</data>
    </edge>
    <edge source="EGY" target="GBR">
      <data key="d0">3622349</data>
    </edge>
    <edge source="EGY" target="TZA">
      <data key="d0">1108305</data>
    </edge>
    <edge source="EGY" target="USA">
      <data key="d0">276179</data>
    </edge>
    <edge source="EGY" target="URY">
      <data key="d0">131673</data>
    </edge>
    <edge source="GBR" target="ALB">
      <data key="d0">3005731</data>
    </edge>
    <edge source="GBR" target="DZA">
      <data key="d0">24157782</data>
    </edge>
    <edge source="GBR" target="AZE">
      <data key="d0">1164823</data>
    </edge>
    <edge source="GBR" target="ARG">
      <data key="d0">146995910</data>
    </edge>
    <edge source="GBR" target="AUS">
      <data key="d0">810037681</data>
    </edge>
    <edge source="GBR" target="AUT">
      <data key="d0">196641861</data>
    </edge>
    <edge source="GBR" target="ARM">
      <data key="d0">329136</data>
    </edge>
    <edge source="GBR" target="BEL">
      <data key="d0">686201098</data>
    </edge>
    <edge source="GBR" target="BOL">
      <data key="d0">1025527</data>
    </edge>
    <edge source="GBR" target="BWA">
      <data key="d0">1818468</data>
    </edge>
    <edge source="GBR" target="BRA">
      <data key="d0">572664635</data>
    </edge>
    <edge source="GBR" target="BGR">
      <data key="d0">41707954</data>
    </edge>
    <edge source="GBR" target="BDI">
      <data key="d0">133608</data>
    </edge>
    <edge source="GBR" target="BLR">
      <data key="d0">4520176</data>
    </edge>
    <edge source="GBR" target="KHM">
      <data key="d0">1655338</data>
    </edge>
    <edge source="GBR" target="CMR">
      <data key="d0">469840</data>
    </edge>
    <edge source="GBR" target="CAN">
      <data key="d0">486762398</data>
    </edge>
    <edge source="GBR" target="CAF">
      <data key="d0">62419</data>
    </edge>
    <edge source="GBR" target="LKA">
      <data key="d0">11221438</data>
    </edge>
    <edge source="GBR" target="CHL">
      <data key="d0">56251714</data>
    </edge>
    <edge source="GBR" target="CHN">
      <data key="d0">1128484504</data>
    </edge>
    <edge source="GBR" target="COL">
      <data key="d0">107966839</data>
    </edge>
    <edge source="GBR" target="CRI">
      <data key="d0">2747846</data>
    </edge>
    <edge source="GBR" target="HRV">
      <data key="d0">28268120</data>
    </edge>
    <edge source="GBR" target="CZE">
      <data key="d0">147772388</data>
    </edge>
    <edge source="GBR" target="BEN">
      <data key="d0">128473</data>
    </edge>
    <edge source="GBR" target="DNK">
      <data key="d0">216692714</data>
    </edge>
    <edge source="GBR" target="ECU">
      <data key="d0">11106363</data>
    </edge>
    <edge source="GBR" target="SLV">
      <data key="d0">1134142</data>
    </edge>
    <edge source="GBR" target="ETH">
      <data key="d0">4082689</data>
    </edge>
    <edge source="GBR" target="EST">
      <data key="d0">6515107</data>
    </edge>
    <edge source="GBR" target="FIN">
      <data key="d0">136074983</data>
    </edge>
    <edge source="GBR" target="FRA">
      <data key="d0">2240542681</data>
    </edge>
    <edge source="GBR" target="GEO">
      <data key="d0">2664557</data>
    </edge>
    <edge source="GBR" target="GMB">
      <data key="d0">778575</data>
    </edge>
    <edge source="GBR" target="PSE">
      <data key="d0">2590317</data>
    </edge>
    <edge source="GBR" target="DEU">
      <data key="d0">5982472686</data>
    </edge>
    <edge source="GBR" target="GHA">
      <data key="d0">17650480</data>
    </edge>
    <edge source="GBR" target="GRC">
      <data key="d0">271423773</data>
    </edge>
    <edge source="GBR" target="GTM">
      <data key="d0">942897</data>
    </edge>
    <edge source="GBR" target="HND">
      <data key="d0">161298</data>
    </edge>
    <edge source="GBR" target="HKG">
      <data key="d0">83917126</data>
    </edge>
    <edge source="GBR" target="HUN">
      <data key="d0">348844444</data>
    </edge>
    <edge source="GBR" target="IDN">
      <data key="d0">20424218</data>
    </edge>
    <edge source="GBR" target="IRL">
      <data key="d0">1007868662</data>
    </edge>
    <edge source="GBR" target="ISR">
      <data key="d0">180665042</data>
    </edge>
    <edge source="GBR" target="ITA">
      <data key="d0">1580297291</data>
    </edge>
    <edge source="GBR" target="CIV">
      <data key="d0">243316</data>
    </edge>
    <edge source="GBR" target="JAM">
      <data key="d0">5653273</data>
    </edge>
    <edge source="GBR" target="JPN">
      <data key="d0">1149814525</data>
    </edge>
    <edge source="GBR" target="KAZ">
      <data key="d0">57059172</data>
    </edge>
    <edge source="GBR" target="JOR">
      <data key="d0">73731130</data>
    </edge>
    <edge source="GBR" target="KOR">
      <data key="d0">366110087</data>
    </edge>
    <edge source="GBR" target="KGZ">
      <data key="d0">13392</data>
    </edge>
    <edge source="GBR" target="LBN">
      <data key="d0">72699806</data>
    </edge>
    <edge source="GBR" target="LVA">
      <data key="d0">2360285</data>
    </edge>
    <edge source="GBR" target="LTU">
      <data key="d0">10377193</data>
    </edge>
    <edge source="GBR" target="MDG">
      <data key="d0">99183</data>
    </edge>
    <edge source="GBR" target="MWI">
      <data key="d0">759187</data>
    </edge>
    <edge source="GBR" target="MYS">
      <data key="d0">73736406</data>
    </edge>
    <edge source="GBR" target="MRT">
      <data key="d0">334671</data>
    </edge>
    <edge source="GBR" target="MUS">
      <data key="d0">4948781</data>
    </edge>
    <edge source="GBR" target="MEX">
      <data key="d0">229299377</data>
    </edge>
    <edge source="GBR" target="MDA">
      <data key="d0">285380</data>
    </edge>
    <edge source="GBR" target="MAR">
      <data key="d0">30404522</data>
    </edge>
    <edge source="GBR" target="MOZ">
      <data key="d0">39138</data>
    </edge>
    <edge source="GBR" target="OMN">
      <data key="d0">15596171</data>
    </edge>
    <edge source="GBR" target="NAM">
      <data key="d0">392707</data>
    </edge>
    <edge source="GBR" target="NLD">
      <data key="d0">2504280037</data>
    </edge>
    <edge source="GBR" target="NZL">
      <data key="d0">46144672</data>
    </edge>
    <edge source="GBR" target="NIC">
      <data key="d0">213304</data>
    </edge>
    <edge source="GBR" target="NER">
      <data key="d0">19093</data>
    </edge>
    <edge source="GBR" target="NOR">
      <data key="d0">114392568</data>
    </edge>
    <edge source="GBR" target="PAK">
      <data key="d0">34095131</data>
    </edge>
    <edge source="GBR" target="PAN">
      <data key="d0">68460329</data>
    </edge>
    <edge source="GBR" target="PRY">
      <data key="d0">649596</data>
    </edge>
    <edge source="GBR" target="PER">
      <data key="d0">15780800</data>
    </edge>
    <edge source="GBR" target="PHL">
      <data key="d0">51073774</data>
    </edge>
    <edge source="GBR" target="POL">
      <data key="d0">555527891</data>
    </edge>
    <edge source="GBR" target="PRT">
      <data key="d0">178248848</data>
    </edge>
    <edge source="GBR" target="ROU">
      <data key="d0">148978872</data>
    </edge>
    <edge source="GBR" target="RUS">
      <data key="d0">549015254</data>
    </edge>
    <edge source="GBR" target="SAU">
      <data key="d0">452233698</data>
    </edge>
    <edge source="GBR" target="SEN">
      <data key="d0">204088</data>
    </edge>
    <edge source="GBR" target="SRB">
      <data key="d0">12130533</data>
    </edge>
    <edge source="GBR" target="IND">
      <data key="d0">99535886</data>
    </edge>
    <edge source="GBR" target="SGP">
      <data key="d0">255663048</data>
    </edge>
    <edge source="GBR" target="SVK">
      <data key="d0">40119737</data>
    </edge>
    <edge source="GBR" target="VNM">
      <data key="d0">43430190</data>
    </edge>
    <edge source="GBR" target="SVN">
      <data key="d0">24731935</data>
    </edge>
    <edge source="GBR" target="ZAF">
      <data key="d0">276042859</data>
    </edge>
    <edge source="GBR" target="ZWE">
      <data key="d0">1054062</data>
    </edge>
    <edge source="GBR" target="ESP">
      <data key="d0">2145874027</data>
    </edge>
    <edge source="GBR" target="SWE">
      <data key="d0">579398727</data>
    </edge>
    <edge source="GBR" target="CHE">
      <data key="d0">654371464</data>
    </edge>
    <edge source="GBR" target="THA">
      <data key="d0">97876987</data>
    </edge>
    <edge source="GBR" target="TGO">
      <data key="d0">499589</data>
    </edge>
    <edge source="GBR" target="ARE">
      <data key="d0">305241421</data>
    </edge>
    <edge source="GBR" target="TUN">
      <data key="d0">17707382</data>
    </edge>
    <edge source="GBR" target="TUR">
      <data key="d0">467922772</data>
    </edge>
    <edge source="GBR" target="UGA">
      <data key="d0">4939521</data>
    </edge>
    <edge source="GBR" target="UKR">
      <data key="d0">94557054</data>
    </edge>
    <edge source="GBR" target="MKD">
      <data key="d0">1870251</data>
    </edge>
    <edge source="GBR" target="EGY">
      <data key="d0">100838235</data>
    </edge>
    <edge source="GBR" target="TZA">
      <data key="d0">2709847</data>
    </edge>
    <edge source="GBR" target="USA">
      <data key="d0">6847456798</data>
    </edge>
    <edge source="GBR" target="BFA">
      <data key="d0">190508</data>
    </edge>
    <edge source="GBR" target="URY">
      <data key="d0">27894547</data>
    </edge>
    <edge source="USA" target="ALB">
      <data key="d0">270907</data>
    </edge>
    <edge source="USA" target="DZA">
      <data key="d0">11706606</data>
    </edge>
    <edge source="USA" target="AZE">
      <data key="d0">1525108</data>
    </edge>
    <edge source="USA" target="ARG">
      <data key="d0">432529293</data>
    </edge>
    <edge source="USA" target="AUS">
      <data key="d0">853367056</data>
    </edge>
    <edge source="USA" target="AUT">
      <data key="d0">1335783048</data>
    </edge>
    <edge source="USA" target="ARM">
      <data key="d0">692247</data>
    </edge>
    <edge source="USA" target="BEL">
      <data key="d0">3706228743</data>
    </edge>
    <edge source="USA" target="BOL">
      <data key="d0">5641810</data>
    </edge>
    <edge source="USA" target="BWA">
      <data key="d0">2676943</data>
    </edge>
    <edge source="USA" target="BRA">
      <data key="d0">1105635453</data>
    </edge>
    <edge source="USA" target="BGR">
      <data key="d0">2936430</data>
    </edge>
    <edge source="USA" target="BDI">
      <data key="d0">7475680</data>
    </edge>
    <edge source="USA" target="BLR">
      <data key="d0">1593921</data>
    </edge>
    <edge source="USA" target="KHM">
      <data key="d0">623023</data>
    </edge>
    <edge source="USA" target="CMR">
      <data key="d0">16854621</data>
    </edge>
    <edge source="USA" target="CAN">
      <data key="d0">4344394349</data>
    </edge>
    <edge source="USA" target="CAF">
      <data key="d0">1341595</data>
    </edge>
    <edge source="USA" target="LKA">
      <data key="d0">3746237</data>
    </edge>
    <edge source="USA" target="CHL">
      <data key="d0">161440187</data>
    </edge>
    <edge source="USA" target="CHN">
      <data key="d0">1169162001</data>
    </edge>
    <edge source="USA" target="COL">
      <data key="d0">256796897</data>
    </edge>
    <edge source="USA" target="CRI">
      <data key="d0">21188922</data>
    </edge>
    <edge source="USA" target="HRV">
      <data key="d0">27667479</data>
    </edge>
    <edge source="USA" target="CZE">
      <data key="d0">7671363</data>
    </edge>
    <edge source="USA" target="BEN">
      <data key="d0">9820865</data>
    </edge>
    <edge source="USA" target="DNK">
      <data key="d0">66744726</data>
    </edge>
    <edge source="USA" target="ECU">
      <data key="d0">29126318</data>
    </edge>
    <edge source="USA" target="SLV">
      <data key="d0">14101619</data>
    </edge>
    <edge source="USA" target="ETH">
      <data key="d0">215598</data>
    </edge>
    <edge source="USA" target="EST">
      <data key="d0">3944491</data>
    </edge>
    <edge source="USA" target="FIN">
      <data key="d0">91885859</data>
    </edge>
    <edge source="USA" target="FRA">
      <data key="d0">2673725268</data>
    </edge>
    <edge source="USA" target="GEO">
      <data key="d0">2251619</data>
    </edge>
    <edge source="USA" target="GMB">
      <data key="d0">1757760</data>
    </edge>
    <edge source="USA" target="PSE">
      <data key="d0">468208</data>
    </edge>
    <edge source="USA" target="DEU">
      <data key="d0">2650722193</data>
    </edge>
    <edge source="USA" target="GHA">
      <data key="d0">29050974</data>
    </edge>
    <edge source="USA" target="GRC">
      <data key="d0">20932075</data>
    </edge>
    <edge source="USA" target="GTM">
      <data key="d0">28728815</data>
    </edge>
    <edge source="USA" target="HND">
      <data key="d0">10751722</data>
    </edge>
    <edge source="USA" target="HKG">
      <data key="d0">302681572</data>
    </edge>
    <edge source="USA" target="HUN">
      <data key="d0">19330548</data>
    </edge>
    <edge source="USA" target="IDN">
      <data key="d0">52743196</data>
    </edge>
    <edge source="USA" target="IRL">
      <data key="d0">1342848216</data>
    </edge>
    <edge source="USA" target="ISR">
      <data key="d0">230306617</data>
    </edge>
    <edge source="USA" target="ITA">
      <data key="d0">2329473919</data>
    </edge>
    <edge source="USA" target="CIV">
      <data key="d0">1416641</data>
    </edge>
    <edge source="USA" target="JAM">
      <data key="d0">11929050</data>
    </edge>
    <edge source="USA" target="JPN">
      <data key="d0">4020387565</data>
    </edge>
    <edge source="USA" target="KAZ">
      <data key="d0">20594316</data>
    </edge>
    <edge source="USA" target="JOR">
      <data key="d0">24935384</data>
    </edge>
    <edge source="USA" target="KOR">
      <data key="d0">871701025</data>
    </edge>
    <edge source="USA" target="KGZ">
      <data key="d0">71884</data>
    </edge>
    <edge source="USA" target="LBN">
      <data key="d0">30244447</data>
    </edge>
    <edge source="USA" target="LVA">
      <data key="d0">1330035</data>
    </edge>
    <edge source="USA" target="LTU">
      <data key="d0">3838022</data>
    </edge>
    <edge source="USA" target="MDG">
      <data key="d0">285599</data>
    </edge>
    <edge source="USA" target="MWI">
      <data key="d0">28175073</data>
    </edge>
    <edge source="USA" target="MYS">
      <data key="d0">76474645</data>
    </edge>
    <edge source="USA" target="MRT">
      <data key="d0">115061</data>
    </edge>
    <edge source="USA" target="MUS">
      <data key="d0">401657</data>
    </edge>
    <edge source="USA" target="MEX">
      <data key="d0">1672561848</data>
    </edge>
    <edge source="USA" target="MDA">
      <data key="d0">54056</data>
    </edge>
    <edge source="USA" target="MAR">
      <data key="d0">7859633</data>
    </edge>
    <edge source="USA" target="MOZ">
      <data key="d0">45005</data>
    </edge>
    <edge source="USA" target="OMN">
      <data key="d0">5234579</data>
    </edge>
    <edge source="USA" target="NAM">
      <data key="d0">30484</data>
    </edge>
    <edge source="USA" target="NLD">
      <data key="d0">3033558630</data>
    </edge>
    <edge source="USA" target="NZL">
      <data key="d0">62979242</data>
    </edge>
    <edge source="USA" target="NIC">
      <data key="d0">9227899</data>
    </edge>
    <edge source="USA" target="NOR">
      <data key="d0">14558529</data>
    </edge>
    <edge source="USA" target="PAK">
      <data key="d0">27272810</data>
    </edge>
    <edge source="USA" target="PAN">
      <data key="d0">135616069</data>
    </edge>
    <edge source="USA" target="PRY">
      <data key="d0">12805233</data>
    </edge>
    <edge source="USA" target="PER">
      <data key="d0">61394532</data>
    </edge>
    <edge source="USA" target="PHL">
      <data key="d0">67334458</data>
    </edge>
    <edge source="USA" target="POL">
      <data key="d0">34735567</data>
    </edge>
    <edge source="USA" target="PRT">
      <data key="d0">10553657</data>
    </edge>
    <edge source="USA" target="ROU">
      <data key="d0">5234670</data>
    </edge>
    <edge source="USA" target="RUS">
      <data key="d0">189191176</data>
    </edge>
    <edge source="USA" target="SAU">
      <data key="d0">257701504</data>
    </edge>
    <edge source="USA" target="SEN">
      <data key="d0">534401</data>
    </edge>
    <edge source="USA" target="SRB">
      <data key="d0">1810172</data>
    </edge>
    <edge source="USA" target="IND">
      <data key="d0">223427529</data>
    </edge>
    <edge source="USA" target="SGP">
      <data key="d0">282493137</data>
    </edge>
    <edge source="USA" target="SVK">
      <data key="d0">470784</data>
    </edge>
    <edge source="USA" target="VNM">
      <data key="d0">59691045</data>
    </edge>
    <edge source="USA" target="SVN">
      <data key="d0">1653042</data>
    </edge>
    <edge source="USA" target="ZAF">
      <data key="d0">120059600</data>
    </edge>
    <edge source="USA" target="ZWE">
      <data key="d0">12213838</data>
    </edge>
    <edge source="USA" target="ESP">
      <data key="d0">1848416869</data>
    </edge>
    <edge source="USA" target="SWE">
      <data key="d0">424480474</data>
    </edge>
    <edge source="USA" target="CHE">
      <data key="d0">1711138716</data>
    </edge>
    <edge source="USA" target="THA">
      <data key="d0">142710474</data>
    </edge>
    <edge source="USA" target="TGO">
      <data key="d0">10756</data>
    </edge>
    <edge source="USA" target="ARE">
      <data key="d0">94645731</data>
    </edge>
    <edge source="USA" target="TUN">
      <data key="d0">4227919</data>
    </edge>
    <edge source="USA" target="TUR">
      <data key="d0">78340488</data>
    </edge>
    <edge source="USA" target="UGA">
      <data key="d0">694489</data>
    </edge>
    <edge source="USA" target="UKR">
      <data key="d0">34069302</data>
    </edge>
    <edge source="USA" target="MKD">
      <data key="d0">898390</data>
    </edge>
    <edge source="USA" target="EGY">
      <data key="d0">109354265</data>
    </edge>
    <edge source="USA" target="GBR">
      <data key="d0">4219519548</data>
    </edge>
    <edge source="USA" target="TZA">
      <data key="d0">19222173</data>
    </edge>
    <edge source="USA" target="BFA">
      <data key="d0">1954041</data>
    </edge>
    <edge source="USA" target="URY">
      <data key="d0">34225811</data>
    </edge>
    <edge source="URY" target="ALB">
      <data key="d0">37983</data>
    </edge>
    <edge source="URY" target="DZA">
      <data key="d0">173525</data>
    </edge>
    <edge source="URY" target="AZE">
      <data key="d0">243716</data>
    </edge>
    <edge source="URY" target="ARG">
      <data key="d0">9811654</data>
    </edge>
    <edge source="URY" target="BOL">
      <data key="d0">2755065</data>
    </edge>
    <edge source="URY" target="BWA">
      <data key="d0">207385</data>
    </edge>
    <edge source="URY" target="BRA">
      <data key="d0">20093018</data>
    </edge>
    <edge source="URY" target="CHL">
      <data key="d0">8162653</data>
    </edge>
    <edge source="URY" target="CHN">
      <data key="d0">270266</data>
    </edge>
    <edge source="URY" target="COL">
      <data key="d0">2915493</data>
    </edge>
    <edge source="URY" target="CRI">
      <data key="d0">822509</data>
    </edge>
    <edge source="URY" target="ECU">
      <data key="d0">3816069</data>
    </edge>
    <edge source="URY" target="SLV">
      <data key="d0">448718</data>
    </edge>
    <edge source="URY" target="ETH">
      <data key="d0">123514</data>
    </edge>
    <edge source="URY" target="FRA">
      <data key="d0">3981368</data>
    </edge>
    <edge source="URY" target="GEO">
      <data key="d0">33366</data>
    </edge>
    <edge source="URY" target="DEU">
      <data key="d0">832683</data>
    </edge>
    <edge source="URY" target="GTM">
      <data key="d0">802637</data>
    </edge>
    <edge source="URY" target="HND">
      <data key="d0">487397</data>
    </edge>
    <edge source="URY" target="ISR">
      <data key="d0">57603</data>
    </edge>
    <edge source="URY" target="ITA">
      <data key="d0">381425</data>
    </edge>
    <edge source="URY" target="JOR">
      <data key="d0">237855</data>
    </edge>
    <edge source="URY" target="KOR">
      <data key="d0">24715</data>
    </edge>
    <edge source="URY" target="MRT">
      <data key="d0">290229</data>
    </edge>
    <edge source="URY" target="MEX">
      <data key="d0">1559731</data>
    </edge>
    <edge source="URY" target="MAR">
      <data key="d0">194970</data>
    </edge>
    <edge source="URY" target="NLD">
      <data key="d0">3183887</data>
    </edge>
    <edge source="URY" target="NIC">
      <data key="d0">802244</data>
    </edge>
    <edge source="URY" target="PAN">
      <data key="d0">897688</data>
    </edge>
    <edge source="URY" target="PRY">
      <data key="d0">12911211</data>
    </edge>
    <edge source="URY" target="PER">
      <data key="d0">1697574</data>
    </edge>
    <edge source="URY" target="SAU">
      <data key="d0">1189127</data>
    </edge>
    <edge source="URY" target="IND">
      <data key="d0">25899</data>
    </edge>
    <edge source="URY" target="SGP">
      <data key="d0">277788</data>
    </edge>
    <edge source="URY" target="VNM">
      <data key="d0">1618839</data>
    </edge>
    <edge source="URY" target="ZAF">
      <data key="d0">4196687</data>
    </edge>
    <edge source="URY" target="ZWE">
      <data key="d0">96473</data>
    </edge>
    <edge source="URY" target="ESP">
      <data key="d0">442408</data>
    </edge>
    <edge source="URY" target="CHE">
      <data key="d0">12160</data>
    </edge>
    <edge source="URY" target="THA">
      <data key="d0">81725</data>
    </edge>
    <edge source="URY" target="TUR">
      <data key="d0">143445</data>
    </edge>
    <edge source="URY" target="USA">
      <data key="d0">573365</data>
    </edge>
    <edge source="BLR" target="AZE">
      <data key="d0">4880800</data>
    </edge>
    <edge source="BLR" target="ARM">
      <data key="d0">899000</data>
    </edge>
    <edge source="BLR" target="CHN">
      <data key="d0">100800</data>
    </edge>
    <edge source="BLR" target="GEO">
      <data key="d0">1668000</data>
    </edge>
    <edge source="BLR" target="DEU">
      <data key="d0">843100</data>
    </edge>
    <edge source="BLR" target="ITA">
      <data key="d0">183200</data>
    </edge>
    <edge source="BLR" target="KAZ">
      <data key="d0">18219000</data>
    </edge>
    <edge source="BLR" target="KOR">
      <data key="d0">20700</data>
    </edge>
    <edge source="BLR" target="KGZ">
      <data key="d0">1375700</data>
    </edge>
    <edge source="BLR" target="LVA">
      <data key="d0">119200</data>
    </edge>
    <edge source="BLR" target="LTU">
      <data key="d0">1908100</data>
    </edge>
    <edge source="BLR" target="MDA">
      <data key="d0">2095400</data>
    </edge>
    <edge source="BLR" target="RUS">
      <data key="d0">97013400</data>
    </edge>
    <edge source="BLR" target="IND">
      <data key="d0">20600</data>
    </edge>
    <edge source="BLR" target="VNM">
      <data key="d0">155900</data>
    </edge>
    <edge source="BLR" target="TUR">
      <data key="d0">111200</data>
    </edge>
    <edge source="BLR" target="UKR">
      <data key="d0">10816100</data>
    </edge>
    <edge source="BLR" target="MKD">
      <data key="d0">13800</data>
    </edge>
    <edge source="BLR" target="EGY">
      <data key="d0">18400</data>
    </edge>
    <edge source="BLR" target="USA">
      <data key="d0">15300</data>
    </edge>
    <edge source="SVK" target="ALB">
      <data key="d0">42477</data>
    </edge>
    <edge source="SVK" target="DZA">
      <data key="d0">428043</data>
    </edge>
    <edge source="SVK" target="AZE">
      <data key="d0">538307</data>
    </edge>
    <edge source="SVK" target="AUS">
      <data key="d0">153071</data>
    </edge>
    <edge source="SVK" target="AUT">
      <data key="d0">6755505</data>
    </edge>
    <edge source="SVK" target="ARM">
      <data key="d0">57812</data>
    </edge>
    <edge source="SVK" target="BEL">
      <data key="d0">435312</data>
    </edge>
    <edge source="SVK" target="BRA">
      <data key="d0">28075</data>
    </edge>
    <edge source="SVK" target="BGR">
      <data key="d0">1527801</data>
    </edge>
    <edge source="SVK" target="BLR">
      <data key="d0">316449</data>
    </edge>
    <edge source="SVK" target="CAN">
      <data key="d0">625973</data>
    </edge>
    <edge source="SVK" target="CHN">
      <data key="d0">236358</data>
    </edge>
    <edge source="SVK" target="HRV">
      <data key="d0">169906</data>
    </edge>
    <edge source="SVK" target="CZE">
      <data key="d0">97519143</data>
    </edge>
    <edge source="SVK" target="DNK">
      <data key="d0">4124268</data>
    </edge>
    <edge source="SVK" target="EST">
      <data key="d0">202326</data>
    </edge>
    <edge source="SVK" target="FIN">
      <data key="d0">1694727</data>
    </edge>
    <edge source="SVK" target="FRA">
      <data key="d0">2348358</data>
    </edge>
    <edge source="SVK" target="GEO">
      <data key="d0">322652</data>
    </edge>
    <edge source="SVK" target="DEU">
      <data key="d0">72531557</data>
    </edge>
    <edge source="SVK" target="GRC">
      <data key="d0">104676</data>
    </edge>
    <edge source="SVK" target="HKG">
      <data key="d0">29472</data>
    </edge>
    <edge source="SVK" target="HUN">
      <data key="d0">15719736</data>
    </edge>
    <edge source="SVK" target="IRL">
      <data key="d0">143463</data>
    </edge>
    <edge source="SVK" target="ISR">
      <data key="d0">80981</data>
    </edge>
    <edge source="SVK" target="ITA">
      <data key="d0">2361891</data>
    </edge>
    <edge source="SVK" target="KAZ">
      <data key="d0">3198096</data>
    </edge>
    <edge source="SVK" target="JOR">
      <data key="d0">56138</data>
    </edge>
    <edge source="SVK" target="KOR">
      <data key="d0">716255</data>
    </edge>
    <edge source="SVK" target="LVA">
      <data key="d0">10089665</data>
    </edge>
    <edge source="SVK" target="LTU">
      <data key="d0">11445034</data>
    </edge>
    <edge source="SVK" target="MYS">
      <data key="d0">819784</data>
    </edge>
    <edge source="SVK" target="MDA">
      <data key="d0">30612</data>
    </edge>
    <edge source="SVK" target="NLD">
      <data key="d0">13633644</data>
    </edge>
    <edge source="SVK" target="PAK">
      <data key="d0">33935</data>
    </edge>
    <edge source="SVK" target="PHL">
      <data key="d0">175460</data>
    </edge>
    <edge source="SVK" target="POL">
      <data key="d0">37967080</data>
    </edge>
    <edge source="SVK" target="PRT">
      <data key="d0">6473093</data>
    </edge>
    <edge source="SVK" target="ROU">
      <data key="d0">1206705</data>
    </edge>
    <edge source="SVK" target="RUS">
      <data key="d0">49349987</data>
    </edge>
    <edge source="SVK" target="SRB">
      <data key="d0">1090122</data>
    </edge>
    <edge source="SVK" target="IND">
      <data key="d0">2226969</data>
    </edge>
    <edge source="SVK" target="SGP">
      <data key="d0">54589</data>
    </edge>
    <edge source="SVK" target="SVN">
      <data key="d0">2227518</data>
    </edge>
    <edge source="SVK" target="ZAF">
      <data key="d0">443862</data>
    </edge>
    <edge source="SVK" target="ESP">
      <data key="d0">5169737</data>
    </edge>
    <edge source="SVK" target="SWE">
      <data key="d0">1270900</data>
    </edge>
    <edge source="SVK" target="CHE">
      <data key="d0">1800294</data>
    </edge>
    <edge source="SVK" target="THA">
      <data key="d0">41133</data>
    </edge>
    <edge source="SVK" target="ARE">
      <data key="d0">220978</data>
    </edge>
    <edge source="SVK" target="TUN">
      <data key="d0">267684</data>
    </edge>
    <edge source="SVK" target="TUR">
      <data key="d0">423634</data>
    </edge>
    <edge source="SVK" target="UKR">
      <data key="d0">6396815</data>
    </edge>
    <edge source="SVK" target="MKD">
      <data key="d0">187831</data>
    </edge>
    <edge source="SVK" target="GBR">
      <data key="d0">10473132</data>
    </edge>
    <edge source="SVK" target="USA">
      <data key="d0">1982803</data>
    </edge>
    <edge source="BGR" target="ALB">
      <data key="d0">4969137</data>
    </edge>
    <edge source="BGR" target="DZA">
      <data key="d0">82881</data>
    </edge>
    <edge source="BGR" target="AZE">
      <data key="d0">7969964</data>
    </edge>
    <edge source="BGR" target="ARG">
      <data key="d0">157911</data>
    </edge>
    <edge source="BGR" target="AUS">
      <data key="d0">64081</data>
    </edge>
    <edge source="BGR" target="AUT">
      <data key="d0">1693963</data>
    </edge>
    <edge source="BGR" target="ARM">
      <data key="d0">2684678</data>
    </edge>
    <edge source="BGR" target="BEL">
      <data key="d0">5317012</data>
    </edge>
    <edge source="BGR" target="BOL">
      <data key="d0">58979</data>
    </edge>
    <edge source="BGR" target="BRA">
      <data key="d0">78635</data>
    </edge>
    <edge source="BGR" target="BDI">
      <data key="d0">37753</data>
    </edge>
    <edge source="BGR" target="BLR">
      <data key="d0">1050871</data>
    </edge>
    <edge source="BGR" target="CAN">
      <data key="d0">1297406</data>
    </edge>
    <edge source="BGR" target="LKA">
      <data key="d0">28858</data>
    </edge>
    <edge source="BGR" target="CHN">
      <data key="d0">1529428</data>
    </edge>
    <edge source="BGR" target="COL">
      <data key="d0">177075</data>
    </edge>
    <edge source="BGR" target="HRV">
      <data key="d0">1859367</data>
    </edge>
    <edge source="BGR" target="CZE">
      <data key="d0">4137736</data>
    </edge>
    <edge source="BGR" target="DNK">
      <data key="d0">30668983</data>
    </edge>
    <edge source="BGR" target="ECU">
      <data key="d0">26080</data>
    </edge>
    <edge source="BGR" target="ETH">
      <data key="d0">358056</data>
    </edge>
    <edge source="BGR" target="EST">
      <data key="d0">178874</data>
    </edge>
    <edge source="BGR" target="FIN">
      <data key="d0">629366</data>
    </edge>
    <edge source="BGR" target="FRA">
      <data key="d0">14972500</data>
    </edge>
    <edge source="BGR" target="GEO">
      <data key="d0">13540209</data>
    </edge>
    <edge source="BGR" target="DEU">
      <data key="d0">103769942</data>
    </edge>
    <edge source="BGR" target="GHA">
      <data key="d0">118277</data>
    </edge>
    <edge source="BGR" target="GRC">
      <data key="d0">1882813</data>
    </edge>
    <edge source="BGR" target="GTM">
      <data key="d0">76357</data>
    </edge>
    <edge source="BGR" target="HKG">
      <data key="d0">22736</data>
    </edge>
    <edge source="BGR" target="HUN">
      <data key="d0">14510473</data>
    </edge>
    <edge source="BGR" target="IDN">
      <data key="d0">13957</data>
    </edge>
    <edge source="BGR" target="IRL">
      <data key="d0">5547980</data>
    </edge>
    <edge source="BGR" target="ISR">
      <data key="d0">275906</data>
    </edge>
    <edge source="BGR" target="ITA">
      <data key="d0">14696990</data>
    </edge>
    <edge source="BGR" target="JPN">
      <data key="d0">370510</data>
    </edge>
    <edge source="BGR" target="KAZ">
      <data key="d0">10424200</data>
    </edge>
    <edge source="BGR" target="JOR">
      <data key="d0">302466</data>
    </edge>
    <edge source="BGR" target="KOR">
      <data key="d0">399868</data>
    </edge>
    <edge source="BGR" target="KGZ">
      <data key="d0">899151</data>
    </edge>
    <edge source="BGR" target="LBN">
      <data key="d0">157250</data>
    </edge>
    <edge source="BGR" target="LVA">
      <data key="d0">8400027</data>
    </edge>
    <edge source="BGR" target="LTU">
      <data key="d0">7325757</data>
    </edge>
    <edge source="BGR" target="MDG">
      <data key="d0">39213</data>
    </edge>
    <edge source="BGR" target="MWI">
      <data key="d0">58352</data>
    </edge>
    <edge source="BGR" target="MYS">
      <data key="d0">172689</data>
    </edge>
    <edge source="BGR" target="MEX">
      <data key="d0">500324</data>
    </edge>
    <edge source="BGR" target="MDA">
      <data key="d0">6528537</data>
    </edge>
    <edge source="BGR" target="MAR">
      <data key="d0">192263</data>
    </edge>
    <edge source="BGR" target="NLD">
      <data key="d0">27576609</data>
    </edge>
    <edge source="BGR" target="NZL">
      <data key="d0">81662</data>
    </edge>
    <edge source="BGR" target="NER">
      <data key="d0">24691</data>
    </edge>
    <edge source="BGR" target="NOR">
      <data key="d0">251382</data>
    </edge>
    <edge source="BGR" target="PAK">
      <data key="d0">512367</data>
    </edge>
    <edge source="BGR" target="PER">
      <data key="d0">558041</data>
    </edge>
    <edge source="BGR" target="PHL">
      <data key="d0">274312</data>
    </edge>
    <edge source="BGR" target="POL">
      <data key="d0">24816626</data>
    </edge>
    <edge source="BGR" target="PRT">
      <data key="d0">2052442</data>
    </edge>
    <edge source="BGR" target="ROU">
      <data key="d0">61497211</data>
    </edge>
    <edge source="BGR" target="RUS">
      <data key="d0">211619618</data>
    </edge>
    <edge source="BGR" target="SEN">
      <data key="d0">48600</data>
    </edge>
    <edge source="BGR" target="SRB">
      <data key="d0">29714568</data>
    </edge>
    <edge source="BGR" target="IND">
      <data key="d0">1377358</data>
    </edge>
    <edge source="BGR" target="SGP">
      <data key="d0">412603</data>
    </edge>
    <edge source="BGR" target="SVK">
      <data key="d0">2947874</data>
    </edge>
    <edge source="BGR" target="VNM">
      <data key="d0">2631249</data>
    </edge>
    <edge source="BGR" target="SVN">
      <data key="d0">605668</data>
    </edge>
    <edge source="BGR" target="ZAF">
      <data key="d0">162398</data>
    </edge>
    <edge source="BGR" target="ZWE">
      <data key="d0">19753</data>
    </edge>
    <edge source="BGR" target="ESP">
      <data key="d0">8164826</data>
    </edge>
    <edge source="BGR" target="SWE">
      <data key="d0">4194844</data>
    </edge>
    <edge source="BGR" target="CHE">
      <data key="d0">5973203</data>
    </edge>
    <edge source="BGR" target="THA">
      <data key="d0">3791542</data>
    </edge>
    <edge source="BGR" target="ARE">
      <data key="d0">84803</data>
    </edge>
    <edge source="BGR" target="TUN">
      <data key="d0">536880</data>
    </edge>
    <edge source="BGR" target="TUR">
      <data key="d0">5000760</data>
    </edge>
    <edge source="BGR" target="UGA">
      <data key="d0">54268</data>
    </edge>
    <edge source="BGR" target="UKR">
      <data key="d0">40621811</data>
    </edge>
    <edge source="BGR" target="MKD">
      <data key="d0">6270680</data>
    </edge>
    <edge source="BGR" target="EGY">
      <data key="d0">790683</data>
    </edge>
    <edge source="BGR" target="GBR">
      <data key="d0">21790500</data>
    </edge>
    <edge source="BGR" target="TZA">
      <data key="d0">31454</data>
    </edge>
    <edge source="BGR" target="USA">
      <data key="d0">11963968</data>
    </edge>
    <edge source="CMR" target="CAF">
      <data key="d0">35013</data>
    </edge>
    <edge source="CMR" target="BFA">
      <data key="d0">18172</data>
    </edge>
    <edge source="HRV" target="ALB">
      <data key="d0">931356</data>
    </edge>
    <edge source="HRV" target="DZA">
      <data key="d0">121527</data>
    </edge>
    <edge source="HRV" target="AZE">
      <data key="d0">200820</data>
    </edge>
    <edge source="HRV" target="AUT">
      <data key="d0">173981</data>
    </edge>
    <edge source="HRV" target="ARM">
      <data key="d0">78842</data>
    </edge>
    <edge source="HRV" target="BEL">
      <data key="d0">19350120</data>
    </edge>
    <edge source="HRV" target="BGR">
      <data key="d0">1525356</data>
    </edge>
    <edge source="HRV" target="BLR">
      <data key="d0">2494040</data>
    </edge>
    <edge source="HRV" target="CAN">
      <data key="d0">2576325</data>
    </edge>
    <edge source="HRV" target="LKA">
      <data key="d0">77354</data>
    </edge>
    <edge source="HRV" target="CHN">
      <data key="d0">1337217</data>
    </edge>
    <edge source="HRV" target="CZE">
      <data key="d0">7339109</data>
    </edge>
    <edge source="HRV" target="DNK">
      <data key="d0">24825</data>
    </edge>
    <edge source="HRV" target="FIN">
      <data key="d0">372787</data>
    </edge>
    <edge source="HRV" target="FRA">
      <data key="d0">2921706</data>
    </edge>
    <edge source="HRV" target="GEO">
      <data key="d0">243114</data>
    </edge>
    <edge source="HRV" target="DEU">
      <data key="d0">2654047</data>
    </edge>
    <edge source="HRV" target="GRC">
      <data key="d0">130938</data>
    </edge>
    <edge source="HRV" target="HKG">
      <data key="d0">134084</data>
    </edge>
    <edge source="HRV" target="HUN">
      <data key="d0">7071722</data>
    </edge>
    <edge source="HRV" target="IDN">
      <data key="d0">142034</data>
    </edge>
    <edge source="HRV" target="IRL">
      <data key="d0">40429</data>
    </edge>
    <edge source="HRV" target="ISR">
      <data key="d0">967646</data>
    </edge>
    <edge source="HRV" target="ITA">
      <data key="d0">2308715</data>
    </edge>
    <edge source="HRV" target="JPN">
      <data key="d0">43244</data>
    </edge>
    <edge source="HRV" target="KAZ">
      <data key="d0">6478477</data>
    </edge>
    <edge source="HRV" target="KGZ">
      <data key="d0">230027</data>
    </edge>
    <edge source="HRV" target="MEX">
      <data key="d0">127815</data>
    </edge>
    <edge source="HRV" target="MDA">
      <data key="d0">41178</data>
    </edge>
    <edge source="HRV" target="MAR">
      <data key="d0">100452</data>
    </edge>
    <edge source="HRV" target="NLD">
      <data key="d0">40498075</data>
    </edge>
    <edge source="HRV" target="NZL">
      <data key="d0">83267</data>
    </edge>
    <edge source="HRV" target="NOR">
      <data key="d0">34923</data>
    </edge>
    <edge source="HRV" target="PAK">
      <data key="d0">39832</data>
    </edge>
    <edge source="HRV" target="PHL">
      <data key="d0">67315</data>
    </edge>
    <edge source="HRV" target="POL">
      <data key="d0">17881132</data>
    </edge>
    <edge source="HRV" target="PRT">
      <data key="d0">1083405</data>
    </edge>
    <edge source="HRV" target="ROU">
      <data key="d0">1389097</data>
    </edge>
    <edge source="HRV" target="RUS">
      <data key="d0">159780998</data>
    </edge>
    <edge source="HRV" target="SRB">
      <data key="d0">9283856</data>
    </edge>
    <edge source="HRV" target="IND">
      <data key="d0">92332</data>
    </edge>
    <edge source="HRV" target="SVK">
      <data key="d0">6357646</data>
    </edge>
    <edge source="HRV" target="VNM">
      <data key="d0">184362</data>
    </edge>
    <edge source="HRV" target="SVN">
      <data key="d0">31214242</data>
    </edge>
    <edge source="HRV" target="ESP">
      <data key="d0">4869578</data>
    </edge>
    <edge source="HRV" target="SWE">
      <data key="d0">587920</data>
    </edge>
    <edge source="HRV" target="CHE">
      <data key="d0">1265258</data>
    </edge>
    <edge source="HRV" target="ARE">
      <data key="d0">59725</data>
    </edge>
    <edge source="HRV" target="TUR">
      <data key="d0">1230922</data>
    </edge>
    <edge source="HRV" target="UKR">
      <data key="d0">29530936</data>
    </edge>
    <edge source="HRV" target="MKD">
      <data key="d0">6781414</data>
    </edge>
    <edge source="HRV" target="EGY">
      <data key="d0">867386</data>
    </edge>
    <edge source="HRV" target="GBR">
      <data key="d0">6012168</data>
    </edge>
    <edge source="HRV" target="USA">
      <data key="d0">128429772</data>
    </edge>
    <edge source="CZE" target="ALB">
      <data key="d0">211499</data>
    </edge>
    <edge source="CZE" target="DZA">
      <data key="d0">697201</data>
    </edge>
    <edge source="CZE" target="AZE">
      <data key="d0">955331</data>
    </edge>
    <edge source="CZE" target="ARG">
      <data key="d0">2263368</data>
    </edge>
    <edge source="CZE" target="AUS">
      <data key="d0">413632</data>
    </edge>
    <edge source="CZE" target="AUT">
      <data key="d0">105492940</data>
    </edge>
    <edge source="CZE" target="ARM">
      <data key="d0">212383</data>
    </edge>
    <edge source="CZE" target="BEL">
      <data key="d0">88226227</data>
    </edge>
    <edge source="CZE" target="BOL">
      <data key="d0">48726</data>
    </edge>
    <edge source="CZE" target="BRA">
      <data key="d0">1782214</data>
    </edge>
    <edge source="CZE" target="BGR">
      <data key="d0">12172065</data>
    </edge>
    <edge source="CZE" target="BLR">
      <data key="d0">4765778</data>
    </edge>
    <edge source="CZE" target="CAN">
      <data key="d0">4867417</data>
    </edge>
    <edge source="CZE" target="LKA">
      <data key="d0">199642</data>
    </edge>
    <edge source="CZE" target="CHL">
      <data key="d0">720028</data>
    </edge>
    <edge source="CZE" target="CHN">
      <data key="d0">6456282</data>
    </edge>
    <edge source="CZE" target="COL">
      <data key="d0">337039</data>
    </edge>
    <edge source="CZE" target="CRI">
      <data key="d0">118920</data>
    </edge>
    <edge source="CZE" target="HRV">
      <data key="d0">2922742</data>
    </edge>
    <edge source="CZE" target="DNK">
      <data key="d0">45082760</data>
    </edge>
    <edge source="CZE" target="ECU">
      <data key="d0">36903</data>
    </edge>
    <edge source="CZE" target="SLV">
      <data key="d0">24988</data>
    </edge>
    <edge source="CZE" target="ETH">
      <data key="d0">14627</data>
    </edge>
    <edge source="CZE" target="EST">
      <data key="d0">1531459</data>
    </edge>
    <edge source="CZE" target="FIN">
      <data key="d0">1642063</data>
    </edge>
    <edge source="CZE" target="FRA">
      <data key="d0">44488687</data>
    </edge>
    <edge source="CZE" target="GEO">
      <data key="d0">602401</data>
    </edge>
    <edge source="CZE" target="DEU">
      <data key="d0">332269494</data>
    </edge>
    <edge source="CZE" target="GHA">
      <data key="d0">204420</data>
    </edge>
    <edge source="CZE" target="GRC">
      <data key="d0">1427167</data>
    </edge>
    <edge source="CZE" target="HKG">
      <data key="d0">368202</data>
    </edge>
    <edge source="CZE" target="HUN">
      <data key="d0">38400887</data>
    </edge>
    <edge source="CZE" target="IDN">
      <data key="d0">453927</data>
    </edge>
    <edge source="CZE" target="IRL">
      <data key="d0">6508466</data>
    </edge>
    <edge source="CZE" target="ISR">
      <data key="d0">25153236</data>
    </edge>
    <edge source="CZE" target="ITA">
      <data key="d0">18093044</data>
    </edge>
    <edge source="CZE" target="CIV">
      <data key="d0">24964</data>
    </edge>
    <edge source="CZE" target="JPN">
      <data key="d0">11152975</data>
    </edge>
    <edge source="CZE" target="KAZ">
      <data key="d0">9433871</data>
    </edge>
    <edge source="CZE" target="JOR">
      <data key="d0">455420</data>
    </edge>
    <edge source="CZE" target="KOR">
      <data key="d0">6833167</data>
    </edge>
    <edge source="CZE" target="KGZ">
      <data key="d0">1621432</data>
    </edge>
    <edge source="CZE" target="LBN">
      <data key="d0">211660</data>
    </edge>
    <edge source="CZE" target="LVA">
      <data key="d0">3009919</data>
    </edge>
    <edge source="CZE" target="LTU">
      <data key="d0">28117840</data>
    </edge>
    <edge source="CZE" target="MYS">
[truncated: 23,856 more chars]
