# Supplementary material for: Core-periphery structure in sectoral international trade networks: A new approach to an old theory
Source: PLoS One. 2020 Apr 2;15(4):e0229547. doi: 10.1371/journal.pone.0229547 (PMC7117750; doi:10.1371/journal.pone.0229547)
Supplement: S8 File — (ZIP) [file pone.0229547.s008.zip › S8_File/Networks 2012/55-ESSENTL.OILS,PERFUME,ETC.graphml]

<?xml version='1.0' encoding='utf-8'?>
<graphml xmlns="http://graphml.graphdrawing.org/xmlns" xmlns:xsi="http://www.w3.org/2001/XMLSchema-instance" xsi:schemaLocation="http://graphml.graphdrawing.org/xmlns http://graphml.graphdrawing.org/xmlns/1.0/graphml.xsd">
  <key attr.name="weight" attr.type="long" for="edge" id="d0" />
  <graph edgedefault="directed">
    <node id="ALB" />
    <node id="BEL" />
    <node id="FRA" />
    <node id="DEU" />
    <node id="HUN" />
    <node id="ITA" />
    <node id="NLD" />
    <node id="SRB" />
    <node id="ESP" />
    <node id="TUR" />
    <node id="MKD" />
    <node id="DZA" />
    <node id="MRT" />
    <node id="MAR" />
    <node id="SEN" />
    <node id="ARE" />
    <node id="TUN" />
    <node id="ARG" />
    <node id="AUS" />
    <node id="BOL" />
    <node id="BRA" />
    <node id="CAN" />
    <node id="CHL" />
    <node id="CHN" />
    <node id="COL" />
    <node id="CRI" />
    <node id="ECU" />
    <node id="SLV" />
    <node id="ETH" />
    <node id="GMB" />
    <node id="GTM" />
    <node id="HND" />
    <node id="HKG" />
    <node id="IDN" />
    <node id="IRL" />
    <node id="ISR" />
    <node id="JAM" />
    <node id="JPN" />
    <node id="JOR" />
    <node id="LBN" />
    <node id="MYS" />
    <node id="MEX" />
    <node id="NIC" />
    <node id="PAK" />
    <node id="PAN" />
    <node id="PRY" />
    <node id="PER" />
    <node id="PHL" />
    <node id="POL" />
    <node id="RUS" />
    <node id="SAU" />
    <node id="IND" />
    <node id="SGP" />
    <node id="SVN" />
    <node id="ZAF" />
    <node id="CHE" />
    <node id="THA" />
    <node id="UKR" />
    <node id="EGY" />
    <node id="GBR" />
    <node id="USA" />
    <node id="URY" />
    <node id="ARM" />
    <node id="GEO" />
    <node id="KGZ" />
    <node id="LTU" />
    <node id="AZE" />
    <node id="AUT" />
    <node id="KHM" />
    <node id="LKA" />
    <node id="CZE" />
    <node id="BEN" />
    <node id="DNK" />
    <node id="EST" />
    <node id="FIN" />
    <node id="GHA" />
    <node id="GRC" />
    <node id="KAZ" />
    <node id="KOR" />
    <node id="LVA" />
    <node id="MUS" />
    <node id="OMN" />
    <node id="NZL" />
    <node id="NOR" />
    <node id="PRT" />
    <node id="ROU" />
    <node id="SVK" />
    <node id="VNM" />
    <node id="SWE" />
    <node id="TZA" />
    <node id="BFA" />
    <node id="BGR" />
    <node id="BLR" />
    <node id="HRV" />
    <node id="MDA" />
    <node id="UGA" />
    <node id="BDI" />
    <node id="CMR" />
    <node id="CAF" />
    <node id="CIV" />
    <node id="MDG" />
    <node id="MOZ" />
    <node id="NER" />
    <node id="ZWE" />
    <node id="TGO" />
    <node id="BWA" />
    <node id="NAM" />
    <node id="MWI" />
    <node id="PSE" />
    <edge source="ALB" target="BEL">
      <data key="d0">31318</data>
    </edge>
    <edge source="ALB" target="FRA">
      <data key="d0">100221</data>
    </edge>
    <edge source="ALB" target="DEU">
      <data key="d0">21320</data>
    </edge>
    <edge source="ALB" target="HUN">
      <data key="d0">130007</data>
    </edge>
    <edge source="ALB" target="ITA">
      <data key="d0">61715</data>
    </edge>
    <edge source="ALB" target="NLD">
      <data key="d0">37325</data>
    </edge>
    <edge source="ALB" target="SRB">
      <data key="d0">318730</data>
    </edge>
    <edge source="ALB" target="ESP">
      <data key="d0">14048</data>
    </edge>
    <edge source="ALB" target="TUR">
      <data key="d0">55950</data>
    </edge>
    <edge source="ALB" target="MKD">
      <data key="d0">22330</data>
    </edge>
    <edge source="BEL" target="ALB">
      <data key="d0">174617</data>
    </edge>
    <edge source="BEL" target="DZA">
      <data key="d0">13610794</data>
    </edge>
    <edge source="BEL" target="AZE">
      <data key="d0">334485</data>
    </edge>
    <edge source="BEL" target="ARG">
      <data key="d0">2524100</data>
    </edge>
    <edge source="BEL" target="AUS">
      <data key="d0">20877800</data>
    </edge>
    <edge source="BEL" target="AUT">
      <data key="d0">27600554</data>
    </edge>
    <edge source="BEL" target="ARM">
      <data key="d0">112786</data>
    </edge>
    <edge source="BEL" target="BOL">
      <data key="d0">94563</data>
    </edge>
    <edge source="BEL" target="BRA">
      <data key="d0">8471594</data>
    </edge>
    <edge source="BEL" target="BGR">
      <data key="d0">4920016</data>
    </edge>
    <edge source="BEL" target="BDI">
      <data key="d0">259037</data>
    </edge>
    <edge source="BEL" target="BLR">
      <data key="d0">1656750</data>
    </edge>
    <edge source="BEL" target="KHM">
      <data key="d0">38214</data>
    </edge>
    <edge source="BEL" target="CMR">
      <data key="d0">2410384</data>
    </edge>
    <edge source="BEL" target="CAN">
      <data key="d0">36755028</data>
    </edge>
    <edge source="BEL" target="CAF">
      <data key="d0">397771</data>
    </edge>
    <edge source="BEL" target="LKA">
      <data key="d0">508889</data>
    </edge>
    <edge source="BEL" target="CHL">
      <data key="d0">11174690</data>
    </edge>
    <edge source="BEL" target="CHN">
      <data key="d0">60893888</data>
    </edge>
    <edge source="BEL" target="COL">
      <data key="d0">1880135</data>
    </edge>
    <edge source="BEL" target="CRI">
      <data key="d0">515698</data>
    </edge>
    <edge source="BEL" target="HRV">
      <data key="d0">3949345</data>
    </edge>
    <edge source="BEL" target="CZE">
      <data key="d0">28740757</data>
    </edge>
    <edge source="BEL" target="BEN">
      <data key="d0">1715405</data>
    </edge>
    <edge source="BEL" target="DNK">
      <data key="d0">62154058</data>
    </edge>
    <edge source="BEL" target="ECU">
      <data key="d0">235627</data>
    </edge>
    <edge source="BEL" target="SLV">
      <data key="d0">59829</data>
    </edge>
    <edge source="BEL" target="ETH">
      <data key="d0">737283</data>
    </edge>
    <edge source="BEL" target="EST">
      <data key="d0">1099666</data>
    </edge>
    <edge source="BEL" target="FIN">
      <data key="d0">15196015</data>
    </edge>
    <edge source="BEL" target="FRA">
      <data key="d0">780853211</data>
    </edge>
    <edge source="BEL" target="GEO">
      <data key="d0">235016</data>
    </edge>
    <edge source="BEL" target="GMB">
      <data key="d0">97614</data>
    </edge>
    <edge source="BEL" target="DEU">
      <data key="d0">442753598</data>
    </edge>
    <edge source="BEL" target="GHA">
      <data key="d0">2592249</data>
    </edge>
    <edge source="BEL" target="GRC">
      <data key="d0">48024893</data>
    </edge>
    <edge source="BEL" target="GTM">
      <data key="d0">549993</data>
    </edge>
    <edge source="BEL" target="HKG">
      <data key="d0">29245138</data>
    </edge>
    <edge source="BEL" target="HUN">
      <data key="d0">21249784</data>
    </edge>
    <edge source="BEL" target="IDN">
      <data key="d0">5288505</data>
    </edge>
    <edge source="BEL" target="IRL">
      <data key="d0">13222022</data>
    </edge>
    <edge source="BEL" target="ISR">
      <data key="d0">50788456</data>
    </edge>
    <edge source="BEL" target="ITA">
      <data key="d0">153912792</data>
    </edge>
    <edge source="BEL" target="CIV">
      <data key="d0">6353032</data>
    </edge>
    <edge source="BEL" target="JAM">
      <data key="d0">145293</data>
    </edge>
    <edge source="BEL" target="JPN">
      <data key="d0">32139886</data>
    </edge>
    <edge source="BEL" target="KAZ">
      <data key="d0">1026375</data>
    </edge>
    <edge source="BEL" target="JOR">
      <data key="d0">3991471</data>
    </edge>
    <edge source="BEL" target="KOR">
      <data key="d0">27756440</data>
    </edge>
    <edge source="BEL" target="LBN">
      <data key="d0">8105698</data>
    </edge>
    <edge source="BEL" target="LVA">
      <data key="d0">1216321</data>
    </edge>
    <edge source="BEL" target="LTU">
      <data key="d0">4557743</data>
    </edge>
    <edge source="BEL" target="MDG">
      <data key="d0">290893</data>
    </edge>
    <edge source="BEL" target="MYS">
      <data key="d0">2371293</data>
    </edge>
    <edge source="BEL" target="MRT">
      <data key="d0">412201</data>
    </edge>
    <edge source="BEL" target="MUS">
      <data key="d0">823719</data>
    </edge>
    <edge source="BEL" target="MEX">
      <data key="d0">11323699</data>
    </edge>
    <edge source="BEL" target="MDA">
      <data key="d0">199687</data>
    </edge>
    <edge source="BEL" target="MAR">
      <data key="d0">4936721</data>
    </edge>
    <edge source="BEL" target="MOZ">
      <data key="d0">12378</data>
    </edge>
    <edge source="BEL" target="OMN">
      <data key="d0">2116840</data>
    </edge>
    <edge source="BEL" target="NLD">
      <data key="d0">950788277</data>
    </edge>
    <edge source="BEL" target="NZL">
      <data key="d0">3445519</data>
    </edge>
    <edge source="BEL" target="NER">
      <data key="d0">252824</data>
    </edge>
    <edge source="BEL" target="NOR">
      <data key="d0">11314420</data>
    </edge>
    <edge source="BEL" target="PAK">
      <data key="d0">3015633</data>
    </edge>
    <edge source="BEL" target="PAN">
      <data key="d0">235334</data>
    </edge>
    <edge source="BEL" target="PRY">
      <data key="d0">836220</data>
    </edge>
    <edge source="BEL" target="PER">
      <data key="d0">773656</data>
    </edge>
    <edge source="BEL" target="PHL">
      <data key="d0">837820</data>
    </edge>
    <edge source="BEL" target="POL">
      <data key="d0">89094148</data>
    </edge>
    <edge source="BEL" target="PRT">
      <data key="d0">14893705</data>
    </edge>
    <edge source="BEL" target="ROU">
      <data key="d0">10148220</data>
    </edge>
    <edge source="BEL" target="RUS">
      <data key="d0">160550323</data>
    </edge>
    <edge source="BEL" target="SAU">
      <data key="d0">24251025</data>
    </edge>
    <edge source="BEL" target="SEN">
      <data key="d0">2285264</data>
    </edge>
    <edge source="BEL" target="SRB">
      <data key="d0">6360541</data>
    </edge>
    <edge source="BEL" target="IND">
      <data key="d0">8060894</data>
    </edge>
    <edge source="BEL" target="SGP">
      <data key="d0">34756010</data>
    </edge>
    <edge source="BEL" target="SVK">
      <data key="d0">2649815</data>
    </edge>
    <edge source="BEL" target="VNM">
      <data key="d0">1948455</data>
    </edge>
    <edge source="BEL" target="SVN">
      <data key="d0">2817097</data>
    </edge>
    <edge source="BEL" target="ZAF">
      <data key="d0">36412311</data>
    </edge>
    <edge source="BEL" target="ZWE">
      <data key="d0">29313</data>
    </edge>
    <edge source="BEL" target="ESP">
      <data key="d0">141176847</data>
    </edge>
    <edge source="BEL" target="SWE">
      <data key="d0">51790664</data>
    </edge>
    <edge source="BEL" target="CHE">
      <data key="d0">24703838</data>
    </edge>
    <edge source="BEL" target="THA">
      <data key="d0">5612888</data>
    </edge>
    <edge source="BEL" target="TGO">
      <data key="d0">802124</data>
    </edge>
    <edge source="BEL" target="ARE">
      <data key="d0">30703574</data>
    </edge>
    <edge source="BEL" target="TUN">
      <data key="d0">4058729</data>
    </edge>
    <edge source="BEL" target="TUR">
      <data key="d0">43116080</data>
    </edge>
    <edge source="BEL" target="UGA">
      <data key="d0">297666</data>
    </edge>
    <edge source="BEL" target="UKR">
      <data key="d0">14084833</data>
    </edge>
    <edge source="BEL" target="MKD">
      <data key="d0">194734</data>
    </edge>
    <edge source="BEL" target="EGY">
      <data key="d0">8500864</data>
    </edge>
    <edge source="BEL" target="GBR">
      <data key="d0">325357909</data>
    </edge>
    <edge source="BEL" target="TZA">
      <data key="d0">41191</data>
    </edge>
    <edge source="BEL" target="USA">
      <data key="d0">203116551</data>
    </edge>
    <edge source="BEL" target="BFA">
      <data key="d0">282399</data>
    </edge>
    <edge source="BEL" target="URY">
      <data key="d0">603030</data>
    </edge>
    <edge source="FRA" target="ALB">
      <data key="d0">791155</data>
    </edge>
    <edge source="FRA" target="DZA">
      <data key="d0">158529714</data>
    </edge>
    <edge source="FRA" target="AZE">
      <data key="d0">19162977</data>
    </edge>
    <edge source="FRA" target="ARG">
      <data key="d0">61710668</data>
    </edge>
    <edge source="FRA" target="AUS">
      <data key="d0">134706163</data>
    </edge>
    <edge source="FRA" target="AUT">
      <data key="d0">97300345</data>
    </edge>
    <edge source="FRA" target="ARM">
      <data key="d0">4618924</data>
    </edge>
    <edge source="FRA" target="BEL">
      <data key="d0">830142264</data>
    </edge>
    <edge source="FRA" target="BOL">
      <data key="d0">680779</data>
    </edge>
    <edge source="FRA" target="BWA">
      <data key="d0">101818</data>
    </edge>
    <edge source="FRA" target="BRA">
      <data key="d0">136900162</data>
    </edge>
    <edge source="FRA" target="BGR">
      <data key="d0">32168819</data>
    </edge>
    <edge source="FRA" target="BLR">
      <data key="d0">19059949</data>
    </edge>
    <edge source="FRA" target="KHM">
      <data key="d0">2443600</data>
    </edge>
    <edge source="FRA" target="CMR">
      <data key="d0">13867352</data>
    </edge>
    <edge source="FRA" target="CAN">
      <data key="d0">187542007</data>
    </edge>
    <edge source="FRA" target="CAF">
      <data key="d0">333691</data>
    </edge>
    <edge source="FRA" target="LKA">
      <data key="d0">6282807</data>
    </edge>
    <edge source="FRA" target="CHL">
      <data key="d0">54004984</data>
    </edge>
    <edge source="FRA" target="CHN">
      <data key="d0">419783046</data>
    </edge>
    <edge source="FRA" target="COL">
      <data key="d0">25402922</data>
    </edge>
    <edge source="FRA" target="CRI">
      <data key="d0">522772</data>
    </edge>
    <edge source="FRA" target="HRV">
      <data key="d0">30767232</data>
    </edge>
    <edge source="FRA" target="CZE">
      <data key="d0">140755314</data>
    </edge>
    <edge source="FRA" target="BEN">
      <data key="d0">7495691</data>
    </edge>
    <edge source="FRA" target="DNK">
      <data key="d0">132448388</data>
    </edge>
    <edge source="FRA" target="ECU">
      <data key="d0">5185688</data>
    </edge>
    <edge source="FRA" target="SLV">
      <data key="d0">1688692</data>
    </edge>
    <edge source="FRA" target="ETH">
      <data key="d0">5952571</data>
    </edge>
    <edge source="FRA" target="EST">
      <data key="d0">10346076</data>
    </edge>
    <edge source="FRA" target="FIN">
      <data key="d0">69613090</data>
    </edge>
    <edge source="FRA" target="GEO">
      <data key="d0">9296950</data>
    </edge>
    <edge source="FRA" target="GMB">
      <data key="d0">45613</data>
    </edge>
    <edge source="FRA" target="PSE">
      <data key="d0">364531</data>
    </edge>
    <edge source="FRA" target="DEU">
      <data key="d0">2402941374</data>
    </edge>
    <edge source="FRA" target="GHA">
      <data key="d0">5722585</data>
    </edge>
    <edge source="FRA" target="GRC">
      <data key="d0">171516918</data>
    </edge>
    <edge source="FRA" target="GTM">
      <data key="d0">4604726</data>
    </edge>
    <edge source="FRA" target="HND">
      <data key="d0">1335282</data>
    </edge>
    <edge source="FRA" target="HKG">
      <data key="d0">336898071</data>
    </edge>
    <edge source="FRA" target="HUN">
      <data key="d0">46001285</data>
    </edge>
    <edge source="FRA" target="IDN">
      <data key="d0">39457599</data>
    </edge>
    <edge source="FRA" target="IRL">
      <data key="d0">66525754</data>
    </edge>
    <edge source="FRA" target="ISR">
      <data key="d0">115367889</data>
    </edge>
    <edge source="FRA" target="ITA">
      <data key="d0">1350924876</data>
    </edge>
    <edge source="FRA" target="CIV">
      <data key="d0">32514598</data>
    </edge>
    <edge source="FRA" target="JAM">
      <data key="d0">282297</data>
    </edge>
    <edge source="FRA" target="JPN">
      <data key="d0">327345320</data>
    </edge>
    <edge source="FRA" target="KAZ">
      <data key="d0">31389046</data>
    </edge>
    <edge source="FRA" target="JOR">
      <data key="d0">27489294</data>
    </edge>
    <edge source="FRA" target="KOR">
      <data key="d0">280962720</data>
    </edge>
    <edge source="FRA" target="KGZ">
      <data key="d0">2617831</data>
    </edge>
    <edge source="FRA" target="LBN">
      <data key="d0">67830489</data>
    </edge>
    <edge source="FRA" target="LVA">
      <data key="d0">15919208</data>
    </edge>
    <edge source="FRA" target="LTU">
      <data key="d0">16034685</data>
    </edge>
    <edge source="FRA" target="MDG">
      <data key="d0">11049428</data>
    </edge>
    <edge source="FRA" target="MWI">
      <data key="d0">132933</data>
    </edge>
    <edge source="FRA" target="MYS">
      <data key="d0">27808922</data>
    </edge>
    <edge source="FRA" target="MRT">
      <data key="d0">4790815</data>
    </edge>
    <edge source="FRA" target="MUS">
      <data key="d0">27508382</data>
    </edge>
    <edge source="FRA" target="MEX">
      <data key="d0">156058435</data>
    </edge>
    <edge source="FRA" target="MDA">
      <data key="d0">2801312</data>
    </edge>
    <edge source="FRA" target="MAR">
      <data key="d0">90167679</data>
    </edge>
    <edge source="FRA" target="MOZ">
      <data key="d0">1412219</data>
    </edge>
    <edge source="FRA" target="OMN">
      <data key="d0">12889702</data>
    </edge>
    <edge source="FRA" target="NAM">
      <data key="d0">41374</data>
    </edge>
    <edge source="FRA" target="NLD">
      <data key="d0">412812803</data>
    </edge>
    <edge source="FRA" target="NZL">
      <data key="d0">15909865</data>
    </edge>
    <edge source="FRA" target="NIC">
      <data key="d0">476240</data>
    </edge>
    <edge source="FRA" target="NER">
      <data key="d0">1585170</data>
    </edge>
    <edge source="FRA" target="NOR">
      <data key="d0">48672579</data>
    </edge>
    <edge source="FRA" target="PAK">
      <data key="d0">9910439</data>
    </edge>
    <edge source="FRA" target="PAN">
      <data key="d0">123043073</data>
    </edge>
    <edge source="FRA" target="PRY">
      <data key="d0">17223256</data>
    </edge>
    <edge source="FRA" target="PER">
      <data key="d0">5871078</data>
    </edge>
    <edge source="FRA" target="PHL">
      <data key="d0">6936657</data>
    </edge>
    <edge source="FRA" target="POL">
      <data key="d0">392160827</data>
    </edge>
    <edge source="FRA" target="PRT">
      <data key="d0">181745325</data>
    </edge>
    <edge source="FRA" target="ROU">
      <data key="d0">69915569</data>
    </edge>
    <edge source="FRA" target="RUS">
      <data key="d0">704762807</data>
    </edge>
    <edge source="FRA" target="SAU">
      <data key="d0">214221693</data>
    </edge>
    <edge source="FRA" target="SEN">
      <data key="d0">19346279</data>
    </edge>
    <edge source="FRA" target="SRB">
      <data key="d0">9442836</data>
    </edge>
    <edge source="FRA" target="IND">
      <data key="d0">51268722</data>
    </edge>
    <edge source="FRA" target="SGP">
      <data key="d0">589039462</data>
    </edge>
    <edge source="FRA" target="SVK">
      <data key="d0">18404719</data>
    </edge>
    <edge source="FRA" target="VNM">
      <data key="d0">25166657</data>
    </edge>
    <edge source="FRA" target="SVN">
      <data key="d0">27448602</data>
    </edge>
    <edge source="FRA" target="ZAF">
      <data key="d0">72477346</data>
    </edge>
    <edge source="FRA" target="ZWE">
      <data key="d0">1244042</data>
    </edge>
    <edge source="FRA" target="ESP">
      <data key="d0">1244860387</data>
    </edge>
    <edge source="FRA" target="SWE">
      <data key="d0">159545990</data>
    </edge>
    <edge source="FRA" target="CHE">
      <data key="d0">556559014</data>
    </edge>
    <edge source="FRA" target="THA">
      <data key="d0">44657534</data>
    </edge>
    <edge source="FRA" target="TGO">
      <data key="d0">8649754</data>
    </edge>
    <edge source="FRA" target="ARE">
      <data key="d0">475019168</data>
    </edge>
    <edge source="FRA" target="TUN">
      <data key="d0">76981831</data>
    </edge>
    <edge source="FRA" target="TUR">
      <data key="d0">225640192</data>
    </edge>
    <edge source="FRA" target="UGA">
      <data key="d0">1120920</data>
    </edge>
    <edge source="FRA" target="UKR">
      <data key="d0">116333652</data>
    </edge>
    <edge source="FRA" target="MKD">
      <data key="d0">2058267</data>
    </edge>
    <edge source="FRA" target="EGY">
      <data key="d0">54943842</data>
    </edge>
    <edge source="FRA" target="GBR">
      <data key="d0">1755206347</data>
    </edge>
    <edge source="FRA" target="TZA">
      <data key="d0">531100</data>
    </edge>
    <edge source="FRA" target="USA">
      <data key="d0">1216896248</data>
    </edge>
    <edge source="FRA" target="BFA">
      <data key="d0">3606375</data>
    </edge>
    <edge source="FRA" target="URY">
      <data key="d0">66045471</data>
    </edge>
    <edge source="DEU" target="ALB">
      <data key="d0">4520932</data>
    </edge>
    <edge source="DEU" target="DZA">
      <data key="d0">22304637</data>
    </edge>
    <edge source="DEU" target="AZE">
      <data key="d0">22907130</data>
    </edge>
    <edge source="DEU" target="ARG">
      <data key="d0">42314744</data>
    </edge>
    <edge source="DEU" target="AUS">
      <data key="d0">113451671</data>
    </edge>
    <edge source="DEU" target="AUT">
      <data key="d0">933340741</data>
    </edge>
    <edge source="DEU" target="ARM">
      <data key="d0">6748468</data>
    </edge>
    <edge source="DEU" target="BEL">
      <data key="d0">559861092</data>
    </edge>
    <edge source="DEU" target="BOL">
      <data key="d0">1083125</data>
    </edge>
    <edge source="DEU" target="BWA">
      <data key="d0">70133</data>
    </edge>
    <edge source="DEU" target="BRA">
      <data key="d0">134535013</data>
    </edge>
    <edge source="DEU" target="BGR">
      <data key="d0">42399913</data>
    </edge>
    <edge source="DEU" target="BDI">
      <data key="d0">27312</data>
    </edge>
    <edge source="DEU" target="BLR">
      <data key="d0">34028724</data>
    </edge>
    <edge source="DEU" target="KHM">
      <data key="d0">326992</data>
    </edge>
    <edge source="DEU" target="CMR">
      <data key="d0">1930909</data>
    </edge>
    <edge source="DEU" target="CAN">
      <data key="d0">50964222</data>
    </edge>
    <edge source="DEU" target="CAF">
      <data key="d0">14033</data>
    </edge>
    <edge source="DEU" target="LKA">
      <data key="d0">7405996</data>
    </edge>
    <edge source="DEU" target="CHL">
      <data key="d0">35092157</data>
    </edge>
    <edge source="DEU" target="CHN">
      <data key="d0">240255565</data>
    </edge>
    <edge source="DEU" target="COL">
      <data key="d0">27570960</data>
    </edge>
    <edge source="DEU" target="CRI">
      <data key="d0">3474204</data>
    </edge>
    <edge source="DEU" target="HRV">
      <data key="d0">58117704</data>
    </edge>
    <edge source="DEU" target="CZE">
      <data key="d0">344489576</data>
    </edge>
    <edge source="DEU" target="BEN">
      <data key="d0">1475859</data>
    </edge>
    <edge source="DEU" target="DNK">
      <data key="d0">195227720</data>
    </edge>
    <edge source="DEU" target="ECU">
      <data key="d0">6891656</data>
    </edge>
    <edge source="DEU" target="SLV">
      <data key="d0">1911345</data>
    </edge>
    <edge source="DEU" target="ETH">
      <data key="d0">2272856</data>
    </edge>
    <edge source="DEU" target="EST">
      <data key="d0">39097940</data>
    </edge>
    <edge source="DEU" target="FIN">
      <data key="d0">81315145</data>
    </edge>
    <edge source="DEU" target="FRA">
      <data key="d0">1352965810</data>
    </edge>
    <edge source="DEU" target="GEO">
      <data key="d0">10636692</data>
    </edge>
    <edge source="DEU" target="GMB">
      <data key="d0">57677</data>
    </edge>
    <edge source="DEU" target="PSE">
      <data key="d0">1308942</data>
    </edge>
    <edge source="DEU" target="GHA">
      <data key="d0">3560412</data>
    </edge>
    <edge source="DEU" target="GRC">
      <data key="d0">161936933</data>
    </edge>
    <edge source="DEU" target="GTM">
      <data key="d0">7495011</data>
    </edge>
    <edge source="DEU" target="HND">
      <data key="d0">2651046</data>
    </edge>
    <edge source="DEU" target="HKG">
      <data key="d0">136537721</data>
    </edge>
    <edge source="DEU" target="HUN">
      <data key="d0">177501032</data>
    </edge>
    <edge source="DEU" target="IDN">
      <data key="d0">53717415</data>
    </edge>
    <edge source="DEU" target="IRL">
      <data key="d0">78822530</data>
    </edge>
    <edge source="DEU" target="ISR">
      <data key="d0">99673103</data>
    </edge>
    <edge source="DEU" target="ITA">
      <data key="d0">859869430</data>
    </edge>
    <edge source="DEU" target="CIV">
      <data key="d0">3138384</data>
    </edge>
    <edge source="DEU" target="JAM">
      <data key="d0">288440</data>
    </edge>
    <edge source="DEU" target="JPN">
      <data key="d0">154237860</data>
    </edge>
    <edge source="DEU" target="KAZ">
      <data key="d0">41019546</data>
    </edge>
    <edge source="DEU" target="JOR">
      <data key="d0">23175449</data>
    </edge>
    <edge source="DEU" target="KOR">
      <data key="d0">111041735</data>
    </edge>
    <edge source="DEU" target="KGZ">
      <data key="d0">3847886</data>
    </edge>
    <edge source="DEU" target="LBN">
      <data key="d0">25241821</data>
    </edge>
    <edge source="DEU" target="LVA">
      <data key="d0">27772919</data>
    </edge>
    <edge source="DEU" target="LTU">
      <data key="d0">32659019</data>
    </edge>
    <edge source="DEU" target="MDG">
      <data key="d0">515599</data>
    </edge>
    <edge source="DEU" target="MWI">
      <data key="d0">410040</data>
    </edge>
    <edge source="DEU" target="MYS">
      <data key="d0">35077733</data>
    </edge>
    <edge source="DEU" target="MRT">
      <data key="d0">976753</data>
    </edge>
    <edge source="DEU" target="MUS">
      <data key="d0">5632384</data>
    </edge>
    <edge source="DEU" target="MEX">
      <data key="d0">98956164</data>
    </edge>
    <edge source="DEU" target="MDA">
      <data key="d0">13399800</data>
    </edge>
    <edge source="DEU" target="MAR">
      <data key="d0">26631566</data>
    </edge>
    <edge source="DEU" target="MOZ">
      <data key="d0">345050</data>
    </edge>
    <edge source="DEU" target="OMN">
      <data key="d0">6484232</data>
    </edge>
    <edge source="DEU" target="NAM">
      <data key="d0">1350731</data>
    </edge>
    <edge source="DEU" target="NLD">
      <data key="d0">793461346</data>
    </edge>
    <edge source="DEU" target="NZL">
      <data key="d0">18032891</data>
    </edge>
    <edge source="DEU" target="NIC">
      <data key="d0">136097</data>
    </edge>
    <edge source="DEU" target="NER">
      <data key="d0">867188</data>
    </edge>
    <edge source="DEU" target="NOR">
      <data key="d0">153754983</data>
    </edge>
    <edge source="DEU" target="PAK">
      <data key="d0">29341183</data>
    </edge>
    <edge source="DEU" target="PAN">
      <data key="d0">69955144</data>
    </edge>
    <edge source="DEU" target="PRY">
      <data key="d0">4743842</data>
    </edge>
    <edge source="DEU" target="PER">
      <data key="d0">12366091</data>
    </edge>
    <edge source="DEU" target="PHL">
      <data key="d0">15077551</data>
    </edge>
    <edge source="DEU" target="POL">
      <data key="d0">830091137</data>
    </edge>
    <edge source="DEU" target="PRT">
      <data key="d0">85725974</data>
    </edge>
    <edge source="DEU" target="ROU">
      <data key="d0">119848420</data>
    </edge>
    <edge source="DEU" target="RUS">
      <data key="d0">979145796</data>
    </edge>
    <edge source="DEU" target="SAU">
      <data key="d0">233503057</data>
    </edge>
    <edge source="DEU" target="SEN">
      <data key="d0">1352436</data>
    </edge>
    <edge source="DEU" target="SRB">
      <data key="d0">35363912</data>
    </edge>
    <edge source="DEU" target="IND">
      <data key="d0">113316614</data>
    </edge>
    <edge source="DEU" target="SGP">
      <data key="d0">128407571</data>
    </edge>
    <edge source="DEU" target="SVK">
      <data key="d0">61883462</data>
    </edge>
    <edge source="DEU" target="VNM">
      <data key="d0">18045173</data>
    </edge>
    <edge source="DEU" target="SVN">
      <data key="d0">103974908</data>
    </edge>
    <edge source="DEU" target="ZAF">
      <data key="d0">160626338</data>
    </edge>
    <edge source="DEU" target="ZWE">
      <data key="d0">177231</data>
    </edge>
    <edge source="DEU" target="ESP">
      <data key="d0">646519190</data>
    </edge>
    <edge source="DEU" target="SWE">
      <data key="d0">228320471</data>
    </edge>
    <edge source="DEU" target="CHE">
      <data key="d0">714139279</data>
    </edge>
    <edge source="DEU" target="THA">
      <data key="d0">80184919</data>
    </edge>
    <edge source="DEU" target="TGO">
      <data key="d0">753586</data>
    </edge>
    <edge source="DEU" target="ARE">
      <data key="d0">235034392</data>
    </edge>
    <edge source="DEU" target="TUN">
      <data key="d0">23296530</data>
    </edge>
    <edge source="DEU" target="TUR">
      <data key="d0">455951781</data>
    </edge>
    <edge source="DEU" target="UGA">
      <data key="d0">1105094</data>
    </edge>
    <edge source="DEU" target="UKR">
      <data key="d0">184368404</data>
    </edge>
    <edge source="DEU" target="MKD">
      <data key="d0">7926448</data>
    </edge>
    <edge source="DEU" target="EGY">
      <data key="d0">63271258</data>
    </edge>
    <edge source="DEU" target="GBR">
      <data key="d0">1205622595</data>
    </edge>
    <edge source="DEU" target="TZA">
      <data key="d0">5721198</data>
    </edge>
    <edge source="DEU" target="USA">
      <data key="d0">572263920</data>
    </edge>
    <edge source="DEU" target="BFA">
      <data key="d0">165099</data>
    </edge>
    <edge source="DEU" target="URY">
      <data key="d0">33235250</data>
    </edge>
    <edge source="HUN" target="ALB">
      <data key="d0">680953</data>
    </edge>
    <edge source="HUN" target="DZA">
      <data key="d0">73144</data>
    </edge>
    <edge source="HUN" target="AZE">
      <data key="d0">193723</data>
    </edge>
    <edge source="HUN" target="AUS">
      <data key="d0">3199319</data>
    </edge>
    <edge source="HUN" target="AUT">
      <data key="d0">52483388</data>
    </edge>
    <edge source="HUN" target="ARM">
      <data key="d0">284088</data>
    </edge>
    <edge source="HUN" target="BEL">
      <data key="d0">12830438</data>
    </edge>
    <edge source="HUN" target="BRA">
      <data key="d0">463028</data>
    </edge>
    <edge source="HUN" target="BGR">
      <data key="d0">20147839</data>
    </edge>
    <edge source="HUN" target="BLR">
      <data key="d0">417426</data>
    </edge>
    <edge source="HUN" target="CAN">
      <data key="d0">6915359</data>
    </edge>
    <edge source="HUN" target="CHL">
      <data key="d0">72299</data>
    </edge>
    <edge source="HUN" target="CHN">
      <data key="d0">107714</data>
    </edge>
    <edge source="HUN" target="COL">
      <data key="d0">37136</data>
    </edge>
    <edge source="HUN" target="HRV">
      <data key="d0">46376985</data>
    </edge>
    <edge source="HUN" target="CZE">
      <data key="d0">43086763</data>
    </edge>
    <edge source="HUN" target="DNK">
      <data key="d0">1584043</data>
    </edge>
    <edge source="HUN" target="EST">
      <data key="d0">382795</data>
    </edge>
    <edge source="HUN" target="FIN">
      <data key="d0">356616</data>
    </edge>
    <edge source="HUN" target="FRA">
      <data key="d0">20788395</data>
    </edge>
    <edge source="HUN" target="GEO">
      <data key="d0">985501</data>
    </edge>
    <edge source="HUN" target="DEU">
      <data key="d0">60025011</data>
    </edge>
    <edge source="HUN" target="GRC">
      <data key="d0">4500408</data>
    </edge>
    <edge source="HUN" target="HKG">
      <data key="d0">1163646</data>
    </edge>
    <edge source="HUN" target="IDN">
      <data key="d0">109708</data>
    </edge>
    <edge source="HUN" target="IRL">
      <data key="d0">140691</data>
    </edge>
    <edge source="HUN" target="ISR">
      <data key="d0">821300</data>
    </edge>
    <edge source="HUN" target="ITA">
      <data key="d0">23549751</data>
    </edge>
    <edge source="HUN" target="JPN">
      <data key="d0">615949</data>
    </edge>
    <edge source="HUN" target="KAZ">
      <data key="d0">327054</data>
    </edge>
    <edge source="HUN" target="KOR">
      <data key="d0">2289664</data>
    </edge>
    <edge source="HUN" target="LBN">
      <data key="d0">75331</data>
    </edge>
    <edge source="HUN" target="LVA">
      <data key="d0">3060987</data>
    </edge>
    <edge source="HUN" target="LTU">
      <data key="d0">1045946</data>
    </edge>
    <edge source="HUN" target="MYS">
      <data key="d0">553668</data>
    </edge>
    <edge source="HUN" target="MEX">
      <data key="d0">525196</data>
    </edge>
    <edge source="HUN" target="MDA">
      <data key="d0">630178</data>
    </edge>
    <edge source="HUN" target="NLD">
      <data key="d0">12023922</data>
    </edge>
    <edge source="HUN" target="NOR">
      <data key="d0">2485549</data>
    </edge>
    <edge source="HUN" target="PAK">
      <data key="d0">45120</data>
    </edge>
    <edge source="HUN" target="POL">
      <data key="d0">49965928</data>
    </edge>
    <edge source="HUN" target="PRT">
      <data key="d0">743448</data>
    </edge>
    <edge source="HUN" target="ROU">
      <data key="d0">62887320</data>
    </edge>
    <edge source="HUN" target="RUS">
      <data key="d0">26008840</data>
    </edge>
    <edge source="HUN" target="SAU">
      <data key="d0">542911</data>
    </edge>
    <edge source="HUN" target="SRB">
      <data key="d0">33584782</data>
    </edge>
    <edge source="HUN" target="IND">
      <data key="d0">860558</data>
    </edge>
    <edge source="HUN" target="SGP">
      <data key="d0">245193</data>
    </edge>
    <edge source="HUN" target="SVK">
      <data key="d0">29558121</data>
    </edge>
    <edge source="HUN" target="SVN">
      <data key="d0">34041079</data>
    </edge>
    <edge source="HUN" target="ZAF">
      <data key="d0">811802</data>
    </edge>
    <edge source="HUN" target="ESP">
      <data key="d0">13276673</data>
    </edge>
    <edge source="HUN" target="SWE">
      <data key="d0">1048535</data>
    </edge>
    <edge source="HUN" target="CHE">
      <data key="d0">3878789</data>
    </edge>
    <edge source="HUN" target="ARE">
      <data key="d0">1202177</data>
    </edge>
    <edge source="HUN" target="TUN">
      <data key="d0">211866</data>
    </edge>
    <edge source="HUN" target="TUR">
      <data key="d0">11693811</data>
    </edge>
    <edge source="HUN" target="UKR">
      <data key="d0">25608512</data>
    </edge>
    <edge source="HUN" target="MKD">
      <data key="d0">1040617</data>
    </edge>
    <edge source="HUN" target="EGY">
      <data key="d0">20116</data>
    </edge>
    <edge source="HUN" target="GBR">
      <data key="d0">36795426</data>
    </edge>
    <edge source="HUN" target="USA">
      <data key="d0">16422441</data>
    </edge>
    <edge source="ITA" target="ALB">
      <data key="d0">28077386</data>
    </edge>
    <edge source="ITA" target="DZA">
      <data key="d0">17220242</data>
    </edge>
    <edge source="ITA" target="AZE">
      <data key="d0">8006394</data>
    </edge>
    <edge source="ITA" target="ARG">
      <data key="d0">14315384</data>
    </edge>
    <edge source="ITA" target="AUS">
      <data key="d0">41977179</data>
    </edge>
    <edge source="ITA" target="AUT">
      <data key="d0">87765521</data>
    </edge>
    <edge source="ITA" target="ARM">
      <data key="d0">3744991</data>
    </edge>
    <edge source="ITA" target="BEL">
      <data key="d0">141765737</data>
    </edge>
    <edge source="ITA" target="BOL">
      <data key="d0">538220</data>
    </edge>
    <edge source="ITA" target="BRA">
      <data key="d0">32387686</data>
    </edge>
    <edge source="ITA" target="BGR">
      <data key="d0">22094140</data>
    </edge>
    <edge source="ITA" target="BLR">
      <data key="d0">9831602</data>
    </edge>
    <edge source="ITA" target="KHM">
      <data key="d0">497325</data>
    </edge>
    <edge source="ITA" target="CMR">
      <data key="d0">1027202</data>
    </edge>
    <edge source="ITA" target="CAN">
      <data key="d0">41218653</data>
    </edge>
    <edge source="ITA" target="LKA">
      <data key="d0">717536</data>
    </edge>
    <edge source="ITA" target="CHL">
      <data key="d0">15553432</data>
    </edge>
    <edge source="ITA" target="CHN">
      <data key="d0">59631095</data>
    </edge>
    <edge source="ITA" target="COL">
      <data key="d0">5195518</data>
    </edge>
    <edge source="ITA" target="CRI">
      <data key="d0">2690477</data>
    </edge>
    <edge source="ITA" target="HRV">
      <data key="d0">35613594</data>
    </edge>
    <edge source="ITA" target="CZE">
      <data key="d0">62465799</data>
    </edge>
    <edge source="ITA" target="BEN">
      <data key="d0">1037007</data>
    </edge>
    <edge source="ITA" target="DNK">
      <data key="d0">48684895</data>
    </edge>
    <edge source="ITA" target="ECU">
      <data key="d0">5146539</data>
    </edge>
    <edge source="ITA" target="SLV">
      <data key="d0">1277362</data>
    </edge>
    <edge source="ITA" target="ETH">
      <data key="d0">1508448</data>
    </edge>
    <edge source="ITA" target="EST">
      <data key="d0">6433948</data>
    </edge>
    <edge source="ITA" target="FIN">
      <data key="d0">13307015</data>
    </edge>
    <edge source="ITA" target="FRA">
      <data key="d0">720848327</data>
    </edge>
    <edge source="ITA" target="GEO">
      <data key="d0">3661445</data>
    </edge>
    <edge source="ITA" target="GMB">
      <data key="d0">218120</data>
    </edge>
    <edge source="ITA" target="DEU">
      <data key="d0">601541792</data>
    </edge>
    <edge source="ITA" target="GHA">
      <data key="d0">4604649</data>
    </edge>
    <edge source="ITA" target="GRC">
      <data key="d0">178858758</data>
    </edge>
    <edge source="ITA" target="GTM">
      <data key="d0">1353855</data>
    </edge>
    <edge source="ITA" target="HND">
      <data key="d0">795356</data>
    </edge>
    <edge source="ITA" target="HKG">
      <data key="d0">135114479</data>
    </edge>
    <edge source="ITA" target="HUN">
      <data key="d0">51415406</data>
    </edge>
    <edge source="ITA" target="IDN">
      <data key="d0">8175417</data>
    </edge>
    <edge source="ITA" target="IRL">
      <data key="d0">15495473</data>
    </edge>
    <edge source="ITA" target="ISR">
      <data key="d0">48590334</data>
    </edge>
    <edge source="ITA" target="CIV">
      <data key="d0">1366308</data>
    </edge>
    <edge source="ITA" target="JAM">
      <data key="d0">390646</data>
    </edge>
    <edge source="ITA" target="JPN">
      <data key="d0">69856618</data>
    </edge>
    <edge source="ITA" target="KAZ">
      <data key="d0">11843319</data>
    </edge>
    <edge source="ITA" target="JOR">
      <data key="d0">7489868</data>
    </edge>
    <edge source="ITA" target="KOR">
      <data key="d0">49611102</data>
    </edge>
    <edge source="ITA" target="KGZ">
      <data key="d0">1466441</data>
    </edge>
    <edge source="ITA" target="LBN">
      <data key="d0">12654128</data>
    </edge>
    <edge source="ITA" target="LVA">
      <data key="d0">8392882</data>
    </edge>
    <edge source="ITA" target="LTU">
      <data key="d0">13588997</data>
    </edge>
    <edge source="ITA" target="MDG">
      <data key="d0">26444</data>
    </edge>
    <edge source="ITA" target="MYS">
      <data key="d0">11000096</data>
    </edge>
    <edge source="ITA" target="MRT">
      <data key="d0">56220</data>
    </edge>
    <edge source="ITA" target="MUS">
      <data key="d0">1287224</data>
    </edge>
    <edge source="ITA" target="MEX">
      <data key="d0">27546820</data>
    </edge>
    <edge source="ITA" target="MDA">
      <data key="d0">3369097</data>
    </edge>
    <edge source="ITA" target="MAR">
      <data key="d0">21693987</data>
    </edge>
    <edge source="ITA" target="MOZ">
      <data key="d0">411061</data>
    </edge>
    <edge source="ITA" target="OMN">
      <data key="d0">1731692</data>
    </edge>
    <edge source="ITA" target="NLD">
      <data key="d0">197684369</data>
    </edge>
    <edge source="ITA" target="NZL">
      <data key="d0">3619146</data>
    </edge>
    <edge source="ITA" target="NIC">
      <data key="d0">490512</data>
    </edge>
    <edge source="ITA" target="NER">
      <data key="d0">46060</data>
    </edge>
    <edge source="ITA" target="NOR">
      <data key="d0">9953144</data>
    </edge>
    <edge source="ITA" target="PAK">
      <data key="d0">5133074</data>
    </edge>
    <edge source="ITA" target="PAN">
      <data key="d0">16936455</data>
    </edge>
    <edge source="ITA" target="PRY">
      <data key="d0">4485530</data>
    </edge>
    <edge source="ITA" target="PER">
      <data key="d0">5317890</data>
    </edge>
    <edge source="ITA" target="PHL">
      <data key="d0">3028540</data>
    </edge>
    <edge source="ITA" target="POL">
      <data key="d0">195605031</data>
    </edge>
    <edge source="ITA" target="PRT">
      <data key="d0">62595591</data>
    </edge>
    <edge source="ITA" target="ROU">
      <data key="d0">54394456</data>
    </edge>
    <edge source="ITA" target="RUS">
      <data key="d0">204880104</data>
    </edge>
    <edge source="ITA" target="SAU">
      <data key="d0">47929091</data>
    </edge>
    <edge source="ITA" target="SEN">
      <data key="d0">1232964</data>
    </edge>
    <edge source="ITA" target="SRB">
      <data key="d0">31173385</data>
    </edge>
    <edge source="ITA" target="IND">
      <data key="d0">16705523</data>
    </edge>
    <edge source="ITA" target="SGP">
      <data key="d0">59780780</data>
    </edge>
    <edge source="ITA" target="SVK">
      <data key="d0">24254791</data>
    </edge>
    <edge source="ITA" target="VNM">
      <data key="d0">6718035</data>
    </edge>
    <edge source="ITA" target="SVN">
      <data key="d0">48899776</data>
    </edge>
    <edge source="ITA" target="ZAF">
      <data key="d0">17571374</data>
    </edge>
    <edge source="ITA" target="ZWE">
      <data key="d0">316637</data>
    </edge>
    <edge source="ITA" target="ESP">
      <data key="d0">382393990</data>
    </edge>
    <edge source="ITA" target="SWE">
      <data key="d0">36520042</data>
    </edge>
    <edge source="ITA" target="CHE">
      <data key="d0">117934385</data>
    </edge>
    <edge source="ITA" target="THA">
      <data key="d0">10914206</data>
    </edge>
    <edge source="ITA" target="TGO">
      <data key="d0">581513</data>
    </edge>
    <edge source="ITA" target="ARE">
      <data key="d0">108578705</data>
    </edge>
    <edge source="ITA" target="TUN">
      <data key="d0">20455772</data>
    </edge>
    <edge source="ITA" target="TUR">
      <data key="d0">100130651</data>
    </edge>
    <edge source="ITA" target="UGA">
      <data key="d0">338820</data>
    </edge>
    <edge source="ITA" target="UKR">
      <data key="d0">48839278</data>
    </edge>
    <edge source="ITA" target="MKD">
      <data key="d0">5502042</data>
    </edge>
    <edge source="ITA" target="EGY">
      <data key="d0">20068957</data>
    </edge>
    <edge source="ITA" target="GBR">
      <data key="d0">388562547</data>
    </edge>
    <edge source="ITA" target="TZA">
      <data key="d0">190958</data>
    </edge>
    <edge source="ITA" target="USA">
      <data key="d0">312861936</data>
    </edge>
    <edge source="ITA" target="BFA">
      <data key="d0">357362</data>
    </edge>
    <edge source="ITA" target="URY">
      <data key="d0">8079313</data>
    </edge>
    <edge source="NLD" target="ALB">
      <data key="d0">273413</data>
    </edge>
    <edge source="NLD" target="DZA">
      <data key="d0">9989552</data>
    </edge>
    <edge source="NLD" target="AZE">
      <data key="d0">1949698</data>
    </edge>
    <edge source="NLD" target="ARG">
      <data key="d0">3086141</data>
    </edge>
    <edge source="NLD" target="AUS">
      <data key="d0">28752851</data>
    </edge>
    <edge source="NLD" target="AUT">
      <data key="d0">41125186</data>
    </edge>
    <edge source="NLD" target="ARM">
      <data key="d0">280780</data>
    </edge>
    <edge source="NLD" target="BEL">
      <data key="d0">647952030</data>
    </edge>
    <edge source="NLD" target="BOL">
      <data key="d0">87021</data>
    </edge>
    <edge source="NLD" target="BRA">
      <data key="d0">17773096</data>
    </edge>
    <edge source="NLD" target="BGR">
      <data key="d0">11126667</data>
    </edge>
    <edge source="NLD" target="BDI">
      <data key="d0">196584</data>
    </edge>
    <edge source="NLD" target="BLR">
      <data key="d0">943292</data>
    </edge>
    <edge source="NLD" target="CMR">
      <data key="d0">6738953</data>
    </edge>
    <edge source="NLD" target="CAN">
      <data key="d0">3761030</data>
    </edge>
    <edge source="NLD" target="CAF">
      <data key="d0">111749</data>
    </edge>
    <edge source="NLD" target="LKA">
      <data key="d0">1640183</data>
    </edge>
    <edge source="NLD" target="CHL">
      <data key="d0">4164931</data>
    </edge>
    <edge source="NLD" target="CHN">
      <data key="d0">19739602</data>
    </edge>
    <edge source="NLD" target="COL">
      <data key="d0">2107080</data>
    </edge>
    <edge source="NLD" target="CRI">
      <data key="d0">1452462</data>
    </edge>
    <edge source="NLD" target="HRV">
      <data key="d0">7513167</data>
    </edge>
    <edge source="NLD" target="CZE">
      <data key="d0">48354294</data>
    </edge>
    <edge source="NLD" target="BEN">
      <data key="d0">214635</data>
    </edge>
    <edge source="NLD" target="DNK">
      <data key="d0">59480568</data>
    </edge>
    <edge source="NLD" target="ECU">
      <data key="d0">680322</data>
    </edge>
    <edge source="NLD" target="SLV">
      <data key="d0">97988</data>
    </edge>
    <edge source="NLD" target="ETH">
      <data key="d0">185064</data>
    </edge>
    <edge source="NLD" target="EST">
      <data key="d0">4363429</data>
    </edge>
    <edge source="NLD" target="FIN">
      <data key="d0">34008437</data>
    </edge>
    <edge source="NLD" target="FRA">
      <data key="d0">395902072</data>
    </edge>
    <edge source="NLD" target="GEO">
      <data key="d0">559743</data>
    </edge>
    <edge source="NLD" target="GMB">
      <data key="d0">70058</data>
    </edge>
    <edge source="NLD" target="PSE">
      <data key="d0">39329</data>
    </edge>
    <edge source="NLD" target="DEU">
      <data key="d0">833724114</data>
    </edge>
    <edge source="NLD" target="GHA">
      <data key="d0">1883754</data>
    </edge>
    <edge source="NLD" target="GRC">
      <data key="d0">26217862</data>
    </edge>
    <edge source="NLD" target="GTM">
      <data key="d0">300727</data>
    </edge>
    <edge source="NLD" target="HND">
      <data key="d0">22007</data>
    </edge>
    <edge source="NLD" target="HKG">
      <data key="d0">48489882</data>
    </edge>
    <edge source="NLD" target="HUN">
      <data key="d0">44988492</data>
    </edge>
    <edge source="NLD" target="IDN">
      <data key="d0">10598133</data>
    </edge>
    <edge source="NLD" target="IRL">
      <data key="d0">59061249</data>
    </edge>
    <edge source="NLD" target="ISR">
      <data key="d0">18500834</data>
    </edge>
    <edge source="NLD" target="ITA">
      <data key="d0">229913001</data>
    </edge>
    <edge source="NLD" target="CIV">
      <data key="d0">1586017</data>
    </edge>
    <edge source="NLD" target="JAM">
      <data key="d0">211481</data>
    </edge>
    <edge source="NLD" target="JPN">
      <data key="d0">18101929</data>
    </edge>
    <edge source="NLD" target="KAZ">
      <data key="d0">14821858</data>
    </edge>
    <edge source="NLD" target="JOR">
      <data key="d0">2773152</data>
    </edge>
    <edge source="NLD" target="KOR">
      <data key="d0">7086576</data>
    </edge>
    <edge source="NLD" target="KGZ">
      <data key="d0">191472</data>
    </edge>
    <edge source="NLD" target="LBN">
      <data key="d0">2207372</data>
    </edge>
    <edge source="NLD" target="LVA">
      <data key="d0">12879709</data>
    </edge>
    <edge source="NLD" target="LTU">
      <data key="d0">8301921</data>
    </edge>
    <edge source="NLD" target="MDG">
      <data key="d0">26364</data>
    </edge>
    <edge source="NLD" target="MWI">
      <data key="d0">48858</data>
    </edge>
    <edge source="NLD" target="MYS">
      <data key="d0">4886156</data>
    </edge>
    <edge source="NLD" target="MRT">
      <data key="d0">66266</data>
    </edge>
    <edge source="NLD" target="MUS">
      <data key="d0">399840</data>
    </edge>
    <edge source="NLD" target="MEX">
      <data key="d0">6988472</data>
    </edge>
    <edge source="NLD" target="MDA">
      <data key="d0">506249</data>
    </edge>
    <edge source="NLD" target="MAR">
      <data key="d0">3415819</data>
    </edge>
    <edge source="NLD" target="MOZ">
      <data key="d0">163982</data>
    </edge>
    <edge source="NLD" target="OMN">
      <data key="d0">729436</data>
    </edge>
    <edge source="NLD" target="NAM">
      <data key="d0">115212</data>
    </edge>
    <edge source="NLD" target="NZL">
      <data key="d0">1302252</data>
    </edge>
    <edge source="NLD" target="NER">
      <data key="d0">97157</data>
    </edge>
    <edge source="NLD" target="NOR">
      <data key="d0">54600564</data>
    </edge>
    <edge source="NLD" target="PAK">
      <data key="d0">16428563</data>
    </edge>
    <edge source="NLD" target="PAN">
      <data key="d0">583965</data>
    </edge>
    <edge source="NLD" target="PRY">
      <data key="d0">1116896</data>
    </edge>
    <edge source="NLD" target="PER">
      <data key="d0">1173834</data>
    </edge>
    <edge source="NLD" target="PHL">
      <data key="d0">7950943</data>
    </edge>
    <edge source="NLD" target="POL">
      <data key="d0">166530338</data>
    </edge>
    <edge source="NLD" target="PRT">
      <data key="d0">42173423</data>
    </edge>
    <edge source="NLD" target="ROU">
      <data key="d0">18311381</data>
    </edge>
    <edge source="NLD" target="RUS">
      <data key="d0">136879416</data>
    </edge>
    <edge source="NLD" target="SAU">
      <data key="d0">18798330</data>
    </edge>
    <edge source="NLD" target="SEN">
      <data key="d0">6028616</data>
    </edge>
    <edge source="NLD" target="SRB">
      <data key="d0">5227656</data>
    </edge>
    <edge source="NLD" target="IND">
      <data key="d0">8724045</data>
    </edge>
    <edge source="NLD" target="SGP">
      <data key="d0">33624104</data>
    </edge>
    <edge source="NLD" target="SVK">
      <data key="d0">23501786</data>
    </edge>
    <edge source="NLD" target="VNM">
      <data key="d0">3105047</data>
    </edge>
    <edge source="NLD" target="SVN">
      <data key="d0">4028054</data>
    </edge>
    <edge source="NLD" target="ZAF">
      <data key="d0">23771036</data>
    </edge>
    <edge source="NLD" target="ZWE">
      <data key="d0">317156</data>
    </edge>
    <edge source="NLD" target="ESP">
      <data key="d0">167205508</data>
    </edge>
    <edge source="NLD" target="SWE">
      <data key="d0">99409726</data>
    </edge>
    <edge source="NLD" target="CHE">
      <data key="d0">82192933</data>
    </edge>
    <edge source="NLD" target="THA">
      <data key="d0">7839487</data>
    </edge>
    <edge source="NLD" target="TGO">
      <data key="d0">129995</data>
    </edge>
    <edge source="NLD" target="ARE">
      <data key="d0">54754833</data>
    </edge>
    <edge source="NLD" target="TUN">
      <data key="d0">6443272</data>
    </edge>
    <edge source="NLD" target="TUR">
      <data key="d0">76340065</data>
    </edge>
    <edge source="NLD" target="UGA">
      <data key="d0">215864</data>
    </edge>
    <edge source="NLD" target="UKR">
      <data key="d0">30714530</data>
    </edge>
    <edge source="NLD" target="MKD">
      <data key="d0">279284</data>
    </edge>
    <edge source="NLD" target="EGY">
      <data key="d0">17970774</data>
    </edge>
    <edge source="NLD" target="GBR">
      <data key="d0">544703869</data>
    </edge>
    <edge source="NLD" target="TZA">
      <data key="d0">2839115</data>
    </edge>
    <edge source="NLD" target="USA">
      <data key="d0">92657738</data>
    </edge>
    <edge source="NLD" target="BFA">
      <data key="d0">94661</data>
    </edge>
    <edge source="NLD" target="URY">
      <data key="d0">780013</data>
    </edge>
    <edge source="SRB" target="ALB">
      <data key="d0">5459145</data>
    </edge>
    <edge source="SRB" target="AZE">
      <data key="d0">41563</data>
    </edge>
    <edge source="SRB" target="AUS">
      <data key="d0">299817</data>
    </edge>
    <edge source="SRB" target="AUT">
      <data key="d0">3732623</data>
    </edge>
    <edge source="SRB" target="BEL">
      <data key="d0">248694</data>
    </edge>
    <edge source="SRB" target="BGR">
      <data key="d0">4749934</data>
    </edge>
    <edge source="SRB" target="CAN">
      <data key="d0">19128</data>
    </edge>
    <edge source="SRB" target="CHN">
      <data key="d0">51068</data>
    </edge>
    <edge source="SRB" target="HRV">
      <data key="d0">4988457</data>
    </edge>
    <edge source="SRB" target="CZE">
      <data key="d0">228956</data>
    </edge>
    <edge source="SRB" target="FRA">
      <data key="d0">1211665</data>
    </edge>
    <edge source="SRB" target="DEU">
      <data key="d0">4089019</data>
    </edge>
    <edge source="SRB" target="GRC">
      <data key="d0">258187</data>
    </edge>
    <edge source="SRB" target="HUN">
      <data key="d0">447036</data>
    </edge>
    <edge source="SRB" target="ISR">
      <data key="d0">38353</data>
    </edge>
    <edge source="SRB" target="ITA">
      <data key="d0">280026</data>
    </edge>
    <edge source="SRB" target="LTU">
      <data key="d0">142537</data>
    </edge>
    <edge source="SRB" target="MDA">
      <data key="d0">68525</data>
    </edge>
    <edge source="SRB" target="NLD">
      <data key="d0">278177</data>
    </edge>
    <edge source="SRB" target="POL">
      <data key="d0">2607592</data>
    </edge>
    <edge source="SRB" target="ROU">
      <data key="d0">9417239</data>
    </edge>
    <edge source="SRB" target="RUS">
      <data key="d0">225063</data>
    </edge>
    <edge source="SRB" target="SVK">
      <data key="d0">122923</data>
    </edge>
    <edge source="SRB" target="SVN">
      <data key="d0">3233088</data>
    </edge>
    <edge source="SRB" target="ZAF">
      <data key="d0">10548</data>
    </edge>
    <edge source="SRB" target="ESP">
      <data key="d0">664424</data>
    </edge>
    <edge source="SRB" target="SWE">
      <data key="d0">239925</data>
    </edge>
    <edge source="SRB" target="CHE">
      <data key="d0">239873</data>
    </edge>
    <edge source="SRB" target="TUR">
      <data key="d0">143590</data>
    </edge>
    <edge source="SRB" target="UKR">
      <data key="d0">540315</data>
    </edge>
    <edge source="SRB" target="MKD">
      <data key="d0">10904476</data>
    </edge>
    <edge source="SRB" target="GBR">
      <data key="d0">54948</data>
    </edge>
    <edge source="SRB" target="USA">
      <data key="d0">37797</data>
    </edge>
    <edge source="ESP" target="ALB">
      <data key="d0">910143</data>
    </edge>
    <edge source="ESP" target="DZA">
      <data key="d0">69418346</data>
    </edge>
    <edge source="ESP" target="AZE">
      <data key="d0">3892321</data>
    </edge>
    <edge source="ESP" target="ARG">
      <data key="d0">45885139</data>
    </edge>
    <edge source="ESP" target="AUS">
      <data key="d0">33990565</data>
    </edge>
    <edge source="ESP" target="AUT">
      <data key="d0">24969622</data>
    </edge>
    <edge source="ESP" target="ARM">
      <data key="d0">515827</data>
    </edge>
    <edge source="ESP" target="BEL">
      <data key="d0">90990713</data>
    </edge>
    <edge source="ESP" target="BOL">
      <data key="d0">1799961</data>
    </edge>
    <edge source="ESP" target="BRA">
      <data key="d0">40694104</data>
    </edge>
    <edge source="ESP" target="BGR">
      <data key="d0">5253992</data>
    </edge>
    <edge source="ESP" target="BLR">
      <data key="d0">3631553</data>
    </edge>
    <edge source="ESP" target="KHM">
      <data key="d0">159025</data>
    </edge>
    <edge source="ESP" target="CMR">
      <data key="d0">4039984</data>
    </edge>
    <edge source="ESP" target="CAN">
      <data key="d0">12242693</data>
    </edge>
    <edge source="ESP" target="LKA">
      <data key="d0">1306437</data>
    </edge>
    <edge source="ESP" target="CHL">
      <data key="d0">43313607</data>
    </edge>
    <edge source="ESP" target="CHN">
      <data key="d0">28762432</data>
    </edge>
    <edge source="ESP" target="COL">
      <data key="d0">18017088</data>
    </edge>
    <edge source="ESP" target="CRI">
      <data key="d0">6483533</data>
    </edge>
    <edge source="ESP" target="HRV">
      <data key="d0">4453021</data>
    </edge>
    <edge source="ESP" target="CZE">
      <data key="d0">26561450</data>
    </edge>
    <edge source="ESP" target="BEN">
      <data key="d0">4813496</data>
    </edge>
    <edge source="ESP" target="DNK">
      <data key="d0">22025050</data>
    </edge>
    <edge source="ESP" target="ECU">
      <data key="d0">5441224</data>
    </edge>
    <edge source="ESP" target="SLV">
      <data key="d0">2877607</data>
    </edge>
    <edge source="ESP" target="ETH">
      <data key="d0">1974426</data>
    </edge>
    <edge source="ESP" target="EST">
      <data key="d0">2696498</data>
    </edge>
    <edge source="ESP" target="FIN">
      <data key="d0">7168475</data>
    </edge>
    <edge source="ESP" target="FRA">
      <data key="d0">534145714</data>
    </edge>
    <edge source="ESP" target="GEO">
      <data key="d0">1897255</data>
    </edge>
    <edge source="ESP" target="GMB">
      <data key="d0">197362</data>
    </edge>
    <edge source="ESP" target="DEU">
      <data key="d0">378249194</data>
    </edge>
    <edge source="ESP" target="GHA">
      <data key="d0">2336352</data>
    </edge>
    <edge source="ESP" target="GRC">
      <data key="d0">40642374</data>
    </edge>
    <edge source="ESP" target="GTM">
      <data key="d0">5170805</data>
    </edge>
    <edge source="ESP" target="HND">
      <data key="d0">4752330</data>
    </edge>
    <edge source="ESP" target="HKG">
      <data key="d0">50087792</data>
    </edge>
    <edge source="ESP" target="HUN">
      <data key="d0">17617993</data>
    </edge>
    <edge source="ESP" target="IDN">
      <data key="d0">15672032</data>
    </edge>
    <edge source="ESP" target="IRL">
      <data key="d0">8417459</data>
    </edge>
    <edge source="ESP" target="ISR">
      <data key="d0">33391389</data>
    </edge>
    <edge source="ESP" target="ITA">
      <data key="d0">260477249</data>
    </edge>
    <edge source="ESP" target="CIV">
      <data key="d0">3365537</data>
    </edge>
    <edge source="ESP" target="JAM">
      <data key="d0">222644</data>
    </edge>
    <edge source="ESP" target="JPN">
      <data key="d0">30698166</data>
    </edge>
    <edge source="ESP" target="KAZ">
      <data key="d0">3369369</data>
    </edge>
    <edge source="ESP" target="JOR">
      <data key="d0">7584893</data>
    </edge>
    <edge source="ESP" target="KOR">
      <data key="d0">15671005</data>
    </edge>
    <edge source="ESP" target="KGZ">
      <data key="d0">92939</data>
    </edge>
    <edge source="ESP" target="LBN">
      <data key="d0">11753283</data>
    </edge>
    <edge source="ESP" target="LVA">
      <data key="d0">1778750</data>
    </edge>
    <edge source="ESP" target="LTU">
      <data key="d0">3557406</data>
    </edge>
    <edge source="ESP" target="MDG">
      <data key="d0">214323</data>
    </edge>
    <edge source="ESP" target="MYS">
      <data key="d0">14129069</data>
    </edge>
    <edge source="ESP" target="MRT">
      <data key="d0">2824265</data>
    </edge>
    <edge source="ESP" target="MUS">
      <data key="d0">2133856</data>
    </edge>
    <edge source="ESP" target="MEX">
      <data key="d0">81355693</data>
    </edge>
    <edge source="ESP" target="MDA">
      <data key="d0">562970</data>
    </edge>
    <edge source="ESP" target="MAR">
      <data key="d0">63505542</data>
    </edge>
    <edge source="ESP" target="MOZ">
      <data key="d0">163800</data>
    </edge>
    <edge source="ESP" target="OMN">
      <data key="d0">3889707</data>
    </edge>
    <edge source="ESP" target="NAM">
      <data key="d0">49908</data>
    </edge>
    <edge source="ESP" target="NLD">
      <data key="d0">109922574</data>
    </edge>
    <edge source="ESP" target="NZL">
      <data key="d0">3529002</data>
    </edge>
    <edge source="ESP" target="NIC">
      <data key="d0">2822213</data>
    </edge>
    <edge source="ESP" target="NER">
      <data key="d0">120896</data>
    </edge>
    <edge source="ESP" target="NOR">
      <data key="d0">7347492</data>
    </edge>
    <edge source="ESP" target="PAK">
      <data key="d0">2845322</data>
    </edge>
    <edge source="ESP" target="PAN">
      <data key="d0">65583082</data>
    </edge>
    <edge source="ESP" target="PRY">
      <data key="d0">5345315</data>
    </edge>
    <edge source="ESP" target="PER">
      <data key="d0">11627921</data>
    </edge>
    <edge source="ESP" target="PHL">
      <data key="d0">6077372</data>
    </edge>
    <edge source="ESP" target="POL">
      <data key="d0">86674681</data>
    </edge>
    <edge source="ESP" target="PRT">
      <data key="d0">424188752</data>
    </edge>
    <edge source="ESP" target="ROU">
      <data key="d0">14094394</data>
    </edge>
    <edge source="ESP" target="RUS">
      <data key="d0">130162899</data>
    </edge>
    <edge source="ESP" target="SAU">
      <data key="d0">67340318</data>
    </edge>
    <edge source="ESP" target="SEN">
      <data key="d0">4949579</data>
    </edge>
    <edge source="ESP" target="SRB">
      <data key="d0">8414869</data>
    </edge>
    <edge source="ESP" target="IND">
      <data key="d0">15733456</data>
    </edge>
    <edge source="ESP" target="SGP">
      <data key="d0">29373389</data>
    </edge>
    <edge source="ESP" target="SVK">
      <data key="d0">1514276</data>
    </edge>
    <edge source="ESP" target="VNM">
      <data key="d0">2725365</data>
    </edge>
    <edge source="ESP" target="SVN">
      <data key="d0">4016142</data>
    </edge>
    <edge source="ESP" target="ZAF">
      <data key="d0">36299646</data>
    </edge>
    <edge source="ESP" target="SWE">
      <data key="d0">19874780</data>
    </edge>
    <edge source="ESP" target="CHE">
      <data key="d0">68608166</data>
    </edge>
    <edge source="ESP" target="THA">
      <data key="d0">15727682</data>
    </edge>
    <edge source="ESP" target="TGO">
      <data key="d0">2914539</data>
    </edge>
    <edge source="ESP" target="ARE">
      <data key="d0">115706282</data>
    </edge>
    <edge source="ESP" target="TUN">
      <data key="d0">21163481</data>
    </edge>
    <edge source="ESP" target="TUR">
      <data key="d0">51042562</data>
    </edge>
    <edge source="ESP" target="UGA">
      <data key="d0">898184</data>
    </edge>
    <edge source="ESP" target="UKR">
      <data key="d0">14260674</data>
    </edge>
    <edge source="ESP" target="MKD">
      <data key="d0">1745491</data>
    </edge>
    <edge source="ESP" target="EGY">
      <data key="d0">11876469</data>
    </edge>
    <edge source="ESP" target="GBR">
      <data key="d0">295214291</data>
    </edge>
    <edge source="ESP" target="TZA">
      <data key="d0">4209796</data>
    </edge>
    <edge source="ESP" target="USA">
      <data key="d0">242625340</data>
    </edge>
    <edge source="ESP" target="BFA">
      <data key="d0">439924</data>
    </edge>
    <edge source="ESP" target="URY">
      <data key="d0">8844043</data>
    </edge>
    <edge source="TUR" target="ALB">
      <data key="d0">9079695</data>
    </edge>
    <edge source="TUR" target="DZA">
      <data key="d0">27192916</data>
    </edge>
    <edge source="TUR" target="AZE">
      <data key="d0">81734433</data>
    </edge>
    <edge source="TUR" target="AUS">
      <data key="d0">2137946</data>
    </edge>
    <edge source="TUR" target="AUT">
      <data key="d0">4905870</data>
    </edge>
    <edge source="TUR" target="BEL">
      <data key="d0">5883376</data>
    </edge>
    <edge source="TUR" target="BOL">
      <data key="d0">95353</data>
    </edge>
    <edge source="TUR" target="BWA">
      <data key="d0">50140</data>
    </edge>
    <edge source="TUR" target="BRA">
      <data key="d0">305922</data>
    </edge>
    <edge source="TUR" target="BGR">
      <data key="d0">28167524</data>
    </edge>
    <edge source="TUR" target="BDI">
      <data key="d0">13729</data>
    </edge>
    <edge source="TUR" target="BLR">
      <data key="d0">10193574</data>
    </edge>
    <edge source="TUR" target="KHM">
      <data key="d0">139616</data>
    </edge>
    <edge source="TUR" target="CMR">
      <data key="d0">1165538</data>
    </edge>
    <edge source="TUR" target="CAN">
      <data key="d0">2125367</data>
    </edge>
    <edge source="TUR" target="CAF">
      <data key="d0">20100</data>
    </edge>
    <edge source="TUR" target="LKA">
      <data key="d0">67684</data>
    </edge>
    <edge source="TUR" target="CHL">
      <data key="d0">528993</data>
    </edge>
    <edge source="TUR" target="CHN">
      <data key="d0">1227129</data>
    </edge>
    <edge source="TUR" target="COL">
      <data key="d0">897343</data>
    </edge>
    <edge source="TUR" target="CRI">
      <data key="d0">249589</data>
    </edge>
    <edge source="TUR" target="HRV">
      <data key="d0">2758099</data>
    </edge>
    <edge source="TUR" target="CZE">
      <data key="d0">7932393</data>
    </edge>
    <edge source="TUR" target="BEN">
      <data key="d0">796963</data>
    </edge>
    <edge source="TUR" target="DNK">
      <data key="d0">1892290</data>
    </edge>
    <edge source="TUR" target="ECU">
      <data key="d0">79813</data>
    </edge>
    <edge source="TUR" target="ETH">
      <data key="d0">1682310</data>
    </edge>
    <edge source="TUR" target="EST">
      <data key="d0">1065316</data>
    </edge>
    <edge source="TUR" target="FIN">
      <data key="d0">1069185</data>
    </edge>
    <edge source="TUR" target="FRA">
      <data key="d0">25930044</data>
    </edge>
    <edge source="TUR" target="GEO">
      <data key="d0">33746592</data>
    </edge>
    <edge source="TUR" target="GMB">
      <data key="d0">133663</data>
    </edge>
    <edge source="TUR" target="PSE">
      <data key="d0">76652</data>
    </edge>
    <edge source="TUR" target="DEU">
      <data key="d0">41271576</data>
    </edge>
    <edge source="TUR" target="GHA">
      <data key="d0">3164454</data>
    </edge>
    <edge source="TUR" target="GRC">
      <data key="d0">6815599</data>
    </edge>
    <edge source="TUR" target="GTM">
      <data key="d0">33719</data>
    </edge>
    <edge source="TUR" target="HKG">
      <data key="d0">977900</data>
    </edge>
    <edge source="TUR" target="HUN">
      <data key="d0">3649792</data>
    </edge>
    <edge source="TUR" target="IDN">
      <data key="d0">431723</data>
    </edge>
    <edge source="TUR" target="IRL">
      <data key="d0">320879</data>
    </edge>
    <edge source="TUR" target="ISR">
      <data key="d0">45815112</data>
    </edge>
    <edge source="TUR" target="ITA">
      <data key="d0">14971840</data>
    </edge>
    <edge source="TUR" target="CIV">
      <data key="d0">2028413</data>
    </edge>
    <edge source="TUR" target="JAM">
      <data key="d0">1793698</data>
    </edge>
    <edge source="TUR" target="JPN">
      <data key="d0">797973</data>
    </edge>
    <edge source="TUR" target="KAZ">
      <data key="d0">24935345</data>
    </edge>
    <edge source="TUR" target="JOR">
      <data key="d0">13956533</data>
    </edge>
    <edge source="TUR" target="KOR">
      <data key="d0">82901</data>
    </edge>
    <edge source="TUR" target="KGZ">
      <data key="d0">6054005</data>
    </edge>
    <edge source="TUR" target="LBN">
      <data key="d0">8134337</data>
    </edge>
    <edge source="TUR" target="LVA">
      <data key="d0">1344947</data>
    </edge>
    <edge source="TUR" target="LTU">
      <data key="d0">3398862</data>
    </edge>
    <edge source="TUR" target="MDG">
      <data key="d0">542317</data>
    </edge>
    <edge source="TUR" target="MWI">
      <data key="d0">32607</data>
    </edge>
    <edge source="TUR" target="MYS">
      <data key="d0">805989</data>
    </edge>
    <edge source="TUR" target="MRT">
      <data key="d0">1500877</data>
    </edge>
    <edge source="TUR" target="MUS">
      <data key="d0">1571397</data>
    </edge>
    <edge source="TUR" target="MEX">
      <data key="d0">340097</data>
    </edge>
    <edge source="TUR" target="MDA">
      <data key="d0">12119463</data>
    </edge>
    <edge source="TUR" target="MAR">
      <data key="d0">9467603</data>
    </edge>
    <edge source="TUR" target="MOZ">
      <data key="d0">500310</data>
    </edge>
    <edge source="TUR" target="OMN">
      <data key="d0">424945</data>
    </edge>
    <edge source="TUR" target="NAM">
      <data key="d0">113376</data>
    </edge>
    <edge source="TUR" target="NLD">
      <data key="d0">17358071</data>
    </edge>
    <edge source="TUR" target="NZL">
      <data key="d0">26197</data>
    </edge>
    <edge source="TUR" target="NER">
      <data key="d0">309259</data>
    </edge>
    <edge source="TUR" target="NOR">
      <data key="d0">609611</data>
    </edge>
    <edge source="TUR" target="PAK">
      <data key="d0">4531823</data>
    </edge>
    <edge source="TUR" target="PAN">
      <data key="d0">932625</data>
    </edge>
    <edge source="TUR" target="PRY">
      <data key="d0">57888</data>
    </edge>
    <edge source="TUR" target="PER">
      <data key="d0">225519</data>
    </edge>
    <edge source="TUR" target="PHL">
      <data key="d0">187699</data>
    </edge>
    <edge source="TUR" target="POL">
      <data key="d0">29457636</data>
    </edge>
    <edge source="TUR" target="PRT">
      <data key="d0">2255396</data>
    </edge>
    <edge source="TUR" target="ROU">
      <data key="d0">49529152</data>
    </edge>
    <edge source="TUR" target="RUS">
      <data key="d0">133094937</data>
    </edge>
    <edge source="TUR" target="SAU">
      <data key="d0">22843081</data>
    </edge>
    <edge source="TUR" target="SEN">
      <data key="d0">2847539</data>
    </edge>
    <edge source="TUR" target="SRB">
      <data key="d0">16993687</data>
    </edge>
    <edge source="TUR" target="IND">
      <data key="d0">4015186</data>
    </edge>
    <edge source="TUR" target="SGP">
      <data key="d0">2351829</data>
    </edge>
    <edge source="TUR" target="SVK">
      <data key="d0">1241754</data>
    </edge>
    <edge source="TUR" target="VNM">
      <data key="d0">400253</data>
    </edge>
    <edge source="TUR" target="SVN">
      <data key="d0">418684</data>
    </edge>
    <edge source="TUR" target="ZAF">
      <data key="d0">5943375</data>
    </edge>
    <edge source="TUR" target="ZWE">
      <data key="d0">49570</data>
    </edge>
    <edge source="TUR" target="ESP">
      <data key="d0">5161417</data>
    </edge>
    <edge source="TUR" target="SWE">
      <data key="d0">1457423</data>
    </edge>
    <edge source="TUR" target="CHE">
      <data key="d0">3575036</data>
    </edge>
    <edge source="TUR" target="THA">
      <data key="d0">570064</data>
    </edge>
    <edge source="TUR" target="TGO">
      <data key="d0">778892</data>
    </edge>
    <edge source="TUR" target="ARE">
      <data key="d0">28368425</data>
    </edge>
    <edge source="TUR" target="TUN">
      <data key="d0">4769031</data>
    </edge>
    <edge source="TUR" target="UGA">
      <data key="d0">721405</data>
    </edge>
    <edge source="TUR" target="UKR">
      <data key="d0">49392996</data>
    </edge>
    <edge source="TUR" target="MKD">
      <data key="d0">5977488</data>
    </edge>
    <edge source="TUR" target="EGY">
      <data key="d0">35175693</data>
    </edge>
    <edge source="TUR" target="GBR">
      <data key="d0">30822083</data>
    </edge>
    <edge source="TUR" target="TZA">
      <data key="d0">4011446</data>
    </edge>
    <edge source="TUR" target="USA">
      <data key="d0">13915445</data>
    </edge>
    <edge source="TUR" target="BFA">
      <data key="d0">1152501</data>
    </edge>
    <edge source="TUR" target="URY">
      <data key="d0">141456</data>
    </edge>
    <edge source="MKD" target="ALB">
      <data key="d0">428602</data>
    </edge>
    <edge source="MKD" target="DZA">
      <data key="d0">109881</data>
    </edge>
    <edge source="MKD" target="AZE">
      <data key="d0">31428</data>
    </edge>
    <edge source="MKD" target="AUS">
      <data key="d0">12139</data>
    </edge>
    <edge source="MKD" target="AUT">
      <data key="d0">339509</data>
    </edge>
    <edge source="MKD" target="BGR">
      <data key="d0">243571</data>
    </edge>
    <edge source="MKD" target="CAN">
      <data key="d0">30488</data>
    </edge>
    <edge source="MKD" target="HRV">
      <data key="d0">969911</data>
    </edge>
    <edge source="MKD" target="FRA">
      <data key="d0">93707</data>
    </edge>
    <edge source="MKD" target="DEU">
      <data key="d0">52181</data>
    </edge>
    <edge source="MKD" target="HKG">
      <data key="d0">145495</data>
    </edge>
    <edge source="MKD" target="ITA">
      <data key="d0">72279</data>
    </edge>
    <edge source="MKD" target="MDA">
      <data key="d0">168527</data>
    </edge>
    <edge source="MKD" target="ROU">
      <data key="d0">10451</data>
    </edge>
    <edge source="MKD" target="SRB">
      <data key="d0">5408867</data>
    </edge>
    <edge source="MKD" target="SVN">
      <data key="d0">455396</data>
    </edge>
    <edge source="MKD" target="CHE">
      <data key="d0">433370</data>
    </edge>
    <edge source="MKD" target="TUR">
      <data key="d0">28493</data>
    </edge>
    <edge source="MKD" target="USA">
      <data key="d0">22249</data>
    </edge>
    <edge source="DZA" target="MRT">
      <data key="d0">11069</data>
    </edge>
    <edge source="DZA" target="MAR">
      <data key="d0">598320</data>
    </edge>
    <edge source="DZA" target="SEN">
      <data key="d0">45263</data>
    </edge>
    <edge source="DZA" target="ESP">
      <data key="d0">23334</data>
    </edge>
    <edge source="DZA" target="ARE">
      <data key="d0">15807</data>
    </edge>
    <edge source="DZA" target="TUN">
      <data key="d0">408411</data>
    </edge>
    <edge source="MAR" target="DZA">
      <data key="d0">16360591</data>
    </edge>
    <edge source="MAR" target="AUS">
      <data key="d0">262397</data>
    </edge>
    <edge source="MAR" target="AUT">
      <data key="d0">32220</data>
    </edge>
    <edge source="MAR" target="BEL">
      <data key="d0">2012124</data>
    </edge>
    <edge source="MAR" target="BRA">
      <data key="d0">64778</data>
    </edge>
    <edge source="MAR" target="BGR">
      <data key="d0">126399</data>
    </edge>
    <edge source="MAR" target="CMR">
      <data key="d0">580888</data>
    </edge>
    <edge source="MAR" target="CAN">
      <data key="d0">314735</data>
    </edge>
    <edge source="MAR" target="CHN">
      <data key="d0">33758</data>
    </edge>
    <edge source="MAR" target="HRV">
      <data key="d0">162999</data>
    </edge>
    <edge source="MAR" target="CZE">
      <data key="d0">15938</data>
    </edge>
    <edge source="MAR" target="BEN">
      <data key="d0">18192</data>
    </edge>
    <edge source="MAR" target="DNK">
      <data key="d0">15836</data>
    </edge>
    <edge source="MAR" target="FRA">
      <data key="d0">26831344</data>
    </edge>
    <edge source="MAR" target="GMB">
      <data key="d0">62295</data>
    </edge>
    <edge source="MAR" target="DEU">
      <data key="d0">2169729</data>
    </edge>
    <edge source="MAR" target="GHA">
      <data key="d0">3261775</data>
    </edge>
    <edge source="MAR" target="GRC">
      <data key="d0">61401</data>
    </edge>
    <edge source="MAR" target="HKG">
      <data key="d0">54276</data>
    </edge>
    <edge source="MAR" target="HUN">
      <data key="d0">596188</data>
    </edge>
    <edge source="MAR" target="IDN">
      <data key="d0">13804</data>
    </edge>
    <edge source="MAR" target="ITA">
      <data key="d0">556474</data>
    </edge>
    <edge source="MAR" target="CIV">
      <data key="d0">158797</data>
    </edge>
    <edge source="MAR" target="JPN">
      <data key="d0">1360466</data>
    </edge>
    <edge source="MAR" target="JOR">
      <data key="d0">274434</data>
    </edge>
    <edge source="MAR" target="KOR">
      <data key="d0">152413</data>
    </edge>
    <edge source="MAR" target="LBN">
      <data key="d0">153079</data>
    </edge>
    <edge source="MAR" target="LVA">
      <data key="d0">31104</data>
    </edge>
    <edge source="MAR" target="LTU">
      <data key="d0">30853</data>
    </edge>
    <edge source="MAR" target="MYS">
      <data key="d0">18907</data>
    </edge>
    <edge source="MAR" target="MRT">
      <data key="d0">1673201</data>
    </edge>
    <edge source="MAR" target="MEX">
      <data key="d0">10707</data>
    </edge>
    <edge source="MAR" target="OMN">
      <data key="d0">16664</data>
    </edge>
    <edge source="MAR" target="NLD">
      <data key="d0">79338</data>
    </edge>
    <edge source="MAR" target="NER">
      <data key="d0">69758</data>
    </edge>
    <edge source="MAR" target="PAK">
      <data key="d0">63239</data>
    </edge>
    <edge source="MAR" target="PAN">
      <data key="d0">802490</data>
    </edge>
    <edge source="MAR" target="PRY">
      <data key="d0">977864</data>
    </edge>
    <edge source="MAR" target="PHL">
      <data key="d0">25275</data>
    </edge>
    <edge source="MAR" target="POL">
      <data key="d0">1055481</data>
    </edge>
    <edge source="MAR" target="ROU">
      <data key="d0">62665</data>
    </edge>
    <edge source="MAR" target="RUS">
      <data key="d0">12125</data>
    </edge>
    <edge source="MAR" target="SAU">
      <data key="d0">493563</data>
    </edge>
    <edge source="MAR" target="SEN">
      <data key="d0">5828707</data>
    </edge>
    <edge source="MAR" target="SRB">
      <data key="d0">29759</data>
    </edge>
    <edge source="MAR" target="IND">
      <data key="d0">15121</data>
    </edge>
    <edge source="MAR" target="SVN">
      <data key="d0">318147</data>
    </edge>
    <edge source="MAR" target="ESP">
      <data key="d0">3021806</data>
    </edge>
    <edge source="MAR" target="SWE">
      <data key="d0">24129</data>
    </edge>
    <edge source="MAR" target="CHE">
      <data key="d0">492637</data>
    </edge>
    <edge source="MAR" target="TGO">
      <data key="d0">13730</data>
    </edge>
    <edge source="MAR" target="ARE">
      <data key="d0">750055</data>
    </edge>
    <edge source="MAR" target="TUN">
      <data key="d0">2294017</data>
    </edge>
    <edge source="MAR" target="TUR">
      <data key="d0">99958</data>
    </edge>
    <edge source="MAR" target="UKR">
      <data key="d0">18780</data>
    </edge>
    <edge source="MAR" target="EGY">
      <data key="d0">251142</data>
    </edge>
    <edge source="MAR" target="GBR">
      <data key="d0">900793</data>
    </edge>
    <edge source="MAR" target="USA">
      <data key="d0">10014232</data>
    </edge>
    <edge source="MAR" target="BFA">
      <data key="d0">16530</data>
    </edge>
    <edge source="SEN" target="BEL">
      <data key="d0">12446</data>
    </edge>
    <edge source="SEN" target="CMR">
      <data key="d0">968570</data>
    </edge>
    <edge source="SEN" target="CAN">
      <data key="d0">13864</data>
    </edge>
    <edge source="SEN" target="BEN">
      <data key="d0">1014918</data>
    </edge>
    <edge source="SEN" target="FRA">
      <data key="d0">1669137</data>
    </edge>
    <edge source="SEN" target="GMB">
      <data key="d0">6587954</data>
    </edge>
    <edge source="SEN" target="GHA">
      <data key="d0">1948849</data>
    </edge>
    <edge source="SEN" target="CIV">
      <data key="d0">385785</data>
    </edge>
    <edge source="SEN" target="LBN">
      <data key="d0">175697</data>
    </edge>
    <edge source="SEN" target="MRT">
      <data key="d0">7917691</data>
    </edge>
    <edge source="SEN" target="MAR">
      <data key="d0">18388</data>
    </edge>
    <edge source="SEN" target="MOZ">
      <data key="d0">155099</data>
    </edge>
    <edge source="SEN" target="NER">
      <data key="d0">30415</data>
    </edge>
    <edge source="SEN" target="ZAF">
      <data key="d0">136323</data>
    </edge>
    <edge source="SEN" target="ESP">
      <data key="d0">38574</data>
    </edge>
    <edge source="SEN" target="TGO">
      <data key="d0">1324045</data>
    </edge>
    <edge source="SEN" target="UGA">
      <data key="d0">193104</data>
    </edge>
    <edge source="SEN" target="GBR">
      <data key="d0">349119</data>
    </edge>
    <edge source="SEN" target="TZA">
      <data key="d0">492183</data>
    </edge>
    <edge source="SEN" target="USA">
      <data key="d0">14577</data>
    </edge>
    <edge source="SEN" target="BFA">
      <data key="d0">622771</data>
    </edge>
    <edge source="ARE" target="ALB">
      <data key="d0">307076</data>
    </edge>
    <edge source="ARE" target="DZA">
      <data key="d0">13282883</data>
    </edge>
    <edge source="ARE" target="AZE">
      <data key="d0">3958140</data>
    </edge>
    <edge source="ARE" target="AUS">
      <data key="d0">5921464</data>
    </edge>
    <edge source="ARE" target="AUT">
      <data key="d0">376641</data>
    </edge>
    <edge source="ARE" target="ARM">
      <data key="d0">1609368</data>
    </edge>
    <edge source="ARE" target="BEL">
      <data key="d0">9667293</data>
    </edge>
    <edge source="ARE" target="BWA">
      <data key="d0">123091</data>
    </edge>
    <edge source="ARE" target="BRA">
      <data key="d0">190009</data>
    </edge>
    <edge source="ARE" target="BGR">
      <data key="d0">336800</data>
    </edge>
    <edge source="ARE" target="BDI">
      <data key="d0">214931</data>
    </edge>
    <edge source="ARE" target="BLR">
      <data key="d0">111193</data>
    </edge>
    <edge source="ARE" target="KHM">
      <data key="d0">81799</data>
    </edge>
    <edge source="ARE" target="CMR">
      <data key="d0">1189306</data>
    </edge>
    <edge source="ARE" target="CAN">
      <data key="d0">976141</data>
    </edge>
    <edge source="ARE" target="LKA">
      <data key="d0">2430878</data>
    </edge>
    <edge source="ARE" target="CHL">
      <data key="d0">288403</data>
    </edge>
    <edge source="ARE" target="CHN">
      <data key="d0">990021</data>
    </edge>
    <edge source="ARE" target="COL">
      <data key="d0">63714</data>
    </edge>
    <edge source="ARE" target="CRI">
      <data key="d0">46652</data>
    </edge>
    <edge source="ARE" target="HRV">
      <data key="d0">107969</data>
    </edge>
    <edge source="ARE" target="CZE">
      <data key="d0">23978825</data>
    </edge>
    <edge source="ARE" target="BEN">
      <data key="d0">2740335</data>
    </edge>
    <edge source="ARE" target="ETH">
      <data key="d0">8361462</data>
    </edge>
    <edge source="ARE" target="EST">
      <data key="d0">854335</data>
    </edge>
    <edge source="ARE" target="FIN">
      <data key="d0">6334095</data>
    </edge>
    <edge source="ARE" target="FRA">
      <data key="d0">10868951</data>
    </edge>
    <edge source="ARE" target="GEO">
      <data key="d0">669806</data>
    </edge>
    <edge source="ARE" target="GMB">
      <data key="d0">1298392</data>
    </edge>
    <edge source="ARE" target="PSE">
      <data key="d0">1380991</data>
    </edge>
    <edge source="ARE" target="DEU">
      <data key="d0">4291360</data>
    </edge>
    <edge source="ARE" target="GHA">
      <data key="d0">5281990</data>
    </edge>
    <edge source="ARE" target="GRC">
      <data key="d0">1267794</data>
    </edge>
    <edge source="ARE" target="HKG">
      <data key="d0">9807410</data>
    </edge>
    <edge source="ARE" target="HUN">
      <data key="d0">338792</data>
    </edge>
    <edge source="ARE" target="IDN">
      <data key="d0">39980</data>
    </edge>
    <edge source="ARE" target="IRL">
      <data key="d0">1634422</data>
    </edge>
    <edge source="ARE" target="ITA">
      <data key="d0">1604634</data>
    </edge>
    <edge source="ARE" target="CIV">
      <data key="d0">1026495</data>
    </edge>
    <edge source="ARE" target="JPN">
      <data key="d0">2759571</data>
    </edge>
    <edge source="ARE" target="KAZ">
      <data key="d0">3666893</data>
    </edge>
    <edge source="ARE" target="JOR">
      <data key="d0">80759030</data>
    </edge>
    <edge source="ARE" target="KOR">
      <data key="d0">278049</data>
    </edge>
    <edge source="ARE" target="KGZ">
      <data key="d0">536772</data>
    </edge>
    <edge source="ARE" target="LBN">
      <data key="d0">51078094</data>
    </edge>
    <edge source="ARE" target="LVA">
      <data key="d0">1648497</data>
    </edge>
    <edge source="ARE" target="LTU">
      <data key="d0">578697</data>
    </edge>
    <edge source="ARE" target="MDG">
      <data key="d0">212339</data>
    </edge>
    <edge source="ARE" target="MWI">
      <data key="d0">91424</data>
    </edge>
    <edge source="ARE" target="MYS">
      <data key="d0">3562006</data>
    </edge>
    <edge source="ARE" target="MRT">
      <data key="d0">1504648</data>
    </edge>
    <edge source="ARE" target="MUS">
      <data key="d0">3515858</data>
    </edge>
    <edge source="ARE" target="MEX">
      <data key="d0">215044</data>
    </edge>
    <edge source="ARE" target="MDA">
      <data key="d0">167641</data>
    </edge>
    <edge source="ARE" target="MAR">
      <data key="d0">21107684</data>
    </edge>
    <edge source="ARE" target="MOZ">
      <data key="d0">1016936</data>
    </edge>
    <edge source="ARE" target="OMN">
      <data key="d0">105272516</data>
    </edge>
    <edge source="ARE" target="NAM">
      <data key="d0">648937</data>
    </edge>
    <edge source="ARE" target="NLD">
      <data key="d0">27675138</data>
    </edge>
    <edge source="ARE" target="NZL">
      <data key="d0">660779</data>
    </edge>
    <edge source="ARE" target="NER">
      <data key="d0">287028</data>
    </edge>
    <edge source="ARE" target="PAK">
      <data key="d0">39280993</data>
    </edge>
    <edge source="ARE" target="PAN">
      <data key="d0">482856</data>
    </edge>
    <edge source="ARE" target="PRY">
      <data key="d0">122107</data>
    </edge>
    <edge source="ARE" target="PHL">
      <data key="d0">937711</data>
    </edge>
    <edge source="ARE" target="POL">
      <data key="d0">2810891</data>
    </edge>
    <edge source="ARE" target="PRT">
      <data key="d0">196774</data>
    </edge>
    <edge source="ARE" target="ROU">
      <data key="d0">431192</data>
    </edge>
    <edge source="ARE" target="RUS">
      <data key="d0">2069396</data>
    </edge>
    <edge source="ARE" target="SAU">
      <data key="d0">518112549</data>
    </edge>
    <edge source="ARE" target="SEN">
      <data key="d0">1433327</data>
    </edge>
    <edge source="ARE" target="SRB">
      <data key="d0">100261</data>
    </edge>
    <edge source="ARE" target="IND">
      <data key="d0">44125352</data>
    </edge>
    <edge source="ARE" target="SGP">
      <data key="d0">27444760</data>
    </edge>
    <edge source="ARE" target="SVK">
      <data key="d0">223298</data>
    </edge>
    <edge source="ARE" target="VNM">
      <data key="d0">906363</data>
    </edge>
    <edge source="ARE" target="SVN">
      <data key="d0">117583</data>
    </edge>
    <edge source="ARE" target="ZAF">
      <data key="d0">3417604</data>
    </edge>
    <edge source="ARE" target="ZWE">
      <data key="d0">523356</data>
    </edge>
    <edge source="ARE" target="ESP">
      <data key="d0">2044220</data>
    </edge>
    <edge source="ARE" target="SWE">
      <data key="d0">130983</data>
    </edge>
    <edge source="ARE" target="CHE">
      <data key="d0">9606869</data>
    </edge>
    <edge source="ARE" target="THA">
      <data key="d0">437469</data>
    </edge>
    <edge source="ARE" target="TGO">
      <data key="d0">926359</data>
    </edge>
    <edge source="ARE" target="TUN">
      <data key="d0">9387593</data>
    </edge>
    <edge source="ARE" target="TUR">
      <data key="d0">14137421</data>
    </edge>
    <edge source="ARE" target="UGA">
      <data key="d0">2452843</data>
    </edge>
    <edge source="ARE" target="UKR">
      <data key="d0">6460344</data>
    </edge>
    <edge source="ARE" target="EGY">
      <data key="d0">69466806</data>
    </edge>
    <edge source="ARE" target="GBR">
      <data key="d0">34291918</data>
    </edge>
    <edge source="ARE" target="TZA">
      <data key="d0">16623439</data>
    </edge>
    <edge source="ARE" target="USA">
      <data key="d0">101164608</data>
    </edge>
    <edge source="ARE" target="BFA">
      <data key="d0">75997</data>
    </edge>
    <edge source="ARE" target="URY">
      <data key="d0">331258</data>
    </edge>
    <edge source="TUN" target="DZA">
      <data key="d0">7629871</data>
    </edge>
    <edge source="TUN" target="ARG">
      <data key="d0">12490</data>
    </edge>
    <edge source="TUN" target="AUS">
      <data key="d0">51777</data>
    </edge>
    <edge source="TUN" target="BEL">
      <data key="d0">37014</data>
    </edge>
    <edge source="TUN" target="BRA">
      <data key="d0">52132</data>
    </edge>
    <edge source="TUN" target="BGR">
      <data key="d0">124074</data>
    </edge>
    <edge source="TUN" target="CMR">
      <data key="d0">95752</data>
    </edge>
    <edge source="TUN" target="CAN">
      <data key="d0">24830</data>
    </edge>
    <edge source="TUN" target="CZE">
      <data key="d0">40445</data>
    </edge>
    <edge source="TUN" target="ETH">
      <data key="d0">10084094</data>
    </edge>
    <edge source="TUN" target="FRA">
      <data key="d0">13370595</data>
    </edge>
    <edge source="TUN" target="DEU">
      <data key="d0">674226</data>
    </edge>
    <edge source="TUN" target="GRC">
      <data key="d0">10724</data>
    </edge>
    <edge source="TUN" target="HKG">
      <data key="d0">68634</data>
    </edge>
    <edge source="TUN" target="HUN">
      <data key="d0">34181</data>
    </edge>
    <edge source="TUN" target="IRL">
      <data key="d0">300263</data>
    </edge>
    <edge source="TUN" target="ITA">
      <data key="d0">9660038</data>
    </edge>
    <edge source="TUN" target="CIV">
      <data key="d0">260781</data>
    </edge>
    <edge source="TUN" target="JPN">
      <data key="d0">89232</data>
    </edge>
    <edge source="TUN" target="KOR">
      <data key="d0">10393</data>
    </edge>
    <edge source="TUN" target="LBN">
      <data key="d0">441985</data>
    </edge>
    <edge source="TUN" target="MEX">
      <data key="d0">19892</data>
    </edge>
    <edge source="TUN" target="MAR">
      <data key="d0">4708021</data>
    </edge>
    <edge source="TUN" target="OMN">
      <data key="d0">44245</data>
    </edge>
    <edge source="TUN" target="NLD">
      <data key="d0">11183</data>
    </edge>
    <edge source="TUN" target="SAU">
      <data key="d0">299431</data>
    </edge>
    <edge source="TUN" target="SEN">
      <data key="d0">189613</data>
    </edge>
    <edge source="TUN" target="IND">
      <data key="d0">41369</data>
    </edge>
    <edge source="TUN" target="SGP">
      <data key="d0">952940</data>
    </edge>
    <edge source="TUN" target="ESP">
      <data key="d0">643546</data>
    </edge>
    <edge source="TUN" target="SWE">
      <data key="d0">2620953</data>
    </edge>
    <edge source="TUN" target="CHE">
      <data key="d0">208210</data>
    </edge>
    <edge source="TUN" target="ARE">
      <data key="d0">805557</data>
    </edge>
    <edge source="TUN" target="TUR">
      <data key="d0">334828</data>
    </edge>
    <edge source="TUN" target="EGY">
      <data key="d0">1201360</data>
    </edge>
    <edge source="TUN" target="GBR">
      <data key="d0">1072297</data>
    </edge>
    <edge source="TUN" target="TZA">
      <data key="d0">14628</data>
    </edge>
    <edge source="TUN" target="USA">
      <data key="d0">1333815</data>
    </edge>
    <edge source="TUN" target="BFA">
      <data key="d0">23238</data>
    </edge>
    <edge source="ARG" target="DZA">
      <data key="d0">34283</data>
    </edge>
    <edge source="ARG" target="AUS">
      <data key="d0">491214</data>
    </edge>
    <edge source="ARG" target="BEL">
      <data key="d0">29500</data>
    </edge>
    <edge source="ARG" target="BOL">
      <data key="d0">32510966</data>
    </edge>
    <edge source="ARG" target="BRA">
      <data key="d0">264255836</data>
    </edge>
    <edge source="ARG" target="CAN">
      <data key="d0">908872</data>
    </edge>
    <edge source="ARG" target="CHL">
      <data key="d0">194283533</data>
    </edge>
    <edge source="ARG" target="CHN">
      <data key="d0">10055364</data>
    </edge>
    <edge source="ARG" target="COL">
      <data key="d0">18280465</data>
    </edge>
    <edge source="ARG" target="CRI">
      <data key="d0">2779469</data>
    </edge>
    <edge source="ARG" target="ECU">
      <data key="d0">9197572</data>
    </edge>
    <edge source="ARG" target="SLV">
      <data key="d0">876245</data>
    </edge>
    <edge source="ARG" target="ETH">
      <data key="d0">59047</data>
    </edge>
    <edge source="ARG" target="FRA">
      <data key="d0">251061</data>
    </edge>
    <edge source="ARG" target="GMB">
      <data key="d0">65472</data>
    </edge>
    <edge source="ARG" target="DEU">
      <data key="d0">560117</data>
    </edge>
    <edge source="ARG" target="GTM">
      <data key="d0">3611435</data>
    </edge>
    <edge source="ARG" target="HND">
      <data key="d0">978592</data>
    </edge>
    <edge source="ARG" target="HKG">
      <data key="d0">26676</data>
    </edge>
    <edge source="ARG" target="IDN">
      <data key="d0">122546</data>
    </edge>
    <edge source="ARG" target="IRL">
      <data key="d0">60145048</data>
    </edge>
    <edge source="ARG" target="ISR">
      <data key="d0">1120234</data>
    </edge>
    <edge source="ARG" target="ITA">
      <data key="d0">551432</data>
    </edge>
    <edge source="ARG" target="JAM">
      <data key="d0">175042</data>
    </edge>
    <edge source="ARG" target="JPN">
      <data key="d0">468176</data>
    </edge>
    <edge source="ARG" target="JOR">
      <data key="d0">18790</data>
    </edge>
    <edge source="ARG" target="LBN">
      <data key="d0">20093</data>
    </edge>
    <edge source="ARG" target="MYS">
      <data key="d0">235421</data>
    </edge>
    <edge source="ARG" target="MEX">
      <data key="d0">45097437</data>
    </edge>
    <edge source="ARG" target="MAR">
      <data key="d0">1173849</data>
    </edge>
    <edge source="ARG" target="NLD">
      <data key="d0">6618914</data>
    </edge>
    <edge source="ARG" target="NIC">
      <data key="d0">601181</data>
    </edge>
    <edge source="ARG" target="PAK">
      <data key="d0">37275</data>
    </edge>
    <edge source="ARG" target="PAN">
      <data key="d0">1856866</data>
    </edge>
    <edge source="ARG" target="PRY">
      <data key="d0">66044364</data>
    </edge>
    <edge source="ARG" target="PER">
      <data key="d0">30878093</data>
    </edge>
    <edge source="ARG" target="PHL">
      <data key="d0">661931</data>
    </edge>
    <edge source="ARG" target="POL">
      <data key="d0">90488</data>
    </edge>
    <edge source="ARG" target="RUS">
      <data key="d0">25334</data>
    </edge>
    <edge source="ARG" target="SAU">
      <data key="d0">238903</data>
    </edge>
    <edge source="ARG" target="IND">
      <data key="d0">4800319</data>
    </edge>
    <edge source="ARG" target="SGP">
      <data key="d0">816329</data>
    </edge>
    <edge source="ARG" target="SVN">
      <data key="d0">27575</data>
    </edge>
    <edge source="ARG" target="ZAF">
      <data key="d0">243004</data>
    </edge>
    <edge source="ARG" target="ESP">
      <data key="d0">727909</data>
    </edge>
    <edge source="ARG" target="CHE">
      <data key="d0">1064818</data>
    </edge>
    <edge source="ARG" target="THA">
      <data key="d0">85139</data>
    </edge>
    <edge source="ARG" target="ARE">
      <data key="d0">10821414</data>
    </edge>
    <edge source="ARG" target="TUN">
      <data key="d0">1133028</data>
    </edge>
    <edge source="ARG" target="TUR">
      <data key="d0">1251357</data>
    </edge>
    <edge source="ARG" target="UKR">
      <data key="d0">28049</data>
    </edge>
    <edge source="ARG" target="EGY">
      <data key="d0">2238103</data>
    </edge>
    <edge source="ARG" target="GBR">
      <data key="d0">9739411</data>
    </edge>
    <edge source="ARG" target="USA">
      <data key="d0">72097006</data>
    </edge>
    <edge source="ARG" target="URY">
      <data key="d0">100357772</data>
    </edge>
    <edge source="AUS" target="ALB">
      <data key="d0">105711</data>
    </edge>
    <edge source="AUS" target="AZE">
      <data key="d0">14541</data>
    </edge>
    <edge source="AUS" target="ARG">
      <data key="d0">28803</data>
    </edge>
    <edge source="AUS" target="AUT">
      <data key="d0">61367</data>
    </edge>
    <edge source="AUS" target="BEL">
      <data key="d0">406964</data>
    </edge>
    <edge source="AUS" target="BRA">
      <data key="d0">415146</data>
    </edge>
    <edge source="AUS" target="KHM">
      <data key="d0">501714</data>
    </edge>
    <edge source="AUS" target="CAN">
      <data key="d0">3197018</data>
    </edge>
    <edge source="AUS" target="LKA">
      <data key="d0">1151939</data>
    </edge>
    <edge source="AUS" target="CHL">
      <data key="d0">1150616</data>
    </edge>
    <edge source="AUS" target="CHN">
      <data key="d0">29049643</data>
    </edge>
    <edge source="AUS" target="COL">
      <data key="d0">97098</data>
    </edge>
    <edge source="AUS" target="CRI">
      <data key="d0">52164</data>
    </edge>
    <edge source="AUS" target="CZE">
      <data key="d0">510180</data>
    </edge>
    <edge source="AUS" target="BEN">
      <data key="d0">136665</data>
    </edge>
    <edge source="AUS" target="DNK">
      <data key="d0">2970831</data>
    </edge>
    <edge source="AUS" target="ECU">
      <data key="d0">74031</data>
    </edge>
    <edge source="AUS" target="EST">
      <data key="d0">270939</data>
    </edge>
    <edge source="AUS" target="FIN">
      <data key="d0">38409</data>
    </edge>
    <edge source="AUS" target="FRA">
      <data key="d0">3371079</data>
    </edge>
    <edge source="AUS" target="DEU">
      <data key="d0">5138973</data>
    </edge>
    <edge source="AUS" target="GHA">
      <data key="d0">119343</data>
    </edge>
    <edge source="AUS" target="GRC">
      <data key="d0">568760</data>
    </edge>
    <edge source="AUS" target="HKG">
      <data key="d0">37036287</data>
    </edge>
    <edge source="AUS" target="HUN">
      <data key="d0">28639</data>
    </edge>
    <edge source="AUS" target="IDN">
      <data key="d0">19496076</data>
    </edge>
    <edge source="AUS" target="IRL">
      <data key="d0">789206</data>
    </edge>
    <edge source="AUS" target="ISR">
      <data key="d0">574402</data>
    </edge>
    <edge source="AUS" target="ITA">
      <data key="d0">1851147</data>
    </edge>
    <edge source="AUS" target="JPN">
      <data key="d0">19734738</data>
    </edge>
    <edge source="AUS" target="KAZ">
      <data key="d0">102761</data>
    </edge>
    <edge source="AUS" target="JOR">
      <data key="d0">551955</data>
    </edge>
    <edge source="AUS" target="KOR">
      <data key="d0">18970581</data>
    </edge>
    <edge source="AUS" target="LBN">
      <data key="d0">183792</data>
    </edge>
    <edge source="AUS" target="LVA">
      <data key="d0">582280</data>
    </edge>
    <edge source="AUS" target="LTU">
      <data key="d0">212027</data>
    </edge>
    <edge source="AUS" target="MYS">
      <data key="d0">24342241</data>
    </edge>
    <edge source="AUS" target="MUS">
      <data key="d0">232791</data>
    </edge>
    <edge source="AUS" target="MEX">
      <data key="d0">516897</data>
    </edge>
    <edge source="AUS" target="OMN">
      <data key="d0">78702</data>
    </edge>
    <edge source="AUS" target="NLD">
      <data key="d0">2171485</data>
    </edge>
    <edge source="AUS" target="NZL">
      <data key="d0">246906275</data>
    </edge>
    <edge source="AUS" target="NOR">
      <data key="d0">3669215</data>
    </edge>
    <edge source="AUS" target="PAK">
      <data key="d0">1320571</data>
    </edge>
    <edge source="AUS" target="PAN">
      <data key="d0">689936</data>
    </edge>
    <edge source="AUS" target="PER">
      <data key="d0">36528</data>
    </edge>
    <edge source="AUS" target="PHL">
      <data key="d0">8654088</data>
    </edge>
    <edge source="AUS" target="POL">
      <data key="d0">303777</data>
    </edge>
    <edge source="AUS" target="PRT">
      <data key="d0">14688</data>
    </edge>
    <edge source="AUS" target="ROU">
      <data key="d0">58631</data>
    </edge>
    <edge source="AUS" target="RUS">
      <data key="d0">361279</data>
    </edge>
    <edge source="AUS" target="SAU">
      <data key="d0">3352273</data>
    </edge>
    <edge source="AUS" target="SEN">
      <data key="d0">10755</data>
    </edge>
    <edge source="AUS" target="SRB">
      <data key="d0">141003</data>
    </edge>
    <edge source="AUS" target="IND">
      <data key="d0">31104610</data>
    </edge>
    <edge source="AUS" target="SGP">
      <data key="d0">20859343</data>
    </edge>
    <edge source="AUS" target="SVK">
      <data key="d0">23900</data>
    </edge>
    <edge source="AUS" target="VNM">
      <data key="d0">2923798</data>
    </edge>
    <edge source="AUS" target="SVN">
      <data key="d0">29560</data>
    </edge>
    <edge source="AUS" target="ZAF">
      <data key="d0">3515168</data>
    </edge>
    <edge source="AUS" target="ESP">
      <data key="d0">1124470</data>
    </edge>
    <edge source="AUS" target="SWE">
      <data key="d0">2780617</data>
    </edge>
    <edge source="AUS" target="CHE">
      <data key="d0">1167494</data>
    </edge>
    <edge source="AUS" target="THA">
      <data key="d0">18616508</data>
    </edge>
    <edge source="AUS" target="ARE">
      <data key="d0">7447743</data>
    </edge>
    <edge source="AUS" target="TUR">
      <data key="d0">433796</data>
    </edge>
    <edge source="AUS" target="MKD">
      <data key="d0">18947</data>
    </edge>
    <edge source="AUS" target="EGY">
      <data key="d0">439477</data>
    </edge>
    <edge source="AUS" target="GBR">
      <data key="d0">24826104</data>
    </edge>
    <edge source="AUS" target="TZA">
      <data key="d0">272756</data>
    </edge>
    <edge source="AUS" target="USA">
      <data key="d0">44320550</data>
    </edge>
    <edge source="AUS" target="BFA">
      <data key="d0">53268</data>
    </edge>
    <edge source="AUS" target="URY">
      <data key="d0">10139</data>
    </edge>
    <edge source="BOL" target="ARG">
      <data key="d0">473865</data>
    </edge>
    <edge source="BOL" target="CAN">
      <data key="d0">509327</data>
    </edge>
    <edge source="BOL" target="CHL">
      <data key="d0">542606</data>
    </edge>
    <edge source="BOL" target="COL">
      <data key="d0">82512</data>
    </edge>
    <edge source="BOL" target="FRA">
      <data key="d0">25337</data>
    </edge>
    <edge source="BOL" target="GHA">
      <data key="d0">19407</data>
    </edge>
    <edge source="BOL" target="MEX">
      <data key="d0">25191</data>
    </edge>
    <edge source="BOL" target="NLD">
      <data key="d0">509327</data>
    </edge>
    <edge source="BOL" target="PRY">
      <data key="d0">3993511</data>
    </edge>
    <edge source="BOL" target="PER">
      <data key="d0">225915</data>
    </edge>
    <edge source="BOL" target="USA">
      <data key="d0">500742</data>
    </edge>
    <edge source="BRA" target="DZA">
      <data key="d0">74911</data>
    </edge>
    <edge source="BRA" target="ARG">
      <data key="d0">280111320</data>
    </edge>
    <edge source="BRA" target="AUS">
      <data key="d0">7391046</data>
    </edge>
    <edge source="BRA" target="AUT">
      <data key="d0">43237</data>
    </edge>
    <edge source="BRA" target="BEL">
      <data key="d0">4010655</data>
    </edge>
    <edge source="BRA" target="BOL">
      <data key="d0">22871613</data>
    </edge>
    <edge source="BRA" target="BGR">
      <data key="d0">206683</data>
    </edge>
    <edge source="BRA" target="CAN">
      <data key="d0">3072971</data>
    </edge>
    <edge source="BRA" target="LKA">
      <data key="d0">13538</data>
    </edge>
    <edge source="BRA" target="CHL">
      <data key="d0">115039491</data>
    </edge>
    <edge source="BRA" target="CHN">
      <data key="d0">15266231</data>
    </edge>
    <edge source="BRA" target="COL">
      <data key="d0">53731833</data>
    </edge>
    <edge source="BRA" target="CRI">
      <data key="d0">5812381</data>
    </edge>
    <edge source="BRA" target="CZE">
      <data key="d0">185030</data>
    </edge>
    <edge source="BRA" target="DNK">
      <data key="d0">2578355</data>
    </edge>
    <edge source="BRA" target="ECU">
      <data key="d0">11356272</data>
    </edge>
    <edge source="BRA" target="SLV">
      <data key="d0">1924702</data>
    </edge>
    <edge source="BRA" target="ETH">
      <data key="d0">58365</data>
    </edge>
    <edge source="BRA" target="FIN">
      <data key="d0">189650</data>
    </edge>
    <edge source="BRA" target="FRA">
      <data key="d0">14826608</data>
    </edge>
    <edge source="BRA" target="DEU">
      <data key="d0">18416199</data>
    </edge>
    <edge source="BRA" target="GHA">
      <data key="d0">121145</data>
    </edge>
    <edge source="BRA" target="GRC">
      <data key="d0">1366038</data>
    </edge>
    <edge source="BRA" target="GTM">
      <data key="d0">7244367</data>
    </edge>
    <edge source="BRA" target="HND">
      <data key="d0">948080</data>
    </edge>
    <edge source="BRA" target="HKG">
      <data key="d0">1276535</data>
    </edge>
    <edge source="BRA" target="HUN">
      <data key="d0">76494</data>
    </edge>
    <edge source="BRA" target="IDN">
      <data key="d0">2977049</data>
    </edge>
    <edge source="BRA" target="IRL">
      <data key="d0">6382354</data>
    </edge>
    <edge source="BRA" target="ISR">
      <data key="d0">3422478</data>
    </edge>
    <edge source="BRA" target="ITA">
      <data key="d0">3241189</data>
    </edge>
    <edge source="BRA" target="CIV">
      <data key="d0">15707</data>
    </edge>
    <edge source="BRA" target="JAM">
      <data key="d0">222101</data>
    </edge>
    <edge source="BRA" target="JPN">
      <data key="d0">44345765</data>
    </edge>
    <edge source="BRA" target="JOR">
      <data key="d0">147738</data>
    </edge>
    <edge source="BRA" target="KOR">
      <data key="d0">1976320</data>
    </edge>
    <edge source="BRA" target="LBN">
      <data key="d0">324602</data>
    </edge>
    <edge source="BRA" target="LVA">
      <data key="d0">59665</data>
    </edge>
    <edge source="BRA" target="LTU">
      <data key="d0">15238</data>
    </edge>
    <edge source="BRA" target="MWI">
      <data key="d0">25907</data>
    </edge>
    <edge source="BRA" target="MYS">
      <data key="d0">286885</data>
    </edge>
    <edge source="BRA" target="MUS">
      <data key="d0">41396</data>
    </edge>
    <edge source="BRA" target="MEX">
      <data key="d0">47735828</data>
    </edge>
    <edge source="BRA" target="MAR">
      <data key="d0">1525789</data>
    </edge>
    <edge source="BRA" target="MOZ">
      <data key="d0">1369275</data>
    </edge>
    <edge source="BRA" target="NLD">
      <data key="d0">33335088</data>
    </edge>
    <edge source="BRA" target="NZL">
      <data key="d0">205033</data>
    </edge>
    <edge source="BRA" target="NIC">
      <data key="d0">759795</data>
    </edge>
    <edge source="BRA" target="NOR">
      <data key="d0">611935</data>
    </edge>
    <edge source="BRA" target="PAK">
      <data key="d0">1073888</data>
    </edge>
    <edge source="BRA" target="PAN">
      <data key="d0">6681925</data>
    </edge>
    <edge source="BRA" target="PRY">
      <data key="d0">34727271</data>
    </edge>
    <edge source="BRA" target="PER">
      <data key="d0">43825224</data>
    </edge>
    <edge source="BRA" target="PHL">
      <data key="d0">902906</data>
    </edge>
    <edge source="BRA" target="POL">
      <data key="d0">7344474</data>
    </edge>
    <edge source="BRA" target="PRT">
      <data key="d0">6876840</data>
    </edge>
    <edge source="BRA" target="ROU">
      <data key="d0">308820</data>
    </edge>
    <edge source="BRA" target="RUS">
      <data key="d0">487194</data>
    </edge>
    <edge source="BRA" target="SAU">
      <data key="d0">6958927</data>
    </edge>
    <edge source="BRA" target="SRB">
      <data key="d0">191201</data>
    </edge>
    <edge source="BRA" target="IND">
      <data key="d0">11586350</data>
    </edge>
    <edge source="BRA" target="SGP">
      <data key="d0">4948391</data>
    </edge>
    <edge source="BRA" target="VNM">
      <data key="d0">615818</data>
    </edge>
    <edge source="BRA" target="SVN">
      <data key="d0">2155112</data>
    </edge>
    <edge source="BRA" target="ZAF">
      <data key="d0">6402047</data>
    </edge>
    <edge source="BRA" target="ESP">
      <data key="d0">5393064</data>
    </edge>
    <edge source="BRA" target="SWE">
      <data key="d0">18310</data>
    </edge>
    <edge source="BRA" target="CHE">
      <data key="d0">11453672</data>
    </edge>
    <edge source="BRA" target="THA">
      <data key="d0">557779</data>
    </edge>
    <edge source="BRA" target="ARE">
      <data key="d0">7206774</data>
    </edge>
    <edge source="BRA" target="TUN">
      <data key="d0">240749</data>
    </edge>
    <edge source="BRA" target="TUR">
      <data key="d0">6990225</data>
    </edge>
    <edge source="BRA" target="UKR">
      <data key="d0">456899</data>
    </edge>
    <edge source="BRA" target="EGY">
      <data key="d0">3618123</data>
    </edge>
    <edge source="BRA" target="GBR">
      <data key="d0">22583406</data>
    </edge>
    <edge source="BRA" target="TZA">
      <data key="d0">137096</data>
    </edge>
    <edge source="BRA" target="USA">
      <data key="d0">77092520</data>
    </edge>
    <edge source="BRA" target="URY">
      <data key="d0">23225743</data>
    </edge>
    <edge source="CAN" target="ALB">
      <data key="d0">47476</data>
    </edge>
    <edge source="CAN" target="DZA">
      <data key="d0">58113</data>
    </edge>
    <edge source="CAN" target="AZE">
      <data key="d0">25865</data>
    </edge>
    <edge source="CAN" target="ARG">
      <data key="d0">1406114</data>
    </edge>
    <edge source="CAN" target="AUS">
      <data key="d0">18401046</data>
    </edge>
    <edge source="CAN" target="AUT">
      <data key="d0">77915</data>
    </edge>
    <edge source="CAN" target="BEL">
      <data key="d0">47193836</data>
    </edge>
    <edge source="CAN" target="BOL">
      <data key="d0">88788</data>
    </edge>
    <edge source="CAN" target="BRA">
      <data key="d0">17640974</data>
    </edge>
    <edge source="CAN" target="BGR">
      <data key="d0">33323</data>
    </edge>
    <edge source="CAN" target="LKA">
      <data key="d0">21359</data>
    </edge>
    <edge source="CAN" target="CHL">
      <data key="d0">5845498</data>
    </edge>
    <edge source="CAN" target="CHN">
      <data key="d0">18658372</data>
    </edge>
    <edge source="CAN" target="COL">
      <data key="d0">8268466</data>
    </edge>
    <edge source="CAN" target="CRI">
      <data key="d0">616478</data>
    </edge>
    <edge source="CAN" target="HRV">
      <data key="d0">184076</data>
    </edge>
    <edge source="CAN" target="CZE">
      <data key="d0">206749</data>
    </edge>
    <edge source="CAN" target="DNK">
      <data key="d0">597011</data>
    </edge>
    <edge source="CAN" target="ECU">
      <data key="d0">1777540</data>
    </edge>
    <edge source="CAN" target="SLV">
      <data key="d0">316178</data>
    </edge>
    <edge source="CAN" target="ETH">
      <data key="d0">35222</data>
    </edge>
    <edge source="CAN" target="EST">
      <data key="d0">80210</data>
    </edge>
    <edge source="CAN" target="FIN">
      <data key="d0">164547</data>
    </edge>
    <edge source="CAN" target="FRA">
      <data key="d0">23723302</data>
    </edge>
    <edge source="CAN" target="GEO">
      <data key="d0">40056</data>
    </edge>
    <edge source="CAN" target="DEU">
      <data key="d0">23299730</data>
    </edge>
    <edge source="CAN" target="GHA">
      <data key="d0">109409</data>
    </edge>
    <edge source="CAN" target="GRC">
      <data key="d0">337138</data>
    </edge>
    <edge source="CAN" target="GTM">
      <data key="d0">323910</data>
    </edge>
    <edge source="CAN" target="HND">
      <data key="d0">196248</data>
    </edge>
    <edge source="CAN" target="HKG">
      <data key="d0">22602474</data>
    </edge>
    <edge source="CAN" target="HUN">
      <data key="d0">53858</data>
    </edge>
    <edge source="CAN" target="IDN">
      <data key="d0">770367</data>
    </edge>
    <edge source="CAN" target="IRL">
      <data key="d0">382960</data>
    </edge>
    <edge source="CAN" target="ISR">
      <data key="d0">1563314</data>
    </edge>
    <edge source="CAN" target="ITA">
      <data key="d0">4744780</data>
    </edge>
    <edge source="CAN" target="JAM">
      <data key="d0">470580</data>
    </edge>
    <edge source="CAN" target="JPN">
      <data key="d0">39111128</data>
    </edge>
    <edge source="CAN" target="JOR">
      <data key="d0">234486</data>
    </edge>
    <edge source="CAN" target="KOR">
      <data key="d0">29393183</data>
    </edge>
    <edge source="CAN" target="LBN">
      <data key="d0">650911</data>
    </edge>
    <edge source="CAN" target="LVA">
      <data key="d0">142746</data>
    </edge>
    <edge source="CAN" target="LTU">
      <data key="d0">530447</data>
    </edge>
    <edge source="CAN" target="MYS">
      <data key="d0">8634727</data>
    </edge>
    <edge source="CAN" target="MUS">
      <data key="d0">42732</data>
    </edge>
    <edge source="CAN" target="MEX">
      <data key="d0">19022905</data>
    </edge>
    <edge source="CAN" target="MAR">
      <data key="d0">191208</data>
    </edge>
    <edge source="CAN" target="OMN">
      <data key="d0">55110</data>
    </edge>
    <edge source="CAN" target="NAM">
      <data key="d0">77205</data>
    </edge>
    <edge source="CAN" target="NLD">
      <data key="d0">8860047</data>
    </edge>
    <edge source="CAN" target="NZL">
      <data key="d0">800759</data>
    </edge>
    <edge source="CAN" target="NIC">
      <data key="d0">149453</data>
    </edge>
    <edge source="CAN" target="NOR">
      <data key="d0">1648233</data>
    </edge>
    <edge source="CAN" target="PAK">
      <data key="d0">94779</data>
    </edge>
    <edge source="CAN" target="PAN">
      <data key="d0">668113</data>
    </edge>
    <edge source="CAN" target="PRY">
      <data key="d0">66569</data>
    </edge>
    <edge source="CAN" target="PER">
      <data key="d0">338849</data>
    </edge>
    <edge source="CAN" target="PHL">
      <data key="d0">3660567</data>
    </edge>
    <edge source="CAN" target="POL">
      <data key="d0">3866407</data>
    </edge>
    <edge source="CAN" target="PRT">
      <data key="d0">342999</data>
    </edge>
    <edge source="CAN" target="ROU">
      <data key="d0">58133</data>
    </edge>
    <edge source="CAN" target="RUS">
      <data key="d0">2934405</data>
    </edge>
    <edge source="CAN" target="SAU">
      <data key="d0">2385674</data>
    </edge>
    <edge source="CAN" target="SEN">
      <data key="d0">24375</data>
    </edge>
    <edge source="CAN" target="SRB">
      <data key="d0">54853</data>
    </edge>
    <edge source="CAN" target="IND">
      <data key="d0">1776967</data>
    </edge>
    <edge source="CAN" target="SGP">
      <data key="d0">18674650</data>
    </edge>
    <edge source="CAN" target="VNM">
      <data key="d0">98308</data>
    </edge>
    <edge source="CAN" target="SVN">
      <data key="d0">69078</data>
    </edge>
    <edge source="CAN" target="ZAF">
      <data key="d0">6211922</data>
    </edge>
    <edge source="CAN" target="ESP">
      <data key="d0">1325894</data>
    </edge>
    <edge source="CAN" target="SWE">
      <data key="d0">2272113</data>
    </edge>
    <edge source="CAN" target="CHE">
      <data key="d0">20606079</data>
    </edge>
    <edge source="CAN" target="THA">
      <data key="d0">5527002</data>
    </edge>
    <edge source="CAN" target="ARE">
      <data key="d0">4231118</data>
    </edge>
    <edge source="CAN" target="TUN">
      <data key="d0">54048</data>
    </edge>
    <edge source="CAN" target="TUR">
      <data key="d0">1694968</data>
    </edge>
    <edge source="CAN" target="UGA">
      <data key="d0">25493</data>
    </edge>
    <edge source="CAN" target="UKR">
      <data key="d0">706192</data>
    </edge>
    <edge source="CAN" target="EGY">
      <data key="d0">724115</data>
    </edge>
    <edge source="CAN" target="GBR">
      <data key="d0">40923822</data>
    </edge>
    <edge source="CAN" target="TZA">
      <data key="d0">100237</data>
    </edge>
    <edge source="CAN" target="USA">
      <data key="d0">1792852069</data>
    </edge>
    <edge source="CAN" target="BFA">
      <data key="d0">11526</data>
    </edge>
    <edge source="CAN" target="URY">
      <data key="d0">1292195</data>
    </edge>
    <edge source="CHL" target="ARG">
      <data key="d0">14400941</data>
    </edge>
    <edge source="CHL" target="AUS">
      <data key="d0">44813</data>
    </edge>
    <edge source="CHL" target="BEL">
      <data key="d0">60165</data>
    </edge>
    <edge source="CHL" target="BOL">
      <data key="d0">10653562</data>
    </edge>
    <edge source="CHL" target="BRA">
      <data key="d0">7054481</data>
    </edge>
    <edge source="CHL" target="CAN">
      <data key="d0">18841</data>
    </edge>
    <edge source="CHL" target="CHN">
      <data key="d0">94997</data>
    </edge>
    <edge source="CHL" target="COL">
      <data key="d0">3804031</data>
    </edge>
    <edge source="CHL" target="CRI">
      <data key="d0">1282423</data>
    </edge>
    <edge source="CHL" target="ECU">
      <data key="d0">6000184</data>
    </edge>
    <edge source="CHL" target="SLV">
      <data key="d0">20802</data>
    </edge>
    <edge source="CHL" target="FRA">
      <data key="d0">51703</data>
    </edge>
    <edge source="CHL" target="DEU">
      <data key="d0">73370</data>
    </edge>
    <edge source="CHL" target="GRC">
      <data key="d0">164387</data>
    </edge>
    <edge source="CHL" target="GTM">
      <data key="d0">1011160</data>
    </edge>
    <edge source="CHL" target="HND">
      <data key="d0">52566</data>
    </edge>
    <edge source="CHL" target="HKG">
      <data key="d0">35294</data>
    </edge>
    <edge source="CHL" target="ITA">
      <data key="d0">1038281</data>
    </edge>
    <edge source="CHL" target="JPN">
      <data key="d0">41851</data>
    </edge>
    <edge source="CHL" target="KOR">
      <data key="d0">262279</data>
    </edge>
    <edge source="CHL" target="MYS">
      <data key="d0">33264</data>
    </edge>
    <edge source="CHL" target="MUS">
      <data key="d0">47008</data>
    </edge>
    <edge source="CHL" target="MEX">
      <data key="d0">875417</data>
    </edge>
    <edge source="CHL" target="NLD">
      <data key="d0">46782</data>
    </edge>
    <edge source="CHL" target="NIC">
      <data key="d0">39771</data>
    </edge>
    <edge source="CHL" target="PAN">
      <data key="d0">708466</data>
    </edge>
    <edge source="CHL" target="PRY">
      <data key="d0">6967546</data>
    </edge>
    <edge source="CHL" target="PER">
      <data key="d0">17901238</data>
    </edge>
    <edge source="CHL" target="SGP">
      <data key="d0">122204</data>
    </edge>
    <edge source="CHL" target="ESP">
      <data key="d0">752375</data>
    </edge>
    <edge source="CHL" target="CHE">
      <data key="d0">31454</data>
    </edge>
    <edge source="CHL" target="ARE">
      <data key="d0">130622</data>
    </edge>
    <edge source="CHL" target="TUR">
      <data key="d0">34282</data>
    </edge>
    <edge source="CHL" target="EGY">
      <data key="d0">40499</data>
    </edge>
    <edge source="CHL" target="GBR">
      <data key="d0">44755</data>
    </edge>
    <edge source="CHL" target="USA">
      <data key="d0">8351136</data>
    </edge>
    <edge source="CHL" target="URY">
      <data key="d0">3517836</data>
    </edge>
    <edge source="CHN" target="ALB">
      <data key="d0">2545426</data>
    </edge>
    <edge source="CHN" target="DZA">
      <data key="d0">8499398</data>
    </edge>
    <edge source="CHN" target="AZE">
      <data key="d0">613991</data>
    </edge>
    <edge source="CHN" target="ARG">
      <data key="d0">9556342</data>
    </edge>
    <edge source="CHN" target="AUS">
      <data key="d0">147557575</data>
    </edge>
    <edge source="CHN" target="AUT">
      <data key="d0">696165</data>
    </edge>
    <edge source="CHN" target="ARM">
      <data key="d0">156798</data>
    </edge>
    <edge source="CHN" target="BEL">
      <data key="d0">35715706</data>
    </edge>
    <edge source="CHN" target="BOL">
      <data key="d0">286194</data>
    </edge>
    <edge source="CHN" target="BWA">
      <data key="d0">521631</data>
    </edge>
    <edge source="CHN" target="BRA">
      <data key="d0">68035132</data>
    </edge>
    <edge source="CHN" target="BGR">
      <data key="d0">947133</data>
    </edge>
    <edge source="CHN" target="BLR">
      <data key="d0">2947970</data>
    </edge>
    <edge source="CHN" target="KHM">
      <data key="d0">3311289</data>
    </edge>
    <edge source="CHN" target="CMR">
      <data key="d0">9758348</data>
    </edge>
    <edge source="CHN" target="CAN">
      <data key="d0">45403347</data>
    </edge>
    <edge source="CHN" target="CAF">
      <data key="d0">57646</data>
    </edge>
    <edge source="CHN" target="LKA">
      <data key="d0">3642546</data>
    </edge>
    <edge source="CHN" target="CHL">
      <data key="d0">32977742</data>
    </edge>
    <edge source="CHN" target="COL">
      <data key="d0">15723739</data>
    </edge>
    <edge source="CHN" target="CRI">
      <data key="d0">4231112</data>
    </edge>
    <edge source="CHN" target="HRV">
      <data key="d0">797204</data>
    </edge>
    <edge source="CHN" target="CZE">
      <data key="d0">4420021</data>
    </edge>
    <edge source="CHN" target="BEN">
      <data key="d0">11044051</data>
    </edge>
    <edge source="CHN" target="DNK">
      <data key="d0">5135323</data>
    </edge>
    <edge source="CHN" target="ECU">
      <data key="d0">2757357</data>
    </edge>
    <edge source="CHN" target="SLV">
      <data key="d0">2692134</data>
    </edge>
    <edge source="CHN" target="ETH">
      <data key="d0">1753572</data>
    </edge>
    <edge source="CHN" target="EST">
      <data key="d0">1872327</data>
    </edge>
    <edge source="CHN" target="FIN">
      <data key="d0">3254595</data>
    </edge>
    <edge source="CHN" target="FRA">
      <data key="d0">116450764</data>
    </edge>
    <edge source="CHN" target="GEO">
      <data key="d0">413244</data>
    </edge>
    <edge source="CHN" target="GMB">
      <data key="d0">3011944</data>
    </edge>
    <edge source="CHN" target="DEU">
      <data key="d0">77720768</data>
    </edge>
    <edge source="CHN" target="GHA">
      <data key="d0">36835461</data>
    </edge>
    <edge source="CHN" target="GRC">
      <data key="d0">6297821</data>
    </edge>
    <edge source="CHN" target="GTM">
      <data key="d0">3452047</data>
    </edge>
    <edge source="CHN" target="HND">
      <data key="d0">3396532</data>
    </edge>
    <edge source="CHN" target="HKG">
      <data key="d0">470063719</data>
    </edge>
    <edge source="CHN" target="HUN">
      <data key="d0">662627</data>
    </edge>
    <edge source="CHN" target="IDN">
      <data key="d0">154944591</data>
    </edge>
    <edge source="CHN" target="IRL">
      <data key="d0">2624809</data>
    </edge>
    <edge source="CHN" target="ISR">
      <data key="d0">14603871</data>
    </edge>
    <edge source="CHN" target="ITA">
      <data key="d0">40245204</data>
    </edge>
    <edge source="CHN" target="CIV">
      <data key="d0">1532778</data>
    </edge>
    <edge source="CHN" target="JAM">
      <data key="d0">12262620</data>
    </edge>
    <edge source="CHN" target="JPN">
      <data key="d0">506578400</data>
    </edge>
    <edge source="CHN" target="KAZ">
      <data key="d0">29774885</data>
    </edge>
    <edge source="CHN" target="JOR">
      <data key="d0">13503822</data>
    </edge>
    <edge source="CHN" target="KOR">
      <data key="d0">91792059</data>
    </edge>
    <edge source="CHN" target="KGZ">
      <data key="d0">4796682</data>
    </edge>
    <edge source="CHN" target="LBN">
      <data key="d0">2802183</data>
    </edge>
    <edge source="CHN" target="LVA">
      <data key="d0">2868126</data>
    </edge>
    <edge source="CHN" target="LTU">
      <data key="d0">1880885</data>
    </edge>
    <edge source="CHN" target="MDG">
      <data key="d0">3403848</data>
    </edge>
    <edge source="CHN" target="MWI">
      <data key="d0">292101</data>
    </edge>
    <edge source="CHN" target="MYS">
      <data key="d0">146297059</data>
    </edge>
    <edge source="CHN" target="MRT">
      <data key="d0">1701255</data>
    </edge>
    <edge source="CHN" target="MUS">
      <data key="d0">4186137</data>
    </edge>
    <edge source="CHN" target="MEX">
      <data key="d0">30155518</data>
    </edge>
    <edge source="CHN" target="MDA">
      <data key="d0">57379</data>
    </edge>
    <edge source="CHN" target="MAR">
      <data key="d0">5839362</data>
    </edge>
    <edge source="CHN" target="MOZ">
      <data key="d0">7695876</data>
    </edge>
    <edge source="CHN" target="OMN">
      <data key="d0">4089886</data>
    </edge>
    <edge source="CHN" target="NAM">
      <data key="d0">1545957</data>
    </edge>
    <edge source="CHN" target="NLD">
      <data key="d0">94478567</data>
    </edge>
    <edge source="CHN" target="NZL">
      <data key="d0">22138542</data>
    </edge>
    <edge source="CHN" target="NIC">
      <data key="d0">999177</data>
    </edge>
    <edge source="CHN" target="NER">
      <data key="d0">912678</data>
    </edge>
    <edge source="CHN" target="NOR">
      <data key="d0">4122770</data>
    </edge>
    <edge source="CHN" target="PAK">
      <data key="d0">62066544</data>
    </edge>
    <edge source="CHN" target="PAN">
      <data key="d0">16186645</data>
    </edge>
    <edge source="CHN" target="PRY">
      <data key="d0">11107687</data>
    </edge>
    <edge source="CHN" target="PER">
      <data key="d0">6263412</data>
    </edge>
    <edge source="CHN" target="PHL">
      <data key="d0">84472571</data>
    </edge>
    <edge source="CHN" target="POL">
      <data key="d0">50256742</data>
    </edge>
    <edge source="CHN" target="PRT">
      <data key="d0">2117908</data>
    </edge>
    <edge source="CHN" target="ROU">
      <data key="d0">2328072</data>
    </edge>
    <edge source="CHN" target="RUS">
      <data key="d0">97911559</data>
    </edge>
    <edge source="CHN" target="SAU">
      <data key="d0">38473668</data>
    </edge>
    <edge source="CHN" target="SEN">
      <data key="d0">4980589</data>
    </edge>
    <edge source="CHN" target="SRB">
      <data key="d0">639712</data>
    </edge>
    <edge source="CHN" target="IND">
      <data key="d0">103754780</data>
    </edge>
    <edge source="CHN" target="SGP">
      <data key="d0">152118148</data>
    </edge>
    <edge source="CHN" target="SVK">
      <data key="d0">189124</data>
    </edge>
    <edge source="CHN" target="VNM">
      <data key="d0">78459420</data>
    </edge>
    <edge source="CHN" target="SVN">
      <data key="d0">1986775</data>
    </edge>
    <edge source="CHN" target="ZAF">
      <data key="d0">44796902</data>
    </edge>
    <edge source="CHN" target="ZWE">
      <data key="d0">789570</data>
    </edge>
    <edge source="CHN" target="ESP">
      <data key="d0">40634708</data>
    </edge>
    <edge source="CHN" target="SWE">
      <data key="d0">6724857</data>
    </edge>
    <edge source="CHN" target="CHE">
      <data key="d0">5059935</data>
    </edge>
    <edge source="CHN" target="THA">
      <data key="d0">124999452</data>
    </edge>
    <edge source="CHN" target="TGO">
      <data key="d0">24702323</data>
    </edge>
    <edge source="CHN" target="ARE">
      <data key="d0">110717703</data>
    </edge>
    <edge source="CHN" target="TUN">
      <data key="d0">2334053</data>
    </edge>
    <edge source="CHN" target="TUR">
      <data key="d0">41455074</data>
    </edge>
    <edge source="CHN" target="UGA">
      <data key="d0">708686</data>
    </edge>
    <edge source="CHN" target="UKR">
      <data key="d0">17399242</data>
    </edge>
    <edge source="CHN" target="MKD">
      <data key="d0">15983</data>
    </edge>
    <edge source="CHN" target="EGY">
      <data key="d0">22237664</data>
    </edge>
    <edge source="CHN" target="GBR">
      <data key="d0">323931521</data>
    </edge>
    <edge source="CHN" target="TZA">
      <data key="d0">9496293</data>
    </edge>
    <edge source="CHN" target="USA">
      <data key="d0">990085243</data>
    </edge>
    <edge source="CHN" target="URY">
      <data key="d0">2347239</data>
    </edge>
    <edge source="COL" target="ARG">
      <data key="d0">6453681</data>
    </edge>
    <edge source="COL" target="AUS">
      <data key="d0">525468</data>
    </edge>
    <edge source="COL" target="BEL">
      <data key="d0">107692</data>
    </edge>
    <edge source="COL" target="BOL">
      <data key="d0">12278969</data>
    </edge>
    <edge source="COL" target="BRA">
      <data key="d0">17579321</data>
    </edge>
    <edge source="COL" target="CAN">
      <data key="d0">637926</data>
    </edge>
    <edge source="COL" target="CHL">
      <data key="d0">20993617</data>
    </edge>
    <edge source="COL" target="CRI">
      <data key="d0">23078716</data>
    </edge>
    <edge source="COL" target="ECU">
      <data key="d0">191133152</data>
    </edge>
    <edge source="COL" target="SLV">
      <data key="d0">10222548</data>
    </edge>
    <edge source="COL" target="FRA">
      <data key="d0">1434110</data>
    </edge>
    <edge source="COL" target="DEU">
      <data key="d0">23118</data>
    </edge>
    <edge source="COL" target="GTM">
      <data key="d0">16620332</data>
    </edge>
    <edge source="COL" target="HND">
      <data key="d0">1133139</data>
    </edge>
    <edge source="COL" target="HKG">
      <data key="d0">97980</data>
    </edge>
    <edge source="COL" target="ITA">
      <data key="d0">95295</data>
    </edge>
    <edge source="COL" target="JAM">
      <data key="d0">1561977</data>
    </edge>
    <edge source="COL" target="KOR">
      <data key="d0">143143</data>
    </edge>
    <edge source="COL" target="MEX">
      <data key="d0">56341279</data>
    </edge>
    <edge source="COL" target="NIC">
      <data key="d0">1072428</data>
    </edge>
    <edge source="COL" target="PAN">
      <data key="d0">23021997</data>
    </edge>
    <edge source="COL" target="PRY">
      <data key="d0">1913598</data>
    </edge>
    <edge source="COL" target="PER">
      <data key="d0">150407939</data>
    </edge>
    <edge source="COL" target="PHL">
      <data key="d0">27000</data>
    </edge>
    <edge source="COL" target="ZAF">
      <data key="d0">209027</data>
    </edge>
    <edge source="COL" target="ESP">
      <data key="d0">3276901</data>
    </edge>
    <edge source="COL" target="CHE">
      <data key="d0">26525</data>
    </edge>
    <edge source="COL" target="ARE">
      <data key="d0">100833</data>
    </edge>
    <edge source="COL" target="TUN">
      <data key="d0">33228</data>
    </edge>
    <edge source="COL" target="GBR">
      <data key="d0">22165</data>
    </edge>
    <edge source="COL" target="USA">
      <data key="d0">9600734</data>
    </edge>
    <edge source="COL" target="URY">
      <data key="d0">1109861</data>
    </edge>
    <edge source="CRI" target="BEL">
      <data key="d0">212291</data>
    </edge>
    <edge source="CRI" target="BOL">
      <data key="d0">28482</data>
    </edge>
    <edge source="CRI" target="BRA">
      <data key="d0">148963</data>
    </edge>
    <edge source="CRI" target="CAN">
      <data key="d0">237912</data>
    </edge>
    <edge source="CRI" target="CHL">
      <data key="d0">340765</data>
    </edge>
    <edge source="CRI" target="CHN">
      <data key="d0">94706</data>
    </edge>
    <edge source="CRI" target="COL">
      <data key="d0">793872</data>
    </edge>
    <edge source="CRI" target="ECU">
      <data key="d0">117280</data>
    </edge>
    <edge source="CRI" target="SLV">
      <data key="d0">7680916</data>
    </edge>
    <edge source="CRI" target="FRA">
      <data key="d0">90901</data>
    </edge>
    <edge source="CRI" target="DEU">
      <data key="d0">13993</data>
    </edge>
    <edge source="CRI" target="GTM">
      <data key="d0">4001165</data>
    </edge>
    <edge source="CRI" target="HND">
      <data key="d0">7337561</data>
    </edge>
    <edge source="CRI" target="ITA">
      <data key="d0">40463</data>
    </edge>
    <edge source="CRI" target="JAM">
      <data key="d0">2178735</data>
    </edge>
    <edge source="CRI" target="JPN">
      <data key="d0">21004</data>
    </edge>
    <edge source="CRI" target="MEX">
      <data key="d0">228589</data>
    </edge>
    <edge source="CRI" target="NLD">
      <data key="d0">1543803</data>
    </edge>
    <edge source="CRI" target="NIC">
      <data key="d0">7088997</data>
    </edge>
    <edge source="CRI" target="PAN">
      <data key="d0">11858749</data>
    </edge>
    <edge source="CRI" target="PHL">
      <data key="d0">63399</data>
    </edge>
    <edge source="CRI" target="IND">
      <data key="d0">33104</data>
    </edge>
    <edge source="CRI" target="SGP">
      <data key="d0">12353</data>
    </edge>
    <edge source="CRI" target="ESP">
      <data key="d0">46647</data>
    </edge>
    <edge source="CRI" target="USA">
      <data key="d0">5539957</data>
    </edge>
    <edge source="ECU" target="ARG">
      <data key="d0">722147</data>
    </edge>
    <edge source="ECU" target="AUS">
      <data key="d0">157500</data>
    </edge>
    <edge source="ECU" target="BOL">
      <data key="d0">261990</data>
    </edge>
    <edge source="ECU" target="BRA">
      <data key="d0">57328</data>
    </edge>
    <edge source="ECU" target="CAN">
      <data key="d0">58007</data>
    </edge>
    <edge source="ECU" target="LKA">
      <data key="d0">64500</data>
    </edge>
    <edge source="ECU" target="CHL">
      <data key="d0">387953</data>
    </edge>
    <edge source="ECU" target="COL">
      <data key="d0">16572766</data>
    </edge>
    <edge source="ECU" target="CRI">
      <data key="d0">56437</data>
    </edge>
    <edge source="ECU" target="HRV">
      <data key="d0">47250</data>
    </edge>
    <edge source="ECU" target="SLV">
      <data key="d0">16529</data>
    </edge>
    <edge source="ECU" target="DEU">
      <data key="d0">29502</data>
    </edge>
    <edge source="ECU" target="GTM">
      <data key="d0">292593</data>
    </edge>
    <edge source="ECU" target="ITA">
      <data key="d0">59324</data>
    </edge>
    <edge source="ECU" target="JAM">
      <data key="d0">123102</data>
    </edge>
    <edge source="ECU" target="KOR">
      <data key="d0">43800</data>
    </edge>
    <edge source="ECU" target="MEX">
      <data key="d0">25503</data>
    </edge>
    <edge source="ECU" target="NLD">
      <data key="d0">67572</data>
    </edge>
    <edge source="ECU" target="NZL">
      <data key="d0">57000</data>
    </edge>
    <edge source="ECU" target="PAN">
      <data key="d0">352726</data>
    </edge>
    <edge source="ECU" target="PER">
      <data key="d0">17805717</data>
    </edge>
    <edge source="ECU" target="ESP">
      <data key="d0">22972</data>
    </edge>
    <edge source="ECU" target="GBR">
      <data key="d0">46209</data>
    </edge>
    <edge source="ECU" target="USA">
      <data key="d0">99595</data>
    </edge>
    <edge source="SLV" target="CRI">
      <data key="d0">14842276</data>
    </edge>
    <edge source="SLV" target="ECU">
      <data key="d0">57507</data>
    </edge>
    <edge source="SLV" target="FRA">
      <data key="d0">11949</data>
    </edge>
    <edge source="SLV" target="GTM">
      <data key="d0">8222497</data>
    </edge>
    <edge source="SLV" target="HND">
      <data key="d0">13161276</data>
    </edge>
    <edge source="SLV" target="NIC">
      <data key="d0">13288257</data>
    </edge>
    <edge source="SLV" target="PAN">
      <data key="d0">4831465</data>
    </edge>
    <edge source="SLV" target="USA">
      <data key="d0">470760</data>
    </edge>
    <edge source="ETH" target="DEU">
      <data key="d0">24198</data>
    </edge>
    <edge source="ETH" target="ISR">
      <data key="d0">15441</data>
    </edge>
    <edge source="ETH" target="LBN">
      <data key="d0">37660</data>
    </edge>
    <edge source="ETH" target="GBR">
      <data key="d0">25472</data>
    </edge>
    <edge source="ETH" target="USA">
      <data key="d0">12238</data>
    </edge>
    <edge source="GMB" target="SEN">
      <data key="d0">43555</data>
    </edge>
    <edge source="GTM" target="ARG">
      <data key="d0">17190</data>
    </edge>
    <edge source="GTM" target="BEL">
      <data key="d0">12776</data>
    </edge>
    <edge source="GTM" target="BRA">
      <data key="d0">119414</data>
    </edge>
    <edge source="GTM" target="CAN">
      <data key="d0">154524</data>
    </edge>
    <edge source="GTM" target="CHL">
      <data key="d0">180064</data>
    </edge>
    <edge source="GTM" target="CHN">
      <data key="d0">14700</data>
    </edge>
    <edge source="GTM" target="COL">
      <data key="d0">746929</data>
    </edge>
    <edge source="GTM" target="CRI">
      <data key="d0">38362524</data>
    </edge>
    <edge source="GTM" target="ECU">
      <data key="d0">1905812</data>
    </edge>
    <edge source="GTM" target="SLV">
      <data key="d0">89156214</data>
    </edge>
    <edge source="GTM" target="FRA">
      <data key="d0">833342</data>
    </edge>
    <edge source="GTM" target="DEU">
      <data key="d0">328902</data>
    </edge>
    <edge source="GTM" target="HND">
      <data key="d0">70764150</data>
    </edge>
    <edge source="GTM" target="IDN">
      <data key="d0">26400</data>
    </edge>
    <edge source="GTM" target="ITA">
      <data key="d0">62395</data>
    </edge>
    <edge source="GTM" target="JAM">
      <data key="d0">817303</data>
    </edge>
    <edge source="GTM" target="JPN">
      <data key="d0">62314</data>
    </edge>
    <edge source="GTM" target="MEX">
      <data key="d0">6315966</data>
    </edge>
    <edge source="GTM" target="NLD">
      <data key="d0">233684</data>
    </edge>
    <edge source="GTM" target="NIC">
      <data key="d0">64976886</data>
    </edge>
    <edge source="GTM" target="PAN">
      <data key="d0">46990962</data>
    </edge>
    <edge source="GTM" target="PER">
      <data key="d0">158591</data>
    </edge>
    <edge source="GTM" target="SGP">
      <data key="d0">31420</data>
    </edge>
    <edge source="GTM" target="ESP">
      <data key="d0">77874</data>
    </edge>
    <edge source="GTM" target="SWE">
      <data key="d0">17033</data>
    </edge>
    <edge source="GTM" target="CHE">
      <data key="d0">551046</data>
    </edge>
    <edge source="GTM" target="GBR">
      <data key="d0">774177</data>
    </edge>
    <edge source="GTM" target="USA">
      <data key="d0">8810923</data>
    </edge>
    <edge source="HND" target="AUS">
      <data key="d0">20047</data>
    </edge>
    <edge source="HND" target="CHN">
      <data key="d0">615147</data>
    </edge>
    <edge source="HND" target="CRI">
      <data key="d0">452517</data>
    </edge>
    <edge source="HND" target="SLV">
      <data key="d0">20588544</data>
    </edge>
    <edge source="HND" target="GTM">
      <data key="d0">26569984</data>
    </edge>
    <edge source="HND" target="ISR">
      <data key="d0">21567</data>
    </edge>
    <edge source="HND" target="ITA">
      <data key="d0">11849</data>
    </edge>
    <edge source="HND" target="JAM">
      <data key="d0">69115</data>
    </edge>
    <edge source="HND" target="JPN">
      <data key="d0">18511</data>
    </edge>
    <edge source="HND" target="MEX">
      <data key="d0">1192855</data>
    </edge>
    <edge source="HND" target="NIC">
      <data key="d0">4738413</data>
    </edge>
    <edge source="HND" target="PAN">
      <data key="d0">817712</data>
    </edge>
    <edge source="HND" target="PRY">
      <data key="d0">63035</data>
    </edge>
    <edge source="HND" target="POL">
      <data key="d0">74187</data>
    </edge>
    <edge source="HND" target="ROU">
      <data key="d0">19127</data>
    </edge>
    <edge source="HND" target="ESP">
      <data key="d0">382737</data>
    </edge>
    <edge source="HND" target="SWE">
      <data key="d0">64738</data>
    </edge>
    <edge source="HND" target="GBR">
      <data key="d0">248770</data>
    </edge>
    <edge source="HND" target="USA">
      <data key="d0">3230327</data>
    </edge>
    <edge source="HKG" target="AZE">
      <data key="d0">14455</data>
    </edge>
    <edge source="HKG" target="AUS">
      <data key="d0">142069324</data>
    </edge>
    <edge source="HKG" target="AUT">
      <data key="d0">63581</data>
    </edge>
    <edge source="HKG" target="BEL">
      <data key="d0">430964</data>
    </edge>
    <edge source="HKG" target="BRA">
      <data key="d0">1813448</data>
    </edge>
    <edge source="HKG" target="BGR">
      <data key="d0">297713</data>
    </edge>
    <edge source="HKG" target="KHM">
      <data key="d0">941979</data>
    </edge>
    <edge source="HKG" target="CMR">
      <data key="d0">172830</data>
    </edge>
    <edge source="HKG" target="CAN">
      <data key="d0">10758472</data>
    </edge>
    <edge source="HKG" target="LKA">
      <data key="d0">160711</data>
    </edge>
    <edge source="HKG" target="CHL">
      <data key="d0">2063554</data>
    </edge>
    <edge source="HKG" target="CHN">
      <data key="d0">473420690</data>
    </edge>
    <edge source="HKG" target="COL">
      <data key="d0">141230</data>
    </edge>
    <edge source="HKG" target="HRV">
      <data key="d0">54520</data>
    </edge>
    <edge source="HKG" target="CZE">
      <data key="d0">983975</data>
    </edge>
    <edge source="HKG" target="BEN">
      <data key="d0">11140</data>
    </edge>
    <edge source="HKG" target="DNK">
      <data key="d0">1133202</data>
    </edge>
    <edge source="HKG" target="ECU">
      <data key="d0">101227</data>
    </edge>
    <edge source="HKG" target="ETH">
      <data key="d0">10140</data>
    </edge>
    <edge source="HKG" target="EST">
      <data key="d0">14402</data>
    </edge>
    <edge source="HKG" target="FIN">
      <data key="d0">2986119</data>
    </edge>
    <edge source="HKG" target="FRA">
      <data key="d0">7686051</data>
    </edge>
    <edge source="HKG" target="DEU">
      <data key="d0">6696204</data>
    </edge>
    <edge source="HKG" target="GHA">
      <data key="d0">97392</data>
    </edge>
    <edge source="HKG" target="GRC">
      <data key="d0">26564</data>
    </edge>
    <edge source="HKG" target="HND">
      <data key="d0">62265</data>
    </edge>
    <edge source="HKG" target="HUN">
      <data key="d0">21341</data>
    </edge>
    <edge source="HKG" target="IDN">
      <data key="d0">11884512</data>
    </edge>
    <edge source="HKG" target="IRL">
      <data key="d0">63668</data>
    </edge>
    <edge source="HKG" target="ISR">
      <data key="d0">386064</data>
    </edge>
    <edge source="HKG" target="ITA">
      <data key="d0">1147373</data>
    </edge>
    <edge source="HKG" target="CIV">
      <data key="d0">24569</data>
    </edge>
    <edge source="HKG" target="JPN">
      <data key="d0">160937366</data>
    </edge>
    <edge source="HKG" target="KAZ">
      <data key="d0">20423</data>
    </edge>
    <edge source="HKG" target="JOR">
      <data key="d0">212105</data>
    </edge>
    <edge source="HKG" target="KOR">
      <data key="d0">43616547</data>
    </edge>
    <edge source="HKG" target="LBN">
      <data key="d0">58272</data>
    </edge>
    <edge source="HKG" target="LVA">
      <data key="d0">553677</data>
    </edge>
    <edge source="HKG" target="LTU">
      <data key="d0">79299</data>
    </edge>
    <edge source="HKG" target="MDG">
      <data key="d0">133052</data>
    </edge>
    <edge source="HKG" target="MYS">
      <data key="d0">18647618</data>
    </edge>
    <edge source="HKG" target="MUS">
      <data key="d0">37204</data>
    </edge>
    <edge source="HKG" target="MEX">
      <data key="d0">7452971</data>
    </edge>
    <edge source="HKG" target="MAR">
      <data key="d0">26783</data>
    </edge>
    <edge source="HKG" target="OMN">
      <data key="d0">187822</data>
    </edge>
    <edge source="HKG" target="NLD">
      <data key="d0">14906253</data>
    </edge>
    <edge source="HKG" target="NZL">
      <data key="d0">20228555</data>
    </edge>
    <edge source="HKG" target="NIC">
      <data key="d0">14713</data>
    </edge>
    <edge source="HKG" target="NOR">
      <data key="d0">194337</data>
    </edge>
    <edge source="HKG" target="PAK">
      <data key="d0">473966</data>
    </edge>
    <edge source="HKG" target="PAN">
      <data key="d0">221638</data>
    </edge>
    <edge source="HKG" target="PRY">
      <data key="d0">55396</data>
    </edge>
    <edge source="HKG" target="PER">
      <data key="d0">168913</data>
    </edge>
    <edge source="HKG" target="PHL">
      <data key="d0">20978330</data>
    </edge>
    <edge source="HKG" target="POL">
      <data key="d0">3335138</data>
    </edge>
    <edge source="HKG" target="PRT">
      <data key="d0">14512</data>
    </edge>
    <edge source="HKG" target="ROU">
      <data key="d0">105873</data>
    </edge>
    <edge source="HKG" target="RUS">
      <data key="d0">1307379</data>
    </edge>
    <edge source="HKG" target="SAU">
      <data key="d0">1231614</data>
    </edge>
    <edge source="HKG" target="SEN">
      <data key="d0">126918</data>
    </edge>
    <edge source="HKG" target="SRB">
      <data key="d0">22441</data>
    </edge>
    <edge source="HKG" target="IND">
      <data key="d0">3628170</data>
    </edge>
    <edge source="HKG" target="SGP">
      <data key="d0">99660652</data>
    </edge>
    <edge source="HKG" target="SVK">
      <data key="d0">20330</data>
    </edge>
    <edge source="HKG" target="VNM">
      <data key="d0">15999956</data>
    </edge>
    <edge source="HKG" target="ZAF">
      <data key="d0">1180057</data>
    </edge>
    <edge source="HKG" target="ESP">
      <data key="d0">12239515</data>
    </edge>
    <edge source="HKG" target="SWE">
      <data key="d0">30079893</data>
    </edge>
    <edge source="HKG" target="CHE">
      <data key="d0">4576439</data>
    </edge>
    <edge source="HKG" target="THA">
      <data key="d0">20308825</data>
    </edge>
    <edge source="HKG" target="ARE">
      <data key="d0">6863006</data>
    </edge>
    <edge source="HKG" target="TUR">
      <data key="d0">409168</data>
    </edge>
    <edge source="HKG" target="UGA">
      <data key="d0">15524</data>
    </edge>
    <edge source="HKG" target="UKR">
      <data key="d0">194906</data>
    </edge>
    <edge source="HKG" target="EGY">
      <data key="d0">147288</data>
    </edge>
    <edge source="HKG" target="GBR">
      <data key="d0">30653450</data>
    </edge>
    <edge source="HKG" target="TZA">
      <data key="d0">122821</data>
    </edge>
    <edge source="HKG" target="USA">
      <data key="d0">168886844</data>
    </edge>
    <edge source="HKG" target="BFA">
      <data key="d0">85006</data>
    </edge>
    <edge source="HKG" target="URY">
      <data key="d0">294242</data>
    </edge>
    <edge source="IDN" target="ALB">
      <data key="d0">192390</data>
    </edge>
    <edge source="IDN" target="DZA">
      <data key="d0">5351256</data>
    </edge>
    <edge source="IDN" target="AZE">
      <data key="d0">916814</data>
    </edge>
    <edge source="IDN" target="ARG">
      <data key="d0">224086</data>
    </edge>
    <edge source="IDN" target="AUS">
      <data key="d0">27503771</data>
    </edge>
    <edge source="IDN" target="AUT">
      <data key="d0">279118</data>
    </edge>
    <edge source="IDN" target="ARM">
      <data key="d0">16828</data>
    </edge>
    <edge source="IDN" target="BEL">
      <data key="d0">3604022</data>
    </edge>
    <edge source="IDN" target="BOL">
      <data key="d0">221929</data>
    </edge>
    <edge source="IDN" target="BRA">
      <data key="d0">943919</data>
    </edge>
    <edge source="IDN" target="BGR">
      <data key="d0">1041677</data>
    </edge>
    <edge source="IDN" target="BDI">
      <data key="d0">39312</data>
    </edge>
    <edge source="IDN" target="KHM">
      <data key="d0">765865</data>
    </edge>
    <edge source="IDN" target="CMR">
      <data key="d0">5216546</data>
    </edge>
    <edge source="IDN" target="CAN">
      <data key="d0">2386000</data>
    </edge>
    <edge source="IDN" target="CAF">
      <data key="d0">242542</data>
    </edge>
    <edge source="IDN" target="LKA">
      <data key="d0">2380508</data>
    </edge>
    <edge source="IDN" target="CHL">
      <data key="d0">3093233</data>
    </edge>
    <edge source="IDN" target="CHN">
      <data key="d0">52313013</data>
    </edge>
    <edge source="IDN" target="COL">
      <data key="d0">7216806</data>
    </edge>
    <edge source="IDN" target="CRI">
      <data key="d0">48983</data>
    </edge>
    <edge source="IDN" target="HRV">
      <data key="d0">516924</data>
    </edge>
    <edge source="IDN" target="CZE">
      <data key="d0">60268</data>
    </edge>
    <edge source="IDN" target="BEN">
      <data key="d0">28134305</data>
    </edge>
    <edge source="IDN" target="DNK">
      <data key="d0">152199</data>
    </edge>
    <edge source="IDN" target="ECU">
      <data key="d0">117454</data>
    </edge>
    <edge source="IDN" target="SLV">
      <data key="d0">425665</data>
    </edge>
    <edge source="IDN" target="ETH">
      <data key="d0">3579682</data>
    </edge>
    <edge source="IDN" target="EST">
      <data key="d0">58966</data>
    </edge>
    <edge source="IDN" target="FRA">
      <data key="d0">20835599</data>
    </edge>
    <edge source="IDN" target="GEO">
      <data key="d0">258293</data>
    </edge>
    <edge source="IDN" target="GMB">
      <data key="d0">1853052</data>
    </edge>
    <edge source="IDN" target="DEU">
      <data key="d0">9354261</data>
    </edge>
    <edge source="IDN" target="GHA">
      <data key="d0">28788192</data>
    </edge>
    <edge source="IDN" target="GRC">
      <data key="d0">198857</data>
    </edge>
    <edge source="IDN" target="GTM">
      <data key="d0">421503</data>
    </edge>
    <edge source="IDN" target="HKG">
      <data key="d0">32452025</data>
    </edge>
    <edge source="IDN" target="HUN">
      <data key="d0">26822</data>
    </edge>
    <edge source="IDN" target="IRL">
      <data key="d0">10802</data>
    </edge>
    <edge source="IDN" target="ISR">
      <data key="d0">1194684</data>
    </edge>
    <edge source="IDN" target="ITA">
      <data key="d0">1439382</data>
    </edge>
    <edge source="IDN" target="CIV">
      <data key="d0">3603409</data>
    </edge>
    <edge source="IDN" target="JAM">
      <data key="d0">2163101</data>
    </edge>
    <edge source="IDN" target="JPN">
      <data key="d0">34026934</data>
    </edge>
    <edge source="IDN" target="KAZ">
      <data key="d0">155692</data>
    </edge>
    <edge source="IDN" target="JOR">
      <data key="d0">4741087</data>
    </edge>
    <edge source="IDN" target="KOR">
      <data key="d0">26338620</data>
    </edge>
    <edge source="IDN" target="KGZ">
      <data key="d0">55560</data>
    </edge>
    <edge source="IDN" target="LBN">
      <data key="d0">1299726</data>
    </edge>
    <edge source="IDN" target="LTU">
      <data key="d0">40152</data>
    </edge>
    <edge source="IDN" target="MDG">
      <data key="d0">10755550</data>
    </edge>
    <edge source="IDN" target="MWI">
      <data key="d0">9780700</data>
    </edge>
    <edge source="IDN" target="MYS">
      <data key="d0">130500664</data>
    </edge>
    <edge source="IDN" target="MRT">
      <data key="d0">9358905</data>
    </edge>
    <edge source="IDN" target="MUS">
      <data key="d0">5083249</data>
    </edge>
    <edge source="IDN" target="MEX">
      <data key="d0">1102990</data>
    </edge>
    <edge source="IDN" target="MAR">
      <data key="d0">314373</data>
    </edge>
    <edge source="IDN" target="MOZ">
      <data key="d0">14531049</data>
    </edge>
    <edge source="IDN" target="OMN">
      <data key="d0">789333</data>
    </edge>
    <edge source="IDN" target="NAM">
      <data key="d0">1136648</data>
    </edge>
    <edge source="IDN" target="NLD">
      <data key="d0">6807316</data>
    </edge>
    <edge source="IDN" target="NZL">
      <data key="d0">1438734</data>
    </edge>
    <edge source="IDN" target="NER">
      <data key="d0">168696</data>
    </edge>
    <edge source="IDN" target="PAK">
      <data key="d0">21793188</data>
    </edge>
    <edge source="IDN" target="PAN">
      <data key="d0">1432637</data>
    </edge>
    <edge source="IDN" target="PER">
      <data key="d0">437234</data>
    </edge>
    <edge source="IDN" target="PHL">
      <data key="d0">83581857</data>
    </edge>
    <edge source="IDN" target="POL">
      <data key="d0">5998002</data>
    </edge>
    <edge source="IDN" target="PRT">
      <data key="d0">847600</data>
    </edge>
    <edge source="IDN" target="ROU">
      <data key="d0">190137</data>
    </edge>
    <edge source="IDN" target="RUS">
      <data key="d0">4211953</data>
    </edge>
    <edge source="IDN" target="SAU">
      <data key="d0">7299252</data>
    </edge>
    <edge source="IDN" target="SEN">
      <data key="d0">3865866</data>
    </edge>
    <edge source="IDN" target="IND">
      <data key="d0">34364513</data>
    </edge>
    <edge source="IDN" target="SGP">
      <data key="d0">153283726</data>
    </edge>
    <edge source="IDN" target="VNM">
      <data key="d0">25890875</data>
    </edge>
    <edge source="IDN" target="SVN">
      <data key="d0">99140</data>
    </edge>
    <edge source="IDN" target="ZAF">
      <data key="d0">8991633</data>
    </edge>
    <edge source="IDN" target="ZWE">
      <data key="d0">487500</data>
    </edge>
    <edge source="IDN" target="ESP">
      <data key="d0">14942160</data>
    </edge>
    <edge source="IDN" target="SWE">
      <data key="d0">622084</data>
    </edge>
    <edge source="IDN" target="CHE">
      <data key="d0">6858536</data>
    </edge>
    <edge source="IDN" target="THA">
      <data key="d0">83458705</data>
    </edge>
    <edge source="IDN" target="TGO">
      <data key="d0">10521536</data>
    </edge>
    <edge source="IDN" target="ARE">
      <data key="d0">79239604</data>
    </edge>
    <edge source="IDN" target="TUN">
      <data key="d0">302169</data>
    </edge>
    <edge source="IDN" target="TUR">
      <data key="d0">9801324</data>
    </edge>
    <edge source="IDN" target="UGA">
      <data key="d0">3873143</data>
    </edge>
    <edge source="IDN" target="UKR">
      <data key="d0">3795365</data>
    </edge>
    <edge source="IDN" target="EGY">
      <data key="d0">34280554</data>
    </edge>
    <edge source="IDN" target="GBR">
      <data key="d0">9064004</data>
    </edge>
    <edge source="IDN" target="TZA">
      <data key="d0">6301943</data>
    </edge>
    <edge source="IDN" target="USA">
      <data key="d0">39020099</data>
    </edge>
    <edge source="IDN" target="BFA">
      <data key="d0">746296</data>
    </edge>
    <edge source="IDN" target="URY">
      <data key="d0">365946</data>
    </edge>
    <edge source="IRL" target="ALB">
      <data key="d0">4015601</data>
    </edge>
    <edge source="IRL" target="DZA">
      <data key="d0">11135136</data>
    </edge>
    <edge source="IRL" target="AZE">
      <data key="d0">5084898</data>
    </edge>
    <edge source="IRL" target="ARG">
      <data key="d0">10125510</data>
    </edge>
    <edge source="IRL" target="AUS">
      <data key="d0">13128216</data>
    </edge>
    <edge source="IRL" target="AUT">
      <data key="d0">54370974</data>
    </edge>
    <edge source="IRL" target="ARM">
      <data key="d0">419589</data>
    </edge>
    <edge source="IRL" target="BEL">
      <data key="d0">154946611</data>
    </edge>
    <edge source="IRL" target="BRA">
      <data key="d0">27227232</data>
    </edge>
    <edge source="IRL" target="BGR">
      <data key="d0">22627820</data>
    </edge>
    <edge source="IRL" target="BLR">
      <data key="d0">358964</data>
    </edge>
    <edge source="IRL" target="KHM">
      <data key="d0">2854815</data>
    </edge>
    <edge source="IRL" target="CMR">
      <data key="d0">14164604</data>
    </edge>
    <edge source="IRL" target="CAN">
      <data key="d0">11697199</data>
    </edge>
    <edge source="IRL" target="CHL">
      <data key="d0">8005302</data>
    </edge>
    <edge source="IRL" target="CHN">
      <data key="d0">23058117</data>
    </edge>
    <edge source="IRL" target="COL">
      <data key="d0">560878</data>
    </edge>
    <edge source="IRL" target="CRI">
      <data key="d0">5058950</data>
    </edge>
    <edge source="IRL" target="HRV">
      <data key="d0">20847600</data>
    </edge>
    <edge source="IRL" target="CZE">
      <data key="d0">28756813</data>
    </edge>
    <edge source="IRL" target="BEN">
      <data key="d0">1539288</data>
    </edge>
    <edge source="IRL" target="DNK">
      <data key="d0">63827219</data>
    </edge>
    <edge source="IRL" target="ECU">
      <data key="d0">167318</data>
    </edge>
    <edge source="IRL" target="ETH">
      <data key="d0">13924081</data>
    </edge>
    <edge source="IRL" target="FIN">
      <data key="d0">31930328</data>
    </edge>
    <edge source="IRL" target="FRA">
      <data key="d0">575851830</data>
    </edge>
    <edge source="IRL" target="GEO">
      <data key="d0">304773</data>
    </edge>
    <edge source="IRL" target="DEU">
      <data key="d0">603260744</data>
    </edge>
    <edge source="IRL" target="GHA">
      <data key="d0">16660890</data>
    </edge>
    <edge source="IRL" target="GRC">
      <data key="d0">68916836</data>
    </edge>
    <edge source="IRL" target="HKG">
      <data key="d0">3627905</data>
    </edge>
    <edge source="IRL" target="HUN">
      <data key="d0">36045421</data>
    </edge>
    <edge source="IRL" target="IDN">
      <data key="d0">14234754</data>
    </edge>
    <edge source="IRL" target="ISR">
      <data key="d0">46018610</data>
    </edge>
    <edge source="IRL" target="ITA">
      <data key="d0">287568680</data>
    </edge>
    <edge source="IRL" target="CIV">
      <data key="d0">302614</data>
    </edge>
    <edge source="IRL" target="JAM">
      <data key="d0">1075690</data>
    </edge>
    <edge source="IRL" target="JPN">
      <data key="d0">264161600</data>
    </edge>
    <edge source="IRL" target="KAZ">
      <data key="d0">26539890</data>
    </edge>
    <edge source="IRL" target="JOR">
      <data key="d0">15175336</data>
    </edge>
    <edge source="IRL" target="KOR">
      <data key="d0">31869830</data>
    </edge>
    <edge source="IRL" target="LBN">
      <data key="d0">27003667</data>
    </edge>
    <edge source="IRL" target="LVA">
      <data key="d0">36640</data>
    </edge>
    <edge source="IRL" target="LTU">
      <data key="d0">8165143</data>
    </edge>
    <edge source="IRL" target="MDG">
      <data key="d0">55049</data>
    </edge>
    <edge source="IRL" target="MYS">
      <data key="d0">30830616</data>
    </edge>
    <edge source="IRL" target="MUS">
      <data key="d0">1230170</data>
    </edge>
    <edge source="IRL" target="MEX">
      <data key="d0">244818334</data>
    </edge>
    <edge source="IRL" target="MDA">
      <data key="d0">1328073</data>
    </edge>
    <edge source="IRL" target="MAR">
      <data key="d0">33774685</data>
    </edge>
    <edge source="IRL" target="MOZ">
      <data key="d0">703064</data>
    </edge>
    <edge source="IRL" target="OMN">
      <data key="d0">24451492</data>
    </edge>
    <edge source="IRL" target="NLD">
      <data key="d0">148802144</data>
    </edge>
    <edge source="IRL" target="NZL">
      <data key="d0">7434297</data>
    </edge>
    <edge source="IRL" target="NOR">
      <data key="d0">70609205</data>
    </edge>
    <edge source="IRL" target="PAK">
      <data key="d0">4566325</data>
    </edge>
    <edge source="IRL" target="PAN">
      <data key="d0">737864</data>
    </edge>
    <edge source="IRL" target="PER">
      <data key="d0">543837</data>
    </edge>
    <edge source="IRL" target="PHL">
      <data key="d0">3412492</data>
    </edge>
    <edge source="IRL" target="POL">
      <data key="d0">94376788</data>
    </edge>
    <edge source="IRL" target="PRT">
      <data key="d0">45411371</data>
    </edge>
    <edge source="IRL" target="ROU">
      <data key="d0">78615978</data>
    </edge>
    <edge source="IRL" target="RUS">
      <data key="d0">43078850</data>
    </edge>
    <edge source="IRL" target="SAU">
      <data key="d0">388648713</data>
    </edge>
    <edge source="IRL" target="SRB">
      <data key="d0">35467066</data>
    </edge>
    <edge source="IRL" target="IND">
      <data key="d0">6921837</data>
    </edge>
    <edge source="IRL" target="SGP">
      <data key="d0">21220585</data>
    </edge>
    <edge source="IRL" target="SVK">
      <data key="d0">11760200</data>
    </edge>
    <edge source="IRL" target="VNM">
      <data key="d0">17734672</data>
    </edge>
    <edge source="IRL" target="SVN">
      <data key="d0">392294</data>
    </edge>
    <edge source="IRL" target="ZAF">
      <data key="d0">20623512</data>
    </edge>
    <edge source="IRL" target="ESP">
      <data key="d0">588456395</data>
    </edge>
    <edge source="IRL" target="SWE">
      <data key="d0">73793881</data>
    </edge>
    <edge source="IRL" target="CHE">
      <data key="d0">84064651</data>
    </edge>
    <edge source="IRL" target="THA">
      <data key="d0">29990144</data>
    </edge>
    <edge source="IRL" target="TGO">
      <data key="d0">1716685</data>
    </edge>
    <edge source="IRL" target="ARE">
      <data key="d0">64799163</data>
    </edge>
    <edge source="IRL" target="TUN">
      <data key="d0">486914</data>
    </edge>
    <edge source="IRL" target="TUR">
      <data key="d0">113879933</data>
    </edge>
    <edge source="IRL" target="UGA">
      <data key="d0">11208157</data>
    </edge>
    <edge source="IRL" target="UKR">
      <data key="d0">7552633</data>
    </edge>
    <edge source="IRL" target="MKD">
      <data key="d0">5251651</data>
    </edge>
    <edge source="IRL" target="EGY">
      <data key="d0">67861828</data>
    </edge>
    <edge source="IRL" target="GBR">
      <data key="d0">787413968</data>
    </edge>
    <edge source="IRL" target="TZA">
      <data key="d0">8948877</data>
    </edge>
    <edge source="IRL" target="USA">
      <data key="d0">1890288589</data>
    </edge>
    <edge source="IRL" target="BFA">
      <data key="d0">1071471</data>
    </edge>
    <edge source="IRL" target="URY">
      <data key="d0">128802</data>
    </edge>
    <edge source="ISR" target="AZE">
      <data key="d0">742000</data>
    </edge>
    <edge source="ISR" target="ARG">
      <data key="d0">1185000</data>
    </edge>
    <edge source="ISR" target="AUS">
      <data key="d0">10513000</data>
    </edge>
    <edge source="ISR" target="AUT">
      <data key="d0">225000</data>
    </edge>
    <edge source="ISR" target="ARM">
      <data key="d0">80000</data>
    </edge>
    <edge source="ISR" target="BEL">
      <data key="d0">17377000</data>
    </edge>
    <edge source="ISR" target="BRA">
      <data key="d0">5182000</data>
    </edge>
    <edge source="ISR" target="BGR">
      <data key="d0">1337000</data>
    </edge>
    <edge source="ISR" target="BLR">
      <data key="d0">2790000</data>
    </edge>
    <edge source="ISR" target="KHM">
      <data key="d0">47000</data>
    </edge>
    <edge source="ISR" target="CAN">
      <data key="d0">14255000</data>
    </edge>
    <edge source="ISR" target="CHL">
      <data key="d0">8029000</data>
    </edge>
    <edge source="ISR" target="CHN">
      <data key="d0">4069000</data>
    </edge>
    <edge source="ISR" target="COL">
      <data key="d0">1924000</data>
    </edge>
    <edge source="ISR" target="CRI">
      <data key="d0">55000</data>
    </edge>
    <edge source="ISR" target="HRV">
      <data key="d0">443000</data>
    </edge>
    <edge source="ISR" target="CZE">
      <data key="d0">3294000</data>
    </edge>
    <edge source="ISR" target="BEN">
      <data key="d0">142000</data>
    </edge>
    <edge source="ISR" target="DNK">
      <data key="d0">3930000</data>
    </edge>
    <edge source="ISR" target="ECU">
      <data key="d0">29000</data>
    </edge>
    <edge source="ISR" target="SLV">
      <data key="d0">28000</data>
    </edge>
    <edge source="ISR" target="ETH">
      <data key="d0">22000</data>
    </edge>
    <edge source="ISR" target="EST">
      <data key="d0">2522000</data>
    </edge>
    <edge source="ISR" target="FIN">
      <data key="d0">2098000</data>
    </edge>
    <edge source="ISR" target="FRA">
      <data key="d0">35746000</data>
    </edge>
    <edge source="ISR" target="GEO">
      <data key="d0">3541000</data>
    </edge>
    <edge source="ISR" target="DEU">
      <data key="d0">52746000</data>
    </edge>
    <edge source="ISR" target="GHA">
      <data key="d0">76000</data>
    </edge>
    <edge source="ISR" target="GRC">
      <data key="d0">2994000</data>
    </edge>
    <edge source="ISR" target="GTM">
      <data key="d0">23000</data>
    </edge>
    <edge source="ISR" target="HKG">
      <data key="d0">3145000</data>
    </edge>
    <edge source="ISR" target="HUN">
      <data key="d0">1641000</data>
    </edge>
    <edge source="ISR" target="IDN">
      <data key="d0">1504000</data>
    </edge>
    <edge source="ISR" target="IRL">
      <data key="d0">318000</data>
    </edge>
    <edge source="ISR" target="ITA">
      <data key="d0">6778000</data>
    </edge>
    <edge source="ISR" target="CIV">
      <data key="d0">56000</data>
    </edge>
    <edge source="ISR" target="JAM">
      <data key="d0">49000</data>
    </edge>
    <edge source="ISR" target="JPN">
      <data key="d0">20876000</data>
    </edge>
    <edge source="ISR" target="KAZ">
      <data key="d0">3808000</data>
    </edge>
    <edge source="ISR" target="JOR">
      <data key="d0">462000</data>
    </edge>
    <edge source="ISR" target="KOR">
      <data key="d0">3264000</data>
    </edge>
    <edge source="ISR" target="KGZ">
      <data key="d0">441000</data>
    </edge>
    <edge source="ISR" target="LVA">
      <data key="d0">3931000</data>
    </edge>
    <edge source="ISR" target="LTU">
      <data key="d0">1538000</data>
    </edge>
    <edge source="ISR" target="MUS">
      <data key="d0">285000</data>
    </edge>
    <edge source="ISR" target="MEX">
      <data key="d0">6396000</data>
    </edge>
    <edge source="ISR" target="MDA">
      <data key="d0">390000</data>
    </edge>
    <edge source="ISR" target="MAR">
      <data key="d0">15000</data>
    </edge>
    <edge source="ISR" target="NLD">
      <data key="d0">21702000</data>
    </edge>
    <edge source="ISR" target="NZL">
      <data key="d0">675000</data>
    </edge>
    <edge source="ISR" target="NOR">
      <data key="d0">6112000</data>
    </edge>
    <edge source="ISR" target="PAN">
      <data key="d0">369000</data>
    </edge>
    <edge source="ISR" target="PER">
      <data key="d0">150000</data>
    </edge>
    <edge source="ISR" target="PHL">
      <data key="d0">1161000</data>
    </edge>
    <edge source="ISR" target="POL">
      <data key="d0">4282000</data>
    </edge>
    <edge source="ISR" target="PRT">
      <data key="d0">2932000</data>
    </edge>
    <edge source="ISR" target="ROU">
      <data key="d0">13698000</data>
    </edge>
    <edge source="ISR" target="RUS">
      <data key="d0">46287000</data>
    </edge>
    <edge source="ISR" target="SRB">
      <data key="d0">148000</data>
    </edge>
    <edge source="ISR" target="IND">
      <data key="d0">3048000</data>
    </edge>
    <edge source="ISR" target="SGP">
      <data key="d0">5474000</data>
    </edge>
    <edge source="ISR" target="SVK">
      <data key="d0">425000</data>
    </edge>
    <edge source="ISR" target="VNM">
      <data key="d0">489000</data>
    </edge>
    <edge source="ISR" target="SVN">
      <data key="d0">3155000</data>
    </edge>
    <edge source="ISR" target="ZAF">
      <data key="d0">4998000</data>
    </edge>
    <edge source="ISR" target="ZWE">
      <data key="d0">71000</data>
    </edge>
    <edge source="ISR" target="ESP">
      <data key="d0">9067000</data>
    </edge>
    <edge source="ISR" target="SWE">
      <data key="d0">11737000</data>
    </edge>
    <edge source="ISR" target="CHE">
      <data key="d0">3534000</data>
    </edge>
    <edge source="ISR" target="THA">
      <data key="d0">961000</data>
    </edge>
    <edge source="ISR" target="TUR">
      <data key="d0">8351000</data>
    </edge>
    <edge source="ISR" target="UGA">
      <data key="d0">36000</data>
    </edge>
    <edge source="ISR" target="UKR">
      <data key="d0">14649000</data>
    </edge>
    <edge source="ISR" target="MKD">
      <data key="d0">10000</data>
    </edge>
    <edge source="ISR" target="EGY">
      <data key="d0">404000</data>
    </edge>
    <edge source="ISR" target="GBR">
      <data key="d0">39505000</data>
    </edge>
    <edge source="ISR" target="TZA">
      <data key="d0">35000</data>
    </edge>
    <edge source="ISR" target="USA">
      <data key="d0">167041000</data>
    </edge>
    <edge source="ISR" target="URY">
      <data key="d0">85000</data>
    </edge>
    <edge source="JAM" target="CAN">
      <data key="d0">32321</data>
    </edge>
    <edge source="JAM" target="PAN">
      <data key="d0">58815</data>
    </edge>
    <edge source="JAM" target="GBR">
      <data key="d0">326958</data>
    </edge>
    <edge source="JAM" target="USA">
      <data key="d0">2756547</data>
    </edge>
    <edge source="JPN" target="AZE">
      <data key="d0">17188</data>
    </edge>
    <edge source="JPN" target="ARG">
      <data key="d0">463155</data>
    </edge>
    <edge source="JPN" target="AUS">
      <data key="d0">20526682</data>
    </edge>
    <edge source="JPN" target="AUT">
      <data key="d0">547617</data>
    </edge>
    <edge source="JPN" target="BEL">
      <data key="d0">15971029</data>
    </edge>
    <edge source="JPN" target="BRA">
      <data key="d0">6839830</data>
    </edge>
    <edge source="JPN" target="BGR">
      <data key="d0">29741</data>
    </edge>
    <edge source="JPN" target="BLR">
      <data key="d0">15322</data>
    </edge>
    <edge source="JPN" target="KHM">
      <data key="d0">335809</data>
    </edge>
    <edge source="JPN" target="CMR">
      <data key="d0">18854</data>
    </edge>
    <edge source="JPN" target="CAN">
      <data key="d0">8006361</data>
    </edge>
    <edge source="JPN" target="LKA">
      <data key="d0">396055</data>
    </edge>
    <edge source="JPN" target="CHL">
      <data key="d0">143068</data>
    </edge>
    <edge source="JPN" target="CHN">
      <data key="d0">602886721</data>
    </edge>
    <edge source="JPN" target="COL">
      <data key="d0">715804</data>
    </edge>
    <edge source="JPN" target="CRI">
      <data key="d0">128711</data>
    </edge>
    <edge source="JPN" target="CZE">
      <data key="d0">219701</data>
    </edge>
    <edge source="JPN" target="DNK">
      <data key="d0">482084</data>
    </edge>
    <edge source="JPN" target="ECU">
      <data key="d0">402908</data>
    </edge>
    <edge source="JPN" target="SLV">
      <data key="d0">121432</data>
    </edge>
    <edge source="JPN" target="EST">
      <data key="d0">30869</data>
    </edge>
    <edge source="JPN" target="FIN">
      <data key="d0">2477382</data>
    </edge>
    <edge source="JPN" target="FRA">
      <data key="d0">28218857</data>
    </edge>
    <edge source="JPN" target="DEU">
      <data key="d0">106117905</data>
    </edge>
    <edge source="JPN" target="GRC">
      <data key="d0">31583</data>
    </edge>
    <edge source="JPN" target="GTM">
      <data key="d0">148530</data>
    </edge>
    <edge source="JPN" target="HND">
      <data key="d0">65496</data>
    </edge>
    <edge source="JPN" target="HKG">
      <data key="d0">325171572</data>
    </edge>
    <edge source="JPN" target="HUN">
      <data key="d0">183395</data>
    </edge>
    <edge source="JPN" target="IDN">
      <data key="d0">50605812</data>
    </edge>
    <edge source="JPN" target="IRL">
      <data key="d0">119491</data>
    </edge>
    <edge source="JPN" target="ISR">
      <data key="d0">3955694</data>
    </edge>
    <edge source="JPN" target="ITA">
      <data key="d0">5074381</data>
    </edge>
    <edge source="JPN" target="CIV">
      <data key="d0">54847</data>
    </edge>
    <edge source="JPN" target="KAZ">
      <data key="d0">753024</data>
    </edge>
    <edge source="JPN" target="JOR">
      <data key="d0">555660</data>
    </edge>
    <edge source="JPN" target="KOR">
      <data key="d0">518469645</data>
    </edge>
    <edge source="JPN" target="LBN">
      <data key="d0">35278</data>
    </edge>
    <edge source="JPN" target="LVA">
      <data key="d0">930794</data>
    </edge>
    <edge source="JPN" target="LTU">
      <data key="d0">200020</data>
    </edge>
    <edge source="JPN" target="MYS">
      <data key="d0">64606173</data>
    </edge>
    <edge source="JPN" target="MEX">
      <data key="d0">4854529</data>
    </edge>
    <edge source="JPN" target="MAR">
      <data key="d0">106537</data>
    </edge>
    <edge source="JPN" target="MOZ">
      <data key="d0">32585</data>
    </edge>
    <edge source="JPN" target="OMN">
      <data key="d0">249780</data>
    </edge>
    <edge source="JPN" target="NLD">
      <data key="d0">31632257</data>
    </edge>
    <edge source="JPN" target="NZL">
      <data key="d0">1975254</data>
    </edge>
    <edge source="JPN" target="NOR">
      <data key="d0">1455022</data>
    </edge>
    <edge source="JPN" target="PAK">
      <data key="d0">508493</data>
    </edge>
    <edge source="JPN" target="PAN">
      <data key="d0">851355</data>
    </edge>
    <edge source="JPN" target="PER">
      <data key="d0">842761</data>
    </edge>
    <edge source="JPN" target="PHL">
      <data key="d0">15327373</data>
    </edge>
    <edge source="JPN" target="POL">
      <data key="d0">2603375</data>
    </edge>
    <edge source="JPN" target="PRT">
      <data key="d0">15334</data>
    </edge>
    <edge source="JPN" target="ROU">
      <data key="d0">1113839</data>
    </edge>
    <edge source="JPN" target="RUS">
      <data key="d0">47259648</data>
    </edge>
    <edge source="JPN" target="SAU">
      <data key="d0">4328548</data>
    </edge>
    <edge source="JPN" target="SEN">
      <data key="d0">35767</data>
    </edge>
    <edge source="JPN" target="SRB">
      <data key="d0">880983</data>
    </edge>
    <edge source="JPN" target="IND">
      <data key="d0">7735233</data>
    </edge>
    <edge source="JPN" target="SGP">
      <data key="d0">177015326</data>
    </edge>
    <edge source="JPN" target="SVK">
      <data key="d0">56100</data>
    </edge>
    <edge source="JPN" target="VNM">
      <data key="d0">26652149</data>
    </edge>
    <edge source="JPN" target="SVN">
      <data key="d0">22375</data>
    </edge>
    <edge source="JPN" target="ZAF">
      <data key="d0">155771</data>
    </edge>
    <edge source="JPN" target="ESP">
      <data key="d0">1820322</data>
    </edge>
    <edge source="JPN" target="SWE">
      <data key="d0">377527</data>
    </edge>
    <edge source="JPN" target="CHE">
      <data key="d0">9170587</data>
    </edge>
    <edge source="JPN" target="THA">
      <data key="d0">139799819</data>
    </edge>
    <edge source="JPN" target="TGO">
      <data key="d0">75543</data>
    </edge>
    <edge source="JPN" target="ARE">
      <data key="d0">2756966</data>
    </edge>
    <edge source="JPN" target="TUN">
      <data key="d0">115281</data>
    </edge>
    <edge source="JPN" target="TUR">
      <data key="d0">8743525</data>
    </edge>
    <edge source="JPN" target="UKR">
      <data key="d0">3338760</data>
    </edge>
    <edge source="JPN" target="MKD">
      <data key="d0">16612</data>
    </edge>
    <edge source="JPN" target="EGY">
      <data key="d0">868493</data>
    </edge>
    <edge source="JPN" target="GBR">
      <data key="d0">14886168</data>
    </edge>
    <edge source="JPN" target="TZA">
      <data key="d0">36544</data>
    </edge>
    <edge source="JPN" target="USA">
      <data key="d0">208808341</data>
    </edge>
    <edge source="JOR" target="DZA">
      <data key="d0">730379</data>
    </edge>
    <edge source="JOR" target="AUS">
      <data key="d0">33437</data>
    </edge>
    <edge source="JOR" target="AUT">
      <data key="d0">25732</data>
    </edge>
    <edge source="JOR" target="BEL">
      <data key="d0">23469</data>
    </edge>
    <edge source="JOR" target="BOL">
      <data key="d0">51649</data>
    </edge>
    <edge source="JOR" target="BGR">
      <data key="d0">12965</data>
    </edge>
    <edge source="JOR" target="CAN">
      <data key="d0">104683</data>
    </edge>
    <edge source="JOR" target="CHL">
      <data key="d0">45031</data>
    </edge>
    <edge source="JOR" target="CHN">
      <data key="d0">80161</data>
    </edge>
    <edge source="JOR" target="CZE">
      <data key="d0">119580</data>
    </edge>
    <edge source="JOR" target="FIN">
      <data key="d0">21317</data>
    </edge>
    <edge source="JOR" target="FRA">
      <data key="d0">101913</data>
    </edge>
    <edge source="JOR" target="PSE">
      <data key="d0">1751979</data>
    </edge>
    <edge source="JOR" target="DEU">
      <data key="d0">153416</data>
    </edge>
    <edge source="JOR" target="GRC">
      <data key="d0">12332</data>
    </edge>
    <edge source="JOR" target="HKG">
      <data key="d0">39335</data>
    </edge>
    <edge source="JOR" target="HUN">
      <data key="d0">257289</data>
    </edge>
    <edge source="JOR" target="ISR">
      <data key="d0">104955</data>
    </edge>
    <edge source="JOR" target="ITA">
      <data key="d0">62038</data>
    </edge>
    <edge source="JOR" target="KOR">
      <data key="d0">10190</data>
    </edge>
    <edge source="JOR" target="LBN">
      <data key="d0">2156264</data>
    </edge>
    <edge source="JOR" target="MYS">
      <data key="d0">98314</data>
    </edge>
    <edge source="JOR" target="MUS">
      <data key="d0">44459</data>
    </edge>
    <edge source="JOR" target="MAR">
      <data key="d0">1998864</data>
    </edge>
    <edge source="JOR" target="OMN">
      <data key="d0">203490</data>
    </edge>
    <edge source="JOR" target="NLD">
      <data key="d0">73337</data>
    </edge>
    <edge source="JOR" target="POL">
      <data key="d0">32113</data>
    </edge>
    <edge source="JOR" target="ROU">
      <data key="d0">26863</data>
    </edge>
    <edge source="JOR" target="RUS">
      <data key="d0">398844</data>
    </edge>
    <edge source="JOR" target="SAU">
      <data key="d0">15742924</data>
    </edge>
    <edge source="JOR" target="IND">
      <data key="d0">15644</data>
    </edge>
    <edge source="JOR" target="SGP">
      <data key="d0">10855</data>
    </edge>
    <edge source="JOR" target="SVK">
      <data key="d0">116687</data>
    </edge>
    <edge source="JOR" target="ZAF">
      <data key="d0">13437</data>
    </edge>
    <edge source="JOR" target="ESP">
      <data key="d0">12746</data>
    </edge>
    <edge source="JOR" target="SWE">
      <data key="d0">23342</data>
    </edge>
    <edge source="JOR" target="CHE">
      <data key="d0">29196</data>
    </edge>
    <edge source="JOR" target="THA">
      <data key="d0">18800</data>
    </edge>
    <edge source="JOR" target="ARE">
      <data key="d0">1072120</data>
    </edge>
    <edge source="JOR" target="TUN">
      <data key="d0">131296</data>
    </edge>
    <edge source="JOR" target="TUR">
      <data key="d0">46363</data>
    </edge>
    <edge source="JOR" target="UKR">
      <data key="d0">20477</data>
    </edge>
    <edge source="JOR" target="EGY">
      <data key="d0">554571</data>
    </edge>
    <edge source="JOR" target="GBR">
      <data key="d0">14135</data>
    </edge>
    <edge source="JOR" target="USA">
      <data key="d0">2394898</data>
    </edge>
    <edge source="LBN" target="DZA">
      <data key="d0">1116214</data>
    </edge>
    <edge source="LBN" target="AUS">
      <data key="d0">446753</data>
    </edge>
    <edge source="LBN" target="ARM">
      <data key="d0">16405</data>
    </edge>
    <edge source="LBN" target="BEL">
      <data key="d0">361648</data>
    </edge>
    <edge source="LBN" target="CMR">
      <data key="d0">38045</data>
    </edge>
    <edge source="LBN" target="CAN">
      <data key="d0">392769</data>
    </edge>
    <edge source="LBN" target="CAF">
      <data key="d0">99522</data>
    </edge>
    <edge source="LBN" target="BEN">
      <data key="d0">109125</data>
    </edge>
    <edge source="LBN" target="DNK">
      <data key="d0">10062</data>
    </edge>
    <edge source="LBN" target="ETH">
      <data key="d0">32371</data>
    </edge>
    <edge source="LBN" target="FIN">
      <data key="d0">17313</data>
    </edge>
    <edge source="LBN" target="FRA">
      <data key="d0">414511</data>
    </edge>
    <edge source="LBN" target="GMB">
      <data key="d0">18710</data>
    </edge>
    <edge source="LBN" target="DEU">
      <data key="d0">149991</data>
    </edge>
    <edge source="LBN" target="GHA">
      <data key="d0">294979</data>
    </edge>
    <edge source="LBN" target="ITA">
      <data key="d0">64831</data>
    </edge>
    <edge source="LBN" target="CIV">
      <data key="d0">2173657</data>
    </edge>
    <edge source="LBN" target="JOR">
      <data key="d0">11625087</data>
    </edge>
    <edge source="LBN" target="MDG">
      <data key="d0">33088</data>
    </edge>
    <edge source="LBN" target="MRT">
      <data key="d0">49771</data>
    </edge>
    <edge source="LBN" target="MAR">
      <data key="d0">856542</data>
    </edge>
    <edge source="LBN" target="OMN">
      <data key="d0">1552924</data>
    </edge>
    <edge source="LBN" target="NLD">
      <data key="d0">48929</data>
    </edge>
    <edge source="LBN" target="NZL">
      <data key="d0">14214</data>
    </edge>
    <edge source="LBN" target="NER">
      <data key="d0">47867</data>
    </edge>
    <edge source="LBN" target="PAK">
      <data key="d0">26269</data>
    </edge>
    <edge source="LBN" target="PRY">
      <data key="d0">16516</data>
    </edge>
    <edge source="LBN" target="RUS">
      <data key="d0">25937</data>
    </edge>
    <edge source="LBN" target="SAU">
      <data key="d0">16923125</data>
    </edge>
    <edge source="LBN" target="SEN">
      <data key="d0">903217</data>
    </edge>
    <edge source="LBN" target="SGP">
      <data key="d0">88305</data>
    </edge>
    <edge source="LBN" target="ZWE">
      <data key="d0">19234</data>
    </edge>
    <edge source="LBN" target="ESP">
      <data key="d0">2095621</data>
    </edge>
    <edge source="LBN" target="SWE">
      <data key="d0">98217</data>
    </edge>
    <edge source="LBN" target="CHE">
      <data key="d0">17971</data>
    </edge>
    <edge source="LBN" target="TGO">
      <data key="d0">79387</data>
    </edge>
    <edge source="LBN" target="ARE">
      <data key="d0">23921706</data>
    </edge>
    <edge source="LBN" target="TUN">
      <data key="d0">841192</data>
    </edge>
    <edge source="LBN" target="TUR">
      <data key="d0">160910</data>
    </edge>
    <edge source="LBN" target="EGY">
      <data key="d0">1273378</data>
    </edge>
    <edge source="LBN" target="GBR">
      <data key="d0">463029</data>
    </edge>
    <edge source="LBN" target="USA">
      <data key="d0">1459943</data>
    </edge>
    <edge source="LBN" target="BFA">
      <data key="d0">104187</data>
    </edge>
    <edge source="LBN" target="URY">
      <data key="d0">16926</data>
    </edge>
    <edge source="MYS" target="DZA">
      <data key="d0">1465686</data>
    </edge>
    <edge source="MYS" target="ARG">
      <data key="d0">59653</data>
    </edge>
    <edge source="MYS" target="AUS">
      <data key="d0">31060182</data>
    </edge>
    <edge source="MYS" target="AUT">
      <data key="d0">121344</data>
    </edge>
    <edge source="MYS" target="ARM">
      <data key="d0">32057</data>
    </edge>
    <edge source="MYS" target="BEL">
      <data key="d0">4182319</data>
    </edge>
    <edge source="MYS" target="BWA">
      <data key="d0">24779</data>
    </edge>
    <edge source="MYS" target="BRA">
      <data key="d0">1143007</data>
    </edge>
    <edge source="MYS" target="BGR">
      <data key="d0">1426437</data>
    </edge>
    <edge source="MYS" target="KHM">
      <data key="d0">1341284</data>
    </edge>
    <edge source="MYS" target="CMR">
      <data key="d0">975252</data>
    </edge>
    <edge source="MYS" target="CAN">
      <data key="d0">3536124</data>
    </edge>
    <edge source="MYS" target="CAF">
      <data key="d0">55780</data>
    </edge>
    <edge source="MYS" target="LKA">
      <data key="d0">3568857</data>
    </edge>
    <edge source="MYS" target="CHL">
      <data key="d0">1347079</data>
    </edge>
    <edge source="MYS" target="CHN">
      <data key="d0">85750071</data>
    </edge>
    <edge source="MYS" target="COL">
      <data key="d0">328475</data>
    </edge>
    <edge source="MYS" target="HRV">
      <data key="d0">197943</data>
    </edge>
    <edge source="MYS" target="BEN">
      <data key="d0">6361528</data>
    </edge>
    <edge source="MYS" target="DNK">
      <data key="d0">22771</data>
    </edge>
    <edge source="MYS" target="ECU">
      <data key="d0">68412</data>
    </edge>
    <edge source="MYS" target="SLV">
      <data key="d0">19992</data>
    </edge>
    <edge source="MYS" target="ETH">
      <data key="d0">2632778</data>
    </edge>
    <edge source="MYS" target="EST">
      <data key="d0">21414</data>
    </edge>
    <edge source="MYS" target="FIN">
      <data key="d0">324212</data>
    </edge>
    <edge source="MYS" target="FRA">
      <data key="d0">15704769</data>
    </edge>
    <edge source="MYS" target="GEO">
      <data key="d0">140023</data>
    </edge>
    <edge source="MYS" target="GMB">
      <data key="d0">150831</data>
    </edge>
    <edge source="MYS" target="PSE">
      <data key="d0">27409</data>
    </edge>
    <edge source="MYS" target="DEU">
      <data key="d0">721818</data>
    </edge>
    <edge source="MYS" target="GHA">
      <data key="d0">2135910</data>
    </edge>
    <edge source="MYS" target="GRC">
      <data key="d0">322274</data>
    </edge>
    <edge source="MYS" target="GTM">
      <data key="d0">865168</data>
    </edge>
    <edge source="MYS" target="HKG">
      <data key="d0">40029235</data>
    </edge>
    <edge source="MYS" target="HUN">
      <data key="d0">110849</data>
    </edge>
    <edge source="MYS" target="IDN">
      <data key="d0">38816530</data>
    </edge>
    <edge source="MYS" target="IRL">
      <data key="d0">110206</data>
    </edge>
    <edge source="MYS" target="ITA">
      <data key="d0">3679151</data>
    </edge>
    <edge source="MYS" target="CIV">
      <data key="d0">1055552</data>
    </edge>
    <edge source="MYS" target="JAM">
      <data key="d0">302519</data>
    </edge>
    <edge source="MYS" target="JPN">
      <data key="d0">55672817</data>
    </edge>
    <edge source="MYS" target="KAZ">
      <data key="d0">10771</data>
    </edge>
    <edge source="MYS" target="JOR">
      <data key="d0">4555094</data>
    </edge>
    <edge source="MYS" target="KOR">
      <data key="d0">27863249</data>
    </edge>
    <edge source="MYS" target="LBN">
      <data key="d0">1670377</data>
    </edge>
    <edge source="MYS" target="LVA">
      <data key="d0">76940</data>
    </edge>
    <edge source="MYS" target="LTU">
      <data key="d0">127793</data>
    </edge>
    <edge source="MYS" target="MDG">
      <data key="d0">2018323</data>
    </edge>
    <edge source="MYS" target="MWI">
      <data key="d0">161861</data>
    </edge>
    <edge source="MYS" target="MRT">
      <data key="d0">5400243</data>
    </edge>
    <edge source="MYS" target="MUS">
      <data key="d0">2122982</data>
    </edge>
    <edge source="MYS" target="MEX">
      <data key="d0">990088</data>
    </edge>
    <edge source="MYS" target="MAR">
      <data key="d0">506916</data>
    </edge>
    <edge source="MYS" target="MOZ">
      <data key="d0">2379415</data>
    </edge>
    <edge source="MYS" target="OMN">
      <data key="d0">2003203</data>
    </edge>
    <edge source="MYS" target="NAM">
      <data key="d0">23891</data>
    </edge>
    <edge source="MYS" target="NLD">
      <data key="d0">5634807</data>
    </edge>
    <edge source="MYS" target="NZL">
      <data key="d0">2461970</data>
    </edge>
    <edge source="MYS" target="NER">
      <data key="d0">101539</data>
    </edge>
    <edge source="MYS" target="NOR">
      <data key="d0">115316</data>
    </edge>
    <edge source="MYS" target="PAK">
      <data key="d0">16165798</data>
    </edge>
    <edge source="MYS" target="PAN">
      <data key="d0">53212</data>
    </edge>
    <edge source="MYS" target="PER">
      <data key="d0">1300170</data>
    </edge>
    <edge source="MYS" target="PHL">
      <data key="d0">75760107</data>
    </edge>
    <edge source="MYS" target="POL">
      <data key="d0">5226551</data>
    </edge>
    <edge source="MYS" target="PRT">
      <data key="d0">508476</data>
    </edge>
    <edge source="MYS" target="ROU">
      <data key="d0">265996</data>
    </edge>
    <edge source="MYS" target="RUS">
      <data key="d0">2190704</data>
    </edge>
    <edge source="MYS" target="SAU">
      <data key="d0">9873008</data>
    </edge>
    <edge source="MYS" target="SEN">
      <data key="d0">220127</data>
    </edge>
    <edge source="MYS" target="SRB">
      <data key="d0">448716</data>
    </edge>
    <edge source="MYS" target="IND">
      <data key="d0">66468432</data>
    </edge>
    <edge source="MYS" target="SGP">
      <data key="d0">151276852</data>
    </edge>
    <edge source="MYS" target="VNM">
      <data key="d0">53333555</data>
    </edge>
    <edge source="MYS" target="SVN">
      <data key="d0">14693</data>
    </edge>
    <edge source="MYS" target="ZAF">
      <data key="d0">10880751</data>
    </edge>
    <edge source="MYS" target="ZWE">
      <data key="d0">30825</data>
    </edge>
    <edge source="MYS" target="ESP">
      <data key="d0">4959070</data>
    </edge>
    <edge source="MYS" target="SWE">
      <data key="d0">1259744</data>
    </edge>
    <edge source="MYS" target="CHE">
      <data key="d0">995335</data>
    </edge>
    <edge source="MYS" target="THA">
      <data key="d0">69023985</data>
    </edge>
    <edge source="MYS" target="TGO">
      <data key="d0">4666427</data>
    </edge>
    <edge source="MYS" target="ARE">
      <data key="d0">62994519</data>
    </edge>
    <edge source="MYS" target="TUN">
      <data key="d0">416837</data>
    </edge>
    <edge source="MYS" target="TUR">
      <data key="d0">16528563</data>
    </edge>
    <edge source="MYS" target="UGA">
      <data key="d0">418350</data>
    </edge>
    <edge source="MYS" target="UKR">
      <data key="d0">7291305</data>
    </edge>
    <edge source="MYS" target="EGY">
      <data key="d0">15050151</data>
    </edge>
    <edge source="MYS" target="GBR">
      <data key="d0">4424368</data>
    </edge>
    <edge source="MYS" target="TZA">
      <data key="d0">2567359</data>
    </edge>
    <edge source="MYS" target="USA">
      <data key="d0">13073162</data>
    </edge>
    <edge source="MYS" target="URY">
      <data key="d0">42364</data>
    </edge>
    <edge source="MEX" target="ARG">
      <data key="d0">161766115</data>
    </edge>
    <edge source="MEX" target="AUS">
      <data key="d0">5443631</data>
    </edge>
    <edge source="MEX" target="BEL">
      <data key="d0">362285</data>
    </edge>
    <edge source="MEX" target="BOL">
      <data key="d0">13230858</data>
    </edge>
    <edge source="MEX" target="BRA">
      <data key="d0">92373144</data>
    </edge>
    <edge source="MEX" target="CAN">
      <data key="d0">30234131</data>
    </edge>
    <edge source="MEX" target="CHL">
      <data key="d0">107068306</data>
    </edge>
    <edge source="MEX" target="CHN">
      <data key="d0">4550003</data>
    </edge>
    <edge source="MEX" target="COL">
      <data key="d0">193858486</data>
    </edge>
    <edge source="MEX" target="CRI">
      <data key="d0">65280108</data>
    </edge>
    <edge source="MEX" target="HRV">
      <data key="d0">44015</data>
    </edge>
    <edge source="MEX" target="CZE">
      <data key="d0">51116</data>
    </edge>
    <edge source="MEX" target="DNK">
      <data key="d0">67052</data>
    </edge>
    <edge source="MEX" target="ECU">
      <data key="d0">54376560</data>
    </edge>
    <edge source="MEX" target="SLV">
      <data key="d0">40291831</data>
    </edge>
    <edge source="MEX" target="ETH">
      <data key="d0">23911</data>
    </edge>
    <edge source="MEX" target="FIN">
      <data key="d0">28646</data>
    </edge>
    <edge source="MEX" target="FRA">
      <data key="d0">2746431</data>
    </edge>
    <edge source="MEX" target="DEU">
      <data key="d0">27703470</data>
    </edge>
    <edge source="MEX" target="GHA">
      <data key="d0">23989</data>
    </edge>
    <edge source="MEX" target="GRC">
      <data key="d0">85462</data>
    </edge>
    <edge source="MEX" target="GTM">
      <data key="d0">223666602</data>
    </edge>
    <edge source="MEX" target="HND">
      <data key="d0">32728692</data>
    </edge>
    <edge source="MEX" target="HKG">
      <data key="d0">2630135</data>
    </edge>
    <edge source="MEX" target="HUN">
      <data key="d0">41356</data>
    </edge>
    <edge source="MEX" target="IDN">
      <data key="d0">675720</data>
    </edge>
    <edge source="MEX" target="IRL">
      <data key="d0">5326598</data>
    </edge>
    <edge source="MEX" target="ISR">
      <data key="d0">1801266</data>
    </edge>
    <edge source="MEX" target="ITA">
      <data key="d0">2274587</data>
    </edge>
    <edge source="MEX" target="CIV">
      <data key="d0">50810</data>
    </edge>
    <edge source="MEX" target="JAM">
      <data key="d0">4954465</data>
    </edge>
    <edge source="MEX" target="JPN">
      <data key="d0">7928940</data>
    </edge>
    <edge source="MEX" target="JOR">
      <data key="d0">51655</data>
    </edge>
    <edge source="MEX" target="KOR">
      <data key="d0">840420</data>
    </edge>
    <edge source="MEX" target="LBN">
      <data key="d0">160264</data>
    </edge>
    <edge source="MEX" target="MYS">
      <data key="d0">722713</data>
    </edge>
    <edge source="MEX" target="MAR">
      <data key="d0">203935</data>
    </edge>
    <edge source="MEX" target="NLD">
      <data key="d0">3077776</data>
    </edge>
    <edge source="MEX" target="NZL">
      <data key="d0">230100</data>
    </edge>
    <edge source="MEX" target="NIC">
      <data key="d0">28078251</data>
    </edge>
    <edge source="MEX" target="PAK">
      <data key="d0">40606</data>
    </edge>
    <edge source="MEX" target="PAN">
      <data key="d0">66232288</data>
    </edge>
    <edge source="MEX" target="PRY">
      <data key="d0">2524547</data>
    </edge>
    <edge source="MEX" target="PER">
      <data key="d0">102101386</data>
    </edge>
    <edge source="MEX" target="PHL">
      <data key="d0">490671</data>
    </edge>
    <edge source="MEX" target="POL">
      <data key="d0">752663</data>
    </edge>
    <edge source="MEX" target="PRT">
      <data key="d0">37623</data>
    </edge>
    <edge source="MEX" target="ROU">
      <data key="d0">781163</data>
    </edge>
    <edge source="MEX" target="RUS">
      <data key="d0">3084491</data>
    </edge>
    <edge source="MEX" target="SAU">
      <data key="d0">43784</data>
    </edge>
    <edge source="MEX" target="IND">
      <data key="d0">4277488</data>
    </edge>
    <edge source="MEX" target="SGP">
      <data key="d0">4910934</data>
    </edge>
    <edge source="MEX" target="VNM">
      <data key="d0">808747</data>
    </edge>
    <edge source="MEX" target="SVN">
      <data key="d0">139330</data>
    </edge>
    <edge source="MEX" target="ZAF">
      <data key="d0">1075422</data>
    </edge>
    <edge source="MEX" target="ESP">
      <data key="d0">8595239</data>
    </edge>
    <edge source="MEX" target="SWE">
      <data key="d0">1219056</data>
    </edge>
    <edge source="MEX" target="CHE">
      <data key="d0">726232</data>
    </edge>
    <edge source="MEX" target="THA">
      <data key="d0">1381090</data>
    </edge>
    <edge source="MEX" target="ARE">
      <data key="d0">1460969</data>
    </edge>
    <edge source="MEX" target="TUN">
      <data key="d0">27820</data>
    </edge>
    <edge source="MEX" target="TUR">
      <data key="d0">2444651</data>
    </edge>
    <edge source="MEX" target="UKR">
      <data key="d0">670698</data>
    </edge>
    <edge source="MEX" target="EGY">
      <data key="d0">246724</data>
    </edge>
    <edge source="MEX" target="GBR">
      <data key="d0">15235381</data>
    </edge>
    <edge source="MEX" target="USA">
      <data key="d0">1307760830</data>
    </edge>
    <edge source="MEX" target="URY">
      <data key="d0">11094467</data>
    </edge>
    <edge source="NIC" target="CRI">
      <data key="d0">237435</data>
    </edge>
    <edge source="NIC" target="SLV">
      <data key="d0">3107233</data>
    </edge>
    <edge source="NIC" target="GTM">
      <data key="d0">778405</data>
    </edge>
    <edge source="NIC" target="HND">
      <data key="d0">1572429</data>
    </edge>
    <edge source="NIC" target="PAN">
      <data key="d0">54841</data>
    </edge>
    <edge source="NIC" target="USA">
      <data key="d0">36153</data>
    </edge>
    <edge source="PAK" target="DZA">
      <data key="d0">75224</data>
    </edge>
    <edge source="PAK" target="AUS">
      <data key="d0">30150</data>
    </edge>
    <edge source="PAK" target="KHM">
      <data key="d0">14229</data>
    </edge>
    <edge source="PAK" target="CMR">
      <data key="d0">26274</data>
    </edge>
    <edge source="PAK" target="CAN">
      <data key="d0">513209</data>
    </edge>
    <edge source="PAK" target="LKA">
      <data key="d0">102528</data>
    </edge>
    <edge source="PAK" target="CHN">
      <data key="d0">76791</data>
    </edge>
    <edge source="PAK" target="BEN">
      <data key="d0">26968</data>
    </edge>
    <edge source="PAK" target="FRA">
      <data key="d0">13648</data>
    </edge>
    <edge source="PAK" target="DEU">
      <data key="d0">102802</data>
    </edge>
    <edge source="PAK" target="GRC">
      <data key="d0">13522</data>
    </edge>
    <edge source="PAK" target="HKG">
      <data key="d0">48952</data>
    </edge>
    <edge source="PAK" target="ITA">
      <data key="d0">10824</data>
    </edge>
    <edge source="PAK" target="JOR">
      <data key="d0">16413</data>
    </edge>
    <edge source="PAK" target="LBN">
      <data key="d0">15973</data>
    </edge>
    <edge source="PAK" target="LTU">
      <data key="d0">45377</data>
    </edge>
    <edge source="PAK" target="MDG">
      <data key="d0">180161</data>
    </edge>
    <edge source="PAK" target="MYS">
      <data key="d0">285006</data>
    </edge>
    <edge source="PAK" target="MUS">
      <data key="d0">147914</data>
    </edge>
    <edge source="PAK" target="MEX">
      <data key="d0">18934</data>
    </edge>
    <edge source="PAK" target="MAR">
      <data key="d0">412149</data>
    </edge>
    <edge source="PAK" target="MOZ">
      <data key="d0">14592</data>
    </edge>
    <edge source="PAK" target="OMN">
      <data key="d0">110981</data>
    </edge>
    <edge source="PAK" target="NOR">
      <data key="d0">10288</data>
    </edge>
    <edge source="PAK" target="PHL">
      <data key="d0">60186</data>
    </edge>
    <edge source="PAK" target="RUS">
      <data key="d0">33043</data>
    </edge>
    <edge source="PAK" target="SAU">
      <data key="d0">1964409</data>
    </edge>
    <edge source="PAK" target="SEN">
      <data key="d0">70153</data>
    </edge>
    <edge source="PAK" target="IND">
      <data key="d0">34467</data>
    </edge>
    <edge source="PAK" target="SGP">
      <data key="d0">455960</data>
    </edge>
    <edge source="PAK" target="ZAF">
      <data key="d0">378668</data>
    </edge>
    <edge source="PAK" target="THA">
      <data key="d0">479872</data>
    </edge>
    <edge source="PAK" target="TGO">
      <data key="d0">103112</data>
    </edge>
    <edge source="PAK" target="ARE">
      <data key="d0">7600875</data>
    </edge>
    <edge source="PAK" target="TUR">
      <data key="d0">583483</data>
    </edge>
    <edge source="PAK" target="EGY">
      <data key="d0">139955</data>
    </edge>
    <edge source="PAK" target="GBR">
      <data key="d0">552682</data>
    </edge>
    <edge source="PAK" target="TZA">
      <data key="d0">152822</data>
    </edge>
    <edge source="PAK" target="USA">
      <data key="d0">334306</data>
    </edge>
    <edge source="PAN" target="ARG">
      <data key="d0">5068105</data>
    </edge>
    <edge source="PAN" target="AUS">
      <data key="d0">525000</data>
    </edge>
    <edge source="PAN" target="AUT">
      <data key="d0">51600</data>
    </edge>
    <edge source="PAN" target="BEL">
      <data key="d0">172765</data>
    </edge>
    <edge source="PAN" target="BOL">
      <data key="d0">8538109</data>
    </edge>
    <edge source="PAN" target="BRA">
      <data key="d0">34489904</data>
    </edge>
    <edge source="PAN" target="CAN">
      <data key="d0">7062062</data>
    </edge>
    <edge source="PAN" target="CHL">
      <data key="d0">27358468</data>
    </edge>
    <edge source="PAN" target="COL">
      <data key="d0">134511320</data>
    </edge>
    <edge source="PAN" target="CRI">
      <data key="d0">20052384</data>
    </edge>
    <edge source="PAN" target="ECU">
      <data key="d0">14543720</data>
    </edge>
    <edge source="PAN" target="SLV">
      <data key="d0">9223363</data>
    </edge>
    <edge source="PAN" target="FRA">
      <data key="d0">118173</data>
    </edge>
    <edge source="PAN" target="DEU">
      <data key="d0">31359</data>
    </edge>
    <edge source="PAN" target="GTM">
      <data key="d0">9323999</data>
    </edge>
    <edge source="PAN" target="HND">
      <data key="d0">10329611</data>
    </edge>
    <edge source="PAN" target="HKG">
      <data key="d0">2221702</data>
    </edge>
    <edge source="PAN" target="ISR">
      <data key="d0">128091</data>
    </edge>
    <edge source="PAN" target="JAM">
      <data key="d0">1542356</data>
    </edge>
    <edge source="PAN" target="JPN">
      <data key="d0">451593</data>
    </edge>
    <edge source="PAN" target="MEX">
      <data key="d0">19040867</data>
    </edge>
    <edge source="PAN" target="NLD">
      <data key="d0">3654246</data>
    </edge>
    <edge source="PAN" target="NIC">
      <data key="d0">5692207</data>
    </edge>
    <edge source="PAN" target="PRY">
      <data key="d0">5015138</data>
    </edge>
    <edge source="PAN" target="PER">
      <data key="d0">17068492</data>
    </edge>
    <edge source="PAN" target="RUS">
      <data key="d0">125962</data>
    </edge>
    <edge source="PAN" target="SGP">
      <data key="d0">1307429</data>
    </edge>
    <edge source="PAN" target="ESP">
      <data key="d0">271427</data>
    </edge>
    <edge source="PAN" target="CHE">
      <data key="d0">303655</data>
    </edge>
    <edge source="PAN" target="ARE">
      <data key="d0">1680848</data>
    </edge>
    <edge source="PAN" target="USA">
      <data key="d0">211533005</data>
    </edge>
    <edge source="PAN" target="URY">
      <data key="d0">55880734</data>
    </edge>
    <edge source="PRY" target="ARG">
      <data key="d0">1932253</data>
    </edge>
    <edge source="PRY" target="AUS">
      <data key="d0">12869</data>
    </edge>
    <edge source="PRY" target="BEL">
      <data key="d0">48070</data>
    </edge>
    <edge source="PRY" target="BOL">
      <data key="d0">1195444</data>
    </edge>
    <edge source="PRY" target="BRA">
      <data key="d0">8846015</data>
    </edge>
    <edge source="PRY" target="CHL">
      <data key="d0">233713</data>
    </edge>
    <edge source="PRY" target="CHN">
      <data key="d0">41295</data>
    </edge>
    <edge source="PRY" target="COL">
      <data key="d0">40300</data>
    </edge>
    <edge source="PRY" target="FRA">
      <data key="d0">1487381</data>
    </edge>
    <edge source="PRY" target="DEU">
      <data key="d0">859268</data>
    </edge>
    <edge source="PRY" target="IDN">
      <data key="d0">171400</data>
    </edge>
    <edge source="PRY" target="ITA">
      <data key="d0">46102</data>
    </edge>
    <edge source="PRY" target="JPN">
      <data key="d0">11822</data>
    </edge>
    <edge source="PRY" target="MEX">
      <data key="d0">140750</data>
    </edge>
    <edge source="PRY" target="NLD">
      <data key="d0">462424</data>
    </edge>
    <edge source="PRY" target="PAK">
      <data key="d0">52470</data>
    </edge>
    <edge source="PRY" target="IND">
      <data key="d0">1479638</data>
    </edge>
    <edge source="PRY" target="SGP">
      <data key="d0">263361</data>
    </edge>
    <edge source="PRY" target="ESP">
      <data key="d0">1433385</data>
    </edge>
    <edge source="PRY" target="CHE">
      <data key="d0">771289</data>
    </edge>
    <edge source="PRY" target="GBR">
      <data key="d0">374116</data>
    </edge>
    <edge source="PRY" target="USA">
      <data key="d0">1120171</data>
    </edge>
    <edge source="PRY" target="URY">
      <data key="d0">1100183</data>
    </edge>
    <edge source="PER" target="ARG">
      <data key="d0">177372</data>
    </edge>
    <edge source="PER" target="AUS">
      <data key="d0">10983</data>
    </edge>
    <edge source="PER" target="BOL">
      <data key="d0">41070152</data>
    </edge>
    <edge source="PER" target="BRA">
      <data key="d0">210800</data>
    </edge>
    <edge source="PER" target="CHL">
      <data key="d0">47123840</data>
    </edge>
    <edge source="PER" target="COL">
      <data key="d0">41294537</data>
    </edge>
    <edge source="PER" target="CRI">
      <data key="d0">307131</data>
    </edge>
    <edge source="PER" target="ECU">
      <data key="d0">39082828</data>
    </edge>
    <edge source="PER" target="SLV">
      <data key="d0">292497</data>
    </edge>
    <edge source="PER" target="FRA">
      <data key="d0">166506</data>
    </edge>
    <edge source="PER" target="DEU">
      <data key="d0">29349</data>
    </edge>
    <edge source="PER" target="GTM">
      <data key="d0">537292</data>
    </edge>
    <edge source="PER" target="HND">
      <data key="d0">66620</data>
    </edge>
    <edge source="PER" target="HKG">
      <data key="d0">10142</data>
    </edge>
    <edge source="PER" target="ISR">
      <data key="d0">35098</data>
    </edge>
    <edge source="PER" target="ITA">
      <data key="d0">45321</data>
    </edge>
    <edge source="PER" target="JAM">
      <data key="d0">24219</data>
    </edge>
    <edge source="PER" target="JPN">
      <data key="d0">257709</data>
    </edge>
    <edge source="PER" target="MEX">
      <data key="d0">4387704</data>
    </edge>
    <edge source="PER" target="NLD">
      <data key="d0">2584383</data>
    </edge>
    <edge source="PER" target="NIC">
      <data key="d0">91599</data>
    </edge>
    <edge source="PER" target="PAN">
      <data key="d0">1478329</data>
    </edge>
    <edge source="PER" target="PRY">
      <data key="d0">105654</data>
    </edge>
    <edge source="PER" target="PHL">
      <data key="d0">27116</data>
    </edge>
    <edge source="PER" target="POL">
      <data key="d0">48301</data>
    </edge>
    <edge source="PER" target="ESP">
      <data key="d0">497052</data>
    </edge>
    <edge source="PER" target="ARE">
      <data key="d0">13923</data>
    </edge>
    <edge source="PER" target="GBR">
      <data key="d0">3435802</data>
    </edge>
    <edge source="PER" target="USA">
      <data key="d0">3120958</data>
    </edge>
    <edge source="PER" target="URY">
      <data key="d0">619550</data>
    </edge>
    <edge source="PHL" target="DZA">
      <data key="d0">280704</data>
    </edge>
    <edge source="PHL" target="AUS">
      <data key="d0">21387852</data>
    </edge>
    <edge source="PHL" target="AUT">
      <data key="d0">36613</data>
    </edge>
    <edge source="PHL" target="BEL">
      <data key="d0">6500608</data>
    </edge>
    <edge source="PHL" target="BRA">
      <data key="d0">791034</data>
    </edge>
    <edge source="PHL" target="KHM">
      <data key="d0">900970</data>
    </edge>
    <edge source="PHL" target="CAN">
      <data key="d0">1360229</data>
    </edge>
    <edge source="PHL" target="LKA">
      <data key="d0">3028071</data>
    </edge>
    <edge source="PHL" target="CHL">
      <data key="d0">168632</data>
    </edge>
    <edge source="PHL" target="CHN">
      <data key="d0">17686602</data>
    </edge>
    <edge source="PHL" target="COL">
      <data key="d0">67185</data>
    </edge>
    <edge source="PHL" target="BEN">
      <data key="d0">42269</data>
    </edge>
    <edge source="PHL" target="FIN">
      <data key="d0">17074</data>
    </edge>
    <edge source="PHL" target="FRA">
      <data key="d0">324261</data>
    </edge>
    <edge source="PHL" target="DEU">
      <data key="d0">1639350</data>
    </edge>
    <edge source="PHL" target="GHA">
      <data key="d0">17128</data>
    </edge>
    <edge source="PHL" target="HKG">
      <data key="d0">6372105</data>
    </edge>
    <edge source="PHL" target="HUN">
      <data key="d0">103563</data>
    </edge>
    <edge source="PHL" target="IDN">
      <data key="d0">8917683</data>
    </edge>
    <edge source="PHL" target="IRL">
      <data key="d0">120494</data>
    </edge>
    <edge source="PHL" target="ISR">
      <data key="d0">893599</data>
    </edge>
    <edge source="PHL" target="ITA">
      <data key="d0">404629</data>
    </edge>
    <edge source="PHL" target="CIV">
      <data key="d0">132000</data>
    </edge>
    <edge source="PHL" target="JPN">
      <data key="d0">2155244</data>
    </edge>
    <edge source="PHL" target="JOR">
      <data key="d0">942421</data>
    </edge>
    <edge source="PHL" target="KOR">
      <data key="d0">8619133</data>
    </edge>
    <edge source="PHL" target="LBN">
      <data key="d0">142085</data>
    </edge>
    <edge source="PHL" target="MYS">
      <data key="d0">24517202</data>
    </edge>
    <edge source="PHL" target="MEX">
      <data key="d0">2819054</data>
    </edge>
    <edge source="PHL" target="MAR">
      <data key="d0">270064</data>
    </edge>
    <edge source="PHL" target="OMN">
      <data key="d0">55183</data>
    </edge>
    <edge source="PHL" target="NLD">
      <data key="d0">163635</data>
    </edge>
    <edge source="PHL" target="NZL">
      <data key="d0">2493504</data>
    </edge>
    <edge source="PHL" target="PAK">
      <data key="d0">1523133</data>
    </edge>
    <edge source="PHL" target="PAN">
      <data key="d0">39352</data>
    </edge>
    <edge source="PHL" target="PER">
      <data key="d0">34368</data>
    </edge>
    <edge source="PHL" target="PRT">
      <data key="d0">79720</data>
    </edge>
    <edge source="PHL" target="ROU">
      <data key="d0">237696</data>
    </edge>
    <edge source="PHL" target="RUS">
      <data key="d0">654029</data>
    </edge>
    <edge source="PHL" target="SAU">
      <data key="d0">2064888</data>
    </edge>
    <edge source="PHL" target="IND">
      <data key="d0">8930793</data>
    </edge>
    <edge source="PHL" target="SGP">
      <data key="d0">13966311</data>
    </edge>
    <edge source="PHL" target="VNM">
      <data key="d0">11443387</data>
    </edge>
    <edge source="PHL" target="ZAF">
      <data key="d0">7271713</data>
    </edge>
    <edge source="PHL" target="ESP">
      <data key="d0">3865218</data>
    </edge>
    <edge source="PHL" target="SWE">
      <data key="d0">1261252</data>
    </edge>
    <edge source="PHL" target="CHE">
      <data key="d0">737915</data>
    </edge>
    <edge source="PHL" target="THA">
      <data key="d0">62212990</data>
    </edge>
    <edge source="PHL" target="ARE">
      <data key="d0">10627051</data>
    </edge>
    <edge source="PHL" target="TUN">
      <data key="d0">69702</data>
    </edge>
    <edge source="PHL" target="TUR">
      <data key="d0">2496907</data>
    </edge>
    <edge source="PHL" target="UKR">
      <data key="d0">92002</data>
    </edge>
    <edge source="PHL" target="EGY">
      <data key="d0">1614984</data>
    </edge>
    <edge source="PHL" target="GBR">
      <data key="d0">3107204</data>
    </edge>
    <edge source="PHL" target="USA">
      <data key="d0">67098121</data>
    </edge>
    <edge source="POL" target="ALB">
      <data key="d0">359585</data>
    </edge>
    <edge source="POL" target="DZA">
      <data key="d0">3137428</data>
    </edge>
    <edge source="POL" target="AZE">
      <data key="d0">14541493</data>
    </edge>
    <edge source="POL" target="ARG">
      <data key="d0">365983</data>
    </edge>
    <edge source="POL" target="AUS">
      <data key="d0">21276674</data>
    </edge>
    <edge source="POL" target="AUT">
      <data key="d0">36654633</data>
    </edge>
    <edge source="POL" target="ARM">
      <data key="d0">3864105</data>
    </edge>
    <edge source="POL" target="BEL">
      <data key="d0">49943007</data>
    </edge>
    <edge source="POL" target="BRA">
      <data key="d0">1312530</data>
    </edge>
    <edge source="POL" target="BGR">
      <data key="d0">16230196</data>
    </edge>
    <edge source="POL" target="BLR">
      <data key="d0">35837994</data>
    </edge>
    <edge source="POL" target="KHM">
      <data key="d0">112669</data>
    </edge>
    <edge source="POL" target="CMR">
      <data key="d0">103972</data>
    </edge>
    <edge source="POL" target="CAN">
      <data key="d0">15067350</data>
    </edge>
    <edge source="POL" target="LKA">
      <data key="d0">487697</data>
    </edge>
    <edge source="POL" target="CHL">
      <data key="d0">4828386</data>
    </edge>
    <edge source="POL" target="CHN">
      <data key="d0">864151</data>
    </edge>
    <edge source="POL" target="COL">
      <data key="d0">5225358</data>
    </edge>
    <edge source="POL" target="CRI">
      <data key="d0">3559847</data>
    </edge>
    <edge source="POL" target="HRV">
      <data key="d0">13494760</data>
    </edge>
    <edge source="POL" target="CZE">
      <data key="d0">160395277</data>
    </edge>
    <edge source="POL" target="DNK">
      <data key="d0">41614428</data>
    </edge>
    <edge source="POL" target="ECU">
      <data key="d0">1928654</data>
    </edge>
    <edge source="POL" target="EST">
      <data key="d0">29275513</data>
    </edge>
    <edge source="POL" target="FIN">
      <data key="d0">6688072</data>
    </edge>
    <edge source="POL" target="FRA">
      <data key="d0">146977068</data>
    </edge>
    <edge source="POL" target="GEO">
      <data key="d0">10741163</data>
    </edge>
    <edge source="POL" target="DEU">
      <data key="d0">424207392</data>
    </edge>
    <edge source="POL" target="GHA">
      <data key="d0">28786</data>
    </edge>
    <edge source="POL" target="GRC">
      <data key="d0">38860444</data>
    </edge>
    <edge source="POL" target="HKG">
      <data key="d0">1827871</data>
    </edge>
    <edge source="POL" target="HUN">
      <data key="d0">158143461</data>
    </edge>
    <edge source="POL" target="IDN">
      <data key="d0">19980252</data>
    </edge>
    <edge source="POL" target="IRL">
      <data key="d0">1443682</data>
    </edge>
    <edge source="POL" target="ISR">
      <data key="d0">25167824</data>
    </edge>
    <edge source="POL" target="ITA">
      <data key="d0">163445024</data>
    </edge>
    <edge source="POL" target="JPN">
      <data key="d0">2144403</data>
    </edge>
    <edge source="POL" target="KAZ">
      <data key="d0">58464228</data>
    </edge>
    <edge source="POL" target="JOR">
      <data key="d0">502388</data>
    </edge>
    <edge source="POL" target="KOR">
      <data key="d0">1437251</data>
    </edge>
    <edge source="POL" target="KGZ">
      <data key="d0">4336004</data>
    </edge>
    <edge source="POL" target="LBN">
      <data key="d0">6479569</data>
    </edge>
    <edge source="POL" target="LVA">
      <data key="d0">48245079</data>
    </edge>
    <edge source="POL" target="LTU">
      <data key="d0">77689726</data>
    </edge>
    <edge source="POL" target="MYS">
      <data key="d0">1833002</data>
    </edge>
    <edge source="POL" target="MUS">
      <data key="d0">1071887</data>
    </edge>
    <edge source="POL" target="MEX">
      <data key="d0">11823467</data>
    </edge>
    <edge source="POL" target="MDA">
      <data key="d0">6384058</data>
    </edge>
    <edge source="POL" target="MAR">
      <data key="d0">11015526</data>
    </edge>
    <edge source="POL" target="OMN">
      <data key="d0">455939</data>
    </edge>
    <edge source="POL" target="NLD">
      <data key="d0">149819356</data>
    </edge>
    <edge source="POL" target="NZL">
      <data key="d0">1475250</data>
    </edge>
    <edge source="POL" target="NER">
      <data key="d0">17324</data>
    </edge>
    <edge source="POL" target="NOR">
      <data key="d0">7705039</data>
    </edge>
    <edge source="POL" target="PAK">
      <data key="d0">325114</data>
    </edge>
    <edge source="POL" target="PAN">
      <data key="d0">2419336</data>
    </edge>
    <edge source="POL" target="PER">
      <data key="d0">2032688</data>
    </edge>
    <edge source="POL" target="PHL">
      <data key="d0">340566</data>
    </edge>
    <edge source="POL" target="PRT">
      <data key="d0">22883161</data>
    </edge>
    <edge source="POL" target="ROU">
      <data key="d0">118355672</data>
    </edge>
    <edge source="POL" target="RUS">
      <data key="d0">496140457</data>
    </edge>
    <edge source="POL" target="SAU">
      <data key="d0">7274482</data>
    </edge>
    <edge source="POL" target="SEN">
      <data key="d0">24294</data>
    </edge>
    <edge source="POL" target="SRB">
      <data key="d0">14302756</data>
    </edge>
    <edge source="POL" target="IND">
      <data key="d0">10149441</data>
    </edge>
    <edge source="POL" target="SGP">
      <data key="d0">1183859</data>
    </edge>
    <edge source="POL" target="SVK">
      <data key="d0">55006123</data>
    </edge>
    <edge source="POL" target="VNM">
      <data key="d0">3213513</data>
    </edge>
    <edge source="POL" target="SVN">
      <data key="d0">9808441</data>
    </edge>
    <edge source="POL" target="ZAF">
      <data key="d0">45991718</data>
    </edge>
    <edge source="POL" target="ESP">
      <data key="d0">154815961</data>
    </edge>
    <edge source="POL" target="SWE">
      <data key="d0">25482339</data>
    </edge>
    <edge source="POL" target="CHE">
      <data key="d0">15869604</data>
    </edge>
    <edge source="POL" target="THA">
      <data key="d0">1103258</data>
    </edge>
    <edge source="POL" target="ARE">
      <data key="d0">18468009</data>
    </edge>
    <edge source="POL" target="TUN">
      <data key="d0">1977232</data>
    </edge>
    <edge source="POL" target="TUR">
      <data key="d0">142898364</data>
    </edge>
    <edge source="POL" target="UGA">
      <data key="d0">77462</data>
    </edge>
    <edge source="POL" target="UKR">
      <data key="d0">197249184</data>
    </edge>
    <edge source="POL" target="MKD">
      <data key="d0">1876883</data>
    </edge>
    <edge source="POL" target="EGY">
      <data key="d0">10100369</data>
    </edge>
    <edge source="POL" target="GBR">
      <data key="d0">400710790</data>
    </edge>
    <edge source="POL" target="USA">
      <data key="d0">38418093</data>
    </edge>
    <edge source="RUS" target="ALB">
      <data key="d0">6450000</data>
    </edge>
    <edge source="RUS" target="AZE">
      <data key="d0">29016659</data>
    </edge>
    <edge source="RUS" target="AUS">
      <data key="d0">556166</data>
    </edge>
    <edge source="RUS" target="AUT">
      <data key="d0">578119</data>
    </edge>
    <edge source="RUS" target="ARM">
      <data key="d0">10101826</data>
    </edge>
    <edge source="RUS" target="BEL">
      <data key="d0">4015528</data>
    </edge>
    <edge source="RUS" target="BGR">
      <data key="d0">230699</data>
    </edge>
    <edge source="RUS" target="BLR">
      <data key="d0">89225427</data>
    </edge>
    <edge source="RUS" target="KHM">
      <data key="d0">18942</data>
    </edge>
    <edge source="RUS" target="CAN">
      <data key="d0">559843</data>
    </edge>
    <edge source="RUS" target="CHN">
      <data key="d0">23982926</data>
    </edge>
    <edge source="RUS" target="CZE">
      <data key="d0">5161557</data>
    </edge>
    <edge source="RUS" target="DNK">
      <data key="d0">110733</data>
    </edge>
    <edge source="RUS" target="ETH">
      <data key="d0">29072</data>
    </edge>
    <edge source="RUS" target="EST">
      <data key="d0">2953173</data>
    </edge>
    <edge source="RUS" target="FIN">
      <data key="d0">653696</data>
    </edge>
    <edge source="RUS" target="FRA">
      <data key="d0">3368342</data>
    </edge>
    <edge source="RUS" target="GEO">
      <data key="d0">17713054</data>
    </edge>
    <edge source="RUS" target="DEU">
      <data key="d0">4709742</data>
    </edge>
    <edge source="RUS" target="GRC">
      <data key="d0">279547</data>
    </edge>
    <edge source="RUS" target="HKG">
      <data key="d0">30553</data>
    </edge>
    <edge source="RUS" target="HUN">
      <data key="d0">2035686</data>
    </edge>
    <edge source="RUS" target="ISR">
      <data key="d0">33842</data>
    </edge>
    <edge source="RUS" target="ITA">
      <data key="d0">6840899</data>
    </edge>
    <edge source="RUS" target="JPN">
      <data key="d0">151300</data>
    </edge>
    <edge source="RUS" target="KAZ">
      <data key="d0">239817071</data>
    </edge>
    <edge source="RUS" target="KOR">
      <data key="d0">73411</data>
    </edge>
    <edge source="RUS" target="KGZ">
      <data key="d0">26287401</data>
    </edge>
    <edge source="RUS" target="LVA">
      <data key="d0">29402423</data>
    </edge>
    <edge source="RUS" target="LTU">
      <data key="d0">6843863</data>
    </edge>
    <edge source="RUS" target="MDA">
      <data key="d0">9987152</data>
    </edge>
    <edge source="RUS" target="MAR">
      <data key="d0">11917</data>
    </edge>
    <edge source="RUS" target="NLD">
      <data key="d0">4282030</data>
    </edge>
    <edge source="RUS" target="NZL">
      <data key="d0">19940</data>
    </edge>
    <edge source="RUS" target="NOR">
      <data key="d0">429405</data>
    </edge>
    <edge source="RUS" target="PAK">
      <data key="d0">57764</data>
    </edge>
    <edge source="RUS" target="POL">
      <data key="d0">14008242</data>
    </edge>
    <edge source="RUS" target="PRT">
      <data key="d0">57950</data>
    </edge>
    <edge source="RUS" target="ROU">
      <data key="d0">2743022</data>
    </edge>
    <edge source="RUS" target="SAU">
      <data key="d0">39768</data>
    </edge>
    <edge source="RUS" target="SRB">
      <data key="d0">435979</data>
    </edge>
    <edge source="RUS" target="IND">
      <data key="d0">758658</data>
    </edge>
    <edge source="RUS" target="SVK">
      <data key="d0">21215</data>
    </edge>
    <edge source="RUS" target="VNM">
      <data key="d0">66139</data>
    </edge>
    <edge source="RUS" target="ESP">
      <data key="d0">617219</data>
    </edge>
    <edge source="RUS" target="SWE">
      <data key="d0">1095334</data>
    </edge>
    <edge source="RUS" target="CHE">
      <data key="d0">358170</data>
    </edge>
    <edge source="RUS" target="ARE">
      <data key="d0">8433146</data>
    </edge>
    <edge source="RUS" target="TUR">
      <data key="d0">8194172</data>
    </edge>
    <edge source="RUS" target="UKR">
      <data key="d0">256333100</data>
    </edge>
    <edge source="RUS" target="GBR">
      <data key="d0">5302146</data>
    </edge>
    <edge source="RUS" target="USA">
      <data key="d0">2424508</data>
    </edge>
    <edge source="SAU" target="DZA">
      <data key="d0">5549874</data>
    </edge>
    <edge source="SAU" target="BEL">
      <data key="d0">371734</data>
    </edge>
    <edge source="SAU" target="CMR">
      <data key="d0">363467</data>
    </edge>
    <edge source="SAU" target="CAF">
      <data key="d0">34133</data>
    </edge>
    <edge source="SAU" target="BEN">
      <data key="d0">205867</data>
    </edge>
    <edge source="SAU" target="ETH">
      <data key="d0">1173601</data>
    </edge>
    <edge source="SAU" target="FRA">
      <data key="d0">1168535</data>
    </edge>
    <edge source="SAU" target="GMB">
      <data key="d0">37600</data>
    </edge>
    <edge source="SAU" target="DEU">
      <data key="d0">108800</data>
    </edge>
    <edge source="SAU" target="GHA">
      <data key="d0">82400</data>
    </edge>
    <edge source="SAU" target="GRC">
      <data key="d0">89867</data>
    </edge>
    <edge source="SAU" target="HKG">
      <data key="d0">193067</data>
    </edge>
    <edge source="SAU" target="IDN">
      <data key="d0">208000</data>
    </edge>
    <edge source="SAU" target="ITA">
      <data key="d0">182667</data>
    </edge>
    <edge source="SAU" target="JOR">
      <data key="d0">100156659</data>
    </edge>
    <edge source="SAU" target="LBN">
      <data key="d0">31525906</data>
    </edge>
    <edge source="SAU" target="MYS">
      <data key="d0">477867</data>
    </edge>
    <edge source="SAU" target="MRT">
      <data key="d0">46667</data>
    </edge>
    <edge source="SAU" target="MUS">
      <data key="d0">101600</data>
    </edge>
    <edge source="SAU" target="MAR">
      <data key="d0">14662418</data>
    </edge>
    <edge source="SAU" target="OMN">
      <data key="d0">87881443</data>
    </edge>
    <edge source="SAU" target="NLD">
      <data key="d0">265600</data>
    </edge>
    <edge source="SAU" target="PAK">
      <data key="d0">5867741</data>
    </edge>
    <edge source="SAU" target="SEN">
      <data key="d0">1172268</data>
    </edge>
    <edge source="SAU" target="IND">
      <data key="d0">28533</data>
    </edge>
    <edge source="SAU" target="SGP">
      <data key="d0">3961872</data>
    </edge>
    <edge source="SAU" target="ZAF">
      <data key="d0">5789074</data>
    </edge>
    <edge source="SAU" target="ESP">
      <data key="d0">247734</data>
    </edge>
    <edge source="SAU" target="ARE">
      <data key="d0">189017303</data>
    </edge>
    <edge source="SAU" target="TUN">
      <data key="d0">8068543</data>
    </edge>
    <edge source="SAU" target="TUR">
      <data key="d0">2480270</data>
    </edge>
    <edge source="SAU" target="EGY">
      <data key="d0">36384579</data>
    </edge>
    <edge source="SAU" target="GBR">
      <data key="d0">520801</data>
    </edge>
    <edge source="SAU" target="TZA">
      <data key="d0">50133</data>
    </edge>
    <edge source="SAU" target="USA">
      <data key="d0">5688274</data>
    </edge>
    <edge source="IND" target="DZA">
      <data key="d0">6570163</data>
    </edge>
    <edge source="IND" target="AZE">
      <data key="d0">193440</data>
    </edge>
    <edge source="IND" target="ARG">
      <data key="d0">5486425</data>
    </edge>
    <edge source="IND" target="AUS">
      <data key="d0">21460553</data>
    </edge>
    <edge source="IND" target="AUT">
      <data key="d0">1261201</data>
    </edge>
    <edge source="IND" target="ARM">
      <data key="d0">78678</data>
    </edge>
    <edge source="IND" target="BEL">
      <data key="d0">10766681</data>
    </edge>
    <edge source="IND" target="BOL">
      <data key="d0">35059</data>
    </edge>
    <edge source="IND" target="BWA">
      <data key="d0">568890</data>
    </edge>
    <edge source="IND" target="BRA">
      <data key="d0">49381297</data>
    </edge>
    <edge source="IND" target="BGR">
      <data key="d0">1206221</data>
    </edge>
    <edge source="IND" target="BDI">
      <data key="d0">238757</data>
    </edge>
    <edge source="IND" target="BLR">
      <data key="d0">700766</data>
    </edge>
    <edge source="IND" target="KHM">
      <data key="d0">459777</data>
    </edge>
    <edge source="IND" target="CMR">
      <data key="d0">1871539</data>
    </edge>
    <edge source="IND" target="CAN">
      <data key="d0">12302553</data>
    </edge>
    <edge source="IND" target="CAF">
      <data key="d0">29937</data>
    </edge>
    <edge source="IND" target="LKA">
      <data key="d0">41035118</data>
    </edge>
    <edge source="IND" target="CHL">
      <data key="d0">4462788</data>
    </edge>
    <edge source="IND" target="CHN">
      <data key="d0">157558870</data>
    </edge>
    <edge source="IND" target="COL">
      <data key="d0">4825748</data>
    </edge>
    <edge source="IND" target="CRI">
      <data key="d0">618369</data>
    </edge>
    <edge source="IND" target="HRV">
      <data key="d0">37275</data>
    </edge>
    <edge source="IND" target="CZE">
      <data key="d0">1081268</data>
    </edge>
    <edge source="IND" target="BEN">
      <data key="d0">1787601</data>
    </edge>
    <edge source="IND" target="DNK">
      <data key="d0">4560063</data>
    </edge>
    <edge source="IND" target="ECU">
      <data key="d0">1129364</data>
    </edge>
    <edge source="IND" target="SLV">
      <data key="d0">139482</data>
    </edge>
    <edge source="IND" target="ETH">
      <data key="d0">3227655</data>
    </edge>
    <edge source="IND" target="EST">
      <data key="d0">2339863</data>
    </edge>
    <edge source="IND" target="FIN">
      <data key="d0">443586</data>
    </edge>
    <edge source="IND" target="FRA">
      <data key="d0">39758389</data>
    </edge>
    <edge source="IND" target="GEO">
      <data key="d0">50298</data>
    </edge>
    <edge source="IND" target="GMB">
      <data key="d0">551672</data>
    </edge>
    <edge source="IND" target="DEU">
      <data key="d0">71871653</data>
    </edge>
    <edge source="IND" target="GHA">
      <data key="d0">4255141</data>
    </edge>
    <edge source="IND" target="GRC">
      <data key="d0">1004475</data>
    </edge>
    <edge source="IND" target="GTM">
      <data key="d0">2353843</data>
    </edge>
    <edge source="IND" target="HND">
      <data key="d0">197651</data>
    </edge>
    <edge source="IND" target="HKG">
      <data key="d0">13154521</data>
    </edge>
    <edge source="IND" target="HUN">
      <data key="d0">756357</data>
    </edge>
    <edge source="IND" target="IDN">
      <data key="d0">23447785</data>
    </edge>
    <edge source="IND" target="IRL">
      <data key="d0">562926</data>
    </edge>
    <edge source="IND" target="ISR">
      <data key="d0">10443353</data>
    </edge>
    <edge source="IND" target="ITA">
      <data key="d0">4534626</data>
    </edge>
    <edge source="IND" target="CIV">
      <data key="d0">2404230</data>
    </edge>
    <edge source="IND" target="JAM">
      <data key="d0">680048</data>
    </edge>
    <edge source="IND" target="JPN">
      <data key="d0">33528379</data>
    </edge>
    <edge source="IND" target="KAZ">
      <data key="d0">801996</data>
    </edge>
    <edge source="IND" target="JOR">
      <data key="d0">9072565</data>
    </edge>
    <edge source="IND" target="KOR">
      <data key="d0">11659702</data>
    </edge>
    <edge source="IND" target="KGZ">
      <data key="d0">479379</data>
    </edge>
    <edge source="IND" target="LBN">
      <data key="d0">2403588</data>
    </edge>
    <edge source="IND" target="LVA">
      <data key="d0">4201281</data>
    </edge>
    <edge source="IND" target="LTU">
      <data key="d0">973235</data>
    </edge>
    <edge source="IND" target="MDG">
      <data key="d0">543416</data>
    </edge>
    <edge source="IND" target="MWI">
      <data key="d0">714013</data>
    </edge>
    <edge source="IND" target="MYS">
      <data key="d0">26290937</data>
    </edge>
    <edge source="IND" target="MRT">
      <data key="d0">199538</data>
    </edge>
    <edge source="IND" target="MUS">
      <data key="d0">4197828</data>
    </edge>
    <edge source="IND" target="MEX">
      <data key="d0">16441297</data>
    </edge>
    <edge source="IND" target="MAR">
      <data key="d0">2305245</data>
    </edge>
    <edge source="IND" target="MOZ">
      <data key="d0">2512949</data>
    </edge>
    <edge source="IND" target="OMN">
      <data key="d0">7488497</data>
    </edge>
    <edge source="IND" target="NAM">
      <data key="d0">643983</data>
    </edge>
    <edge source="IND" target="NLD">
      <data key="d0">21964410</data>
    </edge>
    <edge source="IND" target="NZL">
      <data key="d0">6415309</data>
    </edge>
    <edge source="IND" target="NIC">
      <data key="d0">37977</data>
    </edge>
    <edge source="IND" target="NER">
      <data key="d0">148568</data>
    </edge>
    <edge source="IND" target="NOR">
      <data key="d0">118925</data>
    </edge>
    <edge source="IND" target="PAK">
      <data key="d0">15266458</data>
    </edge>
    <edge source="IND" target="PAN">
      <data key="d0">3153032</data>
    </edge>
    <edge source="IND" target="PRY">
      <data key="d0">12632470</data>
    </edge>
    <edge source="IND" target="PER">
      <data key="d0">1661767</data>
    </edge>
    <edge source="IND" target="PHL">
      <data key="d0">6688740</data>
    </edge>
    <edge source="IND" target="POL">
      <data key="d0">11273160</data>
    </edge>
    <edge source="IND" target="PRT">
      <data key="d0">820885</data>
    </edge>
    <edge source="IND" target="ROU">
      <data key="d0">662610</data>
    </edge>
    <edge source="IND" target="RUS">
      <data key="d0">12352376</data>
    </edge>
    <edge source="IND" target="SAU">
      <data key="d0">70091099</data>
    </edge>
    <edge source="IND" target="SEN">
      <data key="d0">1003727</data>
    </edge>
    <edge source="IND" target="SRB">
      <data key="d0">265820</data>
    </edge>
    <edge source="IND" target="SGP">
      <data key="d0">87017447</data>
    </edge>
    <edge source="IND" target="SVK">
      <data key="d0">572665</data>
    </edge>
    <edge source="IND" target="VNM">
      <data key="d0">5874325</data>
    </edge>
    <edge source="IND" target="SVN">
      <data key="d0">653057</data>
    </edge>
    <edge source="IND" target="ZAF">
      <data key="d0">36538714</data>
    </edge>
    <edge source="IND" target="ZWE">
      <data key="d0">64742</data>
    </edge>
    <edge source="IND" target="ESP">
      <data key="d0">23941779</data>
    </edge>
    <edge source="IND" target="SWE">
      <data key="d0">1594052</data>
    </edge>
    <edge source="IND" target="CHE">
      <data key="d0">17201571</data>
    </edge>
    <edge source="IND" target="THA">
      <data key="d0">15734302</data>
    </edge>
    <edge source="IND" target="TGO">
      <data key="d0">549713</data>
    </edge>
    <edge source="IND" target="ARE">
      <data key="d0">193184352</data>
    </edge>
    <edge source="IND" target="TUN">
      <data key="d0">238930</data>
    </edge>
    <edge source="IND" target="TUR">
      <data key="d0">25166278</data>
    </edge>
    <edge source="IND" target="UGA">
      <data key="d0">2295523</data>
    </edge>
    <edge source="IND" target="UKR">
      <data key="d0">2640054</data>
    </edge>
    <edge source="IND" target="EGY">
      <data key="d0">55484447</data>
    </edge>
    <edge source="IND" target="GBR">
      <data key="d0">53623497</data>
    </edge>
    <edge source="IND" target="TZA">
      <data key="d0">6400930</data>
    </edge>
    <edge source="IND" target="USA">
      <data key="d0">363706851</data>
    </edge>
    <edge source="IND" target="BFA">
      <data key="d0">189344</data>
    </edge>
    <edge source="IND" target="URY">
      <data key="d0">2036966</data>
    </edge>
    <edge source="SGP" target="DZA">
      <data key="d0">86346</data>
    </edge>
    <edge source="SGP" target="AZE">
      <data key="d0">14115</data>
    </edge>
    <edge source="SGP" target="ARG">
      <data key="d0">969681</data>
    </edge>
    <edge source="SGP" target="AUS">
      <data key="d0">751893814</data>
    </edge>
    <edge source="SGP" target="AUT">
      <data key="d0">29897</data>
    </edge>
    <edge source="SGP" target="BEL">
      <data key="d0">1526169</data>
    </edge>
    <edge source="SGP" target="BRA">
      <data key="d0">1821891</data>
    </edge>
    <edge source="SGP" target="KHM">
      <data key="d0">9888549</data>
    </edge>
    <edge source="SGP" target="CMR">
      <data key="d0">385562</data>
    </edge>
    <edge source="SGP" target="CAN">
      <data key="d0">2756823</data>
    </edge>
    <edge source="SGP" target="LKA">
      <data key="d0">11507849</data>
    </edge>
    <edge source="SGP" target="CHL">
      <data key="d0">1987841</data>
    </edge>
    <edge source="SGP" target="CHN">
      <data key="d0">415763029</data>
    </edge>
    <edge source="SGP" target="COL">
      <data key="d0">2974083</data>
    </edge>
    <edge source="SGP" target="CZE">
      <data key="d0">1553898</data>
    </edge>
    <edge source="SGP" target="BEN">
      <data key="d0">61403</data>
    </edge>
    <edge source="SGP" target="DNK">
      <data key="d0">359747</data>
    </edge>
    <edge source="SGP" target="ECU">
      <data key="d0">140949</data>
    </edge>
    <edge source="SGP" target="ETH">
      <data key="d0">101535</data>
    </edge>
    <edge source="SGP" target="FIN">
      <data key="d0">160036</data>
    </edge>
    <edge source="SGP" target="FRA">
      <data key="d0">19231320</data>
    </edge>
    <edge source="SGP" target="DEU">
      <data key="d0">21320936</data>
    </edge>
    <edge source="SGP" target="GHA">
      <data key="d0">68129</data>
    </edge>
    <edge source="SGP" target="GRC">
      <data key="d0">357944</data>
    </edge>
    <edge source="SGP" target="HKG">
      <data key="d0">437137867</data>
    </edge>
    <edge source="SGP" target="HUN">
      <data key="d0">19413</data>
    </edge>
    <edge source="SGP" target="IDN">
      <data key="d0">482941912</data>
    </edge>
    <edge source="SGP" target="IRL">
      <data key="d0">502959</data>
    </edge>
    <edge source="SGP" target="ISR">
      <data key="d0">3333390</data>
    </edge>
    <edge source="SGP" target="ITA">
      <data key="d0">1277297</data>
    </edge>
    <edge source="SGP" target="CIV">
      <data key="d0">40110</data>
    </edge>
    <edge source="SGP" target="JPN">
      <data key="d0">396681984</data>
    </edge>
    <edge source="SGP" target="JOR">
      <data key="d0">1853974</data>
    </edge>
    <edge source="SGP" target="KOR">
      <data key="d0">481669756</data>
    </edge>
    <edge source="SGP" target="LBN">
      <data key="d0">235852</data>
    </edge>
    <edge source="SGP" target="MDG">
      <data key="d0">59375</data>
    </edge>
    <edge source="SGP" target="MYS">
      <data key="d0">338558547</data>
    </edge>
    <edge source="SGP" target="MUS">
      <data key="d0">1458384</data>
    </edge>
    <edge source="SGP" target="MEX">
      <data key="d0">1877607</data>
    </edge>
    <edge source="SGP" target="MAR">
      <data key="d0">311023</data>
    </edge>
    <edge source="SGP" target="MOZ">
      <data key="d0">145130</data>
    </edge>
    <edge source="SGP" target="OMN">
      <data key="d0">395708</data>
    </edge>
    <edge source="SGP" target="NLD">
      <data key="d0">50903427</data>
    </edge>
    <edge source="SGP" target="NZL">
      <data key="d0">77977226</data>
    </edge>
    <edge source="SGP" target="NIC">
      <data key="d0">10925</data>
    </edge>
    <edge source="SGP" target="NOR">
      <data key="d0">327247</data>
    </edge>
    <edge source="SGP" target="PAK">
      <data key="d0">30075091</data>
    </edge>
    <edge source="SGP" target="PAN">
      <data key="d0">513212</data>
    </edge>
    <edge source="SGP" target="PER">
      <data key="d0">124062</data>
    </edge>
    <edge source="SGP" target="PHL">
      <data key="d0">187908715</data>
    </edge>
    <edge source="SGP" target="POL">
      <data key="d0">1515509</data>
    </edge>
    <edge source="SGP" target="PRT">
      <data key="d0">159446</data>
    </edge>
    <edge source="SGP" target="RUS">
      <data key="d0">3657177</data>
    </edge>
    <edge source="SGP" target="SAU">
      <data key="d0">22377730</data>
    </edge>
    <edge source="SGP" target="SRB">
      <data key="d0">101878</data>
    </edge>
    <edge source="SGP" target="IND">
      <data key="d0">66065914</data>
    </edge>
    <edge source="SGP" target="VNM">
      <data key="d0">210090557</data>
    </edge>
    <edge source="SGP" target="ZAF">
      <data key="d0">15110079</data>
    </edge>
    <edge source="SGP" target="ESP">
      <data key="d0">1984869</data>
    </edge>
    <edge source="SGP" target="SWE">
      <data key="d0">52698</data>
    </edge>
    <edge source="SGP" target="CHE">
      <data key="d0">4068100</data>
    </edge>
    <edge source="SGP" target="THA">
      <data key="d0">481560832</data>
    </edge>
    <edge source="SGP" target="ARE">
      <data key="d0">62763010</data>
    </edge>
    <edge source="SGP" target="TUN">
      <data key="d0">12427</data>
    </edge>
    <edge source="SGP" target="TUR">
      <data key="d0">1616767</data>
    </edge>
    <edge source="SGP" target="UKR">
      <data key="d0">60670</data>
    </edge>
    <edge source="SGP" target="EGY">
      <data key="d0">1154175</data>
    </edge>
    <edge source="SGP" target="GBR">
      <data key="d0">16316064</data>
    </edge>
    <edge source="SGP" target="TZA">
      <data key="d0">236768</data>
    </edge>
    <edge source="SGP" target="USA">
      <data key="d0">189630527</data>
    </edge>
    <edge source="SGP" target="URY">
      <data key="d0">872277</data>
    </edge>
    <edge source="SVN" target="ALB">
      <data key="d0">4943840</data>
    </edge>
    <edge source="SVN" target="AZE">
      <data key="d0">31952</data>
    </edge>
    <edge source="SVN" target="AUS">
      <data key="d0">350581</data>
    </edge>
    <edge source="SVN" target="AUT">
      <data key="d0">5752509</data>
    </edge>
    <edge source="SVN" target="ARM">
      <data key="d0">25130</data>
    </edge>
    <edge source="SVN" target="BEL">
      <data key="d0">18948082</data>
    </edge>
    <edge source="SVN" target="BGR">
      <data key="d0">16863846</data>
    </edge>
    <edge source="SVN" target="BLR">
      <data key="d0">1174533</data>
    </edge>
    <edge source="SVN" target="CAN">
      <data key="d0">231495</data>
    </edge>
    <edge source="SVN" target="HRV">
      <data key="d0">42458081</data>
    </edge>
    <edge source="SVN" target="CZE">
      <data key="d0">21594028</data>
    </edge>
    <edge source="SVN" target="DNK">
      <data key="d0">49103</data>
    </edge>
    <edge source="SVN" target="EST">
      <data key="d0">413592</data>
    </edge>
    <edge source="SVN" target="FIN">
      <data key="d0">28733</data>
    </edge>
    <edge source="SVN" target="FRA">
      <data key="d0">30658845</data>
    </edge>
    <edge source="SVN" target="GEO">
      <data key="d0">21651</data>
    </edge>
    <edge source="SVN" target="DEU">
      <data key="d0">68231848</data>
    </edge>
    <edge source="SVN" target="GHA">
      <data key="d0">18851</data>
    </edge>
    <edge source="SVN" target="GRC">
      <data key="d0">3476601</data>
    </edge>
    <edge source="SVN" target="HKG">
      <data key="d0">709417</data>
    </edge>
    <edge source="SVN" target="HUN">
      <data key="d0">5913234</data>
    </edge>
    <edge source="SVN" target="ISR">
      <data key="d0">527883</data>
    </edge>
    <edge source="SVN" target="ITA">
      <data key="d0">25082384</data>
    </edge>
    <edge source="SVN" target="JPN">
      <data key="d0">61609</data>
    </edge>
    <edge source="SVN" target="KAZ">
      <data key="d0">4113736</data>
    </edge>
    <edge source="SVN" target="JOR">
      <data key="d0">326752</data>
    </edge>
    <edge source="SVN" target="LBN">
      <data key="d0">106766</data>
    </edge>
    <edge source="SVN" target="LVA">
      <data key="d0">727562</data>
    </edge>
    <edge source="SVN" target="LTU">
      <data key="d0">1511537</data>
    </edge>
    <edge source="SVN" target="MYS">
      <data key="d0">195538</data>
    </edge>
    <edge source="SVN" target="MEX">
      <data key="d0">109358</data>
    </edge>
    <edge source="SVN" target="MDA">
      <data key="d0">455566</data>
    </edge>
    <edge source="SVN" target="MAR">
      <data key="d0">198039</data>
    </edge>
    <edge source="SVN" target="NLD">
      <data key="d0">2064186</data>
    </edge>
    <edge source="SVN" target="POL">
      <data key="d0">14524087</data>
    </edge>
    <edge source="SVN" target="PRT">
      <data key="d0">180138</data>
    </edge>
    <edge source="SVN" target="ROU">
      <data key="d0">18910707</data>
    </edge>
    <edge source="SVN" target="RUS">
      <data key="d0">16159196</data>
    </edge>
    <edge source="SVN" target="SAU">
      <data key="d0">201452</data>
    </edge>
    <edge source="SVN" target="SRB">
      <data key="d0">41515260</data>
    </edge>
    <edge source="SVN" target="SVK">
      <data key="d0">6416347</data>
    </edge>
    <edge source="SVN" target="ESP">
      <data key="d0">12262423</data>
    </edge>
    <edge source="SVN" target="SWE">
      <data key="d0">5916203</data>
    </edge>
    <edge source="SVN" target="CHE">
      <data key="d0">4552132</data>
    </edge>
    <edge source="SVN" target="THA">
      <data key="d0">12876</data>
    </edge>
    <edge source="SVN" target="ARE">
      <data key="d0">2195298</data>
    </edge>
    <edge source="SVN" target="TUN">
      <data key="d0">1042658</data>
    </edge>
    <edge source="SVN" target="TUR">
      <data key="d0">9550631</data>
    </edge>
    <edge source="SVN" target="UKR">
      <data key="d0">9829242</data>
    </edge>
    <edge source="SVN" target="MKD">
      <data key="d0">13233148</data>
    </edge>
    <edge source="SVN" target="EGY">
      <data key="d0">257288</data>
    </edge>
    <edge source="SVN" target="GBR">
      <data key="d0">4682179</data>
    </edge>
    <edge source="SVN" target="USA">
      <data key="d0">333120</data>
    </edge>
    <edge source="ZAF" target="DZA">
      <data key="d0">35611</data>
    </edge>
    <edge source="ZAF" target="AUS">
      <data key="d0">15802339</data>
    </edge>
    <edge source="ZAF" target="AUT">
      <data key="d0">20015</data>
    </edge>
    <edge source="ZAF" target="BEL">
      <data key="d0">2931847</data>
    </edge>
    <edge source="ZAF" target="BWA">
      <data key="d0">132115402</data>
    </edge>
    <edge source="ZAF" target="BRA">
      <data key="d0">43423</data>
    </edge>
    <edge source="ZAF" target="BGR">
      <data key="d0">33438</data>
    </edge>
    <edge source="ZAF" target="BDI">
      <data key="d0">10569</data>
    </edge>
    <edge source="ZAF" target="CMR">
      <data key="d0">501170</data>
    </edge>
    <edge source="ZAF" target="CAN">
      <data key="d0">3842863</data>
    </edge>
    <edge source="ZAF" target="LKA">
      <data key="d0">13456</data>
    </edge>
    <edge source="ZAF" target="CHL">
      <data key="d0">6337006</data>
    </edge>
    <edge source="ZAF" target="CHN">
      <data key="d0">2484024</data>
    </edge>
    <edge source="ZAF" target="COL">
      <data key="d0">158218</data>
    </edge>
    <edge source="ZAF" target="HRV">
      <data key="d0">184076</data>
    </edge>
    <edge source="ZAF" target="CZE">
      <data key="d0">14873</data>
    </edge>
    <edge source="ZAF" target="BEN">
      <data key="d0">813172</data>
    </edge>
    <edge source="ZAF" target="DNK">
      <data key="d0">643017</data>
    </edge>
    <edge source="ZAF" target="ETH">
      <data key="d0">1890945</data>
    </edge>
    <edge source="ZAF" target="EST">
      <data key="d0">36631</data>
    </edge>
    <edge source="ZAF" target="FIN">
      <data key="d0">487497</data>
    </edge>
    <edge source="ZAF" target="FRA">
      <data key="d0">7588191</data>
    </edge>
    <edge source="ZAF" target="GMB">
      <data key="d0">258942</data>
    </edge>
    <edge source="ZAF" target="PSE">
      <data key="d0">84733</data>
    </edge>
    <edge source="ZAF" target="DEU">
      <data key="d0">7514080</data>
    </edge>
    <edge source="ZAF" target="GHA">
      <data key="d0">15265477</data>
    </edge>
    <edge source="ZAF" target="GRC">
      <data key="d0">162506</data>
    </edge>
    <edge source="ZAF" target="HKG">
      <data key="d0">811600</data>
    </edge>
    <edge source="ZAF" target="HUN">
      <data key="d0">42093</data>
    </edge>
    <edge source="ZAF" target="IDN">
      <data key="d0">38263</data>
    </edge>
    <edge source="ZAF" target="IRL">
      <data key="d0">180453</data>
    </edge>
    <edge source="ZAF" target="ISR">
      <data key="d0">679816</data>
    </edge>
    <edge source="ZAF" target="ITA">
      <data key="d0">5439567</data>
    </edge>
    <edge source="ZAF" target="CIV">
      <data key="d0">165571</data>
    </edge>
    <edge source="ZAF" target="JPN">
      <data key="d0">10234588</data>
    </edge>
    <edge source="ZAF" target="JOR">
      <data key="d0">96674</data>
    </edge>
    <edge source="ZAF" target="KOR">
      <data key="d0">377122</data>
    </edge>
    <edge source="ZAF" target="LBN">
      <data key="d0">50758</data>
    </edge>
    <edge source="ZAF" target="LVA">
      <data key="d0">153213</data>
    </edge>
    <edge source="ZAF" target="LTU">
      <data key="d0">13223</data>
    </edge>
    <edge source="ZAF" target="MDG">
      <data key="d0">1661973</data>
    </edge>
    <edge source="ZAF" target="MWI">
      <data key="d0">20367262</data>
    </edge>
    <edge source="ZAF" target="MYS">
      <data key="d0">1936821</data>
    </edge>
    <edge source="ZAF" target="MRT">
      <data key="d0">985295</data>
    </edge>
    <edge source="ZAF" target="MUS">
      <data key="d0">7230319</data>
    </edge>
    <edge source="ZAF" target="MEX">
      <data key="d0">218288</data>
    </edge>
    <edge source="ZAF" target="MAR">
      <data key="d0">316281</data>
    </edge>
    <edge source="ZAF" target="MOZ">
      <data key="d0">76720878</data>
    </edge>
    <edge source="ZAF" target="OMN">
      <data key="d0">13951</data>
    </edge>
    <edge source="ZAF" target="NAM">
      <data key="d0">139266054</data>
    </edge>
    <edge source="ZAF" target="NLD">
      <data key="d0">4639242</data>
    </edge>
    <edge source="ZAF" target="NZL">
      <data key="d0">3999413</data>
    </edge>
    <edge source="ZAF" target="NER">
      <data key="d0">33569</data>
    </edge>
    <edge source="ZAF" target="NOR">
      <data key="d0">315404</data>
    </edge>
    <edge source="ZAF" target="PAK">
      <data key="d0">313157</data>
    </edge>
    <edge source="ZAF" target="PHL">
      <data key="d0">38181</data>
    </edge>
    <edge source="ZAF" target="POL">
      <data key="d0">724408</data>
    </edge>
    <edge source="ZAF" target="PRT">
      <data key="d0">132933</data>
    </edge>
    <edge source="ZAF" target="ROU">
      <data key="d0">25458</data>
    </edge>
    <edge source="ZAF" target="RUS">
      <data key="d0">56123</data>
    </edge>
    <edge source="ZAF" target="SAU">
      <data key="d0">1074320</data>
    </edge>
    <edge source="ZAF" target="SEN">
      <data key="d0">483140</data>
    </edge>
    <edge source="ZAF" target="IND">
      <data key="d0">595191</data>
    </edge>
    <edge source="ZAF" target="SGP">
      <data key="d0">840994</data>
    </edge>
    <edge source="ZAF" target="ZWE">
      <data key="d0">132139240</data>
    </edge>
    <edge source="ZAF" target="ESP">
      <data key="d0">1127103</data>
    </edge>
    <edge source="ZAF" target="SWE">
      <data key="d0">1400645</data>
    </edge>
    <edge source="ZAF" target="CHE">
      <data key="d0">1005402</data>
    </edge>
    <edge source="ZAF" target="THA">
      <data key="d0">197199</data>
    </edge>
    <edge source="ZAF" target="TGO">
      <data key="d0">15287</data>
    </edge>
    <edge source="ZAF" target="ARE">
      <data key="d0">10025605</data>
    </edge>
    <edge source="ZAF" target="TUR">
      <data key="d0">811691</data>
    </edge>
    <edge source="ZAF" target="UGA">
      <data key="d0">2173273</data>
    </edge>
    <edge source="ZAF" target="UKR">
      <data key="d0">48189</data>
    </edge>
    <edge source="ZAF" target="EGY">
      <data key="d0">354003</data>
    </edge>
    <edge source="ZAF" target="GBR">
      <data key="d0">21340316</data>
    </edge>
    <edge source="ZAF" target="TZA">
      <data key="d0">14951312</data>
    </edge>
    <edge source="ZAF" target="USA">
      <data key="d0">17679221</data>
    </edge>
    <edge source="ZAF" target="BFA">
      <data key="d0">571101</data>
    </edge>
    <edge source="CHE" target="ALB">
      <data key="d0">130843</data>
    </edge>
    <edge source="CHE" target="DZA">
      <data key="d0">6142854</data>
    </edge>
    <edge source="CHE" target="AZE">
      <data key="d0">1018836</data>
    </edge>
    <edge source="CHE" target="ARG">
      <data key="d0">12174871</data>
    </edge>
    <edge source="CHE" target="AUS">
      <data key="d0">12762557</data>
    </edge>
    <edge source="CHE" target="AUT">
      <data key="d0">71937686</data>
    </edge>
    <edge source="CHE" target="ARM">
      <data key="d0">188459</data>
    </edge>
    <edge source="CHE" target="BEL">
      <data key="d0">119090336</data>
    </edge>
    <edge source="CHE" target="BOL">
      <data key="d0">163915</data>
    </edge>
    <edge source="CHE" target="BRA">
      <data key="d0">19109742</data>
    </edge>
    <edge source="CHE" target="BGR">
      <data key="d0">9826732</data>
    </edge>
    <edge source="CHE" target="BLR">
      <data key="d0">1290332</data>
    </edge>
    <edge source="CHE" target="KHM">
      <data key="d0">101106</data>
    </edge>
    <edge source="CHE" target="CMR">
      <data key="d0">3306800</data>
    </edge>
    <edge source="CHE" target="CAN">
      <data key="d0">14053842</data>
    </edge>
    <edge source="CHE" target="LKA">
      <data key="d0">2224662</data>
    </edge>
    <edge source="CHE" target="CHL">
      <data key="d0">4242866</data>
    </edge>
    <edge source="CHE" target="CHN">
      <data key="d0">37390943</data>
    </edge>
    <edge source="CHE" target="COL">
      <data key="d0">15695003</data>
    </edge>
    <edge source="CHE" target="CRI">
      <data key="d0">995243</data>
    </edge>
    <edge source="CHE" target="HRV">
      <data key="d0">5573278</data>
    </edge>
    <edge source="CHE" target="CZE">
      <data key="d0">20938786</data>
    </edge>
    <edge source="CHE" target="BEN">
      <data key="d0">28371</data>
    </edge>
    <edge source="CHE" target="DNK">
      <data key="d0">10468033</data>
    </edge>
    <edge source="CHE" target="ECU">
      <data key="d0">4223225</data>
    </edge>
    <edge source="CHE" target="SLV">
      <data key="d0">3915384</data>
    </edge>
    <edge source="CHE" target="ETH">
      <data key="d0">210289</data>
    </edge>
    <edge source="CHE" target="EST">
      <data key="d0">1410141</data>
    </edge>
    <edge source="CHE" target="FIN">
      <data key="d0">8204148</data>
    </edge>
    <edge source="CHE" target="FRA">
      <data key="d0">505685866</data>
    </edge>
    <edge source="CHE" target="GEO">
      <data key="d0">1386929</data>
    </edge>
    <edge source="CHE" target="PSE">
      <data key="d0">20949</data>
    </edge>
    <edge source="CHE" target="DEU">
      <data key="d0">684496782</data>
    </edge>
    <edge source="CHE" target="GHA">
      <data key="d0">2296410</data>
    </edge>
    <edge source="CHE" target="GRC">
      <data key="d0">13063071</data>
    </edge>
    <edge source="CHE" target="GTM">
      <data key="d0">1060511</data>
    </edge>
    <edge source="CHE" target="HND">
      <data key="d0">2386911</data>
    </edge>
    <edge source="CHE" target="HKG">
      <data key="d0">44546571</data>
    </edge>
    <edge source="CHE" target="HUN">
      <data key="d0">21337093</data>
    </edge>
    <edge source="CHE" target="IDN">
      <data key="d0">26826449</data>
    </edge>
    <edge source="CHE" target="IRL">
      <data key="d0">26093878</data>
    </edge>
    <edge source="CHE" target="ISR">
      <data key="d0">23566861</data>
    </edge>
    <edge source="CHE" target="ITA">
      <data key="d0">222922534</data>
    </edge>
    <edge source="CHE" target="CIV">
      <data key="d0">6958030</data>
    </edge>
    <edge source="CHE" target="JAM">
      <data key="d0">37904</data>
    </edge>
    <edge source="CHE" target="JPN">
      <data key="d0">42955588</data>
    </edge>
    <edge source="CHE" target="KAZ">
      <data key="d0">1793917</data>
    </edge>
    <edge source="CHE" target="JOR">
      <data key="d0">4661598</data>
    </edge>
    <edge source="CHE" target="KOR">
      <data key="d0">20424342</data>
    </edge>
    <edge source="CHE" target="KGZ">
      <data key="d0">19065</data>
    </edge>
    <edge source="CHE" target="LBN">
      <data key="d0">3519452</data>
    </edge>
    <edge source="CHE" target="LVA">
      <data key="d0">4486227</data>
    </edge>
    <edge source="CHE" target="LTU">
      <data key="d0">2053482</data>
    </edge>
    <edge source="CHE" target="MDG">
      <data key="d0">83862</data>
    </edge>
    <edge source="CHE" target="MWI">
      <data key="d0">101027</data>
    </edge>
    <edge source="CHE" target="MYS">
      <data key="d0">8364306</data>
    </edge>
    <edge source="CHE" target="MRT">
      <data key="d0">10860</data>
    </edge>
    <edge source="CHE" target="MUS">
      <data key="d0">993468</data>
    </edge>
    <edge source="CHE" target="MEX">
      <data key="d0">31584309</data>
    </edge>
    <edge source="CHE" target="MDA">
      <data key="d0">178109</data>
    </edge>
    <edge source="CHE" target="MAR">
      <data key="d0">8409263</data>
    </edge>
    <edge source="CHE" target="OMN">
      <data key="d0">2941651</data>
    </edge>
    <edge source="CHE" target="NLD">
      <data key="d0">63906860</data>
    </edge>
    <edge source="CHE" target="NZL">
      <data key="d0">2906328</data>
    </edge>
    <edge source="CHE" target="NIC">
      <data key="d0">105557</data>
    </edge>
    <edge source="CHE" target="NER">
      <data key="d0">1074521</data>
    </edge>
    <edge source="CHE" target="NOR">
      <data key="d0">3653306</data>
    </edge>
    <edge source="CHE" target="PAK">
      <data key="d0">5331624</data>
    </edge>
    <edge source="CHE" target="PAN">
      <data key="d0">9985185</data>
    </edge>
    <edge source="CHE" target="PRY">
      <data key="d0">541259</data>
    </edge>
    <edge source="CHE" target="PER">
      <data key="d0">4315346</data>
    </edge>
    <edge source="CHE" target="PHL">
      <data key="d0">12868802</data>
    </edge>
    <edge source="CHE" target="POL">
      <data key="d0">107382032</data>
    </edge>
    <edge source="CHE" target="PRT">
      <data key="d0">12420214</data>
    </edge>
    <edge source="CHE" target="ROU">
      <data key="d0">14607939</data>
    </edge>
    <edge source="CHE" target="RUS">
      <data key="d0">79515706</data>
    </edge>
    <edge source="CHE" target="SAU">
      <data key="d0">46720239</data>
    </edge>
    <edge source="CHE" target="SEN">
      <data key="d0">6212981</data>
    </edge>
    <edge source="CHE" target="SRB">
      <data key="d0">4978318</data>
    </edge>
    <edge source="CHE" target="IND">
      <data key="d0">17067300</data>
    </edge>
    <edge source="CHE" target="SGP">
      <data key="d0">42375184</data>
    </edge>
    <edge source="CHE" target="SVK">
      <data key="d0">9105748</data>
    </edge>
    <edge source="CHE" target="VNM">
      <data key="d0">4787732</data>
    </edge>
    <edge source="CHE" target="SVN">
      <data key="d0">9222106</data>
    </edge>
    <edge source="CHE" target="ZAF">
      <data key="d0">41005972</data>
    </edge>
    <edge source="CHE" target="ZWE">
      <data key="d0">888849</data>
    </edge>
    <edge source="CHE" target="ESP">
      <data key="d0">125087843</data>
    </edge>
    <edge source="CHE" target="SWE">
      <data key="d0">37594036</data>
    </edge>
    <edge source="CHE" target="THA">
      <data key="d0">24803387</data>
    </edge>
    <edge source="CHE" target="TGO">
      <data key="d0">273005</data>
    </edge>
    <edge source="CHE" target="ARE">
      <data key="d0">56651082</data>
    </edge>
    <edge source="CHE" target="TUN">
      <data key="d0">6000744</data>
    </edge>
    <edge source="CHE" target="TUR">
      <data key="d0">95402351</data>
    </edge>
    <edge source="CHE" target="UGA">
      <data key="d0">118609</data>
    </edge>
    <edge source="CHE" target="UKR">
      <data key="d0">9761601</data>
    </edge>
    <edge source="CHE" target="MKD">
      <data key="d0">252632</data>
    </edge>
    <edge source="CHE" target="EGY">
      <data key="d0">19088582</data>
    </edge>
    <edge source="CHE" target="GBR">
      <data key="d0">172080599</data>
    </edge>
    <edge source="CHE" target="TZA">
      <data key="d0">478666</data>
    </edge>
    <edge source="CHE" target="USA">
      <data key="d0">112557267</data>
    </edge>
    <edge source="CHE" target="URY">
      <data key="d0">1699442</data>
    </edge>
    <edge source="THA" target="DZA">
      <data key="d0">2830254</data>
    </edge>
    <edge source="THA" target="AZE">
      <data key="d0">20331</data>
    </edge>
    <edge source="THA" target="ARG">
      <data key="d0">1985676</data>
    </edge>
    <edge source="THA" target="AUS">
      <data key="d0">153391911</data>
    </edge>
    <edge source="THA" target="AUT">
      <data key="d0">25178880</data>
    </edge>
    <edge source="THA" target="BEL">
      <data key="d0">7104685</data>
    </edge>
    <edge source="THA" target="BRA">
      <data key="d0">4592881</data>
    </edge>
    <edge source="THA" target="KHM">
      <data key="d0">158795176</data>
    </edge>
    <edge source="THA" target="CMR">
      <data key="d0">227548</data>
    </edge>
    <edge source="THA" target="CAN">
      <data key="d0">1271525</data>
    </edge>
    <edge source="THA" target="LKA">
      <data key="d0">4009706</data>
    </edge>
    <edge source="THA" target="CHL">
      <data key="d0">819723</data>
    </edge>
    <edge source="THA" target="CHN">
      <data key="d0">62996508</data>
    </edge>
    <edge source="THA" target="COL">
      <data key="d0">1304208</data>
    </edge>
    <edge source="THA" target="CRI">
      <data key="d0">27743</data>
    </edge>
    <edge source="THA" target="HRV">
      <data key="d0">45754</data>
    </edge>
    <edge source="THA" target="CZE">
      <data key="d0">83928</data>
    </edge>
    <edge source="THA" target="BEN">
      <data key="d0">310046</data>
    </edge>
    <edge source="THA" target="DNK">
      <data key="d0">691776</data>
    </edge>
    <edge source="THA" target="SLV">
      <data key="d0">31536</data>
    </edge>
    <edge source="THA" target="ETH">
      <data key="d0">861553</data>
    </edge>
    <edge source="THA" target="EST">
      <data key="d0">29742</data>
    </edge>
    <edge source="THA" target="FIN">
      <data key="d0">6079227</data>
    </edge>
    <edge source="THA" target="FRA">
      <data key="d0">3757026</data>
    </edge>
    <edge source="THA" target="GMB">
      <data key="d0">71155</data>
    </edge>
    <edge source="THA" target="DEU">
      <data key="d0">5925551</data>
    </edge>
    <edge source="THA" target="GHA">
      <data key="d0">8306171</data>
    </edge>
    <edge source="THA" target="GRC">
      <data key="d0">180565</data>
    </edge>
    <edge source="THA" target="GTM">
      <data key="d0">192104</data>
    </edge>
    <edge source="THA" target="HKG">
      <data key="d0">57180291</data>
    </edge>
    <edge source="THA" target="HUN">
      <data key="d0">57556</data>
    </edge>
    <edge source="THA" target="IDN">
      <data key="d0">225154745</data>
    </edge>
    <edge source="THA" target="IRL">
      <data key="d0">77906</data>
    </edge>
    <edge source="THA" target="ISR">
      <data key="d0">1259481</data>
    </edge>
    <edge source="THA" target="ITA">
      <data key="d0">1730446</data>
    </edge>
    <edge source="THA" target="CIV">
      <data key="d0">1077364</data>
    </edge>
    <edge source="THA" target="JPN">
      <data key="d0">665706172</data>
    </edge>
    <edge source="THA" target="KAZ">
      <data key="d0">100533</data>
    </edge>
    <edge source="THA" target="JOR">
      <data key="d0">4495280</data>
    </edge>
    <edge source="THA" target="KOR">
      <data key="d0">61190106</data>
    </edge>
    <edge source="THA" target="LBN">
      <data key="d0">359302</data>
    </edge>
    <edge source="THA" target="LVA">
      <data key="d0">24192</data>
    </edge>
    <edge source="THA" target="LTU">
      <data key="d0">25637</data>
    </edge>
    <edge source="THA" target="MDG">
      <data key="d0">404994</data>
    </edge>
    <edge source="THA" target="MYS">
      <data key="d0">189744899</data>
    </edge>
    <edge source="THA" target="MRT">
      <data key="d0">53940</data>
    </edge>
    <edge source="THA" target="MUS">
      <data key="d0">384584</data>
    </edge>
    <edge source="THA" target="MEX">
      <data key="d0">3561643</data>
    </edge>
    <edge source="THA" target="MAR">
      <data key="d0">718650</data>
    </edge>
    <edge source="THA" target="MOZ">
      <data key="d0">44226</data>
    </edge>
    <edge source="THA" target="OMN">
      <data key="d0">925737</data>
    </edge>
    <edge source="THA" target="NAM">
      <data key="d0">51045</data>
    </edge>
    <edge source="THA" target="NLD">
      <data key="d0">4126374</data>
    </edge>
    <edge source="THA" target="NZL">
      <data key="d0">29782608</data>
    </edge>
    <edge source="THA" target="NER">
      <data key="d0">165241</data>
    </edge>
    <edge source="THA" target="NOR">
      <data key="d0">206618</data>
    </edge>
    <edge source="THA" target="PAK">
      <data key="d0">16982455</data>
    </edge>
    <edge source="THA" target="PAN">
      <data key="d0">271609</data>
    </edge>
    <edge source="THA" target="PER">
      <data key="d0">65948</data>
    </edge>
    <edge source="THA" target="PHL">
      <data key="d0">166417987</data>
    </edge>
    <edge source="THA" target="POL">
      <data key="d0">1260463</data>
    </edge>
    <edge source="THA" target="PRT">
      <data key="d0">126968</data>
    </edge>
    <edge source="THA" target="ROU">
      <data key="d0">375892</data>
    </edge>
    <edge source="THA" target="RUS">
      <data key="d0">6884565</data>
    </edge>
    <edge source="THA" target="SAU">
      <data key="d0">14293187</data>
    </edge>
    <edge source="THA" target="SEN">
      <data key="d0">1336960</data>
    </edge>
    <edge source="THA" target="IND">
      <data key="d0">45660419</data>
    </edge>
    <edge source="THA" target="SGP">
      <data key="d0">78607955</data>
    </edge>
    <edge source="THA" target="SVK">
      <data key="d0">58677</data>
    </edge>
    <edge source="THA" target="VNM">
      <data key="d0">100061708</data>
    </edge>
    <edge source="THA" target="SVN">
      <data key="d0">43083</data>
    </edge>
    <edge source="THA" target="ZAF">
      <data key="d0">14637580</data>
    </edge>
    <edge source="THA" target="ESP">
      <data key="d0">1147584</data>
    </edge>
    <edge source="THA" target="SWE">
      <data key="d0">846098</data>
    </edge>
    <edge source="THA" target="CHE">
      <data key="d0">24571058</data>
    </edge>
    <edge source="THA" target="TGO">
      <data key="d0">247743</data>
    </edge>
    <edge source="THA" target="ARE">
      <data key="d0">53386032</data>
    </edge>
    <edge source="THA" target="TUN">
      <data key="d0">18590</data>
    </edge>
    <edge source="THA" target="TUR">
      <data key="d0">4573538</data>
    </edge>
    <edge source="THA" target="UGA">
      <data key="d0">207302</data>
    </edge>
    <edge source="THA" target="UKR">
      <data key="d0">619984</data>
    </edge>
    <edge source="THA" target="EGY">
      <data key="d0">2199598</data>
    </edge>
    <edge source="THA" target="GBR">
      <data key="d0">89677893</data>
    </edge>
    <edge source="THA" target="TZA">
      <data key="d0">4269980</data>
    </edge>
    <edge source="THA" target="USA">
      <data key="d0">17360480</data>
    </edge>
    <edge source="THA" target="URY">
      <data key="d0">58395</data>
    </edge>
    <edge source="UKR" target="DZA">
      <data key="d0">36895</data>
    </edge>
    <edge source="UKR" target="AZE">
      <data key="d0">14474368</data>
    </edge>
    <edge source="UKR" target="AUS">
      <data key="d0">99839</data>
    </edge>
    <edge source="UKR" target="AUT">
      <data key="d0">656155</data>
    </edge>
    <edge source="UKR" target="ARM">
      <data key="d0">5392256</data>
    </edge>
    <edge source="UKR" target="BGR">
      <data key="d0">427100</data>
    </edge>
    <edge source="UKR" target="BLR">
      <data key="d0">26818912</data>
    </edge>
    <edge source="UKR" target="CHN">
      <data key="d0">755768</data>
    </edge>
    <edge source="UKR" target="HRV">
      <data key="d0">184680</data>
    </edge>
    <edge source="UKR" target="CZE">
      <data key="d0">3766495</data>
    </edge>
    <edge source="UKR" target="EST">
      <data key="d0">309227</data>
    </edge>
    <edge source="UKR" target="FRA">
      <data key="d0">2065195</data>
    </edge>
    <edge source="UKR" target="GEO">
      <data key="d0">11648745</data>
    </edge>
    <edge source="UKR" target="DEU">
      <data key="d0">1756650</data>
    </edge>
    <edge source="UKR" target="GRC">
      <data key="d0">310228</data>
    </edge>
    <edge source="UKR" target="HUN">
      <data key="d0">62098</data>
    </edge>
    <edge source="UKR" target="ITA">
      <data key="d0">1317793</data>
    </edge>
    <edge source="UKR" target="JPN">
      <data key="d0">48803</data>
    </edge>
    <edge source="UKR" target="KAZ">
      <data key="d0">41020299</data>
    </edge>
    <edge source="UKR" target="JOR">
      <data key="d0">20086</data>
    </edge>
    <edge source="UKR" target="KGZ">
      <data key="d0">2758288</data>
    </edge>
    <edge source="UKR" target="LVA">
      <data key="d0">2040956</data>
    </edge>
    <edge source="UKR" target="LTU">
      <data key="d0">17754193</data>
    </edge>
    <edge source="UKR" target="MDA">
      <data key="d0">10861141</data>
    </edge>
    <edge source="UKR" target="NLD">
      <data key="d0">83362</data>
    </edge>
    <edge source="UKR" target="PAN">
      <data key="d0">46425</data>
    </edge>
    <edge source="UKR" target="POL">
      <data key="d0">1645060</data>
    </edge>
    <edge source="UKR" target="ROU">
      <data key="d0">133891</data>
    </edge>
    <edge source="UKR" target="RUS">
      <data key="d0">108374349</data>
    </edge>
    <edge source="UKR" target="SRB">
      <data key="d0">503890</data>
    </edge>
    <edge source="UKR" target="SVK">
      <data key="d0">10225</data>
    </edge>
    <edge source="UKR" target="VNM">
      <data key="d0">22385</data>
    </edge>
    <edge source="UKR" target="SVN">
      <data key="d0">13179</data>
    </edge>
    <edge source="UKR" target="ZAF">
      <data key="d0">79680</data>
    </edge>
    <edge source="UKR" target="ESP">
      <data key="d0">145639</data>
    </edge>
    <edge source="UKR" target="CHE">
      <data key="d0">69894</data>
    </edge>
    <edge source="UKR" target="THA">
      <data key="d0">20116</data>
    </edge>
    <edge source="UKR" target="TUR">
      <data key="d0">7831256</data>
    </edge>
    <edge source="UKR" target="EGY">
      <data key="d0">11737</data>
    </edge>
    <edge source="UKR" target="GBR">
      <data key="d0">1059469</data>
    </edge>
    <edge source="UKR" target="USA">
      <data key="d0">73468</data>
    </edge>
    <edge source="EGY" target="DZA">
      <data key="d0">28857406</data>
    </edge>
    <edge source="EGY" target="ARG">
      <data key="d0">28099</data>
    </edge>
    <edge source="EGY" target="AUS">
      <data key="d0">498625</data>
    </edge>
    <edge source="EGY" target="ARM">
      <data key="d0">235909</data>
    </edge>
    <edge source="EGY" target="BEL">
      <data key="d0">312460</data>
    </edge>
    <edge source="EGY" target="BRA">
      <data key="d0">275680</data>
    </edge>
    <edge source="EGY" target="BGR">
      <data key="d0">152759</data>
    </edge>
    <edge source="EGY" target="BDI">
      <data key="d0">1108847</data>
    </edge>
    <edge source="EGY" target="BLR">
      <data key="d0">152427</data>
    </edge>
    <edge source="EGY" target="CMR">
      <data key="d0">3469892</data>
    </edge>
    <edge source="EGY" target="CAN">
      <data key="d0">54833</data>
    </edge>
    <edge source="EGY" target="LKA">
      <data key="d0">3440908</data>
    </edge>
    <edge source="EGY" target="CHN">
      <data key="d0">151198</data>
    </edge>
    <edge source="EGY" target="COL">
      <data key="d0">28479</data>
    </edge>
    <edge source="EGY" target="CZE">
      <data key="d0">52683</data>
    </edge>
    <edge source="EGY" target="SLV">
      <data key="d0">64143</data>
    </edge>
    <edge source="EGY" target="ETH">
      <data key="d0">2284391</data>
    </edge>
    <edge source="EGY" target="FRA">
      <data key="d0">11444690</data>
    </edge>
    <edge source="EGY" target="GMB">
      <data key="d0">422448</data>
    </edge>
    <edge source="EGY" target="PSE">
      <data key="d0">3543811</data>
    </edge>
    <edge source="EGY" target="DEU">
      <data key="d0">3036091</data>
    </edge>
    <edge source="EGY" target="GHA">
      <data key="d0">5249688</data>
    </edge>
    <edge source="EGY" target="GRC">
      <data key="d0">378869</data>
    </edge>
    <edge source="EGY" target="HKG">
      <data key="d0">26095</data>
    </edge>
    <edge source="EGY" target="HUN">
      <data key="d0">1031740</data>
    </edge>
    <edge source="EGY" target="IDN">
      <data key="d0">156685</data>
    </edge>
    <edge source="EGY" target="IRL">
      <data key="d0">11573</data>
    </edge>
    <edge source="EGY" target="ISR">
      <data key="d0">258776</data>
    </edge>
    <edge source="EGY" target="ITA">
      <data key="d0">179428</data>
    </edge>
    <edge source="EGY" target="CIV">
      <data key="d0">2330267</data>
    </edge>
    <edge source="EGY" target="JPN">
      <data key="d0">157015</data>
    </edge>
    <edge source="EGY" target="JOR">
      <data key="d0">22847488</data>
    </edge>
    <edge source="EGY" target="LBN">
      <data key="d0">30982967</data>
    </edge>
    <edge source="EGY" target="MWI">
      <data key="d0">24347</data>
    </edge>
    <edge source="EGY" target="MYS">
      <data key="d0">15163</data>
    </edge>
    <edge source="EGY" target="MRT">
      <data key="d0">96739</data>
    </edge>
    <edge source="EGY" target="MUS">
      <data key="d0">1129351</data>
    </edge>
    <edge source="EGY" target="MEX">
      <data key="d0">102471</data>
    </edge>
    <edge source="EGY" target="MAR">
      <data key="d0">26194342</data>
    </edge>
    <edge source="EGY" target="MOZ">
      <data key="d0">16370</data>
    </edge>
    <edge source="EGY" target="OMN">
      <data key="d0">1605287</data>
    </edge>
    <edge source="EGY" target="NLD">
      <data key="d0">1304181</data>
    </edge>
    <edge source="EGY" target="NZL">
      <data key="d0">83433</data>
    </edge>
    <edge source="EGY" target="NER">
      <data key="d0">289993</data>
    </edge>
    <edge source="EGY" target="PAK">
      <data key="d0">2271530</data>
    </edge>
    <edge source="EGY" target="PER">
      <data key="d0">22017</data>
    </edge>
    <edge source="EGY" target="POL">
      <data key="d0">925472</data>
    </edge>
    <edge source="EGY" target="PRT">
      <data key="d0">180756</data>
    </edge>
    <edge source="EGY" target="ROU">
      <data key="d0">2666991</data>
    </edge>
    <edge source="EGY" target="RUS">
      <data key="d0">541537</data>
    </edge>
    <edge source="EGY" target="SAU">
      <data key="d0">41455971</data>
    </edge>
    <edge source="EGY" target="SEN">
      <data key="d0">552121</data>
    </edge>
    <edge source="EGY" target="SRB">
      <data key="d0">11916</data>
    </edge>
    <edge source="EGY" target="IND">
      <data key="d0">1860520</data>
    </edge>
    <edge source="EGY" target="SGP">
      <data key="d0">247487</data>
    </edge>
    <edge source="EGY" target="ZAF">
      <data key="d0">335022</data>
    </edge>
    <edge source="EGY" target="ZWE">
      <data key="d0">155788</data>
    </edge>
    <edge source="EGY" target="ESP">
      <data key="d0">983876</data>
    </edge>
    <edge source="EGY" target="CHE">
      <data key="d0">1572489</data>
    </edge>
    <edge source="EGY" target="TGO">
      <data key="d0">984833</data>
    </edge>
    <edge source="EGY" target="ARE">
      <data key="d0">23411801</data>
    </edge>
    <edge source="EGY" target="TUN">
      <data key="d0">22837568</data>
    </edge>
    <edge source="EGY" target="TUR">
      <data key="d0">11550711</data>
    </edge>
    <edge source="EGY" target="UGA">
      <data key="d0">7543847</data>
    </edge>
    <edge source="EGY" target="UKR">
      <data key="d0">51699</data>
    </edge>
    <edge source="EGY" target="GBR">
      <data key="d0">3415457</data>
    </edge>
    <edge source="EGY" target="TZA">
      <data key="d0">1606613</data>
    </edge>
    <edge source="EGY" target="USA">
      <data key="d0">9133408</data>
    </edge>
    <edge source="EGY" target="BFA">
      <data key="d0">1118952</data>
    </edge>
    <edge source="GBR" target="ALB">
      <data key="d0">217655</data>
    </edge>
    <edge source="GBR" target="DZA">
      <data key="d0">3195671</data>
    </edge>
    <edge source="GBR" target="AZE">
      <data key="d0">3956641</data>
    </edge>
    <edge source="GBR" target="ARG">
      <data key="d0">10811662</data>
    </edge>
    <edge source="GBR" target="AUS">
      <data key="d0">160933437</data>
    </edge>
    <edge source="GBR" target="AUT">
      <data key="d0">36907436</data>
    </edge>
    <edge source="GBR" target="ARM">
      <data key="d0">276754</data>
    </edge>
    <edge source="GBR" target="BEL">
      <data key="d0">500136265</data>
    </edge>
    <edge source="GBR" target="BOL">
      <data key="d0">239707</data>
    </edge>
    <edge source="GBR" target="BWA">
      <data key="d0">420832</data>
    </edge>
    <edge source="GBR" target="BRA">
      <data key="d0">24860562</data>
    </edge>
    <edge source="GBR" target="BGR">
      <data key="d0">8981702</data>
    </edge>
    <edge source="GBR" target="BLR">
      <data key="d0">3126458</data>
    </edge>
    <edge source="GBR" target="KHM">
      <data key="d0">68292</data>
    </edge>
    <edge source="GBR" target="CMR">
      <data key="d0">950715</data>
    </edge>
    <edge source="GBR" target="CAN">
      <data key="d0">39670726</data>
    </edge>
    <edge source="GBR" target="LKA">
      <data key="d0">4136506</data>
    </edge>
    <edge source="GBR" target="CHL">
      <data key="d0">6466501</data>
    </edge>
    <edge source="GBR" target="CHN">
      <data key="d0">93655543</data>
    </edge>
    <edge source="GBR" target="COL">
      <data key="d0">13825391</data>
    </edge>
    <edge source="GBR" target="CRI">
      <data key="d0">1035588</data>
    </edge>
    <edge source="GBR" target="HRV">
      <data key="d0">9551507</data>
    </edge>
    <edge source="GBR" target="CZE">
      <data key="d0">94308014</data>
    </edge>
    <edge source="GBR" target="BEN">
      <data key="d0">980635</data>
    </edge>
    <edge source="GBR" target="DNK">
      <data key="d0">83716901</data>
    </edge>
    <edge source="GBR" target="ECU">
      <data key="d0">1619384</data>
    </edge>
    <edge source="GBR" target="SLV">
      <data key="d0">1493060</data>
    </edge>
    <edge source="GBR" target="ETH">
      <data key="d0">1333961</data>
    </edge>
    <edge source="GBR" target="EST">
      <data key="d0">10180356</data>
    </edge>
    <edge source="GBR" target="FIN">
      <data key="d0">42815738</data>
    </edge>
    <edge source="GBR" target="FRA">
      <data key="d0">573071109</data>
    </edge>
    <edge source="GBR" target="GEO">
      <data key="d0">851437</data>
    </edge>
    <edge source="GBR" target="GMB">
      <data key="d0">616380</data>
    </edge>
    <edge source="GBR" target="DEU">
      <data key="d0">937592106</data>
    </edge>
    <edge source="GBR" target="GHA">
      <data key="d0">28482670</data>
    </edge>
    <edge source="GBR" target="GRC">
      <data key="d0">63705508</data>
    </edge>
    <edge source="GBR" target="GTM">
      <data key="d0">907383</data>
    </edge>
    <edge source="GBR" target="HND">
      <data key="d0">191251</data>
    </edge>
    <edge source="GBR" target="HKG">
      <data key="d0">86518853</data>
    </edge>
    <edge source="GBR" target="HUN">
      <data key="d0">41298328</data>
    </edge>
    <edge source="GBR" target="IDN">
      <data key="d0">38581625</data>
    </edge>
    <edge source="GBR" target="IRL">
      <data key="d0">1053580195</data>
    </edge>
    <edge source="GBR" target="ISR">
      <data key="d0">34425761</data>
    </edge>
    <edge source="GBR" target="ITA">
      <data key="d0">226448641</data>
    </edge>
    <edge source="GBR" target="CIV">
      <data key="d0">2049948</data>
    </edge>
    <edge source="GBR" target="JAM">
      <data key="d0">1702234</data>
    </edge>
    <edge source="GBR" target="JPN">
      <data key="d0">110642297</data>
    </edge>
    <edge source="GBR" target="KAZ">
      <data key="d0">1983710</data>
    </edge>
    <edge source="GBR" target="JOR">
      <data key="d0">12660041</data>
    </edge>
    <edge source="GBR" target="KOR">
      <data key="d0">37133808</data>
    </edge>
    <edge source="GBR" target="LBN">
      <data key="d0">8085630</data>
    </edge>
    <edge source="GBR" target="LVA">
      <data key="d0">6762638</data>
    </edge>
    <edge source="GBR" target="LTU">
      <data key="d0">6247698</data>
    </edge>
    <edge source="GBR" target="MDG">
      <data key="d0">66054</data>
    </edge>
    <edge source="GBR" target="MWI">
      <data key="d0">18331</data>
    </edge>
    <edge source="GBR" target="MYS">
      <data key="d0">33150170</data>
    </edge>
    <edge source="GBR" target="MRT">
      <data key="d0">878395</data>
    </edge>
    <edge source="GBR" target="MUS">
      <data key="d0">1558800</data>
    </edge>
    <edge source="GBR" target="MEX">
      <data key="d0">27325223</data>
    </edge>
    <edge source="GBR" target="MDA">
      <data key="d0">291838</data>
    </edge>
    <edge source="GBR" target="MAR">
      <data key="d0">6697402</data>
    </edge>
    <edge source="GBR" target="MOZ">
      <data key="d0">92631</data>
    </edge>
    <edge source="GBR" target="OMN">
      <data key="d0">7556342</data>
    </edge>
    <edge source="GBR" target="NAM">
      <data key="d0">49009</data>
    </edge>
    <edge source="GBR" target="NLD">
      <data key="d0">304640947</data>
    </edge>
    <edge source="GBR" target="NZL">
      <data key="d0">18981621</data>
    </edge>
    <edge source="GBR" target="NIC">
      <data key="d0">411623</data>
    </edge>
    <edge source="GBR" target="NOR">
      <data key="d0">102178856</data>
    </edge>
    <edge source="GBR" target="PAK">
      <data key="d0">32644763</data>
    </edge>
    <edge source="GBR" target="PAN">
      <data key="d0">1678361</data>
    </edge>
    <edge source="GBR" target="PRY">
      <data key="d0">247777</data>
    </edge>
    <edge source="GBR" target="PER">
      <data key="d0">6497873</data>
    </edge>
    <edge source="GBR" target="PHL">
      <data key="d0">14505127</data>
    </edge>
    <edge source="GBR" target="POL">
      <data key="d0">218168148</data>
    </edge>
    <edge source="GBR" target="PRT">
      <data key="d0">52942776</data>
    </edge>
    <edge source="GBR" target="ROU">
      <data key="d0">44418158</data>
    </edge>
    <edge source="GBR" target="RUS">
      <data key="d0">204392786</data>
    </edge>
    <edge source="GBR" target="SAU">
      <data key="d0">156350504</data>
    </edge>
    <edge source="GBR" target="SEN">
      <data key="d0">804657</data>
    </edge>
    <edge source="GBR" target="SRB">
      <data key="d0">6628208</data>
    </edge>
    <edge source="GBR" target="IND">
      <data key="d0">37240181</data>
    </edge>
    <edge source="GBR" target="SGP">
      <data key="d0">39421793</data>
    </edge>
    <edge source="GBR" target="SVK">
      <data key="d0">17598756</data>
    </edge>
    <edge source="GBR" target="VNM">
      <data key="d0">3661284</data>
    </edge>
    <edge source="GBR" target="SVN">
      <data key="d0">7737412</data>
    </edge>
    <edge source="GBR" target="ZAF">
      <data key="d0">64175114</data>
    </edge>
    <edge source="GBR" target="ZWE">
      <data key="d0">669204</data>
    </edge>
    <edge source="GBR" target="ESP">
      <data key="d0">282340189</data>
    </edge>
    <edge source="GBR" target="SWE">
      <data key="d0">158549014</data>
    </edge>
    <edge source="GBR" target="CHE">
      <data key="d0">149337907</data>
    </edge>
    <edge source="GBR" target="THA">
      <data key="d0">48665019</data>
    </edge>
    <edge source="GBR" target="TGO">
      <data key="d0">715246</data>
    </edge>
    <edge source="GBR" target="ARE">
      <data key="d0">204184196</data>
    </edge>
    <edge source="GBR" target="TUN">
      <data key="d0">4219282</data>
    </edge>
    <edge source="GBR" target="TUR">
      <data key="d0">96486024</data>
    </edge>
    <edge source="GBR" target="UGA">
      <data key="d0">3069003</data>
    </edge>
    <edge source="GBR" target="UKR">
      <data key="d0">42289693</data>
    </edge>
    <edge source="GBR" target="MKD">
      <data key="d0">1092544</data>
    </edge>
    <edge source="GBR" target="EGY">
      <data key="d0">35973611</data>
    </edge>
    <edge source="GBR" target="TZA">
      <data key="d0">3599173</data>
    </edge>
    <edge source="GBR" target="USA">
      <data key="d0">406539446</data>
    </edge>
    <edge source="GBR" target="BFA">
      <data key="d0">82901</data>
    </edge>
    <edge source="GBR" target="URY">
      <data key="d0">4360020</data>
    </edge>
    <edge source="USA" target="ALB">
      <data key="d0">665474</data>
    </edge>
    <edge source="USA" target="DZA">
      <data key="d0">1199345</data>
    </edge>
    <edge source="USA" target="AZE">
      <data key="d0">2510601</data>
    </edge>
    <edge source="USA" target="ARG">
      <data key="d0">116506180</data>
    </edge>
    <edge source="USA" target="AUS">
      <data key="d0">567099259</data>
    </edge>
    <edge source="USA" target="AUT">
      <data key="d0">10793263</data>
    </edge>
    <edge source="USA" target="ARM">
      <data key="d0">386220</data>
    </edge>
    <edge source="USA" target="BEL">
      <data key="d0">335965541</data>
    </edge>
    <edge source="USA" target="BOL">
      <data key="d0">2791991</data>
    </edge>
    <edge source="USA" target="BWA">
      <data key="d0">406738</data>
    </edge>
    <edge source="USA" target="BRA">
      <data key="d0">326351670</data>
    </edge>
    <edge source="USA" target="BGR">
      <data key="d0">2462689</data>
    </edge>
    <edge source="USA" target="BLR">
      <data key="d0">1382008</data>
    </edge>
    <edge source="USA" target="KHM">
      <data key="d0">737634</data>
    </edge>
    <edge source="USA" target="CMR">
      <data key="d0">1260011</data>
    </edge>
    <edge source="USA" target="CAN">
      <data key="d0">4339611248</data>
    </edge>
    <edge source="USA" target="LKA">
      <data key="d0">2838848</data>
    </edge>
    <edge source="USA" target="CHL">
      <data key="d0">155525194</data>
    </edge>
    <edge source="USA" target="CHN">
      <data key="d0">478470869</data>
    </edge>
    <edge source="USA" target="COL">
      <data key="d0">139911754</data>
    </edge>
    <edge source="USA" target="CRI">
      <data key="d0">45878445</data>
    </edge>
    <edge source="USA" target="HRV">
      <data key="d0">3267745</data>
    </edge>
    <edge source="USA" target="CZE">
      <data key="d0">28488428</data>
    </edge>
    <edge source="USA" target="BEN">
      <data key="d0">1492104</data>
    </edge>
    <edge source="USA" target="DNK">
      <data key="d0">30652770</data>
    </edge>
    <edge source="USA" target="ECU">
      <data key="d0">30171168</data>
    </edge>
    <edge source="USA" target="SLV">
      <data key="d0">19136075</data>
    </edge>
    <edge source="USA" target="ETH">
      <data key="d0">603091</data>
    </edge>
    <edge source="USA" target="EST">
      <data key="d0">6602573</data>
    </edge>
    <edge source="USA" target="FIN">
      <data key="d0">23819892</data>
    </edge>
    <edge source="USA" target="FRA">
      <data key="d0">225325880</data>
    </edge>
    <edge source="USA" target="GEO">
      <data key="d0">532863</data>
    </edge>
    <edge source="USA" target="GMB">
      <data key="d0">99175</data>
    </edge>
    <edge source="USA" target="DEU">
      <data key="d0">398197413</data>
    </edge>
    <edge source="USA" target="GHA">
      <data key="d0">11798419</data>
    </edge>
    <edge source="USA" target="GRC">
      <data key="d0">8647787</data>
    </edge>
    <edge source="USA" target="GTM">
      <data key="d0">45569183</data>
    </edge>
    <edge source="USA" target="HND">
      <data key="d0">21958135</data>
    </edge>
    <edge source="USA" target="HKG">
      <data key="d0">415278622</data>
    </edge>
    <edge source="USA" target="HUN">
      <data key="d0">8336087</data>
    </edge>
    <edge source="USA" target="IDN">
      <data key="d0">73418483</data>
    </edge>
    <edge source="USA" target="IRL">
      <data key="d0">94819503</data>
    </edge>
    <edge source="USA" target="ISR">
      <data key="d0">66529298</data>
    </edge>
    <edge source="USA" target="ITA">
      <data key="d0">79953314</data>
    </edge>
    <edge source="USA" target="CIV">
      <data key="d0">1346928</data>
    </edge>
    <edge source="USA" target="JAM">
      <data key="d0">36742383</data>
    </edge>
    <edge source="USA" target="JPN">
      <data key="d0">693306056</data>
    </edge>
    <edge source="USA" target="KAZ">
      <data key="d0">21497013</data>
    </edge>
    <edge source="USA" target="JOR">
      <data key="d0">9891958</data>
    </edge>
    <edge source="USA" target="KOR">
      <data key="d0">532474041</data>
    </edge>
    <edge source="USA" target="KGZ">
      <data key="d0">417909</data>
    </edge>
    <edge source="USA" target="LBN">
      <data key="d0">9216955</data>
    </edge>
    <edge source="USA" target="LVA">
      <data key="d0">10271127</data>
    </edge>
    <edge source="USA" target="LTU">
      <data key="d0">4275971</data>
    </edge>
    <edge source="USA" target="MDG">
      <data key="d0">369843</data>
    </edge>
    <edge source="USA" target="MWI">
      <data key="d0">23263</data>
    </edge>
    <edge source="USA" target="MYS">
      <data key="d0">78112733</data>
    </edge>
    <edge source="USA" target="MRT">
      <data key="d0">19256</data>
    </edge>
    <edge source="USA" target="MUS">
      <data key="d0">793072</data>
    </edge>
    <edge source="USA" target="MEX">
      <data key="d0">1037406052</data>
    </edge>
    <edge source="USA" target="MDA">
      <data key="d0">574794</data>
    </edge>
    <edge source="USA" target="MAR">
      <data key="d0">3940295</data>
    </edge>
    <edge source="USA" target="MOZ">
      <data key="d0">1914687</data>
    </edge>
    <edge source="USA" target="OMN">
      <data key="d0">4309122</data>
    </edge>
    <edge source="USA" target="NAM">
      <data key="d0">282718</data>
    </edge>
    <edge source="USA" target="NLD">
      <data key="d0">545244609</data>
    </edge>
    <edge source="USA" target="NZL">
      <data key="d0">56181125</data>
    </edge>
    <edge source="USA" target="NIC">
      <data key="d0">9014680</data>
    </edge>
    <edge source="USA" target="NER">
      <data key="d0">29600</data>
    </edge>
    <edge source="USA" target="NOR">
      <data key="d0">28914348</data>
    </edge>
    <edge source="USA" target="PAK">
      <data key="d0">14221330</data>
    </edge>
    <edge source="USA" target="PAN">
      <data key="d0">163220656</data>
    </edge>
    <edge source="USA" target="PRY">
      <data key="d0">83387165</data>
    </edge>
    <edge source="USA" target="PER">
      <data key="d0">41895304</data>
    </edge>
    <edge source="USA" target="PHL">
      <data key="d0">114421904</data>
    </edge>
    <edge source="USA" target="POL">
      <data key="d0">63374780</data>
    </edge>
    <edge source="USA" target="PRT">
      <data key="d0">3020066</data>
    </edge>
    <edge source="USA" target="ROU">
      <data key="d0">5770191</data>
    </edge>
    <edge source="USA" target="RUS">
      <data key="d0">172910065</data>
    </edge>
    <edge source="USA" target="SAU">
      <data key="d0">70000414</data>
    </edge>
    <edge source="USA" target="SEN">
      <data key="d0">3116232</data>
    </edge>
    <edge source="USA" target="SRB">
      <data key="d0">2193186</data>
    </edge>
    <edge source="USA" target="IND">
      <data key="d0">91487848</data>
    </edge>
    <edge source="USA" target="SGP">
      <data key="d0">295860483</data>
    </edge>
    <edge source="USA" target="SVK">
      <data key="d0">2197272</data>
    </edge>
    <edge source="USA" target="VNM">
      <data key="d0">27573762</data>
    </edge>
    <edge source="USA" target="SVN">
      <data key="d0">3804375</data>
    </edge>
    <edge source="USA" target="ZAF">
      <data key="d0">98783109</data>
    </edge>
    <edge source="USA" target="ZWE">
      <data key="d0">776376</data>
    </edge>
    <edge source="USA" target="ESP">
      <data key="d0">85490445</data>
    </edge>
    <edge source="USA" target="SWE">
      <data key="d0">53680940</data>
    </edge>
    <edge source="USA" target="CHE">
      <data key="d0">173865501</data>
    </edge>
    <edge source="USA" target="THA">
      <data key="d0">157007019</data>
    </edge>
    <edge source="USA" target="TGO">
      <data key="d0">883657</data>
    </edge>
    <edge source="USA" target="ARE">
      <data key="d0">238721553</data>
    </edge>
    <edge source="USA" target="TUN">
      <data key="d0">1709888</data>
    </edge>
    <edge source="USA" target="TUR">
      <data key="d0">34147074</data>
    </edge>
    <edge source="USA" target="UGA">
      <data key="d0">258753</data>
    </edge>
    <edge source="USA" target="UKR">
      <data key="d0">17565334</data>
    </edge>
    <edge source="USA" target="MKD">
      <data key="d0">98621</data>
    </edge>
    <edge source="USA" target="EGY">
      <data key="d0">46056694</data>
    </edge>
    <edge source="USA" target="GBR">
      <data key="d0">737497980</data>
    </edge>
    <edge source="USA" target="TZA">
      <data key="d0">1956673</data>
    </edge>
    <edge source="USA" target="BFA">
      <data key="d0">88141</data>
    </edge>
    <edge source="USA" target="URY">
      <data key="d0">114202167</data>
    </edge>
    <edge source="URY" target="ARG">
      <data key="d0">22210776</data>
    </edge>
    <edge source="URY" target="BOL">
      <data key="d0">1320964</data>
    </edge>
    <edge source="URY" target="BRA">
      <data key="d0">40400457</data>
    </edge>
    <edge source="URY" target="CAN">
      <data key="d0">36984</data>
    </edge>
    <edge source="URY" target="CHL">
      <data key="d0">951708</data>
    </edge>
    <edge source="URY" target="COL">
      <data key="d0">45105</data>
    </edge>
    <edge source="URY" target="CRI">
      <data key="d0">276188</data>
    </edge>
    <edge source="URY" target="ECU">
      <data key="d0">1242768</data>
    </edge>
    <edge source="URY" target="FRA">
      <data key="d0">76738</data>
    </edge>
    <edge source="URY" target="GTM">
      <data key="d0">261179</data>
    </edge>
    <edge source="URY" target="ISR">
      <data key="d0">60891</data>
    </edge>
    <edge source="URY" target="JAM">
      <data key="d0">333117</data>
    </edge>
    <edge source="URY" target="MEX">
      <data key="d0">136712</data>
    </edge>
    <edge source="URY" target="NLD">
      <data key="d0">56254</data>
    </edge>
    <edge source="URY" target="PAN">
      <data key="d0">15876</data>
    </edge>
    <edge source="URY" target="PRY">
      <data key="d0">3829984</data>
    </edge>
    <edge source="URY" target="PER">
      <data key="d0">58560</data>
    </edge>
    <edge source="URY" target="IND">
      <data key="d0">19600</data>
    </edge>
    <edge source="URY" target="ZAF">
      <data key="d0">36650</data>
    </edge>
    <edge source="URY" target="USA">
      <data key="d0">1546759</data>
    </edge>
    <edge source="ARM" target="GEO">
      <data key="d0">749057</data>
    </edge>
    <edge source="ARM" target="KGZ">
      <data key="d0">14582</data>
    </edge>
    <edge source="ARM" target="LTU">
      <data key="d0">375424</data>
    </edge>
    <edge source="ARM" target="RUS">
      <data key="d0">86441</data>
    </edge>
    <edge source="ARM" target="UKR">
      <data key="d0">10000</data>
    </edge>
    <edge source="ARM" target="GBR">
      <data key="d0">103466</data>
    </edge>
    <edge source="GEO" target="AZE">
      <data key="d0">1105073</data>
    </edge>
    <edge source="GEO" target="ARM">
      <data key="d0">11921910</data>
    </edge>
    <edge source="GEO" target="BLR">
      <data key="d0">67235</data>
    </edge>
    <edge source="GEO" target="LTU">
      <data key="d0">2865601</data>
    </edge>
    <edge source="GEO" target="NLD">
      <data key="d0">438201</data>
    </edge>
    <edge source="GEO" target="RUS">
      <data key="d0">119698</data>
    </edge>
    <edge source="GEO" target="ARE">
      <data key="d0">1781019</data>
    </edge>
    <edge source="GEO" target="TUR">
      <data key="d0">112526</data>
    </edge>
    <edge source="GEO" target="UKR">
      <data key="d0">70451</data>
    </edge>
    <edge source="GEO" target="USA">
      <data key="d0">98738</data>
    </edge>
    <edge source="KGZ" target="KAZ">
      <data key="d0">215620</data>
    </edge>
    <edge source="LTU" target="AZE">
      <data key="d0">66045</data>
    </edge>
    <edge source="LTU" target="AUT">
      <data key="d0">19984</data>
    </edge>
    <edge source="LTU" target="ARM">
      <data key="d0">21254</data>
    </edge>
    <edge source="LTU" target="BEL">
      <data key="d0">145533</data>
    </edge>
    <edge source="LTU" target="BGR">
      <data key="d0">377586</data>
    </edge>
    <edge source="LTU" target="BLR">
      <data key="d0">11733048</data>
    </edge>
    <edge source="LTU" target="CZE">
      <data key="d0">757203</data>
    </edge>
    <edge source="LTU" target="DNK">
      <data key="d0">631414</data>
    </edge>
    <edge source="LTU" target="EST">
      <data key="d0">7685870</data>
    </edge>
    <edge source="LTU" target="FIN">
      <data key="d0">1823960</data>
    </edge>
    <edge source="LTU" target="FRA">
      <data key="d0">31893</data>
    </edge>
    <edge source="LTU" target="GEO">
      <data key="d0">141565</data>
    </edge>
    <edge source="LTU" target="DEU">
      <data key="d0">533796</data>
    </edge>
    <edge source="LTU" target="GRC">
      <data key="d0">34246</data>
    </edge>
    <edge source="LTU" target="HUN">
      <data key="d0">106144</data>
    </edge>
    <edge source="LTU" target="IRL">
      <data key="d0">127862</data>
    </edge>
    <edge source="LTU" target="KAZ">
      <data key="d0">16844376</data>
    </edge>
    <edge source="LTU" target="KGZ">
      <data key="d0">651939</data>
    </edge>
    <edge source="LTU" target="LVA">
      <data key="d0">25323026</data>
    </edge>
    <edge source="LTU" target="MDA">
      <data key="d0">77715</data>
    </edge>
    <edge source="LTU" target="NLD">
      <data key="d0">355362</data>
    </edge>
    <edge source="LTU" target="NOR">
      <data key="d0">150308</data>
    </edge>
    <edge source="LTU" target="POL">
      <data key="d0">3924179</data>
    </edge>
    <edge source="LTU" target="ROU">
      <data key="d0">124351</data>
    </edge>
    <edge source="LTU" target="RUS">
      <data key="d0">85001199</data>
    </edge>
    <edge source="LTU" target="SVK">
      <data key="d0">445609</data>
    </edge>
    <edge source="LTU" target="ESP">
      <data key="d0">22672</data>
    </edge>
    <edge source="LTU" target="SWE">
      <data key="d0">1050293</data>
    </edge>
    <edge source="LTU" target="CHE">
      <data key="d0">301881</data>
    </edge>
    <edge source="LTU" target="TUR">
      <data key="d0">2399434</data>
    </edge>
    <edge source="LTU" target="UKR">
      <data key="d0">814289</data>
    </edge>
    <edge source="LTU" target="GBR">
      <data key="d0">1060970</data>
    </edge>
    <edge source="LTU" target="USA">
      <data key="d0">92785</data>
    </edge>
    <edge source="AZE" target="GEO">
      <data key="d0">60256</data>
    </edge>
    <edge source="AZE" target="DEU">
      <data key="d0">20174</data>
    </edge>
    <edge source="AZE" target="HKG">
      <data key="d0">20496</data>
    </edge>
    <edge source="AZE" target="GBR">
      <data key="d0">32071</data>
    </edge>
    <edge source="AZE" target="USA">
      <data key="d0">269393</data>
    </edge>
    <edge source="AUT" target="ALB">
      <data key="d0">1555374</data>
    </edge>
    <edge source="AUT" target="DZA">
      <data key="d0">191489</data>
    </edge>
    <edge source="AUT" target="AZE">
      <data key="d0">856395</data>
    </edge>
    <edge source="AUT" target="ARG">
      <data key="d0">202147</data>
    </edge>
    <edge source="AUT" target="AUS">
      <data key="d0">2509208</data>
    </edge>
    <edge source="AUT" target="ARM">
      <data key="d0">383644</data>
    </edge>
    <edge source="AUT" target="BEL">
      <data key="d0">2340543</data>
    </edge>
    <edge source="AUT" target="BOL">
      <data key="d0">18352</data>
    </edge>
    <edge source="AUT" target="BRA">
      <data key="d0">1162042</data>
    </edge>
    <edge source="AUT" target="BGR">
      <data key="d0">18596108</data>
    </edge>
    <edge source="AUT" target="BLR">
      <data key="d0">710817</data>
    </edge>
    <edge source="AUT" target="CAN">
      <data key="d0">1359415</data>
    </edge>
    <edge source="AUT" target="LKA">
      <data key="d0">192030</data>
    </edge>
    <edge source="AUT" target="CHL">
      <data key="d0">159782</data>
    </edge>
    <edge source="AUT" target="CHN">
      <data key="d0">2977452</data>
    </edge>
    <edge source="AUT" target="COL">
      <data key="d0">62121</data>
    </edge>
    <edge source="AUT" target="CRI">
      <data key="d0">53342</data>
    </edge>
    <edge source="AUT" target="HRV">
      <data key="d0">29228367</data>
    </edge>
    <edge source="AUT" target="CZE">
      <data key="d0">94953481</data>
    </edge>
    <edge source="AUT" target="DNK">
      <data key="d0">1683802</data>
    </edge>
    <edge source="AUT" target="ECU">
      <data key="d0">42399</data>
    </edge>
    <edge source="AUT" target="EST">
      <data key="d0">868484</data>
    </edge>
    <edge source="AUT" target="FIN">
      <data key="d0">2016435</data>
    </edge>
    <edge source="AUT" target="FRA">
      <data key="d0">12849934</data>
    </edge>
    <edge source="AUT" target="GEO">
      <data key="d0">1031706</data>
    </edge>
    <edge source="AUT" target="DEU">
      <data key="d0">360817753</data>
    </edge>
    <edge source="AUT" target="GHA">
      <data key="d0">59750</data>
    </edge>
    <edge source="AUT" target="GRC">
      <data key="d0">5295507</data>
    </edge>
    <edge source="AUT" target="GTM">
      <data key="d0">67053</data>
    </edge>
    <edge source="AUT" target="HKG">
      <data key="d0">1334797</data>
    </edge>
    <edge source="AUT" target="HUN">
      <data key="d0">73766307</data>
    </edge>
    <edge source="AUT" target="IDN">
      <data key="d0">931321</data>
    </edge>
    <edge source="AUT" target="IRL">
      <data key="d0">311007</data>
    </edge>
    <edge source="AUT" target="ISR">
      <data key="d0">1135612</data>
    </edge>
    <edge source="AUT" target="ITA">
      <data key="d0">25075686</data>
    </edge>
    <edge source="AUT" target="JPN">
      <data key="d0">530765</data>
    </edge>
    <edge source="AUT" target="KAZ">
      <data key="d0">3271338</data>
    </edge>
    <edge source="AUT" target="JOR">
      <data key="d0">565131</data>
    </edge>
    <edge source="AUT" target="KOR">
      <data key="d0">996671</data>
    </edge>
    <edge source="AUT" target="KGZ">
      <data key="d0">390036</data>
    </edge>
    <edge source="AUT" target="LBN">
      <data key="d0">599749</data>
    </edge>
    <edge source="AUT" target="LVA">
      <data key="d0">6195005</data>
    </edge>
    <edge source="AUT" target="LTU">
      <data key="d0">1067815</data>
    </edge>
    <edge source="AUT" target="MYS">
      <data key="d0">291518</data>
    </edge>
    <edge source="AUT" target="MEX">
      <data key="d0">266319</data>
    </edge>
    <edge source="AUT" target="MDA">
      <data key="d0">336701</data>
    </edge>
    <edge source="AUT" target="MAR">
      <data key="d0">337772</data>
    </edge>
    <edge source="AUT" target="NLD">
      <data key="d0">18288094</data>
    </edge>
    <edge source="AUT" target="NZL">
      <data key="d0">91059</data>
    </edge>
    <edge source="AUT" target="NOR">
      <data key="d0">950911</data>
    </edge>
    <edge source="AUT" target="PAK">
      <data key="d0">84214</data>
    </edge>
    <edge source="AUT" target="PAN">
      <data key="d0">22759</data>
    </edge>
    <edge source="AUT" target="PER">
      <data key="d0">43599</data>
    </edge>
    <edge source="AUT" target="PHL">
      <data key="d0">60710</data>
    </edge>
    <edge source="AUT" target="POL">
      <data key="d0">49270811</data>
    </edge>
    <edge source="AUT" target="PRT">
      <data key="d0">658130</data>
    </edge>
    <edge source="AUT" target="ROU">
      <data key="d0">50113119</data>
    </edge>
    <edge source="AUT" target="RUS">
      <data key="d0">21364009</data>
    </edge>
    <edge source="AUT" target="SAU">
      <data key="d0">2278153</data>
    </edge>
    <edge source="AUT" target="SRB">
      <data key="d0">26387613</data>
    </edge>
    <edge source="AUT" target="IND">
      <data key="d0">416104</data>
    </edge>
    <edge source="AUT" target="SGP">
      <data key="d0">3094174</data>
    </edge>
    <edge source="AUT" target="SVK">
      <data key="d0">41125373</data>
    </edge>
    <edge source="AUT" target="VNM">
      <data key="d0">98250</data>
    </edge>
    <edge source="AUT" target="SVN">
      <data key="d0">33814114</data>
    </edge>
    <edge source="AUT" target="ZAF">
      <data key="d0">513667</data>
    </edge>
    <edge source="AUT" target="ESP">
      <data key="d0">6744040</data>
    </edge>
    <edge source="AUT" target="SWE">
      <data key="d0">3090654</data>
    </edge>
    <edge source="AUT" target="CHE">
      <data key="d0">27483225</data>
    </edge>
    <edge source="AUT" target="THA">
      <data key="d0">523711</data>
    </edge>
    <edge source="AUT" target="ARE">
      <data key="d0">559321</data>
    </edge>
    <edge source="AUT" target="TUN">
      <data key="d0">378593</data>
    </edge>
    <edge source="AUT" target="TUR">
      <data key="d0">15357773</data>
    </edge>
    <edge source="AUT" target="UGA">
      <data key="d0">105128</data>
    </edge>
    <edge source="AUT" target="UKR">
      <data key="d0">14015855</data>
    </edge>
    <edge source="AUT" target="MKD">
      <data key="d0">2580092</data>
    </edge>
    <edge source="AUT" target="EGY">
      <data key="d0">2007842</data>
    </edge>
    <edge source="AUT" target="GBR">
      <data key="d0">9039743</data>
    </edge>
    <edge source="AUT" target="TZA">
      <data key="d0">34523</data>
    </edge>
    <edge source="AUT" target="USA">
      <data key="d0">10043353</data>
    </edge>
    <edge source="KHM" target="AUS">
      <data key="d0">16271</data>
    </edge>
    <edge source="LKA" target="ARG">
      <data key="d0">11775</data>
    </edge>
    <edge source="LKA" target="AUS">
      <data key="d0">199853</data>
    </edge>
    <edge source="LKA" target="BGR">
      <data key="d0">15412</data>
    </edge>
    <edge source="LKA" target="CAN">
      <data key="d0">164919</data>
    </edge>
    <edge source="LKA" target="CHN">
      <data key="d0">177556</data>
    </edge>
    <edge source="LKA" target="CZE">
      <data key="d0">11617</data>
    </edge>
    <edge source="LKA" target="DNK">
      <data key="d0">26422</data>
    </edge>
    <edge source="LKA" target="FRA">
      <data key="d0">2813997</data>
    </edge>
    <edge source="LKA" target="DEU">
      <data key="d0">1619388</data>
    </edge>
    <edge source="LKA" target="GRC">
      <data key="d0">13044</data>
    </edge>
    <edge source="LKA" target="HKG">
      <data key="d0">1557119</data>
    </edge>
    <edge source="LKA" target="IDN">
      <data key="d0">100613</data>
    </edge>
    <edge source="LKA" target="ITA">
      <data key="d0">45658</data>
    </edge>
    <edge source="LKA" target="JPN">
      <data key="d0">655197</data>
    </edge>
    <edge source="LKA" target="KAZ">
      <data key="d0">31642</data>
    </edge>
    <edge source="LKA" target="LBN">
      <data key="d0">32013</data>
    </edge>
    <edge source="LKA" target="MYS">
      <data key="d0">93893</data>
    </edge>
    <edge source="LKA" target="MUS">
      <data key="d0">11159</data>
    </edge>
    <edge source="LKA" target="MEX">
      <data key="d0">39540</data>
    </edge>
    <edge source="LKA" target="NLD">
      <data key="d0">342744</data>
    </edge>
    <edge source="LKA" target="NZL">
      <data key="d0">82065</data>
    </edge>
    <edge source="LKA" target="NOR">
      <data key="d0">12891</data>
    </edge>
    <edge source="LKA" target="PAK">
      <data key="d0">392110</data>
    </edge>
    <edge source="LKA" target="PHL">
      <data key="d0">134409</data>
    </edge>
    <edge source="LKA" target="RUS">
      <data key="d0">16073</data>
    </edge>
    <edge source="LKA" target="SAU">
      <data key="d0">11737</data>
    </edge>
    <edge source="LKA" target="IND">
      <data key="d0">2630190</data>
    </edge>
    <edge source="LKA" target="SGP">
      <data key="d0">3803665</data>
    </edge>
    <edge source="LKA" target="VNM">
      <data key="d0">71803</data>
    </edge>
    <edge source="LKA" target="ZAF">
      <data key="d0">20359</data>
    </edge>
    <edge source="LKA" target="ESP">
      <data key="d0">302175</data>
    </edge>
    <edge source="LKA" target="SWE">
      <data key="d0">19359</data>
    </edge>
    <edge source="LKA" target="CHE">
      <data key="d0">333239</data>
    </edge>
    <edge source="LKA" target="THA">
      <data key="d0">12904</data>
    </edge>
    <edge source="LKA" target="ARE">
      <data key="d0">1332707</data>
    </edge>
    <edge source="LKA" target="UKR">
      <data key="d0">10407</data>
    </edge>
    <edge source="LKA" target="GBR">
      <data key="d0">1267244</data>
    </edge>
    <edge source="LKA" target="USA">
      <data key="d0">7405140</data>
    </edge>
    <edge source="CZE" target="ALB">
      <data key="d0">7476052</data>
    </edge>
    <edge source="CZE" target="DZA">
      <data key="d0">897534</data>
    </edge>
    <edge source="CZE" target="AZE">
      <data key="d0">13592242</data>
    </edge>
    <edge source="CZE" target="AUS">
      <data key="d0">1347325</data>
    </edge>
    <edge source="CZE" target="AUT">
      <data key="d0">51559204</data>
    </edge>
    <edge source="CZE" target="ARM">
      <data key="d0">4953688</data>
    </edge>
    <edge source="CZE" target="BEL">
      <data key="d0">10912660</data>
    </edge>
    <edge source="CZE" target="BRA">
      <data key="d0">1462729</data>
    </edge>
    <edge source="CZE" target="BGR">
      <data key="d0">11855015</data>
    </edge>
    <edge source="CZE" target="BLR">
      <data key="d0">2288310</data>
    </edge>
    <edge source="CZE" target="CMR">
      <data key="d0">30031</data>
    </edge>
    <edge source="CZE" target="CAN">
      <data key="d0">1000243</data>
    </edge>
    <edge source="CZE" target="LKA">
      <data key="d0">29425</data>
    </edge>
    <edge source="CZE" target="CHL">
      <data key="d0">159128</data>
    </edge>
    <edge source="CZE" target="CHN">
      <data key="d0">160173</data>
    </edge>
    <edge source="CZE" target="COL">
      <data key="d0">1453519</data>
    </edge>
    <edge source="CZE" target="HRV">
      <data key="d0">35174979</data>
    </edge>
    <edge source="CZE" target="DNK">
      <data key="d0">7277649</data>
    </edge>
    <edge source="CZE" target="EST">
      <data key="d0">6710632</data>
    </edge>
    <edge source="CZE" target="FIN">
      <data key="d0">1492956</data>
    </edge>
    <edge source="CZE" target="FRA">
      <data key="d0">9527527</data>
    </edge>
    <edge source="CZE" target="GEO">
      <data key="d0">8619485</data>
    </edge>
    <edge source="CZE" target="DEU">
      <data key="d0">176317388</data>
    </edge>
    <edge source="CZE" target="GHA">
      <data key="d0">169558</data>
    </edge>
    <edge source="CZE" target="GRC">
      <data key="d0">4704773</data>
    </edge>
    <edge source="CZE" target="HKG">
      <data key="d0">630068</data>
    </edge>
    <edge source="CZE" target="HUN">
      <data key="d0">131466700</data>
    </edge>
    <edge source="CZE" target="IDN">
      <data key="d0">429519</data>
    </edge>
    <edge source="CZE" target="IRL">
      <data key="d0">1014003</data>
    </edge>
    <edge source="CZE" target="ISR">
      <data key="d0">10805979</data>
    </edge>
    <edge source="CZE" target="ITA">
      <data key="d0">17304165</data>
    </edge>
    <edge source="CZE" target="CIV">
      <data key="d0">19386</data>
    </edge>
    <edge source="CZE" target="JPN">
      <data key="d0">1558347</data>
    </edge>
    <edge source="CZE" target="KAZ">
      <data key="d0">4792560</data>
    </edge>
    <edge source="CZE" target="JOR">
      <data key="d0">784450</data>
    </edge>
    <edge source="CZE" target="KOR">
      <data key="d0">855280</data>
    </edge>
    <edge source="CZE" target="KGZ">
      <data key="d0">445634</data>
    </edge>
    <edge source="CZE" target="LBN">
      <data key="d0">907268</data>
    </edge>
    <edge source="CZE" target="LVA">
      <data key="d0">6448689</data>
    </edge>
    <edge source="CZE" target="LTU">
      <data key="d0">12631549</data>
    </edge>
    <edge source="CZE" target="MYS">
      <data key="d0">532075</data>
    </edge>
    <edge source="CZE" target="MUS">
      <data key="d0">102796</data>
    </edge>
    <edge source="CZE" target="MEX">
      <data key="d0">256216</data>
    </edge>
    <edge source="CZE" target="MDA">
      <data key="d0">439760</data>
    </edge>
    <edge source="CZE" target="MAR">
      <data key="d0">102641</data>
    </edge>
    <edge source="CZE" target="MOZ">
      <data key="d0">69156</data>
    </edge>
    <edge source="CZE" target="OMN">
      <data key="d0">38033</data>
    </edge>
    <edge source="CZE" target="NLD">
      <data key="d0">11280328</data>
    </edge>
    <edge source="CZE" target="NZL">
      <data key="d0">26084</data>
    </edge>
    <edge source="CZE" target="NOR">
      <data key="d0">4288726</data>
    </edge>
    <edge source="CZE" target="PAK">
      <data key="d0">90428</data>
    </edge>
    <edge source="CZE" target="PHL">
      <data key="d0">450701</data>
    </edge>
    <edge source="CZE" target="POL">
      <data key="d0">170223430</data>
    </edge>
    <edge source="CZE" target="PRT">
      <data key="d0">484958</data>
    </edge>
    <edge source="CZE" target="ROU">
      <data key="d0">30581518</data>
    </edge>
    <edge source="CZE" target="RUS">
      <data key="d0">34802965</data>
    </edge>
    <edge source="CZE" target="SAU">
      <data key="d0">2019343</data>
    </edge>
    <edge source="CZE" target="SEN">
      <data key="d0">13338</data>
    </edge>
    <edge source="CZE" target="SRB">
      <data key="d0">15859556</data>
    </edge>
    <edge source="CZE" target="IND">
      <data key="d0">727942</data>
    </edge>
    <edge source="CZE" target="SGP">
      <data key="d0">3195640</data>
    </edge>
    <edge source="CZE" target="SVK">
      <data key="d0">196877969</data>
    </edge>
    <edge source="CZE" target="VNM">
      <data key="d0">910280</data>
    </edge>
    <edge source="CZE" target="SVN">
      <data key="d0">26644554</data>
    </edge>
    <edge source="CZE" target="ZAF">
      <data key="d0">127414</data>
    </edge>
    <edge source="CZE" target="ESP">
      <data key="d0">9098449</data>
    </edge>
    <edge source="CZE" target="SWE">
      <data key="d0">7582251</data>
    </edge>
    <edge source="CZE" target="CHE">
      <data key="d0">21088050</data>
    </edge>
    <edge source="CZE" target="THA">
      <data key="d0">186197</data>
    </edge>
    <edge source="CZE" target="ARE">
      <data key="d0">3557611</data>
    </edge>
    <edge source="CZE" target="TUN">
      <data key="d0">810173</data>
    </edge>
    <edge source="CZE" target="TUR">
      <data key="d0">8479946</data>
    </edge>
    <edge source="CZE" target="UGA">
      <data key="d0">110538</data>
    </edge>
    <edge source="CZE" target="UKR">
      <data key="d0">25193552</data>
    </edge>
    <edge source="CZE" target="MKD">
      <data key="d0">3635131</data>
    </edge>
    <edge source="CZE" target="EGY">
      <data key="d0">386840</data>
    </edge>
    <edge source="CZE" target="GBR">
      <data key="d0">23126829</data>
    </edge>
    <edge source="CZE" target="TZA">
      <data key="d0">28235</data>
    </edge>
    <edge source="CZE" target="USA">
      <data key="d0">8711311</data>
    </edge>
    <edge source="BEN" target="TGO">
      <data key="d0">30630</data>
    </edge>
    <edge source="DNK" target="ALB">
      <data key="d0">280111</data>
    </edge>
    <edge source="DNK" target="DZA">
      <data key="d0">501036</data>
    </edge>
    <edge source="DNK" target="AZE">
      <data key="d0">26094</data>
    </edge>
    <edge source="DNK" target="ARG">
      <data key="d0">631256</data>
    </edge>
    <edge source="DNK" target="AUS">
      <data key="d0">1614534</data>
    </edge>
    <edge source="DNK" target="AUT">
      <data key="d0">5902159</data>
    </edge>
    <edge source="DNK" target="BEL">
      <data key="d0">15220873</data>
    </edge>
    <edge source="DNK" target="BOL">
      <data key="d0">70145</data>
    </edge>
    <edge source="DNK" target="BRA">
      <data key="d0">1808548</data>
    </edge>
    <edge source="DNK" target="BGR">
      <data key="d0">65959</data>
    </edge>
    <edge source="DNK" target="BLR">
      <data key="d0">96074</data>
    </edge>
    <edge source="DNK" target="CAN">
      <data key="d0">4515259</data>
    </edge>
    <edge source="DNK" target="LKA">
      <data key="d0">64113</data>
    </edge>
    <edge source="DNK" target="CHL">
      <data key="d0">349928</data>
    </edge>
    <edge source="DNK" target="CHN">
      <data key="d0">2795449</data>
    </edge>
    <edge source="DNK" target="COL">
      <data key="d0">987795</data>
    </edge>
    <edge source="DNK" target="CRI">
      <data key="d0">125488</data>
    </edge>
    <edge source="DNK" target="HRV">
      <data key="d0">211840</data>
    </edge>
    <edge source="DNK" target="CZE">
      <data key="d0">1786878</data>
    </edge>
    <edge source="DNK" target="ECU">
      <data key="d0">249959</data>
    </edge>
    <edge source="DNK" target="EST">
      <data key="d0">804548</data>
    </edge>
    <edge source="DNK" target="FIN">
      <data key="d0">65370166</data>
    </edge>
    <edge source="DNK" target="FRA">
      <data key="d0">16802400</data>
    </edge>
    <edge source="DNK" target="GEO">
      <data key="d0">10285</data>
    </edge>
    <edge source="DNK" target="DEU">
      <data key="d0">53294731</data>
    </edge>
    <edge source="DNK" target="GHA">
      <data key="d0">260768</data>
    </edge>
    <edge source="DNK" target="GRC">
      <data key="d0">3178617</data>
    </edge>
    <edge source="DNK" target="GTM">
      <data key="d0">14607</data>
    </edge>
    <edge source="DNK" target="HKG">
      <data key="d0">545380</data>
    </edge>
    <edge source="DNK" target="HUN">
      <data key="d0">1189732</data>
    </edge>
    <edge source="DNK" target="IDN">
      <data key="d0">326427</data>
    </edge>
    <edge source="DNK" target="IRL">
      <data key="d0">1764228</data>
    </edge>
    <edge source="DNK" target="ISR">
      <data key="d0">303617</data>
    </edge>
    <edge source="DNK" target="ITA">
      <data key="d0">3285991</data>
    </edge>
    <edge source="DNK" target="CIV">
      <data key="d0">126167</data>
    </edge>
    <edge source="DNK" target="JPN">
      <data key="d0">3336595</data>
    </edge>
    <edge source="DNK" target="KAZ">
      <data key="d0">1049479</data>
    </edge>
    <edge source="DNK" target="JOR">
      <data key="d0">769203</data>
    </edge>
    <edge source="DNK" target="KOR">
      <data key="d0">562234</data>
    </edge>
    <edge source="DNK" target="KGZ">
      <data key="d0">33807</data>
    </edge>
    <edge source="DNK" target="LBN">
      <data key="d0">132057</data>
    </edge>
    <edge source="DNK" target="LVA">
      <data key="d0">707627</data>
    </edge>
    <edge source="DNK" target="LTU">
      <data key="d0">1651567</data>
    </edge>
    <edge source="DNK" target="MYS">
      <data key="d0">463192</data>
    </edge>
    <edge source="DNK" target="MUS">
      <data key="d0">26266</data>
    </edge>
    <edge source="DNK" target="MEX">
      <data key="d0">1262586</data>
    </edge>
    <edge source="DNK" target="MDA">
      <data key="d0">19203</data>
    </edge>
    <edge source="DNK" target="MAR">
      <data key="d0">16952</data>
    </edge>
    <edge source="DNK" target="NLD">
      <data key="d0">28303335</data>
    </edge>
    <edge source="DNK" target="NZL">
      <data key="d0">810518</data>
    </edge>
    <edge source="DNK" target="NOR">
      <data key="d0">167902731</data>
    </edge>
    <edge source="DNK" target="PAK">
      <data key="d0">103198</data>
    </edge>
    <edge source="DNK" target="PAN">
      <data key="d0">30589</data>
    </edge>
    <edge source="DNK" target="PRY">
      <data key="d0">103047</data>
    </edge>
    <edge source="DNK" target="PER">
      <data key="d0">100931</data>
    </edge>
    <edge source="DNK" target="PHL">
      <data key="d0">777004</data>
    </edge>
    <edge source="DNK" target="POL">
      <data key="d0">13053329</data>
    </edge>
    <edge source="DNK" target="PRT">
      <data key="d0">613350</data>
    </edge>
    <edge source="DNK" target="ROU">
      <data key="d0">472982</data>
    </edge>
    <edge source="DNK" target="RUS">
      <data key="d0">10164863</data>
    </edge>
    <edge source="DNK" target="SAU">
      <data key="d0">834246</data>
    </edge>
    <edge source="DNK" target="SEN">
      <data key="d0">20572</data>
    </edge>
    <edge source="DNK" target="SRB">
      <data key="d0">314792</data>
    </edge>
    <edge source="DNK" target="IND">
      <data key="d0">529489</data>
    </edge>
    <edge source="DNK" target="SGP">
      <data key="d0">1506244</data>
    </edge>
    <edge source="DNK" target="SVK">
      <data key="d0">1120181</data>
    </edge>
    <edge source="DNK" target="VNM">
      <data key="d0">1134914</data>
    </edge>
    <edge source="DNK" target="SVN">
      <data key="d0">287583</data>
    </edge>
    <edge source="DNK" target="ZAF">
      <data key="d0">1087788</data>
    </edge>
    <edge source="DNK" target="ZWE">
      <data key="d0">11325</data>
    </edge>
    <edge source="DNK" target="ESP">
      <data key="d0">7891403</data>
    </edge>
    <edge source="DNK" target="SWE">
      <data key="d0">278047340</data>
    </edge>
    <edge source="DNK" target="CHE">
      <data key="d0">5093195</data>
    </edge>
    <edge source="DNK" target="THA">
      <data key="d0">979374</data>
    </edge>
    <edge source="DNK" target="TGO">
      <data key="d0">245542</data>
    </edge>
    <edge source="DNK" target="ARE">
      <data key="d0">1876904</data>
    </edge>
    <edge source="DNK" target="TUN">
      <data key="d0">479892</data>
    </edge>
    <edge source="DNK" target="TUR">
      <data key="d0">1244217</data>
    </edge>
    <edge source="DNK" target="UKR">
      <data key="d0">1561675</data>
    </edge>
    <edge source="DNK" target="MKD">
      <data key="d0">76268</data>
    </edge>
    <edge source="DNK" target="EGY">
      <data key="d0">592783</data>
    </edge>
    <edge source="DNK" target="GBR">
      <data key="d0">33505407</data>
    </edge>
    <edge source="DNK" target="USA">
      <data key="d0">4908526</data>
    </edge>
    <edge source="DNK" target="URY">
      <data key="d0">229410</data>
    </edge>
    <edge source="EST" target="AZE">
      <data key="d0">74035</data>
    </edge>
    <edge source="EST" target="AUT">
      <data key="d0">13991</data>
    </edge>
    <edge source="EST" target="BEL">
      <data key="d0">32215</data>
    </edge>
    <edge source="EST" target="BGR">
      <data key="d0">41984</data>
    </edge>
    <edge source="EST" target="BLR">
      <data key="d0">343772</data>
    </edge>
    <edge source="EST" target="CZE">
      <data key="d0">14803</data>
    </edge>
    <edge source="EST" target="FIN">
      <data key="d0">16999748</data>
    </edge>
    <edge source="EST" target="DEU">
      <data key="d0">192558</data>
    </edge>
    <edge source="EST" target="GRC">
      <data key="d0">20085</data>
    </edge>
    <edge source="EST" target="IRL">
      <data key="d0">40830</data>
    </edge>
    <edge source="EST" target="KAZ">
      <data key="d0">10239</data>
    </edge>
    <edge source="EST" target="LVA">
      <data key="d0">10082606</data>
    </edge>
    <edge source="EST" target="LTU">
      <data key="d0">5226624</data>
    </edge>
    <edge source="EST" target="NOR">
      <data key="d0">200528</data>
    </edge>
    <edge source="EST" target="POL">
      <data key="d0">224732</data>
    </edge>
    <edge source="EST" target="ROU">
      <data key="d0">29230</data>
    </edge>
    <edge source="EST" target="RUS">
      <data key="d0">24074936</data>
    </edge>
    <edge source="EST" target="SGP">
      <data key="d0">23783</data>
    </edge>
    <edge source="EST" target="SVN">
      <data key="d0">12850</data>
    </edge>
    <edge source="EST" target="SWE">
      <data key="d0">538052</data>
    </edge>
    <edge source="EST" target="CHE">
      <data key="d0">12644</data>
    </edge>
    <edge source="EST" target="ARE">
      <data key="d0">137665</data>
    </edge>
    <edge source="EST" target="UKR">
      <data key="d0">147591</data>
    </edge>
    <edge source="EST" target="USA">
      <data key="d0">20724</data>
    </edge>
    <edge source="FIN" target="DZA">
      <data key="d0">421395</data>
    </edge>
    <edge source="FIN" target="AZE">
      <data key="d0">369917</data>
    </edge>
    <edge source="FIN" target="AUS">
      <data key="d0">1379327</data>
    </edge>
    <edge source="FIN" target="AUT">
      <data key="d0">71827</data>
    </edge>
    <edge source="FIN" target="BEL">
      <data key="d0">377139</data>
    </edge>
    <edge source="FIN" target="BRA">
      <data key="d0">1993740</data>
    </edge>
    <edge source="FIN" target="BGR">
      <data key="d0">169241</data>
    </edge>
    <edge source="FIN" target="BLR">
      <data key="d0">1043871</data>
    </edge>
    <edge source="FIN" target="CAN">
      <data key="d0">16509</data>
    </edge>
    <edge source="FIN" target="CHL">
      <data key="d0">447551</data>
    </edge>
    <edge source="FIN" target="CHN">
      <data key="d0">694539</data>
    </edge>
    <edge source="FIN" target="HRV">
      <data key="d0">15749</data>
    </edge>
    <edge source="FIN" target="CZE">
      <data key="d0">411643</data>
    </edge>
    <edge source="FIN" target="DNK">
      <data key="d0">2594114</data>
    </edge>
    <edge source="FIN" target="EST">
      <data key="d0">11856607</data>
    </edge>
    <edge source="FIN" target="FRA">
      <data key="d0">147168</data>
    </edge>
    <edge source="FIN" target="GEO">
      <data key="d0">13806</data>
    </edge>
    <edge source="FIN" target="DEU">
      <data key="d0">1643812</data>
    </edge>
    <edge source="FIN" target="GRC">
      <data key="d0">77922</data>
    </edge>
    <edge source="FIN" target="HKG">
      <data key="d0">137663</data>
    </edge>
    <edge source="FIN" target="HUN">
      <data key="d0">291631</data>
    </edge>
    <edge source="FIN" target="IRL">
      <data key="d0">22194</data>
    </edge>
    <edge source="FIN" target="ITA">
      <data key="d0">25588</data>
    </edge>
    <edge source="FIN" target="JPN">
      <data key="d0">193282</data>
    </edge>
    <edge source="FIN" target="KAZ">
      <data key="d0">1164229</data>
    </edge>
    <edge source="FIN" target="JOR">
      <data key="d0">17144</data>
    </edge>
    <edge source="FIN" target="KOR">
      <data key="d0">56704</data>
    </edge>
    <edge source="FIN" target="KGZ">
      <data key="d0">73670</data>
    </edge>
    <edge source="FIN" target="LBN">
      <data key="d0">45316</data>
    </edge>
    <edge source="FIN" target="LVA">
      <data key="d0">941552</data>
    </edge>
    <edge source="FIN" target="LTU">
      <data key="d0">2481258</data>
    </edge>
    <edge source="FIN" target="MEX">
      <data key="d0">84564</data>
    </edge>
    <edge source="FIN" target="MDA">
      <data key="d0">278391</data>
    </edge>
    <edge source="FIN" target="NLD">
      <data key="d0">1251827</data>
    </edge>
    <edge source="FIN" target="NOR">
      <data key="d0">5868215</data>
    </edge>
    <edge source="FIN" target="POL">
      <data key="d0">2086064</data>
    </edge>
    <edge source="FIN" target="PRT">
      <data key="d0">30132</data>
    </edge>
    <edge source="FIN" target="RUS">
      <data key="d0">48080891</data>
    </edge>
    <edge source="FIN" target="IND">
      <data key="d0">71912</data>
    </edge>
    <edge source="FIN" target="SGP">
      <data key="d0">248913</data>
    </edge>
    <edge source="FIN" target="SVK">
      <data key="d0">29361</data>
    </edge>
    <edge source="FIN" target="SVN">
      <data key="d0">28849</data>
    </edge>
    <edge source="FIN" target="ZAF">
      <data key="d0">17831</data>
    </edge>
    <edge source="FIN" target="ESP">
      <data key="d0">484755</data>
    </edge>
    <edge source="FIN" target="SWE">
      <data key="d0">19342041</data>
    </edge>
    <edge source="FIN" target="CHE">
      <data key="d0">90381</data>
    </edge>
    <edge source="FIN" target="ARE">
      <data key="d0">463700</data>
    </edge>
    <edge source="FIN" target="UKR">
      <data key="d0">1161610</data>
    </edge>
    <edge source="FIN" target="GBR">
      <data key="d0">687490</data>
    </edge>
    <edge source="FIN" target="USA">
      <data key="d0">2801869</data>
    </edge>
    <edge source="GHA" target="AUS">
      <data key="d0">15567</data>
    </edge>
    <edge source="GHA" target="BEL">
      <data key="d0">30711</data>
    </edge>
    <edge source="GHA" target="CAN">
      <data key="d0">14255</data>
    </edge>
    <edge source="GHA" target="BEN">
      <data key="d0">704518</data>
    </edge>
    <edge source="GHA" target="ETH">
      <data key="d0">199783</data>
    </edge>
    <edge source="GHA" target="GMB">
      <data key="d0">229195</data>
    </edge>
    <edge source="GHA" target="CIV">
      <data key="d0">69123</data>
    </edge>
    <edge source="GHA" target="NAM">
      <data key="d0">203204</data>
    </edge>
    <edge source="GHA" target="NLD">
      <data key="d0">224237</data>
    </edge>
    <edge source="GHA" target="NER">
      <data key="d0">800176</data>
    </edge>
    <edge source="GHA" target="SEN">
      <data key="d0">2051430</data>
    </edge>
    <edge source="GHA" target="ZAF">
      <data key="d0">256224</data>
    </edge>
    <edge source="GHA" target="TGO">
      <data key="d0">48637</data>
    </edge>
    <edge source="GHA" target="UGA">
      <data key="d0">69952</data>
    </edge>
    <edge source="GHA" target="GBR">
      <data key="d0">28464</data>
    </edge>
    <edge source="GHA" target="TZA">
      <data key="d0">36879</data>
    </edge>
    <edge source="GHA" target="USA">
      <data key="d0">354749</data>
    </edge>
    <edge source="GHA" target="BFA">
      <data key="d0">125907713</data>
    </edge>
    <edge source="GRC" target="ALB">
      <data key="d0">7681812</data>
    </edge>
    <edge source="GRC" target="DZA">
      <data key="d0">154888</data>
    </edge>
    <edge source="GRC" target="AZE">
      <data key="d0">214465</data>
    </edge>
    <edge source="GRC" target="ARG">
      <data key="d0">484594</data>
    </edge>
    <edge source="GRC" target="AUS">
      <data key="d0">798277</data>
    </edge>
    <edge source="GRC" target="AUT">
      <data key="d0">1119474</data>
    </edge>
    <edge source="GRC" target="ARM">
      <data key="d0">329233</data>
    </edge>
    <edge source="GRC" target="BEL">
      <data key="d0">2563371</data>
    </edge>
    <edge source="GRC" target="BGR">
      <data key="d0">15450768</data>
    </edge>
    <edge source="GRC" target="BLR">
      <data key="d0">31808</data>
    </edge>
    <edge source="GRC" target="CAN">
      <data key="d0">159357</data>
    </edge>
    <edge source="GRC" target="CHL">
      <data key="d0">138680</data>
    </edge>
    <edge source="GRC" target="CHN">
      <data key="d0">1509466</data>
    </edge>
    <edge source="GRC" target="COL">
      <data key="d0">17278</data>
    </edge>
    <edge source="GRC" target="CRI">
      <data key="d0">12858</data>
    </edge>
    <edge source="GRC" target="HRV">
      <data key="d0">1019975</data>
    </edge>
    <edge source="GRC" target="CZE">
      <data key="d0">6991705</data>
    </edge>
    <edge source="GRC" target="DNK">
      <data key="d0">2750998</data>
    </edge>
    <edge source="GRC" target="ETH">
      <data key="d0">59650</data>
    </edge>
    <edge source="GRC" target="EST">
      <data key="d0">513192</data>
    </edge>
    <edge source="GRC" target="FIN">
      <data key="d0">255637</data>
    </edge>
    <edge source="GRC" target="FRA">
      <data key="d0">24378062</data>
    </edge>
    <edge source="GRC" target="GEO">
      <data key="d0">190505</data>
    </edge>
    <edge source="GRC" target="DEU">
      <data key="d0">15571488</data>
    </edge>
    <edge source="GRC" target="GHA">
      <data key="d0">38562</data>
    </edge>
    <edge source="GRC" target="HKG">
      <data key="d0">3379031</data>
    </edge>
    <edge source="GRC" target="HUN">
      <data key="d0">1228870</data>
    </edge>
    <edge source="GRC" target="IDN">
      <data key="d0">203484</data>
    </edge>
    <edge source="GRC" target="IRL">
      <data key="d0">702078</data>
    </edge>
    <edge source="GRC" target="ISR">
      <data key="d0">12903081</data>
    </edge>
    <edge source="GRC" target="ITA">
      <data key="d0">45602941</data>
    </edge>
    <edge source="GRC" target="CIV">
      <data key="d0">72563</data>
    </edge>
    <edge source="GRC" target="JPN">
      <data key="d0">1661203</data>
    </edge>
    <edge source="GRC" target="KAZ">
      <data key="d0">89409</data>
    </edge>
    <edge source="GRC" target="JOR">
      <data key="d0">1607792</data>
    </edge>
    <edge source="GRC" target="KOR">
      <data key="d0">911554</data>
    </edge>
    <edge source="GRC" target="LBN">
      <data key="d0">2092904</data>
    </edge>
    <edge source="GRC" target="LVA">
      <data key="d0">57345</data>
    </edge>
    <edge source="GRC" target="LTU">
      <data key="d0">351602</data>
    </edge>
    <edge source="GRC" target="MYS">
      <data key="d0">173024</data>
    </edge>
    <edge source="GRC" target="MUS">
      <data key="d0">15003</data>
    </edge>
    <edge source="GRC" target="MDA">
      <data key="d0">44019</data>
    </edge>
    <edge source="GRC" target="MAR">
      <data key="d0">876585</data>
    </edge>
    <edge source="GRC" target="NLD">
      <data key="d0">3071899</data>
    </edge>
    <edge source="GRC" target="NOR">
      <data key="d0">1311157</data>
    </edge>
    <edge source="GRC" target="PAK">
      <data key="d0">145750</data>
    </edge>
    <edge source="GRC" target="PAN">
      <data key="d0">104373</data>
    </edge>
    <edge source="GRC" target="PER">
      <data key="d0">243919</data>
    </edge>
    <edge source="GRC" target="PHL">
      <data key="d0">115838</data>
    </edge>
    <edge source="GRC" target="POL">
      <data key="d0">13364454</data>
    </edge>
    <edge source="GRC" target="PRT">
      <data key="d0">4764104</data>
    </edge>
    <edge source="GRC" target="ROU">
      <data key="d0">12245720</data>
    </edge>
    <edge source="GRC" target="RUS">
      <data key="d0">7493031</data>
    </edge>
    <edge source="GRC" target="SAU">
      <data key="d0">4971799</data>
    </edge>
    <edge source="GRC" target="SEN">
      <data key="d0">37406</data>
    </edge>
    <edge source="GRC" target="SRB">
      <data key="d0">4117606</data>
    </edge>
    <edge source="GRC" target="IND">
      <data key="d0">186072</data>
    </edge>
    <edge source="GRC" target="SGP">
      <data key="d0">1801210</data>
    </edge>
    <edge source="GRC" target="SVK">
      <data key="d0">1026895</data>
    </edge>
    <edge source="GRC" target="VNM">
      <data key="d0">17338</data>
    </edge>
    <edge source="GRC" target="SVN">
      <data key="d0">306534</data>
    </edge>
    <edge source="GRC" target="ZAF">
      <data key="d0">528688</data>
    </edge>
    <edge source="GRC" target="ZWE">
      <data key="d0">73335</data>
    </edge>
    <edge source="GRC" target="ESP">
      <data key="d0">12232885</data>
    </edge>
    <edge source="GRC" target="SWE">
      <data key="d0">1728217</data>
    </edge>
    <edge source="GRC" target="CHE">
      <data key="d0">2063531</data>
    </edge>
    <edge source="GRC" target="THA">
      <data key="d0">151135</data>
    </edge>
    <edge source="GRC" target="ARE">
      <data key="d0">3289482</data>
    </edge>
    <edge source="GRC" target="TUN">
      <data key="d0">1162713</data>
    </edge>
    <edge source="GRC" target="TUR">
      <data key="d0">10877795</data>
    </edge>
    <edge source="GRC" target="UKR">
      <data key="d0">2656179</data>
    </edge>
    <edge source="GRC" target="MKD">
      <data key="d0">5162895</data>
    </edge>
    <edge source="GRC" target="EGY">
      <data key="d0">1189494</data>
    </edge>
    <edge source="GRC" target="GBR">
      <data key="d0">21087273</data>
    </edge>
    <edge source="GRC" target="USA">
      <data key="d0">6392236</data>
    </edge>
    <edge source="GRC" target="URY">
      <data key="d0">12966</data>
    </edge>
    <edge source="KAZ" target="KGZ">
      <data key="d0">21712600</data>
    </edge>
    <edge source="KAZ" target="LVA">
      <data key="d0">373500</data>
    </edge>
    <edge source="KAZ" target="LTU">
      <data key="d0">1824600</data>
    </edge>
    <edge source="KAZ" target="POL">
      <data key="d0">156300</data>
    </edge>
    <edge source="KAZ" target="RUS">
      <data key="d0">632300</data>
    </edge>
    <edge source="KAZ" target="TUR">
      <data key="d0">456000</data>
    </edge>
    <edge source="KAZ" target="UKR">
      <data key="d0">16100</data>
    </edge>
    <edge source="KOR" target="DZA">
      <data key="d0">330497</data>
    </edge>
    <edge source="KOR" target="AZE">
      <data key="d0">296839</data>
    </edge>
    <edge source="KOR" target="ARG">
      <data key="d0">1370604</data>
    </edge>
    <edge source="KOR" target="AUS">
      <data key="d0">34946466</data>
    </edge>
    <edge source="KOR" target="AUT">
      <data key="d0">93881</data>
    </edge>
    <edge source="KOR" target="ARM">
      <data key="d0">72047</data>
    </edge>
    <edge source="KOR" target="BEL">
      <data key="d0">2352049</data>
    </edge>
    <edge source="KOR" target="BOL">
      <data key="d0">86370</data>
    </edge>
    <edge source="KOR" target="BRA">
      <data key="d0">3747643</data>
    </edge>
    <edge source="KOR" target="BGR">
      <data key="d0">253328</data>
    </edge>
    <edge source="KOR" target="BLR">
      <data key="d0">137447</data>
    </edge>
    <edge source="KOR" target="KHM">
      <data key="d0">1982626</data>
    </edge>
    <edge source="KOR" target="CMR">
      <data key="d0">103114</data>
    </edge>
    <edge source="KOR" target="CAN">
      <data key="d0">8315433</data>
    </edge>
    <edge source="KOR" target="LKA">
      <data key="d0">420480</data>
    </edge>
    <edge source="KOR" target="CHL">
      <data key="d0">6800201</data>
    </edge>
    <edge source="KOR" target="CHN">
      <data key="d0">320370546</data>
    </edge>
    <edge source="KOR" target="COL">
      <data key="d0">2849896</data>
    </edge>
    <edge source="KOR" target="CRI">
      <data key="d0">893356</data>
    </edge>
    <edge source="KOR" target="HRV">
      <data key="d0">79802</data>
    </edge>
    <edge source="KOR" target="CZE">
      <data key="d0">1040697</data>
    </edge>
    <edge source="KOR" target="DNK">
      <data key="d0">216543</data>
    </edge>
    <edge source="KOR" target="ECU">
      <data key="d0">1261091</data>
    </edge>
    <edge source="KOR" target="SLV">
      <data key="d0">126207</data>
    </edge>
    <edge source="KOR" target="ETH">
      <data key="d0">551680</data>
    </edge>
    <edge source="KOR" target="EST">
      <data key="d0">583752</data>
    </edge>
    <edge source="KOR" target="FIN">
      <data key="d0">659574</data>
    </edge>
    <edge source="KOR" target="FRA">
      <data key="d0">5006987</data>
    </edge>
    <edge source="KOR" target="GEO">
      <data key="d0">146620</data>
    </edge>
    <edge source="KOR" target="DEU">
      <data key="d0">5244995</data>
    </edge>
    <edge source="KOR" target="GHA">
      <data key="d0">808569</data>
    </edge>
    <edge source="KOR" target="GRC">
      <data key="d0">328822</data>
    </edge>
    <edge source="KOR" target="GTM">
      <data key="d0">1250523</data>
    </edge>
    <edge source="KOR" target="HND">
      <data key="d0">2299242</data>
    </edge>
    <edge source="KOR" target="HKG">
      <data key="d0">148047775</data>
    </edge>
    <edge source="KOR" target="HUN">
      <data key="d0">871781</data>
    </edge>
    <edge source="KOR" target="IDN">
      <data key="d0">33175382</data>
    </edge>
    <edge source="KOR" target="IRL">
      <data key="d0">162300</data>
    </edge>
    <edge source="KOR" target="ISR">
      <data key="d0">707704</data>
    </edge>
    <edge source="KOR" target="ITA">
      <data key="d0">951945</data>
    </edge>
    <edge source="KOR" target="CIV">
      <data key="d0">855996</data>
    </edge>
    <edge source="KOR" target="JAM">
      <data key="d0">210080</data>
    </edge>
    <edge source="KOR" target="JPN">
      <data key="d0">252692541</data>
    </edge>
    <edge source="KOR" target="KAZ">
      <data key="d0">4166967</data>
    </edge>
    <edge source="KOR" target="JOR">
      <data key="d0">1172225</data>
    </edge>
    <edge source="KOR" target="KGZ">
      <data key="d0">726567</data>
    </edge>
    <edge source="KOR" target="LBN">
      <data key="d0">895385</data>
    </edge>
    <edge source="KOR" target="LVA">
      <data key="d0">299603</data>
    </edge>
    <edge source="KOR" target="LTU">
      <data key="d0">278812</data>
    </edge>
    <edge source="KOR" target="MDG">
      <data key="d0">280585</data>
    </edge>
    <edge source="KOR" target="MYS">
      <data key="d0">57782121</data>
    </edge>
    <edge source="KOR" target="MUS">
      <data key="d0">1230947</data>
    </edge>
    <edge source="KOR" target="MEX">
      <data key="d0">2341827</data>
    </edge>
    <edge source="KOR" target="MDA">
      <data key="d0">48012</data>
    </edge>
    <edge source="KOR" target="MAR">
      <data key="d0">148974</data>
    </edge>
    <edge source="KOR" target="MOZ">
      <data key="d0">5011035</data>
    </edge>
    <edge source="KOR" target="OMN">
      <data key="d0">67330</data>
    </edge>
    <edge source="KOR" target="NAM">
      <data key="d0">138355</data>
    </edge>
    <edge source="KOR" target="NLD">
      <data key="d0">6774028</data>
    </edge>
    <edge source="KOR" target="NZL">
      <data key="d0">3833451</data>
    </edge>
    <edge source="KOR" target="NIC">
      <data key="d0">154668</data>
    </edge>
    <edge source="KOR" target="NOR">
      <data key="d0">163399</data>
    </edge>
    <edge source="KOR" target="PAK">
      <data key="d0">7197890</data>
    </edge>
    <edge source="KOR" target="PAN">
      <data key="d0">2668293</data>
    </edge>
    <edge source="KOR" target="PRY">
      <data key="d0">1183677</data>
    </edge>
    <edge source="KOR" target="PER">
      <data key="d0">421060</data>
    </edge>
    <edge source="KOR" target="PHL">
      <data key="d0">24453823</data>
    </edge>
    <edge source="KOR" target="POL">
      <data key="d0">2182190</data>
    </edge>
    <edge source="KOR" target="PRT">
      <data key="d0">149614</data>
    </edge>
    <edge source="KOR" target="ROU">
      <data key="d0">169256</data>
    </edge>
    <edge source="KOR" target="RUS">
      <data key="d0">34373236</data>
    </edge>
    <edge source="KOR" target="SAU">
      <data key="d0">5530782</data>
    </edge>
    <edge source="KOR" target="SEN">
      <data key="d0">7344167</data>
    </edge>
    <edge source="KOR" target="IND">
      <data key="d0">7575932</data>
    </edge>
    <edge source="KOR" target="SGP">
      <data key="d0">46055855</data>
    </edge>
    <edge source="KOR" target="SVK">
      <data key="d0">152494</data>
    </edge>
    <edge source="KOR" target="VNM">
      <data key="d0">42000395</data>
    </edge>
    <edge source="KOR" target="SVN">
      <data key="d0">71857</data>
    </edge>
    <edge source="KOR" target="ZAF">
      <data key="d0">4804910</data>
    </edge>
    <edge source="KOR" target="ZWE">
      <data key="d0">56492</data>
    </edge>
    <edge source="KOR" target="ESP">
      <data key="d0">2745418</data>
    </edge>
    <edge source="KOR" target="SWE">
      <data key="d0">428099</data>
    </edge>
    <edge source="KOR" target="CHE">
      <data key="d0">870606</data>
    </edge>
    <edge source="KOR" target="THA">
      <data key="d0">92027645</data>
    </edge>
    <edge source="KOR" target="TGO">
      <data key="d0">283813</data>
    </edge>
    <edge source="KOR" target="ARE">
      <data key="d0">11360685</data>
    </edge>
    <edge source="KOR" target="TUN">
      <data key="d0">17251</data>
    </edge>
    <edge source="KOR" target="TUR">
      <data key="d0">5976326</data>
    </edge>
    <edge source="KOR" target="UGA">
      <data key="d0">28766</data>
    </edge>
    <edge source="KOR" target="UKR">
      <data key="d0">2575232</data>
    </edge>
    <edge source="KOR" target="EGY">
      <data key="d0">3051354</data>
    </edge>
    <edge source="KOR" target="GBR">
      <data key="d0">11367047</data>
    </edge>
    <edge source="KOR" target="TZA">
      <data key="d0">1509297</data>
    </edge>
    <edge source="KOR" target="USA">
      <data key="d0">101516569</data>
    </edge>
    <edge source="LVA" target="AZE">
      <data key="d0">14740</data>
    </edge>
    <edge source="LVA" target="AUT">
      <data key="d0">129715</data>
    </edge>
    <edge source="LVA" target="ARM">
      <data key="d0">22892</data>
    </edge>
    <edge source="LVA" target="BEL">
      <data key="d0">28912</data>
    </edge>
    <edge source="LVA" target="BGR">
      <data key="d0">273854</data>
    </edge>
    <edge source="LVA" target="BLR">
      <data key="d0">3855575</data>
    </edge>
    <edge source="LVA" target="CHN">
      <data key="d0">2778791</data>
    </edge>
    <edge source="LVA" target="HRV">
      <data key="d0">13937</data>
    </edge>
    <edge source="LVA" target="CZE">
      <data key="d0">721005</data>
    </edge>
    <edge source="LVA" target="DNK">
      <data key="d0">739217</data>
    </edge>
    <edge source="LVA" target="EST">
      <data key="d0">15903712</data>
    </edge>
    <edge source="LVA" target="FIN">
      <data key="d0">595559</data>
    </edge>
    <edge source="LVA" target="FRA">
      <data key="d0">118991</data>
    </edge>
    <edge source="LVA" target="GEO">
      <data key="d0">121203</data>
    </edge>
    <edge source="LVA" target="DEU">
      <data key="d0">1716590</data>
    </edge>
    <edge source="LVA" target="GRC">
      <data key="d0">389670</data>
    </edge>
    <edge source="LVA" target="HKG">
      <data key="d0">333061</data>
    </edge>
    <edge source="LVA" target="HUN">
      <data key="d0">512731</data>
    </edge>
    <edge source="LVA" target="IRL">
      <data key="d0">61731</data>
    </edge>
    <edge source="LVA" target="ITA">
      <data key="d0">45037</data>
    </edge>
    <edge source="LVA" target="JPN">
      <data key="d0">118068</data>
    </edge>
    <edge source="LVA" target="KAZ">
      <data key="d0">284324</data>
    </edge>
    <edge source="LVA" target="KOR">
      <data key="d0">79481</data>
    </edge>
    <edge source="LVA" target="KGZ">
      <data key="d0">144943</data>
    </edge>
    <edge source="LVA" target="LBN">
      <data key="d0">45993</data>
    </edge>
    <edge source="LVA" target="LTU">
      <data key="d0">21658135</data>
    </edge>
    <edge source="LVA" target="MYS">
      <data key="d0">17632</data>
    </edge>
    <edge source="LVA" target="MEX">
      <data key="d0">28124</data>
    </edge>
    <edge source="LVA" target="MDA">
      <data key="d0">79455</data>
    </edge>
    <edge source="LVA" target="NLD">
      <data key="d0">285782</data>
    </edge>
    <edge source="LVA" target="NOR">
      <data key="d0">1436213</data>
    </edge>
    <edge source="LVA" target="POL">
      <data key="d0">1828872</data>
    </edge>
    <edge source="LVA" target="PRT">
      <data key="d0">99233</data>
    </edge>
    <edge source="LVA" target="ROU">
      <data key="d0">681745</data>
    </edge>
    <edge source="LVA" target="RUS">
      <data key="d0">20891819</data>
    </edge>
    <edge source="LVA" target="SAU">
      <data key="d0">146111</data>
    </edge>
    <edge source="LVA" target="SGP">
      <data key="d0">25069</data>
    </edge>
    <edge source="LVA" target="SVK">
      <data key="d0">382581</data>
    </edge>
    <edge source="LVA" target="SVN">
      <data key="d0">288440</data>
    </edge>
    <edge source="LVA" target="ZAF">
      <data key="d0">27327</data>
    </edge>
    <edge source="LVA" target="ESP">
      <data key="d0">357854</data>
    </edge>
    <edge source="LVA" target="SWE">
      <data key="d0">125370</data>
    </edge>
    <edge source="LVA" target="CHE">
      <data key="d0">123521</data>
    </edge>
    <edge source="LVA" target="ARE">
      <data key="d0">165098</data>
    </edge>
    <edge source="LVA" target="TUR">
      <data key="d0">464301</data>
    </edge>
    <edge source="LVA" target="UKR">
      <data key="d0">1348945</data>
    </edge>
    <edge source="LVA" target="GBR">
      <data key="d0">831478</data>
    </edge>
    <edge source="LVA" target="USA">
      <data key="d0">4246958</data>
    </edge>
    <edge source="MUS" target="FRA">
      <data key="d0">9888124</data>
    </edge>
    <edge source="MUS" target="GHA">
      <data key="d0">36351</data>
    </edge>
    <edge source="MUS" target="HKG">
      <data key="d0">33157</data>
    </edge>
    <edge source="MUS" target="JPN">
      <data key="d0">26793</data>
    </edge>
    <edge source="MUS" target="MDG">
      <data key="d0">3270369</data>
    </edge>
    <edge source="MUS" target="MWI">
      <data key="d0">21566</data>
    </edge>
    <edge source="MUS" target="MOZ">
      <data key="d0">21047</data>
    </edge>
    <edge source="MUS" target="NAM">
      <data key="d0">44713</data>
    </edge>
    <edge source="MUS" target="ZAF">
      <data key="d0">750578</data>
    </edge>
    <edge source="MUS" target="ARE">
      <data key="d0">70363</data>
    </edge>
    <edge source="MUS" target="GBR">
      <data key="d0">22098</data>
    </edge>
    <edge source="MUS" target="TZA">
      <data key="d0">20825</data>
    </edge>
    <edge source="OMN" target="DZA">
      <data key="d0">975820</data>
    </edge>
    <edge source="OMN" target="AUS">
      <data key="d0">46562</data>
    </edge>
    <edge source="OMN" target="BWA">
      <data key="d0">190497</data>
    </edge>
    <edge source="OMN" target="BDI">
      <data key="d0">21737</data>
    </edge>
    <edge source="OMN" target="CAN">
      <data key="d0">330505</data>
    </edge>
    <edge source="OMN" target="FRA">
      <data key="d0">30237</data>
    </edge>
    <edge source="OMN" target="JOR">
      <data key="d0">56304</data>
    </edge>
    <edge source="OMN" target="MYS">
      <data key="d0">452640</data>
    </edge>
    <edge source="OMN" target="MUS">
      <data key="d0">533170</data>
    </edge>
    <edge source="OMN" target="MAR">
      <data key="d0">515956</data>
    </edge>
    <edge source="OMN" target="MOZ">
      <data key="d0">34502</data>
    </edge>
    <edge source="OMN" target="NLD">
      <data key="d0">16031</data>
    </edge>
    <edge source="OMN" target="NER">
      <data key="d0">12317</data>
    </edge>
    <edge source="OMN" target="PAK">
      <data key="d0">624697</data>
    </edge>
    <edge source="OMN" target="SAU">
      <data key="d0">14986534</data>
    </edge>
    <edge source="OMN" target="IND">
      <data key="d0">105477</data>
    </edge>
    <edge source="OMN" target="SGP">
      <data key="d0">140910</data>
    </edge>
    <edge source="OMN" target="ZAF">
      <data key="d0">58398</data>
    </edge>
    <edge source="OMN" target="SWE">
      <data key="d0">140882</data>
    </edge>
    <edge source="OMN" target="CHE">
      <data key="d0">86993</data>
    </edge>
    <edge source="OMN" target="ARE">
      <data key="d0">32399485</data>
    </edge>
    <edge source="OMN" target="TUN">
      <data key="d0">15441</data>
    </edge>
    <edge source="OMN" target="TUR">
      <data key="d0">39974</data>
    </edge>
    <edge source="OMN" target="EGY">
      <data key="d0">117412</data>
    </edge>
    <edge source="OMN" target="GBR">
      <data key="d0">2130946</data>
    </edge>
    <edge source="OMN" target="TZA">
      <data key="d0">210814</data>
    </edge>
    <edge source="OMN" target="USA">
      <data key="d0">12518</data>
    </edge>
    <edge source="NZL" target="AZE">
      <data key="d0">213310</data>
    </edge>
    <edge source="NZL" target="AUS">
      <data key="d0">95227482</data>
    </edge>
    <edge source="NZL" target="AUT">
      <data key="d0">45673</data>
    </edge>
    <edge source="NZL" target="CAN">
      <data key="d0">491021</data>
    </edge>
    <edge source="NZL" target="CHL">
      <data key="d0">176472</data>
    </edge>
    <edge source="NZL" target="CHN">
      <data key="d0">972637</data>
    </edge>
    <edge source="NZL" target="CZE">
      <data key="d0">25891</data>
    </edge>
    <edge source="NZL" target="FRA">
      <data key="d0">1690402</data>
    </edge>
    <edge source="NZL" target="DEU">
      <data key="d0">1425601</data>
    </edge>
    <edge source="NZL" target="GRC">
      <data key="d0">265028</data>
    </edge>
    <edge source="NZL" target="HKG">
      <data key="d0">3818742</data>
    </edge>
    <edge source="NZL" target="IDN">
      <data key="d0">157561</data>
    </edge>
    <edge source="NZL" target="IRL">
      <data key="d0">910679</data>
    </edge>
    <edge source="NZL" target="ISR">
      <data key="d0">23186</data>
    </edge>
    <edge source="NZL" target="ITA">
      <data key="d0">57955</data>
    </edge>
    <edge source="NZL" target="JAM">
      <data key="d0">11055</data>
    </edge>
    <edge source="NZL" target="JPN">
      <data key="d0">4195941</data>
    </edge>
    <edge source="NZL" target="KOR">
      <data key="d0">1810334</data>
    </edge>
    <edge source="NZL" target="MYS">
      <data key="d0">956285</data>
    </edge>
    <edge source="NZL" target="NLD">
      <data key="d0">173175</data>
    </edge>
    <edge source="NZL" target="NOR">
      <data key="d0">328604</data>
    </edge>
    <edge source="NZL" target="PHL">
      <data key="d0">428821</data>
    </edge>
    <edge source="NZL" target="POL">
      <data key="d0">56305</data>
    </edge>
    <edge source="NZL" target="RUS">
      <data key="d0">139844</data>
    </edge>
    <edge source="NZL" target="IND">
      <data key="d0">31383</data>
    </edge>
    <edge source="NZL" target="SGP">
      <data key="d0">1710777</data>
    </edge>
    <edge source="NZL" target="VNM">
      <data key="d0">14073</data>
    </edge>
    <edge source="NZL" target="SVN">
      <data key="d0">42459</data>
    </edge>
    <edge source="NZL" target="ZAF">
      <data key="d0">78573</data>
    </edge>
    <edge source="NZL" target="ESP">
      <data key="d0">305912</data>
    </edge>
    <edge source="NZL" target="CHE">
      <data key="d0">1398419</data>
    </edge>
    <edge source="NZL" target="THA">
      <data key="d0">379166</data>
    </edge>
    <edge source="NZL" target="ARE">
      <data key="d0">521113</data>
    </edge>
    <edge source="NZL" target="TUR">
      <data key="d0">15922</data>
    </edge>
    <edge source="NZL" target="UKR">
      <data key="d0">26513</data>
    </edge>
    <edge source="NZL" target="GBR">
      <data key="d0">3850138</data>
    </edge>
    <edge source="NZL" target="USA">
      <data key="d0">6105570</data>
    </edge>
    <edge source="NOR" target="AUS">
      <data key="d0">219485</data>
    </edge>
    <edge source="NOR" target="AUT">
      <data key="d0">48426</data>
    </edge>
    <edge source="NOR" target="BEL">
      <data key="d0">966482</data>
    </edge>
    <edge source="NOR" target="BRA">
      <data key="d0">2139523</data>
    </edge>
    <edge source="NOR" target="BGR">
      <data key="d0">79797</data>
    </edge>
    <edge source="NOR" target="BLR">
      <data key="d0">33720</data>
    </edge>
    <edge source="NOR" target="CAN">
      <data key="d0">186999</data>
    </edge>
    <edge source="NOR" target="CHL">
      <data key="d0">10159</data>
    </edge>
    <edge source="NOR" target="CHN">
      <data key="d0">1961399</data>
    </edge>
    <edge source="NOR" target="CZE">
      <data key="d0">121805</data>
    </edge>
    <edge source="NOR" target="DNK">
      <data key="d0">11385763</data>
    </edge>
    <edge source="NOR" target="EST">
      <data key="d0">185644</data>
    </edge>
    <edge source="NOR" target="FIN">
      <data key="d0">3897270</data>
    </edge>
    <edge source="NOR" target="FRA">
      <data key="d0">769663</data>
    </edge>
    <edge source="NOR" target="DEU">
      <data key="d0">5918595</data>
    </edge>
    <edge source="NOR" target="GHA">
      <data key="d0">88727</data>
    </edge>
    <edge source="NOR" target="GRC">
      <data key="d0">916206</data>
    </edge>
    <edge source="NOR" target="HKG">
      <data key="d0">1058321</data>
    </edge>
    <edge source="NOR" target="HUN">
      <data key="d0">1919170</data>
    </edge>
    <edge source="NOR" target="IDN">
      <data key="d0">88556</data>
    </edge>
    <edge source="NOR" target="IRL">
      <data key="d0">1111198</data>
    </edge>
    <edge source="NOR" target="ISR">
      <data key="d0">286131</data>
    </edge>
    <edge source="NOR" target="ITA">
      <data key="d0">498457</data>
    </edge>
    <edge source="NOR" target="JPN">
      <data key="d0">1089093</data>
    </edge>
    <edge source="NOR" target="KAZ">
      <data key="d0">16712</data>
    </edge>
    <edge source="NOR" target="JOR">
      <data key="d0">72402</data>
    </edge>
    <edge source="NOR" target="KOR">
      <data key="d0">3569363</data>
    </edge>
    <edge source="NOR" target="LVA">
      <data key="d0">71609</data>
    </edge>
    <edge source="NOR" target="LTU">
      <data key="d0">116142</data>
    </edge>
    <edge source="NOR" target="MEX">
      <data key="d0">77691</data>
    </edge>
    <edge source="NOR" target="MDA">
      <data key="d0">27138</data>
    </edge>
    <edge source="NOR" target="NLD">
      <data key="d0">14039705</data>
    </edge>
    <edge source="NOR" target="PAK">
      <data key="d0">10381</data>
    </edge>
    <edge source="NOR" target="PAN">
      <data key="d0">402416</data>
    </edge>
    <edge source="NOR" target="POL">
      <data key="d0">1605059</data>
    </edge>
    <edge source="NOR" target="PRT">
      <data key="d0">16171</data>
    </edge>
    <edge source="NOR" target="ROU">
      <data key="d0">39233</data>
    </edge>
    <edge source="NOR" target="RUS">
      <data key="d0">1959135</data>
    </edge>
    <edge source="NOR" target="SAU">
      <data key="d0">207834</data>
    </edge>
    <edge source="NOR" target="IND">
      <data key="d0">15540</data>
    </edge>
    <edge source="NOR" target="SGP">
      <data key="d0">16072326</data>
    </edge>
    <edge source="NOR" target="SVK">
      <data key="d0">40553</data>
    </edge>
    <edge source="NOR" target="VNM">
      <data key="d0">50381</data>
    </edge>
    <edge source="NOR" target="SVN">
      <data key="d0">41703</data>
    </edge>
    <edge source="NOR" target="ZAF">
      <data key="d0">797790</data>
    </edge>
    <edge source="NOR" target="ESP">
      <data key="d0">380028</data>
    </edge>
    <edge source="NOR" target="SWE">
      <data key="d0">36304435</data>
    </edge>
    <edge source="NOR" target="CHE">
      <data key="d0">566100</data>
    </edge>
    <edge source="NOR" target="THA">
      <data key="d0">86886</data>
    </edge>
    <edge source="NOR" target="ARE">
      <data key="d0">2991581</data>
    </edge>
    <edge source="NOR" target="TUN">
      <data key="d0">120954</data>
    </edge>
    <edge source="NOR" target="TUR">
      <data key="d0">219675</data>
    </edge>
    <edge source="NOR" target="UKR">
      <data key="d0">213165</data>
    </edge>
    <edge source="NOR" target="EGY">
      <data key="d0">26368</data>
    </edge>
    <edge source="NOR" target="GBR">
      <data key="d0">5065614</data>
    </edge>
    <edge source="NOR" target="TZA">
      <data key="d0">22169</data>
    </edge>
    <edge source="NOR" target="USA">
      <data key="d0">4651283</data>
    </edge>
    <edge source="PRT" target="DZA">
      <data key="d0">644074</data>
    </edge>
    <edge source="PRT" target="AZE">
      <data key="d0">17420</data>
    </edge>
    <edge source="PRT" target="ARG">
      <data key="d0">16637</data>
    </edge>
    <edge source="PRT" target="AUS">
      <data key="d0">112145</data>
    </edge>
    <edge source="PRT" target="AUT">
      <data key="d0">189754</data>
    </edge>
    <edge source="PRT" target="BEL">
      <data key="d0">5055538</data>
    </edge>
    <edge source="PRT" target="BRA">
      <data key="d0">107684</data>
    </edge>
    <edge source="PRT" target="CAN">
      <data key="d0">1178277</data>
    </edge>
    <edge source="PRT" target="CHL">
      <data key="d0">17820</data>
    </edge>
    <edge source="PRT" target="CHN">
      <data key="d0">139955</data>
    </edge>
    <edge source="PRT" target="CZE">
      <data key="d0">270136</data>
    </edge>
    <edge source="PRT" target="DNK">
      <data key="d0">568310</data>
    </edge>
    <edge source="PRT" target="EST">
      <data key="d0">35487</data>
    </edge>
    <edge source="PRT" target="FIN">
      <data key="d0">555148</data>
    </edge>
    <edge source="PRT" target="FRA">
      <data key="d0">24196466</data>
    </edge>
    <edge source="PRT" target="DEU">
      <data key="d0">21711263</data>
    </edge>
    <edge source="PRT" target="GRC">
      <data key="d0">903650</data>
    </edge>
    <edge source="PRT" target="HKG">
      <data key="d0">115397</data>
    </edge>
    <edge source="PRT" target="HUN">
      <data key="d0">390405</data>
    </edge>
    <edge source="PRT" target="IRL">
      <data key="d0">285823</data>
    </edge>
    <edge source="PRT" target="ISR">
      <data key="d0">155724</data>
    </edge>
    <edge source="PRT" target="ITA">
      <data key="d0">3304547</data>
    </edge>
    <edge source="PRT" target="JPN">
      <data key="d0">115359</data>
    </edge>
    <edge source="PRT" target="KOR">
      <data key="d0">72639</data>
    </edge>
    <edge source="PRT" target="KGZ">
      <data key="d0">17546</data>
    </edge>
    <edge source="PRT" target="LBN">
      <data key="d0">229954</data>
    </edge>
    <edge source="PRT" target="LVA">
      <data key="d0">118868</data>
    </edge>
    <edge source="PRT" target="LTU">
      <data key="d0">2289354</data>
    </edge>
    <edge source="PRT" target="MWI">
      <data key="d0">22155</data>
    </edge>
    <edge source="PRT" target="MEX">
      <data key="d0">155321</data>
    </edge>
    <edge source="PRT" target="MAR">
      <data key="d0">181802</data>
    </edge>
    <edge source="PRT" target="MOZ">
      <data key="d0">3227893</data>
    </edge>
    <edge source="PRT" target="OMN">
      <data key="d0">32082</data>
    </edge>
    <edge source="PRT" target="NLD">
      <data key="d0">9540857</data>
    </edge>
    <edge source="PRT" target="NZL">
      <data key="d0">18538</data>
    </edge>
    <edge source="PRT" target="POL">
      <data key="d0">9642845</data>
    </edge>
    <edge source="PRT" target="ROU">
      <data key="d0">1225118</data>
    </edge>
    <edge source="PRT" target="RUS">
      <data key="d0">1762444</data>
    </edge>
    <edge source="PRT" target="SAU">
      <data key="d0">42892</data>
    </edge>
    <edge source="PRT" target="SEN">
      <data key="d0">28722</data>
    </edge>
    <edge source="PRT" target="IND">
      <data key="d0">20791</data>
    </edge>
    <edge source="PRT" target="SGP">
      <data key="d0">17487</data>
    </edge>
    <edge source="PRT" target="VNM">
      <data key="d0">66890</data>
    </edge>
    <edge source="PRT" target="SVN">
      <data key="d0">421771</data>
    </edge>
    <edge source="PRT" target="ZAF">
      <data key="d0">124815</data>
    </edge>
    <edge source="PRT" target="ESP">
      <data key="d0">137349678</data>
    </edge>
    <edge source="PRT" target="SWE">
      <data key="d0">2106593</data>
    </edge>
    <edge source="PRT" target="CHE">
      <data key="d0">873641</data>
    </edge>
    <edge source="PRT" target="THA">
      <data key="d0">12254</data>
    </edge>
    <edge source="PRT" target="ARE">
      <data key="d0">776627</data>
    </edge>
    <edge source="PRT" target="TUN">
      <data key="d0">26941</data>
    </edge>
    <edge source="PRT" target="TUR">
      <data key="d0">310957</data>
    </edge>
    <edge source="PRT" target="UGA">
      <data key="d0">12288</data>
    </edge>
    <edge source="PRT" target="UKR">
      <data key="d0">226004</data>
    </edge>
    <edge source="PRT" target="GBR">
      <data key="d0">32358882</data>
    </edge>
    <edge source="PRT" target="USA">
      <data key="d0">4248451</data>
    </edge>
    <edge source="ROU" target="ALB">
      <data key="d0">16197945</data>
    </edge>
    <edge source="ROU" target="AUT">
      <data key="d0">6072402</data>
    </edge>
    <edge source="ROU" target="ARM">
      <data key="d0">25444</data>
    </edge>
    <edge source="ROU" target="BEL">
      <data key="d0">393059</data>
    </edge>
    <edge source="ROU" target="BGR">
      <data key="d0">68149024</data>
    </edge>
    <edge source="ROU" target="BLR">
      <data key="d0">715559</data>
    </edge>
    <edge source="ROU" target="CAN">
      <data key="d0">18740</data>
    </edge>
    <edge source="ROU" target="HRV">
      <data key="d0">341339</data>
    </edge>
    <edge source="ROU" target="CZE">
      <data key="d0">6648615</data>
    </edge>
    <edge source="ROU" target="DNK">
      <data key="d0">689889</data>
    </edge>
    <edge source="ROU" target="ETH">
      <data key="d0">36571</data>
    </edge>
    <edge source="ROU" target="EST">
      <data key="d0">21704</data>
    </edge>
    <edge source="ROU" target="FIN">
      <data key="d0">225540</data>
    </edge>
    <edge source="ROU" target="FRA">
      <data key="d0">344836</data>
    </edge>
    <edge source="ROU" target="GEO">
      <data key="d0">95980</data>
    </edge>
    <edge source="ROU" target="DEU">
      <data key="d0">7767082</data>
    </edge>
    <edge source="ROU" target="GRC">
      <data key="d0">23057244</data>
    </edge>
    <edge source="ROU" target="HKG">
      <data key="d0">711940</data>
    </edge>
    <edge source="ROU" target="HUN">
      <data key="d0">22189926</data>
    </edge>
    <edge source="ROU" target="ISR">
      <data key="d0">15612</data>
    </edge>
    <edge source="ROU" target="ITA">
      <data key="d0">1892483</data>
    </edge>
    <edge source="ROU" target="JPN">
      <data key="d0">88121</data>
    </edge>
    <edge source="ROU" target="KAZ">
      <data key="d0">11614195</data>
    </edge>
    <edge source="ROU" target="JOR">
      <data key="d0">28254</data>
    </edge>
    <edge source="ROU" target="LBN">
      <data key="d0">27961</data>
    </edge>
    <edge source="ROU" target="LVA">
      <data key="d0">24942</data>
    </edge>
    <edge source="ROU" target="LTU">
      <data key="d0">92502</data>
    </edge>
    <edge source="ROU" target="MDA">
      <data key="d0">34977717</data>
    </edge>
    <edge source="ROU" target="MAR">
      <data key="d0">19867</data>
    </edge>
    <edge source="ROU" target="NLD">
      <data key="d0">832363</data>
    </edge>
    <edge source="ROU" target="POL">
      <data key="d0">11289237</data>
    </edge>
    <edge source="ROU" target="PRT">
      <data key="d0">135138</data>
    </edge>
    <edge source="ROU" target="RUS">
      <data key="d0">71672510</data>
    </edge>
    <edge source="ROU" target="SAU">
      <data key="d0">12379</data>
    </edge>
    <edge source="ROU" target="SRB">
      <data key="d0">51503854</data>
    </edge>
    <edge source="ROU" target="IND">
      <data key="d0">33131</data>
    </edge>
    <edge source="ROU" target="SVK">
      <data key="d0">8448680</data>
    </edge>
    <edge source="ROU" target="SVN">
      <data key="d0">1104842</data>
    </edge>
    <edge source="ROU" target="ZAF">
      <data key="d0">5010110</data>
    </edge>
    <edge source="ROU" target="ESP">
      <data key="d0">708479</data>
    </edge>
    <edge source="ROU" target="SWE">
      <data key="d0">163003</data>
    </edge>
    <edge source="ROU" target="CHE">
      <data key="d0">4468431</data>
    </edge>
    <edge source="ROU" target="ARE">
      <data key="d0">22338</data>
    </edge>
    <edge source="ROU" target="TUR">
      <data key="d0">69583734</data>
    </edge>
    <edge source="ROU" target="UGA">
      <data key="d0">75639</data>
    </edge>
    <edge source="ROU" target="UKR">
      <data key="d0">24815227</data>
    </edge>
    <edge source="ROU" target="MKD">
      <data key="d0">13587882</data>
    </edge>
    <edge source="ROU" target="EGY">
      <data key="d0">29516</data>
    </edge>
    <edge source="ROU" target="GBR">
      <data key="d0">9297541</data>
    </edge>
    <edge source="ROU" target="USA">
      <data key="d0">47317</data>
    </edge>
    <edge source="SVK" target="DZA">
      <data key="d0">20148</data>
    </edge>
    <edge source="SVK" target="AZE">
      <data key="d0">23514</data>
    </edge>
    <edge source="SVK" target="ARG">
      <data key="d0">112397</data>
    </edge>
    <edge source="SVK" target="AUS">
      <data key="d0">122708</data>
    </edge>
    <edge source="SVK" target="AUT">
      <data key="d0">3864238</data>
    </edge>
    <edge source="SVK" target="ARM">
      <data key="d0">27329</data>
    </edge>
    <edge source="SVK" target="BEL">
      <data key="d0">27625391</data>
    </edge>
    <edge source="SVK" target="BGR">
      <data key="d0">1059875</data>
    </edge>
    <edge source="SVK" target="BLR">
      <data key="d0">447763</data>
    </edge>
    <edge source="SVK" target="CHN">
      <data key="d0">60129</data>
    </edge>
    <edge source="SVK" target="HRV">
      <data key="d0">2165801</data>
    </edge>
    <edge source="SVK" target="CZE">
      <data key="d0">47901117</data>
    </edge>
    <edge source="SVK" target="DNK">
      <data key="d0">3133767</data>
    </edge>
    <edge source="SVK" target="EST">
      <data key="d0">96194</data>
    </edge>
    <edge source="SVK" target="FRA">
      <data key="d0">18483045</data>
    </edge>
    <edge source="SVK" target="GEO">
      <data key="d0">71649</data>
    </edge>
    <edge source="SVK" target="DEU">
      <data key="d0">63989947</data>
    </edge>
    <edge source="SVK" target="GRC">
      <data key="d0">22116680</data>
    </edge>
    <edge source="SVK" target="HUN">
      <data key="d0">74303379</data>
    </edge>
    <edge source="SVK" target="IRL">
      <data key="d0">287212</data>
    </edge>
    <edge source="SVK" target="ISR">
      <data key="d0">519936</data>
    </edge>
    <edge source="SVK" target="ITA">
      <data key="d0">28719973</data>
    </edge>
    <edge source="SVK" target="KAZ">
      <data key="d0">54250</data>
    </edge>
    <edge source="SVK" target="KOR">
      <data key="d0">12435</data>
    </edge>
    <edge source="SVK" target="LVA">
      <data key="d0">39691</data>
    </edge>
    <edge source="SVK" target="LTU">
      <data key="d0">101526</data>
    </edge>
    <edge source="SVK" target="MDA">
      <data key="d0">80223</data>
    </edge>
    <edge source="SVK" target="NLD">
      <data key="d0">2303455</data>
    </edge>
    <edge source="SVK" target="NOR">
      <data key="d0">52359</data>
    </edge>
    <edge source="SVK" target="PAK">
      <data key="d0">54788</data>
    </edge>
    <edge source="SVK" target="PER">
      <data key="d0">38077</data>
    </edge>
    <edge source="SVK" target="PHL">
      <data key="d0">111825</data>
    </edge>
    <edge source="SVK" target="POL">
      <data key="d0">26939014</data>
    </edge>
    <edge source="SVK" target="PRT">
      <data key="d0">1302248</data>
    </edge>
    <edge source="SVK" target="ROU">
      <data key="d0">10428443</data>
    </edge>
    <edge source="SVK" target="RUS">
      <data key="d0">2119635</data>
    </edge>
    <edge source="SVK" target="SEN">
      <data key="d0">53571</data>
    </edge>
    <edge source="SVK" target="SRB">
      <data key="d0">394377</data>
    </edge>
    <edge source="SVK" target="IND">
      <data key="d0">550830</data>
    </edge>
    <edge source="SVK" target="VNM">
      <data key="d0">154488</data>
    </edge>
    <edge source="SVK" target="SVN">
      <data key="d0">2224339</data>
    </edge>
    <edge source="SVK" target="ESP">
      <data key="d0">5294015</data>
    </edge>
    <edge source="SVK" target="SWE">
      <data key="d0">2870672</data>
    </edge>
    <edge source="SVK" target="CHE">
      <data key="d0">1232563</data>
    </edge>
    <edge source="SVK" target="ARE">
      <data key="d0">4087453</data>
    </edge>
    <edge source="SVK" target="TUN">
      <data key="d0">12742</data>
    </edge>
    <edge source="SVK" target="TUR">
      <data key="d0">4377312</data>
    </edge>
    <edge source="SVK" target="UKR">
      <data key="d0">3559468</data>
    </edge>
    <edge source="SVK" target="MKD">
      <data key="d0">85256</data>
    </edge>
    <edge source="SVK" target="EGY">
      <data key="d0">38212</data>
    </edge>
    <edge source="SVK" target="GBR">
      <data key="d0">12559384</data>
    </edge>
    <edge source="SVK" target="USA">
      <data key="d0">1138315</data>
    </edge>
    <edge source="VNM" target="DZA">
      <data key="d0">40892</data>
    </edge>
    <edge source="VNM" target="ARG">
      <data key="d0">30870</data>
    </edge>
    <edge source="VNM" target="AUS">
      <data key="d0">5344131</data>
    </edge>
    <edge source="VNM" target="BEL">
      <data key="d0">352190</data>
    </edge>
    <edge source="VNM" target="KHM">
      <data key="d0">51905069</data>
    </edge>
    <edge source="VNM" target="CMR">
      <data key="d0">68591</data>
    </edge>
    <edge source="VNM" target="CAN">
      <data key="d0">44751</data>
    </edge>
    <edge source="VNM" target="LKA">
      <data key="d0">367642</data>
    </edge>
    <edge source="VNM" target="CHN">
      <data key="d0">22610692</data>
    </edge>
    <edge source="VNM" target="BEN">
      <data key="d0">53785</data>
    </edge>
    <edge source="VNM" target="DNK">
      <data key="d0">105803</data>
    </edge>
    <edge source="VNM" target="FRA">
      <data key="d0">1168869</data>
    </edge>
    <edge source="VNM" target="DEU">
      <data key="d0">941476</data>
    </edge>
    <edge source="VNM" target="GHA">
      <data key="d0">12003902</data>
    </edge>
    <edge source="VNM" target="HKG">
      <data key="d0">8086823</data>
    </edge>
    <edge source="VNM" target="IDN">
      <data key="d0">4517497</data>
    </edge>
    <edge source="VNM" target="IRL">
      <data key="d0">19416</data>
    </edge>
    <edge source="VNM" target="ISR">
      <data key="d0">18231</data>
    </edge>
    <edge source="VNM" target="ITA">
      <data key="d0">183701</data>
    </edge>
    <edge source="VNM" target="JPN">
      <data key="d0">61028018</data>
    </edge>
    <edge source="VNM" target="JOR">
      <data key="d0">20160</data>
    </edge>
    <edge source="VNM" target="KOR">
      <data key="d0">14095480</data>
    </edge>
    <edge source="VNM" target="LBN">
      <data key="d0">17743</data>
    </edge>
    <edge source="VNM" target="MYS">
      <data key="d0">21959779</data>
    </edge>
    <edge source="VNM" target="MUS">
      <data key="d0">484045</data>
    </edge>
    <edge source="VNM" target="MEX">
      <data key="d0">2265000</data>
    </edge>
    <edge source="VNM" target="MOZ">
      <data key="d0">192724</data>
    </edge>
    <edge source="VNM" target="NLD">
      <data key="d0">101852</data>
    </edge>
    <edge source="VNM" target="NZL">
      <data key="d0">2197528</data>
    </edge>
    <edge source="VNM" target="PAK">
      <data key="d0">1843634</data>
    </edge>
    <edge source="VNM" target="PHL">
      <data key="d0">50717173</data>
    </edge>
    <edge source="VNM" target="POL">
      <data key="d0">247725</data>
    </edge>
    <edge source="VNM" target="ROU">
      <data key="d0">33766</data>
    </edge>
    <edge source="VNM" target="RUS">
      <data key="d0">114445</data>
    </edge>
    <edge source="VNM" target="SAU">
      <data key="d0">324720</data>
    </edge>
    <edge source="VNM" target="IND">
      <data key="d0">26448975</data>
    </edge>
    <edge source="VNM" target="SGP">
      <data key="d0">14441726</data>
    </edge>
    <edge source="VNM" target="ZAF">
      <data key="d0">20823795</data>
    </edge>
    <edge source="VNM" target="ESP">
      <data key="d0">214324</data>
    </edge>
    <edge source="VNM" target="SWE">
      <data key="d0">149861</data>
    </edge>
    <edge source="VNM" target="THA">
      <data key="d0">14886356</data>
    </edge>
    <edge source="VNM" target="TGO">
      <data key="d0">167108</data>
    </edge>
    <edge source="VNM" target="ARE">
      <data key="d0">742132</data>
    </edge>
    <edge source="VNM" target="EGY">
      <data key="d0">504715</data>
    </edge>
    <edge source="VNM" target="GBR">
      <data key="d0">481466</data>
    </edge>
    <edge source="VNM" target="USA">
      <data key="d0">9670225</data>
    </edge>
    <edge source="SWE" target="ALB">
      <data key="d0">15941</data>
    </edge>
    <edge source="SWE" target="DZA">
      <data key="d0">25831</data>
    </edge>
    <edge source="SWE" target="AZE">
      <data key="d0">780531</data>
    </edge>
    <edge source="SWE" target="ARG">
      <data key="d0">331076</data>
    </edge>
    <edge source="SWE" target="AUS">
      <data key="d0">2816437</data>
    </edge>
    <edge source="SWE" target="AUT">
      <data key="d0">6412078</data>
    </edge>
    <edge source="SWE" target="BEL">
      <data key="d0">26123007</data>
    </edge>
    <edge source="SWE" target="BRA">
      <data key="d0">8644298</data>
    </edge>
    <edge source="SWE" target="BGR">
      <data key="d0">280596</data>
    </edge>
    <edge source="SWE" target="BLR">
      <data key="d0">651968</data>
    </edge>
    <edge source="SWE" target="CMR">
      <data key="d0">41477</data>
    </edge>
    <edge source="SWE" target="CAN">
      <data key="d0">2118269</data>
    </edge>
    <edge source="SWE" target="LKA">
      <data key="d0">183620</data>
    </edge>
    <edge source="SWE" target="CHL">
      <data key="d0">127678</data>
    </edge>
    <edge source="SWE" target="CHN">
      <data key="d0">6097238</data>
    </edge>
    <edge source="SWE" target="COL">
      <data key="d0">145095</data>
    </edge>
    <edge source="SWE" target="CRI">
      <data key="d0">63175</data>
    </edge>
    <edge source="SWE" target="HRV">
      <data key="d0">213879</data>
    </edge>
    <edge source="SWE" target="CZE">
      <data key="d0">2232958</data>
    </edge>
    <edge source="SWE" target="DNK">
      <data key="d0">112828867</data>
    </edge>
    <edge source="SWE" target="EST">
      <data key="d0">4406283</data>
    </edge>
    <edge source="SWE" target="FIN">
      <data key="d0">124137127</data>
    </edge>
    <edge source="SWE" target="FRA">
      <data key="d0">15645907</data>
    </edge>
    <edge source="SWE" target="GEO">
      <data key="d0">19336</data>
    </edge>
    <edge source="SWE" target="DEU">
      <data key="d0">51578548</data>
    </edge>
    <edge source="SWE" target="GRC">
      <data key="d0">3730994</data>
    </edge>
    <edge source="SWE" target="HKG">
      <data key="d0">1387628</data>
    </edge>
    <edge source="SWE" target="HUN">
      <data key="d0">9382319</data>
    </edge>
    <edge source="SWE" target="IDN">
      <data key="d0">263178</data>
    </edge>
    <edge source="SWE" target="IRL">
      <data key="d0">2277387</data>
    </edge>
    <edge source="SWE" target="ISR">
      <data key="d0">2145281</data>
    </edge>
    <edge source="SWE" target="ITA">
      <data key="d0">14611201</data>
    </edge>
    <edge source="SWE" target="CIV">
      <data key="d0">113212</data>
    </edge>
    <edge source="SWE" target="JPN">
      <data key="d0">2246685</data>
    </edge>
    <edge source="SWE" target="KAZ">
      <data key="d0">336095</data>
    </edge>
    <edge source="SWE" target="JOR">
      <data key="d0">167826</data>
    </edge>
    <edge source="SWE" target="KOR">
      <data key="d0">14788474</data>
    </edge>
    <edge source="SWE" target="KGZ">
      <data key="d0">69669</data>
    </edge>
    <edge source="SWE" target="LBN">
      <data key="d0">64355</data>
    </edge>
    <edge source="SWE" target="LVA">
      <data key="d0">1156332</data>
    </edge>
    <edge source="SWE" target="LTU">
      <data key="d0">2111332</data>
    </edge>
    <edge source="SWE" target="MYS">
      <data key="d0">81478</data>
    </edge>
    <edge source="SWE" target="MEX">
      <data key="d0">3434899</data>
    </edge>
    <edge source="SWE" target="MDA">
      <data key="d0">24355</data>
    </edge>
    <edge source="SWE" target="MAR">
      <data key="d0">157494</data>
    </edge>
    <edge source="SWE" target="OMN">
      <data key="d0">58894</data>
    </edge>
    <edge source="SWE" target="NLD">
      <data key="d0">29232734</data>
    </edge>
    <edge source="SWE" target="NZL">
      <data key="d0">286648</data>
    </edge>
    <edge source="SWE" target="NOR">
      <data key="d0">254709210</data>
    </edge>
    <edge source="SWE" target="PAK">
      <data key="d0">249304</data>
    </edge>
    <edge source="SWE" target="PAN">
      <data key="d0">203251</data>
    </edge>
    <edge source="SWE" target="PHL">
      <data key="d0">55056</data>
    </edge>
    <edge source="SWE" target="POL">
      <data key="d0">91718649</data>
    </edge>
    <edge source="SWE" target="PRT">
      <data key="d0">1821732</data>
    </edge>
    <edge source="SWE" target="ROU">
      <data key="d0">139929</data>
    </edge>
    <edge source="SWE" target="RUS">
      <data key="d0">21541370</data>
    </edge>
    <edge source="SWE" target="SAU">
      <data key="d0">1157218</data>
    </edge>
    <edge source="SWE" target="SEN">
      <data key="d0">48119</data>
    </edge>
    <edge source="SWE" target="SRB">
      <data key="d0">127825</data>
    </edge>
    <edge source="SWE" target="IND">
      <data key="d0">2950462</data>
    </edge>
    <edge source="SWE" target="SGP">
      <data key="d0">5319511</data>
    </edge>
    <edge source="SWE" target="SVK">
      <data key="d0">1074559</data>
    </edge>
    <edge source="SWE" target="VNM">
      <data key="d0">21550</data>
    </edge>
    <edge source="SWE" target="SVN">
      <data key="d0">402665</data>
    </edge>
    <edge source="SWE" target="ZAF">
      <data key="d0">3575862</data>
    </edge>
    <edge source="SWE" target="ESP">
      <data key="d0">9819375</data>
    </edge>
    <edge source="SWE" target="CHE">
      <data key="d0">3550031</data>
    </edge>
    <edge source="SWE" target="THA">
      <data key="d0">1749849</data>
    </edge>
    <edge source="SWE" target="ARE">
      <data key="d0">2442113</data>
    </edge>
    <edge source="SWE" target="TUN">
      <data key="d0">184801</data>
    </edge>
    <edge source="SWE" target="TUR">
      <data key="d0">3914909</data>
    </edge>
    <edge source="SWE" target="UKR">
      <data key="d0">1804610</data>
    </edge>
    <edge source="SWE" target="EGY">
      <data key="d0">890497</data>
    </edge>
    <edge source="SWE" target="GBR">
      <data key="d0">29693850</data>
    </edge>
    <edge source="SWE" target="USA">
      <data key="d0">6695035</data>
    </edge>
    <edge source="SWE" target="URY">
      <data key="d0">2095095</data>
    </edge>
    <edge source="TZA" target="BDI">
      <data key="d0">1662683</data>
    </edge>
    <edge source="TZA" target="MWI">
      <data key="d0">3259101</data>
    </edge>
    <edge source="TZA" target="MOZ">
      <data key="d0">479242</data>
    </edge>
    <edge source="TZA" target="IND">
      <data key="d0">414069</data>
    </edge>
    <edge source="TZA" target="ZAF">
      <data key="d0">756804</data>
    </edge>
    <edge source="TZA" target="ZWE">
      <data key="d0">732685</data>
    </edge>
    <edge source="TZA" target="SWE">
      <data key="d0">11120</data>
    </edge>
    <edge source="TZA" target="CHE">
      <data key="d0">14625</data>
    </edge>
    <edge source="TZA" target="THA">
      <data key="d0">5074859</data>
    </edge>
    <edge source="TZA" target="UGA">
      <data key="d0">370328</data>
    </edge>
    <edge source="TZA" target="GBR">
      <data key="d0">265004</data>
    </edge>
    <edge source="TZA" target="USA">
      <data key="d0">75050</data>
    </edge>
    <edge source="BFA" target="FRA">
      <data key="d0">28309</data>
    </edge>
    <edge source="BFA" target="CIV">
      <data key="d0">36635</data>
    </edge>
    <edge source="BFA" target="NER">
      <data key="d0">33600</data>
    </edge>
    <edge source="BFA" target="TGO">
      <data key="d0">40355</data>
    </edge>
    <edge source="BGR" target="ALB">
      <data key="d0">1905166</data>
    </edge>
    <edge source="BGR" target="DZA">
      <data key="d0">320441</data>
    </edge>
    <edge source="BGR" target="AZE">
      <data key="d0">2567017</data>
    </edge>
    <edge source="BGR" target="AUS">
      <data key="d0">691046</data>
    </edge>
    <edge source="BGR" target="AUT">
      <data key="d0">356704</data>
    </edge>
    <edge source="BGR" target="ARM">
      <data key="d0">3935960</data>
    </edge>
    <edge source="BGR" target="BEL">
      <data key="d0">1564236</data>
    </edge>
    <edge source="BGR" target="BRA">
      <data key="d0">21663</data>
    </edge>
    <edge source="BGR" target="BLR">
      <data key="d0">661179</data>
    </edge>
    <edge source="BGR" target="CMR">
      <data key="d0">12593</data>
    </edge>
    <edge source="BGR" target="CAN">
      <data key="d0">290126</data>
    </edge>
    <edge source="BGR" target="CHL">
      <data key="d0">143461</data>
    </edge>
    <edge source="BGR" target="CHN">
      <data key="d0">797428</data>
    </edge>
    <edge source="BGR" target="HRV">
      <data key="d0">473766</data>
    </edge>
    <edge source="BGR" target="CZE">
      <data key="d0">1185855</data>
    </edge>
    <edge source="BGR" target="DNK">
      <data key="d0">2558302</data>
    </edge>
    <edge source="BGR" target="EST">
      <data key="d0">92636</data>
    </edge>
    <edge source="BGR" target="FIN">
      <data key="d0">106740</data>
    </edge>
    <edge source="BGR" target="FRA">
      <data key="d0">22760577</data>
    </edge>
    <edge source="BGR" target="GEO">
      <data key="d0">3800005</data>
    </edge>
    <edge source="BGR" target="PSE">
      <data key="d0">29459</data>
    </edge>
    <edge source="BGR" target="DEU">
      <data key="d0">10144607</data>
    </edge>
    <edge source="BGR" target="GRC">
      <data key="d0">15416818</data>
    </edge>
    <edge source="BGR" target="HKG">
      <data key="d0">886528</data>
    </edge>
    <edge source="BGR" target="HUN">
      <data key="d0">2464326</data>
    </edge>
    <edge source="BGR" target="IRL">
      <data key="d0">78058</data>
    </edge>
    <edge source="BGR" target="ISR">
      <data key="d0">1064239</data>
    </edge>
    <edge source="BGR" target="ITA">
      <data key="d0">7983139</data>
    </edge>
    <edge source="BGR" target="JPN">
      <data key="d0">5675390</data>
    </edge>
    <edge source="BGR" target="KAZ">
      <data key="d0">1303649</data>
    </edge>
    <edge source="BGR" target="JOR">
      <data key="d0">69534</data>
    </edge>
    <edge source="BGR" target="KOR">
      <data key="d0">220663</data>
    </edge>
    <edge source="BGR" target="KGZ">
      <data key="d0">968367</data>
    </edge>
    <edge source="BGR" target="LBN">
      <data key="d0">361985</data>
    </edge>
    <edge source="BGR" target="LVA">
      <data key="d0">965649</data>
    </edge>
    <edge source="BGR" target="LTU">
      <data key="d0">1540616</data>
    </edge>
    <edge source="BGR" target="MYS">
      <data key="d0">248989</data>
    </edge>
    <edge source="BGR" target="MRT">
      <data key="d0">24954</data>
    </edge>
    <edge source="BGR" target="MEX">
      <data key="d0">45002</data>
    </edge>
    <edge source="BGR" target="MDA">
      <data key="d0">4043008</data>
    </edge>
    <edge source="BGR" target="MAR">
      <data key="d0">252023</data>
    </edge>
    <edge source="BGR" target="OMN">
      <data key="d0">148189</data>
    </edge>
    <edge source="BGR" target="NLD">
      <data key="d0">5670486</data>
    </edge>
    <edge source="BGR" target="NOR">
      <data key="d0">415119</data>
    </edge>
    <edge source="BGR" target="PAN">
      <data key="d0">51450</data>
    </edge>
    <edge source="BGR" target="PRY">
      <data key="d0">58670</data>
    </edge>
    <edge source="BGR" target="POL">
      <data key="d0">5748754</data>
    </edge>
    <edge source="BGR" target="PRT">
      <data key="d0">661739</data>
    </edge>
    <edge source="BGR" target="ROU">
      <data key="d0">27069161</data>
    </edge>
    <edge source="BGR" target="RUS">
      <data key="d0">17174695</data>
    </edge>
    <edge source="BGR" target="SAU">
      <data key="d0">189610</data>
    </edge>
    <edge source="BGR" target="SRB">
      <data key="d0">10656445</data>
    </edge>
    <edge source="BGR" target="IND">
      <data key="d0">976708</data>
    </edge>
    <edge source="BGR" target="SGP">
      <data key="d0">280653</data>
    </edge>
    <edge source="BGR" target="SVK">
      <data key="d0">702253</data>
    </edge>
    <edge source="BGR" target="VNM">
      <data key="d0">11780</data>
    </edge>
    <edge source="BGR" target="SVN">
      <data key="d0">128594</data>
    </edge>
    <edge source="BGR" target="ZAF">
      <data key="d0">1200957</data>
    </edge>
    <edge source="BGR" target="ESP">
      <data key="d0">6607266</data>
    </edge>
    <edge source="BGR" target="SWE">
      <data key="d0">665928</data>
    </edge>
    <edge source="BGR" target="CHE">
      <data key="d0">2954752</data>
    </edge>
    <edge source="BGR" target="THA">
      <data key="d0">50903</data>
    </edge>
    <edge source="BGR" target="ARE">
      <data key="d0">2841330</data>
    </edge>
    <edge source="BGR" target="TUN">
      <data key="d0">74902</data>
    </edge>
    <edge source="BGR" target="TUR">
      <data key="d0">2655966</data>
    </edge>
    <edge source="BGR" target="UKR">
      <data key="d0">10581256</data>
    </edge>
    <edge source="BGR" target="MKD">
      <data key="d0">5049741</data>
    </edge>
    <edge source="BGR" target="EGY">
      <data key="d0">773528</data>
    </edge>
    <edge source="BGR" target="GBR">
      <data key="d0">26339483</data>
    </edge>
    <edge source="BGR" target="USA">
      <data key="d0">3684524</data>
    </edge>
    <edge source="BGR" target="URY">
      <data key="d0">73827</data>
    </edge>
    <edge source="BLR" target="AZE">
      <data key="d0">417700</data>
    </edge>
    <edge source="BLR" target="ARM">
      <data key="d0">130700</data>
    </edge>
    <edge source="BLR" target="CZE">
      <data key="d0">62500</data>
    </edge>
    <edge source="BLR" target="EST">
      <data key="d0">236400</data>
    </edge>
    <edge source="BLR" target="GEO">
      <data key="d0">242400</data>
    </edge>
    <edge source="BLR" target="HUN">
      <data key="d0">32700</data>
    </edge>
    <edge source="BLR" target="KAZ">
      <data key="d0">7287100</data>
    </edge>
    <edge source="BLR" target="KGZ">
      <data key="d0">832900</data>
    </edge>
    <edge source="BLR" target="LVA">
      <data key="d0">938700</data>
    </edge>
    <edge source="BLR" target="LTU">
      <data key="d0">1538700</data>
    </edge>
    <edge source="BLR" target="MDA">
      <data key="d0">1763900</data>
    </edge>
    <edge source="BLR" target="POL">
      <data key="d0">756200</data>
    </edge>
    <edge source="BLR" target="RUS">
      <data key="d0">80676500</data>
    </edge>
    <edge source="BLR" target="SVK">
      <data key="d0">24200</data>
    </edge>
    <edge source="BLR" target="UKR">
      <data key="d0">9415900</data>
    </edge>
    <edge source="BLR" target="GBR">
      <data key="d0">123800</data>
    </edge>
    <edge source="BLR" target="USA">
      <data key="d0">53400</data>
    </edge>
    <edge source="HRV" target="ALB">
      <data key="d0">3808183</data>
    </edge>
    <edge source="HRV" target="AZE">
      <data key="d0">313282</data>
    </edge>
    <edge source="HRV" target="AUS">
      <data key="d0">27456</data>
    </edge>
    <edge source="HRV" target="AUT">
      <data key="d0">484400</data>
    </edge>
    <edge source="HRV" target="ARM">
[truncated: 13,817 more chars]
