# Supplementary material for: Core-periphery structure in sectoral international trade networks: A new approach to an old theory
Source: PLoS One. 2020 Apr 2;15(4):e0229547. doi: 10.1371/journal.pone.0229547 (PMC7117750; doi:10.1371/journal.pone.0229547)
Supplement: S8 File — (ZIP) [file pone.0229547.s008.zip › S8_File/Networks 2012/56-FERTILIZER,EXCEPT GRP272.graphml]

<?xml version='1.0' encoding='utf-8'?>
<graphml xmlns="http://graphml.graphdrawing.org/xmlns" xmlns:xsi="http://www.w3.org/2001/XMLSchema-instance" xsi:schemaLocation="http://graphml.graphdrawing.org/xmlns http://graphml.graphdrawing.org/xmlns/1.0/graphml.xsd">
  <key attr.name="weight" attr.type="long" for="edge" id="d0" />
  <graph edgedefault="directed">
    <node id="ALB" />
    <node id="SRB" />
    <node id="DZA" />
    <node id="ESP" />
    <node id="TUN" />
    <node id="TUR" />
    <node id="ARG" />
    <node id="BOL" />
    <node id="BRA" />
    <node id="CHL" />
    <node id="PRY" />
    <node id="USA" />
    <node id="URY" />
    <node id="AUS" />
    <node id="BEL" />
    <node id="BGR" />
    <node id="CAN" />
    <node id="CHN" />
    <node id="CRI" />
    <node id="HRV" />
    <node id="ECU" />
    <node id="DEU" />
    <node id="GHA" />
    <node id="GRC" />
    <node id="HKG" />
    <node id="IDN" />
    <node id="ISR" />
    <node id="ITA" />
    <node id="JPN" />
    <node id="JOR" />
    <node id="KOR" />
    <node id="MYS" />
    <node id="MUS" />
    <node id="MEX" />
    <node id="NZL" />
    <node id="NOR" />
    <node id="PAK" />
    <node id="PAN" />
    <node id="PER" />
    <node id="PHL" />
    <node id="SAU" />
    <node id="IND" />
    <node id="SGP" />
    <node id="VNM" />
    <node id="ZAF" />
    <node id="THA" />
    <node id="ARE" />
    <node id="GBR" />
    <node id="AUT" />
    <node id="CZE" />
    <node id="FRA" />
    <node id="HUN" />
    <node id="NLD" />
    <node id="POL" />
    <node id="ROU" />
    <node id="SVK" />
    <node id="SVN" />
    <node id="CHE" />
    <node id="MKD" />
    <node id="AZE" />
    <node id="GEO" />
    <node id="BLR" />
    <node id="CMR" />
    <node id="LKA" />
    <node id="COL" />
    <node id="DNK" />
    <node id="SLV" />
    <node id="EST" />
    <node id="GTM" />
    <node id="HND" />
    <node id="IRL" />
    <node id="CIV" />
    <node id="LVA" />
    <node id="LTU" />
    <node id="MDG" />
    <node id="MWI" />
    <node id="MDA" />
    <node id="MAR" />
    <node id="MOZ" />
    <node id="OMN" />
    <node id="NER" />
    <node id="PRT" />
    <node id="RUS" />
    <node id="SEN" />
    <node id="ZWE" />
    <node id="SWE" />
    <node id="UKR" />
    <node id="TZA" />
    <node id="ARM" />
    <node id="BEN" />
    <node id="ETH" />
    <node id="FIN" />
    <node id="GMB" />
    <node id="JAM" />
    <node id="KAZ" />
    <node id="KGZ" />
    <node id="LBN" />
    <node id="MRT" />
    <node id="NAM" />
    <node id="NIC" />
    <node id="TGO" />
    <node id="UGA" />
    <node id="EGY" />
    <node id="BFA" />
    <node id="BWA" />
    <node id="KHM" />
    <node id="CAF" />
    <node id="PSE" />
    <node id="BDI" />
    <edge source="ALB" target="SRB">
      <data key="d0">226142</data>
    </edge>
    <edge source="SRB" target="ALB">
      <data key="d0">537476</data>
    </edge>
    <edge source="SRB" target="AUT">
      <data key="d0">289526</data>
    </edge>
    <edge source="SRB" target="BGR">
      <data key="d0">7896699</data>
    </edge>
    <edge source="SRB" target="HRV">
      <data key="d0">5745635</data>
    </edge>
    <edge source="SRB" target="GRC">
      <data key="d0">465571</data>
    </edge>
    <edge source="SRB" target="HUN">
      <data key="d0">9227765</data>
    </edge>
    <edge source="SRB" target="ITA">
      <data key="d0">1477151</data>
    </edge>
    <edge source="SRB" target="ROU">
      <data key="d0">808839</data>
    </edge>
    <edge source="SRB" target="SVK">
      <data key="d0">938575</data>
    </edge>
    <edge source="SRB" target="SVN">
      <data key="d0">2563924</data>
    </edge>
    <edge source="SRB" target="MKD">
      <data key="d0">8855840</data>
    </edge>
    <edge source="DZA" target="ESP">
      <data key="d0">923981</data>
    </edge>
    <edge source="DZA" target="TUN">
      <data key="d0">24597</data>
    </edge>
    <edge source="DZA" target="TUR">
      <data key="d0">8413785</data>
    </edge>
    <edge source="ESP" target="ALB">
      <data key="d0">137827</data>
    </edge>
    <edge source="ESP" target="DZA">
      <data key="d0">16089096</data>
    </edge>
    <edge source="ESP" target="AZE">
      <data key="d0">44712</data>
    </edge>
    <edge source="ESP" target="ARG">
      <data key="d0">5699520</data>
    </edge>
    <edge source="ESP" target="AUS">
      <data key="d0">765239</data>
    </edge>
    <edge source="ESP" target="AUT">
      <data key="d0">11377</data>
    </edge>
    <edge source="ESP" target="BEL">
      <data key="d0">5208650</data>
    </edge>
    <edge source="ESP" target="BOL">
      <data key="d0">1510301</data>
    </edge>
    <edge source="ESP" target="BRA">
      <data key="d0">77710240</data>
    </edge>
    <edge source="ESP" target="BGR">
      <data key="d0">993480</data>
    </edge>
    <edge source="ESP" target="BLR">
      <data key="d0">720050</data>
    </edge>
    <edge source="ESP" target="KHM">
      <data key="d0">197371</data>
    </edge>
    <edge source="ESP" target="CMR">
      <data key="d0">571236</data>
    </edge>
    <edge source="ESP" target="LKA">
      <data key="d0">38689</data>
    </edge>
    <edge source="ESP" target="CHL">
      <data key="d0">22837937</data>
    </edge>
    <edge source="ESP" target="CHN">
      <data key="d0">1537192</data>
    </edge>
    <edge source="ESP" target="COL">
      <data key="d0">4339105</data>
    </edge>
    <edge source="ESP" target="CRI">
      <data key="d0">3476621</data>
    </edge>
    <edge source="ESP" target="HRV">
      <data key="d0">21768</data>
    </edge>
    <edge source="ESP" target="CZE">
      <data key="d0">155949</data>
    </edge>
    <edge source="ESP" target="DNK">
      <data key="d0">4989728</data>
    </edge>
    <edge source="ESP" target="ECU">
      <data key="d0">10474765</data>
    </edge>
    <edge source="ESP" target="SLV">
      <data key="d0">1033778</data>
    </edge>
    <edge source="ESP" target="ETH">
      <data key="d0">277195</data>
    </edge>
    <edge source="ESP" target="EST">
      <data key="d0">79382</data>
    </edge>
    <edge source="ESP" target="FIN">
      <data key="d0">167912</data>
    </edge>
    <edge source="ESP" target="FRA">
      <data key="d0">144652565</data>
    </edge>
    <edge source="ESP" target="GEO">
      <data key="d0">130458</data>
    </edge>
    <edge source="ESP" target="DEU">
      <data key="d0">34122394</data>
    </edge>
    <edge source="ESP" target="GHA">
      <data key="d0">3026438</data>
    </edge>
    <edge source="ESP" target="GRC">
      <data key="d0">11345256</data>
    </edge>
    <edge source="ESP" target="GTM">
      <data key="d0">1129158</data>
    </edge>
    <edge source="ESP" target="HND">
      <data key="d0">1224039</data>
    </edge>
    <edge source="ESP" target="HKG">
      <data key="d0">14547</data>
    </edge>
    <edge source="ESP" target="HUN">
      <data key="d0">4420099</data>
    </edge>
    <edge source="ESP" target="IDN">
      <data key="d0">55641</data>
    </edge>
    <edge source="ESP" target="IRL">
      <data key="d0">44579334</data>
    </edge>
    <edge source="ESP" target="ISR">
      <data key="d0">1173709</data>
    </edge>
    <edge source="ESP" target="ITA">
      <data key="d0">32764798</data>
    </edge>
    <edge source="ESP" target="CIV">
      <data key="d0">2148623</data>
    </edge>
    <edge source="ESP" target="JPN">
      <data key="d0">178834</data>
    </edge>
    <edge source="ESP" target="KAZ">
      <data key="d0">143243</data>
    </edge>
    <edge source="ESP" target="JOR">
      <data key="d0">2598243</data>
    </edge>
    <edge source="ESP" target="KOR">
      <data key="d0">1481687</data>
    </edge>
    <edge source="ESP" target="LBN">
      <data key="d0">4169939</data>
    </edge>
    <edge source="ESP" target="LTU">
      <data key="d0">1160518</data>
    </edge>
    <edge source="ESP" target="MDG">
      <data key="d0">20720</data>
    </edge>
    <edge source="ESP" target="MYS">
      <data key="d0">65869725</data>
    </edge>
    <edge source="ESP" target="MUS">
      <data key="d0">24277</data>
    </edge>
    <edge source="ESP" target="MEX">
      <data key="d0">13084308</data>
    </edge>
    <edge source="ESP" target="MDA">
      <data key="d0">217925</data>
    </edge>
    <edge source="ESP" target="MAR">
      <data key="d0">47093534</data>
    </edge>
    <edge source="ESP" target="MOZ">
      <data key="d0">11134</data>
    </edge>
    <edge source="ESP" target="OMN">
      <data key="d0">523919</data>
    </edge>
    <edge source="ESP" target="NLD">
      <data key="d0">96576639</data>
    </edge>
    <edge source="ESP" target="NZL">
      <data key="d0">42956</data>
    </edge>
    <edge source="ESP" target="NIC">
      <data key="d0">295372</data>
    </edge>
    <edge source="ESP" target="PAK">
      <data key="d0">269472</data>
    </edge>
    <edge source="ESP" target="PAN">
      <data key="d0">829450</data>
    </edge>
    <edge source="ESP" target="PRY">
      <data key="d0">3976087</data>
    </edge>
    <edge source="ESP" target="PER">
      <data key="d0">9823051</data>
    </edge>
    <edge source="ESP" target="PHL">
      <data key="d0">264951</data>
    </edge>
    <edge source="ESP" target="POL">
      <data key="d0">6134624</data>
    </edge>
    <edge source="ESP" target="PRT">
      <data key="d0">126791826</data>
    </edge>
    <edge source="ESP" target="ROU">
      <data key="d0">2595610</data>
    </edge>
    <edge source="ESP" target="RUS">
      <data key="d0">2423853</data>
    </edge>
    <edge source="ESP" target="SAU">
      <data key="d0">5711931</data>
    </edge>
    <edge source="ESP" target="SEN">
      <data key="d0">1872427</data>
    </edge>
    <edge source="ESP" target="SRB">
      <data key="d0">638516</data>
    </edge>
    <edge source="ESP" target="IND">
      <data key="d0">373116</data>
    </edge>
    <edge source="ESP" target="SGP">
      <data key="d0">286512</data>
    </edge>
    <edge source="ESP" target="SVK">
      <data key="d0">155172</data>
    </edge>
    <edge source="ESP" target="VNM">
      <data key="d0">2313695</data>
    </edge>
    <edge source="ESP" target="SVN">
      <data key="d0">92811</data>
    </edge>
    <edge source="ESP" target="ZAF">
      <data key="d0">3893252</data>
    </edge>
    <edge source="ESP" target="SWE">
      <data key="d0">36932</data>
    </edge>
    <edge source="ESP" target="CHE">
      <data key="d0">1603087</data>
    </edge>
    <edge source="ESP" target="THA">
      <data key="d0">2624440</data>
    </edge>
    <edge source="ESP" target="TGO">
      <data key="d0">565192</data>
    </edge>
    <edge source="ESP" target="ARE">
      <data key="d0">1647833</data>
    </edge>
    <edge source="ESP" target="TUN">
      <data key="d0">7188386</data>
    </edge>
    <edge source="ESP" target="TUR">
      <data key="d0">20937245</data>
    </edge>
    <edge source="ESP" target="UGA">
      <data key="d0">42955</data>
    </edge>
    <edge source="ESP" target="UKR">
      <data key="d0">1514412</data>
    </edge>
    <edge source="ESP" target="MKD">
      <data key="d0">36471</data>
    </edge>
    <edge source="ESP" target="EGY">
      <data key="d0">10605190</data>
    </edge>
    <edge source="ESP" target="GBR">
      <data key="d0">53380588</data>
    </edge>
    <edge source="ESP" target="USA">
      <data key="d0">8726839</data>
    </edge>
    <edge source="ESP" target="BFA">
      <data key="d0">13627</data>
    </edge>
    <edge source="ESP" target="URY">
      <data key="d0">9198559</data>
    </edge>
    <edge source="TUN" target="ALB">
      <data key="d0">585694</data>
    </edge>
    <edge source="TUN" target="DZA">
      <data key="d0">11514383</data>
    </edge>
    <edge source="TUN" target="BEL">
      <data key="d0">8655513</data>
    </edge>
    <edge source="TUN" target="BRA">
      <data key="d0">65075516</data>
    </edge>
    <edge source="TUN" target="BGR">
      <data key="d0">3293251</data>
    </edge>
    <edge source="TUN" target="CHN">
      <data key="d0">42534866</data>
    </edge>
    <edge source="TUN" target="ETH">
      <data key="d0">13503</data>
    </edge>
    <edge source="TUN" target="FRA">
      <data key="d0">60709624</data>
    </edge>
    <edge source="TUN" target="GRC">
      <data key="d0">5408642</data>
    </edge>
    <edge source="TUN" target="IRL">
      <data key="d0">4302092</data>
    </edge>
    <edge source="TUN" target="ITA">
      <data key="d0">89853293</data>
    </edge>
    <edge source="TUN" target="LBN">
      <data key="d0">936914</data>
    </edge>
    <edge source="TUN" target="MAR">
      <data key="d0">89474</data>
    </edge>
    <edge source="TUN" target="ROU">
      <data key="d0">18434928</data>
    </edge>
    <edge source="TUN" target="ESP">
      <data key="d0">37738173</data>
    </edge>
    <edge source="TUN" target="TUR">
      <data key="d0">64761899</data>
    </edge>
    <edge source="TUN" target="GBR">
      <data key="d0">16498004</data>
    </edge>
    <edge source="TUN" target="URY">
      <data key="d0">11234040</data>
    </edge>
    <edge source="TUR" target="ALB">
      <data key="d0">1664809</data>
    </edge>
    <edge source="TUR" target="AZE">
      <data key="d0">700727</data>
    </edge>
    <edge source="TUR" target="BEL">
      <data key="d0">173756</data>
    </edge>
    <edge source="TUR" target="BRA">
      <data key="d0">8780865</data>
    </edge>
    <edge source="TUR" target="BGR">
      <data key="d0">1180717</data>
    </edge>
    <edge source="TUR" target="CMR">
      <data key="d0">103500</data>
    </edge>
    <edge source="TUR" target="CAN">
      <data key="d0">64800</data>
    </edge>
    <edge source="TUR" target="CHN">
      <data key="d0">178980</data>
    </edge>
    <edge source="TUR" target="COL">
      <data key="d0">1603200</data>
    </edge>
    <edge source="TUR" target="HRV">
      <data key="d0">4067855</data>
    </edge>
    <edge source="TUR" target="ETH">
      <data key="d0">12300</data>
    </edge>
    <edge source="TUR" target="GEO">
      <data key="d0">184752</data>
    </edge>
    <edge source="TUR" target="DEU">
      <data key="d0">638053</data>
    </edge>
    <edge source="TUR" target="GRC">
      <data key="d0">14210696</data>
    </edge>
    <edge source="TUR" target="IRL">
      <data key="d0">3352900</data>
    </edge>
    <edge source="TUR" target="ISR">
      <data key="d0">472500</data>
    </edge>
    <edge source="TUR" target="ITA">
      <data key="d0">16084959</data>
    </edge>
    <edge source="TUR" target="CIV">
      <data key="d0">103437</data>
    </edge>
    <edge source="TUR" target="KAZ">
      <data key="d0">63158</data>
    </edge>
    <edge source="TUR" target="JOR">
      <data key="d0">374046</data>
    </edge>
    <edge source="TUR" target="KOR">
      <data key="d0">686441</data>
    </edge>
    <edge source="TUR" target="LBN">
      <data key="d0">2461567</data>
    </edge>
    <edge source="TUR" target="MWI">
      <data key="d0">548405</data>
    </edge>
    <edge source="TUR" target="MYS">
      <data key="d0">38091</data>
    </edge>
    <edge source="TUR" target="MUS">
      <data key="d0">421310</data>
    </edge>
    <edge source="TUR" target="MDA">
      <data key="d0">40298</data>
    </edge>
    <edge source="TUR" target="MAR">
      <data key="d0">87244</data>
    </edge>
    <edge source="TUR" target="MOZ">
      <data key="d0">4349759</data>
    </edge>
    <edge source="TUR" target="OMN">
      <data key="d0">124476</data>
    </edge>
    <edge source="TUR" target="NER">
      <data key="d0">8300000</data>
    </edge>
    <edge source="TUR" target="PAK">
      <data key="d0">180719</data>
    </edge>
    <edge source="TUR" target="PER">
      <data key="d0">36777</data>
    </edge>
    <edge source="TUR" target="ROU">
      <data key="d0">24640334</data>
    </edge>
    <edge source="TUR" target="RUS">
      <data key="d0">281501</data>
    </edge>
    <edge source="TUR" target="SAU">
      <data key="d0">748213</data>
    </edge>
    <edge source="TUR" target="SRB">
      <data key="d0">341154</data>
    </edge>
    <edge source="TUR" target="ZAF">
      <data key="d0">1800000</data>
    </edge>
    <edge source="TUR" target="ZWE">
      <data key="d0">132501</data>
    </edge>
    <edge source="TUR" target="ESP">
      <data key="d0">52492</data>
    </edge>
    <edge source="TUR" target="THA">
      <data key="d0">220381</data>
    </edge>
    <edge source="TUR" target="TUN">
      <data key="d0">12247257</data>
    </edge>
    <edge source="TUR" target="UKR">
      <data key="d0">1725102</data>
    </edge>
    <edge source="TUR" target="MKD">
      <data key="d0">93668</data>
    </edge>
    <edge source="TUR" target="EGY">
      <data key="d0">4459731</data>
    </edge>
    <edge source="TUR" target="GBR">
      <data key="d0">61436</data>
    </edge>
    <edge source="TUR" target="TZA">
      <data key="d0">64800</data>
    </edge>
    <edge source="ARG" target="BOL">
      <data key="d0">1802360</data>
    </edge>
    <edge source="ARG" target="BRA">
      <data key="d0">89044622</data>
    </edge>
    <edge source="ARG" target="CHL">
      <data key="d0">17921018</data>
    </edge>
    <edge source="ARG" target="PRY">
      <data key="d0">9392452</data>
    </edge>
    <edge source="ARG" target="ESP">
      <data key="d0">39994</data>
    </edge>
    <edge source="ARG" target="USA">
      <data key="d0">10089210</data>
    </edge>
    <edge source="ARG" target="URY">
      <data key="d0">38749218</data>
    </edge>
    <edge source="BRA" target="ARG">
      <data key="d0">24978458</data>
    </edge>
    <edge source="BRA" target="AUS">
      <data key="d0">200067</data>
    </edge>
    <edge source="BRA" target="BOL">
      <data key="d0">5879302</data>
    </edge>
    <edge source="BRA" target="CHL">
      <data key="d0">368791</data>
    </edge>
    <edge source="BRA" target="CHN">
      <data key="d0">17250</data>
    </edge>
    <edge source="BRA" target="COL">
      <data key="d0">1031901</data>
    </edge>
    <edge source="BRA" target="ECU">
      <data key="d0">40204</data>
    </edge>
    <edge source="BRA" target="JPN">
      <data key="d0">35800</data>
    </edge>
    <edge source="BRA" target="KOR">
      <data key="d0">11200</data>
    </edge>
    <edge source="BRA" target="MYS">
      <data key="d0">92250</data>
    </edge>
    <edge source="BRA" target="MEX">
      <data key="d0">232186</data>
    </edge>
    <edge source="BRA" target="PAN">
      <data key="d0">118892</data>
    </edge>
    <edge source="BRA" target="PRY">
      <data key="d0">282606896</data>
    </edge>
    <edge source="BRA" target="PER">
      <data key="d0">108573</data>
    </edge>
    <edge source="BRA" target="PHL">
      <data key="d0">108000</data>
    </edge>
    <edge source="BRA" target="PRT">
      <data key="d0">90403</data>
    </edge>
    <edge source="BRA" target="SGP">
      <data key="d0">29312</data>
    </edge>
    <edge source="BRA" target="ESP">
      <data key="d0">46101</data>
    </edge>
    <edge source="BRA" target="USA">
      <data key="d0">205843</data>
    </edge>
    <edge source="BRA" target="URY">
      <data key="d0">6795723</data>
    </edge>
    <edge source="CHL" target="ARG">
      <data key="d0">27641756</data>
    </edge>
    <edge source="CHL" target="AUS">
      <data key="d0">3925842</data>
    </edge>
    <edge source="CHL" target="BEL">
      <data key="d0">58830823</data>
    </edge>
    <edge source="CHL" target="BOL">
      <data key="d0">11657606</data>
    </edge>
    <edge source="CHL" target="BRA">
      <data key="d0">256476702</data>
    </edge>
    <edge source="CHL" target="CHN">
      <data key="d0">23692464</data>
    </edge>
    <edge source="CHL" target="COL">
      <data key="d0">24507931</data>
    </edge>
    <edge source="CHL" target="CRI">
      <data key="d0">1525897</data>
    </edge>
    <edge source="CHL" target="ECU">
      <data key="d0">19704127</data>
    </edge>
    <edge source="CHL" target="GTM">
      <data key="d0">4194724</data>
    </edge>
    <edge source="CHL" target="HND">
      <data key="d0">1275012</data>
    </edge>
    <edge source="CHL" target="IDN">
      <data key="d0">6295101</data>
    </edge>
    <edge source="CHL" target="JAM">
      <data key="d0">34707</data>
    </edge>
    <edge source="CHL" target="JPN">
      <data key="d0">13214485</data>
    </edge>
    <edge source="CHL" target="KOR">
      <data key="d0">45873</data>
    </edge>
    <edge source="CHL" target="MYS">
      <data key="d0">2147756</data>
    </edge>
    <edge source="CHL" target="MUS">
      <data key="d0">105503</data>
    </edge>
    <edge source="CHL" target="MEX">
      <data key="d0">138264940</data>
    </edge>
    <edge source="CHL" target="NLD">
      <data key="d0">28100280</data>
    </edge>
    <edge source="CHL" target="NZL">
      <data key="d0">1256297</data>
    </edge>
    <edge source="CHL" target="NIC">
      <data key="d0">819434</data>
    </edge>
    <edge source="CHL" target="PAN">
      <data key="d0">870451</data>
    </edge>
    <edge source="CHL" target="PRY">
      <data key="d0">563330</data>
    </edge>
    <edge source="CHL" target="PER">
      <data key="d0">85598154</data>
    </edge>
    <edge source="CHL" target="PHL">
      <data key="d0">2855863</data>
    </edge>
    <edge source="CHL" target="IND">
      <data key="d0">129812</data>
    </edge>
    <edge source="CHL" target="VNM">
      <data key="d0">4880073</data>
    </edge>
    <edge source="CHL" target="ZAF">
      <data key="d0">61619154</data>
    </edge>
    <edge source="CHL" target="ESP">
      <data key="d0">21393109</data>
    </edge>
    <edge source="CHL" target="THA">
      <data key="d0">12249106</data>
    </edge>
    <edge source="CHL" target="TUR">
      <data key="d0">364500</data>
    </edge>
    <edge source="CHL" target="TZA">
      <data key="d0">237141</data>
    </edge>
    <edge source="CHL" target="USA">
      <data key="d0">31887964</data>
    </edge>
    <edge source="CHL" target="URY">
      <data key="d0">672841</data>
    </edge>
    <edge source="PRY" target="BOL">
      <data key="d0">38029</data>
    </edge>
    <edge source="PRY" target="BRA">
      <data key="d0">171426</data>
    </edge>
    <edge source="PRY" target="ITA">
      <data key="d0">28137</data>
    </edge>
    <edge source="PRY" target="ESP">
      <data key="d0">56275</data>
    </edge>
    <edge source="USA" target="ARG">
      <data key="d0">241398988</data>
    </edge>
    <edge source="USA" target="AUS">
      <data key="d0">366336758</data>
    </edge>
    <edge source="USA" target="AUT">
      <data key="d0">760792</data>
    </edge>
    <edge source="USA" target="BEL">
      <data key="d0">11132995</data>
    </edge>
    <edge source="USA" target="BOL">
      <data key="d0">1338681</data>
    </edge>
    <edge source="USA" target="BRA">
      <data key="d0">991603834</data>
    </edge>
    <edge source="USA" target="BGR">
      <data key="d0">707148</data>
    </edge>
    <edge source="USA" target="KHM">
      <data key="d0">43468</data>
    </edge>
    <edge source="USA" target="CMR">
      <data key="d0">113754</data>
    </edge>
    <edge source="USA" target="CAN">
      <data key="d0">1021996752</data>
    </edge>
    <edge source="USA" target="LKA">
      <data key="d0">53559</data>
    </edge>
    <edge source="USA" target="CHL">
      <data key="d0">67863520</data>
    </edge>
    <edge source="USA" target="CHN">
      <data key="d0">74717432</data>
    </edge>
    <edge source="USA" target="COL">
      <data key="d0">165477997</data>
    </edge>
    <edge source="USA" target="CRI">
      <data key="d0">36613764</data>
    </edge>
    <edge source="USA" target="DNK">
      <data key="d0">518903</data>
    </edge>
    <edge source="USA" target="ECU">
      <data key="d0">43664554</data>
    </edge>
    <edge source="USA" target="SLV">
      <data key="d0">35819035</data>
    </edge>
    <edge source="USA" target="ETH">
      <data key="d0">376165</data>
    </edge>
    <edge source="USA" target="FIN">
      <data key="d0">32547</data>
    </edge>
    <edge source="USA" target="FRA">
      <data key="d0">13542000</data>
    </edge>
    <edge source="USA" target="DEU">
      <data key="d0">2072241</data>
    </edge>
    <edge source="USA" target="GHA">
      <data key="d0">9325016</data>
    </edge>
    <edge source="USA" target="GRC">
      <data key="d0">1024672</data>
    </edge>
    <edge source="USA" target="GTM">
      <data key="d0">61769906</data>
    </edge>
    <edge source="USA" target="HND">
      <data key="d0">54553311</data>
    </edge>
    <edge source="USA" target="HKG">
      <data key="d0">946947</data>
    </edge>
    <edge source="USA" target="HUN">
      <data key="d0">329440</data>
    </edge>
    <edge source="USA" target="IDN">
      <data key="d0">20490818</data>
    </edge>
    <edge source="USA" target="IRL">
      <data key="d0">1652758</data>
    </edge>
    <edge source="USA" target="ISR">
      <data key="d0">487358</data>
    </edge>
    <edge source="USA" target="ITA">
      <data key="d0">3354305</data>
    </edge>
    <edge source="USA" target="CIV">
      <data key="d0">244824</data>
    </edge>
    <edge source="USA" target="JAM">
      <data key="d0">10847818</data>
    </edge>
    <edge source="USA" target="JPN">
      <data key="d0">391379050</data>
    </edge>
    <edge source="USA" target="JOR">
      <data key="d0">1312170</data>
    </edge>
    <edge source="USA" target="KOR">
      <data key="d0">126137184</data>
    </edge>
    <edge source="USA" target="LBN">
      <data key="d0">549841</data>
    </edge>
    <edge source="USA" target="LVA">
      <data key="d0">37308</data>
    </edge>
    <edge source="USA" target="LTU">
      <data key="d0">63320</data>
    </edge>
    <edge source="USA" target="MWI">
      <data key="d0">281394</data>
    </edge>
    <edge source="USA" target="MYS">
      <data key="d0">18381233</data>
    </edge>
    <edge source="USA" target="MUS">
      <data key="d0">32328</data>
    </edge>
    <edge source="USA" target="MEX">
      <data key="d0">412027800</data>
    </edge>
    <edge source="USA" target="MAR">
      <data key="d0">252249</data>
    </edge>
    <edge source="USA" target="OMN">
      <data key="d0">410437</data>
    </edge>
    <edge source="USA" target="NLD">
      <data key="d0">9185329</data>
    </edge>
    <edge source="USA" target="NZL">
      <data key="d0">31284730</data>
    </edge>
    <edge source="USA" target="NIC">
      <data key="d0">15408346</data>
    </edge>
    <edge source="USA" target="NOR">
      <data key="d0">199598</data>
    </edge>
    <edge source="USA" target="PAK">
      <data key="d0">19513658</data>
    </edge>
    <edge source="USA" target="PAN">
      <data key="d0">11147812</data>
    </edge>
    <edge source="USA" target="PRY">
      <data key="d0">383037</data>
    </edge>
    <edge source="USA" target="PER">
      <data key="d0">137094193</data>
    </edge>
    <edge source="USA" target="PHL">
      <data key="d0">7234995</data>
    </edge>
    <edge source="USA" target="POL">
      <data key="d0">581074</data>
    </edge>
    <edge source="USA" target="PRT">
      <data key="d0">1253569</data>
    </edge>
    <edge source="USA" target="ROU">
      <data key="d0">147010</data>
    </edge>
    <edge source="USA" target="RUS">
      <data key="d0">111490</data>
    </edge>
    <edge source="USA" target="SAU">
      <data key="d0">1353582</data>
    </edge>
    <edge source="USA" target="SEN">
      <data key="d0">3747451</data>
    </edge>
    <edge source="USA" target="IND">
      <data key="d0">561397457</data>
    </edge>
    <edge source="USA" target="SGP">
      <data key="d0">4571142</data>
    </edge>
    <edge source="USA" target="VNM">
      <data key="d0">4813799</data>
    </edge>
    <edge source="USA" target="ZAF">
      <data key="d0">21577387</data>
    </edge>
    <edge source="USA" target="ESP">
      <data key="d0">2243125</data>
    </edge>
    <edge source="USA" target="CHE">
      <data key="d0">307324</data>
    </edge>
    <edge source="USA" target="THA">
      <data key="d0">50666750</data>
    </edge>
    <edge source="USA" target="ARE">
      <data key="d0">2392135</data>
    </edge>
    <edge source="USA" target="TUN">
      <data key="d0">153084</data>
    </edge>
    <edge source="USA" target="TUR">
      <data key="d0">8105375</data>
    </edge>
    <edge source="USA" target="UGA">
      <data key="d0">116596</data>
    </edge>
    <edge source="USA" target="UKR">
      <data key="d0">1131741</data>
    </edge>
    <edge source="USA" target="EGY">
      <data key="d0">1812357</data>
    </edge>
    <edge source="USA" target="GBR">
      <data key="d0">8390173</data>
    </edge>
    <edge source="USA" target="TZA">
      <data key="d0">264173</data>
    </edge>
    <edge source="USA" target="URY">
      <data key="d0">20999718</data>
    </edge>
    <edge source="URY" target="ARG">
      <data key="d0">141250</data>
    </edge>
    <edge source="URY" target="BOL">
      <data key="d0">102608</data>
    </edge>
    <edge source="URY" target="BRA">
      <data key="d0">4959659</data>
    </edge>
    <edge source="URY" target="ISR">
      <data key="d0">19928</data>
    </edge>
    <edge source="URY" target="PAN">
      <data key="d0">25245</data>
    </edge>
    <edge source="URY" target="PRY">
      <data key="d0">22724450</data>
    </edge>
    <edge source="URY" target="GBR">
      <data key="d0">55807</data>
    </edge>
    <edge source="AUS" target="ALB">
      <data key="d0">64471</data>
    </edge>
    <edge source="AUS" target="ARG">
      <data key="d0">28977</data>
    </edge>
    <edge source="AUS" target="BEL">
      <data key="d0">73658</data>
    </edge>
    <edge source="AUS" target="BRA">
      <data key="d0">508852</data>
    </edge>
    <edge source="AUS" target="BGR">
      <data key="d0">139223</data>
    </edge>
    <edge source="AUS" target="CAN">
      <data key="d0">133876</data>
    </edge>
    <edge source="AUS" target="CHL">
      <data key="d0">10283</data>
    </edge>
    <edge source="AUS" target="CHN">
      <data key="d0">178967</data>
    </edge>
    <edge source="AUS" target="CRI">
      <data key="d0">98380</data>
    </edge>
    <edge source="AUS" target="HRV">
      <data key="d0">20180</data>
    </edge>
    <edge source="AUS" target="ECU">
      <data key="d0">68354</data>
    </edge>
    <edge source="AUS" target="DEU">
      <data key="d0">390096</data>
    </edge>
    <edge source="AUS" target="GHA">
      <data key="d0">116142</data>
    </edge>
    <edge source="AUS" target="GRC">
      <data key="d0">140008</data>
    </edge>
    <edge source="AUS" target="HKG">
      <data key="d0">59696</data>
    </edge>
    <edge source="AUS" target="IDN">
      <data key="d0">18541061</data>
    </edge>
    <edge source="AUS" target="ISR">
      <data key="d0">71707</data>
    </edge>
    <edge source="AUS" target="ITA">
      <data key="d0">35264</data>
    </edge>
    <edge source="AUS" target="JPN">
      <data key="d0">1586043</data>
    </edge>
    <edge source="AUS" target="JOR">
      <data key="d0">19416</data>
    </edge>
    <edge source="AUS" target="KOR">
      <data key="d0">460862</data>
    </edge>
    <edge source="AUS" target="MYS">
      <data key="d0">1263283</data>
    </edge>
    <edge source="AUS" target="MUS">
      <data key="d0">53698</data>
    </edge>
    <edge source="AUS" target="MEX">
      <data key="d0">662623</data>
    </edge>
    <edge source="AUS" target="NZL">
      <data key="d0">41118489</data>
    </edge>
    <edge source="AUS" target="NOR">
      <data key="d0">336339</data>
    </edge>
    <edge source="AUS" target="PAK">
      <data key="d0">22635985</data>
    </edge>
    <edge source="AUS" target="PAN">
      <data key="d0">64937</data>
    </edge>
    <edge source="AUS" target="PER">
      <data key="d0">2246331</data>
    </edge>
    <edge source="AUS" target="PHL">
      <data key="d0">6876705</data>
    </edge>
    <edge source="AUS" target="SAU">
      <data key="d0">22657</data>
    </edge>
    <edge source="AUS" target="IND">
      <data key="d0">89615656</data>
    </edge>
    <edge source="AUS" target="SGP">
      <data key="d0">150219</data>
    </edge>
    <edge source="AUS" target="VNM">
      <data key="d0">4400601</data>
    </edge>
    <edge source="AUS" target="ZAF">
      <data key="d0">306165</data>
    </edge>
    <edge source="AUS" target="THA">
      <data key="d0">7524515</data>
    </edge>
    <edge source="AUS" target="ARE">
      <data key="d0">183328</data>
    </edge>
    <edge source="AUS" target="TUR">
      <data key="d0">623829</data>
    </edge>
    <edge source="AUS" target="GBR">
      <data key="d0">773727</data>
    </edge>
    <edge source="AUS" target="USA">
      <data key="d0">3746998</data>
    </edge>
    <edge source="BEL" target="ALB">
      <data key="d0">168348</data>
    </edge>
    <edge source="BEL" target="DZA">
      <data key="d0">5656421</data>
    </edge>
    <edge source="BEL" target="ARG">
      <data key="d0">587410</data>
    </edge>
    <edge source="BEL" target="AUS">
      <data key="d0">27125893</data>
    </edge>
    <edge source="BEL" target="AUT">
      <data key="d0">11254433</data>
    </edge>
    <edge source="BEL" target="ARM">
      <data key="d0">14393</data>
    </edge>
    <edge source="BEL" target="BOL">
      <data key="d0">81034</data>
    </edge>
    <edge source="BEL" target="BRA">
      <data key="d0">139224674</data>
    </edge>
    <edge source="BEL" target="BGR">
      <data key="d0">446946</data>
    </edge>
    <edge source="BEL" target="BLR">
      <data key="d0">21036</data>
    </edge>
    <edge source="BEL" target="CMR">
      <data key="d0">3384510</data>
    </edge>
    <edge source="BEL" target="CAN">
      <data key="d0">1768562</data>
    </edge>
    <edge source="BEL" target="LKA">
      <data key="d0">2379196</data>
    </edge>
    <edge source="BEL" target="CHL">
      <data key="d0">7653028</data>
    </edge>
    <edge source="BEL" target="CHN">
      <data key="d0">77999942</data>
    </edge>
    <edge source="BEL" target="COL">
      <data key="d0">3950302</data>
    </edge>
    <edge source="BEL" target="CRI">
      <data key="d0">1442753</data>
    </edge>
    <edge source="BEL" target="HRV">
      <data key="d0">683838</data>
    </edge>
    <edge source="BEL" target="CZE">
      <data key="d0">903722</data>
    </edge>
    <edge source="BEL" target="BEN">
      <data key="d0">1482810</data>
    </edge>
    <edge source="BEL" target="DNK">
      <data key="d0">8340711</data>
    </edge>
    <edge source="BEL" target="ECU">
      <data key="d0">449478</data>
    </edge>
    <edge source="BEL" target="SLV">
      <data key="d0">21444364</data>
    </edge>
    <edge source="BEL" target="ETH">
      <data key="d0">75163</data>
    </edge>
    <edge source="BEL" target="EST">
      <data key="d0">1369265</data>
    </edge>
    <edge source="BEL" target="FIN">
      <data key="d0">6383190</data>
    </edge>
    <edge source="BEL" target="FRA">
      <data key="d0">717206771</data>
    </edge>
    <edge source="BEL" target="GMB">
      <data key="d0">102331</data>
    </edge>
    <edge source="BEL" target="DEU">
      <data key="d0">245322323</data>
    </edge>
    <edge source="BEL" target="GHA">
      <data key="d0">3449240</data>
    </edge>
    <edge source="BEL" target="GRC">
      <data key="d0">28899325</data>
    </edge>
    <edge source="BEL" target="GTM">
      <data key="d0">8271196</data>
    </edge>
    <edge source="BEL" target="HND">
      <data key="d0">3055351</data>
    </edge>
    <edge source="BEL" target="HKG">
      <data key="d0">256300</data>
    </edge>
    <edge source="BEL" target="HUN">
      <data key="d0">13020542</data>
    </edge>
    <edge source="BEL" target="IDN">
      <data key="d0">41450567</data>
    </edge>
    <edge source="BEL" target="IRL">
      <data key="d0">110240950</data>
    </edge>
    <edge source="BEL" target="ISR">
      <data key="d0">262287</data>
    </edge>
    <edge source="BEL" target="ITA">
      <data key="d0">42873861</data>
    </edge>
    <edge source="BEL" target="CIV">
      <data key="d0">3692848</data>
    </edge>
    <edge source="BEL" target="JAM">
      <data key="d0">113904</data>
    </edge>
    <edge source="BEL" target="JPN">
      <data key="d0">3516552</data>
    </edge>
    <edge source="BEL" target="KAZ">
      <data key="d0">126652</data>
    </edge>
    <edge source="BEL" target="JOR">
      <data key="d0">2047137</data>
    </edge>
    <edge source="BEL" target="KOR">
      <data key="d0">2269985</data>
    </edge>
    <edge source="BEL" target="KGZ">
      <data key="d0">337113</data>
    </edge>
    <edge source="BEL" target="LBN">
      <data key="d0">2853318</data>
    </edge>
    <edge source="BEL" target="LVA">
      <data key="d0">253109</data>
    </edge>
    <edge source="BEL" target="LTU">
      <data key="d0">3631183</data>
    </edge>
    <edge source="BEL" target="MDG">
      <data key="d0">176226</data>
    </edge>
    <edge source="BEL" target="MWI">
      <data key="d0">1597115</data>
    </edge>
    <edge source="BEL" target="MYS">
      <data key="d0">72214704</data>
    </edge>
    <edge source="BEL" target="MRT">
      <data key="d0">40987</data>
    </edge>
    <edge source="BEL" target="MUS">
      <data key="d0">155101</data>
    </edge>
    <edge source="BEL" target="MEX">
      <data key="d0">28235578</data>
    </edge>
    <edge source="BEL" target="MDA">
      <data key="d0">31963</data>
    </edge>
    <edge source="BEL" target="MAR">
      <data key="d0">7429534</data>
    </edge>
    <edge source="BEL" target="MOZ">
      <data key="d0">2696639</data>
    </edge>
    <edge source="BEL" target="OMN">
      <data key="d0">6149567</data>
    </edge>
    <edge source="BEL" target="NAM">
      <data key="d0">14852</data>
    </edge>
    <edge source="BEL" target="NLD">
      <data key="d0">237680703</data>
    </edge>
    <edge source="BEL" target="NZL">
      <data key="d0">3567033</data>
    </edge>
    <edge source="BEL" target="NIC">
      <data key="d0">2559037</data>
    </edge>
    <edge source="BEL" target="NER">
      <data key="d0">310346</data>
    </edge>
    <edge source="BEL" target="NOR">
      <data key="d0">7858604</data>
    </edge>
    <edge source="BEL" target="PAK">
      <data key="d0">233297</data>
    </edge>
    <edge source="BEL" target="PAN">
      <data key="d0">84941</data>
    </edge>
    <edge source="BEL" target="PRY">
      <data key="d0">116773</data>
    </edge>
    <edge source="BEL" target="PER">
      <data key="d0">1978218</data>
    </edge>
    <edge source="BEL" target="PHL">
      <data key="d0">3069655</data>
    </edge>
    <edge source="BEL" target="POL">
      <data key="d0">6433834</data>
    </edge>
    <edge source="BEL" target="PRT">
      <data key="d0">14922413</data>
    </edge>
    <edge source="BEL" target="ROU">
      <data key="d0">5503821</data>
    </edge>
    <edge source="BEL" target="RUS">
      <data key="d0">2345605</data>
    </edge>
    <edge source="BEL" target="SAU">
      <data key="d0">7959110</data>
    </edge>
    <edge source="BEL" target="SEN">
      <data key="d0">13404349</data>
    </edge>
    <edge source="BEL" target="SRB">
      <data key="d0">739939</data>
    </edge>
    <edge source="BEL" target="IND">
      <data key="d0">2923713</data>
    </edge>
    <edge source="BEL" target="SGP">
      <data key="d0">2619075</data>
    </edge>
    <edge source="BEL" target="SVK">
      <data key="d0">149640</data>
    </edge>
    <edge source="BEL" target="VNM">
      <data key="d0">6314072</data>
    </edge>
    <edge source="BEL" target="SVN">
      <data key="d0">72688</data>
    </edge>
    <edge source="BEL" target="ZAF">
      <data key="d0">33539449</data>
    </edge>
    <edge source="BEL" target="ESP">
      <data key="d0">101508323</data>
    </edge>
    <edge source="BEL" target="SWE">
      <data key="d0">618983</data>
    </edge>
    <edge source="BEL" target="CHE">
      <data key="d0">6512434</data>
    </edge>
    <edge source="BEL" target="THA">
      <data key="d0">15978078</data>
    </edge>
    <edge source="BEL" target="TGO">
      <data key="d0">1094964</data>
    </edge>
    <edge source="BEL" target="ARE">
      <data key="d0">2721886</data>
    </edge>
    <edge source="BEL" target="TUN">
      <data key="d0">890639</data>
    </edge>
    <edge source="BEL" target="TUR">
      <data key="d0">30439397</data>
    </edge>
    <edge source="BEL" target="UGA">
      <data key="d0">589455</data>
    </edge>
    <edge source="BEL" target="UKR">
      <data key="d0">1945388</data>
    </edge>
    <edge source="BEL" target="MKD">
      <data key="d0">90298</data>
    </edge>
    <edge source="BEL" target="EGY">
      <data key="d0">10816844</data>
    </edge>
    <edge source="BEL" target="GBR">
      <data key="d0">125971736</data>
    </edge>
    <edge source="BEL" target="TZA">
      <data key="d0">1620345</data>
    </edge>
    <edge source="BEL" target="USA">
      <data key="d0">3720018</data>
    </edge>
    <edge source="BEL" target="BFA">
      <data key="d0">284915</data>
    </edge>
    <edge source="BEL" target="URY">
      <data key="d0">1837231</data>
    </edge>
    <edge source="BGR" target="ALB">
      <data key="d0">1080656</data>
    </edge>
    <edge source="BGR" target="AZE">
      <data key="d0">47556</data>
    </edge>
    <edge source="BGR" target="AUT">
      <data key="d0">3231897</data>
    </edge>
    <edge source="BGR" target="BEL">
      <data key="d0">3867886</data>
    </edge>
    <edge source="BGR" target="BRA">
      <data key="d0">30177799</data>
    </edge>
    <edge source="BGR" target="HRV">
      <data key="d0">7249165</data>
    </edge>
    <edge source="BGR" target="FRA">
      <data key="d0">10930676</data>
    </edge>
    <edge source="BGR" target="GEO">
      <data key="d0">24858</data>
    </edge>
    <edge source="BGR" target="DEU">
      <data key="d0">941057</data>
    </edge>
    <edge source="BGR" target="GHA">
      <data key="d0">1975065</data>
    </edge>
    <edge source="BGR" target="GRC">
      <data key="d0">13963154</data>
    </edge>
    <edge source="BGR" target="HUN">
      <data key="d0">3195827</data>
    </edge>
    <edge source="BGR" target="ITA">
      <data key="d0">10831401</data>
    </edge>
    <edge source="BGR" target="MAR">
      <data key="d0">36530</data>
    </edge>
    <edge source="BGR" target="NLD">
      <data key="d0">3789582</data>
    </edge>
    <edge source="BGR" target="PRY">
      <data key="d0">816385</data>
    </edge>
    <edge source="BGR" target="ROU">
      <data key="d0">49012864</data>
    </edge>
    <edge source="BGR" target="SRB">
      <data key="d0">5147825</data>
    </edge>
    <edge source="BGR" target="VNM">
      <data key="d0">35602</data>
    </edge>
    <edge source="BGR" target="ESP">
      <data key="d0">3585007</data>
    </edge>
    <edge source="BGR" target="TUR">
      <data key="d0">11125975</data>
    </edge>
    <edge source="BGR" target="MKD">
      <data key="d0">4725147</data>
    </edge>
    <edge source="BGR" target="EGY">
      <data key="d0">5252286</data>
    </edge>
    <edge source="BGR" target="GBR">
      <data key="d0">7174665</data>
    </edge>
    <edge source="BGR" target="USA">
      <data key="d0">63589785</data>
    </edge>
    <edge source="CAN" target="ALB">
      <data key="d0">36586</data>
    </edge>
    <edge source="CAN" target="ARG">
      <data key="d0">3188015</data>
    </edge>
    <edge source="CAN" target="AUS">
      <data key="d0">4062345</data>
    </edge>
    <edge source="CAN" target="ARM">
      <data key="d0">25471</data>
    </edge>
    <edge source="CAN" target="BEL">
      <data key="d0">27860366</data>
    </edge>
    <edge source="CAN" target="BOL">
      <data key="d0">34947</data>
    </edge>
    <edge source="CAN" target="BRA">
      <data key="d0">804353808</data>
    </edge>
    <edge source="CAN" target="BGR">
      <data key="d0">74562</data>
    </edge>
    <edge source="CAN" target="CHL">
      <data key="d0">320822</data>
    </edge>
    <edge source="CAN" target="CHN">
      <data key="d0">369547639</data>
    </edge>
    <edge source="CAN" target="COL">
      <data key="d0">48536015</data>
    </edge>
    <edge source="CAN" target="CRI">
      <data key="d0">20300767</data>
    </edge>
    <edge source="CAN" target="CZE">
      <data key="d0">13237</data>
    </edge>
    <edge source="CAN" target="ECU">
      <data key="d0">7820683</data>
    </edge>
    <edge source="CAN" target="SLV">
      <data key="d0">2242278</data>
    </edge>
    <edge source="CAN" target="FRA">
      <data key="d0">433758</data>
    </edge>
    <edge source="CAN" target="DEU">
      <data key="d0">154535</data>
    </edge>
    <edge source="CAN" target="GHA">
      <data key="d0">51354</data>
    </edge>
    <edge source="CAN" target="GTM">
      <data key="d0">9544154</data>
    </edge>
    <edge source="CAN" target="HND">
      <data key="d0">7544466</data>
    </edge>
    <edge source="CAN" target="HKG">
      <data key="d0">13888</data>
    </edge>
    <edge source="CAN" target="IDN">
      <data key="d0">570440963</data>
    </edge>
    <edge source="CAN" target="IRL">
      <data key="d0">130954</data>
    </edge>
    <edge source="CAN" target="ISR">
      <data key="d0">121374</data>
    </edge>
    <edge source="CAN" target="ITA">
      <data key="d0">4174817</data>
    </edge>
    <edge source="CAN" target="CIV">
      <data key="d0">4657197</data>
    </edge>
    <edge source="CAN" target="JAM">
      <data key="d0">2628437</data>
    </edge>
    <edge source="CAN" target="JPN">
      <data key="d0">1365837</data>
    </edge>
    <edge source="CAN" target="KOR">
      <data key="d0">53371175</data>
    </edge>
    <edge source="CAN" target="LTU">
      <data key="d0">114518</data>
    </edge>
    <edge source="CAN" target="MYS">
      <data key="d0">271473739</data>
    </edge>
    <edge source="CAN" target="MEX">
      <data key="d0">27171635</data>
    </edge>
    <edge source="CAN" target="NLD">
      <data key="d0">2242658</data>
    </edge>
    <edge source="CAN" target="NZL">
      <data key="d0">51953571</data>
    </edge>
    <edge source="CAN" target="NIC">
      <data key="d0">5391755</data>
    </edge>
    <edge source="CAN" target="PAK">
      <data key="d0">1277114</data>
    </edge>
    <edge source="CAN" target="PAN">
      <data key="d0">1056015</data>
    </edge>
    <edge source="CAN" target="PER">
      <data key="d0">406913</data>
    </edge>
    <edge source="CAN" target="PHL">
      <data key="d0">36791593</data>
    </edge>
    <edge source="CAN" target="POL">
      <data key="d0">157190</data>
    </edge>
    <edge source="CAN" target="IND">
      <data key="d0">153224675</data>
    </edge>
    <edge source="CAN" target="VNM">
      <data key="d0">75526192</data>
    </edge>
    <edge source="CAN" target="ESP">
      <data key="d0">562610</data>
    </edge>
    <edge source="CAN" target="CHE">
      <data key="d0">296351</data>
    </edge>
    <edge source="CAN" target="THA">
      <data key="d0">109906758</data>
    </edge>
    <edge source="CAN" target="TUR">
      <data key="d0">173951</data>
    </edge>
    <edge source="CAN" target="GBR">
      <data key="d0">3498512</data>
    </edge>
    <edge source="CAN" target="USA">
      <data key="d0">4524131625</data>
    </edge>
    <edge source="CAN" target="URY">
      <data key="d0">1357643</data>
    </edge>
    <edge source="CHN" target="ALB">
      <data key="d0">80911</data>
    </edge>
    <edge source="CHN" target="ARG">
      <data key="d0">54835406</data>
    </edge>
    <edge source="CHN" target="AUS">
      <data key="d0">180791745</data>
    </edge>
    <edge source="CHN" target="BEL">
      <data key="d0">365715</data>
    </edge>
    <edge source="CHN" target="BRA">
      <data key="d0">293570280</data>
    </edge>
    <edge source="CHN" target="BGR">
      <data key="d0">155889</data>
    </edge>
    <edge source="CHN" target="KHM">
      <data key="d0">8802523</data>
    </edge>
    <edge source="CHN" target="CMR">
      <data key="d0">2655307</data>
    </edge>
    <edge source="CHN" target="CAN">
      <data key="d0">1848596</data>
    </edge>
    <edge source="CHN" target="LKA">
      <data key="d0">74786252</data>
    </edge>
    <edge source="CHN" target="CHL">
      <data key="d0">119903905</data>
    </edge>
    <edge source="CHN" target="COL">
      <data key="d0">5462769</data>
    </edge>
    <edge source="CHN" target="CRI">
      <data key="d0">20250</data>
    </edge>
    <edge source="CHN" target="HRV">
      <data key="d0">17899</data>
    </edge>
    <edge source="CHN" target="BEN">
      <data key="d0">659516</data>
    </edge>
    <edge source="CHN" target="DNK">
      <data key="d0">56485</data>
    </edge>
    <edge source="CHN" target="ECU">
      <data key="d0">5824025</data>
    </edge>
    <edge source="CHN" target="SLV">
      <data key="d0">48240</data>
    </edge>
    <edge source="CHN" target="ETH">
      <data key="d0">39425</data>
    </edge>
    <edge source="CHN" target="EST">
      <data key="d0">438461</data>
    </edge>
    <edge source="CHN" target="FIN">
      <data key="d0">206222</data>
    </edge>
    <edge source="CHN" target="FRA">
      <data key="d0">167302</data>
    </edge>
    <edge source="CHN" target="GEO">
      <data key="d0">54349</data>
    </edge>
    <edge source="CHN" target="DEU">
      <data key="d0">225662</data>
    </edge>
    <edge source="CHN" target="GHA">
      <data key="d0">554670</data>
    </edge>
    <edge source="CHN" target="GRC">
      <data key="d0">234574</data>
    </edge>
    <edge source="CHN" target="GTM">
      <data key="d0">10804419</data>
    </edge>
    <edge source="CHN" target="HND">
      <data key="d0">756466</data>
    </edge>
    <edge source="CHN" target="HKG">
      <data key="d0">2665099</data>
    </edge>
    <edge source="CHN" target="IDN">
      <data key="d0">438560724</data>
    </edge>
    <edge source="CHN" target="IRL">
      <data key="d0">17300</data>
    </edge>
    <edge source="CHN" target="ISR">
      <data key="d0">415293</data>
    </edge>
    <edge source="CHN" target="ITA">
      <data key="d0">312051</data>
    </edge>
    <edge source="CHN" target="CIV">
      <data key="d0">3871148</data>
    </edge>
    <edge source="CHN" target="JAM">
      <data key="d0">2228277</data>
    </edge>
    <edge source="CHN" target="JPN">
      <data key="d0">204919769</data>
    </edge>
    <edge source="CHN" target="KAZ">
      <data key="d0">46350</data>
    </edge>
    <edge source="CHN" target="JOR">
      <data key="d0">3667080</data>
    </edge>
    <edge source="CHN" target="KOR">
      <data key="d0">190419294</data>
    </edge>
    <edge source="CHN" target="LBN">
      <data key="d0">586616</data>
    </edge>
    <edge source="CHN" target="LTU">
      <data key="d0">191598</data>
    </edge>
    <edge source="CHN" target="MDG">
      <data key="d0">6143946</data>
    </edge>
    <edge source="CHN" target="MYS">
      <data key="d0">173981176</data>
    </edge>
    <edge source="CHN" target="MUS">
      <data key="d0">5972460</data>
    </edge>
    <edge source="CHN" target="MEX">
      <data key="d0">170969311</data>
    </edge>
    <edge source="CHN" target="MAR">
      <data key="d0">1566554</data>
    </edge>
    <edge source="CHN" target="MOZ">
      <data key="d0">51725770</data>
    </edge>
    <edge source="CHN" target="OMN">
      <data key="d0">784224</data>
    </edge>
    <edge source="CHN" target="NLD">
      <data key="d0">13879</data>
    </edge>
    <edge source="CHN" target="NZL">
      <data key="d0">49553047</data>
    </edge>
    <edge source="CHN" target="NIC">
      <data key="d0">5558631</data>
    </edge>
    <edge source="CHN" target="PAK">
      <data key="d0">232541606</data>
    </edge>
    <edge source="CHN" target="PAN">
      <data key="d0">3745520</data>
    </edge>
    <edge source="CHN" target="PRY">
      <data key="d0">271010</data>
    </edge>
    <edge source="CHN" target="PER">
      <data key="d0">21297744</data>
    </edge>
    <edge source="CHN" target="PHL">
      <data key="d0">270854985</data>
    </edge>
    <edge source="CHN" target="POL">
      <data key="d0">62521</data>
    </edge>
    <edge source="CHN" target="PRT">
      <data key="d0">36500</data>
    </edge>
    <edge source="CHN" target="ROU">
      <data key="d0">74320</data>
    </edge>
    <edge source="CHN" target="RUS">
      <data key="d0">50597</data>
    </edge>
    <edge source="CHN" target="SAU">
      <data key="d0">9853082</data>
    </edge>
    <edge source="CHN" target="SEN">
      <data key="d0">144484</data>
    </edge>
    <edge source="CHN" target="IND">
      <data key="d0">2962876389</data>
    </edge>
    <edge source="CHN" target="SGP">
      <data key="d0">4680967</data>
    </edge>
    <edge source="CHN" target="VNM">
      <data key="d0">457112145</data>
    </edge>
    <edge source="CHN" target="SVN">
      <data key="d0">29247</data>
    </edge>
    <edge source="CHN" target="ZAF">
      <data key="d0">43015884</data>
    </edge>
    <edge source="CHN" target="ZWE">
      <data key="d0">774958</data>
    </edge>
    <edge source="CHN" target="ESP">
      <data key="d0">548460</data>
    </edge>
    <edge source="CHN" target="CHE">
      <data key="d0">11264818</data>
    </edge>
    <edge source="CHN" target="THA">
      <data key="d0">236263988</data>
    </edge>
    <edge source="CHN" target="TGO">
      <data key="d0">36450</data>
    </edge>
    <edge source="CHN" target="ARE">
      <data key="d0">18913260</data>
    </edge>
    <edge source="CHN" target="TUN">
      <data key="d0">250756</data>
    </edge>
    <edge source="CHN" target="TUR">
      <data key="d0">1994225</data>
    </edge>
    <edge source="CHN" target="UGA">
      <data key="d0">102180</data>
    </edge>
    <edge source="CHN" target="UKR">
      <data key="d0">747644</data>
    </edge>
    <edge source="CHN" target="EGY">
      <data key="d0">1968866</data>
    </edge>
    <edge source="CHN" target="GBR">
      <data key="d0">258502</data>
    </edge>
    <edge source="CHN" target="TZA">
      <data key="d0">15677654</data>
    </edge>
    <edge source="CHN" target="USA">
      <data key="d0">231390313</data>
    </edge>
    <edge source="CHN" target="URY">
      <data key="d0">403218</data>
    </edge>
    <edge source="CRI" target="ARG">
      <data key="d0">11665</data>
    </edge>
    <edge source="CRI" target="BEL">
      <data key="d0">13975</data>
    </edge>
    <edge source="CRI" target="ECU">
      <data key="d0">34721</data>
    </edge>
    <edge source="CRI" target="SLV">
      <data key="d0">3543146</data>
    </edge>
    <edge source="CRI" target="DEU">
      <data key="d0">47702</data>
    </edge>
    <edge source="CRI" target="GTM">
      <data key="d0">275630</data>
    </edge>
    <edge source="CRI" target="HND">
      <data key="d0">5004161</data>
    </edge>
    <edge source="CRI" target="JAM">
      <data key="d0">13232</data>
    </edge>
    <edge source="CRI" target="MEX">
      <data key="d0">207477</data>
    </edge>
    <edge source="CRI" target="NIC">
      <data key="d0">9654955</data>
    </edge>
    <edge source="CRI" target="PAN">
      <data key="d0">31073774</data>
    </edge>
    <edge source="HRV" target="ALB">
      <data key="d0">638689</data>
    </edge>
    <edge source="HRV" target="AUT">
      <data key="d0">1967152</data>
    </edge>
    <edge source="HRV" target="BEL">
      <data key="d0">3938088</data>
    </edge>
    <edge source="HRV" target="BGR">
      <data key="d0">9509450</data>
    </edge>
    <edge source="HRV" target="CZE">
      <data key="d0">221837</data>
    </edge>
    <edge source="HRV" target="FRA">
      <data key="d0">6778987</data>
    </edge>
    <edge source="HRV" target="DEU">
      <data key="d0">1607485</data>
    </edge>
    <edge source="HRV" target="GRC">
      <data key="d0">1003309</data>
    </edge>
    <edge source="HRV" target="HUN">
      <data key="d0">15040780</data>
    </edge>
    <edge source="HRV" target="IRL">
      <data key="d0">3433127</data>
    </edge>
    <edge source="HRV" target="ITA">
      <data key="d0">69334494</data>
    </edge>
    <edge source="HRV" target="PER">
      <data key="d0">2959935</data>
    </edge>
    <edge source="HRV" target="ROU">
      <data key="d0">34604349</data>
    </edge>
    <edge source="HRV" target="SRB">
      <data key="d0">60084302</data>
    </edge>
    <edge source="HRV" target="SVK">
      <data key="d0">512224</data>
    </edge>
    <edge source="HRV" target="SVN">
      <data key="d0">36844299</data>
    </edge>
    <edge source="HRV" target="ESP">
      <data key="d0">1629629</data>
    </edge>
    <edge source="HRV" target="TUR">
      <data key="d0">22684179</data>
    </edge>
    <edge source="HRV" target="MKD">
      <data key="d0">5371309</data>
    </edge>
    <edge source="HRV" target="USA">
      <data key="d0">50641944</data>
    </edge>
    <edge source="ECU" target="BOL">
      <data key="d0">478838</data>
    </edge>
    <edge source="ECU" target="CHL">
      <data key="d0">27990</data>
    </edge>
    <edge source="ECU" target="COL">
      <data key="d0">2706553</data>
    </edge>
    <edge source="ECU" target="CRI">
      <data key="d0">30073</data>
    </edge>
    <edge source="ECU" target="PER">
      <data key="d0">224733</data>
    </edge>
    <edge source="ECU" target="URY">
      <data key="d0">11956</data>
    </edge>
    <edge source="DEU" target="ALB">
      <data key="d0">17986</data>
    </edge>
    <edge source="DEU" target="DZA">
      <data key="d0">4012232</data>
    </edge>
    <edge source="DEU" target="AZE">
      <data key="d0">17446</data>
    </edge>
    <edge source="DEU" target="ARG">
      <data key="d0">1359138</data>
    </edge>
    <edge source="DEU" target="AUS">
      <data key="d0">5928394</data>
    </edge>
    <edge source="DEU" target="AUT">
      <data key="d0">45002202</data>
    </edge>
    <edge source="DEU" target="BEL">
      <data key="d0">67808797</data>
    </edge>
    <edge source="DEU" target="BOL">
      <data key="d0">92558</data>
    </edge>
    <edge source="DEU" target="BRA">
      <data key="d0">27750181</data>
    </edge>
    <edge source="DEU" target="BGR">
      <data key="d0">3346673</data>
    </edge>
    <edge source="DEU" target="BLR">
      <data key="d0">126194</data>
    </edge>
    <edge source="DEU" target="CMR">
      <data key="d0">30064</data>
    </edge>
    <edge source="DEU" target="CAN">
      <data key="d0">56087436</data>
    </edge>
    <edge source="DEU" target="LKA">
      <data key="d0">220019</data>
    </edge>
    <edge source="DEU" target="CHL">
      <data key="d0">8798404</data>
    </edge>
    <edge source="DEU" target="CHN">
      <data key="d0">14959758</data>
    </edge>
    <edge source="DEU" target="COL">
      <data key="d0">790224</data>
    </edge>
    <edge source="DEU" target="CRI">
      <data key="d0">602339</data>
    </edge>
    <edge source="DEU" target="HRV">
      <data key="d0">2662165</data>
    </edge>
    <edge source="DEU" target="CZE">
      <data key="d0">28807819</data>
    </edge>
    <edge source="DEU" target="DNK">
      <data key="d0">86770383</data>
    </edge>
    <edge source="DEU" target="ECU">
      <data key="d0">2339332</data>
    </edge>
    <edge source="DEU" target="SLV">
      <data key="d0">825780</data>
    </edge>
    <edge source="DEU" target="EST">
      <data key="d0">1869506</data>
    </edge>
    <edge source="DEU" target="FIN">
      <data key="d0">10461196</data>
    </edge>
    <edge source="DEU" target="FRA">
      <data key="d0">83521228</data>
    </edge>
    <edge source="DEU" target="GEO">
      <data key="d0">134746</data>
    </edge>
    <edge source="DEU" target="PSE">
      <data key="d0">16426</data>
    </edge>
    <edge source="DEU" target="GHA">
      <data key="d0">10022</data>
    </edge>
    <edge source="DEU" target="GRC">
      <data key="d0">12355115</data>
    </edge>
    <edge source="DEU" target="GTM">
      <data key="d0">731132</data>
    </edge>
    <edge source="DEU" target="HND">
      <data key="d0">344222</data>
    </edge>
    <edge source="DEU" target="HKG">
      <data key="d0">63565</data>
    </edge>
    <edge source="DEU" target="HUN">
      <data key="d0">14355854</data>
    </edge>
    <edge source="DEU" target="IDN">
      <data key="d0">350922</data>
    </edge>
    <edge source="DEU" target="IRL">
      <data key="d0">7776915</data>
    </edge>
    <edge source="DEU" target="ISR">
      <data key="d0">1772480</data>
    </edge>
    <edge source="DEU" target="ITA">
      <data key="d0">49739866</data>
    </edge>
    <edge source="DEU" target="JPN">
      <data key="d0">9824460</data>
    </edge>
    <edge source="DEU" target="KAZ">
      <data key="d0">32409</data>
    </edge>
    <edge source="DEU" target="JOR">
      <data key="d0">529611</data>
    </edge>
    <edge source="DEU" target="KOR">
      <data key="d0">1661955</data>
    </edge>
    <edge source="DEU" target="LBN">
      <data key="d0">490872</data>
    </edge>
    <edge source="DEU" target="LVA">
      <data key="d0">1199423</data>
    </edge>
    <edge source="DEU" target="LTU">
      <data key="d0">1540222</data>
    </edge>
    <edge source="DEU" target="MDG">
      <data key="d0">109145</data>
    </edge>
    <edge source="DEU" target="MYS">
      <data key="d0">1987799</data>
    </edge>
    <edge source="DEU" target="MUS">
      <data key="d0">14545</data>
    </edge>
    <edge source="DEU" target="MEX">
      <data key="d0">5094172</data>
    </edge>
    <edge source="DEU" target="MDA">
      <data key="d0">333444</data>
    </edge>
    <edge source="DEU" target="MAR">
      <data key="d0">141529</data>
    </edge>
    <edge source="DEU" target="OMN">
      <data key="d0">873006</data>
    </edge>
    <edge source="DEU" target="NLD">
      <data key="d0">46003650</data>
    </edge>
    <edge source="DEU" target="NZL">
      <data key="d0">1093825</data>
    </edge>
    <edge source="DEU" target="NOR">
      <data key="d0">21481410</data>
    </edge>
    <edge source="DEU" target="PAK">
      <data key="d0">82324</data>
    </edge>
    <edge source="DEU" target="PAN">
      <data key="d0">439187</data>
    </edge>
    <edge source="DEU" target="PRY">
      <data key="d0">1133768</data>
    </edge>
    <edge source="DEU" target="PER">
      <data key="d0">2092108</data>
    </edge>
    <edge source="DEU" target="PHL">
      <data key="d0">110803</data>
    </edge>
    <edge source="DEU" target="POL">
      <data key="d0">89243639</data>
    </edge>
    <edge source="DEU" target="PRT">
      <data key="d0">28380833</data>
    </edge>
    <edge source="DEU" target="ROU">
      <data key="d0">2257960</data>
    </edge>
    <edge source="DEU" target="RUS">
      <data key="d0">3131115</data>
    </edge>
    <edge source="DEU" target="SAU">
      <data key="d0">4329516</data>
    </edge>
    <edge source="DEU" target="SRB">
      <data key="d0">3783854</data>
    </edge>
    <edge source="DEU" target="IND">
      <data key="d0">340365</data>
    </edge>
    <edge source="DEU" target="SGP">
      <data key="d0">381876</data>
    </edge>
    <edge source="DEU" target="SVK">
      <data key="d0">1064267</data>
    </edge>
    <edge source="DEU" target="VNM">
      <data key="d0">5316058</data>
    </edge>
    <edge source="DEU" target="SVN">
      <data key="d0">1473575</data>
    </edge>
    <edge source="DEU" target="ZAF">
      <data key="d0">2113222</data>
    </edge>
    <edge source="DEU" target="ESP">
      <data key="d0">41570814</data>
    </edge>
    <edge source="DEU" target="SWE">
      <data key="d0">63284446</data>
    </edge>
    <edge source="DEU" target="CHE">
      <data key="d0">35213649</data>
    </edge>
    <edge source="DEU" target="THA">
      <data key="d0">2210938</data>
    </edge>
    <edge source="DEU" target="ARE">
      <data key="d0">978022</data>
    </edge>
    <edge source="DEU" target="TUN">
      <data key="d0">111761</data>
    </edge>
    <edge source="DEU" target="TUR">
      <data key="d0">7399090</data>
    </edge>
    <edge source="DEU" target="UKR">
      <data key="d0">6285140</data>
    </edge>
    <edge source="DEU" target="EGY">
      <data key="d0">2458935</data>
    </edge>
    <edge source="DEU" target="GBR">
      <data key="d0">89517861</data>
    </edge>
    <edge source="DEU" target="TZA">
      <data key="d0">18045</data>
    </edge>
    <edge source="DEU" target="USA">
      <data key="d0">22888992</data>
    </edge>
    <edge source="DEU" target="URY">
      <data key="d0">2574893</data>
    </edge>
    <edge source="GHA" target="CIV">
      <data key="d0">3738876</data>
    </edge>
    <edge source="GHA" target="NER">
      <data key="d0">1041614</data>
    </edge>
    <edge source="GHA" target="TGO">
      <data key="d0">141360</data>
    </edge>
    <edge source="GHA" target="BFA">
      <data key="d0">19851591</data>
    </edge>
    <edge source="GRC" target="ALB">
      <data key="d0">2154407</data>
    </edge>
    <edge source="GRC" target="DZA">
      <data key="d0">2409225</data>
    </edge>
    <edge source="GRC" target="BEL">
      <data key="d0">231403</data>
    </edge>
    <edge source="GRC" target="BGR">
      <data key="d0">37943707</data>
    </edge>
    <edge source="GRC" target="HRV">
      <data key="d0">36005</data>
    </edge>
    <edge source="GRC" target="FIN">
      <data key="d0">22057</data>
    </edge>
    <edge source="GRC" target="FRA">
      <data key="d0">246490</data>
    </edge>
    <edge source="GRC" target="GEO">
      <data key="d0">119789</data>
    </edge>
    <edge source="GRC" target="DEU">
      <data key="d0">2673869</data>
    </edge>
    <edge source="GRC" target="GHA">
      <data key="d0">2219765</data>
    </edge>
    <edge source="GRC" target="HKG">
      <data key="d0">18076</data>
    </edge>
    <edge source="GRC" target="HUN">
      <data key="d0">34807</data>
    </edge>
    <edge source="GRC" target="ITA">
      <data key="d0">9156184</data>
    </edge>
    <edge source="GRC" target="KOR">
      <data key="d0">278017</data>
    </edge>
    <edge source="GRC" target="LBN">
      <data key="d0">1532542</data>
    </edge>
    <edge source="GRC" target="MYS">
      <data key="d0">189759</data>
    </edge>
    <edge source="GRC" target="MUS">
      <data key="d0">59748</data>
    </edge>
    <edge source="GRC" target="NLD">
      <data key="d0">135090</data>
    </edge>
    <edge source="GRC" target="PRT">
      <data key="d0">2730710</data>
    </edge>
    <edge source="GRC" target="ROU">
      <data key="d0">12967577</data>
    </edge>
    <edge source="GRC" target="RUS">
      <data key="d0">736174</data>
    </edge>
    <edge source="GRC" target="SAU">
      <data key="d0">115816</data>
    </edge>
    <edge source="GRC" target="SRB">
      <data key="d0">1477815</data>
    </edge>
    <edge source="GRC" target="ESP">
      <data key="d0">8755998</data>
    </edge>
    <edge source="GRC" target="TUR">
      <data key="d0">15199209</data>
    </edge>
    <edge source="GRC" target="MKD">
      <data key="d0">9630229</data>
    </edge>
    <edge source="GRC" target="EGY">
      <data key="d0">3438963</data>
    </edge>
    <edge source="HKG" target="AUS">
      <data key="d0">26632</data>
    </edge>
    <edge source="HKG" target="CHN">
      <data key="d0">288145</data>
    </edge>
    <edge source="HKG" target="IDN">
      <data key="d0">48018</data>
    </edge>
    <edge source="HKG" target="MYS">
      <data key="d0">29544</data>
    </edge>
    <edge source="HKG" target="MUS">
      <data key="d0">12324</data>
    </edge>
    <edge source="HKG" target="IND">
      <data key="d0">434169</data>
    </edge>
    <edge source="HKG" target="SGP">
      <data key="d0">74742</data>
    </edge>
    <edge source="HKG" target="VNM">
      <data key="d0">419417</data>
    </edge>
    <edge source="IDN" target="AUS">
      <data key="d0">101886546</data>
    </edge>
    <edge source="IDN" target="BRA">
      <data key="d0">24846148</data>
    </edge>
    <edge source="IDN" target="CHN">
      <data key="d0">615721</data>
    </edge>
    <edge source="IDN" target="FRA">
      <data key="d0">155696</data>
    </edge>
    <edge source="IDN" target="IRL">
      <data key="d0">30207</data>
    </edge>
    <edge source="IDN" target="JPN">
      <data key="d0">1099119</data>
    </edge>
    <edge source="IDN" target="KOR">
      <data key="d0">4608603</data>
    </edge>
    <edge source="IDN" target="MYS">
      <data key="d0">38069334</data>
    </edge>
    <edge source="IDN" target="MEX">
      <data key="d0">13771000</data>
    </edge>
    <edge source="IDN" target="OMN">
      <data key="d0">19140</data>
    </edge>
    <edge source="IDN" target="NLD">
      <data key="d0">23631</data>
    </edge>
    <edge source="IDN" target="NZL">
      <data key="d0">18824303</data>
    </edge>
    <edge source="IDN" target="NOR">
      <data key="d0">15513300</data>
    </edge>
    <edge source="IDN" target="PHL">
      <data key="d0">77867070</data>
    </edge>
    <edge source="IDN" target="IND">
      <data key="d0">38704313</data>
    </edge>
    <edge source="IDN" target="SGP">
      <data key="d0">2502559</data>
    </edge>
    <edge source="IDN" target="VNM">
      <data key="d0">1968009</data>
    </edge>
    <edge source="IDN" target="ZAF">
      <data key="d0">1763225</data>
    </edge>
    <edge source="IDN" target="SWE">
      <data key="d0">12000</data>
    </edge>
    <edge source="IDN" target="THA">
      <data key="d0">17315389</data>
    </edge>
    <edge source="IDN" target="EGY">
      <data key="d0">38000</data>
    </edge>
    <edge source="IDN" target="USA">
      <data key="d0">151711409</data>
    </edge>
    <edge source="IDN" target="URY">
      <data key="d0">4089021</data>
    </edge>
    <edge source="ISR" target="ALB">
      <data key="d0">118000</data>
    </edge>
    <edge source="ISR" target="AZE">
      <data key="d0">159000</data>
    </edge>
    <edge source="ISR" target="ARG">
      <data key="d0">1139000</data>
    </edge>
    <edge source="ISR" target="AUS">
      <data key="d0">20157000</data>
    </edge>
    <edge source="ISR" target="ARM">
      <data key="d0">15000</data>
    </edge>
    <edge source="ISR" target="BEL">
      <data key="d0">15523000</data>
    </edge>
    <edge source="ISR" target="BRA">
      <data key="d0">504004000</data>
    </edge>
    <edge source="ISR" target="BGR">
      <data key="d0">373000</data>
    </edge>
    <edge source="ISR" target="CMR">
      <data key="d0">19000</data>
    </edge>
    <edge source="ISR" target="CAN">
      <data key="d0">1610000</data>
    </edge>
    <edge source="ISR" target="CHL">
      <data key="d0">1115000</data>
    </edge>
    <edge source="ISR" target="CHN">
      <data key="d0">322001000</data>
    </edge>
    <edge source="ISR" target="COL">
      <data key="d0">476000</data>
    </edge>
    <edge source="ISR" target="CRI">
      <data key="d0">237000</data>
    </edge>
    <edge source="ISR" target="HRV">
      <data key="d0">259000</data>
    </edge>
    <edge source="ISR" target="CZE">
      <data key="d0">396000</data>
    </edge>
    <edge source="ISR" target="DNK">
      <data key="d0">877000</data>
    </edge>
    <edge source="ISR" target="ECU">
      <data key="d0">4130000</data>
    </edge>
    <edge source="ISR" target="ETH">
      <data key="d0">57000</data>
    </edge>
    <edge source="ISR" target="EST">
      <data key="d0">26000</data>
    </edge>
    <edge source="ISR" target="FIN">
      <data key="d0">338000</data>
    </edge>
    <edge source="ISR" target="FRA">
      <data key="d0">10242000</data>
    </edge>
    <edge source="ISR" target="GEO">
      <data key="d0">6810000</data>
    </edge>
    <edge source="ISR" target="DEU">
      <data key="d0">2469000</data>
    </edge>
    <edge source="ISR" target="GHA">
      <data key="d0">74000</data>
    </edge>
    <edge source="ISR" target="GRC">
      <data key="d0">5197000</data>
    </edge>
    <edge source="ISR" target="GTM">
      <data key="d0">1294000</data>
    </edge>
    <edge source="ISR" target="HND">
      <data key="d0">18000</data>
    </edge>
    <edge source="ISR" target="HKG">
      <data key="d0">33000</data>
    </edge>
    <edge source="ISR" target="HUN">
      <data key="d0">511000</data>
    </edge>
    <edge source="ISR" target="IDN">
      <data key="d0">27000</data>
    </edge>
    <edge source="ISR" target="ITA">
      <data key="d0">59421000</data>
    </edge>
    <edge source="ISR" target="CIV">
      <data key="d0">288000</data>
    </edge>
    <edge source="ISR" target="JPN">
      <data key="d0">9994000</data>
    </edge>
    <edge source="ISR" target="JOR">
      <data key="d0">2332000</data>
    </edge>
    <edge source="ISR" target="KOR">
      <data key="d0">3738000</data>
    </edge>
    <edge source="ISR" target="LVA">
      <data key="d0">22000</data>
    </edge>
    <edge source="ISR" target="LTU">
      <data key="d0">2933000</data>
    </edge>
    <edge source="ISR" target="MYS">
      <data key="d0">2651000</data>
    </edge>
    <edge source="ISR" target="MEX">
      <data key="d0">19367000</data>
    </edge>
    <edge source="ISR" target="MDA">
      <data key="d0">31000</data>
    </edge>
    <edge source="ISR" target="MAR">
      <data key="d0">645000</data>
    </edge>
    <edge source="ISR" target="NLD">
      <data key="d0">111989000</data>
    </edge>
    <edge source="ISR" target="NZL">
      <data key="d0">789000</data>
    </edge>
    <edge source="ISR" target="NIC">
      <data key="d0">137000</data>
    </edge>
    <edge source="ISR" target="NOR">
      <data key="d0">402000</data>
    </edge>
    <edge source="ISR" target="PAK">
      <data key="d0">128000</data>
    </edge>
    <edge source="ISR" target="PAN">
      <data key="d0">23000</data>
    </edge>
    <edge source="ISR" target="PRY">
      <data key="d0">270000</data>
    </edge>
    <edge source="ISR" target="PER">
      <data key="d0">449000</data>
    </edge>
    <edge source="ISR" target="PHL">
      <data key="d0">1458000</data>
    </edge>
    <edge source="ISR" target="POL">
      <data key="d0">13079000</data>
    </edge>
    <edge source="ISR" target="PRT">
      <data key="d0">4710000</data>
    </edge>
    <edge source="ISR" target="ROU">
      <data key="d0">730000</data>
    </edge>
    <edge source="ISR" target="RUS">
      <data key="d0">3859000</data>
    </edge>
    <edge source="ISR" target="SEN">
      <data key="d0">167000</data>
    </edge>
    <edge source="ISR" target="IND">
      <data key="d0">299901000</data>
    </edge>
    <edge source="ISR" target="SGP">
      <data key="d0">1628000</data>
    </edge>
    <edge source="ISR" target="VNM">
      <data key="d0">82640000</data>
    </edge>
    <edge source="ISR" target="SVN">
      <data key="d0">1353000</data>
    </edge>
    <edge source="ISR" target="ZAF">
      <data key="d0">23475000</data>
    </edge>
    <edge source="ISR" target="ESP">
      <data key="d0">38315000</data>
    </edge>
    <edge source="ISR" target="SWE">
      <data key="d0">73000</data>
    </edge>
    <edge source="ISR" target="THA">
      <data key="d0">37564000</data>
    </edge>
    <edge source="ISR" target="TUR">
      <data key="d0">26482000</data>
    </edge>
    <edge source="ISR" target="UKR">
      <data key="d0">1359000</data>
    </edge>
    <edge source="ISR" target="MKD">
      <data key="d0">24000</data>
    </edge>
    <edge source="ISR" target="EGY">
      <data key="d0">1530000</data>
    </edge>
    <edge source="ISR" target="GBR">
      <data key="d0">9104000</data>
    </edge>
    <edge source="ISR" target="TZA">
      <data key="d0">158000</data>
    </edge>
    <edge source="ISR" target="USA">
      <data key="d0">111251000</data>
    </edge>
    <edge source="ISR" target="URY">
      <data key="d0">9482000</data>
    </edge>
    <edge source="ITA" target="ALB">
      <data key="d0">2573753</data>
    </edge>
    <edge source="ITA" target="DZA">
      <data key="d0">28623492</data>
    </edge>
    <edge source="ITA" target="AZE">
      <data key="d0">72080</data>
    </edge>
    <edge source="ITA" target="ARG">
      <data key="d0">142193</data>
    </edge>
    <edge source="ITA" target="AUS">
      <data key="d0">282787</data>
    </edge>
    <edge source="ITA" target="AUT">
      <data key="d0">14509183</data>
    </edge>
    <edge source="ITA" target="ARM">
      <data key="d0">214642</data>
    </edge>
    <edge source="ITA" target="BEL">
      <data key="d0">931501</data>
    </edge>
    <edge source="ITA" target="BOL">
      <data key="d0">45136</data>
    </edge>
    <edge source="ITA" target="BRA">
      <data key="d0">18300397</data>
    </edge>
    <edge source="ITA" target="BGR">
      <data key="d0">11637036</data>
    </edge>
    <edge source="ITA" target="BLR">
      <data key="d0">11793</data>
    </edge>
    <edge source="ITA" target="CMR">
      <data key="d0">228710</data>
    </edge>
    <edge source="ITA" target="CAN">
      <data key="d0">11232890</data>
    </edge>
    <edge source="ITA" target="LKA">
      <data key="d0">185613</data>
    </edge>
    <edge source="ITA" target="CHL">
      <data key="d0">1587409</data>
    </edge>
    <edge source="ITA" target="CHN">
      <data key="d0">1500227</data>
    </edge>
    <edge source="ITA" target="COL">
      <data key="d0">1519211</data>
    </edge>
    <edge source="ITA" target="CRI">
      <data key="d0">547812</data>
    </edge>
    <edge source="ITA" target="HRV">
      <data key="d0">3884034</data>
    </edge>
    <edge source="ITA" target="CZE">
      <data key="d0">330185</data>
    </edge>
    <edge source="ITA" target="DNK">
      <data key="d0">265851</data>
    </edge>
    <edge source="ITA" target="ECU">
      <data key="d0">610929</data>
    </edge>
    <edge source="ITA" target="SLV">
      <data key="d0">61411</data>
    </edge>
    <edge source="ITA" target="ETH">
      <data key="d0">31673</data>
    </edge>
    <edge source="ITA" target="EST">
      <data key="d0">47114</data>
    </edge>
    <edge source="ITA" target="FIN">
      <data key="d0">843718</data>
    </edge>
    <edge source="ITA" target="FRA">
      <data key="d0">37256222</data>
    </edge>
    <edge source="ITA" target="GEO">
      <data key="d0">502787</data>
    </edge>
    <edge source="ITA" target="PSE">
      <data key="d0">51922</data>
    </edge>
    <edge source="ITA" target="DEU">
      <data key="d0">10291750</data>
    </edge>
    <edge source="ITA" target="GHA">
      <data key="d0">4915335</data>
    </edge>
    <edge source="ITA" target="GRC">
      <data key="d0">45805446</data>
    </edge>
    <edge source="ITA" target="GTM">
      <data key="d0">351107</data>
    </edge>
    <edge source="ITA" target="HND">
      <data key="d0">106768</data>
    </edge>
    <edge source="ITA" target="HKG">
      <data key="d0">30002</data>
    </edge>
    <edge source="ITA" target="HUN">
      <data key="d0">12183999</data>
    </edge>
    <edge source="ITA" target="IDN">
      <data key="d0">16167</data>
    </edge>
    <edge source="ITA" target="IRL">
      <data key="d0">24783</data>
    </edge>
    <edge source="ITA" target="ISR">
      <data key="d0">1411303</data>
    </edge>
    <edge source="ITA" target="JPN">
      <data key="d0">200746</data>
    </edge>
    <edge source="ITA" target="KAZ">
      <data key="d0">151188</data>
    </edge>
    <edge source="ITA" target="JOR">
      <data key="d0">1746143</data>
    </edge>
    <edge source="ITA" target="KOR">
      <data key="d0">621897</data>
    </edge>
    <edge source="ITA" target="LBN">
      <data key="d0">9617594</data>
    </edge>
    <edge source="ITA" target="LVA">
      <data key="d0">67683</data>
    </edge>
    <edge source="ITA" target="LTU">
      <data key="d0">213073</data>
    </edge>
    <edge source="ITA" target="MYS">
      <data key="d0">878895</data>
    </edge>
    <edge source="ITA" target="MEX">
      <data key="d0">552494</data>
    </edge>
    <edge source="ITA" target="MDA">
      <data key="d0">464235</data>
    </edge>
    <edge source="ITA" target="MAR">
      <data key="d0">2334784</data>
    </edge>
    <edge source="ITA" target="OMN">
      <data key="d0">581276</data>
    </edge>
    <edge source="ITA" target="NLD">
      <data key="d0">1714650</data>
    </edge>
    <edge source="ITA" target="NZL">
      <data key="d0">256908</data>
    </edge>
    <edge source="ITA" target="NIC">
      <data key="d0">1043299</data>
    </edge>
    <edge source="ITA" target="PAK">
      <data key="d0">2678548</data>
    </edge>
    <edge source="ITA" target="PAN">
      <data key="d0">220133</data>
    </edge>
    <edge source="ITA" target="PRY">
      <data key="d0">40692</data>
    </edge>
    <edge source="ITA" target="PER">
      <data key="d0">1400023</data>
    </edge>
    <edge source="ITA" target="POL">
      <data key="d0">1196500</data>
    </edge>
    <edge source="ITA" target="PRT">
      <data key="d0">1110290</data>
    </edge>
    <edge source="ITA" target="ROU">
      <data key="d0">22288029</data>
    </edge>
    <edge source="ITA" target="RUS">
      <data key="d0">1584384</data>
    </edge>
    <edge source="ITA" target="SAU">
      <data key="d0">1251108</data>
    </edge>
    <edge source="ITA" target="SEN">
      <data key="d0">19296355</data>
    </edge>
    <edge source="ITA" target="SRB">
      <data key="d0">905833</data>
    </edge>
    <edge source="ITA" target="IND">
      <data key="d0">74875</data>
    </edge>
    <edge source="ITA" target="SVK">
      <data key="d0">400123</data>
    </edge>
    <edge source="ITA" target="VNM">
      <data key="d0">118622</data>
    </edge>
    <edge source="ITA" target="SVN">
      <data key="d0">8896194</data>
    </edge>
    <edge source="ITA" target="ZAF">
      <data key="d0">61758</data>
    </edge>
    <edge source="ITA" target="ESP">
      <data key="d0">11036965</data>
    </edge>
    <edge source="ITA" target="SWE">
      <data key="d0">3263464</data>
    </edge>
    <edge source="ITA" target="CHE">
      <data key="d0">950695</data>
    </edge>
    <edge source="ITA" target="THA">
      <data key="d0">583518</data>
    </edge>
    <edge source="ITA" target="ARE">
      <data key="d0">373664</data>
    </edge>
    <edge source="ITA" target="TUN">
      <data key="d0">2539918</data>
    </edge>
    <edge source="ITA" target="TUR">
      <data key="d0">21863648</data>
    </edge>
    <edge source="ITA" target="UGA">
      <data key="d0">1309286</data>
    </edge>
    <edge source="ITA" target="UKR">
      <data key="d0">5442678</data>
    </edge>
    <edge source="ITA" target="MKD">
      <data key="d0">229183</data>
    </edge>
    <edge source="ITA" target="EGY">
      <data key="d0">2604659</data>
    </edge>
    <edge source="ITA" target="GBR">
      <data key="d0">395955</data>
    </edge>
    <edge source="ITA" target="TZA">
      <data key="d0">90367</data>
    </edge>
    <edge source="ITA" target="USA">
      <data key="d0">7678061</data>
    </edge>
    <edge source="ITA" target="URY">
      <data key="d0">169061</data>
    </edge>
    <edge source="JPN" target="ARG">
      <data key="d0">120443</data>
    </edge>
    <edge source="JPN" target="AUS">
      <data key="d0">1623346</data>
    </edge>
    <edge source="JPN" target="BEL">
      <data key="d0">528926</data>
    </edge>
    <edge source="JPN" target="BRA">
      <data key="d0">166395</data>
    </edge>
    <edge source="JPN" target="KHM">
      <data key="d0">24692</data>
    </edge>
    <edge source="JPN" target="CAN">
      <data key="d0">839015</data>
    </edge>
    <edge source="JPN" target="CHN">
      <data key="d0">3482216</data>
    </edge>
    <edge source="JPN" target="COL">
      <data key="d0">70457</data>
    </edge>
    <edge source="JPN" target="CZE">
      <data key="d0">94736</data>
    </edge>
    <edge source="JPN" target="ECU">
      <data key="d0">709527</data>
    </edge>
    <edge source="JPN" target="FRA">
      <data key="d0">334506</data>
    </edge>
    <edge source="JPN" target="DEU">
      <data key="d0">1093418</data>
    </edge>
    <edge source="JPN" target="HKG">
      <data key="d0">93608</data>
    </edge>
    <edge source="JPN" target="IDN">
      <data key="d0">5369123</data>
    </edge>
    <edge source="JPN" target="ITA">
      <data key="d0">336335</data>
    </edge>
    <edge source="JPN" target="KOR">
      <data key="d0">21160140</data>
    </edge>
    <edge source="JPN" target="MYS">
      <data key="d0">43002396</data>
    </edge>
    <edge source="JPN" target="NLD">
      <data key="d0">899124</data>
    </edge>
    <edge source="JPN" target="NZL">
      <data key="d0">601976</data>
    </edge>
    <edge source="JPN" target="PAK">
      <data key="d0">19218</data>
    </edge>
    <edge source="JPN" target="PHL">
      <data key="d0">27022948</data>
    </edge>
    <edge source="JPN" target="POL">
      <data key="d0">25670</data>
    </edge>
    <edge source="JPN" target="PRT">
      <data key="d0">46115</data>
    </edge>
    <edge source="JPN" target="RUS">
      <data key="d0">19694</data>
    </edge>
    <edge source="JPN" target="IND">
      <data key="d0">359812</data>
    </edge>
    <edge source="JPN" target="SGP">
      <data key="d0">704165</data>
    </edge>
    <edge source="JPN" target="VNM">
      <data key="d0">58852695</data>
    </edge>
    <edge source="JPN" target="ESP">
      <data key="d0">65020</data>
    </edge>
    <edge source="JPN" target="THA">
      <data key="d0">5988713</data>
    </edge>
    <edge source="JPN" target="ARE">
      <data key="d0">19067</data>
    </edge>
    <edge source="JPN" target="GBR">
      <data key="d0">150397</data>
    </edge>
    <edge source="JPN" target="USA">
      <data key="d0">9996084</data>
    </edge>
    <edge source="JOR" target="ALB">
      <data key="d0">19610</data>
    </edge>
    <edge source="JOR" target="DZA">
      <data key="d0">1357781</data>
    </edge>
    <edge source="JOR" target="ARG">
      <data key="d0">86324</data>
    </edge>
    <edge source="JOR" target="AUS">
      <data key="d0">777975</data>
    </edge>
    <edge source="JOR" target="BEL">
      <data key="d0">2461884</data>
    </edge>
    <edge source="JOR" target="BGR">
      <data key="d0">23527022</data>
    </edge>
    <edge source="JOR" target="LKA">
      <data key="d0">240041</data>
    </edge>
    <edge source="JOR" target="CHN">
      <data key="d0">178597722</data>
    </edge>
    <edge source="JOR" target="HRV">
      <data key="d0">59797</data>
    </edge>
    <edge source="JOR" target="ETH">
      <data key="d0">29458457</data>
    </edge>
    <edge source="JOR" target="FRA">
      <data key="d0">290921</data>
    </edge>
    <edge source="JOR" target="PSE">
      <data key="d0">334806</data>
    </edge>
    <edge source="JOR" target="GRC">
      <data key="d0">142262</data>
    </edge>
    <edge source="JOR" target="GTM">
      <data key="d0">223425</data>
    </edge>
    <edge source="JOR" target="IDN">
      <data key="d0">146504724</data>
    </edge>
    <edge source="JOR" target="ITA">
      <data key="d0">5102817</data>
    </edge>
    <edge source="JOR" target="JPN">
      <data key="d0">26831414</data>
    </edge>
    <edge source="JOR" target="KOR">
      <data key="d0">5209890</data>
    </edge>
    <edge source="JOR" target="LBN">
      <data key="d0">5610663</data>
    </edge>
    <edge source="JOR" target="MYS">
      <data key="d0">66299711</data>
    </edge>
    <edge source="JOR" target="MUS">
      <data key="d0">1860845</data>
    </edge>
    <edge source="JOR" target="MAR">
      <data key="d0">241269</data>
    </edge>
    <edge source="JOR" target="MOZ">
      <data key="d0">6868785</data>
    </edge>
    <edge source="JOR" target="OMN">
      <data key="d0">3582201</data>
    </edge>
    <edge source="JOR" target="NLD">
      <data key="d0">25356</data>
    </edge>
    <edge source="JOR" target="NZL">
      <data key="d0">13563</data>
    </edge>
    <edge source="JOR" target="NER">
      <data key="d0">618244</data>
    </edge>
    <edge source="JOR" target="PAK">
      <data key="d0">8411986</data>
    </edge>
    <edge source="JOR" target="PHL">
      <data key="d0">10227332</data>
    </edge>
    <edge source="JOR" target="PRT">
      <data key="d0">8098966</data>
    </edge>
    <edge source="JOR" target="RUS">
      <data key="d0">248251</data>
    </edge>
    <edge source="JOR" target="SAU">
      <data key="d0">7718123</data>
    </edge>
    <edge source="JOR" target="IND">
      <data key="d0">251364723</data>
    </edge>
    <edge source="JOR" target="SGP">
      <data key="d0">532424</data>
    </edge>
    <edge source="JOR" target="ZAF">
      <data key="d0">11909422</data>
    </edge>
    <edge source="JOR" target="ESP">
      <data key="d0">8672534</data>
    </edge>
    <edge source="JOR" target="THA">
      <data key="d0">9335322</data>
    </edge>
    <edge source="JOR" target="ARE">
      <data key="d0">4634273</data>
    </edge>
    <edge source="JOR" target="TUN">
      <data key="d0">4495563</data>
    </edge>
    <edge source="JOR" target="TUR">
      <data key="d0">52453288</data>
    </edge>
    <edge source="JOR" target="EGY">
      <data key="d0">31015767</data>
    </edge>
    <edge source="JOR" target="TZA">
      <data key="d0">1652862</data>
    </edge>
    <edge source="KOR" target="DZA">
      <data key="d0">37865</data>
    </edge>
    <edge source="KOR" target="AUS">
      <data key="d0">49825769</data>
    </edge>
    <edge source="KOR" target="BRA">
      <data key="d0">18227700</data>
    </edge>
    <edge source="KOR" target="KHM">
      <data key="d0">141456</data>
    </edge>
    <edge source="KOR" target="CHL">
      <data key="d0">35700</data>
    </edge>
    <edge source="KOR" target="CHN">
      <data key="d0">960214</data>
    </edge>
    <edge source="KOR" target="CZE">
      <data key="d0">12357</data>
    </edge>
    <edge source="KOR" target="BEN">
      <data key="d0">23781</data>
    </edge>
    <edge source="KOR" target="GTM">
      <data key="d0">11198000</data>
    </edge>
    <edge source="KOR" target="HKG">
      <data key="d0">188740</data>
    </edge>
    <edge source="KOR" target="IDN">
      <data key="d0">80558982</data>
    </edge>
    <edge source="KOR" target="ISR">
      <data key="d0">502178</data>
    </edge>
    <edge source="KOR" target="ITA">
      <data key="d0">355154</data>
    </edge>
    <edge source="KOR" target="JPN">
      <data key="d0">76330772</data>
    </edge>
    <edge source="KOR" target="KAZ">
      <data key="d0">68708</data>
    </edge>
    <edge source="KOR" target="MYS">
      <data key="d0">42205617</data>
    </edge>
    <edge source="KOR" target="MUS">
      <data key="d0">14043</data>
    </edge>
    <edge source="KOR" target="MEX">
      <data key="d0">811992</data>
    </edge>
    <edge source="KOR" target="OMN">
      <data key="d0">66692</data>
    </edge>
    <edge source="KOR" target="NZL">
      <data key="d0">913618</data>
    </edge>
    <edge source="KOR" target="NIC">
      <data key="d0">77279</data>
    </edge>
    <edge source="KOR" target="PAK">
      <data key="d0">441243</data>
    </edge>
    <edge source="KOR" target="PER">
      <data key="d0">281266</data>
    </edge>
    <edge source="KOR" target="PHL">
      <data key="d0">35258708</data>
    </edge>
    <edge source="KOR" target="IND">
      <data key="d0">12208254</data>
    </edge>
    <edge source="KOR" target="SGP">
      <data key="d0">111961</data>
    </edge>
    <edge source="KOR" target="VNM">
      <data key="d0">22294950</data>
    </edge>
    <edge source="KOR" target="ZAF">
      <data key="d0">900976</data>
    </edge>
    <edge source="KOR" target="THA">
      <data key="d0">178958406</data>
    </edge>
    <edge source="KOR" target="ARE">
      <data key="d0">103010</data>
    </edge>
    <edge source="KOR" target="TUR">
      <data key="d0">213775</data>
    </edge>
    <edge source="KOR" target="EGY">
      <data key="d0">1390860</data>
    </edge>
    <edge source="KOR" target="TZA">
      <data key="d0">80334</data>
    </edge>
    <edge source="KOR" target="USA">
      <data key="d0">791662</data>
    </edge>
    <edge source="KOR" target="URY">
      <data key="d0">45004</data>
    </edge>
    <edge source="MYS" target="AUS">
      <data key="d0">31792814</data>
    </edge>
    <edge source="MYS" target="KHM">
      <data key="d0">287225</data>
    </edge>
    <edge source="MYS" target="LKA">
      <data key="d0">34027</data>
    </edge>
    <edge source="MYS" target="CHN">
      <data key="d0">451047</data>
    </edge>
    <edge source="MYS" target="ETH">
      <data key="d0">13593</data>
    </edge>
    <edge source="MYS" target="GEO">
      <data key="d0">1631516</data>
    </edge>
    <edge source="MYS" target="HKG">
      <data key="d0">2724713</data>
    </edge>
    <edge source="MYS" target="IDN">
      <data key="d0">110653608</data>
    </edge>
    <edge source="MYS" target="JPN">
      <data key="d0">56544301</data>
    </edge>
    <edge source="MYS" target="KOR">
      <data key="d0">2656925</data>
    </edge>
    <edge source="MYS" target="MUS">
      <data key="d0">1350015</data>
    </edge>
    <edge source="MYS" target="NZL">
      <data key="d0">14271570</data>
    </edge>
    <edge source="MYS" target="PAK">
      <data key="d0">174697</data>
    </edge>
    <edge source="MYS" target="PHL">
      <data key="d0">59816493</data>
    </edge>
    <edge source="MYS" target="SRB">
      <data key="d0">11770</data>
    </edge>
    <edge source="MYS" target="IND">
      <data key="d0">1362101</data>
    </edge>
    <edge source="MYS" target="SGP">
      <data key="d0">8754183</data>
    </edge>
    <edge source="MYS" target="VNM">
      <data key="d0">9057342</data>
    </edge>
    <edge source="MYS" target="ZAF">
      <data key="d0">373814</data>
    </edge>
    <edge source="MYS" target="CHE">
      <data key="d0">973395</data>
    </edge>
    <edge source="MYS" target="THA">
      <data key="d0">167095851</data>
    </edge>
    <edge source="MYS" target="UGA">
      <data key="d0">20730</data>
    </edge>
    <edge source="MYS" target="TZA">
      <data key="d0">49086</data>
    </edge>
    <edge source="MYS" target="USA">
      <data key="d0">16677523</data>
    </edge>
    <edge source="MUS" target="FRA">
      <data key="d0">7490950</data>
    </edge>
    <edge source="MUS" target="MDG">
      <data key="d0">746332</data>
    </edge>
    <edge source="MEX" target="ARG">
      <data key="d0">71672042</data>
    </edge>
    <edge source="MEX" target="AUS">
      <data key="d0">71222997</data>
    </edge>
    <edge source="MEX" target="BOL">
      <data key="d0">331534</data>
    </edge>
    <edge source="MEX" target="BRA">
      <data key="d0">26988694</data>
    </edge>
    <edge source="MEX" target="CHL">
      <data key="d0">120129546</data>
    </edge>
    <edge source="MEX" target="CHN">
      <data key="d0">290818</data>
    </edge>
    <edge source="MEX" target="COL">
      <data key="d0">10574405</data>
    </edge>
    <edge source="MEX" target="CRI">
      <data key="d0">8705386</data>
    </edge>
    <edge source="MEX" target="HRV">
      <data key="d0">110959</data>
    </edge>
    <edge source="MEX" target="ECU">
      <data key="d0">14072335</data>
    </edge>
    <edge source="MEX" target="SLV">
      <data key="d0">3382165</data>
    </edge>
    <edge source="MEX" target="FIN">
      <data key="d0">90420</data>
    </edge>
    <edge source="MEX" target="FRA">
      <data key="d0">42739</data>
    </edge>
    <edge source="MEX" target="DEU">
      <data key="d0">6472617</data>
    </edge>
    <edge source="MEX" target="GHA">
      <data key="d0">42895</data>
    </edge>
    <edge source="MEX" target="GRC">
      <data key="d0">618060</data>
    </edge>
    <edge source="MEX" target="GTM">
      <data key="d0">14797270</data>
    </edge>
    <edge source="MEX" target="HND">
      <data key="d0">3958040</data>
    </edge>
    <edge source="MEX" target="IDN">
      <data key="d0">2432200</data>
    </edge>
    <edge source="MEX" target="ITA">
      <data key="d0">198583</data>
    </edge>
    <edge source="MEX" target="JAM">
      <data key="d0">117737</data>
    </edge>
    <edge source="MEX" target="JPN">
      <data key="d0">46859</data>
    </edge>
    <edge source="MEX" target="JOR">
      <data key="d0">14165</data>
    </edge>
    <edge source="MEX" target="KOR">
      <data key="d0">587410</data>
    </edge>
    <edge source="MEX" target="LBN">
      <data key="d0">356979</data>
    </edge>
    <edge source="MEX" target="MOZ">
      <data key="d0">152473</data>
    </edge>
    <edge source="MEX" target="OMN">
      <data key="d0">15060</data>
    </edge>
    <edge source="MEX" target="NIC">
      <data key="d0">3265919</data>
    </edge>
    <edge source="MEX" target="PAK">
      <data key="d0">26049</data>
    </edge>
    <edge source="MEX" target="PAN">
      <data key="d0">647008</data>
    </edge>
    <edge source="MEX" target="PRY">
      <data key="d0">13369</data>
    </edge>
    <edge source="MEX" target="PER">
      <data key="d0">15611283</data>
    </edge>
    <edge source="MEX" target="SAU">
      <data key="d0">391683</data>
    </edge>
    <edge source="MEX" target="SRB">
      <data key="d0">46566</data>
    </edge>
    <edge source="MEX" target="SGP">
      <data key="d0">13159262</data>
    </edge>
    <edge source="MEX" target="VNM">
      <data key="d0">562121</data>
    </edge>
    <edge source="MEX" target="ZAF">
      <data key="d0">1400770</data>
    </edge>
    <edge source="MEX" target="ESP">
      <data key="d0">456562</data>
    </edge>
    <edge source="MEX" target="CHE">
      <data key="d0">1339556</data>
    </edge>
    <edge source="MEX" target="THA">
      <data key="d0">26582322</data>
    </edge>
    <edge source="MEX" target="TUR">
      <data key="d0">113605</data>
    </edge>
    <edge source="MEX" target="GBR">
      <data key="d0">312288</data>
    </edge>
    <edge source="MEX" target="USA">
      <data key="d0">80095486</data>
    </edge>
    <edge source="MEX" target="URY">
      <data key="d0">23794621</data>
    </edge>
    <edge source="NZL" target="AUS">
      <data key="d0">4070102</data>
    </edge>
    <edge source="NZL" target="BEL">
      <data key="d0">89712</data>
    </edge>
    <edge source="NZL" target="CAN">
      <data key="d0">41521</data>
    </edge>
    <edge source="NZL" target="ITA">
      <data key="d0">43029</data>
    </edge>
    <edge source="NZL" target="KOR">
      <data key="d0">17655</data>
    </edge>
    <edge source="NZL" target="ZAF">
      <data key="d0">183875</data>
    </edge>
    <edge source="NZL" target="GBR">
      <data key="d0">105394</data>
    </edge>
    <edge source="NZL" target="USA">
      <data key="d0">597743</data>
    </edge>
    <edge source="NOR" target="DNK">
      <data key="d0">198955</data>
    </edge>
    <edge source="NOR" target="DEU">
      <data key="d0">859341</data>
    </edge>
    <edge source="NOR" target="POL">
      <data key="d0">15571</data>
    </edge>
    <edge source="NOR" target="SWE">
      <data key="d0">48968</data>
    </edge>
    <edge source="PAK" target="ARE">
      <data key="d0">18979</data>
    </edge>
    <edge source="PAN" target="ECU">
      <data key="d0">132780</data>
    </edge>
    <edge source="PAN" target="GTM">
      <data key="d0">200511</data>
    </edge>
    <edge source="PAN" target="HND">
      <data key="d0">125616</data>
    </edge>
    <edge source="PAN" target="NIC">
      <data key="d0">98439</data>
    </edge>
    <edge source="PER" target="ARG">
      <data key="d0">67127</data>
    </edge>
    <edge source="PER" target="BOL">
      <data key="d0">24001093</data>
    </edge>
    <edge source="PER" target="CHL">
      <data key="d0">476712</data>
    </edge>
    <edge source="PER" target="COL">
      <data key="d0">234890</data>
    </edge>
    <edge source="PER" target="ECU">
      <data key="d0">2299533</data>
    </edge>
    <edge source="PER" target="PAN">
      <data key="d0">42406</data>
    </edge>
    <edge source="PER" target="PRY">
      <data key="d0">130500</data>
    </edge>
    <edge source="PER" target="USA">
      <data key="d0">43490</data>
    </edge>
    <edge source="PHL" target="AUS">
      <data key="d0">619135</data>
    </edge>
    <edge source="PHL" target="CHN">
      <data key="d0">174825</data>
    </edge>
    <edge source="PHL" target="IDN">
      <data key="d0">39651</data>
    </edge>
    <edge source="PHL" target="MYS">
      <data key="d0">138155</data>
    </edge>
    <edge source="PHL" target="VNM">
      <data key="d0">96748311</data>
    </edge>
    <edge source="PHL" target="THA">
      <data key="d0">20679136</data>
    </edge>
    <edge source="PHL" target="TUR">
      <data key="d0">355786</data>
    </edge>
    <edge source="SAU" target="DZA">
      <data key="d0">2103203</data>
    </edge>
    <edge source="SAU" target="AUS">
      <data key="d0">160526601</data>
    </edge>
    <edge source="SAU" target="JOR">
      <data key="d0">17208022</data>
    </edge>
    <edge source="SAU" target="KOR">
      <data key="d0">73059291</data>
    </edge>
    <edge source="SAU" target="MAR">
      <data key="d0">1436268</data>
    </edge>
    <edge source="SAU" target="MOZ">
      <data key="d0">12156282</data>
    </edge>
    <edge source="SAU" target="OMN">
      <data key="d0">360534</data>
    </edge>
    <edge source="SAU" target="NLD">
      <data key="d0">58933</data>
    </edge>
    <edge source="SAU" target="NZL">
      <data key="d0">164905006</data>
    </edge>
    <edge source="SAU" target="PAK">
      <data key="d0">72640357</data>
    </edge>
    <edge source="SAU" target="IND">
      <data key="d0">89412645</data>
    </edge>
    <edge source="SAU" target="ZAF">
      <data key="d0">160401534</data>
    </edge>
    <edge source="SAU" target="ESP">
      <data key="d0">34133</data>
    </edge>
    <edge source="SAU" target="THA">
      <data key="d0">446013624</data>
    </edge>
    <edge source="SAU" target="ARE">
      <data key="d0">1566669</data>
    </edge>
    <edge source="SAU" target="TUN">
      <data key="d0">31467</data>
    </edge>
    <edge source="SAU" target="TUR">
      <data key="d0">209067</data>
    </edge>
    <edge source="SAU" target="UKR">
      <data key="d0">985868</data>
    </edge>
    <edge source="SAU" target="EGY">
      <data key="d0">779468</data>
    </edge>
    <edge source="SAU" target="USA">
      <data key="d0">248250177</data>
    </edge>
    <edge source="IND" target="AUS">
      <data key="d0">2637708</data>
    </edge>
    <edge source="IND" target="BRA">
      <data key="d0">32330</data>
    </edge>
    <edge source="IND" target="CAN">
      <data key="d0">27902</data>
    </edge>
    <edge source="IND" target="LKA">
      <data key="d0">1925918</data>
    </edge>
    <edge source="IND" target="ETH">
      <data key="d0">417008</data>
    </edge>
    <edge source="IND" target="FRA">
      <data key="d0">11181</data>
    </edge>
    <edge source="IND" target="DEU">
      <data key="d0">153836</data>
    </edge>
    <edge source="IND" target="GHA">
      <data key="d0">418078</data>
    </edge>
    <edge source="IND" target="IDN">
      <data key="d0">1451963</data>
    </edge>
    <edge source="IND" target="ISR">
      <data key="d0">156698</data>
    </edge>
    <edge source="IND" target="CIV">
      <data key="d0">52504</data>
    </edge>
    <edge source="IND" target="JAM">
      <data key="d0">14141</data>
    </edge>
    <edge source="IND" target="JPN">
      <data key="d0">30580</data>
    </edge>
    <edge source="IND" target="KOR">
      <data key="d0">278376</data>
    </edge>
    <edge source="IND" target="LBN">
      <data key="d0">93807</data>
    </edge>
    <edge source="IND" target="MDG">
      <data key="d0">97357</data>
    </edge>
    <edge source="IND" target="MYS">
      <data key="d0">13910757</data>
    </edge>
    <edge source="IND" target="MUS">
      <data key="d0">92012</data>
    </edge>
    <edge source="IND" target="MOZ">
      <data key="d0">31734302</data>
    </edge>
    <edge source="IND" target="OMN">
      <data key="d0">2640609</data>
    </edge>
    <edge source="IND" target="NLD">
      <data key="d0">49764</data>
    </edge>
    <edge source="IND" target="PAK">
      <data key="d0">31482</data>
    </edge>
    <edge source="IND" target="PER">
      <data key="d0">144168</data>
    </edge>
    <edge source="IND" target="PHL">
      <data key="d0">136272</data>
    </edge>
    <edge source="IND" target="SAU">
      <data key="d0">929044</data>
    </edge>
    <edge source="IND" target="VNM">
      <data key="d0">8570261</data>
    </edge>
    <edge source="IND" target="ZAF">
      <data key="d0">61046</data>
    </edge>
    <edge source="IND" target="THA">
      <data key="d0">1026649</data>
    </edge>
    <edge source="IND" target="ARE">
      <data key="d0">3522336</data>
    </edge>
    <edge source="IND" target="TUR">
      <data key="d0">25924</data>
    </edge>
    <edge source="IND" target="UGA">
      <data key="d0">83309</data>
    </edge>
    <edge source="IND" target="EGY">
      <data key="d0">1090742</data>
    </edge>
    <edge source="IND" target="TZA">
      <data key="d0">1345919</data>
    </edge>
    <edge source="IND" target="USA">
      <data key="d0">137819</data>
    </edge>
    <edge source="SGP" target="AUS">
      <data key="d0">3303083</data>
    </edge>
    <edge source="SGP" target="LKA">
      <data key="d0">26670</data>
    </edge>
    <edge source="SGP" target="CHN">
      <data key="d0">677746</data>
    </edge>
    <edge source="SGP" target="HKG">
      <data key="d0">46231</data>
    </edge>
    <edge source="SGP" target="IDN">
      <data key="d0">4796920</data>
    </edge>
    <edge source="SGP" target="JPN">
      <data key="d0">26558</data>
    </edge>
    <edge source="SGP" target="KOR">
      <data key="d0">363365</data>
    </edge>
    <edge source="SGP" target="MYS">
      <data key="d0">1093569</data>
    </edge>
    <edge source="SGP" target="NZL">
      <data key="d0">202349</data>
    </edge>
    <edge source="SGP" target="PHL">
      <data key="d0">845879</data>
    </edge>
    <edge source="SGP" target="RUS">
      <data key="d0">142199</data>
    </edge>
    <edge source="SGP" target="IND">
      <data key="d0">59703</data>
    </edge>
    <edge source="SGP" target="VNM">
      <data key="d0">645317</data>
    </edge>
    <edge source="SGP" target="ZAF">
      <data key="d0">98066</data>
    </edge>
    <edge source="SGP" target="THA">
      <data key="d0">277869</data>
    </edge>
    <edge source="SGP" target="USA">
      <data key="d0">80507</data>
    </edge>
    <edge source="VNM" target="AUS">
      <data key="d0">8089038</data>
    </edge>
    <edge source="VNM" target="KHM">
      <data key="d0">209815502</data>
    </edge>
    <edge source="VNM" target="CMR">
      <data key="d0">827200</data>
    </edge>
    <edge source="VNM" target="LKA">
      <data key="d0">841098</data>
    </edge>
    <edge source="VNM" target="CHN">
      <data key="d0">1389175</data>
    </edge>
    <edge source="VNM" target="GHA">
      <data key="d0">5236629</data>
    </edge>
    <edge source="VNM" target="IDN">
      <data key="d0">18709463</data>
    </edge>
    <edge source="VNM" target="JPN">
      <data key="d0">6075926</data>
    </edge>
    <edge source="VNM" target="KOR">
      <data key="d0">38752853</data>
    </edge>
    <edge source="VNM" target="LBN">
      <data key="d0">116710</data>
    </edge>
    <edge source="VNM" target="MYS">
      <data key="d0">54560504</data>
    </edge>
    <edge source="VNM" target="MUS">
      <data key="d0">1603200</data>
    </edge>
    <edge source="VNM" target="MOZ">
      <data key="d0">3642584</data>
    </edge>
    <edge source="VNM" target="NZL">
      <data key="d0">5958310</data>
    </edge>
    <edge source="VNM" target="PHL">
      <data key="d0">70874130</data>
    </edge>
    <edge source="VNM" target="IND">
      <data key="d0">20166774</data>
    </edge>
    <edge source="VNM" target="SGP">
      <data key="d0">1204650</data>
    </edge>
    <edge source="VNM" target="CHE">
      <data key="d0">205000</data>
    </edge>
    <edge source="VNM" target="THA">
      <data key="d0">27334383</data>
    </edge>
    <edge source="VNM" target="ARE">
      <data key="d0">6817500</data>
    </edge>
    <edge source="VNM" target="TZA">
      <data key="d0">2427510</data>
    </edge>
    <edge source="VNM" target="USA">
      <data key="d0">940000</data>
    </edge>
    <edge source="ZAF" target="ARG">
      <data key="d0">129674</data>
    </edge>
    <edge source="ZAF" target="AUS">
      <data key="d0">10611810</data>
    </edge>
    <edge source="ZAF" target="BWA">
      <data key="d0">32671768</data>
    </edge>
    <edge source="ZAF" target="BRA">
      <data key="d0">11382211</data>
    </edge>
    <edge source="ZAF" target="CMR">
      <data key="d0">17075</data>
    </edge>
    <edge source="ZAF" target="CHL">
      <data key="d0">1614410</data>
    </edge>
    <edge source="ZAF" target="CHN">
      <data key="d0">114260</data>
    </edge>
    <edge source="ZAF" target="COL">
      <data key="d0">152386</data>
    </edge>
    <edge source="ZAF" target="CRI">
      <data key="d0">15708</data>
    </edge>
    <edge source="ZAF" target="ETH">
      <data key="d0">766777</data>
    </edge>
    <edge source="ZAF" target="FRA">
      <data key="d0">801449</data>
    </edge>
    <edge source="ZAF" target="DEU">
      <data key="d0">598696</data>
    </edge>
    <edge source="ZAF" target="GHA">
      <data key="d0">23455</data>
    </edge>
    <edge source="ZAF" target="GRC">
      <data key="d0">156609</data>
    </edge>
    <edge source="ZAF" target="HND">
      <data key="d0">24579</data>
    </edge>
    <edge source="ZAF" target="ITA">
      <data key="d0">605255</data>
    </edge>
    <edge source="ZAF" target="JPN">
      <data key="d0">66939</data>
    </edge>
    <edge source="ZAF" target="JOR">
      <data key="d0">22218</data>
    </edge>
    <edge source="ZAF" target="KOR">
      <data key="d0">94064</data>
    </edge>
    <edge source="ZAF" target="MDG">
      <data key="d0">447053</data>
    </edge>
    <edge source="ZAF" target="MWI">
      <data key="d0">6327224</data>
    </edge>
    <edge source="ZAF" target="MYS">
      <data key="d0">93010</data>
    </edge>
    <edge source="ZAF" target="MRT">
      <data key="d0">492696</data>
    </edge>
    <edge source="ZAF" target="MUS">
      <data key="d0">286752</data>
    </edge>
    <edge source="ZAF" target="MAR">
      <data key="d0">28394</data>
    </edge>
    <edge source="ZAF" target="MOZ">
      <data key="d0">29747817</data>
    </edge>
    <edge source="ZAF" target="NAM">
      <data key="d0">33084799</data>
    </edge>
    <edge source="ZAF" target="NLD">
      <data key="d0">142320</data>
    </edge>
    <edge source="ZAF" target="NZL">
      <data key="d0">667982</data>
    </edge>
    <edge source="ZAF" target="PAK">
      <data key="d0">10778</data>
    </edge>
    <edge source="ZAF" target="PAN">
      <data key="d0">94144</data>
    </edge>
    <edge source="ZAF" target="ROU">
      <data key="d0">117831</data>
    </edge>
    <edge source="ZAF" target="SAU">
      <data key="d0">162773</data>
    </edge>
    <edge source="ZAF" target="VNM">
      <data key="d0">14237</data>
    </edge>
    <edge source="ZAF" target="ZWE">
      <data key="d0">63950223</data>
    </edge>
    <edge source="ZAF" target="ESP">
      <data key="d0">1183334</data>
    </edge>
    <edge source="ZAF" target="THA">
      <data key="d0">95654</data>
    </edge>
    <edge source="ZAF" target="TUN">
      <data key="d0">115921</data>
    </edge>
    <edge source="ZAF" target="UGA">
      <data key="d0">12538</data>
    </edge>
    <edge source="ZAF" target="UKR">
      <data key="d0">120798</data>
    </edge>
    <edge source="ZAF" target="EGY">
      <data key="d0">330271</data>
    </edge>
    <edge source="ZAF" target="GBR">
      <data key="d0">13136</data>
    </edge>
    <edge source="ZAF" target="TZA">
      <data key="d0">233953</data>
    </edge>
    <edge source="ZAF" target="USA">
      <data key="d0">973649</data>
    </edge>
    <edge source="ZAF" target="URY">
      <data key="d0">24285</data>
    </edge>
    <edge source="THA" target="AUS">
      <data key="d0">4592563</data>
    </edge>
    <edge source="THA" target="KHM">
      <data key="d0">46134900</data>
    </edge>
    <edge source="THA" target="LKA">
      <data key="d0">96544</data>
    </edge>
    <edge source="THA" target="CHN">
      <data key="d0">353782</data>
    </edge>
    <edge source="THA" target="FIN">
      <data key="d0">18558</data>
    </edge>
    <edge source="THA" target="HKG">
      <data key="d0">54794</data>
    </edge>
    <edge source="THA" target="IDN">
      <data key="d0">23914781</data>
    </edge>
    <edge source="THA" target="JPN">
      <data key="d0">5663705</data>
    </edge>
    <edge source="THA" target="KOR">
      <data key="d0">33738</data>
    </edge>
    <edge source="THA" target="MYS">
      <data key="d0">1629286</data>
    </edge>
    <edge source="THA" target="MUS">
      <data key="d0">19180</data>
    </edge>
    <edge source="THA" target="NZL">
      <data key="d0">51175</data>
    </edge>
    <edge source="THA" target="PHL">
      <data key="d0">2506265</data>
    </edge>
    <edge source="THA" target="IND">
      <data key="d0">22015</data>
    </edge>
    <edge source="THA" target="SGP">
      <data key="d0">16592</data>
    </edge>
    <edge source="THA" target="VNM">
      <data key="d0">3977213</data>
    </edge>
    <edge source="ARE" target="DZA">
      <data key="d0">1276828</data>
    </edge>
    <edge source="ARE" target="ARG">
      <data key="d0">163312</data>
    </edge>
    <edge source="ARE" target="AUS">
      <data key="d0">61008</data>
    </edge>
    <edge source="ARE" target="BEL">
      <data key="d0">1085784</data>
    </edge>
    <edge source="ARE" target="BRA">
      <data key="d0">117774</data>
    </edge>
    <edge source="ARE" target="LKA">
      <data key="d0">1322632</data>
    </edge>
    <edge source="ARE" target="ECU">
      <data key="d0">180281</data>
    </edge>
    <edge source="ARE" target="ETH">
      <data key="d0">138973</data>
    </edge>
    <edge source="ARE" target="FRA">
      <data key="d0">32330</data>
    </edge>
    <edge source="ARE" target="GRC">
      <data key="d0">400308</data>
    </edge>
    <edge source="ARE" target="IDN">
      <data key="d0">32681</data>
    </edge>
    <edge source="ARE" target="ITA">
      <data key="d0">2010921</data>
    </edge>
    <edge source="ARE" target="JOR">
      <data key="d0">1333919</data>
    </edge>
    <edge source="ARE" target="KOR">
      <data key="d0">186317</data>
    </edge>
    <edge source="ARE" target="LBN">
      <data key="d0">1490033</data>
    </edge>
    <edge source="ARE" target="MDG">
      <data key="d0">226170</data>
    </edge>
    <edge source="ARE" target="MYS">
      <data key="d0">510877</data>
    </edge>
    <edge source="ARE" target="MEX">
      <data key="d0">1949487</data>
    </edge>
    <edge source="ARE" target="MAR">
      <data key="d0">741482</data>
    </edge>
    <edge source="ARE" target="MOZ">
      <data key="d0">330615</data>
    </edge>
    <edge source="ARE" target="OMN">
      <data key="d0">6287990</data>
    </edge>
    <edge source="ARE" target="NLD">
      <data key="d0">486032</data>
    </edge>
    <edge source="ARE" target="PAK">
      <data key="d0">1694037</data>
    </edge>
    <edge source="ARE" target="PER">
      <data key="d0">715218</data>
    </edge>
    <edge source="ARE" target="RUS">
      <data key="d0">25404</data>
    </edge>
    <edge source="ARE" target="SAU">
      <data key="d0">5942081</data>
    </edge>
    <edge source="ARE" target="IND">
      <data key="d0">7127762</data>
    </edge>
    <edge source="ARE" target="VNM">
      <data key="d0">182905</data>
    </edge>
    <edge source="ARE" target="SVN">
      <data key="d0">147247</data>
    </edge>
    <edge source="ARE" target="ZAF">
      <data key="d0">359113</data>
    </edge>
    <edge source="ARE" target="ESP">
      <data key="d0">26817</data>
    </edge>
    <edge source="ARE" target="THA">
      <data key="d0">55050</data>
    </edge>
    <edge source="ARE" target="TUN">
      <data key="d0">1671111</data>
    </edge>
    <edge source="ARE" target="TUR">
      <data key="d0">1050554</data>
    </edge>
    <edge source="ARE" target="EGY">
      <data key="d0">5091410</data>
    </edge>
    <edge source="ARE" target="GBR">
      <data key="d0">26311</data>
    </edge>
    <edge source="ARE" target="TZA">
      <data key="d0">274287</data>
    </edge>
    <edge source="ARE" target="USA">
      <data key="d0">508170</data>
    </edge>
    <edge source="GBR" target="DZA">
      <data key="d0">366757</data>
    </edge>
    <edge source="GBR" target="AZE">
      <data key="d0">67018</data>
    </edge>
    <edge source="GBR" target="ARG">
      <data key="d0">303591</data>
    </edge>
    <edge source="GBR" target="AUS">
      <data key="d0">2577081</data>
    </edge>
    <edge source="GBR" target="AUT">
      <data key="d0">1379750</data>
    </edge>
    <edge source="GBR" target="BEL">
      <data key="d0">1363738</data>
    </edge>
    <edge source="GBR" target="BRA">
      <data key="d0">5069215</data>
    </edge>
    <edge source="GBR" target="BGR">
      <data key="d0">1205998</data>
    </edge>
    <edge source="GBR" target="CMR">
      <data key="d0">51529</data>
    </edge>
    <edge source="GBR" target="CAN">
      <data key="d0">632961</data>
    </edge>
    <edge source="GBR" target="LKA">
      <data key="d0">442547</data>
    </edge>
    <edge source="GBR" target="CHL">
      <data key="d0">90857</data>
    </edge>
    <edge source="GBR" target="CHN">
      <data key="d0">3469782</data>
    </edge>
    <edge source="GBR" target="COL">
      <data key="d0">612240</data>
    </edge>
    <edge source="GBR" target="CRI">
      <data key="d0">489428</data>
    </edge>
    <edge source="GBR" target="HRV">
      <data key="d0">67612</data>
    </edge>
    <edge source="GBR" target="CZE">
      <data key="d0">896510</data>
    </edge>
    <edge source="GBR" target="DNK">
      <data key="d0">2061761</data>
    </edge>
    <edge source="GBR" target="ECU">
      <data key="d0">203777</data>
    </edge>
    <edge source="GBR" target="ETH">
      <data key="d0">40712</data>
    </edge>
    <edge source="GBR" target="EST">
      <data key="d0">1191517</data>
    </edge>
    <edge source="GBR" target="FIN">
      <data key="d0">311103</data>
    </edge>
    <edge source="GBR" target="FRA">
      <data key="d0">11307963</data>
    </edge>
    <edge source="GBR" target="GMB">
      <data key="d0">242684</data>
    </edge>
    <edge source="GBR" target="DEU">
      <data key="d0">6775424</data>
    </edge>
    <edge source="GBR" target="GHA">
      <data key="d0">5370366</data>
    </edge>
    <edge source="GBR" target="GRC">
      <data key="d0">157005</data>
    </edge>
    <edge source="GBR" target="GTM">
      <data key="d0">30205</data>
    </edge>
    <edge source="GBR" target="HKG">
      <data key="d0">40417</data>
    </edge>
    <edge source="GBR" target="HUN">
      <data key="d0">463427</data>
    </edge>
    <edge source="GBR" target="IDN">
      <data key="d0">180600</data>
    </edge>
    <edge source="GBR" target="IRL">
      <data key="d0">24257894</data>
    </edge>
    <edge source="GBR" target="ISR">
      <data key="d0">583185</data>
    </edge>
    <edge source="GBR" target="ITA">
      <data key="d0">2291130</data>
    </edge>
    <edge source="GBR" target="CIV">
      <data key="d0">54942</data>
    </edge>
    <edge source="GBR" target="JPN">
      <data key="d0">33487</data>
    </edge>
    <edge source="GBR" target="JOR">
      <data key="d0">176368</data>
    </edge>
    <edge source="GBR" target="KOR">
      <data key="d0">915870</data>
    </edge>
    <edge source="GBR" target="LBN">
      <data key="d0">278897</data>
    </edge>
    <edge source="GBR" target="LTU">
      <data key="d0">737413</data>
    </edge>
    <edge source="GBR" target="MYS">
      <data key="d0">1146799</data>
    </edge>
    <edge source="GBR" target="MUS">
      <data key="d0">39010</data>
    </edge>
    <edge source="GBR" target="MEX">
      <data key="d0">315651</data>
    </edge>
    <edge source="GBR" target="MAR">
      <data key="d0">349783</data>
    </edge>
    <edge source="GBR" target="NLD">
      <data key="d0">14391141</data>
    </edge>
    <edge source="GBR" target="NZL">
      <data key="d0">537274</data>
    </edge>
    <edge source="GBR" target="NIC">
      <data key="d0">44683</data>
    </edge>
    <edge source="GBR" target="NOR">
      <data key="d0">145135</data>
    </edge>
    <edge source="GBR" target="PAK">
      <data key="d0">246456</data>
    </edge>
    <edge source="GBR" target="PER">
      <data key="d0">868754</data>
    </edge>
    <edge source="GBR" target="PHL">
      <data key="d0">190327</data>
    </edge>
    <edge source="GBR" target="POL">
      <data key="d0">2473420</data>
    </edge>
    <edge source="GBR" target="PRT">
      <data key="d0">56643</data>
    </edge>
    <edge source="GBR" target="ROU">
      <data key="d0">620541</data>
    </edge>
    <edge source="GBR" target="RUS">
      <data key="d0">171446</data>
    </edge>
    <edge source="GBR" target="SAU">
      <data key="d0">536284</data>
    </edge>
    <edge source="GBR" target="SRB">
      <data key="d0">94124</data>
    </edge>
    <edge source="GBR" target="IND">
      <data key="d0">873951</data>
    </edge>
    <edge source="GBR" target="SGP">
      <data key="d0">509363</data>
    </edge>
    <edge source="GBR" target="SVK">
      <data key="d0">109239</data>
    </edge>
    <edge source="GBR" target="VNM">
      <data key="d0">776219</data>
    </edge>
    <edge source="GBR" target="SVN">
      <data key="d0">70810</data>
    </edge>
    <edge source="GBR" target="ZAF">
      <data key="d0">280225</data>
    </edge>
    <edge source="GBR" target="ESP">
      <data key="d0">2618884</data>
    </edge>
    <edge source="GBR" target="SWE">
      <data key="d0">3676232</data>
    </edge>
    <edge source="GBR" target="CHE">
      <data key="d0">867779</data>
    </edge>
    <edge source="GBR" target="THA">
      <data key="d0">436308</data>
    </edge>
    <edge source="GBR" target="ARE">
      <data key="d0">115745</data>
    </edge>
    <edge source="GBR" target="TUN">
      <data key="d0">199312</data>
    </edge>
    <edge source="GBR" target="TUR">
      <data key="d0">816356</data>
    </edge>
    <edge source="GBR" target="UKR">
      <data key="d0">1188997</data>
    </edge>
    <edge source="GBR" target="EGY">
      <data key="d0">724054</data>
    </edge>
    <edge source="GBR" target="TZA">
      <data key="d0">63193</data>
    </edge>
    <edge source="GBR" target="USA">
      <data key="d0">2690337</data>
    </edge>
    <edge source="GBR" target="URY">
      <data key="d0">141137</data>
    </edge>
    <edge source="AUT" target="BEL">
      <data key="d0">15745</data>
    </edge>
    <edge source="AUT" target="HRV">
      <data key="d0">49274</data>
    </edge>
    <edge source="AUT" target="CZE">
      <data key="d0">3728756</data>
    </edge>
    <edge source="AUT" target="FRA">
      <data key="d0">136583</data>
    </edge>
    <edge source="AUT" target="DEU">
      <data key="d0">12853150</data>
    </edge>
    <edge source="AUT" target="GRC">
      <data key="d0">11887</data>
    </edge>
    <edge source="AUT" target="HUN">
      <data key="d0">3583934</data>
    </edge>
    <edge source="AUT" target="ITA">
      <data key="d0">819303</data>
    </edge>
    <edge source="AUT" target="NLD">
      <data key="d0">14262</data>
    </edge>
    <edge source="AUT" target="NOR">
      <data key="d0">15838</data>
    </edge>
    <edge source="AUT" target="POL">
      <data key="d0">1449611</data>
    </edge>
    <edge source="AUT" target="ROU">
      <data key="d0">1207898</data>
    </edge>
    <edge source="AUT" target="SRB">
      <data key="d0">171550</data>
    </edge>
    <edge source="AUT" target="SVK">
      <data key="d0">3322801</data>
    </edge>
    <edge source="AUT" target="SVN">
      <data key="d0">1150303</data>
    </edge>
    <edge source="AUT" target="CHE">
      <data key="d0">734037</data>
    </edge>
    <edge source="AUT" target="MKD">
      <data key="d0">18044</data>
    </edge>
    <edge source="CZE" target="DZA">
      <data key="d0">43810</data>
    </edge>
    <edge source="CZE" target="AZE">
      <data key="d0">22490</data>
    </edge>
    <edge source="CZE" target="ARG">
      <data key="d0">73149</data>
    </edge>
    <edge source="CZE" target="AUS">
      <data key="d0">893918</data>
    </edge>
    <edge source="CZE" target="AUT">
      <data key="d0">28450997</data>
    </edge>
    <edge source="CZE" target="BEL">
      <data key="d0">565998</data>
    </edge>
    <edge source="CZE" target="BRA">
      <data key="d0">407689</data>
    </edge>
    <edge source="CZE" target="BGR">
      <data key="d0">29825</data>
    </edge>
    <edge source="CZE" target="CHL">
      <data key="d0">185761</data>
    </edge>
    <edge source="CZE" target="CHN">
      <data key="d0">330144</data>
    </edge>
    <edge source="CZE" target="CRI">
      <data key="d0">73663</data>
    </edge>
    <edge source="CZE" target="HRV">
      <data key="d0">3184299</data>
    </edge>
    <edge source="CZE" target="DNK">
      <data key="d0">48970</data>
    </edge>
    <edge source="CZE" target="ECU">
      <data key="d0">27265</data>
    </edge>
    <edge source="CZE" target="SLV">
      <data key="d0">17452</data>
    </edge>
    <edge source="CZE" target="FRA">
      <data key="d0">554575</data>
    </edge>
    <edge source="CZE" target="DEU">
      <data key="d0">112216549</data>
    </edge>
    <edge source="CZE" target="GHA">
      <data key="d0">141433</data>
    </edge>
    <edge source="CZE" target="GRC">
      <data key="d0">185716</data>
    </edge>
    <edge source="CZE" target="GTM">
      <data key="d0">497616</data>
    </edge>
    <edge source="CZE" target="HND">
      <data key="d0">63610</data>
    </edge>
    <edge source="CZE" target="HUN">
      <data key="d0">4398609</data>
    </edge>
    <edge source="CZE" target="IDN">
      <data key="d0">73812</data>
    </edge>
    <edge source="CZE" target="IRL">
      <data key="d0">44401</data>
    </edge>
    <edge source="CZE" target="ISR">
      <data key="d0">33989</data>
    </edge>
    <edge source="CZE" target="ITA">
      <data key="d0">4447029</data>
    </edge>
    <edge source="CZE" target="CIV">
      <data key="d0">12628</data>
    </edge>
    <edge source="CZE" target="JPN">
      <data key="d0">1548646</data>
    </edge>
    <edge source="CZE" target="JOR">
      <data key="d0">181779</data>
    </edge>
    <edge source="CZE" target="KOR">
      <data key="d0">207826</data>
    </edge>
    <edge source="CZE" target="LBN">
      <data key="d0">61177</data>
    </edge>
    <edge source="CZE" target="LTU">
      <data key="d0">114543</data>
    </edge>
    <edge source="CZE" target="MYS">
      <data key="d0">12954</data>
    </edge>
    <edge source="CZE" target="MEX">
      <data key="d0">588973</data>
    </edge>
    <edge source="CZE" target="MAR">
      <data key="d0">2130042</data>
    </edge>
    <edge source="CZE" target="NLD">
      <data key="d0">1720853</data>
    </edge>
    <edge source="CZE" target="NZL">
      <data key="d0">68227</data>
    </edge>
    <edge source="CZE" target="NIC">
      <data key="d0">105017</data>
    </edge>
    <edge source="CZE" target="PAK">
      <data key="d0">14923</data>
    </edge>
    <edge source="CZE" target="POL">
      <data key="d0">13526730</data>
    </edge>
    <edge source="CZE" target="PRT">
      <data key="d0">15924</data>
    </edge>
    <edge source="CZE" target="ROU">
      <data key="d0">46618</data>
    </edge>
    <edge source="CZE" target="RUS">
      <data key="d0">10266</data>
    </edge>
    <edge source="CZE" target="SAU">
      <data key="d0">18516</data>
    </edge>
    <edge source="CZE" target="SEN">
      <data key="d0">236938</data>
    </edge>
    <edge source="CZE" target="SRB">
      <data key="d0">28986</data>
    </edge>
    <edge source="CZE" target="IND">
      <data key="d0">32426</data>
    </edge>
    <edge source="CZE" target="SVK">
      <data key="d0">16937748</data>
    </edge>
    <edge source="CZE" target="VNM">
      <data key="d0">411982</data>
    </edge>
    <edge source="CZE" target="SVN">
      <data key="d0">138191</data>
    </edge>
    <edge source="CZE" target="ESP">
      <data key="d0">849058</data>
    </edge>
    <edge source="CZE" target="SWE">
      <data key="d0">12757</data>
    </edge>
    <edge source="CZE" target="CHE">
      <data key="d0">77269</data>
    </edge>
    <edge source="CZE" target="THA">
      <data key="d0">154913</data>
    </edge>
    <edge source="CZE" target="TUN">
      <data key="d0">192299</data>
    </edge>
    <edge source="CZE" target="TUR">
      <data key="d0">14699</data>
    </edge>
    <edge source="CZE" target="UKR">
      <data key="d0">11929</data>
    </edge>
    <edge source="CZE" target="EGY">
      <data key="d0">2165513</data>
    </edge>
    <edge source="CZE" target="USA">
      <data key="d0">276184</data>
    </edge>
    <edge source="FRA" target="DZA">
      <data key="d0">4798357</data>
    </edge>
    <edge source="FRA" target="ARG">
      <data key="d0">319658</data>
    </edge>
    <edge source="FRA" target="AUS">
      <data key="d0">8916172</data>
    </edge>
    <edge source="FRA" target="AUT">
      <data key="d0">978331</data>
    </edge>
    <edge source="FRA" target="BEL">
      <data key="d0">50031913</data>
    </edge>
    <edge source="FRA" target="BRA">
      <data key="d0">4500272</data>
    </edge>
    <edge source="FRA" target="BGR">
      <data key="d0">181945</data>
    </edge>
    <edge source="FRA" target="CMR">
      <data key="d0">1410397</data>
    </edge>
    <edge source="FRA" target="CAN">
      <data key="d0">891705</data>
    </edge>
    <edge source="FRA" target="CHN">
      <data key="d0">116639</data>
    </edge>
    <edge source="FRA" target="COL">
      <data key="d0">2355834</data>
    </edge>
    <edge source="FRA" target="CRI">
      <data key="d0">41789</data>
    </edge>
    <edge source="FRA" target="HRV">
      <data key="d0">35423</data>
    </edge>
    <edge source="FRA" target="CZE">
      <data key="d0">334811</data>
    </edge>
    <edge source="FRA" target="BEN">
      <data key="d0">115683</data>
    </edge>
    <edge source="FRA" target="DNK">
      <data key="d0">294216</data>
    </edge>
    <edge source="FRA" target="ECU">
      <data key="d0">1130597</data>
    </edge>
    <edge source="FRA" target="ETH">
      <data key="d0">1004372</data>
    </edge>
    <edge source="FRA" target="EST">
      <data key="d0">35499</data>
    </edge>
    <edge source="FRA" target="FIN">
      <data key="d0">187303</data>
    </edge>
    <edge source="FRA" target="DEU">
      <data key="d0">39758176</data>
    </edge>
    <edge source="FRA" target="GHA">
      <data key="d0">1304260</data>
    </edge>
    <edge source="FRA" target="GRC">
      <data key="d0">131186</data>
    </edge>
    <edge source="FRA" target="GTM">
      <data key="d0">197373</data>
    </edge>
    <edge source="FRA" target="HUN">
      <data key="d0">507642</data>
    </edge>
    <edge source="FRA" target="IDN">
      <data key="d0">22648</data>
    </edge>
    <edge source="FRA" target="IRL">
      <data key="d0">24996083</data>
    </edge>
    <edge source="FRA" target="ISR">
      <data key="d0">636849</data>
    </edge>
    <edge source="FRA" target="ITA">
      <data key="d0">13911440</data>
    </edge>
    <edge source="FRA" target="CIV">
      <data key="d0">860861</data>
    </edge>
    <edge source="FRA" target="JPN">
      <data key="d0">1123285</data>
    </edge>
    <edge source="FRA" target="JOR">
      <data key="d0">263928</data>
    </edge>
    <edge source="FRA" target="LBN">
      <data key="d0">273059</data>
    </edge>
    <edge source="FRA" target="LVA">
      <data key="d0">185492</data>
    </edge>
    <edge source="FRA" target="LTU">
      <data key="d0">831602</data>
    </edge>
    <edge source="FRA" target="MDG">
      <data key="d0">43209</data>
    </edge>
    <edge source="FRA" target="MYS">
      <data key="d0">677167</data>
    </edge>
    <edge source="FRA" target="MRT">
      <data key="d0">27391060</data>
    </edge>
    <edge source="FRA" target="MUS">
      <data key="d0">43531</data>
    </edge>
    <edge source="FRA" target="MEX">
      <data key="d0">2406687</data>
    </edge>
    <edge source="FRA" target="MAR">
      <data key="d0">7859952</data>
    </edge>
    <edge source="FRA" target="OMN">
      <data key="d0">1342975</data>
    </edge>
    <edge source="FRA" target="NLD">
      <data key="d0">27484588</data>
    </edge>
    <edge source="FRA" target="NER">
      <data key="d0">2632661</data>
    </edge>
    <edge source="FRA" target="NOR">
      <data key="d0">268211</data>
    </edge>
    <edge source="FRA" target="PER">
      <data key="d0">2674360</data>
    </edge>
    <edge source="FRA" target="POL">
      <data key="d0">1487593</data>
    </edge>
    <edge source="FRA" target="PRT">
      <data key="d0">5837503</data>
    </edge>
    <edge source="FRA" target="ROU">
      <data key="d0">149360</data>
    </edge>
    <edge source="FRA" target="RUS">
      <data key="d0">94002</data>
    </edge>
    <edge source="FRA" target="SAU">
      <data key="d0">945225</data>
    </edge>
    <edge source="FRA" target="SEN">
      <data key="d0">673410</data>
    </edge>
    <edge source="FRA" target="SRB">
      <data key="d0">131959</data>
    </edge>
    <edge source="FRA" target="SGP">
      <data key="d0">102812</data>
    </edge>
    <edge source="FRA" target="SVK">
      <data key="d0">49451</data>
    </edge>
    <edge source="FRA" target="VNM">
      <data key="d0">51433</data>
    </edge>
    <edge source="FRA" target="SVN">
      <data key="d0">206894</data>
    </edge>
    <edge source="FRA" target="ZAF">
      <data key="d0">50034</data>
    </edge>
    <edge source="FRA" target="ESP">
      <data key="d0">55845689</data>
    </edge>
    <edge source="FRA" target="SWE">
      <data key="d0">5080525</data>
    </edge>
    <edge source="FRA" target="CHE">
      <data key="d0">8340722</data>
    </edge>
    <edge source="FRA" target="TGO">
      <data key="d0">10294397</data>
    </edge>
    <edge source="FRA" target="ARE">
      <data key="d0">1144258</data>
    </edge>
    <edge source="FRA" target="TUN">
      <data key="d0">447590</data>
    </edge>
    <edge source="FRA" target="TUR">
      <data key="d0">1196722</data>
    </edge>
    <edge source="FRA" target="UGA">
      <data key="d0">530452</data>
    </edge>
    <edge source="FRA" target="UKR">
      <data key="d0">76567</data>
    </edge>
    <edge source="FRA" target="MKD">
      <data key="d0">13226</data>
    </edge>
    <edge source="FRA" target="EGY">
      <data key="d0">1544477</data>
    </edge>
    <edge source="FRA" target="GBR">
      <data key="d0">29681680</data>
    </edge>
    <edge source="FRA" target="TZA">
      <data key="d0">893501</data>
    </edge>
    <edge source="FRA" target="USA">
      <data key="d0">1490690</data>
    </edge>
    <edge source="FRA" target="BFA">
      <data key="d0">39187</data>
    </edge>
    <edge source="HUN" target="ALB">
      <data key="d0">80450</data>
    </edge>
    <edge source="HUN" target="AUT">
      <data key="d0">39499894</data>
    </edge>
    <edge source="HUN" target="BGR">
      <data key="d0">493382</data>
    </edge>
    <edge source="HUN" target="HRV">
      <data key="d0">2656175</data>
    </edge>
    <edge source="HUN" target="CZE">
      <data key="d0">27506949</data>
    </edge>
    <edge source="HUN" target="FRA">
      <data key="d0">30745</data>
    </edge>
    <edge source="HUN" target="DEU">
      <data key="d0">21862127</data>
    </edge>
    <edge source="HUN" target="ITA">
      <data key="d0">3005979</data>
    </edge>
    <edge source="HUN" target="LTU">
      <data key="d0">32862</data>
    </edge>
    <edge source="HUN" target="POL">
      <data key="d0">8324571</data>
    </edge>
    <edge source="HUN" target="ROU">
      <data key="d0">29299639</data>
    </edge>
    <edge source="HUN" target="SRB">
      <data key="d0">8001023</data>
    </edge>
    <edge source="HUN" target="SVK">
      <data key="d0">31527785</data>
    </edge>
    <edge source="HUN" target="VNM">
      <data key="d0">185535</data>
    </edge>
    <edge source="HUN" target="SVN">
      <data key="d0">6234586</data>
    </edge>
    <edge source="HUN" target="CHE">
      <data key="d0">1121029</data>
    </edge>
    <edge source="HUN" target="THA">
      <data key="d0">116530</data>
    </edge>
    <edge source="HUN" target="TUR">
      <data key="d0">240842</data>
    </edge>
    <edge source="HUN" target="UKR">
      <data key="d0">96685</data>
    </edge>
    <edge source="HUN" target="MKD">
      <data key="d0">104789</data>
    </edge>
    <edge source="HUN" target="EGY">
      <data key="d0">119432</data>
    </edge>
    <edge source="HUN" target="GBR">
      <data key="d0">203420</data>
    </edge>
    <edge source="NLD" target="ALB">
      <data key="d0">138383</data>
    </edge>
    <edge source="NLD" target="DZA">
      <data key="d0">2673209</data>
    </edge>
    <edge source="NLD" target="AZE">
      <data key="d0">17487</data>
    </edge>
    <edge source="NLD" target="ARG">
      <data key="d0">15529518</data>
    </edge>
    <edge source="NLD" target="AUS">
      <data key="d0">18197796</data>
    </edge>
    <edge source="NLD" target="AUT">
      <data key="d0">17229191</data>
    </edge>
    <edge source="NLD" target="ARM">
      <data key="d0">40634</data>
    </edge>
    <edge source="NLD" target="BEL">
      <data key="d0">365574672</data>
    </edge>
    <edge source="NLD" target="BRA">
      <data key="d0">196099669</data>
    </edge>
    <edge source="NLD" target="BGR">
      <data key="d0">8509119</data>
    </edge>
    <edge source="NLD" target="BLR">
      <data key="d0">424819</data>
    </edge>
    <edge source="NLD" target="CMR">
      <data key="d0">75708</data>
    </edge>
    <edge source="NLD" target="CAN">
      <data key="d0">14331867</data>
    </edge>
    <edge source="NLD" target="LKA">
      <data key="d0">616444</data>
    </edge>
    <edge source="NLD" target="CHL">
      <data key="d0">8764246</data>
    </edge>
    <edge source="NLD" target="CHN">
      <data key="d0">29647045</data>
    </edge>
    <edge source="NLD" target="COL">
      <data key="d0">17993434</data>
    </edge>
    <edge source="NLD" target="CRI">
      <data key="d0">9754517</data>
    </edge>
    <edge source="NLD" target="HRV">
      <data key="d0">14397206</data>
    </edge>
    <edge source="NLD" target="CZE">
      <data key="d0">3540342</data>
    </edge>
    <edge source="NLD" target="DNK">
      <data key="d0">27019617</data>
    </edge>
    <edge source="NLD" target="ECU">
      <data key="d0">10990481</data>
    </edge>
    <edge source="NLD" target="SLV">
      <data key="d0">23576</data>
    </edge>
    <edge source="NLD" target="ETH">
      <data key="d0">311769</data>
    </edge>
    <edge source="NLD" target="EST">
      <data key="d0">6464038</data>
    </edge>
    <edge source="NLD" target="FIN">
      <data key="d0">2408285</data>
    </edge>
    <edge source="NLD" target="FRA">
      <data key="d0">544482821</data>
    </edge>
    <edge source="NLD" target="GEO">
      <data key="d0">90184</data>
    </edge>
    <edge source="NLD" target="GMB">
      <data key="d0">170973</data>
    </edge>
    <edge source="NLD" target="DEU">
      <data key="d0">629878138</data>
    </edge>
    <edge source="NLD" target="GHA">
      <data key="d0">172833</data>
    </edge>
    <edge source="NLD" target="GRC">
      <data key="d0">14496281</data>
    </edge>
    <edge source="NLD" target="GTM">
      <data key="d0">8079373</data>
    </edge>
    <edge source="NLD" target="HKG">
      <data key="d0">79400</data>
    </edge>
    <edge source="NLD" target="HUN">
      <data key="d0">17045940</data>
    </edge>
    <edge source="NLD" target="IDN">
      <data key="d0">9231705</data>
    </edge>
    <edge source="NLD" target="IRL">
      <data key="d0">60319855</data>
    </edge>
    <edge source="NLD" target="ISR">
      <data key="d0">1130635</data>
    </edge>
    <edge source="NLD" target="ITA">
      <data key="d0">26170191</data>
    </edge>
    <edge source="NLD" target="CIV">
      <data key="d0">484037</data>
    </edge>
    <edge source="NLD" target="JPN">
      <data key="d0">871080</data>
    </edge>
    <edge source="NLD" target="KAZ">
      <data key="d0">32887</data>
    </edge>
    <edge source="NLD" target="JOR">
      <data key="d0">1205618</data>
    </edge>
    <edge source="NLD" target="KOR">
      <data key="d0">1569681</data>
    </edge>
    <edge source="NLD" target="LBN">
      <data key="d0">1107161</data>
    </edge>
    <edge source="NLD" target="LVA">
      <data key="d0">1677536</data>
    </edge>
    <edge source="NLD" target="LTU">
      <data key="d0">11243307</data>
    </edge>
    <edge source="NLD" target="MYS">
      <data key="d0">33645302</data>
    </edge>
    <edge source="NLD" target="MUS">
      <data key="d0">998611</data>
    </edge>
    <edge source="NLD" target="MEX">
      <data key="d0">9093314</data>
    </edge>
    <edge source="NLD" target="MDA">
      <data key="d0">317010</data>
    </edge>
    <edge source="NLD" target="MAR">
      <data key="d0">15326501</data>
    </edge>
    <edge source="NLD" target="OMN">
      <data key="d0">649957</data>
    </edge>
    <edge source="NLD" target="NZL">
      <data key="d0">6100994</data>
    </edge>
    <edge source="NLD" target="NOR">
      <data key="d0">18611468</data>
    </edge>
    <edge source="NLD" target="PAK">
      <data key="d0">89876</data>
    </edge>
    <edge source="NLD" target="PRY">
      <data key="d0">1288411</data>
    </edge>
    <edge source="NLD" target="PER">
      <data key="d0">226326</data>
    </edge>
    <edge source="NLD" target="PHL">
      <data key="d0">1359883</data>
    </edge>
    <edge source="NLD" target="POL">
      <data key="d0">32495083</data>
    </edge>
    <edge source="NLD" target="PRT">
      <data key="d0">11151938</data>
    </edge>
    <edge source="NLD" target="ROU">
      <data key="d0">1561039</data>
    </edge>
    <edge source="NLD" target="RUS">
      <data key="d0">628706</data>
    </edge>
    <edge source="NLD" target="SAU">
      <data key="d0">2096153</data>
    </edge>
    <edge source="NLD" target="SEN">
      <data key="d0">738304</data>
    </edge>
    <edge source="NLD" target="SRB">
      <data key="d0">3635989</data>
    </edge>
    <edge source="NLD" target="IND">
      <data key="d0">384202</data>
    </edge>
    <edge source="NLD" target="SGP">
      <data key="d0">622561</data>
    </edge>
    <edge source="NLD" target="SVK">
      <data key="d0">1053866</data>
    </edge>
    <edge source="NLD" target="VNM">
      <data key="d0">1607850</data>
    </edge>
    <edge source="NLD" target="SVN">
      <data key="d0">486039</data>
    </edge>
    <edge source="NLD" target="ZAF">
      <data key="d0">14195128</data>
    </edge>
    <edge source="NLD" target="ESP">
      <data key="d0">83031428</data>
    </edge>
    <edge source="NLD" target="SWE">
      <data key="d0">37609091</data>
    </edge>
    <edge source="NLD" target="CHE">
      <data key="d0">33781383</data>
    </edge>
    <edge source="NLD" target="THA">
      <data key="d0">7780289</data>
    </edge>
    <edge source="NLD" target="ARE">
      <data key="d0">224954</data>
    </edge>
    <edge source="NLD" target="TUN">
      <data key="d0">402027</data>
    </edge>
    <edge source="NLD" target="TUR">
      <data key="d0">6170445</data>
    </edge>
    <edge source="NLD" target="UGA">
      <data key="d0">18571</data>
    </edge>
    <edge source="NLD" target="UKR">
      <data key="d0">875420</data>
    </edge>
    <edge source="NLD" target="MKD">
      <data key="d0">280005</data>
    </edge>
    <edge source="NLD" target="EGY">
      <data key="d0">828676</data>
    </edge>
    <edge source="NLD" target="GBR">
      <data key="d0">282678673</data>
    </edge>
    <edge source="NLD" target="TZA">
      <data key="d0">3635198</data>
    </edge>
    <edge source="NLD" target="USA">
      <data key="d0">117030401</data>
    </edge>
    <edge source="NLD" target="URY">
      <data key="d0">6364999</data>
    </edge>
    <edge source="POL" target="AZE">
      <data key="d0">10839</data>
    </edge>
    <edge source="POL" target="AUS">
      <data key="d0">86332</data>
    </edge>
    <edge source="POL" target="AUT">
      <data key="d0">13769345</data>
    </edge>
    <edge source="POL" target="ARM">
      <data key="d0">12686</data>
    </edge>
    <edge source="POL" target="BEL">
      <data key="d0">11796186</data>
    </edge>
    <edge source="POL" target="BRA">
      <data key="d0">44786148</data>
    </edge>
    <edge source="POL" target="BGR">
      <data key="d0">891647</data>
    </edge>
    <edge source="POL" target="BLR">
      <data key="d0">6560421</data>
    </edge>
    <edge source="POL" target="CMR">
      <data key="d0">1370000</data>
    </edge>
    <edge source="POL" target="CAN">
      <data key="d0">9490090</data>
    </edge>
    <edge source="POL" target="CHL">
      <data key="d0">20871</data>
    </edge>
    <edge source="POL" target="CHN">
      <data key="d0">170341</data>
    </edge>
    <edge source="POL" target="CRI">
      <data key="d0">454307</data>
    </edge>
    <edge source="POL" target="HRV">
      <data key="d0">3406889</data>
    </edge>
    <edge source="POL" target="CZE">
      <data key="d0">80118855</data>
    </edge>
    <edge source="POL" target="DNK">
      <data key="d0">42371395</data>
    </edge>
    <edge source="POL" target="ECU">
      <data key="d0">355134</data>
    </edge>
    <edge source="POL" target="SLV">
      <data key="d0">48973</data>
    </edge>
    <edge source="POL" target="EST">
      <data key="d0">8585284</data>
    </edge>
    <edge source="POL" target="FIN">
      <data key="d0">815113</data>
    </edge>
    <edge source="POL" target="FRA">
      <data key="d0">74091111</data>
    </edge>
    <edge source="POL" target="DEU">
      <data key="d0">197134903</data>
    </edge>
    <edge source="POL" target="GHA">
      <data key="d0">1898340</data>
    </edge>
    <edge source="POL" target="GRC">
      <data key="d0">163657</data>
    </edge>
    <edge source="POL" target="GTM">
      <data key="d0">327502</data>
    </edge>
    <edge source="POL" target="HND">
      <data key="d0">721496</data>
    </edge>
    <edge source="POL" target="HUN">
      <data key="d0">16319074</data>
    </edge>
    <edge source="POL" target="IRL">
      <data key="d0">3204697</data>
    </edge>
    <edge source="POL" target="ISR">
      <data key="d0">444551</data>
    </edge>
    <edge source="POL" target="ITA">
      <data key="d0">10530069</data>
    </edge>
    <edge source="POL" target="JPN">
      <data key="d0">3855544</data>
    </edge>
    <edge source="POL" target="KAZ">
      <data key="d0">117877</data>
    </edge>
    <edge source="POL" target="JOR">
      <data key="d0">93324</data>
    </edge>
    <edge source="POL" target="KOR">
      <data key="d0">162094</data>
    </edge>
    <edge source="POL" target="LBN">
      <data key="d0">39226</data>
    </edge>
    <edge source="POL" target="LVA">
      <data key="d0">5487985</data>
    </edge>
    <edge source="POL" target="LTU">
      <data key="d0">31094104</data>
    </edge>
    <edge source="POL" target="MYS">
      <data key="d0">1690764</data>
    </edge>
    <edge source="POL" target="MEX">
      <data key="d0">751546</data>
    </edge>
    <edge source="POL" target="MDA">
      <data key="d0">259071</data>
    </edge>
    <edge source="POL" target="MOZ">
      <data key="d0">11111</data>
    </edge>
    <edge source="POL" target="OMN">
      <data key="d0">24835</data>
    </edge>
    <edge source="POL" target="NLD">
      <data key="d0">6817746</data>
    </edge>
    <edge source="POL" target="NIC">
      <data key="d0">68194</data>
    </edge>
    <edge source="POL" target="NOR">
      <data key="d0">1598618</data>
    </edge>
    <edge source="POL" target="PER">
      <data key="d0">4392787</data>
    </edge>
    <edge source="POL" target="PRT">
      <data key="d0">1689789</data>
    </edge>
    <edge source="POL" target="ROU">
      <data key="d0">3412878</data>
    </edge>
    <edge source="POL" target="RUS">
      <data key="d0">3558458</data>
    </edge>
    <edge source="POL" target="SAU">
      <data key="d0">96432</data>
    </edge>
    <edge source="POL" target="SRB">
      <data key="d0">37195</data>
    </edge>
    <edge source="POL" target="IND">
      <data key="d0">163367</data>
    </edge>
    <edge source="POL" target="SVK">
      <data key="d0">43148012</data>
    </edge>
    <edge source="POL" target="VNM">
      <data key="d0">25292</data>
    </edge>
    <edge source="POL" target="SVN">
      <data key="d0">2437609</data>
    </edge>
    <edge source="POL" target="ZAF">
      <data key="d0">241256</data>
    </edge>
    <edge source="POL" target="ESP">
      <data key="d0">4773948</data>
    </edge>
    <edge source="POL" target="SWE">
      <data key="d0">20393722</data>
    </edge>
    <edge source="POL" target="CHE">
      <data key="d0">266225</data>
    </edge>
    <edge source="POL" target="THA">
      <data key="d0">1609963</data>
    </edge>
    <edge source="POL" target="TGO">
      <data key="d0">9799050</data>
    </edge>
    <edge source="POL" target="ARE">
      <data key="d0">55680</data>
    </edge>
    <edge source="POL" target="TUN">
      <data key="d0">108520</data>
    </edge>
    <edge source="POL" target="TUR">
      <data key="d0">4271728</data>
    </edge>
    <edge source="POL" target="UKR">
      <data key="d0">7196354</data>
    </edge>
    <edge source="POL" target="MKD">
      <data key="d0">14325</data>
    </edge>
    <edge source="POL" target="EGY">
      <data key="d0">63169</data>
    </edge>
    <edge source="POL" target="GBR">
      <data key="d0">98124448</data>
    </edge>
    <edge source="POL" target="TZA">
      <data key="d0">12550153</data>
    </edge>
    <edge source="POL" target="USA">
      <data key="d0">1442250</data>
    </edge>
    <edge source="ROU" target="ALB">
      <data key="d0">36392</data>
    </edge>
    <edge source="ROU" target="DZA">
      <data key="d0">40818043</data>
    </edge>
    <edge source="ROU" target="AZE">
      <data key="d0">21805</data>
    </edge>
    <edge source="ROU" target="ARG">
      <data key="d0">6212590</data>
    </edge>
    <edge source="ROU" target="AUS">
      <data key="d0">221562</data>
    </edge>
    <edge source="ROU" target="AUT">
      <data key="d0">17920225</data>
    </edge>
    <edge source="ROU" target="BGR">
      <data key="d0">35924041</data>
    </edge>
    <edge source="ROU" target="CAN">
      <data key="d0">4420000</data>
    </edge>
    <edge source="ROU" target="CHL">
      <data key="d0">11786408</data>
    </edge>
    <edge source="ROU" target="CHN">
      <data key="d0">29901322</data>
    </edge>
    <edge source="ROU" target="COL">
      <data key="d0">15688750</data>
    </edge>
    <edge source="ROU" target="HRV">
      <data key="d0">5230834</data>
    </edge>
    <edge source="ROU" target="FRA">
      <data key="d0">33326252</data>
    </edge>
    <edge source="ROU" target="DEU">
      <data key="d0">291310</data>
    </edge>
    <edge source="ROU" target="GRC">
      <data key="d0">4452282</data>
    </edge>
    <edge source="ROU" target="GTM">
      <data key="d0">32904575</data>
    </edge>
    <edge source="ROU" target="HUN">
      <data key="d0">49159232</data>
    </edge>
    <edge source="ROU" target="ISR">
      <data key="d0">1188000</data>
    </edge>
    <edge source="ROU" target="ITA">
      <data key="d0">31999203</data>
    </edge>
    <edge source="ROU" target="JPN">
      <data key="d0">315000</data>
    </edge>
    <edge source="ROU" target="LBN">
      <data key="d0">1804000</data>
    </edge>
    <edge source="ROU" target="MDA">
      <data key="d0">310419</data>
    </edge>
    <edge source="ROU" target="NZL">
      <data key="d0">33253</data>
    </edge>
    <edge source="ROU" target="NIC">
      <data key="d0">5625000</data>
    </edge>
    <edge source="ROU" target="POL">
      <data key="d0">11073</data>
    </edge>
    <edge source="ROU" target="PRT">
      <data key="d0">1657812</data>
    </edge>
    <edge source="ROU" target="SRB">
      <data key="d0">27904081</data>
    </edge>
    <edge source="ROU" target="IND">
      <data key="d0">19136250</data>
    </edge>
    <edge source="ROU" target="SVK">
      <data key="d0">5453240</data>
    </edge>
    <edge source="ROU" target="SVN">
      <data key="d0">278749</data>
    </edge>
    <edge source="ROU" target="ESP">
      <data key="d0">22149005</data>
    </edge>
    <edge source="ROU" target="TUR">
      <data key="d0">177421847</data>
    </edge>
    <edge source="ROU" target="MKD">
      <data key="d0">396389</data>
    </edge>
    <edge source="ROU" target="EGY">
      <data key="d0">1980000</data>
    </edge>
    <edge source="ROU" target="USA">
      <data key="d0">136682615</data>
    </edge>
    <edge source="SVK" target="ARG">
      <data key="d0">80210</data>
    </edge>
    <edge source="SVK" target="AUS">
      <data key="d0">2556742</data>
    </edge>
    <edge source="SVK" target="AUT">
      <data key="d0">28353543</data>
    </edge>
    <edge source="SVK" target="BEL">
      <data key="d0">749191</data>
    </edge>
    <edge source="SVK" target="BRA">
      <data key="d0">4060698</data>
    </edge>
    <edge source="SVK" target="BGR">
      <data key="d0">1104247</data>
    </edge>
    <edge source="SVK" target="CAN">
      <data key="d0">389666</data>
    </edge>
    <edge source="SVK" target="CHN">
      <data key="d0">48402</data>
    </edge>
    <edge source="SVK" target="CRI">
      <data key="d0">20514</data>
    </edge>
    <edge source="SVK" target="HRV">
      <data key="d0">710611</data>
    </edge>
    <edge source="SVK" target="CZE">
      <data key="d0">76499439</data>
    </edge>
    <edge source="SVK" target="DNK">
      <data key="d0">106895</data>
    </edge>
    <edge source="SVK" target="ECU">
      <data key="d0">651028</data>
    </edge>
    <edge source="SVK" target="ETH">
      <data key="d0">1302794</data>
    </edge>
    <edge source="SVK" target="FIN">
      <data key="d0">310505</data>
    </edge>
    <edge source="SVK" target="FRA">
      <data key="d0">3654973</data>
    </edge>
    <edge source="SVK" target="DEU">
      <data key="d0">64875432</data>
    </edge>
    <edge source="SVK" target="GRC">
      <data key="d0">869180</data>
    </edge>
    <edge source="SVK" target="HND">
      <data key="d0">75582</data>
    </edge>
    <edge source="SVK" target="HUN">
      <data key="d0">75853487</data>
    </edge>
    <edge source="SVK" target="IRL">
      <data key="d0">19435</data>
    </edge>
    <edge source="SVK" target="ISR">
      <data key="d0">142313</data>
    </edge>
    <edge source="SVK" target="ITA">
      <data key="d0">9688283</data>
    </edge>
    <edge source="SVK" target="CIV">
      <data key="d0">21808</data>
    </edge>
    <edge source="SVK" target="JPN">
      <data key="d0">1477158</data>
    </edge>
    <edge source="SVK" target="KAZ">
      <data key="d0">85828</data>
    </edge>
    <edge source="SVK" target="JOR">
      <data key="d0">113370</data>
    </edge>
    <edge source="SVK" target="KOR">
      <data key="d0">281242</data>
    </edge>
    <edge source="SVK" target="LBN">
      <data key="d0">31101</data>
    </edge>
    <edge source="SVK" target="LTU">
      <data key="d0">49206</data>
    </edge>
    <edge source="SVK" target="MUS">
      <data key="d0">11260</data>
    </edge>
    <edge source="SVK" target="MEX">
      <data key="d0">2104262</data>
    </edge>
    <edge source="SVK" target="MAR">
      <data key="d0">48157</data>
    </edge>
    <edge source="SVK" target="OMN">
      <data key="d0">64154</data>
    </edge>
    <edge source="SVK" target="NLD">
      <data key="d0">3107047</data>
    </edge>
    <edge source="SVK" target="NOR">
      <data key="d0">19435</data>
    </edge>
    <edge source="SVK" target="POL">
      <data key="d0">11208244</data>
    </edge>
    <edge source="SVK" target="PRT">
      <data key="d0">1340775</data>
    </edge>
    <edge source="SVK" target="ROU">
      <data key="d0">3329247</data>
    </edge>
    <edge source="SVK" target="RUS">
      <data key="d0">601482</data>
    </edge>
    <edge source="SVK" target="SAU">
      <data key="d0">239799</data>
    </edge>
    <edge source="SVK" target="SRB">
      <data key="d0">28546</data>
    </edge>
    <edge source="SVK" target="IND">
      <data key="d0">260892</data>
    </edge>
    <edge source="SVK" target="VNM">
      <data key="d0">500137</data>
    </edge>
    <edge source="SVK" target="SVN">
      <data key="d0">3721104</data>
    </edge>
    <edge source="SVK" target="ZAF">
      <data key="d0">1134515</data>
    </edge>
    <edge source="SVK" target="ESP">
      <data key="d0">5491657</data>
    </edge>
    <edge source="SVK" target="SWE">
      <data key="d0">106895</data>
    </edge>
    <edge source="SVK" target="CHE">
      <data key="d0">143475</data>
    </edge>
    <edge source="SVK" target="THA">
      <data key="d0">64375</data>
    </edge>
    <edge source="SVK" target="TUN">
      <data key="d0">130804</data>
    </edge>
    <edge source="SVK" target="TUR">
      <data key="d0">1935897</data>
    </edge>
    <edge source="SVK" target="UKR">
      <data key="d0">285128</data>
    </edge>
    <edge source="SVK" target="MKD">
      <data key="d0">10283</data>
    </edge>
    <edge source="SVK" target="EGY">
      <data key="d0">69248</data>
    </edge>
    <edge source="SVK" target="GBR">
      <data key="d0">4297659</data>
    </edge>
    <edge source="SVK" target="USA">
      <data key="d0">1266226</data>
    </edge>
    <edge source="SVN" target="AUT">
      <data key="d0">3243007</data>
    </edge>
    <edge source="SVN" target="BGR">
      <data key="d0">60428</data>
    </edge>
    <edge source="SVN" target="HRV">
      <data key="d0">943338</data>
    </edge>
    <edge source="SVN" target="CZE">
      <data key="d0">40483</data>
    </edge>
    <edge source="SVN" target="FRA">
      <data key="d0">28707</data>
    </edge>
    <edge source="SVN" target="DEU">
      <data key="d0">1052007</data>
    </edge>
    <edge source="SVN" target="HUN">
      <data key="d0">230608</data>
    </edge>
    <edge source="SVN" target="ITA">
      <data key="d0">1660467</data>
    </edge>
    <edge source="SVN" target="NLD">
      <data key="d0">59187</data>
    </edge>
    <edge source="SVN" target="RUS">
      <data key="d0">49443</data>
    </edge>
    <edge source="SVN" target="SRB">
      <data key="d0">329746</data>
    </edge>
    <edge source="SVN" target="SVK">
      <data key="d0">17076</data>
    </edge>
    <edge source="SVN" target="ESP">
      <data key="d0">75963</data>
    </edge>
    <edge source="SVN" target="SWE">
      <data key="d0">86616</data>
    </edge>
    <edge source="SVN" target="MKD">
      <data key="d0">54602</data>
    </edge>
    <edge source="SVN" target="GBR">
      <data key="d0">81529</data>
    </edge>
    <edge source="CHE" target="AUT">
      <data key="d0">163826</data>
    </edge>
    <edge source="CHE" target="BEL">
      <data key="d0">36435</data>
    </edge>
    <edge source="CHE" target="FRA">
      <data key="d0">245166</data>
    </edge>
    <edge source="CHE" target="DEU">
      <data key="d0">3325983</data>
    </edge>
    <edge source="CHE" target="ITA">
      <data key="d0">299768</data>
    </edge>
    <edge source="CHE" target="NLD">
      <data key="d0">192756</data>
    </edge>
    <edge source="CHE" target="ESP">
      <data key="d0">186998</data>
    </edge>
    <edge source="CHE" target="TUR">
      <data key="d0">258033</data>
    </edge>
    <edge source="CHE" target="EGY">
      <data key="d0">10374</data>
    </edge>
    <edge source="CHE" target="GBR">
      <data key="d0">78627</data>
    </edge>
    <edge source="CHE" target="USA">
      <data key="d0">70480</data>
    </edge>
    <edge source="MKD" target="BGR">
      <data key="d0">26756</data>
    </edge>
    <edge source="MKD" target="GRC">
      <data key="d0">11022</data>
    </edge>
    <edge source="MKD" target="SRB">
      <data key="d0">638911</data>
    </edge>
    <edge source="MKD" target="TUR">
      <data key="d0">140616</data>
    </edge>
    <edge source="AZE" target="GEO">
      <data key="d0">618240</data>
    </edge>
    <edge source="GEO" target="AZE">
      <data key="d0">600524</data>
    </edge>
    <edge source="GEO" target="ARM">
      <data key="d0">3773126</data>
    </edge>
    <edge source="GEO" target="BGR">
      <data key="d0">18424751</data>
    </edge>
    <edge source="GEO" target="FRA">
      <data key="d0">10521867</data>
    </edge>
    <edge source="GEO" target="ITA">
      <data key="d0">988749</data>
    </edge>
    <edge source="GEO" target="LTU">
      <data key="d0">1870466</data>
    </edge>
    <edge source="GEO" target="MOZ">
      <data key="d0">3498000</data>
    </edge>
    <edge source="GEO" target="ROU">
      <data key="d0">2977055</data>
    </edge>
    <edge source="GEO" target="ESP">
      <data key="d0">2420728</data>
    </edge>
    <edge source="GEO" target="SWE">
      <data key="d0">748000</data>
    </edge>
    <edge source="GEO" target="TUR">
      <data key="d0">2322493</data>
    </edge>
    <edge source="GEO" target="UKR">
      <data key="d0">30328</data>
    </edge>
    <edge source="GEO" target="EGY">
      <data key="d0">1920432</data>
    </edge>
    <edge source="GEO" target="GBR">
      <data key="d0">2881065</data>
    </edge>
    <edge source="GEO" target="USA">
      <data key="d0">83981753</data>
    </edge>
    <edge source="BLR" target="ARG">
      <data key="d0">7446700</data>
    </edge>
    <edge source="BLR" target="AUS">
      <data key="d0">6179000</data>
    </edge>
    <edge source="BLR" target="AUT">
      <data key="d0">1608800</data>
    </edge>
    <edge source="BLR" target="BEL">
      <data key="d0">103553700</data>
    </edge>
    <edge source="BLR" target="BOL">
      <data key="d0">262200</data>
    </edge>
    <edge source="BLR" target="BRA">
      <data key="d0">792805700</data>
    </edge>
    <edge source="BLR" target="BGR">
      <data key="d0">3727400</data>
    </edge>
    <edge source="BLR" target="CMR">
      <data key="d0">5685600</data>
    </edge>
    <edge source="BLR" target="CAN">
      <data key="d0">28091300</data>
    </edge>
    <edge source="BLR" target="LKA">
      <data key="d0">35045800</data>
    </edge>
    <edge source="BLR" target="CHL">
      <data key="d0">5085000</data>
    </edge>
    <edge source="BLR" target="CHN">
      <data key="d0">199027400</data>
    </edge>
    <edge source="BLR" target="COL">
      <data key="d0">27618700</data>
    </edge>
    <edge source="BLR" target="CRI">
      <data key="d0">3257600</data>
    </edge>
    <edge source="BLR" target="HRV">
      <data key="d0">38746400</data>
    </edge>
    <edge source="BLR" target="CZE">
      <data key="d0">6376100</data>
    </edge>
    <edge source="BLR" target="DNK">
      <data key="d0">2325400</data>
    </edge>
    <edge source="BLR" target="ECU">
      <data key="d0">2446900</data>
    </edge>
    <edge source="BLR" target="SLV">
      <data key="d0">5525000</data>
    </edge>
    <edge source="BLR" target="EST">
      <data key="d0">1292100</data>
    </edge>
    <edge source="BLR" target="FRA">
      <data key="d0">50327900</data>
    </edge>
    <edge source="BLR" target="GEO">
      <data key="d0">386000</data>
    </edge>
    <edge source="BLR" target="DEU">
      <data key="d0">7385000</data>
    </edge>
    <edge source="BLR" target="GHA">
      <data key="d0">5918900</data>
    </edge>
    <edge source="BLR" target="GRC">
      <data key="d0">23400</data>
    </edge>
    <edge source="BLR" target="GTM">
      <data key="d0">464100</data>
    </edge>
    <edge source="BLR" target="HND">
      <data key="d0">6401700</data>
    </edge>
    <edge source="BLR" target="HUN">
      <data key="d0">4341100</data>
    </edge>
    <edge source="BLR" target="IDN">
      <data key="d0">70365900</data>
    </edge>
    <edge source="BLR" target="IRL">
      <data key="d0">1158300</data>
    </edge>
    <edge source="BLR" target="ITA">
      <data key="d0">21192100</data>
    </edge>
    <edge source="BLR" target="CIV">
      <data key="d0">16141800</data>
    </edge>
    <edge source="BLR" target="JPN">
      <data key="d0">6080400</data>
    </edge>
    <edge source="BLR" target="KOR">
      <data key="d0">30017100</data>
    </edge>
    <edge source="BLR" target="LVA">
      <data key="d0">19773900</data>
    </edge>
    <edge source="BLR" target="LTU">
      <data key="d0">80917000</data>
    </edge>
    <edge source="BLR" target="MDG">
      <data key="d0">170500</data>
    </edge>
    <edge source="BLR" target="MWI">
      <data key="d0">448900</data>
    </edge>
    <edge source="BLR" target="MYS">
      <data key="d0">117143500</data>
    </edge>
    <edge source="BLR" target="MUS">
      <data key="d0">2096900</data>
    </edge>
    <edge source="BLR" target="MEX">
      <data key="d0">12434000</data>
    </edge>
    <edge source="BLR" target="MDA">
      <data key="d0">337700</data>
    </edge>
    <edge source="BLR" target="MAR">
      <data key="d0">2449100</data>
    </edge>
    <edge source="BLR" target="MOZ">
      <data key="d0">1679300</data>
    </edge>
    <edge source="BLR" target="OMN">
      <data key="d0">10200000</data>
    </edge>
    <edge source="BLR" target="NZL">
      <data key="d0">20136100</data>
    </edge>
    <edge source="BLR" target="NER">
      <data key="d0">287100</data>
    </edge>
    <edge source="BLR" target="NOR">
      <data key="d0">163101600</data>
    </edge>
    <edge source="BLR" target="PAK">
      <data key="d0">725300</data>
    </edge>
    <edge source="BLR" target="PRY">
      <data key="d0">4405800</data>
    </edge>
    <edge source="BLR" target="PER">
      <data key="d0">1534400</data>
    </edge>
    <edge source="BLR" target="PHL">
      <data key="d0">22762900</data>
    </edge>
    <edge source="BLR" target="POL">
      <data key="d0">173797400</data>
    </edge>
    <edge source="BLR" target="PRT">
      <data key="d0">1517600</data>
    </edge>
    <edge source="BLR" target="ROU">
      <data key="d0">8264600</data>
    </edge>
    <edge source="BLR" target="RUS">
      <data key="d0">8175300</data>
    </edge>
    <edge source="BLR" target="SEN">
      <data key="d0">2198100</data>
    </edge>
    <edge source="BLR" target="SRB">
      <data key="d0">9170300</data>
    </edge>
    <edge source="BLR" target="IND">
      <data key="d0">227507000</data>
    </edge>
    <edge source="BLR" target="SVK">
      <data key="d0">3238700</data>
    </edge>
    <edge source="BLR" target="VNM">
      <data key="d0">145501000</data>
    </edge>
    <edge source="BLR" target="ZAF">
      <data key="d0">8479200</data>
    </edge>
    <edge source="BLR" target="ZWE">
      <data key="d0">760000</data>
    </edge>
    <edge source="BLR" target="ESP">
      <data key="d0">14109700</data>
    </edge>
    <edge source="BLR" target="SWE">
      <data key="d0">31744100</data>
    </edge>
    <edge source="BLR" target="CHE">
      <data key="d0">858700</data>
    </edge>
    <edge source="BLR" target="THA">
      <data key="d0">41264000</data>
    </edge>
    <edge source="BLR" target="ARE">
      <data key="d0">2171800</data>
    </edge>
    <edge source="BLR" target="TUR">
      <data key="d0">9433300</data>
    </edge>
    <edge source="BLR" target="UKR">
      <data key="d0">159778500</data>
    </edge>
    <edge source="BLR" target="GBR">
      <data key="d0">4709000</data>
    </edge>
    <edge source="BLR" target="TZA">
      <data key="d0">435600</data>
    </edge>
    <edge source="BLR" target="URY">
      <data key="d0">5431700</data>
    </edge>
    <edge source="CMR" target="CAF">
      <data key="d0">4459972</data>
    </edge>
    <edge source="CMR" target="BEN">
      <data key="d0">1616010</data>
    </edge>
    <edge source="LKA" target="PAK">
      <data key="d0">13998</data>
    </edge>
    <edge source="COL" target="ARG">
      <data key="d0">42548</data>
    </edge>
    <edge source="COL" target="AUS">
      <data key="d0">1881566</data>
    </edge>
    <edge source="COL" target="BEL">
      <data key="d0">188964</data>
    </edge>
    <edge source="COL" target="BOL">
      <data key="d0">412559</data>
    </edge>
    <edge source="COL" target="BRA">
      <data key="d0">3822851</data>
    </edge>
    <edge source="COL" target="CHL">
      <data key="d0">4611505</data>
    </edge>
    <edge source="COL" target="CRI">
      <data key="d0">5972503</data>
    </edge>
    <edge source="COL" target="ECU">
      <data key="d0">4891697</data>
    </edge>
    <edge source="COL" target="ETH">
      <data key="d0">78296</data>
    </edge>
    <edge source="COL" target="GTM">
      <data key="d0">92622</data>
    </edge>
    <edge source="COL" target="IDN">
      <data key="d0">30503</data>
    </edge>
    <edge source="COL" target="ITA">
      <data key="d0">76362</data>
    </edge>
    <edge source="COL" target="JPN">
      <data key="d0">215925</data>
    </edge>
    <edge source="COL" target="KOR">
      <data key="d0">25396</data>
    </edge>
    <edge source="COL" target="MYS">
      <data key="d0">69665</data>
    </edge>
    <edge source="COL" target="MEX">
      <data key="d0">5898186</data>
    </edge>
    <edge source="COL" target="PAN">
      <data key="d0">3078511</data>
    </edge>
    <edge source="COL" target="PER">
      <data key="d0">5492195</data>
    </edge>
    <edge source="COL" target="SEN">
      <data key="d0">36420</data>
    </edge>
    <edge source="COL" target="ZAF">
      <data key="d0">748541</data>
    </edge>
    <edge source="COL" target="ESP">
      <data key="d0">17931</data>
    </edge>
    <edge source="COL" target="THA">
      <data key="d0">27622</data>
    </edge>
    <edge source="COL" target="GBR">
      <data key="d0">21809</data>
    </edge>
    <edge source="COL" target="USA">
      <data key="d0">208813</data>
    </edge>
    <edge source="COL" target="URY">
      <data key="d0">74352</data>
    </edge>
    <edge source="DNK" target="BEL">
      <data key="d0">69865</data>
    </edge>
    <edge source="DNK" target="EST">
      <data key="d0">4037677</data>
    </edge>
    <edge source="DNK" target="FIN">
      <data key="d0">233097</data>
    </edge>
    <edge source="DNK" target="FRA">
      <data key="d0">72485</data>
    </edge>
    <edge source="DNK" target="DEU">
      <data key="d0">6892098</data>
    </edge>
    <edge source="DNK" target="HUN">
      <data key="d0">55676</data>
    </edge>
    <edge source="DNK" target="IRL">
      <data key="d0">93447</data>
    </edge>
    <edge source="DNK" target="LVA">
      <data key="d0">6985917</data>
    </edge>
    <edge source="DNK" target="LTU">
      <data key="d0">10161045</data>
    </edge>
    <edge source="DNK" target="NOR">
      <data key="d0">1471178</data>
    </edge>
    <edge source="DNK" target="POL">
      <data key="d0">205040</data>
    </edge>
    <edge source="DNK" target="PRT">
      <data key="d0">38115</data>
    </edge>
    <edge source="DNK" target="SWE">
      <data key="d0">75824449</data>
    </edge>
    <edge source="DNK" target="GBR">
      <data key="d0">73748</data>
    </edge>
    <edge source="DNK" target="TZA">
      <data key="d0">18508</data>
    </edge>
    <edge source="SLV" target="BOL">
      <data key="d0">66250</data>
    </edge>
    <edge source="SLV" target="CRI">
      <data key="d0">1035779</data>
    </edge>
    <edge source="SLV" target="GTM">
      <data key="d0">2313273</data>
    </edge>
    <edge source="SLV" target="HND">
      <data key="d0">11224703</data>
    </edge>
    <edge source="SLV" target="NIC">
      <data key="d0">1553264</data>
    </edge>
    <edge source="SLV" target="PAN">
      <data key="d0">11915</data>
    </edge>
    <edge source="EST" target="AZE">
      <data key="d0">382983</data>
    </edge>
    <edge source="EST" target="ARM">
      <data key="d0">16485</data>
    </edge>
    <edge source="EST" target="BLR">
      <data key="d0">166511</data>
    </edge>
    <edge source="EST" target="FIN">
      <data key="d0">5917731</data>
    </edge>
    <edge source="EST" target="HUN">
      <data key="d0">196677</data>
    </edge>
    <edge source="EST" target="KAZ">
      <data key="d0">30651</data>
    </edge>
    <edge source="EST" target="KGZ">
      <data key="d0">44148</data>
    </edge>
    <edge source="EST" target="LVA">
      <data key="d0">8918570</data>
    </edge>
    <edge source="EST" target="LTU">
      <data key="d0">12023786</data>
    </edge>
    <edge source="EST" target="RUS">
      <data key="d0">4096311</data>
    </edge>
    <edge source="EST" target="SWE">
      <data key="d0">1373497</data>
    </edge>
    <edge source="EST" target="UKR">
      <data key="d0">9869441</data>
    </edge>
    <edge source="EST" target="USA">
      <data key="d0">1936029</data>
    </edge>
    <edge source="GTM" target="BOL">
      <data key="d0">339263</data>
    </edge>
    <edge source="GTM" target="CRI">
      <data key="d0">1552444</data>
    </edge>
    <edge source="GTM" target="ECU">
      <data key="d0">273853</data>
    </edge>
    <edge source="GTM" target="SLV">
      <data key="d0">8675027</data>
    </edge>
    <edge source="GTM" target="HND">
      <data key="d0">3602118</data>
    </edge>
    <edge source="GTM" target="JAM">
      <data key="d0">19809</data>
    </edge>
    <edge source="GTM" target="MEX">
      <data key="d0">66610</data>
    </edge>
    <edge source="GTM" target="NIC">
      <data key="d0">2872065</data>
    </edge>
    <edge source="GTM" target="PAN">
      <data key="d0">747283</data>
    </edge>
    <edge source="GTM" target="USA">
      <data key="d0">173185</data>
    </edge>
    <edge source="HND" target="CHL">
      <data key="d0">69683</data>
    </edge>
    <edge source="HND" target="CHN">
      <data key="d0">19769</data>
    </edge>
    <edge source="HND" target="SLV">
      <data key="d0">1213764</data>
    </edge>
    <edge source="HND" target="GTM">
      <data key="d0">270426</data>
    </edge>
    <edge source="HND" target="MEX">
      <data key="d0">127126</data>
    </edge>
    <edge source="HND" target="NIC">
      <data key="d0">311140</data>
    </edge>
    <edge source="HND" target="PAN">
      <data key="d0">134250</data>
    </edge>
    <edge source="HND" target="POL">
      <data key="d0">41580</data>
    </edge>
    <edge source="HND" target="RUS">
      <data key="d0">959080</data>
    </edge>
    <edge source="HND" target="USA">
      <data key="d0">4498423</data>
    </edge>
    <edge source="IRL" target="AUS">
      <data key="d0">44989</data>
    </edge>
    <edge source="IRL" target="ETH">
      <data key="d0">58172</data>
    </edge>
    <edge source="IRL" target="DEU">
      <data key="d0">21100</data>
    </edge>
    <edge source="IRL" target="MEX">
      <data key="d0">68901</data>
    </edge>
    <edge source="IRL" target="NOR">
      <data key="d0">45797</data>
    </edge>
    <edge source="IRL" target="VNM">
      <data key="d0">23753</data>
    </edge>
    <edge source="IRL" target="GBR">
      <data key="d0">70373</data>
    </edge>
    <edge source="IRL" target="USA">
      <data key="d0">111840</data>
    </edge>
    <edge source="CIV" target="GHA">
      <data key="d0">697649</data>
    </edge>
    <edge source="CIV" target="TGO">
      <data key="d0">6520829</data>
    </edge>
    <edge source="CIV" target="BFA">
      <data key="d0">8852204</data>
    </edge>
    <edge source="LVA" target="AUS">
      <data key="d0">327494</data>
    </edge>
    <edge source="LVA" target="BGR">
      <data key="d0">78170</data>
    </edge>
    <edge source="LVA" target="BLR">
      <data key="d0">78972</data>
    </edge>
    <edge source="LVA" target="CAN">
      <data key="d0">119703</data>
    </edge>
    <edge source="LVA" target="CZE">
      <data key="d0">13206</data>
    </edge>
    <edge source="LVA" target="DNK">
      <data key="d0">438934</data>
    </edge>
    <edge source="LVA" target="EST">
      <data key="d0">7627174</data>
    </edge>
    <edge source="LVA" target="FIN">
      <data key="d0">1581712</data>
    </edge>
    <edge source="LVA" target="GEO">
      <data key="d0">66689</data>
    </edge>
    <edge source="LVA" target="DEU">
      <data key="d0">85817</data>
    </edge>
    <edge source="LVA" target="HUN">
      <data key="d0">73302</data>
    </edge>
    <edge source="LVA" target="ITA">
      <data key="d0">100617</data>
    </edge>
    <edge source="LVA" target="JPN">
      <data key="d0">618282</data>
    </edge>
    <edge source="LVA" target="LTU">
      <data key="d0">6659861</data>
    </edge>
    <edge source="LVA" target="MOZ">
      <data key="d0">1041827</data>
    </edge>
    <edge source="LVA" target="NLD">
      <data key="d0">10760</data>
    </edge>
    <edge source="LVA" target="NOR">
      <data key="d0">2089931</data>
    </edge>
    <edge source="LVA" target="RUS">
      <data key="d0">268112</data>
    </edge>
    <edge source="LVA" target="SVN">
      <data key="d0">14303</data>
    </edge>
    <edge source="LVA" target="ESP">
      <data key="d0">14740</data>
    </edge>
    <edge source="LVA" target="SWE">
      <data key="d0">56147</data>
    </edge>
    <edge source="LVA" target="TZA">
      <data key="d0">295475</data>
    </edge>
    <edge source="LTU" target="AZE">
      <data key="d0">234347</data>
    </edge>
    <edge source="LTU" target="ARG">
      <data key="d0">33938047</data>
    </edge>
    <edge source="LTU" target="AUT">
      <data key="d0">6274427</data>
    </edge>
    <edge source="LTU" target="BEL">
      <data key="d0">61220711</data>
    </edge>
    <edge source="LTU" target="BOL">
      <data key="d0">115323</data>
    </edge>
    <edge source="LTU" target="BRA">
      <data key="d0">11816507</data>
    </edge>
    <edge source="LTU" target="BGR">
      <data key="d0">61105</data>
    </edge>
    <edge source="LTU" target="BLR">
      <data key="d0">637167</data>
    </edge>
    <edge source="LTU" target="CAN">
      <data key="d0">19334250</data>
    </edge>
    <edge source="LTU" target="CHL">
      <data key="d0">223364</data>
    </edge>
    <edge source="LTU" target="HRV">
      <data key="d0">6765223</data>
    </edge>
    <edge source="LTU" target="CZE">
      <data key="d0">17965270</data>
    </edge>
    <edge source="LTU" target="DNK">
      <data key="d0">26974154</data>
    </edge>
    <edge source="LTU" target="EST">
      <data key="d0">25884124</data>
    </edge>
    <edge source="LTU" target="FIN">
      <data key="d0">2411517</data>
    </edge>
    <edge source="LTU" target="FRA">
      <data key="d0">202379267</data>
    </edge>
    <edge source="LTU" target="GEO">
      <data key="d0">84878</data>
    </edge>
    <edge source="LTU" target="DEU">
      <data key="d0">135535845</data>
    </edge>
    <edge source="LTU" target="GRC">
      <data key="d0">27281</data>
    </edge>
    <edge source="LTU" target="HUN">
      <data key="d0">30922552</data>
    </edge>
    <edge source="LTU" target="IRL">
      <data key="d0">24405483</data>
    </edge>
    <edge source="LTU" target="ITA">
      <data key="d0">32653872</data>
    </edge>
    <edge source="LTU" target="CIV">
      <data key="d0">2209460</data>
    </edge>
    <edge source="LTU" target="KAZ">
      <data key="d0">1323082</data>
    </edge>
    <edge source="LTU" target="KGZ">
      <data key="d0">10697</data>
    </edge>
    <edge source="LTU" target="LVA">
      <data key="d0">46668087</data>
    </edge>
    <edge source="LTU" target="MUS">
      <data key="d0">149712</data>
    </edge>
    <edge source="LTU" target="MDA">
      <data key="d0">54270</data>
    </edge>
    <edge source="LTU" target="MOZ">
      <data key="d0">1377237</data>
    </edge>
    <edge source="LTU" target="NLD">
      <data key="d0">81659098</data>
    </edge>
    <edge source="LTU" target="NOR">
      <data key="d0">1456152</data>
    </edge>
    <edge source="LTU" target="POL">
      <data key="d0">53174561</data>
    </edge>
    <edge source="LTU" target="ROU">
      <data key="d0">5875355</data>
    </edge>
    <edge source="LTU" target="RUS">
      <data key="d0">14045341</data>
    </edge>
    <edge source="LTU" target="SEN">
      <data key="d0">689987</data>
    </edge>
    <edge source="LTU" target="SVK">
      <data key="d0">9508322</data>
    </edge>
    <edge source="LTU" target="SVN">
      <data key="d0">464281</data>
    </edge>
    <edge source="LTU" target="ESP">
      <data key="d0">17119546</data>
    </edge>
    <edge source="LTU" target="SWE">
      <data key="d0">26327202</data>
    </edge>
    <edge source="LTU" target="THA">
      <data key="d0">5389237</data>
    </edge>
    <edge source="LTU" target="TUR">
      <data key="d0">76439746</data>
    </edge>
    <edge source="LTU" target="UKR">
      <data key="d0">3018500</data>
    </edge>
    <edge source="LTU" target="GBR">
      <data key="d0">138217398</data>
    </edge>
    <edge source="LTU" target="USA">
      <data key="d0">128206361</data>
    </edge>
    <edge source="LTU" target="URY">
      <data key="d0">9531354</data>
    </edge>
    <edge source="MDG" target="MWI">
      <data key="d0">165497</data>
    </edge>
    <edge source="MDG" target="MYS">
      <data key="d0">1160772</data>
    </edge>
    <edge source="MDG" target="MUS">
      <data key="d0">58970</data>
    </edge>
    <edge source="MDG" target="PHL">
      <data key="d0">245115</data>
    </edge>
    <edge source="MDG" target="ZAF">
      <data key="d0">38265</data>
    </edge>
    <edge source="MWI" target="MOZ">
      <data key="d0">38451</data>
    </edge>
    <edge source="MDA" target="UKR">
      <data key="d0">17000</data>
    </edge>
    <edge source="MAR" target="DZA">
      <data key="d0">9873783</data>
    </edge>
    <edge source="MAR" target="ARG">
      <data key="d0">85492250</data>
    </edge>
    <edge source="MAR" target="BEL">
      <data key="d0">13935657</data>
    </edge>
    <edge source="MAR" target="BRA">
      <data key="d0">934794018</data>
    </edge>
    <edge source="MAR" target="BGR">
      <data key="d0">7024045</data>
    </edge>
    <edge source="MAR" target="CMR">
      <data key="d0">3812149</data>
    </edge>
    <edge source="MAR" target="CAN">
      <data key="d0">14047565</data>
    </edge>
    <edge source="MAR" target="CHN">
      <data key="d0">64719477</data>
    </edge>
    <edge source="MAR" target="HRV">
      <data key="d0">11203551</data>
    </edge>
    <edge source="MAR" target="BEN">
      <data key="d0">6503820</data>
    </edge>
    <edge source="MAR" target="ECU">
      <data key="d0">190312</data>
    </edge>
    <edge source="MAR" target="ETH">
      <data key="d0">16619533</data>
    </edge>
    <edge source="MAR" target="FRA">
      <data key="d0">100710359</data>
    </edge>
    <edge source="MAR" target="DEU">
      <data key="d0">3634252</data>
    </edge>
    <edge source="MAR" target="GHA">
      <data key="d0">20819279</data>
    </edge>
    <edge source="MAR" target="IDN">
      <data key="d0">5780201</data>
    </edge>
    <edge source="MAR" target="IRL">
      <data key="d0">13288133</data>
    </edge>
    <edge source="MAR" target="ITA">
      <data key="d0">44562143</data>
    </edge>
    <edge source="MAR" target="CIV">
      <data key="d0">14025069</data>
    </edge>
    <edge source="MAR" target="JPN">
      <data key="d0">3575434</data>
    </edge>
    <edge source="MAR" target="LBN">
      <data key="d0">1385501</data>
    </edge>
    <edge source="MAR" target="MYS">
      <data key="d0">3759490</data>
    </edge>
    <edge source="MAR" target="MRT">
      <data key="d0">515419</data>
    </edge>
    <edge source="MAR" target="MUS">
      <data key="d0">1139018</data>
    </edge>
    <edge source="MAR" target="MEX">
      <data key="d0">4453200</data>
    </edge>
    <edge source="MAR" target="MOZ">
      <data key="d0">6406518</data>
    </edge>
    <edge source="MAR" target="NLD">
      <data key="d0">7850399</data>
    </edge>
    <edge source="MAR" target="PAK">
      <data key="d0">40894691</data>
    </edge>
    <edge source="MAR" target="PRY">
      <data key="d0">14356561</data>
    </edge>
    <edge source="MAR" target="PRT">
      <data key="d0">3485741</data>
    </edge>
    <edge source="MAR" target="ROU">
      <data key="d0">11448410</data>
    </edge>
    <edge source="MAR" target="SEN">
      <data key="d0">17288052</data>
    </edge>
    <edge source="MAR" target="IND">
      <data key="d0">341752259</data>
    </edge>
    <edge source="MAR" target="VNM">
      <data key="d0">1736742</data>
    </edge>
    <edge source="MAR" target="ZAF">
      <data key="d0">25775962</data>
    </edge>
    <edge source="MAR" target="ESP">
      <data key="d0">37734004</data>
    </edge>
    <edge source="MAR" target="CHE">
      <data key="d0">681902</data>
    </edge>
    <edge source="MAR" target="THA">
      <data key="d0">18594393</data>
    </edge>
    <edge source="MAR" target="TGO">
      <data key="d0">6984138</data>
    </edge>
    <edge source="MAR" target="GBR">
      <data key="d0">28095635</data>
    </edge>
    <edge source="MAR" target="USA">
      <data key="d0">178211082</data>
    </edge>
    <edge source="MAR" target="URY">
      <data key="d0">9467010</data>
    </edge>
    <edge source="MOZ" target="MWI">
      <data key="d0">3133558</data>
    </edge>
    <edge source="MOZ" target="ZWE">
      <data key="d0">3677751</data>
    </edge>
    <edge source="OMN" target="AUS">
      <data key="d0">13754636</data>
    </edge>
    <edge source="OMN" target="CAN">
      <data key="d0">19934391</data>
    </edge>
    <edge source="OMN" target="MEX">
      <data key="d0">14496326</data>
    </edge>
    <edge source="OMN" target="PAK">
      <data key="d0">93217</data>
    </edge>
    <edge source="OMN" target="IND">
      <data key="d0">446818025</data>
    </edge>
    <edge source="OMN" target="ZAF">
      <data key="d0">25581316</data>
    </edge>
    <edge source="OMN" target="THA">
      <data key="d0">13748394</data>
    </edge>
    <edge source="OMN" target="ARE">
      <data key="d0">133495</data>
    </edge>
    <edge source="OMN" target="USA">
      <data key="d0">456175803</data>
    </edge>
    <edge source="PRT" target="AZE">
      <data key="d0">58299</data>
    </edge>
    <edge source="PRT" target="AUS">
      <data key="d0">1240638</data>
    </edge>
    <edge source="PRT" target="BEL">
      <data key="d0">4460142</data>
    </edge>
    <edge source="PRT" target="BRA">
      <data key="d0">9182207</data>
    </edge>
    <edge source="PRT" target="BLR">
      <data key="d0">202731</data>
    </edge>
    <edge source="PRT" target="CAN">
      <data key="d0">245904</data>
    </edge>
    <edge source="PRT" target="CHL">
      <data key="d0">242747</data>
    </edge>
    <edge source="PRT" target="CRI">
      <data key="d0">24744</data>
    </edge>
    <edge source="PRT" target="DNK">
      <data key="d0">33457</data>
    </edge>
    <edge source="PRT" target="ECU">
      <data key="d0">542474</data>
    </edge>
    <edge source="PRT" target="FIN">
      <data key="d0">10710</data>
    </edge>
    <edge source="PRT" target="FRA">
      <data key="d0">4685148</data>
    </edge>
    <edge source="PRT" target="GEO">
      <data key="d0">260096</data>
    </edge>
    <edge source="PRT" target="DEU">
      <data key="d0">6418358</data>
    </edge>
    <edge source="PRT" target="GRC">
      <data key="d0">518659</data>
    </edge>
    <edge source="PRT" target="HND">
      <data key="d0">543117</data>
    </edge>
    <edge source="PRT" target="IRL">
      <data key="d0">3587166</data>
    </edge>
    <edge source="PRT" target="ITA">
      <data key="d0">2747451</data>
    </edge>
    <edge source="PRT" target="JPN">
      <data key="d0">329132</data>
    </edge>
    <edge source="PRT" target="JOR">
      <data key="d0">50100</data>
    </edge>
    <edge source="PRT" target="KOR">
      <data key="d0">48969</data>
    </edge>
    <edge source="PRT" target="MYS">
      <data key="d0">89915</data>
    </edge>
    <edge source="PRT" target="MUS">
      <data key="d0">16997</data>
    </edge>
    <edge source="PRT" target="MEX">
      <data key="d0">527315</data>
    </edge>
    <edge source="PRT" target="MAR">
      <data key="d0">306546</data>
    </edge>
    <edge source="PRT" target="MOZ">
      <data key="d0">197827</data>
    </edge>
    <edge source="PRT" target="NLD">
      <data key="d0">10836982</data>
    </edge>
    <edge source="PRT" target="NZL">
      <data key="d0">49871</data>
    </edge>
    <edge source="PRT" target="PER">
      <data key="d0">72222</data>
    </edge>
    <edge source="PRT" target="POL">
      <data key="d0">15736</data>
    </edge>
    <edge source="PRT" target="RUS">
      <data key="d0">701022</data>
    </edge>
    <edge source="PRT" target="SAU">
      <data key="d0">248785</data>
    </edge>
    <edge source="PRT" target="SRB">
      <data key="d0">24047</data>
    </edge>
    <edge source="PRT" target="IND">
      <data key="d0">235655</data>
    </edge>
    <edge source="PRT" target="VNM">
      <data key="d0">524828</data>
    </edge>
    <edge source="PRT" target="ESP">
      <data key="d0">104957523</data>
    </edge>
    <edge source="PRT" target="THA">
      <data key="d0">56385</data>
    </edge>
    <edge source="PRT" target="TUN">
      <data key="d0">66019</data>
    </edge>
    <edge source="PRT" target="TUR">
      <data key="d0">508477</data>
    </edge>
    <edge source="PRT" target="EGY">
      <data key="d0">168518</data>
    </edge>
    <edge source="PRT" target="GBR">
      <data key="d0">1214633</data>
    </edge>
    <edge source="PRT" target="URY">
      <data key="d0">15123</data>
    </edge>
    <edge source="RUS" target="ALB">
      <data key="d0">3347113</data>
    </edge>
    <edge source="RUS" target="AZE">
      <data key="d0">23672995</data>
    </edge>
    <edge source="RUS" target="ARG">
      <data key="d0">97101496</data>
    </edge>
    <edge source="RUS" target="AUS">
      <data key="d0">48189976</data>
    </edge>
    <edge source="RUS" target="ARM">
      <data key="d0">88104</data>
    </edge>
    <edge source="RUS" target="BEL">
      <data key="d0">191004138</data>
    </edge>
    <edge source="RUS" target="BOL">
      <data key="d0">265160</data>
    </edge>
    <edge source="RUS" target="BRA">
      <data key="d0">1667068876</data>
    </edge>
    <edge source="RUS" target="BGR">
      <data key="d0">21270669</data>
    </edge>
    <edge source="RUS" target="BLR">
      <data key="d0">173276322</data>
    </edge>
    <edge source="RUS" target="CMR">
      <data key="d0">5895672</data>
    </edge>
    <edge source="RUS" target="CAN">
      <data key="d0">55669681</data>
    </edge>
    <edge source="RUS" target="LKA">
      <data key="d0">19068092</data>
    </edge>
    <edge source="RUS" target="CHL">
      <data key="d0">15268531</data>
    </edge>
    <edge source="RUS" target="CHN">
      <data key="d0">1598309888</data>
    </edge>
    <edge source="RUS" target="COL">
      <data key="d0">155442827</data>
    </edge>
    <edge source="RUS" target="CRI">
      <data key="d0">11759644</data>
    </edge>
    <edge source="RUS" target="HRV">
      <data key="d0">20795520</data>
    </edge>
    <edge source="RUS" target="CZE">
      <data key="d0">3327056</data>
    </edge>
    <edge source="RUS" target="BEN">
      <data key="d0">5434571</data>
    </edge>
    <edge source="RUS" target="DNK">
      <data key="d0">35081712</data>
    </edge>
    <edge source="RUS" target="ECU">
      <data key="d0">49171105</data>
    </edge>
    <edge source="RUS" target="SLV">
      <data key="d0">10626097</data>
    </edge>
    <edge source="RUS" target="ETH">
      <data key="d0">97623233</data>
    </edge>
    <edge source="RUS" target="EST">
      <data key="d0">241354146</data>
    </edge>
    <edge source="RUS" target="FIN">
      <data key="d0">146645783</data>
    </edge>
    <edge source="RUS" target="FRA">
      <data key="d0">50503967</data>
    </edge>
    <edge source="RUS" target="GEO">
      <data key="d0">1172274</data>
    </edge>
    <edge source="RUS" target="DEU">
      <data key="d0">74458793</data>
    </edge>
    <edge source="RUS" target="GHA">
      <data key="d0">54594171</data>
    </edge>
    <edge source="RUS" target="GRC">
      <data key="d0">4456064</data>
    </edge>
    <edge source="RUS" target="GTM">
      <data key="d0">86181482</data>
    </edge>
    <edge source="RUS" target="HND">
      <data key="d0">28619642</data>
    </edge>
    <edge source="RUS" target="HUN">
      <data key="d0">64715921</data>
    </edge>
    <edge source="RUS" target="IDN">
      <data key="d0">293897230</data>
    </edge>
    <edge source="RUS" target="IRL">
      <data key="d0">59991936</data>
    </edge>
    <edge source="RUS" target="ISR">
      <data key="d0">1860164</data>
    </edge>
    <edge source="RUS" target="ITA">
      <data key="d0">35236306</data>
    </edge>
    <edge source="RUS" target="CIV">
      <data key="d0">22238585</data>
    </edge>
    <edge source="RUS" target="JPN">
      <data key="d0">2973818</data>
    </edge>
    <edge source="RUS" target="KAZ">
      <data key="d0">64830591</data>
    </edge>
    <edge source="RUS" target="JOR">
      <data key="d0">23574</data>
    </edge>
    <edge source="RUS" target="KOR">
      <data key="d0">1350983</data>
    </edge>
    <edge source="RUS" target="KGZ">
      <data key="d0">23473918</data>
    </edge>
    <edge source="RUS" target="LBN">
      <data key="d0">1294415</data>
    </edge>
    <edge source="RUS" target="LVA">
      <data key="d0">99190694</data>
    </edge>
    <edge source="RUS" target="LTU">
      <data key="d0">201715163</data>
    </edge>
    <edge source="RUS" target="MYS">
      <data key="d0">111621410</data>
    </edge>
    <edge source="RUS" target="MRT">
      <data key="d0">3620300</data>
    </edge>
    <edge source="RUS" target="MUS">
      <data key="d0">580320</data>
    </edge>
    <edge source="RUS" target="MEX">
      <data key="d0">287992899</data>
    </edge>
    <edge source="RUS" target="MDA">
      <data key="d0">16720054</data>
    </edge>
    <edge source="RUS" target="MAR">
      <data key="d0">32886433</data>
    </edge>
    <edge source="RUS" target="MOZ">
      <data key="d0">3087286</data>
    </edge>
    <edge source="RUS" target="NLD">
      <data key="d0">20513963</data>
    </edge>
    <edge source="RUS" target="NZL">
      <data key="d0">248288</data>
    </edge>
    <edge source="RUS" target="NIC">
      <data key="d0">7966233</data>
    </edge>
    <edge source="RUS" target="NOR">
      <data key="d0">23841274</data>
    </edge>
    <edge source="RUS" target="PAK">
      <data key="d0">53492833</data>
    </edge>
    <edge source="RUS" target="PAN">
      <data key="d0">931499</data>
    </edge>
    <edge source="RUS" target="PRY">
      <data key="d0">12387189</data>
    </edge>
    <edge source="RUS" target="PER">
      <data key="d0">171762215</data>
    </edge>
    <edge source="RUS" target="PHL">
      <data key="d0">3384360</data>
    </edge>
    <edge source="RUS" target="POL">
      <data key="d0">127876977</data>
    </edge>
    <edge source="RUS" target="PRT">
      <data key="d0">1409457</data>
    </edge>
    <edge source="RUS" target="ROU">
      <data key="d0">47536189</data>
    </edge>
    <edge source="RUS" target="SAU">
      <data key="d0">2767215</data>
    </edge>
    <edge source="RUS" target="SEN">
      <data key="d0">45477921</data>
    </edge>
    <edge source="RUS" target="SRB">
      <data key="d0">87729615</data>
    </edge>
    <edge source="RUS" target="IND">
      <data key="d0">1083523335</data>
    </edge>
    <edge source="RUS" target="SGP">
      <data key="d0">440435</data>
    </edge>
    <edge source="RUS" target="SVK">
      <data key="d0">9925850</data>
    </edge>
    <edge source="RUS" target="VNM">
      <data key="d0">62942669</data>
    </edge>
    <edge source="RUS" target="ZAF">
      <data key="d0">47550815</data>
    </edge>
    <edge source="RUS" target="ESP">
      <data key="d0">15585337</data>
    </edge>
    <edge source="RUS" target="SWE">
      <data key="d0">58175901</data>
    </edge>
    <edge source="RUS" target="CHE">
      <data key="d0">326021703</data>
    </edge>
    <edge source="RUS" target="THA">
      <data key="d0">249497434</data>
    </edge>
    <edge source="RUS" target="TGO">
      <data key="d0">6747299</data>
    </edge>
    <edge source="RUS" target="ARE">
      <data key="d0">604600</data>
    </edge>
    <edge source="RUS" target="TUN">
      <data key="d0">3642148</data>
    </edge>
    <edge source="RUS" target="TUR">
      <data key="d0">315221892</data>
    </edge>
    <edge source="RUS" target="UKR">
      <data key="d0">551581141</data>
    </edge>
    <edge source="RUS" target="EGY">
      <data key="d0">16283583</data>
    </edge>
    <edge source="RUS" target="GBR">
      <data key="d0">81102205</data>
    </edge>
    <edge source="RUS" target="TZA">
      <data key="d0">16376903</data>
    </edge>
    <edge source="RUS" target="USA">
      <data key="d0">892521993</data>
    </edge>
    <edge source="RUS" target="URY">
      <data key="d0">53758222</data>
    </edge>
    <edge source="SEN" target="GMB">
      <data key="d0">178255</data>
    </edge>
    <edge source="SEN" target="MRT">
      <data key="d0">405192</data>
    </edge>
    <edge source="SEN" target="ARE">
      <data key="d0">25993</data>
    </edge>
    <edge source="SEN" target="GBR">
      <data key="d0">122288</data>
    </edge>
    <edge source="ZWE" target="MOZ">
      <data key="d0">438300</data>
    </edge>
    <edge source="SWE" target="ALB">
      <data key="d0">15203</data>
    </edge>
    <edge source="SWE" target="DZA">
      <data key="d0">6994377</data>
    </edge>
    <edge source="SWE" target="AUS">
      <data key="d0">29079521</data>
    </edge>
    <edge source="SWE" target="BEL">
      <data key="d0">29816</data>
    </edge>
    <edge source="SWE" target="BRA">
      <data key="d0">571081</data>
    </edge>
    <edge source="SWE" target="CAN">
      <data key="d0">138158</data>
    </edge>
    <edge source="SWE" target="CHL">
      <data key="d0">6732232</data>
    </edge>
    <edge source="SWE" target="CHN">
      <data key="d0">555583</data>
    </edge>
    <edge source="SWE" target="COL">
      <data key="d0">11056595</data>
    </edge>
    <edge source="SWE" target="CRI">
      <data key="d0">209303</data>
    </edge>
    <edge source="SWE" target="DNK">
      <data key="d0">3132311</data>
    </edge>
    <edge source="SWE" target="ECU">
      <data key="d0">404288</data>
    </edge>
    <edge source="SWE" target="ETH">
      <data key="d0">1006514</data>
    </edge>
    <edge source="SWE" target="EST">
      <data key="d0">596174</data>
    </edge>
    <edge source="SWE" target="FIN">
      <data key="d0">7539775</data>
    </edge>
    <edge source="SWE" target="FRA">
      <data key="d0">39263</data>
    </edge>
    <edge source="SWE" target="DEU">
      <data key="d0">142586</data>
    </edge>
    <edge source="SWE" target="GHA">
      <data key="d0">12346656</data>
    </edge>
    <edge source="SWE" target="GRC">
      <data key="d0">5104452</data>
    </edge>
    <edge source="SWE" target="GTM">
      <data key="d0">68193</data>
    </edge>
    <edge source="SWE" target="HND">
      <data key="d0">591746</data>
    </edge>
    <edge source="SWE" target="HKG">
      <data key="d0">17565</data>
    </edge>
    <edge source="SWE" target="IDN">
      <data key="d0">368125</data>
    </edge>
    <edge source="SWE" target="IRL">
      <data key="d0">518977</data>
    </edge>
    <edge source="SWE" target="ISR">
      <data key="d0">5970003</data>
    </edge>
    <edge source="SWE" target="ITA">
      <data key="d0">284581</data>
    </edge>
    <edge source="SWE" target="CIV">
      <data key="d0">74983</data>
    </edge>
    <edge source="SWE" target="JAM">
      <data key="d0">171664</data>
    </edge>
    <edge source="SWE" target="JPN">
      <data key="d0">11808</data>
    </edge>
    <edge source="SWE" target="JOR">
      <data key="d0">92991</data>
    </edge>
    <edge source="SWE" target="LBN">
      <data key="d0">88563</data>
    </edge>
    <edge source="SWE" target="LVA">
      <data key="d0">274987</data>
    </edge>
    <edge source="SWE" target="LTU">
      <data key="d0">1563277</data>
    </edge>
    <edge source="SWE" target="MYS">
      <data key="d0">274249</data>
    </edge>
    <edge source="SWE" target="MRT">
      <data key="d0">399712</data>
    </edge>
    <edge source="SWE" target="MEX">
      <data key="d0">13943882</data>
    </edge>
    <edge source="SWE" target="MAR">
      <data key="d0">1306446</data>
    </edge>
    <edge source="SWE" target="MOZ">
      <data key="d0">139486</data>
    </edge>
    <edge source="SWE" target="NLD">
      <data key="d0">62289</data>
    </edge>
    <edge source="SWE" target="NZL">
      <data key="d0">1200761</data>
    </edge>
    <edge source="SWE" target="NOR">
      <data key="d0">20476848</data>
    </edge>
    <edge source="SWE" target="PAK">
      <data key="d0">1438404</data>
    </edge>
    <edge source="SWE" target="PER">
      <data key="d0">29756582</data>
    </edge>
    <edge source="SWE" target="POL">
      <data key="d0">135353</data>
    </edge>
    <edge source="SWE" target="RUS">
      <data key="d0">48414</data>
    </edge>
    <edge source="SWE" target="SAU">
      <data key="d0">606949</data>
    </edge>
    <edge source="SWE" target="SEN">
      <data key="d0">1468367</data>
    </edge>
    <edge source="SWE" target="IND">
      <data key="d0">128563</data>
    </edge>
    <edge source="SWE" target="VNM">
      <data key="d0">61256</data>
    </edge>
    <edge source="SWE" target="ZAF">
      <data key="d0">66717</data>
    </edge>
    <edge source="SWE" target="ESP">
      <data key="d0">208712</data>
    </edge>
    <edge source="SWE" target="THA">
      <data key="d0">15794</data>
    </edge>
    <edge source="SWE" target="ARE">
      <data key="d0">7209141</data>
    </edge>
    <edge source="SWE" target="TUN">
      <data key="d0">559715</data>
    </edge>
    <edge source="SWE" target="TUR">
      <data key="d0">7241171</data>
    </edge>
    <edge source="SWE" target="EGY">
      <data key="d0">4011737</data>
    </edge>
    <edge source="SWE" target="GBR">
      <data key="d0">3546931</data>
    </edge>
    <edge source="SWE" target="TZA">
      <data key="d0">3698964</data>
    </edge>
    <edge source="SWE" target="USA">
      <data key="d0">92843</data>
    </edge>
    <edge source="SWE" target="URY">
      <data key="d0">38230</data>
    </edge>
    <edge source="UKR" target="ALB">
      <data key="d0">12251705</data>
    </edge>
    <edge source="UKR" target="ARG">
      <data key="d0">6003487</data>
    </edge>
    <edge source="UKR" target="AUS">
      <data key="d0">10377626</data>
    </edge>
    <edge source="UKR" target="ARM">
      <data key="d0">1241597</data>
    </edge>
    <edge source="UKR" target="BEL">
      <data key="d0">8627210</data>
    </edge>
    <edge source="UKR" target="BRA">
      <data key="d0">222668452</data>
    </edge>
    <edge source="UKR" target="BGR">
      <data key="d0">20720714</data>
    </edge>
    <edge source="UKR" target="BLR">
      <data key="d0">10319</data>
    </edge>
    <edge source="UKR" target="CAN">
      <data key="d0">26023741</data>
    </edge>
    <edge source="UKR" target="LKA">
      <data key="d0">16228742</data>
    </edge>
    <edge source="UKR" target="CHN">
      <data key="d0">17871</data>
    </edge>
    <edge source="UKR" target="COL">
      <data key="d0">5700000</data>
    </edge>
    <edge source="UKR" target="CRI">
      <data key="d0">3552001</data>
    </edge>
    <edge source="UKR" target="HRV">
      <data key="d0">55196</data>
    </edge>
    <edge source="UKR" target="CZE">
      <data key="d0">1444209</data>
    </edge>
    <edge source="UKR" target="BEN">
      <data key="d0">34412719</data>
    </edge>
    <edge source="UKR" target="ECU">
      <data key="d0">27128458</data>
    </edge>
    <edge source="UKR" target="SLV">
      <data key="d0">5431347</data>
    </edge>
    <edge source="UKR" target="FRA">
      <data key="d0">4472360</data>
    </edge>
    <edge source="UKR" target="GEO">
      <data key="d0">6575809</data>
    </edge>
    <edge source="UKR" target="GHA">
      <data key="d0">9311568</data>
    </edge>
    <edge source="UKR" target="GRC">
      <data key="d0">1693488</data>
    </edge>
    <edge source="UKR" target="GTM">
      <data key="d0">12062800</data>
    </edge>
    <edge source="UKR" target="HND">
      <data key="d0">13425712</data>
    </edge>
    <edge source="UKR" target="HUN">
      <data key="d0">10360914</data>
    </edge>
    <edge source="UKR" target="IDN">
      <data key="d0">20362471</data>
    </edge>
    <edge source="UKR" target="IRL">
      <data key="d0">1378414</data>
    </edge>
    <edge source="UKR" target="ISR">
      <data key="d0">23923334</data>
    </edge>
    <edge source="UKR" target="ITA">
      <data key="d0">140196598</data>
    </edge>
    <edge source="UKR" target="CIV">
      <data key="d0">30844539</data>
    </edge>
    <edge source="UKR" target="KAZ">
      <data key="d0">214368</data>
    </edge>
    <edge source="UKR" target="LBN">
      <data key="d0">10668229</data>
    </edge>
    <edge source="UKR" target="LTU">
      <data key="d0">2079521</data>
    </edge>
    <edge source="UKR" target="MYS">
      <data key="d0">34371531</data>
    </edge>
    <edge source="UKR" target="MEX">
      <data key="d0">67454094</data>
    </edge>
    <edge source="UKR" target="MDA">
      <data key="d0">17182355</data>
    </edge>
    <edge source="UKR" target="MAR">
      <data key="d0">9159470</data>
    </edge>
    <edge source="UKR" target="OMN">
      <data key="d0">57327</data>
    </edge>
    <edge source="UKR" target="NZL">
      <data key="d0">843599</data>
    </edge>
    <edge source="UKR" target="PAK">
      <data key="d0">45596279</data>
    </edge>
    <edge source="UKR" target="PRY">
      <data key="d0">8073332</data>
    </edge>
    <edge source="UKR" target="PER">
      <data key="d0">61371402</data>
    </edge>
    <edge source="UKR" target="POL">
      <data key="d0">22615025</data>
    </edge>
    <edge source="UKR" target="PRT">
      <data key="d0">1628000</data>
    </edge>
    <edge source="UKR" target="ROU">
      <data key="d0">13502923</data>
    </edge>
    <edge source="UKR" target="RUS">
      <data key="d0">551528</data>
    </edge>
    <edge source="UKR" target="SEN">
      <data key="d0">10396034</data>
    </edge>
    <edge source="UKR" target="SRB">
      <data key="d0">2542720</data>
    </edge>
    <edge source="UKR" target="IND">
      <data key="d0">260431975</data>
    </edge>
    <edge source="UKR" target="SVK">
      <data key="d0">4162378</data>
    </edge>
    <edge source="UKR" target="SVN">
      <data key="d0">890141</data>
    </edge>
    <edge source="UKR" target="ESP">
      <data key="d0">4602650</data>
    </edge>
    <edge source="UKR" target="CHE">
      <data key="d0">334080</data>
    </edge>
    <edge source="UKR" target="TGO">
      <data key="d0">10504999</data>
    </edge>
    <edge source="UKR" target="TUN">
      <data key="d0">487183</data>
    </edge>
    <edge source="UKR" target="TUR">
      <data key="d0">294489448</data>
    </edge>
    <edge source="UKR" target="EGY">
      <data key="d0">15620501</data>
    </edge>
    <edge source="UKR" target="TZA">
      <data key="d0">8169845</data>
    </edge>
    <edge source="TZA" target="BDI">
      <data key="d0">4778329</data>
    </edge>
    <edge source="TZA" target="CHN">
      <data key="d0">449822</data>
    </edge>
    <edge source="TZA" target="MWI">
      <data key="d0">14809141</data>
    </edge>
    <edge source="TZA" target="MOZ">
      <data key="d0">43480</data>
    </edge>
    <edge source="TZA" target="RUS">
      <data key="d0">105728</data>
    </edge>
    <edge source="TZA" target="ZAF">
      <data key="d0">128626</data>
    </edge>
    <edge source="TZA" target="UGA">
      <data key="d0">3193168</data>
    </edge>
    <edge source="ETH" target="ESP">
      <data key="d0">12403</data>
    </edge>
    <edge source="FIN" target="DZA">
      <data key="d0">6874786</data>
    </edge>
    <edge source="FIN" target="ARG">
      <data key="d0">3179177</data>
    </edge>
    <edge source="FIN" target="BEL">
      <data key="d0">7286355</data>
    </edge>
    <edge source="FIN" target="BRA">
      <data key="d0">18777982</data>
    </edge>
    <edge source="FIN" target="BGR">
      <data key="d0">19645</data>
    </edge>
    <edge source="FIN" target="CHN">
      <data key="d0">12502850</data>
    </edge>
    <edge source="FIN" target="CZE">
      <data key="d0">14907</data>
    </edge>
    <edge source="FIN" target="DNK">
      <data key="d0">23329782</data>
    </edge>
    <edge source="FIN" target="ECU">
      <data key="d0">6221005</data>
    </edge>
    <edge source="FIN" target="EST">
      <data key="d0">30295994</data>
    </edge>
    <edge source="FIN" target="GEO">
      <data key="d0">31403</data>
    </edge>
    <edge source="FIN" target="DEU">
      <data key="d0">28243017</data>
    </edge>
    <edge source="FIN" target="GHA">
      <data key="d0">2681360</data>
    </edge>
    <edge source="FIN" target="GRC">
      <data key="d0">43807</data>
    </edge>
    <edge source="FIN" target="HUN">
      <data key="d0">5427286</data>
    </edge>
    <edge source="FIN" target="IRL">
      <data key="d0">297981</data>
    </edge>
    <edge source="FIN" target="ISR">
      <data key="d0">3681178</data>
    </edge>
    <edge source="FIN" target="ITA">
      <data key="d0">2032977</data>
    </edge>
    <edge source="FIN" target="JPN">
      <data key="d0">1407978</data>
    </edge>
    <edge source="FIN" target="LVA">
      <data key="d0">460176</data>
    </edge>
    <edge source="FIN" target="LTU">
      <data key="d0">16814480</data>
    </edge>
    <edge source="FIN" target="MYS">
      <data key="d0">9377057</data>
    </edge>
    <edge source="FIN" target="MEX">
      <data key="d0">6149505</data>
    </edge>
    <edge source="FIN" target="NLD">
      <data key="d0">42556039</data>
    </edge>
    <edge source="FIN" target="NZL">
      <data key="d0">2333417</data>
    </edge>
    <edge source="FIN" target="NOR">
      <data key="d0">53482721</data>
    </edge>
    <edge source="FIN" target="POL">
      <data key="d0">30505351</data>
    </edge>
    <edge source="FIN" target="RUS">
      <data key="d0">168685</data>
    </edge>
    <edge source="FIN" target="SVK">
      <data key="d0">52564</data>
    </edge>
    <edge source="FIN" target="ESP">
      <data key="d0">1618937</data>
    </edge>
    <edge source="FIN" target="SWE">
      <data key="d0">90526337</data>
    </edge>
    <edge source="FIN" target="THA">
      <data key="d0">26151743</data>
    </edge>
    <edge source="FIN" target="TUR">
      <data key="d0">3050767</data>
    </edge>
    <edge source="FIN" target="GBR">
      <data key="d0">5976432</data>
    </edge>
    <edge source="FIN" target="TZA">
      <data key="d0">16625704</data>
    </edge>
    <edge source="FIN" target="USA">
      <data key="d0">6614078</data>
    </edge>
    <edge source="FIN" target="URY">
      <data key="d0">16641</data>
    </edge>
    <edge source="KAZ" target="AZE">
      <data key="d0">3536100</data>
    </edge>
    <edge source="KAZ" target="BGR">
      <data key="d0">468100</data>
    </edge>
    <edge source="KAZ" target="BLR">
      <data key="d0">4856100</data>
    </edge>
    <edge source="KAZ" target="HUN">
      <data key="d0">7943500</data>
    </edge>
    <edge source="KAZ" target="KGZ">
      <data key="d0">25129200</data>
    </edge>
    <edge source="KAZ" target="LTU">
      <data key="d0">34700</data>
    </edge>
    <edge source="KAZ" target="MDA">
      <data key="d0">334500</data>
    </edge>
    <edge source="KAZ" target="POL">
      <data key="d0">742500</data>
    </edge>
    <edge source="KAZ" target="ROU">
      <data key="d0">2488500</data>
    </edge>
    <edge source="KAZ" target="RUS">
      <data key="d0">6368880</data>
    </edge>
    <edge source="KAZ" target="SRB">
      <data key="d0">2461400</data>
    </edge>
    <edge source="KAZ" target="TUR">
      <data key="d0">725500</data>
    </edge>
    <edge source="KAZ" target="UKR">
      <data key="d0">5139400</data>
    </edge>
    <edge source="LBN" target="DZA">
      <data key="d0">3658707</data>
    </edge>
    <edge source="LBN" target="BRA">
      <data key="d0">9026734</data>
    </edge>
    <edge source="LBN" target="FRA">
      <data key="d0">8713677</data>
    </edge>
    <edge source="LBN" target="GRC">
      <data key="d0">2761390</data>
    </edge>
    <edge source="LBN" target="IRL">
      <data key="d0">782919</data>
    </edge>
    <edge source="LBN" target="ITA">
      <data key="d0">2351145</data>
    </edge>
    <edge source="LBN" target="CIV">
      <data key="d0">342289</data>
    </edge>
    <edge source="LBN" target="JOR">
      <data key="d0">1115088</data>
    </edge>
    <edge source="LBN" target="NLD">
      <data key="d0">2395689</data>
    </edge>
    <edge source="LBN" target="PRY">
      <data key="d0">2501493</data>
    </edge>
    <edge source="LBN" target="SAU">
      <data key="d0">32075</data>
    </edge>
    <edge source="LBN" target="TUR">
      <data key="d0">2080584</data>
    </edge>
    <edge source="LBN" target="GBR">
      <data key="d0">4156153</data>
    </edge>
    <edge source="NAM" target="FRA">
      <data key="d0">203235</data>
    </edge>
    <edge source="NAM" target="ISR">
      <data key="d0">12408</data>
    </edge>
    <edge source="NAM" target="ZAF">
      <data key="d0">64301</data>
    </edge>
    <edge source="NIC" target="CRI">
      <data key="d0">25519</data>
    </edge>
    <edge source="NIC" target="SLV">
      <data key="d0">64117</data>
    </edge>
    <edge source="TGO" target="BEN">
      <data key="d0">14803907</data>
    </edge>
    <edge source="TGO" target="CIV">
      <data key="d0">239540</data>
    </edge>
    <edge source="TGO" target="NER">
      <data key="d0">67770</data>
    </edge>
    <edge source="TGO" target="BFA">
      <data key="d0">8611571</data>
    </edge>
    <edge source="EGY" target="ALB">
      <data key="d0">3282085</data>
    </edge>
    <edge source="EGY" target="BEL">
      <data key="d0">34976474</data>
    </edge>
    <edge source="EGY" target="BRA">
      <data key="d0">126437771</data>
    </edge>
    <edge source="EGY" target="BGR">
      <data key="d0">29906802</data>
    </edge>
    <edge source="EGY" target="CMR">
      <data key="d0">107820</data>
    </edge>
    <edge source="EGY" target="CAN">
      <data key="d0">11659355</data>
    </edge>
    <edge source="EGY" target="LKA">
      <data key="d0">4786839</data>
    </edge>
    <edge source="EGY" target="CRI">
      <data key="d0">15147</data>
    </edge>
    <edge source="EGY" target="HRV">
      <data key="d0">1632513</data>
    </edge>
    <edge source="EGY" target="FRA">
      <data key="d0">453617680</data>
    </edge>
    <edge source="EGY" target="GEO">
      <data key="d0">108319</data>
    </edge>
    <edge source="EGY" target="PSE">
      <data key="d0">215555</data>
    </edge>
    <edge source="EGY" target="DEU">
      <data key="d0">24271929</data>
    </edge>
    <edge source="EGY" target="GHA">
      <data key="d0">20413</data>
    </edge>
    <edge source="EGY" target="GRC">
      <data key="d0">21278350</data>
    </edge>
    <edge source="EGY" target="IDN">
      <data key="d0">92103</data>
    </edge>
    <edge source="EGY" target="IRL">
      <data key="d0">4022180</data>
    </edge>
    <edge source="EGY" target="ITA">
      <data key="d0">67673893</data>
    </edge>
    <edge source="EGY" target="JOR">
      <data key="d0">10020877</data>
    </edge>
    <edge source="EGY" target="LBN">
      <data key="d0">76620</data>
    </edge>
    <edge source="EGY" target="MYS">
      <data key="d0">1749010</data>
    </edge>
    <edge source="EGY" target="MAR">
      <data key="d0">4044439</data>
    </edge>
    <edge source="EGY" target="MOZ">
      <data key="d0">251168</data>
    </edge>
    <edge source="EGY" target="OMN">
      <data key="d0">721027</data>
    </edge>
    <edge source="EGY" target="PAK">
      <data key="d0">105650</data>
    </edge>
    <edge source="EGY" target="ROU">
      <data key="d0">1287237</data>
    </edge>
    <edge source="EGY" target="RUS">
      <data key="d0">31396</data>
    </edge>
    <edge source="EGY" target="SAU">
      <data key="d0">19268222</data>
    </edge>
    <edge source="EGY" target="SEN">
      <data key="d0">25603</data>
    </edge>
    <edge source="EGY" target="ESP">
      <data key="d0">112714578</data>
    </edge>
    <edge source="EGY" target="ARE">
      <data key="d0">463484</data>
    </edge>
    <edge source="EGY" target="TUN">
      <data key="d0">1837971</data>
    </edge>
    <edge source="EGY" target="TUR">
      <data key="d0">40258147</data>
    </edge>
    <edge source="EGY" target="GBR">
      <data key="d0">90538132</data>
    </edge>
    <edge source="EGY" target="TZA">
      <data key="d0">192256</data>
    </edge>
    <edge source="EGY" target="USA">
      <data key="d0">195259115</data>
    </edge>
    <edge source="EGY" target="URY">
      <data key="d0">10615241</data>
    </edge>
    <edge source="BFA" target="CIV">
      <data key="d0">2235725</data>
    </edge>
    <edge source="BFA" target="TGO">
      <data key="d0">141963</data>
    </edge>
    <edge source="BWA" target="ZAF">
      <data key="d0">25832</data>
    </edge>
    <edge source="KHM" target="THA">
      <data key="d0">12257</data>
    </edge>
    <edge source="PSE" target="ISR">
      <data key="d0">105144</data>
    </edge>
  </graph>
</graphml>
