# Supplementary material for: Core-periphery structure in sectoral international trade networks: A new approach to an old theory
Source: PLoS One. 2020 Apr 2;15(4):e0229547. doi: 10.1371/journal.pone.0229547 (PMC7117750; doi:10.1371/journal.pone.0229547)
Supplement: S8 File — (ZIP) [file pone.0229547.s008.zip › S8_File/Networks 2012/57-PLASTICS IN PRIMARY FORM.graphml]

<?xml version='1.0' encoding='utf-8'?>
<graphml xmlns="http://graphml.graphdrawing.org/xmlns" xmlns:xsi="http://www.w3.org/2001/XMLSchema-instance" xsi:schemaLocation="http://graphml.graphdrawing.org/xmlns http://graphml.graphdrawing.org/xmlns/1.0/graphml.xsd">
  <key attr.name="weight" attr.type="long" for="edge" id="d0" />
  <graph edgedefault="directed">
    <node id="ALB" />
    <node id="BGR" />
    <node id="CHN" />
    <node id="DEU" />
    <node id="GRC" />
    <node id="ITA" />
    <node id="SRB" />
    <node id="TUR" />
    <node id="MKD" />
    <node id="DZA" />
    <node id="FRA" />
    <node id="TUN" />
    <node id="ARG" />
    <node id="AUS" />
    <node id="BEL" />
    <node id="BOL" />
    <node id="BRA" />
    <node id="CHL" />
    <node id="COL" />
    <node id="CRI" />
    <node id="CZE" />
    <node id="ECU" />
    <node id="GTM" />
    <node id="HND" />
    <node id="HKG" />
    <node id="IRL" />
    <node id="JPN" />
    <node id="JOR" />
    <node id="KOR" />
    <node id="LVA" />
    <node id="MEX" />
    <node id="OMN" />
    <node id="NLD" />
    <node id="NZL" />
    <node id="PAN" />
    <node id="PRY" />
    <node id="PER" />
    <node id="PHL" />
    <node id="POL" />
    <node id="PRT" />
    <node id="ROU" />
    <node id="RUS" />
    <node id="SAU" />
    <node id="IND" />
    <node id="ZAF" />
    <node id="ESP" />
    <node id="SWE" />
    <node id="CHE" />
    <node id="THA" />
    <node id="ARE" />
    <node id="UKR" />
    <node id="GBR" />
    <node id="USA" />
    <node id="URY" />
    <node id="ARM" />
    <node id="GEO" />
    <node id="AUT" />
    <node id="KHM" />
    <node id="CAN" />
    <node id="LKA" />
    <node id="FIN" />
    <node id="GHA" />
    <node id="IDN" />
    <node id="ISR" />
    <node id="LBN" />
    <node id="MYS" />
    <node id="NAM" />
    <node id="PAK" />
    <node id="SEN" />
    <node id="SGP" />
    <node id="SVK" />
    <node id="VNM" />
    <node id="SVN" />
    <node id="EGY" />
    <node id="TZA" />
    <node id="BFA" />
    <node id="AZE" />
    <node id="BLR" />
    <node id="CMR" />
    <node id="HRV" />
    <node id="DNK" />
    <node id="SLV" />
    <node id="ETH" />
    <node id="EST" />
    <node id="HUN" />
    <node id="CIV" />
    <node id="KAZ" />
    <node id="KGZ" />
    <node id="LTU" />
    <node id="MDA" />
    <node id="MAR" />
    <node id="NOR" />
    <node id="BDI" />
    <node id="CAF" />
    <node id="BEN" />
    <node id="MDG" />
    <node id="MRT" />
    <node id="MUS" />
    <node id="MOZ" />
    <node id="NER" />
    <node id="ZWE" />
    <node id="TGO" />
    <node id="UGA" />
    <node id="BWA" />
    <node id="MWI" />
    <node id="JAM" />
    <node id="NIC" />
    <node id="GMB" />
    <node id="PSE" />
    <edge source="ALB" target="BGR">
      <data key="d0">99440</data>
    </edge>
    <edge source="ALB" target="CHN">
      <data key="d0">565976</data>
    </edge>
    <edge source="ALB" target="DEU">
      <data key="d0">43314</data>
    </edge>
    <edge source="ALB" target="GRC">
      <data key="d0">47494</data>
    </edge>
    <edge source="ALB" target="ITA">
      <data key="d0">756742</data>
    </edge>
    <edge source="ALB" target="SRB">
      <data key="d0">277102</data>
    </edge>
    <edge source="ALB" target="TUR">
      <data key="d0">1078919</data>
    </edge>
    <edge source="ALB" target="MKD">
      <data key="d0">27514</data>
    </edge>
    <edge source="BGR" target="ALB">
      <data key="d0">121490</data>
    </edge>
    <edge source="BGR" target="AUT">
      <data key="d0">227052</data>
    </edge>
    <edge source="BGR" target="ARM">
      <data key="d0">114316</data>
    </edge>
    <edge source="BGR" target="BEL">
      <data key="d0">675160</data>
    </edge>
    <edge source="BGR" target="BLR">
      <data key="d0">12583</data>
    </edge>
    <edge source="BGR" target="CHN">
      <data key="d0">3219948</data>
    </edge>
    <edge source="BGR" target="HRV">
      <data key="d0">10620</data>
    </edge>
    <edge source="BGR" target="CZE">
      <data key="d0">749632</data>
    </edge>
    <edge source="BGR" target="DNK">
      <data key="d0">22447</data>
    </edge>
    <edge source="BGR" target="FIN">
      <data key="d0">114306</data>
    </edge>
    <edge source="BGR" target="FRA">
      <data key="d0">235749</data>
    </edge>
    <edge source="BGR" target="GEO">
      <data key="d0">86317</data>
    </edge>
    <edge source="BGR" target="DEU">
      <data key="d0">1881643</data>
    </edge>
    <edge source="BGR" target="GRC">
      <data key="d0">6763766</data>
    </edge>
    <edge source="BGR" target="HKG">
      <data key="d0">152980</data>
    </edge>
    <edge source="BGR" target="HUN">
      <data key="d0">336619</data>
    </edge>
    <edge source="BGR" target="IDN">
      <data key="d0">18535</data>
    </edge>
    <edge source="BGR" target="ISR">
      <data key="d0">1116688</data>
    </edge>
    <edge source="BGR" target="ITA">
      <data key="d0">10903221</data>
    </edge>
    <edge source="BGR" target="KOR">
      <data key="d0">30483</data>
    </edge>
    <edge source="BGR" target="MYS">
      <data key="d0">271799</data>
    </edge>
    <edge source="BGR" target="MEX">
      <data key="d0">28552</data>
    </edge>
    <edge source="BGR" target="MDA">
      <data key="d0">52067</data>
    </edge>
    <edge source="BGR" target="POL">
      <data key="d0">1304385</data>
    </edge>
    <edge source="BGR" target="ROU">
      <data key="d0">22332565</data>
    </edge>
    <edge source="BGR" target="RUS">
      <data key="d0">1402115</data>
    </edge>
    <edge source="BGR" target="SRB">
      <data key="d0">17536226</data>
    </edge>
    <edge source="BGR" target="IND">
      <data key="d0">105003</data>
    </edge>
    <edge source="BGR" target="SVK">
      <data key="d0">93248</data>
    </edge>
    <edge source="BGR" target="VNM">
      <data key="d0">157413</data>
    </edge>
    <edge source="BGR" target="SVN">
      <data key="d0">35969</data>
    </edge>
    <edge source="BGR" target="SWE">
      <data key="d0">24215</data>
    </edge>
    <edge source="BGR" target="CHE">
      <data key="d0">184314</data>
    </edge>
    <edge source="BGR" target="ARE">
      <data key="d0">425412</data>
    </edge>
    <edge source="BGR" target="TUN">
      <data key="d0">110009</data>
    </edge>
    <edge source="BGR" target="TUR">
      <data key="d0">47328547</data>
    </edge>
    <edge source="BGR" target="UKR">
      <data key="d0">3910983</data>
    </edge>
    <edge source="BGR" target="MKD">
      <data key="d0">2961627</data>
    </edge>
    <edge source="BGR" target="GBR">
      <data key="d0">618055</data>
    </edge>
    <edge source="BGR" target="USA">
      <data key="d0">16549</data>
    </edge>
    <edge source="CHN" target="ALB">
      <data key="d0">11800960</data>
    </edge>
    <edge source="CHN" target="DZA">
      <data key="d0">49694327</data>
    </edge>
    <edge source="CHN" target="AZE">
      <data key="d0">2813264</data>
    </edge>
    <edge source="CHN" target="ARG">
      <data key="d0">76672803</data>
    </edge>
    <edge source="CHN" target="AUS">
      <data key="d0">123204283</data>
    </edge>
    <edge source="CHN" target="AUT">
      <data key="d0">481538</data>
    </edge>
    <edge source="CHN" target="ARM">
      <data key="d0">169394</data>
    </edge>
    <edge source="CHN" target="BEL">
      <data key="d0">101026612</data>
    </edge>
    <edge source="CHN" target="BOL">
      <data key="d0">467751</data>
    </edge>
    <edge source="CHN" target="BWA">
      <data key="d0">475272</data>
    </edge>
    <edge source="CHN" target="BRA">
      <data key="d0">278999194</data>
    </edge>
    <edge source="CHN" target="BGR">
      <data key="d0">6702609</data>
    </edge>
    <edge source="CHN" target="BDI">
      <data key="d0">18585</data>
    </edge>
    <edge source="CHN" target="BLR">
      <data key="d0">2337231</data>
    </edge>
    <edge source="CHN" target="KHM">
      <data key="d0">6846510</data>
    </edge>
    <edge source="CHN" target="CMR">
      <data key="d0">7330592</data>
    </edge>
    <edge source="CHN" target="CAN">
      <data key="d0">97341255</data>
    </edge>
    <edge source="CHN" target="LKA">
      <data key="d0">13646023</data>
    </edge>
    <edge source="CHN" target="CHL">
      <data key="d0">93943462</data>
    </edge>
    <edge source="CHN" target="COL">
      <data key="d0">49999477</data>
    </edge>
    <edge source="CHN" target="CRI">
      <data key="d0">4234613</data>
    </edge>
    <edge source="CHN" target="HRV">
      <data key="d0">75753618</data>
    </edge>
    <edge source="CHN" target="CZE">
      <data key="d0">917119</data>
    </edge>
    <edge source="CHN" target="BEN">
      <data key="d0">833795</data>
    </edge>
    <edge source="CHN" target="DNK">
      <data key="d0">3760010</data>
    </edge>
    <edge source="CHN" target="ECU">
      <data key="d0">48655309</data>
    </edge>
    <edge source="CHN" target="SLV">
      <data key="d0">3120351</data>
    </edge>
    <edge source="CHN" target="ETH">
      <data key="d0">7139126</data>
    </edge>
    <edge source="CHN" target="EST">
      <data key="d0">2897125</data>
    </edge>
    <edge source="CHN" target="FIN">
      <data key="d0">7127051</data>
    </edge>
    <edge source="CHN" target="FRA">
      <data key="d0">66464151</data>
    </edge>
    <edge source="CHN" target="GEO">
      <data key="d0">13509248</data>
    </edge>
    <edge source="CHN" target="PSE">
      <data key="d0">4198691</data>
    </edge>
    <edge source="CHN" target="DEU">
      <data key="d0">158005888</data>
    </edge>
    <edge source="CHN" target="GHA">
      <data key="d0">20262465</data>
    </edge>
    <edge source="CHN" target="GRC">
      <data key="d0">12671805</data>
    </edge>
    <edge source="CHN" target="GTM">
      <data key="d0">9865591</data>
    </edge>
    <edge source="CHN" target="HND">
      <data key="d0">1087228</data>
    </edge>
    <edge source="CHN" target="HKG">
      <data key="d0">1811357379</data>
    </edge>
    <edge source="CHN" target="HUN">
      <data key="d0">2360791</data>
    </edge>
    <edge source="CHN" target="IDN">
      <data key="d0">351814602</data>
    </edge>
    <edge source="CHN" target="IRL">
      <data key="d0">1489893</data>
    </edge>
    <edge source="CHN" target="ISR">
      <data key="d0">59178174</data>
    </edge>
    <edge source="CHN" target="ITA">
      <data key="d0">163304134</data>
    </edge>
    <edge source="CHN" target="CIV">
      <data key="d0">4471025</data>
    </edge>
    <edge source="CHN" target="JAM">
      <data key="d0">1020151</data>
    </edge>
    <edge source="CHN" target="JPN">
      <data key="d0">671446508</data>
    </edge>
    <edge source="CHN" target="KAZ">
      <data key="d0">116394178</data>
    </edge>
    <edge source="CHN" target="JOR">
      <data key="d0">24873018</data>
    </edge>
    <edge source="CHN" target="KOR">
      <data key="d0">707681394</data>
    </edge>
    <edge source="CHN" target="KGZ">
      <data key="d0">11511393</data>
    </edge>
    <edge source="CHN" target="LBN">
      <data key="d0">10285097</data>
    </edge>
    <edge source="CHN" target="LVA">
      <data key="d0">4582121</data>
    </edge>
    <edge source="CHN" target="LTU">
      <data key="d0">22743510</data>
    </edge>
    <edge source="CHN" target="MDG">
      <data key="d0">4363071</data>
    </edge>
    <edge source="CHN" target="MWI">
      <data key="d0">1611246</data>
    </edge>
    <edge source="CHN" target="MYS">
      <data key="d0">291887722</data>
    </edge>
    <edge source="CHN" target="MRT">
      <data key="d0">604942</data>
    </edge>
    <edge source="CHN" target="MUS">
      <data key="d0">2532641</data>
    </edge>
    <edge source="CHN" target="MEX">
      <data key="d0">66329096</data>
    </edge>
    <edge source="CHN" target="MAR">
      <data key="d0">8986517</data>
    </edge>
    <edge source="CHN" target="MOZ">
      <data key="d0">13564362</data>
    </edge>
    <edge source="CHN" target="OMN">
      <data key="d0">14194292</data>
    </edge>
    <edge source="CHN" target="NAM">
      <data key="d0">700750</data>
    </edge>
    <edge source="CHN" target="NLD">
      <data key="d0">99539783</data>
    </edge>
    <edge source="CHN" target="NZL">
      <data key="d0">12483081</data>
    </edge>
    <edge source="CHN" target="NIC">
      <data key="d0">281304</data>
    </edge>
    <edge source="CHN" target="NER">
      <data key="d0">2429846</data>
    </edge>
    <edge source="CHN" target="NOR">
      <data key="d0">7063602</data>
    </edge>
    <edge source="CHN" target="PAK">
      <data key="d0">156624445</data>
    </edge>
    <edge source="CHN" target="PAN">
      <data key="d0">3011555</data>
    </edge>
    <edge source="CHN" target="PRY">
      <data key="d0">22819659</data>
    </edge>
    <edge source="CHN" target="PER">
      <data key="d0">73356335</data>
    </edge>
    <edge source="CHN" target="PHL">
      <data key="d0">123240802</data>
    </edge>
    <edge source="CHN" target="POL">
      <data key="d0">14657933</data>
    </edge>
    <edge source="CHN" target="PRT">
      <data key="d0">5031072</data>
    </edge>
    <edge source="CHN" target="ROU">
      <data key="d0">23926350</data>
    </edge>
    <edge source="CHN" target="RUS">
      <data key="d0">476375087</data>
    </edge>
    <edge source="CHN" target="SAU">
      <data key="d0">147296356</data>
    </edge>
    <edge source="CHN" target="SEN">
      <data key="d0">5505031</data>
    </edge>
    <edge source="CHN" target="SRB">
      <data key="d0">1496251</data>
    </edge>
    <edge source="CHN" target="IND">
      <data key="d0">510966304</data>
    </edge>
    <edge source="CHN" target="SGP">
      <data key="d0">128080117</data>
    </edge>
    <edge source="CHN" target="SVK">
      <data key="d0">1237283</data>
    </edge>
    <edge source="CHN" target="VNM">
      <data key="d0">295626576</data>
    </edge>
    <edge source="CHN" target="SVN">
      <data key="d0">7276284</data>
    </edge>
    <edge source="CHN" target="ZAF">
      <data key="d0">142367819</data>
    </edge>
    <edge source="CHN" target="ZWE">
      <data key="d0">3384491</data>
    </edge>
    <edge source="CHN" target="ESP">
      <data key="d0">32578790</data>
    </edge>
    <edge source="CHN" target="SWE">
      <data key="d0">7247201</data>
    </edge>
    <edge source="CHN" target="CHE">
      <data key="d0">2346007</data>
    </edge>
    <edge source="CHN" target="THA">
      <data key="d0">407528814</data>
    </edge>
    <edge source="CHN" target="TGO">
      <data key="d0">1849907</data>
    </edge>
    <edge source="CHN" target="ARE">
      <data key="d0">158892552</data>
    </edge>
    <edge source="CHN" target="TUN">
      <data key="d0">22296524</data>
    </edge>
    <edge source="CHN" target="TUR">
      <data key="d0">265935084</data>
    </edge>
    <edge source="CHN" target="UGA">
      <data key="d0">4979450</data>
    </edge>
    <edge source="CHN" target="UKR">
      <data key="d0">191303459</data>
    </edge>
    <edge source="CHN" target="MKD">
      <data key="d0">261164</data>
    </edge>
    <edge source="CHN" target="EGY">
      <data key="d0">121671858</data>
    </edge>
    <edge source="CHN" target="GBR">
      <data key="d0">41938736</data>
    </edge>
    <edge source="CHN" target="TZA">
      <data key="d0">29567574</data>
    </edge>
    <edge source="CHN" target="USA">
      <data key="d0">722442351</data>
    </edge>
    <edge source="CHN" target="URY">
      <data key="d0">32356176</data>
    </edge>
    <edge source="DEU" target="ALB">
      <data key="d0">1622970</data>
    </edge>
    <edge source="DEU" target="DZA">
      <data key="d0">31719365</data>
    </edge>
    <edge source="DEU" target="AZE">
      <data key="d0">32873366</data>
    </edge>
    <edge source="DEU" target="ARG">
      <data key="d0">49002193</data>
    </edge>
    <edge source="DEU" target="AUS">
      <data key="d0">49146886</data>
    </edge>
    <edge source="DEU" target="AUT">
      <data key="d0">1072261767</data>
    </edge>
    <edge source="DEU" target="ARM">
      <data key="d0">943770</data>
    </edge>
    <edge source="DEU" target="BEL">
      <data key="d0">1549759817</data>
    </edge>
    <edge source="DEU" target="BOL">
      <data key="d0">1661362</data>
    </edge>
    <edge source="DEU" target="BRA">
      <data key="d0">416496093</data>
    </edge>
    <edge source="DEU" target="BGR">
      <data key="d0">60646773</data>
    </edge>
    <edge source="DEU" target="BDI">
      <data key="d0">52871</data>
    </edge>
    <edge source="DEU" target="BLR">
      <data key="d0">121858647</data>
    </edge>
    <edge source="DEU" target="KHM">
      <data key="d0">111697</data>
    </edge>
    <edge source="DEU" target="CMR">
      <data key="d0">987121</data>
    </edge>
    <edge source="DEU" target="CAN">
      <data key="d0">60270968</data>
    </edge>
    <edge source="DEU" target="LKA">
      <data key="d0">3450481</data>
    </edge>
    <edge source="DEU" target="CHL">
      <data key="d0">42640063</data>
    </edge>
    <edge source="DEU" target="CHN">
      <data key="d0">1229176937</data>
    </edge>
    <edge source="DEU" target="COL">
      <data key="d0">41801628</data>
    </edge>
    <edge source="DEU" target="CRI">
      <data key="d0">6261614</data>
    </edge>
    <edge source="DEU" target="HRV">
      <data key="d0">57040476</data>
    </edge>
    <edge source="DEU" target="CZE">
      <data key="d0">934329479</data>
    </edge>
    <edge source="DEU" target="BEN">
      <data key="d0">581562</data>
    </edge>
    <edge source="DEU" target="DNK">
      <data key="d0">402451425</data>
    </edge>
    <edge source="DEU" target="ECU">
      <data key="d0">10218179</data>
    </edge>
    <edge source="DEU" target="SLV">
      <data key="d0">2395496</data>
    </edge>
    <edge source="DEU" target="ETH">
      <data key="d0">1299361</data>
    </edge>
    <edge source="DEU" target="EST">
      <data key="d0">54830570</data>
    </edge>
    <edge source="DEU" target="FIN">
      <data key="d0">258172756</data>
    </edge>
    <edge source="DEU" target="FRA">
      <data key="d0">2304652704</data>
    </edge>
    <edge source="DEU" target="GEO">
      <data key="d0">1609142</data>
    </edge>
    <edge source="DEU" target="PSE">
      <data key="d0">78963</data>
    </edge>
    <edge source="DEU" target="GHA">
      <data key="d0">4274632</data>
    </edge>
    <edge source="DEU" target="GRC">
      <data key="d0">103091427</data>
    </edge>
    <edge source="DEU" target="GTM">
      <data key="d0">5551716</data>
    </edge>
    <edge source="DEU" target="HND">
      <data key="d0">964598</data>
    </edge>
    <edge source="DEU" target="HKG">
      <data key="d0">270965496</data>
    </edge>
    <edge source="DEU" target="HUN">
      <data key="d0">434398047</data>
    </edge>
    <edge source="DEU" target="IDN">
      <data key="d0">63183720</data>
    </edge>
    <edge source="DEU" target="IRL">
      <data key="d0">113793325</data>
    </edge>
    <edge source="DEU" target="ISR">
      <data key="d0">133288835</data>
    </edge>
    <edge source="DEU" target="ITA">
      <data key="d0">2559958008</data>
    </edge>
    <edge source="DEU" target="CIV">
      <data key="d0">3796808</data>
    </edge>
    <edge source="DEU" target="JAM">
      <data key="d0">109060</data>
    </edge>
    <edge source="DEU" target="JPN">
      <data key="d0">262572150</data>
    </edge>
    <edge source="DEU" target="KAZ">
      <data key="d0">27180807</data>
    </edge>
    <edge source="DEU" target="JOR">
      <data key="d0">8629333</data>
    </edge>
    <edge source="DEU" target="KOR">
      <data key="d0">237978712</data>
    </edge>
    <edge source="DEU" target="KGZ">
      <data key="d0">391671</data>
    </edge>
    <edge source="DEU" target="LBN">
      <data key="d0">13202092</data>
    </edge>
    <edge source="DEU" target="LVA">
      <data key="d0">39485771</data>
    </edge>
    <edge source="DEU" target="LTU">
      <data key="d0">92741794</data>
    </edge>
    <edge source="DEU" target="MDG">
      <data key="d0">256662</data>
    </edge>
    <edge source="DEU" target="MYS">
      <data key="d0">70252801</data>
    </edge>
    <edge source="DEU" target="MRT">
      <data key="d0">467524</data>
    </edge>
    <edge source="DEU" target="MUS">
      <data key="d0">696493</data>
    </edge>
    <edge source="DEU" target="MEX">
      <data key="d0">191037647</data>
    </edge>
    <edge source="DEU" target="MDA">
      <data key="d0">10275018</data>
    </edge>
    <edge source="DEU" target="MAR">
      <data key="d0">28087972</data>
    </edge>
    <edge source="DEU" target="MOZ">
      <data key="d0">123989</data>
    </edge>
    <edge source="DEU" target="OMN">
      <data key="d0">3191833</data>
    </edge>
    <edge source="DEU" target="NAM">
      <data key="d0">113072</data>
    </edge>
    <edge source="DEU" target="NLD">
      <data key="d0">1488377535</data>
    </edge>
    <edge source="DEU" target="NZL">
      <data key="d0">11341581</data>
    </edge>
    <edge source="DEU" target="NIC">
      <data key="d0">568167</data>
    </edge>
    <edge source="DEU" target="NER">
      <data key="d0">10489</data>
    </edge>
    <edge source="DEU" target="NOR">
      <data key="d0">85352678</data>
    </edge>
    <edge source="DEU" target="PAK">
      <data key="d0">24549278</data>
    </edge>
    <edge source="DEU" target="PAN">
      <data key="d0">1610177</data>
    </edge>
    <edge source="DEU" target="PRY">
      <data key="d0">1379283</data>
    </edge>
    <edge source="DEU" target="PER">
      <data key="d0">14845963</data>
    </edge>
    <edge source="DEU" target="PHL">
      <data key="d0">11958777</data>
    </edge>
    <edge source="DEU" target="POL">
      <data key="d0">1747683996</data>
    </edge>
    <edge source="DEU" target="PRT">
      <data key="d0">165775258</data>
    </edge>
    <edge source="DEU" target="ROU">
      <data key="d0">258068609</data>
    </edge>
    <edge source="DEU" target="RUS">
      <data key="d0">871400228</data>
    </edge>
    <edge source="DEU" target="SAU">
      <data key="d0">141179714</data>
    </edge>
    <edge source="DEU" target="SEN">
      <data key="d0">2110662</data>
    </edge>
    <edge source="DEU" target="SRB">
      <data key="d0">93011072</data>
    </edge>
    <edge source="DEU" target="IND">
      <data key="d0">369957385</data>
    </edge>
    <edge source="DEU" target="SGP">
      <data key="d0">173282516</data>
    </edge>
    <edge source="DEU" target="SVK">
      <data key="d0">272179106</data>
    </edge>
    <edge source="DEU" target="VNM">
      <data key="d0">27686174</data>
    </edge>
    <edge source="DEU" target="SVN">
      <data key="d0">141156402</data>
    </edge>
    <edge source="DEU" target="ZAF">
      <data key="d0">126486942</data>
    </edge>
    <edge source="DEU" target="ZWE">
      <data key="d0">338977</data>
    </edge>
    <edge source="DEU" target="ESP">
      <data key="d0">810712791</data>
    </edge>
    <edge source="DEU" target="SWE">
      <data key="d0">462342330</data>
    </edge>
    <edge source="DEU" target="CHE">
      <data key="d0">733405836</data>
    </edge>
    <edge source="DEU" target="THA">
      <data key="d0">92237996</data>
    </edge>
    <edge source="DEU" target="TGO">
      <data key="d0">748291</data>
    </edge>
    <edge source="DEU" target="ARE">
      <data key="d0">108390816</data>
    </edge>
    <edge source="DEU" target="TUN">
      <data key="d0">34239391</data>
    </edge>
    <edge source="DEU" target="TUR">
      <data key="d0">694836294</data>
    </edge>
    <edge source="DEU" target="UGA">
      <data key="d0">833896</data>
    </edge>
    <edge source="DEU" target="UKR">
      <data key="d0">186967316</data>
    </edge>
    <edge source="DEU" target="MKD">
      <data key="d0">5909601</data>
    </edge>
    <edge source="DEU" target="EGY">
      <data key="d0">99098963</data>
    </edge>
    <edge source="DEU" target="GBR">
      <data key="d0">1213886651</data>
    </edge>
    <edge source="DEU" target="TZA">
      <data key="d0">1943562</data>
    </edge>
    <edge source="DEU" target="USA">
      <data key="d0">1090173533</data>
    </edge>
    <edge source="DEU" target="BFA">
      <data key="d0">36207</data>
    </edge>
    <edge source="DEU" target="URY">
      <data key="d0">9835898</data>
    </edge>
    <edge source="GRC" target="ALB">
      <data key="d0">7496223</data>
    </edge>
    <edge source="GRC" target="DZA">
      <data key="d0">652836</data>
    </edge>
    <edge source="GRC" target="ARG">
      <data key="d0">21986</data>
    </edge>
    <edge source="GRC" target="AUS">
      <data key="d0">510299</data>
    </edge>
    <edge source="GRC" target="AUT">
      <data key="d0">8023722</data>
    </edge>
    <edge source="GRC" target="ARM">
      <data key="d0">458726</data>
    </edge>
    <edge source="GRC" target="BEL">
      <data key="d0">4664135</data>
    </edge>
    <edge source="GRC" target="BRA">
      <data key="d0">1522974</data>
    </edge>
    <edge source="GRC" target="BGR">
      <data key="d0">56564950</data>
    </edge>
    <edge source="GRC" target="BLR">
      <data key="d0">89694</data>
    </edge>
    <edge source="GRC" target="CHN">
      <data key="d0">4727978</data>
    </edge>
    <edge source="GRC" target="COL">
      <data key="d0">27530</data>
    </edge>
    <edge source="GRC" target="HRV">
      <data key="d0">1081730</data>
    </edge>
    <edge source="GRC" target="CZE">
      <data key="d0">381053</data>
    </edge>
    <edge source="GRC" target="DNK">
      <data key="d0">236433</data>
    </edge>
    <edge source="GRC" target="FIN">
      <data key="d0">104707</data>
    </edge>
    <edge source="GRC" target="FRA">
      <data key="d0">9064766</data>
    </edge>
    <edge source="GRC" target="GEO">
      <data key="d0">208399</data>
    </edge>
    <edge source="GRC" target="DEU">
      <data key="d0">8391934</data>
    </edge>
    <edge source="GRC" target="GTM">
      <data key="d0">63069</data>
    </edge>
    <edge source="GRC" target="HKG">
      <data key="d0">3590911</data>
    </edge>
    <edge source="GRC" target="HUN">
      <data key="d0">1939273</data>
    </edge>
    <edge source="GRC" target="IDN">
      <data key="d0">322467</data>
    </edge>
    <edge source="GRC" target="IRL">
      <data key="d0">108344</data>
    </edge>
    <edge source="GRC" target="ISR">
      <data key="d0">3991142</data>
    </edge>
    <edge source="GRC" target="ITA">
      <data key="d0">58274070</data>
    </edge>
    <edge source="GRC" target="KAZ">
      <data key="d0">33425</data>
    </edge>
    <edge source="GRC" target="JOR">
      <data key="d0">84124</data>
    </edge>
    <edge source="GRC" target="LBN">
      <data key="d0">4745700</data>
    </edge>
    <edge source="GRC" target="LVA">
      <data key="d0">294236</data>
    </edge>
    <edge source="GRC" target="LTU">
      <data key="d0">65117</data>
    </edge>
    <edge source="GRC" target="MDG">
      <data key="d0">53581</data>
    </edge>
    <edge source="GRC" target="MYS">
      <data key="d0">130591</data>
    </edge>
    <edge source="GRC" target="MUS">
      <data key="d0">10729</data>
    </edge>
    <edge source="GRC" target="MEX">
      <data key="d0">15215</data>
    </edge>
    <edge source="GRC" target="MDA">
      <data key="d0">317966</data>
    </edge>
    <edge source="GRC" target="NLD">
      <data key="d0">15405727</data>
    </edge>
    <edge source="GRC" target="PAK">
      <data key="d0">24509</data>
    </edge>
    <edge source="GRC" target="PHL">
      <data key="d0">99133</data>
    </edge>
    <edge source="GRC" target="POL">
      <data key="d0">11830072</data>
    </edge>
    <edge source="GRC" target="PRT">
      <data key="d0">21893294</data>
    </edge>
    <edge source="GRC" target="ROU">
      <data key="d0">58916400</data>
    </edge>
    <edge source="GRC" target="RUS">
      <data key="d0">6716634</data>
    </edge>
    <edge source="GRC" target="SAU">
      <data key="d0">34178</data>
    </edge>
    <edge source="GRC" target="SRB">
      <data key="d0">17205037</data>
    </edge>
    <edge source="GRC" target="IND">
      <data key="d0">495175</data>
    </edge>
    <edge source="GRC" target="SGP">
      <data key="d0">1119401</data>
    </edge>
    <edge source="GRC" target="SVK">
      <data key="d0">4935389</data>
    </edge>
    <edge source="GRC" target="VNM">
      <data key="d0">14632</data>
    </edge>
    <edge source="GRC" target="SVN">
      <data key="d0">1233922</data>
    </edge>
    <edge source="GRC" target="ZAF">
      <data key="d0">17006</data>
    </edge>
    <edge source="GRC" target="ESP">
      <data key="d0">23363972</data>
    </edge>
    <edge source="GRC" target="SWE">
      <data key="d0">2062220</data>
    </edge>
    <edge source="GRC" target="CHE">
      <data key="d0">4281691</data>
    </edge>
    <edge source="GRC" target="THA">
      <data key="d0">323761</data>
    </edge>
    <edge source="GRC" target="ARE">
      <data key="d0">1131802</data>
    </edge>
    <edge source="GRC" target="TUN">
      <data key="d0">174996</data>
    </edge>
    <edge source="GRC" target="TUR">
      <data key="d0">156652325</data>
    </edge>
    <edge source="GRC" target="UKR">
      <data key="d0">1475257</data>
    </edge>
    <edge source="GRC" target="MKD">
      <data key="d0">15736989</data>
    </edge>
    <edge source="GRC" target="EGY">
      <data key="d0">893026</data>
    </edge>
    <edge source="GRC" target="GBR">
      <data key="d0">6548305</data>
    </edge>
    <edge source="GRC" target="USA">
      <data key="d0">194658</data>
    </edge>
    <edge source="ITA" target="ALB">
      <data key="d0">13569070</data>
    </edge>
    <edge source="ITA" target="DZA">
      <data key="d0">39663408</data>
    </edge>
    <edge source="ITA" target="AZE">
      <data key="d0">811323</data>
    </edge>
    <edge source="ITA" target="ARG">
      <data key="d0">14681167</data>
    </edge>
    <edge source="ITA" target="AUS">
      <data key="d0">16952565</data>
    </edge>
    <edge source="ITA" target="AUT">
      <data key="d0">218380983</data>
    </edge>
    <edge source="ITA" target="ARM">
      <data key="d0">1079107</data>
    </edge>
    <edge source="ITA" target="BEL">
      <data key="d0">171853183</data>
    </edge>
    <edge source="ITA" target="BOL">
      <data key="d0">116235</data>
    </edge>
    <edge source="ITA" target="BRA">
      <data key="d0">103650129</data>
    </edge>
    <edge source="ITA" target="BGR">
      <data key="d0">36350437</data>
    </edge>
    <edge source="ITA" target="BLR">
      <data key="d0">3347421</data>
    </edge>
    <edge source="ITA" target="CMR">
      <data key="d0">4502933</data>
    </edge>
    <edge source="ITA" target="CAN">
      <data key="d0">3444718</data>
    </edge>
    <edge source="ITA" target="LKA">
      <data key="d0">1458856</data>
    </edge>
    <edge source="ITA" target="CHL">
      <data key="d0">7539144</data>
    </edge>
    <edge source="ITA" target="CHN">
      <data key="d0">159384548</data>
    </edge>
    <edge source="ITA" target="COL">
      <data key="d0">10349650</data>
    </edge>
    <edge source="ITA" target="CRI">
      <data key="d0">1160409</data>
    </edge>
    <edge source="ITA" target="HRV">
      <data key="d0">32754380</data>
    </edge>
    <edge source="ITA" target="CZE">
      <data key="d0">151564762</data>
    </edge>
    <edge source="ITA" target="BEN">
      <data key="d0">395368</data>
    </edge>
    <edge source="ITA" target="DNK">
      <data key="d0">41581967</data>
    </edge>
    <edge source="ITA" target="ECU">
      <data key="d0">2187553</data>
    </edge>
    <edge source="ITA" target="SLV">
      <data key="d0">110593</data>
    </edge>
    <edge source="ITA" target="ETH">
      <data key="d0">3054429</data>
    </edge>
    <edge source="ITA" target="EST">
      <data key="d0">5433719</data>
    </edge>
    <edge source="ITA" target="FIN">
      <data key="d0">31142742</data>
    </edge>
    <edge source="ITA" target="FRA">
      <data key="d0">668946998</data>
    </edge>
    <edge source="ITA" target="GEO">
      <data key="d0">274238</data>
    </edge>
    <edge source="ITA" target="PSE">
      <data key="d0">49911</data>
    </edge>
    <edge source="ITA" target="DEU">
      <data key="d0">1228160639</data>
    </edge>
    <edge source="ITA" target="GHA">
      <data key="d0">1042462</data>
    </edge>
    <edge source="ITA" target="GRC">
      <data key="d0">168763413</data>
    </edge>
    <edge source="ITA" target="GTM">
      <data key="d0">2789479</data>
    </edge>
    <edge source="ITA" target="HND">
      <data key="d0">53381</data>
    </edge>
    <edge source="ITA" target="HKG">
      <data key="d0">48825839</data>
    </edge>
    <edge source="ITA" target="HUN">
      <data key="d0">98518492</data>
    </edge>
    <edge source="ITA" target="IDN">
      <data key="d0">10410137</data>
    </edge>
    <edge source="ITA" target="IRL">
      <data key="d0">12224910</data>
    </edge>
    <edge source="ITA" target="ISR">
      <data key="d0">49670709</data>
    </edge>
    <edge source="ITA" target="CIV">
      <data key="d0">2132821</data>
    </edge>
    <edge source="ITA" target="JPN">
      <data key="d0">83876780</data>
    </edge>
    <edge source="ITA" target="KAZ">
      <data key="d0">833190</data>
    </edge>
    <edge source="ITA" target="JOR">
      <data key="d0">3762800</data>
    </edge>
    <edge source="ITA" target="KOR">
      <data key="d0">27861497</data>
    </edge>
    <edge source="ITA" target="KGZ">
      <data key="d0">13149</data>
    </edge>
    <edge source="ITA" target="LBN">
      <data key="d0">11759420</data>
    </edge>
    <edge source="ITA" target="LVA">
      <data key="d0">3783130</data>
    </edge>
    <edge source="ITA" target="LTU">
      <data key="d0">11663407</data>
    </edge>
    <edge source="ITA" target="MYS">
      <data key="d0">15378728</data>
    </edge>
    <edge source="ITA" target="MRT">
      <data key="d0">49152</data>
    </edge>
    <edge source="ITA" target="MUS">
      <data key="d0">414430</data>
    </edge>
    <edge source="ITA" target="MEX">
      <data key="d0">41851636</data>
    </edge>
    <edge source="ITA" target="MDA">
      <data key="d0">4177138</data>
    </edge>
    <edge source="ITA" target="MAR">
      <data key="d0">28918847</data>
    </edge>
    <edge source="ITA" target="OMN">
      <data key="d0">4529503</data>
    </edge>
    <edge source="ITA" target="NLD">
      <data key="d0">198842234</data>
    </edge>
    <edge source="ITA" target="NZL">
      <data key="d0">1530530</data>
    </edge>
    <edge source="ITA" target="NER">
      <data key="d0">737432</data>
    </edge>
    <edge source="ITA" target="NOR">
      <data key="d0">17485162</data>
    </edge>
    <edge source="ITA" target="PAK">
      <data key="d0">15655175</data>
    </edge>
    <edge source="ITA" target="PAN">
      <data key="d0">7655002</data>
    </edge>
    <edge source="ITA" target="PRY">
      <data key="d0">385938</data>
    </edge>
    <edge source="ITA" target="PER">
      <data key="d0">6204560</data>
    </edge>
    <edge source="ITA" target="PHL">
      <data key="d0">2803623</data>
    </edge>
    <edge source="ITA" target="POL">
      <data key="d0">270244087</data>
    </edge>
    <edge source="ITA" target="PRT">
      <data key="d0">84484002</data>
    </edge>
    <edge source="ITA" target="ROU">
      <data key="d0">180001409</data>
    </edge>
    <edge source="ITA" target="RUS">
      <data key="d0">129283694</data>
    </edge>
    <edge source="ITA" target="SAU">
      <data key="d0">37501600</data>
    </edge>
    <edge source="ITA" target="SEN">
      <data key="d0">2555766</data>
    </edge>
    <edge source="ITA" target="SRB">
      <data key="d0">33642788</data>
    </edge>
    <edge source="ITA" target="IND">
      <data key="d0">73681207</data>
    </edge>
    <edge source="ITA" target="SGP">
      <data key="d0">19467589</data>
    </edge>
    <edge source="ITA" target="SVK">
      <data key="d0">73213519</data>
    </edge>
    <edge source="ITA" target="VNM">
      <data key="d0">6693617</data>
    </edge>
    <edge source="ITA" target="SVN">
      <data key="d0">111610520</data>
    </edge>
    <edge source="ITA" target="ZAF">
      <data key="d0">37597563</data>
    </edge>
    <edge source="ITA" target="ZWE">
      <data key="d0">70540</data>
    </edge>
    <edge source="ITA" target="ESP">
      <data key="d0">409210790</data>
    </edge>
    <edge source="ITA" target="SWE">
      <data key="d0">64542342</data>
    </edge>
    <edge source="ITA" target="CHE">
      <data key="d0">191694862</data>
    </edge>
    <edge source="ITA" target="THA">
      <data key="d0">17397593</data>
    </edge>
    <edge source="ITA" target="TGO">
      <data key="d0">216490</data>
    </edge>
    <edge source="ITA" target="ARE">
      <data key="d0">31310691</data>
    </edge>
    <edge source="ITA" target="TUN">
      <data key="d0">77209349</data>
    </edge>
    <edge source="ITA" target="TUR">
      <data key="d0">466157036</data>
    </edge>
    <edge source="ITA" target="UGA">
      <data key="d0">38910</data>
    </edge>
    <edge source="ITA" target="UKR">
      <data key="d0">27267035</data>
    </edge>
    <edge source="ITA" target="MKD">
      <data key="d0">10876140</data>
    </edge>
    <edge source="ITA" target="EGY">
      <data key="d0">112191676</data>
    </edge>
    <edge source="ITA" target="GBR">
      <data key="d0">267463704</data>
    </edge>
    <edge source="ITA" target="TZA">
      <data key="d0">505943</data>
    </edge>
    <edge source="ITA" target="USA">
      <data key="d0">225857038</data>
    </edge>
    <edge source="ITA" target="BFA">
      <data key="d0">59616</data>
    </edge>
    <edge source="ITA" target="URY">
      <data key="d0">787228</data>
    </edge>
    <edge source="SRB" target="ALB">
      <data key="d0">523570</data>
    </edge>
    <edge source="SRB" target="DZA">
      <data key="d0">67728</data>
    </edge>
    <edge source="SRB" target="AUT">
      <data key="d0">904789</data>
    </edge>
    <edge source="SRB" target="BEL">
      <data key="d0">350897</data>
    </edge>
    <edge source="SRB" target="BGR">
      <data key="d0">5065952</data>
    </edge>
    <edge source="SRB" target="BLR">
      <data key="d0">15836195</data>
    </edge>
    <edge source="SRB" target="CHN">
      <data key="d0">95060</data>
    </edge>
    <edge source="SRB" target="HRV">
      <data key="d0">5736577</data>
    </edge>
    <edge source="SRB" target="CZE">
      <data key="d0">1108713</data>
    </edge>
    <edge source="SRB" target="DNK">
      <data key="d0">12535</data>
    </edge>
    <edge source="SRB" target="FRA">
      <data key="d0">67697</data>
    </edge>
    <edge source="SRB" target="DEU">
      <data key="d0">2375352</data>
    </edge>
    <edge source="SRB" target="GRC">
      <data key="d0">3510219</data>
    </edge>
    <edge source="SRB" target="HKG">
      <data key="d0">152340</data>
    </edge>
    <edge source="SRB" target="HUN">
      <data key="d0">3374409</data>
    </edge>
    <edge source="SRB" target="ISR">
      <data key="d0">56366</data>
    </edge>
    <edge source="SRB" target="ITA">
      <data key="d0">18078136</data>
    </edge>
    <edge source="SRB" target="LTU">
      <data key="d0">505813</data>
    </edge>
    <edge source="SRB" target="MDA">
      <data key="d0">374592</data>
    </edge>
    <edge source="SRB" target="NLD">
      <data key="d0">224020</data>
    </edge>
    <edge source="SRB" target="POL">
      <data key="d0">1147820</data>
    </edge>
    <edge source="SRB" target="ROU">
      <data key="d0">7917180</data>
    </edge>
    <edge source="SRB" target="RUS">
      <data key="d0">5596554</data>
    </edge>
    <edge source="SRB" target="SVK">
      <data key="d0">1690324</data>
    </edge>
    <edge source="SRB" target="SVN">
      <data key="d0">4788369</data>
    </edge>
    <edge source="SRB" target="ESP">
      <data key="d0">1575151</data>
    </edge>
    <edge source="SRB" target="SWE">
      <data key="d0">18840</data>
    </edge>
    <edge source="SRB" target="CHE">
      <data key="d0">59330</data>
    </edge>
    <edge source="SRB" target="ARE">
      <data key="d0">55656</data>
    </edge>
    <edge source="SRB" target="TUR">
      <data key="d0">967009</data>
    </edge>
    <edge source="SRB" target="UKR">
      <data key="d0">5485558</data>
    </edge>
    <edge source="SRB" target="MKD">
      <data key="d0">2934586</data>
    </edge>
    <edge source="SRB" target="USA">
      <data key="d0">241248</data>
    </edge>
    <edge source="TUR" target="ALB">
      <data key="d0">2595957</data>
    </edge>
    <edge source="TUR" target="DZA">
      <data key="d0">11368709</data>
    </edge>
    <edge source="TUR" target="AZE">
      <data key="d0">45986464</data>
    </edge>
    <edge source="TUR" target="ARG">
      <data key="d0">835123</data>
    </edge>
    <edge source="TUR" target="AUS">
      <data key="d0">646296</data>
    </edge>
    <edge source="TUR" target="AUT">
      <data key="d0">1964515</data>
    </edge>
    <edge source="TUR" target="BEL">
      <data key="d0">20804833</data>
    </edge>
    <edge source="TUR" target="BRA">
      <data key="d0">2459289</data>
    </edge>
    <edge source="TUR" target="BGR">
      <data key="d0">53996143</data>
    </edge>
    <edge source="TUR" target="BLR">
      <data key="d0">4533717</data>
    </edge>
    <edge source="TUR" target="CMR">
      <data key="d0">122933</data>
    </edge>
    <edge source="TUR" target="CAN">
      <data key="d0">97713</data>
    </edge>
    <edge source="TUR" target="LKA">
      <data key="d0">280271</data>
    </edge>
    <edge source="TUR" target="CHL">
      <data key="d0">216388</data>
    </edge>
    <edge source="TUR" target="CHN">
      <data key="d0">6253772</data>
    </edge>
    <edge source="TUR" target="COL">
      <data key="d0">36820</data>
    </edge>
    <edge source="TUR" target="CRI">
      <data key="d0">271729</data>
    </edge>
    <edge source="TUR" target="HRV">
      <data key="d0">1810195</data>
    </edge>
    <edge source="TUR" target="CZE">
      <data key="d0">4345349</data>
    </edge>
    <edge source="TUR" target="BEN">
      <data key="d0">109604</data>
    </edge>
    <edge source="TUR" target="DNK">
      <data key="d0">1158389</data>
    </edge>
    <edge source="TUR" target="ETH">
      <data key="d0">1309748</data>
    </edge>
    <edge source="TUR" target="EST">
      <data key="d0">177527</data>
    </edge>
    <edge source="TUR" target="FIN">
      <data key="d0">1374160</data>
    </edge>
    <edge source="TUR" target="FRA">
      <data key="d0">3698264</data>
    </edge>
    <edge source="TUR" target="GEO">
      <data key="d0">11165157</data>
    </edge>
    <edge source="TUR" target="PSE">
      <data key="d0">11094</data>
    </edge>
    <edge source="TUR" target="DEU">
      <data key="d0">88308812</data>
    </edge>
    <edge source="TUR" target="GHA">
      <data key="d0">292660</data>
    </edge>
    <edge source="TUR" target="GRC">
      <data key="d0">53551390</data>
    </edge>
    <edge source="TUR" target="HKG">
      <data key="d0">9326554</data>
    </edge>
    <edge source="TUR" target="HUN">
      <data key="d0">2626463</data>
    </edge>
    <edge source="TUR" target="IDN">
      <data key="d0">2128191</data>
    </edge>
    <edge source="TUR" target="IRL">
      <data key="d0">126940</data>
    </edge>
    <edge source="TUR" target="ISR">
      <data key="d0">27527220</data>
    </edge>
    <edge source="TUR" target="ITA">
      <data key="d0">68987860</data>
    </edge>
    <edge source="TUR" target="CIV">
      <data key="d0">916691</data>
    </edge>
    <edge source="TUR" target="JAM">
      <data key="d0">197277</data>
    </edge>
    <edge source="TUR" target="JPN">
      <data key="d0">128400</data>
    </edge>
    <edge source="TUR" target="KAZ">
      <data key="d0">12734808</data>
    </edge>
    <edge source="TUR" target="JOR">
      <data key="d0">3107202</data>
    </edge>
    <edge source="TUR" target="KOR">
      <data key="d0">704640</data>
    </edge>
    <edge source="TUR" target="KGZ">
      <data key="d0">2470878</data>
    </edge>
    <edge source="TUR" target="LBN">
      <data key="d0">4230881</data>
    </edge>
    <edge source="TUR" target="LVA">
      <data key="d0">433206</data>
    </edge>
    <edge source="TUR" target="LTU">
      <data key="d0">312905</data>
    </edge>
    <edge source="TUR" target="MDG">
      <data key="d0">99193</data>
    </edge>
    <edge source="TUR" target="MWI">
      <data key="d0">75341</data>
    </edge>
    <edge source="TUR" target="MYS">
      <data key="d0">1266241</data>
    </edge>
    <edge source="TUR" target="MRT">
      <data key="d0">55306</data>
    </edge>
    <edge source="TUR" target="MUS">
      <data key="d0">321700</data>
    </edge>
    <edge source="TUR" target="MEX">
      <data key="d0">588806</data>
    </edge>
    <edge source="TUR" target="MDA">
      <data key="d0">1961241</data>
    </edge>
    <edge source="TUR" target="MAR">
      <data key="d0">2557319</data>
    </edge>
    <edge source="TUR" target="OMN">
      <data key="d0">16241</data>
    </edge>
    <edge source="TUR" target="NLD">
      <data key="d0">6412309</data>
    </edge>
    <edge source="TUR" target="NOR">
      <data key="d0">18408</data>
    </edge>
    <edge source="TUR" target="PAK">
      <data key="d0">7347208</data>
    </edge>
    <edge source="TUR" target="PER">
      <data key="d0">264293</data>
    </edge>
    <edge source="TUR" target="PHL">
      <data key="d0">161857</data>
    </edge>
    <edge source="TUR" target="POL">
      <data key="d0">10175068</data>
    </edge>
    <edge source="TUR" target="PRT">
      <data key="d0">12831963</data>
    </edge>
    <edge source="TUR" target="ROU">
      <data key="d0">38128307</data>
    </edge>
    <edge source="TUR" target="RUS">
      <data key="d0">65342210</data>
    </edge>
    <edge source="TUR" target="SAU">
      <data key="d0">8955933</data>
    </edge>
    <edge source="TUR" target="SEN">
      <data key="d0">172157</data>
    </edge>
    <edge source="TUR" target="SRB">
      <data key="d0">9843130</data>
    </edge>
    <edge source="TUR" target="IND">
      <data key="d0">1936798</data>
    </edge>
    <edge source="TUR" target="SGP">
      <data key="d0">1017925</data>
    </edge>
    <edge source="TUR" target="SVK">
      <data key="d0">1367313</data>
    </edge>
    <edge source="TUR" target="VNM">
      <data key="d0">695265</data>
    </edge>
    <edge source="TUR" target="SVN">
      <data key="d0">12600385</data>
    </edge>
    <edge source="TUR" target="ZAF">
      <data key="d0">3057359</data>
    </edge>
    <edge source="TUR" target="ZWE">
      <data key="d0">158160</data>
    </edge>
    <edge source="TUR" target="ESP">
      <data key="d0">21628706</data>
    </edge>
    <edge source="TUR" target="SWE">
      <data key="d0">491556</data>
    </edge>
    <edge source="TUR" target="CHE">
      <data key="d0">1724835</data>
    </edge>
    <edge source="TUR" target="THA">
      <data key="d0">1046189</data>
    </edge>
    <edge source="TUR" target="ARE">
      <data key="d0">7652097</data>
    </edge>
    <edge source="TUR" target="TUN">
      <data key="d0">8158556</data>
    </edge>
    <edge source="TUR" target="UGA">
      <data key="d0">24559</data>
    </edge>
    <edge source="TUR" target="UKR">
      <data key="d0">25388557</data>
    </edge>
    <edge source="TUR" target="MKD">
      <data key="d0">6640325</data>
    </edge>
    <edge source="TUR" target="EGY">
      <data key="d0">52832366</data>
    </edge>
    <edge source="TUR" target="GBR">
      <data key="d0">4943927</data>
    </edge>
    <edge source="TUR" target="TZA">
      <data key="d0">830469</data>
    </edge>
    <edge source="TUR" target="USA">
      <data key="d0">7318516</data>
    </edge>
    <edge source="TUR" target="BFA">
      <data key="d0">28146</data>
    </edge>
    <edge source="TUR" target="URY">
      <data key="d0">102475</data>
    </edge>
    <edge source="MKD" target="ALB">
      <data key="d0">1414742</data>
    </edge>
    <edge source="MKD" target="AUT">
      <data key="d0">30929</data>
    </edge>
    <edge source="MKD" target="BGR">
      <data key="d0">791372</data>
    </edge>
    <edge source="MKD" target="CHN">
      <data key="d0">309607</data>
    </edge>
    <edge source="MKD" target="HRV">
      <data key="d0">36677</data>
    </edge>
    <edge source="MKD" target="CZE">
      <data key="d0">94795</data>
    </edge>
    <edge source="MKD" target="DEU">
      <data key="d0">65048</data>
    </edge>
    <edge source="MKD" target="GRC">
      <data key="d0">59226</data>
    </edge>
    <edge source="MKD" target="HKG">
      <data key="d0">435014</data>
    </edge>
    <edge source="MKD" target="ITA">
      <data key="d0">203975</data>
    </edge>
    <edge source="MKD" target="ROU">
      <data key="d0">1908831</data>
    </edge>
    <edge source="MKD" target="SRB">
      <data key="d0">8121147</data>
    </edge>
    <edge source="MKD" target="SVN">
      <data key="d0">818560</data>
    </edge>
    <edge source="MKD" target="TUR">
      <data key="d0">1136275</data>
    </edge>
    <edge source="MKD" target="GBR">
      <data key="d0">128733</data>
    </edge>
    <edge source="DZA" target="CHN">
      <data key="d0">196581</data>
    </edge>
    <edge source="DZA" target="FRA">
      <data key="d0">96512</data>
    </edge>
    <edge source="DZA" target="TUN">
      <data key="d0">89833</data>
    </edge>
    <edge source="DZA" target="TUR">
      <data key="d0">365559</data>
    </edge>
    <edge source="FRA" target="DZA">
      <data key="d0">71472709</data>
    </edge>
    <edge source="FRA" target="AZE">
      <data key="d0">188688</data>
    </edge>
    <edge source="FRA" target="ARG">
      <data key="d0">14033732</data>
    </edge>
    <edge source="FRA" target="AUS">
      <data key="d0">17308190</data>
    </edge>
    <edge source="FRA" target="AUT">
      <data key="d0">176764755</data>
    </edge>
    <edge source="FRA" target="ARM">
      <data key="d0">102288</data>
    </edge>
    <edge source="FRA" target="BEL">
      <data key="d0">880781166</data>
    </edge>
    <edge source="FRA" target="BOL">
      <data key="d0">19748</data>
    </edge>
    <edge source="FRA" target="BRA">
      <data key="d0">83117706</data>
    </edge>
    <edge source="FRA" target="BGR">
      <data key="d0">11428723</data>
    </edge>
    <edge source="FRA" target="BLR">
      <data key="d0">6781025</data>
    </edge>
    <edge source="FRA" target="CMR">
      <data key="d0">3521032</data>
    </edge>
    <edge source="FRA" target="CAN">
      <data key="d0">13436493</data>
    </edge>
    <edge source="FRA" target="LKA">
      <data key="d0">2149105</data>
    </edge>
    <edge source="FRA" target="CHL">
      <data key="d0">6546377</data>
    </edge>
    <edge source="FRA" target="CHN">
      <data key="d0">255447972</data>
    </edge>
    <edge source="FRA" target="COL">
      <data key="d0">5813198</data>
    </edge>
    <edge source="FRA" target="CRI">
      <data key="d0">358847</data>
    </edge>
    <edge source="FRA" target="HRV">
      <data key="d0">11071028</data>
    </edge>
    <edge source="FRA" target="CZE">
      <data key="d0">162723555</data>
    </edge>
    <edge source="FRA" target="BEN">
      <data key="d0">666727</data>
    </edge>
    <edge source="FRA" target="DNK">
      <data key="d0">94478862</data>
    </edge>
    <edge source="FRA" target="ECU">
      <data key="d0">1309510</data>
    </edge>
    <edge source="FRA" target="ETH">
      <data key="d0">2357557</data>
    </edge>
    <edge source="FRA" target="EST">
      <data key="d0">6264314</data>
    </edge>
    <edge source="FRA" target="FIN">
      <data key="d0">101781348</data>
    </edge>
    <edge source="FRA" target="GEO">
      <data key="d0">15026</data>
    </edge>
    <edge source="FRA" target="GMB">
      <data key="d0">164165</data>
    </edge>
    <edge source="FRA" target="DEU">
      <data key="d0">2263440721</data>
    </edge>
    <edge source="FRA" target="GHA">
      <data key="d0">3881342</data>
    </edge>
    <edge source="FRA" target="GRC">
      <data key="d0">36808519</data>
    </edge>
    <edge source="FRA" target="GTM">
      <data key="d0">507444</data>
    </edge>
    <edge source="FRA" target="HND">
      <data key="d0">21278</data>
    </edge>
    <edge source="FRA" target="HKG">
      <data key="d0">55131376</data>
    </edge>
    <edge source="FRA" target="HUN">
      <data key="d0">80070258</data>
    </edge>
    <edge source="FRA" target="IDN">
      <data key="d0">13904870</data>
    </edge>
    <edge source="FRA" target="IRL">
      <data key="d0">88241416</data>
    </edge>
    <edge source="FRA" target="ISR">
      <data key="d0">27837228</data>
    </edge>
    <edge source="FRA" target="ITA">
      <data key="d0">1451351061</data>
    </edge>
    <edge source="FRA" target="CIV">
      <data key="d0">5029092</data>
    </edge>
    <edge source="FRA" target="JPN">
      <data key="d0">56480029</data>
    </edge>
    <edge source="FRA" target="KAZ">
      <data key="d0">4038726</data>
    </edge>
    <edge source="FRA" target="JOR">
      <data key="d0">6072948</data>
    </edge>
    <edge source="FRA" target="KOR">
      <data key="d0">41810178</data>
    </edge>
    <edge source="FRA" target="KGZ">
      <data key="d0">10865</data>
    </edge>
    <edge source="FRA" target="LBN">
      <data key="d0">11326711</data>
    </edge>
    <edge source="FRA" target="LVA">
      <data key="d0">2667319</data>
    </edge>
    <edge source="FRA" target="LTU">
      <data key="d0">24266996</data>
    </edge>
    <edge source="FRA" target="MDG">
      <data key="d0">1229478</data>
    </edge>
    <edge source="FRA" target="MYS">
      <data key="d0">19361060</data>
    </edge>
    <edge source="FRA" target="MRT">
      <data key="d0">1205983</data>
    </edge>
    <edge source="FRA" target="MUS">
      <data key="d0">1392631</data>
    </edge>
    <edge source="FRA" target="MEX">
      <data key="d0">29868323</data>
    </edge>
    <edge source="FRA" target="MDA">
      <data key="d0">499274</data>
    </edge>
    <edge source="FRA" target="MAR">
      <data key="d0">44935426</data>
    </edge>
    <edge source="FRA" target="MOZ">
      <data key="d0">15794</data>
    </edge>
    <edge source="FRA" target="OMN">
      <data key="d0">12917379</data>
    </edge>
    <edge source="FRA" target="NLD">
      <data key="d0">667488162</data>
    </edge>
    <edge source="FRA" target="NZL">
      <data key="d0">1219394</data>
    </edge>
    <edge source="FRA" target="NER">
      <data key="d0">1740080</data>
    </edge>
    <edge source="FRA" target="NOR">
      <data key="d0">27899271</data>
    </edge>
    <edge source="FRA" target="PAK">
      <data key="d0">5998419</data>
    </edge>
    <edge source="FRA" target="PAN">
      <data key="d0">31073</data>
    </edge>
    <edge source="FRA" target="PER">
      <data key="d0">4605271</data>
    </edge>
    <edge source="FRA" target="PHL">
      <data key="d0">5893703</data>
    </edge>
    <edge source="FRA" target="POL">
      <data key="d0">350385068</data>
    </edge>
    <edge source="FRA" target="PRT">
      <data key="d0">90340630</data>
    </edge>
    <edge source="FRA" target="ROU">
      <data key="d0">68558064</data>
    </edge>
    <edge source="FRA" target="RUS">
      <data key="d0">129102481</data>
    </edge>
    <edge source="FRA" target="SAU">
      <data key="d0">48968321</data>
    </edge>
    <edge source="FRA" target="SEN">
      <data key="d0">5127167</data>
    </edge>
    <edge source="FRA" target="SRB">
      <data key="d0">18154545</data>
    </edge>
    <edge source="FRA" target="IND">
      <data key="d0">59801761</data>
    </edge>
    <edge source="FRA" target="SGP">
      <data key="d0">13921961</data>
    </edge>
    <edge source="FRA" target="SVK">
      <data key="d0">68828708</data>
    </edge>
    <edge source="FRA" target="VNM">
      <data key="d0">4846696</data>
    </edge>
    <edge source="FRA" target="SVN">
      <data key="d0">32682234</data>
    </edge>
    <edge source="FRA" target="ZAF">
      <data key="d0">36094430</data>
    </edge>
    <edge source="FRA" target="ESP">
      <data key="d0">667656171</data>
    </edge>
    <edge source="FRA" target="SWE">
      <data key="d0">145883768</data>
    </edge>
    <edge source="FRA" target="CHE">
      <data key="d0">157855168</data>
    </edge>
    <edge source="FRA" target="THA">
      <data key="d0">29916744</data>
    </edge>
    <edge source="FRA" target="TGO">
      <data key="d0">493263</data>
    </edge>
    <edge source="FRA" target="ARE">
      <data key="d0">30296416</data>
    </edge>
    <edge source="FRA" target="TUN">
      <data key="d0">58425884</data>
    </edge>
    <edge source="FRA" target="TUR">
      <data key="d0">414777111</data>
    </edge>
    <edge source="FRA" target="UGA">
      <data key="d0">102296</data>
    </edge>
    <edge source="FRA" target="UKR">
      <data key="d0">15043758</data>
    </edge>
    <edge source="FRA" target="MKD">
      <data key="d0">333085</data>
    </edge>
    <edge source="FRA" target="EGY">
      <data key="d0">48829742</data>
    </edge>
    <edge source="FRA" target="GBR">
      <data key="d0">674621095</data>
    </edge>
    <edge source="FRA" target="TZA">
      <data key="d0">5636934</data>
    </edge>
    <edge source="FRA" target="USA">
      <data key="d0">207241842</data>
    </edge>
    <edge source="FRA" target="BFA">
      <data key="d0">889483</data>
    </edge>
    <edge source="FRA" target="URY">
      <data key="d0">522620</data>
    </edge>
    <edge source="TUN" target="DZA">
      <data key="d0">10321706</data>
    </edge>
    <edge source="TUN" target="BEL">
      <data key="d0">107709</data>
    </edge>
    <edge source="TUN" target="CMR">
      <data key="d0">156267</data>
    </edge>
    <edge source="TUN" target="CAN">
      <data key="d0">1000803</data>
    </edge>
    <edge source="TUN" target="CHN">
      <data key="d0">5362257</data>
    </edge>
    <edge source="TUN" target="BEN">
      <data key="d0">246020</data>
    </edge>
    <edge source="TUN" target="ETH">
      <data key="d0">2865355</data>
    </edge>
    <edge source="TUN" target="EST">
      <data key="d0">301931</data>
    </edge>
    <edge source="TUN" target="FRA">
      <data key="d0">1513708</data>
    </edge>
    <edge source="TUN" target="DEU">
      <data key="d0">169364</data>
    </edge>
    <edge source="TUN" target="GHA">
      <data key="d0">6147700</data>
    </edge>
    <edge source="TUN" target="HKG">
      <data key="d0">169838</data>
    </edge>
    <edge source="TUN" target="ITA">
      <data key="d0">1450435</data>
    </edge>
    <edge source="TUN" target="CIV">
      <data key="d0">3444430</data>
    </edge>
    <edge source="TUN" target="KOR">
      <data key="d0">22352</data>
    </edge>
    <edge source="TUN" target="LBN">
      <data key="d0">311045</data>
    </edge>
    <edge source="TUN" target="MDG">
      <data key="d0">172356</data>
    </edge>
    <edge source="TUN" target="MYS">
      <data key="d0">34640</data>
    </edge>
    <edge source="TUN" target="MRT">
      <data key="d0">985539</data>
    </edge>
    <edge source="TUN" target="MAR">
      <data key="d0">495325</data>
    </edge>
    <edge source="TUN" target="NLD">
      <data key="d0">24426</data>
    </edge>
    <edge source="TUN" target="PRT">
      <data key="d0">68514</data>
    </edge>
    <edge source="TUN" target="SEN">
      <data key="d0">3374858</data>
    </edge>
    <edge source="TUN" target="IND">
      <data key="d0">26553</data>
    </edge>
    <edge source="TUN" target="SGP">
      <data key="d0">11455</data>
    </edge>
    <edge source="TUN" target="ESP">
      <data key="d0">216973</data>
    </edge>
    <edge source="TUN" target="CHE">
      <data key="d0">303596</data>
    </edge>
    <edge source="TUN" target="TUR">
      <data key="d0">54798</data>
    </edge>
    <edge source="TUN" target="EGY">
      <data key="d0">237592</data>
    </edge>
    <edge source="TUN" target="BFA">
      <data key="d0">28881</data>
    </edge>
    <edge source="ARG" target="DZA">
      <data key="d0">154000</data>
    </edge>
    <edge source="ARG" target="AUS">
      <data key="d0">401919</data>
    </edge>
    <edge source="ARG" target="BEL">
      <data key="d0">260243</data>
    </edge>
    <edge source="ARG" target="BOL">
      <data key="d0">28652401</data>
    </edge>
    <edge source="ARG" target="BRA">
      <data key="d0">498260866</data>
    </edge>
    <edge source="ARG" target="CHL">
      <data key="d0">85994293</data>
    </edge>
    <edge source="ARG" target="CHN">
      <data key="d0">49708427</data>
    </edge>
    <edge source="ARG" target="COL">
      <data key="d0">1821753</data>
    </edge>
    <edge source="ARG" target="CRI">
      <data key="d0">89958</data>
    </edge>
    <edge source="ARG" target="CZE">
      <data key="d0">120607</data>
    </edge>
    <edge source="ARG" target="ECU">
      <data key="d0">2084696</data>
    </edge>
    <edge source="ARG" target="FRA">
      <data key="d0">11525679</data>
    </edge>
    <edge source="ARG" target="DEU">
      <data key="d0">793131</data>
    </edge>
    <edge source="ARG" target="GTM">
      <data key="d0">81811</data>
    </edge>
    <edge source="ARG" target="HND">
      <data key="d0">26620</data>
    </edge>
    <edge source="ARG" target="HKG">
      <data key="d0">1976966</data>
    </edge>
    <edge source="ARG" target="IRL">
      <data key="d0">1085495</data>
    </edge>
    <edge source="ARG" target="ITA">
      <data key="d0">555372</data>
    </edge>
    <edge source="ARG" target="JPN">
      <data key="d0">25384730</data>
    </edge>
    <edge source="ARG" target="JOR">
      <data key="d0">441803</data>
    </edge>
    <edge source="ARG" target="KOR">
      <data key="d0">10502</data>
    </edge>
    <edge source="ARG" target="LVA">
      <data key="d0">412737</data>
    </edge>
    <edge source="ARG" target="MEX">
      <data key="d0">2762469</data>
    </edge>
    <edge source="ARG" target="OMN">
      <data key="d0">200698</data>
    </edge>
    <edge source="ARG" target="NLD">
      <data key="d0">6708591</data>
    </edge>
    <edge source="ARG" target="NZL">
      <data key="d0">15633</data>
    </edge>
    <edge source="ARG" target="PAN">
      <data key="d0">102770</data>
    </edge>
    <edge source="ARG" target="PRY">
      <data key="d0">24948084</data>
    </edge>
    <edge source="ARG" target="PER">
      <data key="d0">7699333</data>
    </edge>
    <edge source="ARG" target="PHL">
      <data key="d0">72850</data>
    </edge>
    <edge source="ARG" target="POL">
      <data key="d0">400603</data>
    </edge>
    <edge source="ARG" target="PRT">
      <data key="d0">53831</data>
    </edge>
    <edge source="ARG" target="ROU">
      <data key="d0">49163</data>
    </edge>
    <edge source="ARG" target="RUS">
      <data key="d0">176997</data>
    </edge>
    <edge source="ARG" target="SAU">
      <data key="d0">13194</data>
    </edge>
    <edge source="ARG" target="IND">
      <data key="d0">122061</data>
    </edge>
    <edge source="ARG" target="ZAF">
      <data key="d0">163566</data>
    </edge>
    <edge source="ARG" target="ESP">
      <data key="d0">2223159</data>
    </edge>
    <edge source="ARG" target="SWE">
      <data key="d0">83384</data>
    </edge>
    <edge source="ARG" target="CHE">
      <data key="d0">26167</data>
    </edge>
    <edge source="ARG" target="THA">
      <data key="d0">37033</data>
    </edge>
    <edge source="ARG" target="ARE">
      <data key="d0">216043</data>
    </edge>
    <edge source="ARG" target="TUN">
      <data key="d0">27564</data>
    </edge>
    <edge source="ARG" target="TUR">
      <data key="d0">709722</data>
    </edge>
    <edge source="ARG" target="UKR">
      <data key="d0">44441</data>
    </edge>
    <edge source="ARG" target="GBR">
      <data key="d0">1605454</data>
    </edge>
    <edge source="ARG" target="USA">
      <data key="d0">8844201</data>
    </edge>
    <edge source="ARG" target="URY">
      <data key="d0">41766849</data>
    </edge>
    <edge source="AUS" target="ARG">
      <data key="d0">512889</data>
    </edge>
    <edge source="AUS" target="AUT">
      <data key="d0">20149</data>
    </edge>
    <edge source="AUS" target="BEL">
      <data key="d0">5573921</data>
    </edge>
    <edge source="AUS" target="BRA">
      <data key="d0">750642</data>
    </edge>
    <edge source="AUS" target="KHM">
      <data key="d0">13114</data>
    </edge>
    <edge source="AUS" target="CAN">
      <data key="d0">1637424</data>
    </edge>
    <edge source="AUS" target="LKA">
      <data key="d0">220463</data>
    </edge>
    <edge source="AUS" target="CHL">
      <data key="d0">844426</data>
    </edge>
    <edge source="AUS" target="CHN">
      <data key="d0">62676788</data>
    </edge>
    <edge source="AUS" target="COL">
      <data key="d0">65836</data>
    </edge>
    <edge source="AUS" target="ECU">
      <data key="d0">27133</data>
    </edge>
    <edge source="AUS" target="FIN">
      <data key="d0">90501</data>
    </edge>
    <edge source="AUS" target="FRA">
      <data key="d0">125603</data>
    </edge>
    <edge source="AUS" target="DEU">
      <data key="d0">703179</data>
    </edge>
    <edge source="AUS" target="GHA">
      <data key="d0">46569</data>
    </edge>
    <edge source="AUS" target="GRC">
      <data key="d0">10142</data>
    </edge>
    <edge source="AUS" target="HKG">
      <data key="d0">45512773</data>
    </edge>
    <edge source="AUS" target="IDN">
      <data key="d0">35491569</data>
    </edge>
    <edge source="AUS" target="ISR">
      <data key="d0">474104</data>
    </edge>
    <edge source="AUS" target="ITA">
      <data key="d0">25768</data>
    </edge>
    <edge source="AUS" target="JPN">
      <data key="d0">7474812</data>
    </edge>
    <edge source="AUS" target="KOR">
      <data key="d0">5204713</data>
    </edge>
    <edge source="AUS" target="LBN">
      <data key="d0">14585</data>
    </edge>
    <edge source="AUS" target="MYS">
      <data key="d0">9827804</data>
    </edge>
    <edge source="AUS" target="MEX">
      <data key="d0">1015957</data>
    </edge>
    <edge source="AUS" target="NAM">
      <data key="d0">680745</data>
    </edge>
    <edge source="AUS" target="NLD">
      <data key="d0">244964</data>
    </edge>
    <edge source="AUS" target="NZL">
      <data key="d0">67261107</data>
    </edge>
    <edge source="AUS" target="PAK">
      <data key="d0">283881</data>
    </edge>
    <edge source="AUS" target="PER">
      <data key="d0">184293</data>
    </edge>
    <edge source="AUS" target="PHL">
      <data key="d0">16511101</data>
    </edge>
    <edge source="AUS" target="SAU">
      <data key="d0">595752</data>
    </edge>
    <edge source="AUS" target="SEN">
      <data key="d0">611979</data>
    </edge>
    <edge source="AUS" target="SRB">
      <data key="d0">24585</data>
    </edge>
    <edge source="AUS" target="IND">
      <data key="d0">12524204</data>
    </edge>
    <edge source="AUS" target="SGP">
      <data key="d0">7128155</data>
    </edge>
    <edge source="AUS" target="SVK">
      <data key="d0">16787</data>
    </edge>
    <edge source="AUS" target="VNM">
      <data key="d0">4677005</data>
    </edge>
    <edge source="AUS" target="SVN">
      <data key="d0">106333</data>
    </edge>
    <edge source="AUS" target="ZAF">
      <data key="d0">3770764</data>
    </edge>
    <edge source="AUS" target="ESP">
      <data key="d0">101643</data>
    </edge>
    <edge source="AUS" target="SWE">
      <data key="d0">109946</data>
    </edge>
    <edge source="AUS" target="THA">
      <data key="d0">15249995</data>
    </edge>
    <edge source="AUS" target="ARE">
      <data key="d0">1357328</data>
    </edge>
    <edge source="AUS" target="TUR">
      <data key="d0">1130532</data>
    </edge>
    <edge source="AUS" target="EGY">
      <data key="d0">271841</data>
    </edge>
    <edge source="AUS" target="GBR">
      <data key="d0">540630</data>
    </edge>
    <edge source="AUS" target="TZA">
      <data key="d0">12110</data>
    </edge>
    <edge source="AUS" target="USA">
      <data key="d0">13303281</data>
    </edge>
    <edge source="AUS" target="BFA">
      <data key="d0">103459</data>
    </edge>
    <edge source="BEL" target="ALB">
      <data key="d0">1017784</data>
    </edge>
    <edge source="BEL" target="DZA">
      <data key="d0">64555072</data>
    </edge>
    <edge source="BEL" target="AZE">
      <data key="d0">2727681</data>
    </edge>
    <edge source="BEL" target="ARG">
      <data key="d0">30320733</data>
    </edge>
    <edge source="BEL" target="AUS">
      <data key="d0">23973985</data>
    </edge>
    <edge source="BEL" target="AUT">
      <data key="d0">396065631</data>
    </edge>
    <edge source="BEL" target="ARM">
      <data key="d0">1600685</data>
    </edge>
    <edge source="BEL" target="BOL">
      <data key="d0">46113</data>
    </edge>
    <edge source="BEL" target="BRA">
      <data key="d0">143755373</data>
    </edge>
    <edge source="BEL" target="BGR">
      <data key="d0">64491727</data>
    </edge>
    <edge source="BEL" target="BDI">
      <data key="d0">22291</data>
    </edge>
    <edge source="BEL" target="BLR">
      <data key="d0">57216819</data>
    </edge>
    <edge source="BEL" target="KHM">
      <data key="d0">374520</data>
    </edge>
    <edge source="BEL" target="CMR">
      <data key="d0">3504501</data>
    </edge>
    <edge source="BEL" target="CAN">
      <data key="d0">14196694</data>
    </edge>
    <edge source="BEL" target="CAF">
      <data key="d0">37520</data>
    </edge>
    <edge source="BEL" target="LKA">
      <data key="d0">1133045</data>
    </edge>
    <edge source="BEL" target="CHL">
      <data key="d0">24817076</data>
    </edge>
    <edge source="BEL" target="CHN">
      <data key="d0">548238390</data>
    </edge>
    <edge source="BEL" target="COL">
      <data key="d0">18080420</data>
    </edge>
    <edge source="BEL" target="CRI">
      <data key="d0">730484</data>
    </edge>
    <edge source="BEL" target="HRV">
      <data key="d0">20919220</data>
    </edge>
    <edge source="BEL" target="CZE">
      <data key="d0">309550306</data>
    </edge>
    <edge source="BEL" target="BEN">
      <data key="d0">203099</data>
    </edge>
    <edge source="BEL" target="DNK">
      <data key="d0">299583836</data>
    </edge>
    <edge source="BEL" target="ECU">
      <data key="d0">718286</data>
    </edge>
    <edge source="BEL" target="SLV">
      <data key="d0">197853</data>
    </edge>
    <edge source="BEL" target="ETH">
      <data key="d0">1122293</data>
    </edge>
    <edge source="BEL" target="EST">
      <data key="d0">25658494</data>
    </edge>
    <edge source="BEL" target="FIN">
      <data key="d0">234603340</data>
    </edge>
    <edge source="BEL" target="FRA">
      <data key="d0">2521985266</data>
    </edge>
    <edge source="BEL" target="GEO">
      <data key="d0">46284</data>
    </edge>
    <edge source="BEL" target="DEU">
      <data key="d0">5509282428</data>
    </edge>
    <edge source="BEL" target="GHA">
      <data key="d0">5672919</data>
    </edge>
    <edge source="BEL" target="GRC">
      <data key="d0">111567537</data>
    </edge>
    <edge source="BEL" target="GTM">
      <data key="d0">572971</data>
    </edge>
    <edge source="BEL" target="HND">
      <data key="d0">51705</data>
    </edge>
    <edge source="BEL" target="HKG">
      <data key="d0">144866882</data>
    </edge>
    <edge source="BEL" target="HUN">
      <data key="d0">166603471</data>
    </edge>
    <edge source="BEL" target="IDN">
      <data key="d0">22525612</data>
    </edge>
    <edge source="BEL" target="IRL">
      <data key="d0">104997291</data>
    </edge>
    <edge source="BEL" target="ISR">
      <data key="d0">91931560</data>
    </edge>
    <edge source="BEL" target="ITA">
      <data key="d0">1933966640</data>
    </edge>
    <edge source="BEL" target="CIV">
      <data key="d0">8174162</data>
    </edge>
    <edge source="BEL" target="JPN">
      <data key="d0">98744252</data>
    </edge>
    <edge source="BEL" target="KAZ">
      <data key="d0">6122262</data>
    </edge>
    <edge source="BEL" target="JOR">
      <data key="d0">5206869</data>
    </edge>
    <edge source="BEL" target="KOR">
      <data key="d0">97178994</data>
    </edge>
    <edge source="BEL" target="LBN">
      <data key="d0">10902360</data>
    </edge>
    <edge source="BEL" target="LVA">
      <data key="d0">24370420</data>
    </edge>
    <edge source="BEL" target="LTU">
      <data key="d0">32101801</data>
    </edge>
    <edge source="BEL" target="MDG">
      <data key="d0">289134</data>
    </edge>
    <edge source="BEL" target="MYS">
      <data key="d0">32745616</data>
    </edge>
    <edge source="BEL" target="MRT">
      <data key="d0">124237</data>
    </edge>
    <edge source="BEL" target="MUS">
      <data key="d0">295201</data>
    </edge>
    <edge source="BEL" target="MEX">
      <data key="d0">62640439</data>
    </edge>
    <edge source="BEL" target="MDA">
      <data key="d0">397942</data>
    </edge>
    <edge source="BEL" target="MAR">
      <data key="d0">55205578</data>
    </edge>
    <edge source="BEL" target="MOZ">
      <data key="d0">348883</data>
    </edge>
    <edge source="BEL" target="OMN">
      <data key="d0">3998094</data>
    </edge>
    <edge source="BEL" target="NLD">
      <data key="d0">1417227033</data>
    </edge>
    <edge source="BEL" target="NZL">
      <data key="d0">3072726</data>
    </edge>
    <edge source="BEL" target="NER">
      <data key="d0">258269</data>
    </edge>
    <edge source="BEL" target="NOR">
      <data key="d0">40421743</data>
    </edge>
    <edge source="BEL" target="PAK">
      <data key="d0">18526871</data>
    </edge>
    <edge source="BEL" target="PAN">
      <data key="d0">364891</data>
    </edge>
    <edge source="BEL" target="PRY">
      <data key="d0">268079</data>
    </edge>
    <edge source="BEL" target="PER">
      <data key="d0">7659065</data>
    </edge>
    <edge source="BEL" target="PHL">
      <data key="d0">4117889</data>
    </edge>
    <edge source="BEL" target="POL">
      <data key="d0">785625606</data>
    </edge>
    <edge source="BEL" target="PRT">
      <data key="d0">246162143</data>
    </edge>
    <edge source="BEL" target="ROU">
      <data key="d0">137644976</data>
    </edge>
    <edge source="BEL" target="RUS">
      <data key="d0">386678060</data>
    </edge>
    <edge source="BEL" target="SAU">
      <data key="d0">131307308</data>
    </edge>
    <edge source="BEL" target="SEN">
      <data key="d0">2595591</data>
    </edge>
    <edge source="BEL" target="SRB">
      <data key="d0">22794737</data>
    </edge>
    <edge source="BEL" target="IND">
      <data key="d0">235313405</data>
    </edge>
    <edge source="BEL" target="SGP">
      <data key="d0">80354084</data>
    </edge>
    <edge source="BEL" target="SVK">
      <data key="d0">87364160</data>
    </edge>
    <edge source="BEL" target="VNM">
      <data key="d0">10628789</data>
    </edge>
    <edge source="BEL" target="SVN">
      <data key="d0">70037279</data>
    </edge>
    <edge source="BEL" target="ZAF">
      <data key="d0">95004145</data>
    </edge>
    <edge source="BEL" target="ZWE">
      <data key="d0">59011</data>
    </edge>
    <edge source="BEL" target="ESP">
      <data key="d0">793414506</data>
    </edge>
    <edge source="BEL" target="SWE">
      <data key="d0">455318282</data>
    </edge>
    <edge source="BEL" target="CHE">
      <data key="d0">278414565</data>
    </edge>
    <edge source="BEL" target="THA">
      <data key="d0">38962841</data>
    </edge>
    <edge source="BEL" target="TGO">
      <data key="d0">824876</data>
    </edge>
    <edge source="BEL" target="ARE">
      <data key="d0">66750893</data>
    </edge>
    <edge source="BEL" target="TUN">
      <data key="d0">36933518</data>
    </edge>
    <edge source="BEL" target="TUR">
      <data key="d0">913573427</data>
    </edge>
    <edge source="BEL" target="UGA">
      <data key="d0">1450562</data>
    </edge>
    <edge source="BEL" target="UKR">
      <data key="d0">34805624</data>
    </edge>
    <edge source="BEL" target="MKD">
      <data key="d0">2036950</data>
    </edge>
    <edge source="BEL" target="EGY">
      <data key="d0">132271657</data>
    </edge>
    <edge source="BEL" target="GBR">
      <data key="d0">1816147693</data>
    </edge>
    <edge source="BEL" target="TZA">
      <data key="d0">2982968</data>
    </edge>
    <edge source="BEL" target="USA">
      <data key="d0">341149583</data>
    </edge>
    <edge source="BEL" target="BFA">
      <data key="d0">380242</data>
    </edge>
    <edge source="BEL" target="URY">
      <data key="d0">2390432</data>
    </edge>
    <edge source="BOL" target="BEL">
      <data key="d0">27642</data>
    </edge>
    <edge source="BOL" target="BRA">
      <data key="d0">692108</data>
    </edge>
    <edge source="BOL" target="CHL">
      <data key="d0">1366238</data>
    </edge>
    <edge source="BOL" target="CHN">
      <data key="d0">507290</data>
    </edge>
    <edge source="BOL" target="CRI">
      <data key="d0">338750</data>
    </edge>
    <edge source="BOL" target="HKG">
      <data key="d0">97900</data>
    </edge>
    <edge source="BOL" target="IRL">
      <data key="d0">59623</data>
    </edge>
    <edge source="BOL" target="PRY">
      <data key="d0">401541</data>
    </edge>
    <edge source="BOL" target="PER">
      <data key="d0">34836</data>
    </edge>
    <edge source="BOL" target="USA">
      <data key="d0">343893</data>
    </edge>
    <edge source="BRA" target="DZA">
      <data key="d0">4408776</data>
    </edge>
    <edge source="BRA" target="AZE">
      <data key="d0">141716</data>
    </edge>
    <edge source="BRA" target="ARG">
      <data key="d0">591626964</data>
    </edge>
    <edge source="BRA" target="AUS">
      <data key="d0">192002</data>
    </edge>
    <edge source="BRA" target="AUT">
      <data key="d0">951853</data>
    </edge>
    <edge source="BRA" target="BEL">
      <data key="d0">240559181</data>
    </edge>
    <edge source="BRA" target="BOL">
      <data key="d0">64168682</data>
    </edge>
    <edge source="BRA" target="BGR">
      <data key="d0">284523</data>
    </edge>
    <edge source="BRA" target="CAN">
      <data key="d0">3462613</data>
    </edge>
    <edge source="BRA" target="LKA">
      <data key="d0">23381</data>
    </edge>
    <edge source="BRA" target="CHL">
      <data key="d0">142240801</data>
    </edge>
    <edge source="BRA" target="CHN">
      <data key="d0">262240114</data>
    </edge>
    <edge source="BRA" target="COL">
      <data key="d0">78304486</data>
    </edge>
    <edge source="BRA" target="CRI">
      <data key="d0">8297097</data>
    </edge>
    <edge source="BRA" target="HRV">
      <data key="d0">31110</data>
    </edge>
    <edge source="BRA" target="CZE">
      <data key="d0">450061</data>
    </edge>
    <edge source="BRA" target="BEN">
      <data key="d0">136588</data>
    </edge>
    <edge source="BRA" target="DNK">
      <data key="d0">54602</data>
    </edge>
    <edge source="BRA" target="ECU">
      <data key="d0">94121729</data>
    </edge>
    <edge source="BRA" target="SLV">
      <data key="d0">2479536</data>
    </edge>
    <edge source="BRA" target="FIN">
      <data key="d0">1193723</data>
    </edge>
    <edge source="BRA" target="FRA">
      <data key="d0">15701020</data>
    </edge>
    <edge source="BRA" target="GEO">
      <data key="d0">49053</data>
    </edge>
    <edge source="BRA" target="DEU">
      <data key="d0">22220625</data>
    </edge>
    <edge source="BRA" target="GHA">
      <data key="d0">2783760</data>
    </edge>
    <edge source="BRA" target="GRC">
      <data key="d0">1674917</data>
    </edge>
    <edge source="BRA" target="GTM">
      <data key="d0">5803008</data>
    </edge>
    <edge source="BRA" target="HND">
      <data key="d0">826189</data>
    </edge>
    <edge source="BRA" target="HKG">
      <data key="d0">7272934</data>
    </edge>
    <edge source="BRA" target="IDN">
      <data key="d0">2501194</data>
    </edge>
    <edge source="BRA" target="IRL">
      <data key="d0">758000</data>
    </edge>
    <edge source="BRA" target="ISR">
      <data key="d0">20258555</data>
    </edge>
    <edge source="BRA" target="ITA">
      <data key="d0">45824825</data>
    </edge>
    <edge source="BRA" target="CIV">
      <data key="d0">11955801</data>
    </edge>
    <edge source="BRA" target="JAM">
      <data key="d0">192013</data>
    </edge>
    <edge source="BRA" target="JPN">
      <data key="d0">22789319</data>
    </edge>
    <edge source="BRA" target="JOR">
      <data key="d0">1870852</data>
    </edge>
    <edge source="BRA" target="KOR">
      <data key="d0">2170836</data>
    </edge>
    <edge source="BRA" target="LBN">
      <data key="d0">1395764</data>
    </edge>
    <edge source="BRA" target="LTU">
      <data key="d0">349107</data>
    </edge>
    <edge source="BRA" target="MDG">
      <data key="d0">120360</data>
    </edge>
    <edge source="BRA" target="MYS">
      <data key="d0">1830042</data>
    </edge>
    <edge source="BRA" target="MUS">
      <data key="d0">29938</data>
    </edge>
    <edge source="BRA" target="MEX">
      <data key="d0">35638034</data>
    </edge>
    <edge source="BRA" target="MAR">
      <data key="d0">1822375</data>
    </edge>
    <edge source="BRA" target="MOZ">
      <data key="d0">44098</data>
    </edge>
    <edge source="BRA" target="NLD">
      <data key="d0">19760795</data>
    </edge>
    <edge source="BRA" target="NIC">
      <data key="d0">483941</data>
    </edge>
    <edge source="BRA" target="NOR">
      <data key="d0">38870</data>
    </edge>
    <edge source="BRA" target="PAK">
      <data key="d0">12745719</data>
    </edge>
    <edge source="BRA" target="PAN">
      <data key="d0">1212922</data>
    </edge>
    <edge source="BRA" target="PRY">
      <data key="d0">61699990</data>
    </edge>
    <edge source="BRA" target="PER">
      <data key="d0">136753946</data>
    </edge>
    <edge source="BRA" target="PHL">
      <data key="d0">1117678</data>
    </edge>
    <edge source="BRA" target="POL">
      <data key="d0">390104</data>
    </edge>
    <edge source="BRA" target="PRT">
      <data key="d0">42360097</data>
    </edge>
    <edge source="BRA" target="ROU">
      <data key="d0">349097</data>
    </edge>
    <edge source="BRA" target="RUS">
      <data key="d0">1839198</data>
    </edge>
    <edge source="BRA" target="SAU">
      <data key="d0">107173</data>
    </edge>
    <edge source="BRA" target="SEN">
      <data key="d0">2803767</data>
    </edge>
    <edge source="BRA" target="IND">
      <data key="d0">8767807</data>
    </edge>
    <edge source="BRA" target="SGP">
      <data key="d0">783955</data>
    </edge>
    <edge source="BRA" target="SVK">
      <data key="d0">494840</data>
    </edge>
    <edge source="BRA" target="VNM">
      <data key="d0">3977675</data>
    </edge>
    <edge source="BRA" target="ZAF">
      <data key="d0">26322799</data>
    </edge>
    <edge source="BRA" target="ESP">
      <data key="d0">72933323</data>
    </edge>
    <edge source="BRA" target="SWE">
      <data key="d0">3401939</data>
    </edge>
    <edge source="BRA" target="CHE">
      <data key="d0">6769528</data>
    </edge>
    <edge source="BRA" target="THA">
      <data key="d0">598514</data>
    </edge>
    <edge source="BRA" target="TGO">
      <data key="d0">2668698</data>
    </edge>
    <edge source="BRA" target="ARE">
      <data key="d0">6688572</data>
    </edge>
    <edge source="BRA" target="TUN">
      <data key="d0">691814</data>
    </edge>
    <edge source="BRA" target="TUR">
      <data key="d0">54456632</data>
    </edge>
    <edge source="BRA" target="UKR">
      <data key="d0">2254708</data>
    </edge>
    <edge source="BRA" target="EGY">
      <data key="d0">7797587</data>
    </edge>
    <edge source="BRA" target="GBR">
      <data key="d0">51046716</data>
    </edge>
    <edge source="BRA" target="TZA">
      <data key="d0">395938</data>
    </edge>
    <edge source="BRA" target="USA">
      <data key="d0">123243388</data>
    </edge>
    <edge source="BRA" target="URY">
      <data key="d0">52817555</data>
    </edge>
    <edge source="CHL" target="ARG">
      <data key="d0">38826881</data>
    </edge>
    <edge source="CHL" target="AUS">
      <data key="d0">223360</data>
    </edge>
    <edge source="CHL" target="BEL">
      <data key="d0">1733877</data>
    </edge>
    <edge source="CHL" target="BOL">
      <data key="d0">2502593</data>
    </edge>
    <edge source="CHL" target="BRA">
      <data key="d0">10784590</data>
    </edge>
    <edge source="CHL" target="CAN">
      <data key="d0">465242</data>
    </edge>
    <edge source="CHL" target="CHN">
      <data key="d0">3737390</data>
    </edge>
    <edge source="CHL" target="COL">
      <data key="d0">11129215</data>
    </edge>
    <edge source="CHL" target="CRI">
      <data key="d0">44479</data>
    </edge>
    <edge source="CHL" target="CZE">
      <data key="d0">139076</data>
    </edge>
    <edge source="CHL" target="ECU">
      <data key="d0">8966194</data>
    </edge>
    <edge source="CHL" target="SLV">
      <data key="d0">363107</data>
    </edge>
    <edge source="CHL" target="FRA">
      <data key="d0">966771</data>
    </edge>
    <edge source="CHL" target="GTM">
      <data key="d0">571931</data>
    </edge>
    <edge source="CHL" target="HND">
      <data key="d0">32863</data>
    </edge>
    <edge source="CHL" target="HKG">
      <data key="d0">1596371</data>
    </edge>
    <edge source="CHL" target="IDN">
      <data key="d0">243498</data>
    </edge>
    <edge source="CHL" target="ITA">
      <data key="d0">142575</data>
    </edge>
    <edge source="CHL" target="JPN">
      <data key="d0">4042514</data>
    </edge>
    <edge source="CHL" target="KOR">
      <data key="d0">117294</data>
    </edge>
    <edge source="CHL" target="MYS">
      <data key="d0">15489</data>
    </edge>
    <edge source="CHL" target="MEX">
      <data key="d0">7087096</data>
    </edge>
    <edge source="CHL" target="NLD">
      <data key="d0">142566</data>
    </edge>
    <edge source="CHL" target="NZL">
      <data key="d0">72792</data>
    </edge>
    <edge source="CHL" target="NIC">
      <data key="d0">24505</data>
    </edge>
    <edge source="CHL" target="PAN">
      <data key="d0">72586</data>
    </edge>
    <edge source="CHL" target="PRY">
      <data key="d0">376691</data>
    </edge>
    <edge source="CHL" target="PER">
      <data key="d0">34300695</data>
    </edge>
    <edge source="CHL" target="IND">
      <data key="d0">554294</data>
    </edge>
    <edge source="CHL" target="ZAF">
      <data key="d0">193326</data>
    </edge>
    <edge source="CHL" target="ESP">
      <data key="d0">362516</data>
    </edge>
    <edge source="CHL" target="GBR">
      <data key="d0">232809</data>
    </edge>
    <edge source="CHL" target="USA">
      <data key="d0">5354574</data>
    </edge>
    <edge source="CHL" target="URY">
      <data key="d0">534571</data>
    </edge>
    <edge source="COL" target="DZA">
      <data key="d0">58238</data>
    </edge>
    <edge source="COL" target="ARG">
      <data key="d0">42077323</data>
    </edge>
    <edge source="COL" target="AUS">
      <data key="d0">351945</data>
    </edge>
    <edge source="COL" target="BOL">
      <data key="d0">24888523</data>
    </edge>
    <edge source="COL" target="BRA">
      <data key="d0">301419435</data>
    </edge>
    <edge source="COL" target="CAN">
      <data key="d0">414825</data>
    </edge>
    <edge source="COL" target="LKA">
      <data key="d0">24410</data>
    </edge>
    <edge source="COL" target="CHL">
      <data key="d0">39027351</data>
    </edge>
    <edge source="COL" target="CHN">
      <data key="d0">10356654</data>
    </edge>
    <edge source="COL" target="CRI">
      <data key="d0">33798971</data>
    </edge>
    <edge source="COL" target="ECU">
      <data key="d0">98196749</data>
    </edge>
    <edge source="COL" target="SLV">
      <data key="d0">9281355</data>
    </edge>
    <edge source="COL" target="GEO">
      <data key="d0">795688</data>
    </edge>
    <edge source="COL" target="DEU">
      <data key="d0">17914</data>
    </edge>
    <edge source="COL" target="GTM">
      <data key="d0">28552231</data>
    </edge>
    <edge source="COL" target="HND">
      <data key="d0">3711459</data>
    </edge>
    <edge source="COL" target="HKG">
      <data key="d0">497751</data>
    </edge>
    <edge source="COL" target="IDN">
      <data key="d0">2187802</data>
    </edge>
    <edge source="COL" target="ITA">
      <data key="d0">1234744</data>
    </edge>
    <edge source="COL" target="JAM">
      <data key="d0">1611807</data>
    </edge>
    <edge source="COL" target="JPN">
      <data key="d0">132000</data>
    </edge>
    <edge source="COL" target="KOR">
      <data key="d0">46850</data>
    </edge>
    <edge source="COL" target="MDG">
      <data key="d0">24008</data>
    </edge>
    <edge source="COL" target="MYS">
      <data key="d0">11218</data>
    </edge>
    <edge source="COL" target="MEX">
      <data key="d0">36588317</data>
    </edge>
    <edge source="COL" target="PAK">
      <data key="d0">28609</data>
    </edge>
    <edge source="COL" target="PAN">
      <data key="d0">3614979</data>
    </edge>
    <edge source="COL" target="PRY">
      <data key="d0">302140</data>
    </edge>
    <edge source="COL" target="PER">
      <data key="d0">100817534</data>
    </edge>
    <edge source="COL" target="PRT">
      <data key="d0">1709788</data>
    </edge>
    <edge source="COL" target="IND">
      <data key="d0">609650</data>
    </edge>
    <edge source="COL" target="ESP">
      <data key="d0">3920725</data>
    </edge>
    <edge source="COL" target="THA">
      <data key="d0">833843</data>
    </edge>
    <edge source="COL" target="ARE">
      <data key="d0">15382</data>
    </edge>
    <edge source="COL" target="TUN">
      <data key="d0">21170</data>
    </edge>
    <edge source="COL" target="TUR">
      <data key="d0">23009679</data>
    </edge>
    <edge source="COL" target="GBR">
      <data key="d0">239183</data>
    </edge>
    <edge source="COL" target="USA">
      <data key="d0">52739743</data>
    </edge>
    <edge source="COL" target="URY">
      <data key="d0">1565633</data>
    </edge>
    <edge source="CRI" target="ARG">
      <data key="d0">85288</data>
    </edge>
    <edge source="CRI" target="AUS">
      <data key="d0">317235</data>
    </edge>
    <edge source="CRI" target="BEL">
      <data key="d0">28788</data>
    </edge>
    <edge source="CRI" target="CAN">
      <data key="d0">23523</data>
    </edge>
    <edge source="CRI" target="CHL">
      <data key="d0">16825</data>
    </edge>
    <edge source="CRI" target="CHN">
      <data key="d0">1914696</data>
    </edge>
    <edge source="CRI" target="COL">
      <data key="d0">73313</data>
    </edge>
    <edge source="CRI" target="DNK">
      <data key="d0">17767</data>
    </edge>
    <edge source="CRI" target="ECU">
      <data key="d0">12564</data>
    </edge>
    <edge source="CRI" target="SLV">
      <data key="d0">1730987</data>
    </edge>
    <edge source="CRI" target="GTM">
      <data key="d0">2707992</data>
    </edge>
    <edge source="CRI" target="HND">
      <data key="d0">6418936</data>
    </edge>
    <edge source="CRI" target="HKG">
      <data key="d0">6494293</data>
    </edge>
    <edge source="CRI" target="IDN">
      <data key="d0">71642</data>
    </edge>
    <edge source="CRI" target="IRL">
      <data key="d0">19550</data>
    </edge>
    <edge source="CRI" target="JAM">
      <data key="d0">200473</data>
    </edge>
    <edge source="CRI" target="MEX">
      <data key="d0">2266667</data>
    </edge>
    <edge source="CRI" target="NIC">
      <data key="d0">5151311</data>
    </edge>
    <edge source="CRI" target="PAN">
      <data key="d0">3261299</data>
    </edge>
    <edge source="CRI" target="PER">
      <data key="d0">748712</data>
    </edge>
    <edge source="CRI" target="PHL">
      <data key="d0">40320</data>
    </edge>
    <edge source="CRI" target="VNM">
      <data key="d0">41834</data>
    </edge>
    <edge source="CRI" target="USA">
      <data key="d0">3961252</data>
    </edge>
    <edge source="CZE" target="ALB">
      <data key="d0">250841</data>
    </edge>
    <edge source="CZE" target="DZA">
      <data key="d0">188383</data>
    </edge>
    <edge source="CZE" target="ARG">
      <data key="d0">168362</data>
    </edge>
    <edge source="CZE" target="AUS">
      <data key="d0">1224702</data>
    </edge>
    <edge source="CZE" target="AUT">
      <data key="d0">43119884</data>
    </edge>
    <edge source="CZE" target="ARM">
      <data key="d0">31966</data>
    </edge>
    <edge source="CZE" target="BEL">
      <data key="d0">12020679</data>
    </edge>
    <edge source="CZE" target="BRA">
      <data key="d0">2296903</data>
    </edge>
    <edge source="CZE" target="BGR">
      <data key="d0">21278661</data>
    </edge>
    <edge source="CZE" target="BLR">
      <data key="d0">15085501</data>
    </edge>
    <edge source="CZE" target="CAN">
      <data key="d0">1706227</data>
    </edge>
    <edge source="CZE" target="LKA">
      <data key="d0">25866</data>
    </edge>
    <edge source="CZE" target="CHL">
      <data key="d0">140659</data>
    </edge>
    <edge source="CZE" target="CHN">
      <data key="d0">18268022</data>
    </edge>
    <edge source="CZE" target="COL">
      <data key="d0">248176</data>
    </edge>
    <edge source="CZE" target="HRV">
      <data key="d0">11078439</data>
    </edge>
    <edge source="CZE" target="DNK">
      <data key="d0">6376043</data>
    </edge>
    <edge source="CZE" target="SLV">
      <data key="d0">75891</data>
    </edge>
    <edge source="CZE" target="EST">
      <data key="d0">6584595</data>
    </edge>
    <edge source="CZE" target="FIN">
      <data key="d0">2668002</data>
    </edge>
    <edge source="CZE" target="FRA">
      <data key="d0">35862411</data>
    </edge>
    <edge source="CZE" target="DEU">
      <data key="d0">506146557</data>
    </edge>
    <edge source="CZE" target="GRC">
      <data key="d0">7610419</data>
    </edge>
    <edge source="CZE" target="HKG">
      <data key="d0">8548937</data>
    </edge>
    <edge source="CZE" target="HUN">
      <data key="d0">39938613</data>
    </edge>
    <edge source="CZE" target="IDN">
      <data key="d0">678396</data>
    </edge>
    <edge source="CZE" target="IRL">
      <data key="d0">2072451</data>
    </edge>
    <edge source="CZE" target="ISR">
      <data key="d0">372207</data>
    </edge>
    <edge source="CZE" target="ITA">
      <data key="d0">114547200</data>
    </edge>
    <edge source="CZE" target="JPN">
      <data key="d0">227151</data>
    </edge>
    <edge source="CZE" target="KAZ">
      <data key="d0">474918</data>
    </edge>
    <edge source="CZE" target="JOR">
      <data key="d0">203762</data>
    </edge>
    <edge source="CZE" target="KOR">
      <data key="d0">1298373</data>
    </edge>
    <edge source="CZE" target="LBN">
      <data key="d0">107502</data>
    </edge>
    <edge source="CZE" target="LVA">
      <data key="d0">7615032</data>
    </edge>
    <edge source="CZE" target="LTU">
      <data key="d0">35130979</data>
    </edge>
    <edge source="CZE" target="MYS">
      <data key="d0">549603</data>
    </edge>
    <edge source="CZE" target="MEX">
      <data key="d0">2920256</data>
    </edge>
    <edge source="CZE" target="MDA">
      <data key="d0">4148801</data>
    </edge>
    <edge source="CZE" target="MAR">
      <data key="d0">2184797</data>
    </edge>
    <edge source="CZE" target="NLD">
      <data key="d0">19390665</data>
    </edge>
    <edge source="CZE" target="NZL">
      <data key="d0">50820</data>
    </edge>
    <edge source="CZE" target="NOR">
      <data key="d0">2007493</data>
    </edge>
    <edge source="CZE" target="PAK">
      <data key="d0">223717</data>
    </edge>
    <edge source="CZE" target="POL">
      <data key="d0">277461283</data>
    </edge>
    <edge source="CZE" target="PRT">
      <data key="d0">1957579</data>
    </edge>
    <edge source="CZE" target="ROU">
      <data key="d0">29914934</data>
    </edge>
    <edge source="CZE" target="RUS">
      <data key="d0">28010897</data>
    </edge>
    <edge source="CZE" target="SAU">
      <data key="d0">863772</data>
    </edge>
    <edge source="CZE" target="SRB">
      <data key="d0">27420669</data>
    </edge>
    <edge source="CZE" target="IND">
      <data key="d0">1036951</data>
    </edge>
    <edge source="CZE" target="SGP">
      <data key="d0">83984</data>
    </edge>
    <edge source="CZE" target="SVK">
      <data key="d0">117410746</data>
    </edge>
    <edge source="CZE" target="VNM">
      <data key="d0">214050</data>
    </edge>
    <edge source="CZE" target="SVN">
      <data key="d0">20898085</data>
    </edge>
    <edge source="CZE" target="ZAF">
      <data key="d0">334390</data>
    </edge>
    <edge source="CZE" target="ESP">
      <data key="d0">21287685</data>
    </edge>
    <edge source="CZE" target="SWE">
      <data key="d0">12919778</data>
    </edge>
    <edge source="CZE" target="CHE">
      <data key="d0">23152081</data>
    </edge>
    <edge source="CZE" target="THA">
      <data key="d0">190759</data>
    </edge>
    <edge source="CZE" target="TGO">
      <data key="d0">23110</data>
    </edge>
    <edge source="CZE" target="ARE">
      <data key="d0">192072</data>
    </edge>
    <edge source="CZE" target="TUN">
      <data key="d0">4295676</data>
    </edge>
    <edge source="CZE" target="TUR">
      <data key="d0">28079078</data>
    </edge>
    <edge source="CZE" target="UKR">
      <data key="d0">53702444</data>
    </edge>
    <edge source="CZE" target="MKD">
      <data key="d0">1486878</data>
    </edge>
    <edge source="CZE" target="EGY">
      <data key="d0">3439495</data>
    </edge>
    <edge source="CZE" target="GBR">
      <data key="d0">21455787</data>
    </edge>
    <edge source="CZE" target="TZA">
      <data key="d0">122832</data>
    </edge>
    <edge source="CZE" target="USA">
      <data key="d0">6424810</data>
    </edge>
    <edge source="ECU" target="BRA">
      <data key="d0">495850</data>
    </edge>
    <edge source="ECU" target="CAN">
      <data key="d0">134785</data>
    </edge>
    <edge source="ECU" target="CHL">
      <data key="d0">2106745</data>
    </edge>
    <edge source="ECU" target="CHN">
      <data key="d0">7553171</data>
    </edge>
    <edge source="ECU" target="COL">
      <data key="d0">12245215</data>
    </edge>
    <edge source="ECU" target="CRI">
      <data key="d0">45603</data>
    </edge>
    <edge source="ECU" target="SLV">
      <data key="d0">104503</data>
    </edge>
    <edge source="ECU" target="GTM">
      <data key="d0">1145891</data>
    </edge>
    <edge source="ECU" target="HKG">
      <data key="d0">108475</data>
    </edge>
    <edge source="ECU" target="IDN">
      <data key="d0">42314</data>
    </edge>
    <edge source="ECU" target="PER">
      <data key="d0">2136416</data>
    </edge>
    <edge source="ECU" target="VNM">
      <data key="d0">33446</data>
    </edge>
    <edge source="ECU" target="TUR">
      <data key="d0">86700</data>
    </edge>
    <edge source="ECU" target="GBR">
      <data key="d0">283627</data>
    </edge>
    <edge source="ECU" target="USA">
      <data key="d0">8759517</data>
    </edge>
    <edge source="GTM" target="ARG">
      <data key="d0">20730</data>
    </edge>
    <edge source="GTM" target="AUS">
      <data key="d0">85466</data>
    </edge>
    <edge source="GTM" target="AUT">
      <data key="d0">11998</data>
    </edge>
    <edge source="GTM" target="BEL">
      <data key="d0">19246</data>
    </edge>
    <edge source="GTM" target="CAN">
      <data key="d0">52080</data>
    </edge>
    <edge source="GTM" target="CHN">
      <data key="d0">5160285</data>
    </edge>
    <edge source="GTM" target="COL">
      <data key="d0">509518</data>
    </edge>
    <edge source="GTM" target="CRI">
      <data key="d0">3825976</data>
    </edge>
    <edge source="GTM" target="ECU">
      <data key="d0">3478433</data>
    </edge>
    <edge source="GTM" target="SLV">
      <data key="d0">8026310</data>
    </edge>
    <edge source="GTM" target="DEU">
      <data key="d0">72861</data>
    </edge>
    <edge source="GTM" target="HND">
      <data key="d0">5717736</data>
    </edge>
    <edge source="GTM" target="HKG">
      <data key="d0">542173</data>
    </edge>
    <edge source="GTM" target="ITA">
      <data key="d0">55000</data>
    </edge>
    <edge source="GTM" target="MYS">
      <data key="d0">16555</data>
    </edge>
    <edge source="GTM" target="MEX">
      <data key="d0">1742839</data>
    </edge>
    <edge source="GTM" target="NIC">
      <data key="d0">868980</data>
    </edge>
    <edge source="GTM" target="PAN">
      <data key="d0">203923</data>
    </edge>
    <edge source="GTM" target="PER">
      <data key="d0">24113</data>
    </edge>
    <edge source="GTM" target="PHL">
      <data key="d0">117240</data>
    </edge>
    <edge source="GTM" target="GBR">
      <data key="d0">21050</data>
    </edge>
    <edge source="GTM" target="USA">
      <data key="d0">3255535</data>
    </edge>
    <edge source="HND" target="AUT">
      <data key="d0">41877</data>
    </edge>
    <edge source="HND" target="BEL">
      <data key="d0">44461</data>
    </edge>
    <edge source="HND" target="BRA">
      <data key="d0">12934</data>
    </edge>
    <edge source="HND" target="CHL">
      <data key="d0">512439</data>
    </edge>
    <edge source="HND" target="CHN">
      <data key="d0">343633</data>
    </edge>
    <edge source="HND" target="COL">
      <data key="d0">77037</data>
    </edge>
    <edge source="HND" target="CRI">
      <data key="d0">265528</data>
    </edge>
    <edge source="HND" target="SLV">
      <data key="d0">845896</data>
    </edge>
    <edge source="HND" target="DEU">
      <data key="d0">15033</data>
    </edge>
    <edge source="HND" target="GTM">
      <data key="d0">1682147</data>
    </edge>
    <edge source="HND" target="HKG">
      <data key="d0">135868</data>
    </edge>
    <edge source="HND" target="IDN">
      <data key="d0">12175</data>
    </edge>
    <edge source="HND" target="KOR">
      <data key="d0">11613</data>
    </edge>
    <edge source="HND" target="MYS">
      <data key="d0">43710</data>
    </edge>
    <edge source="HND" target="MEX">
      <data key="d0">24831</data>
    </edge>
    <edge source="HND" target="NIC">
      <data key="d0">194713</data>
    </edge>
    <edge source="HND" target="PER">
      <data key="d0">51760</data>
    </edge>
    <edge source="HND" target="SAU">
      <data key="d0">51637</data>
    </edge>
    <edge source="HND" target="SGP">
      <data key="d0">176358</data>
    </edge>
    <edge source="HND" target="GBR">
      <data key="d0">159428</data>
    </edge>
    <edge source="HND" target="USA">
      <data key="d0">15483061</data>
    </edge>
    <edge source="HKG" target="DZA">
      <data key="d0">164763</data>
    </edge>
    <edge source="HKG" target="AUS">
      <data key="d0">6324808</data>
    </edge>
    <edge source="HKG" target="AUT">
      <data key="d0">94618</data>
    </edge>
    <edge source="HKG" target="BEL">
      <data key="d0">1666328</data>
    </edge>
    <edge source="HKG" target="BRA">
      <data key="d0">1454781</data>
    </edge>
    <edge source="HKG" target="KHM">
      <data key="d0">1930052</data>
    </edge>
    <edge source="HKG" target="CMR">
      <data key="d0">781297</data>
    </edge>
    <edge source="HKG" target="CAN">
      <data key="d0">867398</data>
    </edge>
    <edge source="HKG" target="LKA">
      <data key="d0">1149923</data>
    </edge>
    <edge source="HKG" target="CHN">
      <data key="d0">8293989408</data>
    </edge>
    <edge source="HKG" target="COL">
      <data key="d0">21872</data>
    </edge>
    <edge source="HKG" target="CZE">
      <data key="d0">83850</data>
    </edge>
    <edge source="HKG" target="DNK">
      <data key="d0">11308</data>
    </edge>
    <edge source="HKG" target="ECU">
      <data key="d0">55252</data>
    </edge>
    <edge source="HKG" target="ETH">
      <data key="d0">10327</data>
    </edge>
    <edge source="HKG" target="EST">
      <data key="d0">15869</data>
    </edge>
    <edge source="HKG" target="FIN">
      <data key="d0">72344</data>
    </edge>
    <edge source="HKG" target="FRA">
      <data key="d0">799724</data>
    </edge>
    <edge source="HKG" target="DEU">
      <data key="d0">1448313</data>
    </edge>
    <edge source="HKG" target="GHA">
      <data key="d0">1713598</data>
    </edge>
    <edge source="HKG" target="HUN">
      <data key="d0">52665</data>
    </edge>
    <edge source="HKG" target="IDN">
      <data key="d0">16239821</data>
    </edge>
    <edge source="HKG" target="IRL">
      <data key="d0">236115</data>
    </edge>
    <edge source="HKG" target="ITA">
      <data key="d0">971787</data>
    </edge>
    <edge source="HKG" target="JPN">
      <data key="d0">26513776</data>
    </edge>
    <edge source="HKG" target="KOR">
      <data key="d0">40938763</data>
    </edge>
    <edge source="HKG" target="LBN">
      <data key="d0">251552</data>
    </edge>
    <edge source="HKG" target="LTU">
      <data key="d0">55963</data>
    </edge>
    <edge source="HKG" target="MDG">
      <data key="d0">224179</data>
    </edge>
    <edge source="HKG" target="MYS">
      <data key="d0">19104574</data>
    </edge>
    <edge source="HKG" target="MUS">
      <data key="d0">34882</data>
    </edge>
    <edge source="HKG" target="MEX">
      <data key="d0">1628134</data>
    </edge>
    <edge source="HKG" target="MAR">
      <data key="d0">52719</data>
    </edge>
    <edge source="HKG" target="MOZ">
      <data key="d0">164544</data>
    </edge>
    <edge source="HKG" target="NLD">
      <data key="d0">3237100</data>
    </edge>
    <edge source="HKG" target="NZL">
      <data key="d0">1903441</data>
    </edge>
    <edge source="HKG" target="PAK">
      <data key="d0">963937</data>
    </edge>
    <edge source="HKG" target="PAN">
      <data key="d0">40351</data>
    </edge>
    <edge source="HKG" target="PRY">
      <data key="d0">73913</data>
    </edge>
    <edge source="HKG" target="PHL">
      <data key="d0">23184159</data>
    </edge>
    <edge source="HKG" target="POL">
      <data key="d0">68492</data>
    </edge>
    <edge source="HKG" target="PRT">
      <data key="d0">132840</data>
    </edge>
    <edge source="HKG" target="RUS">
      <data key="d0">3023500</data>
    </edge>
    <edge source="HKG" target="SAU">
      <data key="d0">514427</data>
    </edge>
    <edge source="HKG" target="IND">
      <data key="d0">10696644</data>
    </edge>
    <edge source="HKG" target="SGP">
      <data key="d0">11527828</data>
    </edge>
    <edge source="HKG" target="VNM">
      <data key="d0">89133081</data>
    </edge>
    <edge source="HKG" target="ZAF">
      <data key="d0">3128651</data>
    </edge>
    <edge source="HKG" target="ESP">
      <data key="d0">190420</data>
    </edge>
    <edge source="HKG" target="SWE">
      <data key="d0">142573</data>
    </edge>
    <edge source="HKG" target="CHE">
      <data key="d0">539022</data>
    </edge>
    <edge source="HKG" target="THA">
      <data key="d0">28224682</data>
    </edge>
    <edge source="HKG" target="TGO">
      <data key="d0">110055</data>
    </edge>
    <edge source="HKG" target="ARE">
      <data key="d0">2967391</data>
    </edge>
    <edge source="HKG" target="TUN">
      <data key="d0">42271</data>
    </edge>
    <edge source="HKG" target="TUR">
      <data key="d0">1485916</data>
    </edge>
    <edge source="HKG" target="UKR">
      <data key="d0">322624</data>
    </edge>
    <edge source="HKG" target="EGY">
      <data key="d0">403213</data>
    </edge>
    <edge source="HKG" target="GBR">
      <data key="d0">1176032</data>
    </edge>
    <edge source="HKG" target="TZA">
      <data key="d0">147995</data>
    </edge>
    <edge source="HKG" target="USA">
      <data key="d0">20014760</data>
    </edge>
    <edge source="IRL" target="DZA">
      <data key="d0">178771</data>
    </edge>
    <edge source="IRL" target="ARG">
      <data key="d0">421105</data>
    </edge>
    <edge source="IRL" target="AUS">
      <data key="d0">256644</data>
    </edge>
    <edge source="IRL" target="AUT">
      <data key="d0">656178</data>
    </edge>
    <edge source="IRL" target="BEL">
      <data key="d0">4612781</data>
    </edge>
    <edge source="IRL" target="BOL">
      <data key="d0">120715</data>
    </edge>
    <edge source="IRL" target="BRA">
      <data key="d0">565017</data>
    </edge>
    <edge source="IRL" target="BGR">
      <data key="d0">125880</data>
    </edge>
    <edge source="IRL" target="CMR">
      <data key="d0">63507</data>
    </edge>
    <edge source="IRL" target="CAN">
      <data key="d0">2540147</data>
    </edge>
    <edge source="IRL" target="CHN">
      <data key="d0">10099066</data>
    </edge>
    <edge source="IRL" target="HRV">
      <data key="d0">25210</data>
    </edge>
    <edge source="IRL" target="CZE">
      <data key="d0">11748154</data>
    </edge>
    <edge source="IRL" target="DNK">
      <data key="d0">1926885</data>
    </edge>
    <edge source="IRL" target="ETH">
      <data key="d0">37422</data>
    </edge>
    <edge source="IRL" target="EST">
      <data key="d0">77675</data>
    </edge>
    <edge source="IRL" target="FIN">
      <data key="d0">1249736</data>
    </edge>
    <edge source="IRL" target="FRA">
      <data key="d0">17115685</data>
    </edge>
    <edge source="IRL" target="DEU">
      <data key="d0">20060202</data>
    </edge>
    <edge source="IRL" target="GHA">
      <data key="d0">40965</data>
    </edge>
    <edge source="IRL" target="GRC">
      <data key="d0">363356</data>
    </edge>
    <edge source="IRL" target="HND">
      <data key="d0">12756</data>
    </edge>
    <edge source="IRL" target="HKG">
      <data key="d0">3025295</data>
    </edge>
    <edge source="IRL" target="HUN">
      <data key="d0">2064102</data>
    </edge>
    <edge source="IRL" target="IDN">
      <data key="d0">614741</data>
    </edge>
    <edge source="IRL" target="ISR">
      <data key="d0">2280998</data>
    </edge>
    <edge source="IRL" target="ITA">
      <data key="d0">9772323</data>
    </edge>
    <edge source="IRL" target="JPN">
      <data key="d0">2678479</data>
    </edge>
    <edge source="IRL" target="JOR">
      <data key="d0">1572469</data>
    </edge>
    <edge source="IRL" target="KOR">
      <data key="d0">1056879</data>
    </edge>
    <edge source="IRL" target="LBN">
      <data key="d0">48424</data>
    </edge>
    <edge source="IRL" target="LVA">
      <data key="d0">28652</data>
    </edge>
    <edge source="IRL" target="MYS">
      <data key="d0">1282232</data>
    </edge>
    <edge source="IRL" target="MEX">
      <data key="d0">1314339</data>
    </edge>
    <edge source="IRL" target="MAR">
      <data key="d0">73880</data>
    </edge>
    <edge source="IRL" target="NLD">
      <data key="d0">6260524</data>
    </edge>
    <edge source="IRL" target="NZL">
      <data key="d0">188157</data>
    </edge>
    <edge source="IRL" target="NOR">
      <data key="d0">32135</data>
    </edge>
    <edge source="IRL" target="PAK">
      <data key="d0">468898</data>
    </edge>
    <edge source="IRL" target="PHL">
      <data key="d0">1056905</data>
    </edge>
    <edge source="IRL" target="POL">
      <data key="d0">8852138</data>
    </edge>
    <edge source="IRL" target="PRT">
      <data key="d0">1450047</data>
    </edge>
    <edge source="IRL" target="ROU">
      <data key="d0">1551758</data>
    </edge>
    <edge source="IRL" target="RUS">
      <data key="d0">336162</data>
    </edge>
    <edge source="IRL" target="SAU">
      <data key="d0">1279278</data>
    </edge>
    <edge source="IRL" target="SEN">
      <data key="d0">10842</data>
    </edge>
    <edge source="IRL" target="IND">
      <data key="d0">26090265</data>
    </edge>
    <edge source="IRL" target="SGP">
      <data key="d0">261735</data>
    </edge>
    <edge source="IRL" target="SVK">
      <data key="d0">348077</data>
    </edge>
    <edge source="IRL" target="VNM">
      <data key="d0">415894</data>
    </edge>
    <edge source="IRL" target="SVN">
      <data key="d0">1657979</data>
    </edge>
    <edge source="IRL" target="ZAF">
      <data key="d0">2204949</data>
    </edge>
    <edge source="IRL" target="ESP">
      <data key="d0">9010975</data>
    </edge>
    <edge source="IRL" target="SWE">
      <data key="d0">10697113</data>
    </edge>
    <edge source="IRL" target="CHE">
      <data key="d0">21929762</data>
    </edge>
    <edge source="IRL" target="THA">
      <data key="d0">807984</data>
    </edge>
    <edge source="IRL" target="TGO">
      <data key="d0">88861</data>
    </edge>
    <edge source="IRL" target="ARE">
      <data key="d0">206019</data>
    </edge>
    <edge source="IRL" target="TUN">
      <data key="d0">43161</data>
    </edge>
    <edge source="IRL" target="TUR">
      <data key="d0">1086955</data>
    </edge>
    <edge source="IRL" target="UGA">
      <data key="d0">73624</data>
    </edge>
    <edge source="IRL" target="EGY">
      <data key="d0">2388358</data>
    </edge>
    <edge source="IRL" target="GBR">
      <data key="d0">146937244</data>
    </edge>
    <edge source="IRL" target="TZA">
      <data key="d0">15538</data>
    </edge>
    <edge source="IRL" target="USA">
      <data key="d0">23483063</data>
    </edge>
    <edge source="IRL" target="URY">
      <data key="d0">1294873</data>
    </edge>
    <edge source="JPN" target="DZA">
      <data key="d0">1107337</data>
    </edge>
    <edge source="JPN" target="ARG">
      <data key="d0">26492081</data>
    </edge>
    <edge source="JPN" target="AUS">
      <data key="d0">59306829</data>
    </edge>
    <edge source="JPN" target="AUT">
      <data key="d0">2312679</data>
    </edge>
    <edge source="JPN" target="BEL">
      <data key="d0">200659212</data>
    </edge>
    <edge source="JPN" target="BOL">
      <data key="d0">25344</data>
    </edge>
    <edge source="JPN" target="BRA">
      <data key="d0">87231006</data>
    </edge>
    <edge source="JPN" target="BGR">
      <data key="d0">3236457</data>
    </edge>
    <edge source="JPN" target="BDI">
      <data key="d0">60134</data>
    </edge>
    <edge source="JPN" target="BLR">
      <data key="d0">333228</data>
    </edge>
    <edge source="JPN" target="KHM">
      <data key="d0">212936</data>
    </edge>
    <edge source="JPN" target="CMR">
      <data key="d0">15209</data>
    </edge>
    <edge source="JPN" target="CAN">
      <data key="d0">25377703</data>
    </edge>
    <edge source="JPN" target="LKA">
      <data key="d0">6022112</data>
    </edge>
    <edge source="JPN" target="CHL">
      <data key="d0">5154734</data>
    </edge>
    <edge source="JPN" target="CHN">
      <data key="d0">4388790388</data>
    </edge>
    <edge source="JPN" target="COL">
      <data key="d0">6458382</data>
    </edge>
    <edge source="JPN" target="CRI">
      <data key="d0">508956</data>
    </edge>
    <edge source="JPN" target="HRV">
      <data key="d0">171644</data>
    </edge>
    <edge source="JPN" target="CZE">
      <data key="d0">4787130</data>
    </edge>
    <edge source="JPN" target="DNK">
      <data key="d0">2914429</data>
    </edge>
    <edge source="JPN" target="ECU">
      <data key="d0">1206094</data>
    </edge>
    <edge source="JPN" target="SLV">
      <data key="d0">73463</data>
    </edge>
    <edge source="JPN" target="ETH">
      <data key="d0">355703</data>
    </edge>
    <edge source="JPN" target="EST">
      <data key="d0">1504156</data>
    </edge>
    <edge source="JPN" target="FIN">
      <data key="d0">16040371</data>
    </edge>
    <edge source="JPN" target="FRA">
      <data key="d0">61756500</data>
    </edge>
    <edge source="JPN" target="GEO">
      <data key="d0">300443</data>
    </edge>
    <edge source="JPN" target="DEU">
      <data key="d0">210789633</data>
    </edge>
    <edge source="JPN" target="GHA">
      <data key="d0">14946</data>
    </edge>
    <edge source="JPN" target="GRC">
      <data key="d0">228007</data>
    </edge>
    <edge source="JPN" target="GTM">
      <data key="d0">406003</data>
    </edge>
    <edge source="JPN" target="HKG">
      <data key="d0">1155467772</data>
    </edge>
    <edge source="JPN" target="HUN">
      <data key="d0">11480697</data>
    </edge>
    <edge source="JPN" target="IDN">
      <data key="d0">413123443</data>
    </edge>
    <edge source="JPN" target="IRL">
      <data key="d0">10794334</data>
    </edge>
    <edge source="JPN" target="ISR">
      <data key="d0">37040280</data>
    </edge>
    <edge source="JPN" target="ITA">
      <data key="d0">66795377</data>
    </edge>
    <edge source="JPN" target="CIV">
      <data key="d0">76370</data>
    </edge>
    <edge source="JPN" target="JOR">
      <data key="d0">1289429</data>
    </edge>
    <edge source="JPN" target="KOR">
      <data key="d0">1038243251</data>
    </edge>
    <edge source="JPN" target="LBN">
      <data key="d0">60046</data>
    </edge>
    <edge source="JPN" target="LVA">
      <data key="d0">138946</data>
    </edge>
    <edge source="JPN" target="LTU">
      <data key="d0">1920870</data>
    </edge>
    <edge source="JPN" target="MYS">
      <data key="d0">348196683</data>
    </edge>
    <edge source="JPN" target="MUS">
      <data key="d0">81581</data>
    </edge>
    <edge source="JPN" target="MEX">
      <data key="d0">66697998</data>
    </edge>
    <edge source="JPN" target="MAR">
      <data key="d0">105710</data>
    </edge>
    <edge source="JPN" target="MOZ">
      <data key="d0">79890</data>
    </edge>
    <edge source="JPN" target="OMN">
      <data key="d0">430783</data>
    </edge>
    <edge source="JPN" target="NLD">
      <data key="d0">249656674</data>
    </edge>
    <edge source="JPN" target="NZL">
      <data key="d0">18630015</data>
    </edge>
    <edge source="JPN" target="NOR">
      <data key="d0">695421</data>
    </edge>
    <edge source="JPN" target="PAK">
      <data key="d0">26025531</data>
    </edge>
    <edge source="JPN" target="PAN">
      <data key="d0">1231738</data>
    </edge>
    <edge source="JPN" target="PRY">
      <data key="d0">1777990</data>
    </edge>
    <edge source="JPN" target="PER">
      <data key="d0">5638685</data>
    </edge>
    <edge source="JPN" target="PHL">
      <data key="d0">199025430</data>
    </edge>
    <edge source="JPN" target="POL">
      <data key="d0">60166603</data>
    </edge>
    <edge source="JPN" target="PRT">
      <data key="d0">6435419</data>
    </edge>
    <edge source="JPN" target="ROU">
      <data key="d0">4590104</data>
    </edge>
    <edge source="JPN" target="RUS">
      <data key="d0">19825273</data>
    </edge>
    <edge source="JPN" target="SAU">
      <data key="d0">82380135</data>
    </edge>
    <edge source="JPN" target="SEN">
      <data key="d0">107865</data>
    </edge>
    <edge source="JPN" target="SRB">
      <data key="d0">65671</data>
    </edge>
    <edge source="JPN" target="IND">
      <data key="d0">266366871</data>
    </edge>
    <edge source="JPN" target="SGP">
      <data key="d0">219757794</data>
    </edge>
    <edge source="JPN" target="SVK">
      <data key="d0">209040</data>
    </edge>
    <edge source="JPN" target="VNM">
      <data key="d0">294194107</data>
    </edge>
    <edge source="JPN" target="SVN">
      <data key="d0">4289987</data>
    </edge>
    <edge source="JPN" target="ZAF">
      <data key="d0">26994147</data>
    </edge>
    <edge source="JPN" target="ESP">
      <data key="d0">51801795</data>
    </edge>
    <edge source="JPN" target="SWE">
      <data key="d0">5663628</data>
    </edge>
    <edge source="JPN" target="CHE">
      <data key="d0">16205864</data>
    </edge>
    <edge source="JPN" target="THA">
      <data key="d0">821081628</data>
    </edge>
    <edge source="JPN" target="TGO">
      <data key="d0">25908</data>
    </edge>
    <edge source="JPN" target="ARE">
      <data key="d0">48490697</data>
    </edge>
    <edge source="JPN" target="TUN">
      <data key="d0">226240</data>
    </edge>
    <edge source="JPN" target="TUR">
      <data key="d0">67921029</data>
    </edge>
    <edge source="JPN" target="UKR">
      <data key="d0">1295994</data>
    </edge>
    <edge source="JPN" target="MKD">
      <data key="d0">54133</data>
    </edge>
    <edge source="JPN" target="EGY">
      <data key="d0">12150975</data>
    </edge>
    <edge source="JPN" target="GBR">
      <data key="d0">79722903</data>
    </edge>
    <edge source="JPN" target="TZA">
      <data key="d0">6045089</data>
    </edge>
    <edge source="JPN" target="USA">
      <data key="d0">1103510481</data>
    </edge>
    <edge source="JPN" target="URY">
      <data key="d0">86981</data>
    </edge>
    <edge source="JOR" target="DZA">
      <data key="d0">97441</data>
    </edge>
    <edge source="JOR" target="CHN">
      <data key="d0">222703</data>
    </edge>
    <edge source="JOR" target="ETH">
      <data key="d0">1189152</data>
    </edge>
    <edge source="JOR" target="PSE">
      <data key="d0">4983155</data>
    </edge>
    <edge source="JOR" target="ISR">
      <data key="d0">38812280</data>
    </edge>
    <edge source="JOR" target="ITA">
      <data key="d0">18615</data>
    </edge>
    <edge source="JOR" target="KOR">
      <data key="d0">411800</data>
    </edge>
    <edge source="JOR" target="LBN">
      <data key="d0">366023</data>
    </edge>
    <edge source="JOR" target="MAR">
      <data key="d0">153783</data>
    </edge>
    <edge source="JOR" target="RUS">
      <data key="d0">14979</data>
    </edge>
    <edge source="JOR" target="SAU">
      <data key="d0">2203823</data>
    </edge>
    <edge source="JOR" target="VNM">
      <data key="d0">34879</data>
    </edge>
    <edge source="JOR" target="ARE">
      <data key="d0">2968670</data>
    </edge>
    <edge source="JOR" target="TUR">
      <data key="d0">35855</data>
    </edge>
    <edge source="JOR" target="UKR">
      <data key="d0">81562</data>
    </edge>
    <edge source="JOR" target="EGY">
      <data key="d0">4601297</data>
    </edge>
    <edge source="KOR" target="ALB">
      <data key="d0">1175029</data>
    </edge>
    <edge source="KOR" target="DZA">
      <data key="d0">70776847</data>
    </edge>
    <edge source="KOR" target="AZE">
      <data key="d0">21143229</data>
    </edge>
    <edge source="KOR" target="ARG">
      <data key="d0">94600647</data>
    </edge>
    <edge source="KOR" target="AUS">
      <data key="d0">165242321</data>
    </edge>
    <edge source="KOR" target="AUT">
      <data key="d0">8547027</data>
    </edge>
    <edge source="KOR" target="ARM">
      <data key="d0">1405429</data>
    </edge>
    <edge source="KOR" target="BEL">
      <data key="d0">175287100</data>
    </edge>
    <edge source="KOR" target="BOL">
      <data key="d0">187967</data>
    </edge>
    <edge source="KOR" target="BRA">
      <data key="d0">299783422</data>
    </edge>
    <edge source="KOR" target="BGR">
      <data key="d0">35094903</data>
    </edge>
    <edge source="KOR" target="BLR">
      <data key="d0">1006424</data>
    </edge>
    <edge source="KOR" target="KHM">
      <data key="d0">3080034</data>
    </edge>
    <edge source="KOR" target="CMR">
      <data key="d0">5942408</data>
    </edge>
    <edge source="KOR" target="CAN">
      <data key="d0">76808534</data>
    </edge>
    <edge source="KOR" target="LKA">
      <data key="d0">9471801</data>
    </edge>
    <edge source="KOR" target="CHL">
      <data key="d0">174949624</data>
    </edge>
    <edge source="KOR" target="CHN">
      <data key="d0">7259260632</data>
    </edge>
    <edge source="KOR" target="COL">
      <data key="d0">108934319</data>
    </edge>
    <edge source="KOR" target="CRI">
      <data key="d0">6902158</data>
    </edge>
    <edge source="KOR" target="HRV">
      <data key="d0">11087055</data>
    </edge>
    <edge source="KOR" target="CZE">
      <data key="d0">27288275</data>
    </edge>
    <edge source="KOR" target="BEN">
      <data key="d0">932266</data>
    </edge>
    <edge source="KOR" target="DNK">
      <data key="d0">11777150</data>
    </edge>
    <edge source="KOR" target="ECU">
      <data key="d0">48418802</data>
    </edge>
    <edge source="KOR" target="SLV">
      <data key="d0">5949534</data>
    </edge>
    <edge source="KOR" target="ETH">
      <data key="d0">15932875</data>
    </edge>
    <edge source="KOR" target="EST">
      <data key="d0">2195011</data>
    </edge>
    <edge source="KOR" target="FIN">
      <data key="d0">13434734</data>
    </edge>
    <edge source="KOR" target="FRA">
      <data key="d0">77777843</data>
    </edge>
    <edge source="KOR" target="GEO">
      <data key="d0">8079521</data>
    </edge>
    <edge source="KOR" target="GMB">
      <data key="d0">258778</data>
    </edge>
    <edge source="KOR" target="PSE">
      <data key="d0">221204</data>
    </edge>
    <edge source="KOR" target="DEU">
      <data key="d0">212483392</data>
    </edge>
    <edge source="KOR" target="GHA">
      <data key="d0">32872606</data>
    </edge>
    <edge source="KOR" target="GRC">
      <data key="d0">30581584</data>
    </edge>
    <edge source="KOR" target="GTM">
      <data key="d0">11369966</data>
    </edge>
    <edge source="KOR" target="HND">
      <data key="d0">1119845</data>
    </edge>
    <edge source="KOR" target="HKG">
      <data key="d0">1119713071</data>
    </edge>
    <edge source="KOR" target="HUN">
      <data key="d0">75151962</data>
    </edge>
    <edge source="KOR" target="IDN">
      <data key="d0">629756154</data>
    </edge>
    <edge source="KOR" target="IRL">
      <data key="d0">5984694</data>
    </edge>
    <edge source="KOR" target="ISR">
      <data key="d0">118396052</data>
    </edge>
    <edge source="KOR" target="ITA">
      <data key="d0">290358852</data>
    </edge>
    <edge source="KOR" target="CIV">
      <data key="d0">26753090</data>
    </edge>
    <edge source="KOR" target="JAM">
      <data key="d0">83892</data>
    </edge>
    <edge source="KOR" target="JPN">
      <data key="d0">910602559</data>
    </edge>
    <edge source="KOR" target="KAZ">
      <data key="d0">86047066</data>
    </edge>
    <edge source="KOR" target="JOR">
      <data key="d0">21428933</data>
    </edge>
    <edge source="KOR" target="KGZ">
      <data key="d0">16561018</data>
    </edge>
    <edge source="KOR" target="LBN">
      <data key="d0">9437220</data>
    </edge>
    <edge source="KOR" target="LVA">
      <data key="d0">7053455</data>
    </edge>
    <edge source="KOR" target="LTU">
      <data key="d0">19830969</data>
    </edge>
    <edge source="KOR" target="MDG">
      <data key="d0">4619650</data>
    </edge>
    <edge source="KOR" target="MWI">
      <data key="d0">9105677</data>
    </edge>
    <edge source="KOR" target="MYS">
      <data key="d0">285913854</data>
    </edge>
    <edge source="KOR" target="MRT">
      <data key="d0">1586489</data>
    </edge>
    <edge source="KOR" target="MUS">
      <data key="d0">3131781</data>
    </edge>
    <edge source="KOR" target="MEX">
      <data key="d0">394392421</data>
    </edge>
    <edge source="KOR" target="MAR">
      <data key="d0">20657297</data>
    </edge>
    <edge source="KOR" target="MOZ">
      <data key="d0">14066771</data>
    </edge>
    <edge source="KOR" target="OMN">
      <data key="d0">10760315</data>
    </edge>
    <edge source="KOR" target="NAM">
      <data key="d0">147900</data>
    </edge>
    <edge source="KOR" target="NLD">
      <data key="d0">80402781</data>
    </edge>
    <edge source="KOR" target="NZL">
      <data key="d0">37329305</data>
    </edge>
    <edge source="KOR" target="NIC">
      <data key="d0">1517989</data>
    </edge>
    <edge source="KOR" target="NOR">
      <data key="d0">4101116</data>
    </edge>
    <edge source="KOR" target="PAK">
      <data key="d0">92407855</data>
    </edge>
    <edge source="KOR" target="PAN">
      <data key="d0">1291002</data>
    </edge>
    <edge source="KOR" target="PRY">
      <data key="d0">9486134</data>
    </edge>
    <edge source="KOR" target="PER">
      <data key="d0">137364013</data>
    </edge>
    <edge source="KOR" target="PHL">
      <data key="d0">143824234</data>
    </edge>
    <edge source="KOR" target="POL">
      <data key="d0">107311119</data>
    </edge>
    <edge source="KOR" target="PRT">
      <data key="d0">31142498</data>
    </edge>
    <edge source="KOR" target="ROU">
      <data key="d0">29729866</data>
    </edge>
    <edge source="KOR" target="RUS">
      <data key="d0">596144043</data>
    </edge>
    <edge source="KOR" target="SAU">
      <data key="d0">145930746</data>
    </edge>
    <edge source="KOR" target="SEN">
      <data key="d0">8558012</data>
    </edge>
    <edge source="KOR" target="SRB">
      <data key="d0">1882293</data>
    </edge>
    <edge source="KOR" target="IND">
      <data key="d0">940795694</data>
    </edge>
    <edge source="KOR" target="SGP">
      <data key="d0">132000676</data>
    </edge>
    <edge source="KOR" target="SVK">
      <data key="d0">15675593</data>
    </edge>
    <edge source="KOR" target="VNM">
      <data key="d0">896859075</data>
    </edge>
    <edge source="KOR" target="SVN">
      <data key="d0">31648297</data>
    </edge>
    <edge source="KOR" target="ZAF">
      <data key="d0">67666754</data>
    </edge>
    <edge source="KOR" target="ZWE">
      <data key="d0">12490565</data>
    </edge>
    <edge source="KOR" target="ESP">
      <data key="d0">112492765</data>
    </edge>
    <edge source="KOR" target="SWE">
      <data key="d0">16241885</data>
    </edge>
    <edge source="KOR" target="CHE">
      <data key="d0">4036782</data>
    </edge>
    <edge source="KOR" target="THA">
      <data key="d0">440259905</data>
    </edge>
    <edge source="KOR" target="TGO">
      <data key="d0">8401585</data>
    </edge>
    <edge source="KOR" target="ARE">
      <data key="d0">100728298</data>
    </edge>
    <edge source="KOR" target="TUN">
      <data key="d0">38088656</data>
    </edge>
    <edge source="KOR" target="TUR">
      <data key="d0">431214479</data>
    </edge>
    <edge source="KOR" target="UGA">
      <data key="d0">399136</data>
    </edge>
    <edge source="KOR" target="UKR">
      <data key="d0">50692529</data>
    </edge>
    <edge source="KOR" target="MKD">
      <data key="d0">294653</data>
    </edge>
    <edge source="KOR" target="EGY">
      <data key="d0">174588970</data>
    </edge>
    <edge source="KOR" target="GBR">
      <data key="d0">81563655</data>
    </edge>
    <edge source="KOR" target="TZA">
      <data key="d0">22280589</data>
    </edge>
    <edge source="KOR" target="USA">
      <data key="d0">633581761</data>
    </edge>
    <edge source="KOR" target="BFA">
      <data key="d0">144780</data>
    </edge>
    <edge source="KOR" target="URY">
      <data key="d0">39001192</data>
    </edge>
    <edge source="LVA" target="AZE">
      <data key="d0">377281</data>
    </edge>
    <edge source="LVA" target="AUT">
      <data key="d0">31604</data>
    </edge>
    <edge source="LVA" target="BEL">
      <data key="d0">210985</data>
    </edge>
    <edge source="LVA" target="BLR">
      <data key="d0">10077047</data>
    </edge>
    <edge source="LVA" target="CHN">
      <data key="d0">955787</data>
    </edge>
    <edge source="LVA" target="CZE">
      <data key="d0">2236050</data>
    </edge>
    <edge source="LVA" target="DNK">
      <data key="d0">8302764</data>
    </edge>
    <edge source="LVA" target="EST">
      <data key="d0">3706912</data>
    </edge>
    <edge source="LVA" target="FIN">
      <data key="d0">2353109</data>
    </edge>
    <edge source="LVA" target="FRA">
      <data key="d0">1008628</data>
    </edge>
    <edge source="LVA" target="DEU">
      <data key="d0">707923</data>
    </edge>
    <edge source="LVA" target="HKG">
      <data key="d0">305281</data>
    </edge>
    <edge source="LVA" target="ITA">
      <data key="d0">2501487</data>
    </edge>
    <edge source="LVA" target="KAZ">
      <data key="d0">201945</data>
    </edge>
    <edge source="LVA" target="LTU">
      <data key="d0">12320804</data>
    </edge>
    <edge source="LVA" target="MYS">
      <data key="d0">261461</data>
    </edge>
    <edge source="LVA" target="MDA">
      <data key="d0">51715</data>
    </edge>
    <edge source="LVA" target="NLD">
      <data key="d0">2958490</data>
    </edge>
    <edge source="LVA" target="NOR">
      <data key="d0">13588</data>
    </edge>
    <edge source="LVA" target="POL">
      <data key="d0">3833685</data>
    </edge>
    <edge source="LVA" target="ROU">
      <data key="d0">1574926</data>
    </edge>
    <edge source="LVA" target="RUS">
      <data key="d0">8363981</data>
    </edge>
    <edge source="LVA" target="IND">
      <data key="d0">58534</data>
    </edge>
    <edge source="LVA" target="SVK">
      <data key="d0">882930</data>
    </edge>
    <edge source="LVA" target="SVN">
      <data key="d0">21116</data>
    </edge>
    <edge source="LVA" target="SWE">
      <data key="d0">599226</data>
    </edge>
    <edge source="LVA" target="UKR">
      <data key="d0">347214</data>
    </edge>
    <edge source="LVA" target="GBR">
      <data key="d0">17917</data>
    </edge>
    <edge source="MEX" target="DZA">
      <data key="d0">44885</data>
    </edge>
    <edge source="MEX" target="ARG">
      <data key="d0">21391594</data>
    </edge>
    <edge source="MEX" target="AUS">
      <data key="d0">11982312</data>
    </edge>
    <edge source="MEX" target="AUT">
      <data key="d0">20466</data>
    </edge>
    <edge source="MEX" target="BEL">
      <data key="d0">95866302</data>
    </edge>
    <edge source="MEX" target="BOL">
      <data key="d0">22822067</data>
    </edge>
    <edge source="MEX" target="BRA">
      <data key="d0">91559043</data>
    </edge>
    <edge source="MEX" target="BGR">
      <data key="d0">579600</data>
    </edge>
    <edge source="MEX" target="CAN">
      <data key="d0">33262068</data>
    </edge>
    <edge source="MEX" target="CHL">
      <data key="d0">65372822</data>
    </edge>
    <edge source="MEX" target="CHN">
      <data key="d0">114574696</data>
    </edge>
    <edge source="MEX" target="COL">
      <data key="d0">191031876</data>
    </edge>
    <edge source="MEX" target="CRI">
      <data key="d0">43027634</data>
    </edge>
    <edge source="MEX" target="CZE">
      <data key="d0">5572932</data>
    </edge>
    <edge source="MEX" target="ECU">
      <data key="d0">23498445</data>
    </edge>
    <edge source="MEX" target="SLV">
      <data key="d0">23076872</data>
    </edge>
    <edge source="MEX" target="FRA">
      <data key="d0">10122293</data>
    </edge>
    <edge source="MEX" target="DEU">
      <data key="d0">24635683</data>
    </edge>
    <edge source="MEX" target="GHA">
      <data key="d0">33068</data>
    </edge>
    <edge source="MEX" target="GRC">
      <data key="d0">223373</data>
    </edge>
    <edge source="MEX" target="GTM">
      <data key="d0">76561809</data>
    </edge>
    <edge source="MEX" target="HND">
      <data key="d0">34933091</data>
    </edge>
    <edge source="MEX" target="HKG">
      <data key="d0">47739823</data>
    </edge>
    <edge source="MEX" target="HUN">
      <data key="d0">1303091</data>
    </edge>
    <edge source="MEX" target="IDN">
      <data key="d0">32971198</data>
    </edge>
    <edge source="MEX" target="IRL">
      <data key="d0">2196917</data>
    </edge>
    <edge source="MEX" target="ISR">
      <data key="d0">538301</data>
    </edge>
    <edge source="MEX" target="ITA">
      <data key="d0">57117769</data>
    </edge>
    <edge source="MEX" target="JAM">
      <data key="d0">4882577</data>
    </edge>
    <edge source="MEX" target="JPN">
      <data key="d0">48171416</data>
    </edge>
    <edge source="MEX" target="KOR">
      <data key="d0">6407425</data>
    </edge>
    <edge source="MEX" target="LTU">
      <data key="d0">4779165</data>
    </edge>
    <edge source="MEX" target="MYS">
      <data key="d0">2370231</data>
    </edge>
    <edge source="MEX" target="MAR">
      <data key="d0">84949</data>
    </edge>
    <edge source="MEX" target="NLD">
      <data key="d0">19606056</data>
    </edge>
    <edge source="MEX" target="NZL">
      <data key="d0">488508</data>
    </edge>
    <edge source="MEX" target="NIC">
      <data key="d0">8304654</data>
    </edge>
    <edge source="MEX" target="PAK">
      <data key="d0">42075</data>
    </edge>
    <edge source="MEX" target="PAN">
      <data key="d0">11632177</data>
    </edge>
    <edge source="MEX" target="PRY">
      <data key="d0">4876021</data>
    </edge>
    <edge source="MEX" target="PER">
      <data key="d0">50858075</data>
    </edge>
    <edge source="MEX" target="PHL">
      <data key="d0">934926</data>
    </edge>
    <edge source="MEX" target="POL">
      <data key="d0">3376162</data>
    </edge>
    <edge source="MEX" target="PRT">
      <data key="d0">10908665</data>
    </edge>
    <edge source="MEX" target="ROU">
      <data key="d0">1647972</data>
    </edge>
    <edge source="MEX" target="SAU">
      <data key="d0">326312</data>
    </edge>
    <edge source="MEX" target="IND">
      <data key="d0">38326116</data>
    </edge>
    <edge source="MEX" target="SGP">
      <data key="d0">1877276</data>
    </edge>
    <edge source="MEX" target="SVK">
      <data key="d0">169205</data>
    </edge>
    <edge source="MEX" target="VNM">
      <data key="d0">761364</data>
    </edge>
    <edge source="MEX" target="SVN">
      <data key="d0">157127</data>
    </edge>
    <edge source="MEX" target="ZAF">
      <data key="d0">319114</data>
    </edge>
    <edge source="MEX" target="ESP">
      <data key="d0">28327894</data>
    </edge>
    <edge source="MEX" target="CHE">
      <data key="d0">44199240</data>
    </edge>
    <edge source="MEX" target="THA">
      <data key="d0">3923763</data>
    </edge>
    <edge source="MEX" target="ARE">
      <data key="d0">2770331</data>
    </edge>
    <edge source="MEX" target="TUN">
      <data key="d0">36214</data>
    </edge>
    <edge source="MEX" target="TUR">
      <data key="d0">41951746</data>
    </edge>
    <edge source="MEX" target="EGY">
      <data key="d0">76550</data>
    </edge>
    <edge source="MEX" target="GBR">
      <data key="d0">36515921</data>
    </edge>
    <edge source="MEX" target="USA">
      <data key="d0">1109671093</data>
    </edge>
    <edge source="MEX" target="URY">
      <data key="d0">12988137</data>
    </edge>
    <edge source="OMN" target="DZA">
      <data key="d0">14376948</data>
    </edge>
    <edge source="OMN" target="AZE">
      <data key="d0">38941</data>
    </edge>
    <edge source="OMN" target="ARG">
      <data key="d0">32382</data>
    </edge>
    <edge source="OMN" target="BEL">
      <data key="d0">17400838</data>
    </edge>
    <edge source="OMN" target="BGR">
      <data key="d0">3310205</data>
    </edge>
    <edge source="OMN" target="CAN">
      <data key="d0">224031</data>
    </edge>
    <edge source="OMN" target="LKA">
      <data key="d0">11092119</data>
    </edge>
    <edge source="OMN" target="CHN">
      <data key="d0">86872044</data>
    </edge>
    <edge source="OMN" target="COL">
      <data key="d0">170096</data>
    </edge>
    <edge source="OMN" target="DNK">
      <data key="d0">123930</data>
    </edge>
    <edge source="OMN" target="ECU">
      <data key="d0">32668</data>
    </edge>
    <edge source="OMN" target="FIN">
      <data key="d0">533199</data>
    </edge>
    <edge source="OMN" target="FRA">
      <data key="d0">153191</data>
    </edge>
    <edge source="OMN" target="DEU">
      <data key="d0">2864715</data>
    </edge>
    <edge source="OMN" target="GRC">
      <data key="d0">2131500</data>
    </edge>
    <edge source="OMN" target="GTM">
      <data key="d0">28637</data>
    </edge>
    <edge source="OMN" target="HKG">
      <data key="d0">123204</data>
    </edge>
    <edge source="OMN" target="IDN">
      <data key="d0">3701102</data>
    </edge>
    <edge source="OMN" target="IRL">
      <data key="d0">818005</data>
    </edge>
    <edge source="OMN" target="ITA">
      <data key="d0">24595873</data>
    </edge>
    <edge source="OMN" target="CIV">
      <data key="d0">131571</data>
    </edge>
    <edge source="OMN" target="JOR">
      <data key="d0">62632</data>
    </edge>
    <edge source="OMN" target="KOR">
      <data key="d0">76388</data>
    </edge>
    <edge source="OMN" target="LBN">
      <data key="d0">160861</data>
    </edge>
    <edge source="OMN" target="MDG">
      <data key="d0">619225</data>
    </edge>
    <edge source="OMN" target="MYS">
      <data key="d0">128114</data>
    </edge>
    <edge source="OMN" target="MAR">
      <data key="d0">2914460</data>
    </edge>
    <edge source="OMN" target="NLD">
      <data key="d0">744530</data>
    </edge>
    <edge source="OMN" target="PAK">
      <data key="d0">42823648</data>
    </edge>
    <edge source="OMN" target="PER">
      <data key="d0">94697</data>
    </edge>
    <edge source="OMN" target="PHL">
      <data key="d0">19290864</data>
    </edge>
    <edge source="OMN" target="POL">
      <data key="d0">751222</data>
    </edge>
    <edge source="OMN" target="ROU">
      <data key="d0">6061037</data>
    </edge>
    <edge source="OMN" target="SAU">
      <data key="d0">573563</data>
    </edge>
    <edge source="OMN" target="IND">
      <data key="d0">21105936</data>
    </edge>
    <edge source="OMN" target="VNM">
      <data key="d0">18320344</data>
    </edge>
    <edge source="OMN" target="SVN">
      <data key="d0">355358</data>
    </edge>
    <edge source="OMN" target="ZAF">
      <data key="d0">153391</data>
    </edge>
    <edge source="OMN" target="ESP">
      <data key="d0">4782455</data>
    </edge>
    <edge source="OMN" target="SWE">
      <data key="d0">35020</data>
    </edge>
    <edge source="OMN" target="ARE">
      <data key="d0">77117574</data>
    </edge>
    <edge source="OMN" target="TUN">
      <data key="d0">36367</data>
    </edge>
    <edge source="OMN" target="TUR">
      <data key="d0">17897496</data>
    </edge>
    <edge source="OMN" target="EGY">
      <data key="d0">5751828</data>
    </edge>
    <edge source="OMN" target="GBR">
      <data key="d0">3420665</data>
    </edge>
    <edge source="OMN" target="TZA">
      <data key="d0">469886</data>
    </edge>
    <edge source="OMN" target="USA">
      <data key="d0">8659240</data>
    </edge>
    <edge source="OMN" target="URY">
      <data key="d0">65217</data>
    </edge>
    <edge source="NLD" target="ALB">
      <data key="d0">587580</data>
    </edge>
    <edge source="NLD" target="DZA">
      <data key="d0">30483812</data>
    </edge>
    <edge source="NLD" target="AZE">
      <data key="d0">4900197</data>
    </edge>
    <edge source="NLD" target="ARG">
      <data key="d0">16057436</data>
    </edge>
    <edge source="NLD" target="AUS">
      <data key="d0">24320338</data>
    </edge>
    <edge source="NLD" target="AUT">
      <data key="d0">319729533</data>
    </edge>
    <edge source="NLD" target="ARM">
      <data key="d0">43243</data>
    </edge>
    <edge source="NLD" target="BEL">
      <data key="d0">1892233154</data>
    </edge>
    <edge source="NLD" target="BOL">
      <data key="d0">59088</data>
    </edge>
    <edge source="NLD" target="BRA">
      <data key="d0">97854918</data>
    </edge>
    <edge source="NLD" target="BGR">
      <data key="d0">22345803</data>
    </edge>
    <edge source="NLD" target="BDI">
      <data key="d0">137320</data>
    </edge>
    <edge source="NLD" target="BLR">
      <data key="d0">10779917</data>
    </edge>
    <edge source="NLD" target="KHM">
      <data key="d0">22516</data>
    </edge>
    <edge source="NLD" target="CMR">
      <data key="d0">2634546</data>
    </edge>
    <edge source="NLD" target="CAN">
      <data key="d0">18268943</data>
    </edge>
    <edge source="NLD" target="CAF">
      <data key="d0">68947</data>
    </edge>
    <edge source="NLD" target="LKA">
      <data key="d0">964292</data>
    </edge>
    <edge source="NLD" target="CHL">
      <data key="d0">12181643</data>
    </edge>
    <edge source="NLD" target="CHN">
      <data key="d0">565753968</data>
    </edge>
    <edge source="NLD" target="COL">
      <data key="d0">12376307</data>
    </edge>
    <edge source="NLD" target="CRI">
      <data key="d0">127718</data>
    </edge>
    <edge source="NLD" target="HRV">
      <data key="d0">17622088</data>
    </edge>
    <edge source="NLD" target="CZE">
      <data key="d0">240141927</data>
    </edge>
    <edge source="NLD" target="BEN">
      <data key="d0">531264</data>
    </edge>
    <edge source="NLD" target="DNK">
      <data key="d0">183267221</data>
    </edge>
    <edge source="NLD" target="ECU">
      <data key="d0">1058492</data>
    </edge>
    <edge source="NLD" target="SLV">
      <data key="d0">372306</data>
    </edge>
    <edge source="NLD" target="ETH">
      <data key="d0">3410107</data>
    </edge>
    <edge source="NLD" target="EST">
      <data key="d0">29305159</data>
    </edge>
    <edge source="NLD" target="FIN">
      <data key="d0">187571321</data>
    </edge>
    <edge source="NLD" target="FRA">
      <data key="d0">1388796407</data>
    </edge>
    <edge source="NLD" target="GEO">
      <data key="d0">283054</data>
    </edge>
    <edge source="NLD" target="GMB">
      <data key="d0">580150</data>
    </edge>
    <edge source="NLD" target="PSE">
      <data key="d0">2421162</data>
    </edge>
    <edge source="NLD" target="DEU">
      <data key="d0">3861397987</data>
    </edge>
    <edge source="NLD" target="GHA">
      <data key="d0">20561567</data>
    </edge>
    <edge source="NLD" target="GRC">
      <data key="d0">62154805</data>
    </edge>
    <edge source="NLD" target="GTM">
      <data key="d0">209727</data>
    </edge>
    <edge source="NLD" target="HND">
      <data key="d0">205244</data>
    </edge>
    <edge source="NLD" target="HKG">
      <data key="d0">61996681</data>
    </edge>
    <edge source="NLD" target="HUN">
      <data key="d0">145985402</data>
    </edge>
    <edge source="NLD" target="IDN">
      <data key="d0">16110877</data>
    </edge>
    <edge source="NLD" target="IRL">
      <data key="d0">161729926</data>
    </edge>
    <edge source="NLD" target="ISR">
      <data key="d0">69453819</data>
    </edge>
    <edge source="NLD" target="ITA">
      <data key="d0">1246094896</data>
    </edge>
    <edge source="NLD" target="CIV">
      <data key="d0">3812576</data>
    </edge>
    <edge source="NLD" target="JAM">
      <data key="d0">217204</data>
    </edge>
    <edge source="NLD" target="JPN">
      <data key="d0">73160731</data>
    </edge>
    <edge source="NLD" target="KAZ">
      <data key="d0">6554742</data>
    </edge>
    <edge source="NLD" target="JOR">
      <data key="d0">13262433</data>
    </edge>
    <edge source="NLD" target="KOR">
      <data key="d0">58999039</data>
    </edge>
    <edge source="NLD" target="KGZ">
      <data key="d0">465348</data>
    </edge>
    <edge source="NLD" target="LBN">
      <data key="d0">14997666</data>
    </edge>
    <edge source="NLD" target="LVA">
      <data key="d0">18784709</data>
    </edge>
    <edge source="NLD" target="LTU">
      <data key="d0">32947898</data>
    </edge>
    <edge source="NLD" target="MDG">
      <data key="d0">221445</data>
    </edge>
    <edge source="NLD" target="MWI">
      <data key="d0">483623</data>
    </edge>
    <edge source="NLD" target="MYS">
      <data key="d0">15866488</data>
    </edge>
    <edge source="NLD" target="MRT">
      <data key="d0">2237808</data>
    </edge>
    <edge source="NLD" target="MUS">
      <data key="d0">295796</data>
    </edge>
    <edge source="NLD" target="MEX">
      <data key="d0">24249995</data>
    </edge>
    <edge source="NLD" target="MDA">
      <data key="d0">1607481</data>
    </edge>
    <edge source="NLD" target="MAR">
      <data key="d0">32268313</data>
    </edge>
    <edge source="NLD" target="MOZ">
      <data key="d0">1910688</data>
    </edge>
    <edge source="NLD" target="OMN">
      <data key="d0">8577382</data>
    </edge>
    <edge source="NLD" target="NAM">
      <data key="d0">362548</data>
    </edge>
    <edge source="NLD" target="NZL">
      <data key="d0">7345439</data>
    </edge>
    <edge source="NLD" target="NIC">
      <data key="d0">63147</data>
    </edge>
    <edge source="NLD" target="NER">
      <data key="d0">1036959</data>
    </edge>
    <edge source="NLD" target="NOR">
      <data key="d0">91516904</data>
    </edge>
    <edge source="NLD" target="PAK">
      <data key="d0">10745884</data>
    </edge>
    <edge source="NLD" target="PAN">
      <data key="d0">166406</data>
    </edge>
    <edge source="NLD" target="PRY">
      <data key="d0">86587</data>
    </edge>
    <edge source="NLD" target="PER">
      <data key="d0">2464011</data>
    </edge>
    <edge source="NLD" target="PHL">
      <data key="d0">5048389</data>
    </edge>
    <edge source="NLD" target="POL">
      <data key="d0">502688616</data>
    </edge>
    <edge source="NLD" target="PRT">
      <data key="d0">207300874</data>
    </edge>
    <edge source="NLD" target="ROU">
      <data key="d0">85027567</data>
    </edge>
    <edge source="NLD" target="RUS">
      <data key="d0">328984308</data>
    </edge>
    <edge source="NLD" target="SAU">
      <data key="d0">111263339</data>
    </edge>
    <edge source="NLD" target="SEN">
      <data key="d0">5021948</data>
    </edge>
    <edge source="NLD" target="SRB">
      <data key="d0">18145174</data>
    </edge>
    <edge source="NLD" target="IND">
      <data key="d0">204999025</data>
    </edge>
    <edge source="NLD" target="SGP">
      <data key="d0">79601747</data>
    </edge>
    <edge source="NLD" target="SVK">
      <data key="d0">72612130</data>
    </edge>
    <edge source="NLD" target="VNM">
      <data key="d0">6775294</data>
    </edge>
    <edge source="NLD" target="SVN">
      <data key="d0">57292751</data>
    </edge>
    <edge source="NLD" target="ZAF">
      <data key="d0">71734401</data>
    </edge>
    <edge source="NLD" target="ZWE">
      <data key="d0">15823</data>
    </edge>
    <edge source="NLD" target="ESP">
      <data key="d0">547485656</data>
    </edge>
    <edge source="NLD" target="SWE">
      <data key="d0">318964076</data>
    </edge>
    <edge source="NLD" target="CHE">
      <data key="d0">207492613</data>
    </edge>
    <edge source="NLD" target="THA">
      <data key="d0">53359382</data>
    </edge>
    <edge source="NLD" target="TGO">
      <data key="d0">81919</data>
    </edge>
    <edge source="NLD" target="ARE">
      <data key="d0">100356716</data>
    </edge>
    <edge source="NLD" target="TUN">
      <data key="d0">15941684</data>
    </edge>
    <edge source="NLD" target="TUR">
      <data key="d0">470156168</data>
    </edge>
    <edge source="NLD" target="UGA">
      <data key="d0">2840898</data>
    </edge>
    <edge source="NLD" target="UKR">
      <data key="d0">65563007</data>
    </edge>
    <edge source="NLD" target="MKD">
      <data key="d0">1562770</data>
    </edge>
    <edge source="NLD" target="EGY">
      <data key="d0">61062163</data>
    </edge>
    <edge source="NLD" target="GBR">
      <data key="d0">1267442990</data>
    </edge>
    <edge source="NLD" target="TZA">
      <data key="d0">6738387</data>
    </edge>
    <edge source="NLD" target="USA">
      <data key="d0">286668019</data>
    </edge>
    <edge source="NLD" target="BFA">
      <data key="d0">2530544</data>
    </edge>
    <edge source="NLD" target="URY">
      <data key="d0">2159833</data>
    </edge>
    <edge source="NZL" target="AUS">
      <data key="d0">11161111</data>
    </edge>
    <edge source="NZL" target="BEL">
      <data key="d0">34554</data>
    </edge>
    <edge source="NZL" target="BRA">
      <data key="d0">128072</data>
    </edge>
    <edge source="NZL" target="CAN">
      <data key="d0">12633</data>
    </edge>
    <edge source="NZL" target="LKA">
      <data key="d0">120945</data>
    </edge>
    <edge source="NZL" target="CHN">
      <data key="d0">7231045</data>
    </edge>
    <edge source="NZL" target="HKG">
      <data key="d0">9549214</data>
    </edge>
    <edge source="NZL" target="IDN">
      <data key="d0">789824</data>
    </edge>
    <edge source="NZL" target="ISR">
      <data key="d0">147856</data>
    </edge>
    <edge source="NZL" target="ITA">
      <data key="d0">24675</data>
    </edge>
    <edge source="NZL" target="JPN">
      <data key="d0">21835</data>
    </edge>
    <edge source="NZL" target="KOR">
      <data key="d0">333459</data>
    </edge>
    <edge source="NZL" target="MYS">
      <data key="d0">1200093</data>
    </edge>
    <edge source="NZL" target="PAK">
      <data key="d0">18674</data>
    </edge>
    <edge source="NZL" target="PHL">
      <data key="d0">2806448</data>
    </edge>
    <edge source="NZL" target="IND">
      <data key="d0">1138786</data>
    </edge>
    <edge source="NZL" target="SGP">
      <data key="d0">375748</data>
    </edge>
    <edge source="NZL" target="VNM">
      <data key="d0">343704</data>
    </edge>
    <edge source="NZL" target="THA">
      <data key="d0">2118618</data>
    </edge>
    <edge source="NZL" target="ARE">
      <data key="d0">39680</data>
    </edge>
    <edge source="NZL" target="USA">
      <data key="d0">2641523</data>
    </edge>
    <edge source="PAN" target="ARG">
      <data key="d0">34740</data>
    </edge>
    <edge source="PAN" target="BOL">
      <data key="d0">26486</data>
    </edge>
    <edge source="PAN" target="BRA">
      <data key="d0">207218</data>
    </edge>
    <edge source="PAN" target="CHL">
      <data key="d0">264422</data>
    </edge>
    <edge source="PAN" target="COL">
      <data key="d0">5301833</data>
    </edge>
    <edge source="PAN" target="CRI">
      <data key="d0">348229</data>
    </edge>
    <edge source="PAN" target="ECU">
      <data key="d0">869310</data>
    </edge>
    <edge source="PAN" target="SLV">
      <data key="d0">137419</data>
    </edge>
    <edge source="PAN" target="GTM">
      <data key="d0">450170</data>
    </edge>
    <edge source="PAN" target="HND">
      <data key="d0">414349</data>
    </edge>
    <edge source="PAN" target="JAM">
      <data key="d0">64680</data>
    </edge>
    <edge source="PAN" target="MEX">
      <data key="d0">13064</data>
    </edge>
    <edge source="PAN" target="NIC">
      <data key="d0">145767</data>
    </edge>
    <edge source="PAN" target="PER">
      <data key="d0">673137</data>
    </edge>
    <edge source="PAN" target="USA">
      <data key="d0">24354</data>
    </edge>
    <edge source="PAN" target="URY">
      <data key="d0">133796</data>
    </edge>
    <edge source="PRY" target="ARG">
      <data key="d0">66428</data>
    </edge>
    <edge source="PRY" target="BOL">
      <data key="d0">99798</data>
    </edge>
    <edge source="PRY" target="BRA">
      <data key="d0">10193593</data>
    </edge>
    <edge source="PRY" target="CHL">
      <data key="d0">2226450</data>
    </edge>
    <edge source="PRY" target="CHN">
      <data key="d0">372714</data>
    </edge>
    <edge source="PRY" target="USA">
      <data key="d0">14950</data>
    </edge>
    <edge source="PRY" target="URY">
      <data key="d0">2101093</data>
    </edge>
    <edge source="PER" target="ARG">
      <data key="d0">548150</data>
    </edge>
    <edge source="PER" target="BEL">
      <data key="d0">63028</data>
    </edge>
    <edge source="PER" target="BOL">
      <data key="d0">3536211</data>
    </edge>
    <edge source="PER" target="BRA">
      <data key="d0">319289</data>
    </edge>
    <edge source="PER" target="CAN">
      <data key="d0">147927</data>
    </edge>
    <edge source="PER" target="CHL">
      <data key="d0">9081675</data>
    </edge>
    <edge source="PER" target="CHN">
      <data key="d0">22522640</data>
    </edge>
    <edge source="PER" target="COL">
      <data key="d0">7842874</data>
    </edge>
    <edge source="PER" target="CRI">
      <data key="d0">65174</data>
    </edge>
    <edge source="PER" target="ECU">
      <data key="d0">13004861</data>
    </edge>
    <edge source="PER" target="SLV">
      <data key="d0">34255</data>
    </edge>
    <edge source="PER" target="FRA">
      <data key="d0">39372</data>
    </edge>
    <edge source="PER" target="GTM">
      <data key="d0">12273</data>
    </edge>
    <edge source="PER" target="HND">
      <data key="d0">419123</data>
    </edge>
    <edge source="PER" target="HKG">
      <data key="d0">434547</data>
    </edge>
    <edge source="PER" target="IRL">
      <data key="d0">1267467</data>
    </edge>
    <edge source="PER" target="MEX">
      <data key="d0">70405</data>
    </edge>
    <edge source="PER" target="PAN">
      <data key="d0">89892</data>
    </edge>
    <edge source="PER" target="PHL">
      <data key="d0">31766</data>
    </edge>
    <edge source="PER" target="GBR">
      <data key="d0">962445</data>
    </edge>
    <edge source="PER" target="USA">
      <data key="d0">6776435</data>
    </edge>
    <edge source="PER" target="URY">
      <data key="d0">15893</data>
    </edge>
    <edge source="PHL" target="AUS">
      <data key="d0">751078</data>
    </edge>
    <edge source="PHL" target="AUT">
      <data key="d0">720723</data>
    </edge>
    <edge source="PHL" target="BEL">
      <data key="d0">3172019</data>
    </edge>
    <edge source="PHL" target="BRA">
      <data key="d0">991470</data>
    </edge>
    <edge source="PHL" target="LKA">
      <data key="d0">469065</data>
    </edge>
    <edge source="PHL" target="CHN">
      <data key="d0">77613425</data>
    </edge>
    <edge source="PHL" target="FRA">
      <data key="d0">8281583</data>
    </edge>
    <edge source="PHL" target="DEU">
      <data key="d0">268812</data>
    </edge>
    <edge source="PHL" target="HKG">
      <data key="d0">27303923</data>
    </edge>
    <edge source="PHL" target="IDN">
      <data key="d0">5805923</data>
    </edge>
    <edge source="PHL" target="IRL">
      <data key="d0">12906</data>
    </edge>
    <edge source="PHL" target="ISR">
      <data key="d0">1830777</data>
    </edge>
    <edge source="PHL" target="ITA">
      <data key="d0">172898</data>
    </edge>
    <edge source="PHL" target="JPN">
      <data key="d0">10593649</data>
    </edge>
    <edge source="PHL" target="KOR">
      <data key="d0">5524530</data>
    </edge>
    <edge source="PHL" target="MYS">
      <data key="d0">6340752</data>
    </edge>
    <edge source="PHL" target="MEX">
      <data key="d0">14405328</data>
    </edge>
    <edge source="PHL" target="NLD">
      <data key="d0">296482</data>
    </edge>
    <edge source="PHL" target="NZL">
      <data key="d0">264761</data>
    </edge>
    <edge source="PHL" target="PAK">
      <data key="d0">281286</data>
    </edge>
    <edge source="PHL" target="POL">
      <data key="d0">1329785</data>
    </edge>
    <edge source="PHL" target="SAU">
      <data key="d0">18717</data>
    </edge>
    <edge source="PHL" target="IND">
      <data key="d0">58216</data>
    </edge>
    <edge source="PHL" target="SGP">
      <data key="d0">2019424</data>
    </edge>
    <edge source="PHL" target="VNM">
      <data key="d0">15066289</data>
    </edge>
    <edge source="PHL" target="SVN">
      <data key="d0">767639</data>
    </edge>
    <edge source="PHL" target="ZAF">
      <data key="d0">1084603</data>
    </edge>
    <edge source="PHL" target="ESP">
      <data key="d0">1288515</data>
    </edge>
    <edge source="PHL" target="THA">
      <data key="d0">8361849</data>
    </edge>
    <edge source="PHL" target="TUR">
      <data key="d0">22321</data>
    </edge>
    <edge source="PHL" target="GBR">
      <data key="d0">33170</data>
    </edge>
    <edge source="PHL" target="TZA">
      <data key="d0">617584</data>
    </edge>
    <edge source="PHL" target="USA">
      <data key="d0">40963042</data>
    </edge>
    <edge source="POL" target="DZA">
      <data key="d0">57865</data>
    </edge>
    <edge source="POL" target="AZE">
      <data key="d0">362267</data>
    </edge>
    <edge source="POL" target="ARG">
      <data key="d0">21781</data>
    </edge>
    <edge source="POL" target="AUS">
      <data key="d0">586704</data>
    </edge>
    <edge source="POL" target="AUT">
      <data key="d0">69443230</data>
    </edge>
    <edge source="POL" target="ARM">
      <data key="d0">70801</data>
    </edge>
    <edge source="POL" target="BEL">
      <data key="d0">67585591</data>
    </edge>
    <edge source="POL" target="BRA">
      <data key="d0">2780366</data>
    </edge>
    <edge source="POL" target="BGR">
      <data key="d0">10689262</data>
    </edge>
    <edge source="POL" target="BLR">
      <data key="d0">77199758</data>
    </edge>
    <edge source="POL" target="CMR">
      <data key="d0">20536</data>
    </edge>
    <edge source="POL" target="CAN">
      <data key="d0">917603</data>
    </edge>
    <edge source="POL" target="LKA">
      <data key="d0">12881</data>
    </edge>
    <edge source="POL" target="CHN">
      <data key="d0">14376026</data>
    </edge>
    <edge source="POL" target="HRV">
      <data key="d0">4715263</data>
    </edge>
    <edge source="POL" target="CZE">
      <data key="d0">127840860</data>
    </edge>
    <edge source="POL" target="DNK">
      <data key="d0">7843678</data>
    </edge>
    <edge source="POL" target="EST">
      <data key="d0">15671056</data>
    </edge>
    <edge source="POL" target="FIN">
      <data key="d0">18429804</data>
    </edge>
    <edge source="POL" target="FRA">
      <data key="d0">97258282</data>
    </edge>
    <edge source="POL" target="GEO">
      <data key="d0">41744</data>
    </edge>
    <edge source="POL" target="DEU">
      <data key="d0">664141806</data>
    </edge>
    <edge source="POL" target="GRC">
      <data key="d0">2337805</data>
    </edge>
    <edge source="POL" target="HKG">
      <data key="d0">17252415</data>
    </edge>
    <edge source="POL" target="HUN">
      <data key="d0">55979351</data>
    </edge>
    <edge source="POL" target="IDN">
      <data key="d0">39084</data>
    </edge>
    <edge source="POL" target="IRL">
      <data key="d0">1289592</data>
    </edge>
    <edge source="POL" target="ISR">
      <data key="d0">780789</data>
    </edge>
    <edge source="POL" target="ITA">
      <data key="d0">160879784</data>
    </edge>
    <edge source="POL" target="JPN">
      <data key="d0">501170</data>
    </edge>
    <edge source="POL" target="KAZ">
      <data key="d0">7084046</data>
    </edge>
    <edge source="POL" target="JOR">
      <data key="d0">187999</data>
    </edge>
    <edge source="POL" target="KOR">
      <data key="d0">8554218</data>
    </edge>
    <edge source="POL" target="LVA">
      <data key="d0">12283400</data>
    </edge>
    <edge source="POL" target="LTU">
      <data key="d0">57056271</data>
    </edge>
    <edge source="POL" target="MYS">
      <data key="d0">266689</data>
    </edge>
    <edge source="POL" target="MEX">
      <data key="d0">2725255</data>
    </edge>
    <edge source="POL" target="MDA">
      <data key="d0">1140137</data>
    </edge>
    <edge source="POL" target="MAR">
      <data key="d0">941129</data>
    </edge>
    <edge source="POL" target="OMN">
      <data key="d0">42713</data>
    </edge>
    <edge source="POL" target="NLD">
      <data key="d0">43235547</data>
    </edge>
    <edge source="POL" target="NZL">
      <data key="d0">174634</data>
    </edge>
    <edge source="POL" target="NOR">
      <data key="d0">3088889</data>
    </edge>
    <edge source="POL" target="PAK">
      <data key="d0">142186</data>
    </edge>
    <edge source="POL" target="PRT">
      <data key="d0">7881599</data>
    </edge>
    <edge source="POL" target="ROU">
      <data key="d0">46359880</data>
    </edge>
    <edge source="POL" target="RUS">
      <data key="d0">80524878</data>
    </edge>
    <edge source="POL" target="SAU">
      <data key="d0">333254</data>
    </edge>
    <edge source="POL" target="SRB">
      <data key="d0">8423448</data>
    </edge>
    <edge source="POL" target="IND">
      <data key="d0">1939616</data>
    </edge>
    <edge source="POL" target="SVK">
      <data key="d0">72142229</data>
    </edge>
    <edge source="POL" target="VNM">
      <data key="d0">49524</data>
    </edge>
    <edge source="POL" target="SVN">
      <data key="d0">13769184</data>
    </edge>
    <edge source="POL" target="ZAF">
      <data key="d0">2906757</data>
    </edge>
    <edge source="POL" target="ESP">
      <data key="d0">31082649</data>
    </edge>
    <edge source="POL" target="SWE">
      <data key="d0">34262302</data>
    </edge>
    <edge source="POL" target="CHE">
      <data key="d0">30798928</data>
    </edge>
    <edge source="POL" target="THA">
      <data key="d0">61247</data>
    </edge>
    <edge source="POL" target="ARE">
      <data key="d0">289580</data>
    </edge>
    <edge source="POL" target="TUN">
      <data key="d0">540258</data>
    </edge>
    <edge source="POL" target="TUR">
      <data key="d0">49295627</data>
    </edge>
    <edge source="POL" target="UKR">
      <data key="d0">119707600</data>
    </edge>
    <edge source="POL" target="MKD">
      <data key="d0">24226</data>
    </edge>
    <edge source="POL" target="EGY">
      <data key="d0">197625</data>
    </edge>
    <edge source="POL" target="GBR">
      <data key="d0">32916498</data>
    </edge>
    <edge source="POL" target="TZA">
      <data key="d0">19539</data>
    </edge>
    <edge source="POL" target="USA">
      <data key="d0">6650865</data>
    </edge>
    <edge source="PRT" target="DZA">
      <data key="d0">8275798</data>
    </edge>
    <edge source="PRT" target="ARG">
      <data key="d0">232316</data>
    </edge>
    <edge source="PRT" target="AUS">
      <data key="d0">16941</data>
    </edge>
    <edge source="PRT" target="AUT">
      <data key="d0">1831329</data>
    </edge>
    <edge source="PRT" target="BEL">
      <data key="d0">13003194</data>
    </edge>
    <edge source="PRT" target="BRA">
      <data key="d0">8147280</data>
    </edge>
    <edge source="PRT" target="BGR">
      <data key="d0">100077</data>
    </edge>
    <edge source="PRT" target="CMR">
      <data key="d0">255670</data>
    </edge>
    <edge source="PRT" target="CAN">
      <data key="d0">133571</data>
    </edge>
    <edge source="PRT" target="LKA">
      <data key="d0">74064</data>
    </edge>
    <edge source="PRT" target="CHL">
      <data key="d0">733902</data>
    </edge>
    <edge source="PRT" target="CHN">
      <data key="d0">11806255</data>
    </edge>
    <edge source="PRT" target="COL">
      <data key="d0">530880</data>
    </edge>
    <edge source="PRT" target="CZE">
      <data key="d0">429705</data>
    </edge>
    <edge source="PRT" target="BEN">
      <data key="d0">90231</data>
    </edge>
    <edge source="PRT" target="DNK">
      <data key="d0">703794</data>
    </edge>
    <edge source="PRT" target="ECU">
      <data key="d0">48369</data>
    </edge>
    <edge source="PRT" target="ETH">
      <data key="d0">283589</data>
    </edge>
    <edge source="PRT" target="EST">
      <data key="d0">184026</data>
    </edge>
    <edge source="PRT" target="FIN">
      <data key="d0">117280</data>
    </edge>
    <edge source="PRT" target="FRA">
      <data key="d0">42553450</data>
    </edge>
    <edge source="PRT" target="DEU">
      <data key="d0">26205149</data>
    </edge>
    <edge source="PRT" target="GHA">
      <data key="d0">380743</data>
    </edge>
    <edge source="PRT" target="GRC">
      <data key="d0">11523604</data>
    </edge>
    <edge source="PRT" target="HKG">
      <data key="d0">4700007</data>
    </edge>
    <edge source="PRT" target="HUN">
      <data key="d0">1834454</data>
    </edge>
    <edge source="PRT" target="IDN">
      <data key="d0">216937</data>
    </edge>
    <edge source="PRT" target="IRL">
      <data key="d0">671423</data>
    </edge>
    <edge source="PRT" target="ISR">
      <data key="d0">3543868</data>
    </edge>
    <edge source="PRT" target="ITA">
      <data key="d0">37501213</data>
    </edge>
    <edge source="PRT" target="CIV">
      <data key="d0">111655</data>
    </edge>
    <edge source="PRT" target="JOR">
      <data key="d0">95652</data>
    </edge>
    <edge source="PRT" target="KOR">
      <data key="d0">1151619</data>
    </edge>
    <edge source="PRT" target="LBN">
      <data key="d0">1366713</data>
    </edge>
    <edge source="PRT" target="LTU">
      <data key="d0">166578</data>
    </edge>
    <edge source="PRT" target="MYS">
      <data key="d0">91211</data>
    </edge>
    <edge source="PRT" target="MRT">
      <data key="d0">58886</data>
    </edge>
    <edge source="PRT" target="MEX">
      <data key="d0">1849512</data>
    </edge>
    <edge source="PRT" target="MAR">
      <data key="d0">24860871</data>
    </edge>
    <edge source="PRT" target="MOZ">
      <data key="d0">2219628</data>
    </edge>
    <edge source="PRT" target="NLD">
      <data key="d0">199018913</data>
    </edge>
    <edge source="PRT" target="NOR">
      <data key="d0">305044</data>
    </edge>
    <edge source="PRT" target="PAK">
      <data key="d0">23669</data>
    </edge>
    <edge source="PRT" target="PRY">
      <data key="d0">36156</data>
    </edge>
    <edge source="PRT" target="PER">
      <data key="d0">162749</data>
    </edge>
    <edge source="PRT" target="PHL">
      <data key="d0">18263</data>
    </edge>
    <edge source="PRT" target="POL">
      <data key="d0">1440209</data>
    </edge>
    <edge source="PRT" target="ROU">
      <data key="d0">2916590</data>
    </edge>
    <edge source="PRT" target="RUS">
      <data key="d0">237006</data>
    </edge>
    <edge source="PRT" target="SAU">
      <data key="d0">264959</data>
    </edge>
    <edge source="PRT" target="SEN">
      <data key="d0">696342</data>
    </edge>
    <edge source="PRT" target="IND">
      <data key="d0">5137518</data>
    </edge>
    <edge source="PRT" target="SGP">
      <data key="d0">58134</data>
    </edge>
    <edge source="PRT" target="SVK">
      <data key="d0">158446</data>
    </edge>
    <edge source="PRT" target="VNM">
      <data key="d0">28661</data>
    </edge>
    <edge source="PRT" target="SVN">
      <data key="d0">291353</data>
    </edge>
    <edge source="PRT" target="ZAF">
      <data key="d0">5452858</data>
    </edge>
    <edge source="PRT" target="ESP">
      <data key="d0">429088379</data>
    </edge>
    <edge source="PRT" target="SWE">
      <data key="d0">2905605</data>
    </edge>
    <edge source="PRT" target="CHE">
      <data key="d0">2742016</data>
    </edge>
    <edge source="PRT" target="ARE">
      <data key="d0">49609</data>
    </edge>
    <edge source="PRT" target="TUN">
      <data key="d0">4866498</data>
    </edge>
    <edge source="PRT" target="TUR">
      <data key="d0">55386848</data>
    </edge>
    <edge source="PRT" target="EGY">
      <data key="d0">3041582</data>
    </edge>
    <edge source="PRT" target="GBR">
      <data key="d0">8563428</data>
    </edge>
    <edge source="PRT" target="USA">
      <data key="d0">2853406</data>
    </edge>
    <edge source="PRT" target="URY">
      <data key="d0">55836</data>
    </edge>
    <edge source="ROU" target="ALB">
      <data key="d0">196199</data>
    </edge>
    <edge source="ROU" target="DZA">
      <data key="d0">1564590</data>
    </edge>
    <edge source="ROU" target="ARG">
      <data key="d0">126554</data>
    </edge>
    <edge source="ROU" target="AUS">
      <data key="d0">56126</data>
    </edge>
    <edge source="ROU" target="AUT">
      <data key="d0">15182245</data>
    </edge>
    <edge source="ROU" target="ARM">
      <data key="d0">91183</data>
    </edge>
    <edge source="ROU" target="BEL">
      <data key="d0">3798237</data>
    </edge>
    <edge source="ROU" target="BRA">
      <data key="d0">1482879</data>
    </edge>
    <edge source="ROU" target="BGR">
      <data key="d0">53497867</data>
    </edge>
    <edge source="ROU" target="BLR">
      <data key="d0">366294</data>
    </edge>
    <edge source="ROU" target="CMR">
      <data key="d0">104401</data>
    </edge>
    <edge source="ROU" target="CAN">
      <data key="d0">90364</data>
    </edge>
    <edge source="ROU" target="CHL">
      <data key="d0">288459</data>
    </edge>
    <edge source="ROU" target="CHN">
      <data key="d0">5767611</data>
    </edge>
    <edge source="ROU" target="COL">
      <data key="d0">77167</data>
    </edge>
    <edge source="ROU" target="HRV">
      <data key="d0">2259914</data>
    </edge>
    <edge source="ROU" target="CZE">
      <data key="d0">12499871</data>
    </edge>
    <edge source="ROU" target="DNK">
      <data key="d0">154841</data>
    </edge>
    <edge source="ROU" target="EST">
      <data key="d0">1762586</data>
    </edge>
    <edge source="ROU" target="FIN">
      <data key="d0">1689070</data>
    </edge>
    <edge source="ROU" target="FRA">
      <data key="d0">19173676</data>
    </edge>
    <edge source="ROU" target="GEO">
      <data key="d0">606521</data>
    </edge>
    <edge source="ROU" target="PSE">
      <data key="d0">52249</data>
    </edge>
    <edge source="ROU" target="DEU">
      <data key="d0">23966514</data>
    </edge>
    <edge source="ROU" target="GRC">
      <data key="d0">16460091</data>
    </edge>
    <edge source="ROU" target="HKG">
      <data key="d0">5690597</data>
    </edge>
    <edge source="ROU" target="HUN">
      <data key="d0">25338894</data>
    </edge>
    <edge source="ROU" target="IDN">
      <data key="d0">12276</data>
    </edge>
    <edge source="ROU" target="IRL">
      <data key="d0">345855</data>
    </edge>
    <edge source="ROU" target="ISR">
      <data key="d0">780958</data>
    </edge>
    <edge source="ROU" target="ITA">
      <data key="d0">34278401</data>
    </edge>
    <edge source="ROU" target="JPN">
      <data key="d0">494251</data>
    </edge>
    <edge source="ROU" target="KAZ">
      <data key="d0">58983</data>
    </edge>
    <edge source="ROU" target="JOR">
      <data key="d0">28688</data>
    </edge>
    <edge source="ROU" target="KOR">
      <data key="d0">2391817</data>
    </edge>
    <edge source="ROU" target="LBN">
      <data key="d0">170489</data>
    </edge>
    <edge source="ROU" target="LVA">
      <data key="d0">155990</data>
    </edge>
    <edge source="ROU" target="LTU">
      <data key="d0">6891656</data>
    </edge>
    <edge source="ROU" target="MYS">
      <data key="d0">174660</data>
    </edge>
    <edge source="ROU" target="MEX">
      <data key="d0">91587</data>
    </edge>
    <edge source="ROU" target="MDA">
      <data key="d0">9792527</data>
    </edge>
    <edge source="ROU" target="MAR">
      <data key="d0">253916</data>
    </edge>
    <edge source="ROU" target="NLD">
      <data key="d0">7942575</data>
    </edge>
    <edge source="ROU" target="NOR">
      <data key="d0">63585</data>
    </edge>
    <edge source="ROU" target="PAK">
      <data key="d0">15861</data>
    </edge>
    <edge source="ROU" target="PAN">
      <data key="d0">108188</data>
    </edge>
    <edge source="ROU" target="POL">
      <data key="d0">36048412</data>
    </edge>
    <edge source="ROU" target="PRT">
      <data key="d0">983475</data>
    </edge>
    <edge source="ROU" target="RUS">
      <data key="d0">4989435</data>
    </edge>
    <edge source="ROU" target="SAU">
      <data key="d0">1626422</data>
    </edge>
    <edge source="ROU" target="SRB">
      <data key="d0">28256314</data>
    </edge>
    <edge source="ROU" target="IND">
      <data key="d0">1869540</data>
    </edge>
    <edge source="ROU" target="SGP">
      <data key="d0">18091</data>
    </edge>
    <edge source="ROU" target="SVK">
      <data key="d0">3930122</data>
    </edge>
    <edge source="ROU" target="VNM">
      <data key="d0">68700</data>
    </edge>
    <edge source="ROU" target="SVN">
      <data key="d0">2223398</data>
    </edge>
    <edge source="ROU" target="ZAF">
      <data key="d0">942543</data>
    </edge>
    <edge source="ROU" target="ESP">
      <data key="d0">8581511</data>
    </edge>
    <edge source="ROU" target="SWE">
      <data key="d0">617588</data>
    </edge>
    <edge source="ROU" target="CHE">
      <data key="d0">306690</data>
    </edge>
    <edge source="ROU" target="THA">
      <data key="d0">21398</data>
    </edge>
    <edge source="ROU" target="ARE">
      <data key="d0">415390</data>
    </edge>
    <edge source="ROU" target="TUN">
      <data key="d0">285069</data>
    </edge>
    <edge source="ROU" target="TUR">
      <data key="d0">34744994</data>
    </edge>
    <edge source="ROU" target="UGA">
      <data key="d0">66272</data>
    </edge>
    <edge source="ROU" target="UKR">
      <data key="d0">38393475</data>
    </edge>
    <edge source="ROU" target="MKD">
      <data key="d0">4883963</data>
    </edge>
    <edge source="ROU" target="EGY">
      <data key="d0">433082</data>
    </edge>
    <edge source="ROU" target="GBR">
      <data key="d0">20035540</data>
    </edge>
    <edge source="ROU" target="USA">
      <data key="d0">7416095</data>
    </edge>
    <edge source="ROU" target="URY">
      <data key="d0">54245</data>
    </edge>
    <edge source="RUS" target="AZE">
      <data key="d0">2134013</data>
    </edge>
    <edge source="RUS" target="ARG">
      <data key="d0">158676</data>
    </edge>
    <edge source="RUS" target="AUS">
      <data key="d0">95634</data>
    </edge>
    <edge source="RUS" target="AUT">
      <data key="d0">2679356</data>
    </edge>
    <edge source="RUS" target="ARM">
      <data key="d0">163571</data>
    </edge>
    <edge source="RUS" target="BEL">
      <data key="d0">4143705</data>
    </edge>
    <edge source="RUS" target="BRA">
      <data key="d0">632047</data>
    </edge>
    <edge source="RUS" target="BGR">
      <data key="d0">3440645</data>
    </edge>
    <edge source="RUS" target="BLR">
      <data key="d0">182660018</data>
    </edge>
    <edge source="RUS" target="CAN">
      <data key="d0">4623757</data>
    </edge>
    <edge source="RUS" target="CHN">
      <data key="d0">224023390</data>
    </edge>
    <edge source="RUS" target="COL">
      <data key="d0">17187</data>
    </edge>
    <edge source="RUS" target="HRV">
      <data key="d0">16074</data>
    </edge>
    <edge source="RUS" target="CZE">
      <data key="d0">4089534</data>
    </edge>
    <edge source="RUS" target="EST">
      <data key="d0">6338942</data>
    </edge>
    <edge source="RUS" target="FIN">
      <data key="d0">5093486</data>
    </edge>
    <edge source="RUS" target="FRA">
      <data key="d0">820499</data>
    </edge>
    <edge source="RUS" target="GEO">
      <data key="d0">124977</data>
    </edge>
    <edge source="RUS" target="DEU">
      <data key="d0">86496666</data>
    </edge>
    <edge source="RUS" target="GRC">
      <data key="d0">193690</data>
    </edge>
    <edge source="RUS" target="HKG">
      <data key="d0">905721</data>
    </edge>
    <edge source="RUS" target="HUN">
      <data key="d0">199821</data>
    </edge>
    <edge source="RUS" target="IDN">
      <data key="d0">654820</data>
    </edge>
    <edge source="RUS" target="ISR">
      <data key="d0">5735225</data>
    </edge>
    <edge source="RUS" target="ITA">
      <data key="d0">43319378</data>
    </edge>
    <edge source="RUS" target="JPN">
      <data key="d0">80718</data>
    </edge>
    <edge source="RUS" target="KAZ">
      <data key="d0">207806534</data>
    </edge>
    <edge source="RUS" target="KOR">
      <data key="d0">14732602</data>
    </edge>
    <edge source="RUS" target="KGZ">
      <data key="d0">4113782</data>
    </edge>
    <edge source="RUS" target="LVA">
      <data key="d0">10995962</data>
    </edge>
    <edge source="RUS" target="LTU">
      <data key="d0">27991303</data>
    </edge>
    <edge source="RUS" target="MYS">
      <data key="d0">256851</data>
    </edge>
    <edge source="RUS" target="MEX">
      <data key="d0">37391</data>
    </edge>
    <edge source="RUS" target="MDA">
      <data key="d0">1536138</data>
    </edge>
    <edge source="RUS" target="NLD">
      <data key="d0">10580939</data>
    </edge>
    <edge source="RUS" target="POL">
      <data key="d0">22911164</data>
    </edge>
    <edge source="RUS" target="PRT">
      <data key="d0">54256</data>
    </edge>
    <edge source="RUS" target="ROU">
      <data key="d0">2266167</data>
    </edge>
    <edge source="RUS" target="SRB">
      <data key="d0">6948972</data>
    </edge>
    <edge source="RUS" target="IND">
      <data key="d0">22975640</data>
    </edge>
    <edge source="RUS" target="SVK">
      <data key="d0">3034218</data>
    </edge>
    <edge source="RUS" target="VNM">
      <data key="d0">1730649</data>
    </edge>
    <edge source="RUS" target="SVN">
      <data key="d0">2607823</data>
    </edge>
    <edge source="RUS" target="ESP">
      <data key="d0">1567866</data>
    </edge>
    <edge source="RUS" target="SWE">
      <data key="d0">136608</data>
    </edge>
    <edge source="RUS" target="CHE">
      <data key="d0">3810582</data>
    </edge>
    <edge source="RUS" target="THA">
      <data key="d0">124130</data>
    </edge>
    <edge source="RUS" target="ARE">
      <data key="d0">334087</data>
    </edge>
    <edge source="RUS" target="TUR">
      <data key="d0">48203824</data>
    </edge>
    <edge source="RUS" target="UKR">
      <data key="d0">220487355</data>
    </edge>
    <edge source="RUS" target="MKD">
      <data key="d0">18372</data>
    </edge>
    <edge source="RUS" target="EGY">
      <data key="d0">41709</data>
    </edge>
    <edge source="RUS" target="GBR">
      <data key="d0">5254533</data>
    </edge>
    <edge source="RUS" target="USA">
      <data key="d0">16153270</data>
    </edge>
    <edge source="RUS" target="URY">
      <data key="d0">194200</data>
    </edge>
    <edge source="SAU" target="DZA">
      <data key="d0">251413914</data>
    </edge>
    <edge source="SAU" target="AZE">
      <data key="d0">4769073</data>
    </edge>
    <edge source="SAU" target="ARG">
      <data key="d0">3979472</data>
    </edge>
    <edge source="SAU" target="AUS">
      <data key="d0">4049338</data>
    </edge>
    <edge source="SAU" target="AUT">
      <data key="d0">422134</data>
    </edge>
    <edge source="SAU" target="BEL">
      <data key="d0">887990710</data>
    </edge>
    <edge source="SAU" target="BRA">
      <data key="d0">71189156</data>
    </edge>
    <edge source="SAU" target="BGR">
      <data key="d0">11660815</data>
    </edge>
    <edge source="SAU" target="CMR">
      <data key="d0">5490674</data>
    </edge>
    <edge source="SAU" target="CAN">
      <data key="d0">1000801</data>
    </edge>
    <edge source="SAU" target="LKA">
      <data key="d0">46430991</data>
    </edge>
    <edge source="SAU" target="CHL">
      <data key="d0">37941381</data>
    </edge>
    <edge source="SAU" target="CHN">
      <data key="d0">1737157638</data>
    </edge>
    <edge source="SAU" target="COL">
      <data key="d0">34202443</data>
    </edge>
    <edge source="SAU" target="CRI">
      <data key="d0">3555738</data>
    </edge>
    <edge source="SAU" target="HRV">
      <data key="d0">426134</data>
    </edge>
    <edge source="SAU" target="BEN">
      <data key="d0">775468</data>
    </edge>
    <edge source="SAU" target="DNK">
      <data key="d0">341600</data>
    </edge>
    <edge source="SAU" target="ECU">
      <data key="d0">13141616</data>
    </edge>
    <edge source="SAU" target="SLV">
      <data key="d0">649601</data>
    </edge>
    <edge source="SAU" target="ETH">
      <data key="d0">30796572</data>
    </edge>
    <edge source="SAU" target="EST">
      <data key="d0">936268</data>
    </edge>
    <edge source="SAU" target="FIN">
      <data key="d0">2488003</data>
    </edge>
    <edge source="SAU" target="FRA">
      <data key="d0">21197360</data>
    </edge>
    <edge source="SAU" target="GEO">
      <data key="d0">13752817</data>
    </edge>
    <edge source="SAU" target="GMB">
      <data key="d0">342134</data>
    </edge>
    <edge source="SAU" target="DEU">
      <data key="d0">28175769</data>
    </edge>
    <edge source="SAU" target="GHA">
      <data key="d0">59337941</data>
    </edge>
    <edge source="SAU" target="GRC">
      <data key="d0">64524081</data>
    </edge>
    <edge source="SAU" target="GTM">
      <data key="d0">17695755</data>
    </edge>
    <edge source="SAU" target="HND">
      <data key="d0">174134</data>
    </edge>
    <edge source="SAU" target="HKG">
      <data key="d0">112608407</data>
    </edge>
    <edge source="SAU" target="HUN">
      <data key="d0">141067</data>
    </edge>
    <edge source="SAU" target="IDN">
      <data key="d0">60068608</data>
    </edge>
    <edge source="SAU" target="IRL">
      <data key="d0">192800</data>
    </edge>
    <edge source="SAU" target="ITA">
      <data key="d0">433176541</data>
    </edge>
    <edge source="SAU" target="CIV">
      <data key="d0">17736822</data>
    </edge>
    <edge source="SAU" target="JPN">
      <data key="d0">23100829</data>
    </edge>
    <edge source="SAU" target="KAZ">
      <data key="d0">4320272</data>
    </edge>
    <edge source="SAU" target="JOR">
      <data key="d0">368008460</data>
    </edge>
    <edge source="SAU" target="KOR">
      <data key="d0">25533099</data>
    </edge>
    <edge source="SAU" target="LBN">
      <data key="d0">102541728</data>
    </edge>
    <edge source="SAU" target="LVA">
      <data key="d0">1731469</data>
    </edge>
    <edge source="SAU" target="LTU">
      <data key="d0">5192273</data>
    </edge>
    <edge source="SAU" target="MDG">
      <data key="d0">2177869</data>
    </edge>
    <edge source="SAU" target="MWI">
      <data key="d0">861334</data>
    </edge>
    <edge source="SAU" target="MYS">
      <data key="d0">452398699</data>
    </edge>
    <edge source="SAU" target="MRT">
      <data key="d0">1396002</data>
    </edge>
    <edge source="SAU" target="MUS">
      <data key="d0">685601</data>
    </edge>
    <edge source="SAU" target="MEX">
      <data key="d0">29536837</data>
    </edge>
    <edge source="SAU" target="MAR">
      <data key="d0">261996327</data>
    </edge>
    <edge source="SAU" target="MOZ">
      <data key="d0">10818147</data>
    </edge>
    <edge source="SAU" target="OMN">
      <data key="d0">105569465</data>
    </edge>
    <edge source="SAU" target="NAM">
      <data key="d0">6333075</data>
    </edge>
    <edge source="SAU" target="NLD">
      <data key="d0">102879862</data>
    </edge>
    <edge source="SAU" target="NZL">
      <data key="d0">10244813</data>
    </edge>
    <edge source="SAU" target="NIC">
      <data key="d0">3014404</data>
    </edge>
    <edge source="SAU" target="NER">
      <data key="d0">271467</data>
    </edge>
    <edge source="SAU" target="NOR">
      <data key="d0">82400</data>
    </edge>
    <edge source="SAU" target="PAK">
      <data key="d0">344230030</data>
    </edge>
    <edge source="SAU" target="PAN">
      <data key="d0">540534</data>
    </edge>
    <edge source="SAU" target="PRY">
      <data key="d0">1371468</data>
    </edge>
    <edge source="SAU" target="PER">
      <data key="d0">70530221</data>
    </edge>
    <edge source="SAU" target="PHL">
      <data key="d0">47505393</data>
    </edge>
    <edge source="SAU" target="POL">
      <data key="d0">382745812</data>
    </edge>
    <edge source="SAU" target="PRT">
      <data key="d0">39720583</data>
    </edge>
    <edge source="SAU" target="ROU">
      <data key="d0">3265071</data>
    </edge>
    <edge source="SAU" target="RUS">
      <data key="d0">10454413</data>
    </edge>
    <edge source="SAU" target="SEN">
      <data key="d0">9568012</data>
    </edge>
    <edge source="SAU" target="IND">
      <data key="d0">599497549</data>
    </edge>
    <edge source="SAU" target="SGP">
      <data key="d0">2434221443</data>
    </edge>
    <edge source="SAU" target="VNM">
      <data key="d0">416210387</data>
    </edge>
    <edge source="SAU" target="SVN">
      <data key="d0">9117078</data>
    </edge>
    <edge source="SAU" target="ZAF">
      <data key="d0">110998272</data>
    </edge>
    <edge source="SAU" target="ZWE">
      <data key="d0">117867</data>
    </edge>
    <edge source="SAU" target="ESP">
      <data key="d0">249900846</data>
    </edge>
    <edge source="SAU" target="SWE">
      <data key="d0">55251536</data>
    </edge>
    <edge source="SAU" target="CHE">
      <data key="d0">2282670</data>
    </edge>
    <edge source="SAU" target="THA">
      <data key="d0">42393120</data>
    </edge>
    <edge source="SAU" target="TGO">
      <data key="d0">12566149</data>
    </edge>
    <edge source="SAU" target="ARE">
      <data key="d0">540139342</data>
    </edge>
    <edge source="SAU" target="TUN">
      <data key="d0">90608380</data>
    </edge>
    <edge source="SAU" target="TUR">
      <data key="d0">1221632727</data>
    </edge>
    <edge source="SAU" target="UGA">
      <data key="d0">20852026</data>
    </edge>
    <edge source="SAU" target="UKR">
      <data key="d0">31926707</data>
    </edge>
    <edge source="SAU" target="EGY">
      <data key="d0">615719970</data>
    </edge>
    <edge source="SAU" target="GBR">
      <data key="d0">205765857</data>
    </edge>
    <edge source="SAU" target="TZA">
      <data key="d0">73423825</data>
    </edge>
    <edge source="SAU" target="USA">
      <data key="d0">16361354</data>
    </edge>
    <edge source="SAU" target="URY">
      <data key="d0">1901602</data>
    </edge>
    <edge source="IND" target="ALB">
      <data key="d0">235793</data>
    </edge>
    <edge source="IND" target="DZA">
      <data key="d0">1459155</data>
    </edge>
    <edge source="IND" target="ARG">
      <data key="d0">4462661</data>
    </edge>
    <edge source="IND" target="AUS">
      <data key="d0">6554908</data>
    </edge>
    <edge source="IND" target="AUT">
      <data key="d0">1385910</data>
    </edge>
    <edge source="IND" target="ARM">
      <data key="d0">1280186</data>
    </edge>
    <edge source="IND" target="BEL">
      <data key="d0">18375025</data>
    </edge>
    <edge source="IND" target="BOL">
      <data key="d0">36843</data>
    </edge>
    <edge source="IND" target="BWA">
      <data key="d0">158170</data>
    </edge>
    <edge source="IND" target="BRA">
      <data key="d0">41682143</data>
    </edge>
    <edge source="IND" target="BGR">
      <data key="d0">4954608</data>
    </edge>
    <edge source="IND" target="BLR">
      <data key="d0">19365</data>
    </edge>
    <edge source="IND" target="KHM">
      <data key="d0">688047</data>
    </edge>
    <edge source="IND" target="CMR">
      <data key="d0">1192364</data>
    </edge>
    <edge source="IND" target="CAN">
      <data key="d0">3376067</data>
    </edge>
    <edge source="IND" target="LKA">
      <data key="d0">31777533</data>
    </edge>
    <edge source="IND" target="CHL">
      <data key="d0">3315643</data>
    </edge>
    <edge source="IND" target="CHN">
      <data key="d0">510033090</data>
    </edge>
    <edge source="IND" target="COL">
      <data key="d0">9397074</data>
    </edge>
    <edge source="IND" target="CRI">
      <data key="d0">1366169</data>
    </edge>
    <edge source="IND" target="HRV">
      <data key="d0">2612125</data>
    </edge>
    <edge source="IND" target="CZE">
      <data key="d0">55394</data>
    </edge>
    <edge source="IND" target="BEN">
      <data key="d0">929537</data>
    </edge>
    <edge source="IND" target="DNK">
      <data key="d0">1085541</data>
    </edge>
    <edge source="IND" target="ECU">
      <data key="d0">12525376</data>
    </edge>
    <edge source="IND" target="SLV">
      <data key="d0">1168575</data>
    </edge>
    <edge source="IND" target="ETH">
      <data key="d0">14246841</data>
    </edge>
    <edge source="IND" target="EST">
      <data key="d0">66607</data>
    </edge>
    <edge source="IND" target="FIN">
      <data key="d0">43960</data>
    </edge>
    <edge source="IND" target="FRA">
      <data key="d0">8631067</data>
    </edge>
    <edge source="IND" target="GEO">
      <data key="d0">3741336</data>
    </edge>
    <edge source="IND" target="DEU">
      <data key="d0">59654055</data>
    </edge>
    <edge source="IND" target="GHA">
      <data key="d0">11662867</data>
    </edge>
    <edge source="IND" target="GRC">
      <data key="d0">6326786</data>
    </edge>
    <edge source="IND" target="GTM">
      <data key="d0">5782868</data>
    </edge>
    <edge source="IND" target="HND">
      <data key="d0">290345</data>
    </edge>
    <edge source="IND" target="HKG">
      <data key="d0">12824676</data>
    </edge>
    <edge source="IND" target="HUN">
      <data key="d0">39612</data>
    </edge>
    <edge source="IND" target="IDN">
      <data key="d0">116189966</data>
    </edge>
    <edge source="IND" target="IRL">
      <data key="d0">2924983</data>
    </edge>
    <edge source="IND" target="ISR">
      <data key="d0">40287057</data>
    </edge>
    <edge source="IND" target="ITA">
      <data key="d0">104339808</data>
    </edge>
    <edge source="IND" target="CIV">
      <data key="d0">3424810</data>
    </edge>
    <edge source="IND" target="JAM">
      <data key="d0">37759</data>
    </edge>
    <edge source="IND" target="JPN">
      <data key="d0">5244844</data>
    </edge>
    <edge source="IND" target="KAZ">
      <data key="d0">487074</data>
    </edge>
    <edge source="IND" target="JOR">
      <data key="d0">5749904</data>
    </edge>
    <edge source="IND" target="KOR">
      <data key="d0">32423361</data>
    </edge>
    <edge source="IND" target="LBN">
      <data key="d0">5224436</data>
    </edge>
    <edge source="IND" target="LVA">
      <data key="d0">217936</data>
    </edge>
    <edge source="IND" target="LTU">
      <data key="d0">455336</data>
    </edge>
    <edge source="IND" target="MDG">
      <data key="d0">4462476</data>
    </edge>
    <edge source="IND" target="MWI">
      <data key="d0">360907</data>
    </edge>
    <edge source="IND" target="MYS">
      <data key="d0">12153689</data>
    </edge>
    <edge source="IND" target="MRT">
      <data key="d0">123953</data>
    </edge>
    <edge source="IND" target="MUS">
      <data key="d0">1007939</data>
    </edge>
    <edge source="IND" target="MEX">
      <data key="d0">10393757</data>
    </edge>
    <edge source="IND" target="MAR">
      <data key="d0">14135704</data>
    </edge>
    <edge source="IND" target="MOZ">
      <data key="d0">4548919</data>
    </edge>
    <edge source="IND" target="OMN">
      <data key="d0">6710798</data>
    </edge>
    <edge source="IND" target="NAM">
      <data key="d0">14802</data>
    </edge>
    <edge source="IND" target="NLD">
      <data key="d0">9711501</data>
    </edge>
    <edge source="IND" target="NZL">
      <data key="d0">1421355</data>
    </edge>
    <edge source="IND" target="NOR">
      <data key="d0">70235</data>
    </edge>
    <edge source="IND" target="PAK">
      <data key="d0">63278075</data>
    </edge>
    <edge source="IND" target="PAN">
      <data key="d0">176058</data>
    </edge>
    <edge source="IND" target="PRY">
      <data key="d0">440671</data>
    </edge>
    <edge source="IND" target="PER">
      <data key="d0">18728487</data>
    </edge>
    <edge source="IND" target="PHL">
      <data key="d0">14655829</data>
    </edge>
    <edge source="IND" target="POL">
      <data key="d0">13310238</data>
    </edge>
    <edge source="IND" target="PRT">
      <data key="d0">26189775</data>
    </edge>
    <edge source="IND" target="ROU">
      <data key="d0">11580258</data>
    </edge>
    <edge source="IND" target="RUS">
      <data key="d0">5432242</data>
    </edge>
    <edge source="IND" target="SAU">
      <data key="d0">41676413</data>
    </edge>
    <edge source="IND" target="SEN">
      <data key="d0">901034</data>
    </edge>
    <edge source="IND" target="SRB">
      <data key="d0">115915</data>
    </edge>
    <edge source="IND" target="SGP">
      <data key="d0">84923224</data>
    </edge>
    <edge source="IND" target="SVK">
      <data key="d0">156521</data>
    </edge>
    <edge source="IND" target="VNM">
      <data key="d0">98655879</data>
    </edge>
    <edge source="IND" target="SVN">
      <data key="d0">2691479</data>
    </edge>
    <edge source="IND" target="ZAF">
      <data key="d0">11612950</data>
    </edge>
    <edge source="IND" target="ZWE">
      <data key="d0">89641</data>
    </edge>
    <edge source="IND" target="ESP">
      <data key="d0">10330614</data>
    </edge>
    <edge source="IND" target="SWE">
      <data key="d0">661790</data>
    </edge>
    <edge source="IND" target="CHE">
      <data key="d0">8269031</data>
    </edge>
    <edge source="IND" target="THA">
      <data key="d0">15173834</data>
    </edge>
    <edge source="IND" target="TGO">
      <data key="d0">3946772</data>
    </edge>
    <edge source="IND" target="ARE">
      <data key="d0">109749040</data>
    </edge>
    <edge source="IND" target="TUN">
      <data key="d0">21240006</data>
    </edge>
    <edge source="IND" target="TUR">
      <data key="d0">236561910</data>
    </edge>
    <edge source="IND" target="UGA">
      <data key="d0">3766346</data>
    </edge>
    <edge source="IND" target="UKR">
      <data key="d0">7126255</data>
    </edge>
    <edge source="IND" target="EGY">
      <data key="d0">51466826</data>
    </edge>
    <edge source="IND" target="GBR">
      <data key="d0">8596551</data>
    </edge>
    <edge source="IND" target="TZA">
      <data key="d0">12794359</data>
    </edge>
    <edge source="IND" target="USA">
      <data key="d0">126752022</data>
    </edge>
    <edge source="IND" target="URY">
      <data key="d0">14565899</data>
    </edge>
    <edge source="ZAF" target="DZA">
      <data key="d0">1692239</data>
    </edge>
    <edge source="ZAF" target="ARG">
      <data key="d0">10495362</data>
    </edge>
    <edge source="ZAF" target="AUS">
      <data key="d0">16666108</data>
    </edge>
    <edge source="ZAF" target="BEL">
      <data key="d0">25278014</data>
    </edge>
    <edge source="ZAF" target="BWA">
      <data key="d0">34650480</data>
    </edge>
    <edge source="ZAF" target="BRA">
      <data key="d0">77942069</data>
    </edge>
    <edge source="ZAF" target="CMR">
      <data key="d0">5681618</data>
    </edge>
    <edge source="ZAF" target="CAN">
      <data key="d0">112307</data>
    </edge>
    <edge source="ZAF" target="LKA">
      <data key="d0">98862</data>
    </edge>
    <edge source="ZAF" target="CHL">
      <data key="d0">257223</data>
    </edge>
    <edge source="ZAF" target="CHN">
      <data key="d0">89021881</data>
    </edge>
    <edge source="ZAF" target="COL">
      <data key="d0">1690759</data>
    </edge>
    <edge source="ZAF" target="CZE">
      <data key="d0">27694</data>
    </edge>
    <edge source="ZAF" target="BEN">
      <data key="d0">847015</data>
    </edge>
    <edge source="ZAF" target="ECU">
      <data key="d0">1479234</data>
    </edge>
    <edge source="ZAF" target="ETH">
      <data key="d0">51085</data>
    </edge>
    <edge source="ZAF" target="FRA">
      <data key="d0">4422774</data>
    </edge>
    <edge source="ZAF" target="GEO">
      <data key="d0">15426</data>
    </edge>
    <edge source="ZAF" target="DEU">
      <data key="d0">776370</data>
    </edge>
    <edge source="ZAF" target="GHA">
      <data key="d0">16821624</data>
    </edge>
    <edge source="ZAF" target="GRC">
      <data key="d0">2554477</data>
    </edge>
    <edge source="ZAF" target="GTM">
      <data key="d0">195411</data>
    </edge>
    <edge source="ZAF" target="HKG">
      <data key="d0">2352915</data>
    </edge>
    <edge source="ZAF" target="IDN">
      <data key="d0">1736478</data>
    </edge>
    <edge source="ZAF" target="IRL">
      <data key="d0">6261435</data>
    </edge>
    <edge source="ZAF" target="ITA">
      <data key="d0">27920422</data>
    </edge>
    <edge source="ZAF" target="CIV">
      <data key="d0">22715605</data>
    </edge>
    <edge source="ZAF" target="JOR">
      <data key="d0">46912</data>
    </edge>
    <edge source="ZAF" target="LBN">
      <data key="d0">200544</data>
    </edge>
    <edge source="ZAF" target="LTU">
      <data key="d0">189484</data>
    </edge>
    <edge source="ZAF" target="MDG">
      <data key="d0">8826399</data>
    </edge>
    <edge source="ZAF" target="MWI">
      <data key="d0">30101695</data>
    </edge>
    <edge source="ZAF" target="MYS">
      <data key="d0">1594446</data>
    </edge>
    <edge source="ZAF" target="MRT">
      <data key="d0">1001076</data>
    </edge>
    <edge source="ZAF" target="MUS">
      <data key="d0">5844436</data>
    </edge>
    <edge source="ZAF" target="MEX">
      <data key="d0">43700</data>
    </edge>
    <edge source="ZAF" target="MAR">
      <data key="d0">3852624</data>
    </edge>
    <edge source="ZAF" target="MOZ">
      <data key="d0">9810099</data>
    </edge>
    <edge source="ZAF" target="OMN">
      <data key="d0">63838</data>
    </edge>
    <edge source="ZAF" target="NAM">
      <data key="d0">11374637</data>
    </edge>
    <edge source="ZAF" target="NLD">
      <data key="d0">21788</data>
    </edge>
    <edge source="ZAF" target="NZL">
      <data key="d0">352269</data>
    </edge>
    <edge source="ZAF" target="PAK">
      <data key="d0">75038</data>
    </edge>
    <edge source="ZAF" target="PRY">
      <data key="d0">4163945</data>
    </edge>
    <edge source="ZAF" target="PER">
      <data key="d0">2791828</data>
    </edge>
    <edge source="ZAF" target="PHL">
      <data key="d0">1221641</data>
    </edge>
    <edge source="ZAF" target="POL">
      <data key="d0">8238394</data>
    </edge>
    <edge source="ZAF" target="PRT">
      <data key="d0">10548895</data>
    </edge>
    <edge source="ZAF" target="RUS">
      <data key="d0">59327</data>
    </edge>
    <edge source="ZAF" target="SAU">
      <data key="d0">597275</data>
    </edge>
    <edge source="ZAF" target="SEN">
      <data key="d0">11862840</data>
    </edge>
    <edge source="ZAF" target="IND">
      <data key="d0">4974166</data>
    </edge>
    <edge source="ZAF" target="SGP">
      <data key="d0">16630136</data>
    </edge>
    <edge source="ZAF" target="SVK">
      <data key="d0">334207</data>
    </edge>
    <edge source="ZAF" target="VNM">
      <data key="d0">1935262</data>
    </edge>
    <edge source="ZAF" target="ZWE">
      <data key="d0">49675712</data>
    </edge>
    <edge source="ZAF" target="ESP">
      <data key="d0">12777434</data>
    </edge>
    <edge source="ZAF" target="SWE">
      <data key="d0">11057</data>
    </edge>
    <edge source="ZAF" target="THA">
      <data key="d0">675785</data>
    </edge>
    <edge source="ZAF" target="TGO">
      <data key="d0">6746623</data>
    </edge>
    <edge source="ZAF" target="ARE">
      <data key="d0">186645</data>
    </edge>
    <edge source="ZAF" target="TUN">
      <data key="d0">796000</data>
    </edge>
    <edge source="ZAF" target="TUR">
      <data key="d0">85182409</data>
    </edge>
    <edge source="ZAF" target="UGA">
      <data key="d0">2084561</data>
    </edge>
    <edge source="ZAF" target="EGY">
      <data key="d0">689877</data>
    </edge>
    <edge source="ZAF" target="GBR">
      <data key="d0">19769390</data>
    </edge>
    <edge source="ZAF" target="TZA">
      <data key="d0">25156603</data>
    </edge>
    <edge source="ZAF" target="USA">
      <data key="d0">966813</data>
    </edge>
    <edge source="ZAF" target="BFA">
      <data key="d0">2514994</data>
    </edge>
    <edge source="ZAF" target="URY">
      <data key="d0">5547286</data>
    </edge>
    <edge source="ESP" target="ALB">
      <data key="d0">204114</data>
    </edge>
    <edge source="ESP" target="DZA">
      <data key="d0">75349056</data>
    </edge>
    <edge source="ESP" target="AZE">
      <data key="d0">127885</data>
    </edge>
    <edge source="ESP" target="ARG">
      <data key="d0">28265838</data>
    </edge>
    <edge source="ESP" target="AUS">
      <data key="d0">9033419</data>
    </edge>
    <edge source="ESP" target="AUT">
      <data key="d0">73075295</data>
    </edge>
    <edge source="ESP" target="BEL">
      <data key="d0">192316463</data>
    </edge>
    <edge source="ESP" target="BOL">
      <data key="d0">55285</data>
    </edge>
    <edge source="ESP" target="BRA">
      <data key="d0">100371034</data>
    </edge>
    <edge source="ESP" target="BGR">
      <data key="d0">16040710</data>
    </edge>
    <edge source="ESP" target="BDI">
      <data key="d0">27360</data>
    </edge>
    <edge source="ESP" target="BLR">
      <data key="d0">999116</data>
    </edge>
    <edge source="ESP" target="CMR">
      <data key="d0">2460929</data>
    </edge>
    <edge source="ESP" target="CAN">
      <data key="d0">5163842</data>
    </edge>
    <edge source="ESP" target="LKA">
      <data key="d0">818619</data>
    </edge>
    <edge source="ESP" target="CHL">
      <data key="d0">18376099</data>
    </edge>
    <edge source="ESP" target="CHN">
      <data key="d0">244858370</data>
    </edge>
    <edge source="ESP" target="COL">
      <data key="d0">16806139</data>
    </edge>
    <edge source="ESP" target="CRI">
      <data key="d0">2148624</data>
    </edge>
    <edge source="ESP" target="HRV">
      <data key="d0">1264658</data>
    </edge>
    <edge source="ESP" target="CZE">
      <data key="d0">52415158</data>
    </edge>
    <edge source="ESP" target="BEN">
      <data key="d0">232040</data>
    </edge>
    <edge source="ESP" target="DNK">
      <data key="d0">42950419</data>
    </edge>
    <edge source="ESP" target="ECU">
      <data key="d0">2542737</data>
    </edge>
    <edge source="ESP" target="SLV">
      <data key="d0">979156</data>
    </edge>
    <edge source="ESP" target="ETH">
      <data key="d0">363682</data>
    </edge>
    <edge source="ESP" target="EST">
      <data key="d0">4800144</data>
    </edge>
    <edge source="ESP" target="FIN">
      <data key="d0">17295819</data>
    </edge>
    <edge source="ESP" target="FRA">
      <data key="d0">914611034</data>
    </edge>
    <edge source="ESP" target="GEO">
      <data key="d0">167216</data>
    </edge>
    <edge source="ESP" target="DEU">
      <data key="d0">668089702</data>
    </edge>
    <edge source="ESP" target="GHA">
      <data key="d0">3395229</data>
    </edge>
    <edge source="ESP" target="GRC">
      <data key="d0">59283943</data>
    </edge>
    <edge source="ESP" target="GTM">
      <data key="d0">1819820</data>
    </edge>
    <edge source="ESP" target="HND">
      <data key="d0">680841</data>
    </edge>
    <edge source="ESP" target="HKG">
      <data key="d0">58416607</data>
    </edge>
    <edge source="ESP" target="HUN">
      <data key="d0">25949886</data>
    </edge>
    <edge source="ESP" target="IDN">
      <data key="d0">4524981</data>
    </edge>
    <edge source="ESP" target="IRL">
      <data key="d0">12696504</data>
    </edge>
    <edge source="ESP" target="ISR">
      <data key="d0">73317267</data>
    </edge>
    <edge source="ESP" target="ITA">
      <data key="d0">813734162</data>
    </edge>
    <edge source="ESP" target="CIV">
      <data key="d0">1775856</data>
    </edge>
    <edge source="ESP" target="JPN">
      <data key="d0">38607020</data>
    </edge>
    <edge source="ESP" target="KAZ">
      <data key="d0">229412</data>
    </edge>
    <edge source="ESP" target="JOR">
      <data key="d0">2550568</data>
    </edge>
    <edge source="ESP" target="KOR">
      <data key="d0">48236637</data>
    </edge>
    <edge source="ESP" target="LBN">
      <data key="d0">5808899</data>
    </edge>
    <edge source="ESP" target="LVA">
      <data key="d0">568239</data>
    </edge>
    <edge source="ESP" target="LTU">
      <data key="d0">10506725</data>
    </edge>
    <edge source="ESP" target="MDG">
      <data key="d0">179039</data>
    </edge>
    <edge source="ESP" target="MYS">
      <data key="d0">8332687</data>
    </edge>
    <edge source="ESP" target="MRT">
      <data key="d0">1731343</data>
    </edge>
    <edge source="ESP" target="MUS">
      <data key="d0">92486</data>
    </edge>
    <edge source="ESP" target="MEX">
      <data key="d0">32720847</data>
    </edge>
    <edge source="ESP" target="MDA">
      <data key="d0">120735</data>
    </edge>
    <edge source="ESP" target="MAR">
      <data key="d0">87501296</data>
    </edge>
    <edge source="ESP" target="OMN">
      <data key="d0">1647455</data>
    </edge>
    <edge source="ESP" target="NLD">
      <data key="d0">194325385</data>
    </edge>
    <edge source="ESP" target="NZL">
      <data key="d0">1228963</data>
    </edge>
    <edge source="ESP" target="NIC">
      <data key="d0">216238</data>
    </edge>
    <edge source="ESP" target="NER">
      <data key="d0">25041</data>
    </edge>
    <edge source="ESP" target="NOR">
      <data key="d0">3519943</data>
    </edge>
    <edge source="ESP" target="PAK">
      <data key="d0">3700771</data>
    </edge>
    <edge source="ESP" target="PAN">
      <data key="d0">3424935</data>
    </edge>
    <edge source="ESP" target="PRY">
      <data key="d0">162617</data>
    </edge>
    <edge source="ESP" target="PER">
      <data key="d0">7523237</data>
    </edge>
    <edge source="ESP" target="PHL">
      <data key="d0">3619076</data>
    </edge>
    <edge source="ESP" target="POL">
      <data key="d0">129248368</data>
    </edge>
    <edge source="ESP" target="PRT">
      <data key="d0">629150821</data>
    </edge>
    <edge source="ESP" target="ROU">
      <data key="d0">25894447</data>
    </edge>
    <edge source="ESP" target="RUS">
      <data key="d0">95325942</data>
    </edge>
    <edge source="ESP" target="SAU">
      <data key="d0">14051700</data>
    </edge>
    <edge source="ESP" target="SEN">
      <data key="d0">2329464</data>
    </edge>
    <edge source="ESP" target="SRB">
      <data key="d0">7766228</data>
    </edge>
    <edge source="ESP" target="IND">
      <data key="d0">129439815</data>
    </edge>
    <edge source="ESP" target="SGP">
      <data key="d0">33875985</data>
    </edge>
    <edge source="ESP" target="SVK">
      <data key="d0">15768585</data>
    </edge>
    <edge source="ESP" target="VNM">
      <data key="d0">3583321</data>
    </edge>
    <edge source="ESP" target="SVN">
      <data key="d0">46801528</data>
    </edge>
    <edge source="ESP" target="ZAF">
      <data key="d0">28593562</data>
    </edge>
    <edge source="ESP" target="SWE">
      <data key="d0">36203217</data>
    </edge>
    <edge source="ESP" target="CHE">
      <data key="d0">57845808</data>
    </edge>
    <edge source="ESP" target="THA">
      <data key="d0">8923878</data>
    </edge>
    <edge source="ESP" target="TGO">
      <data key="d0">1612394</data>
    </edge>
    <edge source="ESP" target="ARE">
      <data key="d0">26208075</data>
    </edge>
    <edge source="ESP" target="TUN">
      <data key="d0">31275091</data>
    </edge>
    <edge source="ESP" target="TUR">
      <data key="d0">398549217</data>
    </edge>
    <edge source="ESP" target="UGA">
      <data key="d0">243669</data>
    </edge>
    <edge source="ESP" target="UKR">
      <data key="d0">7091258</data>
    </edge>
    <edge source="ESP" target="MKD">
      <data key="d0">375650</data>
    </edge>
    <edge source="ESP" target="EGY">
      <data key="d0">43290064</data>
    </edge>
    <edge source="ESP" target="GBR">
      <data key="d0">158656920</data>
    </edge>
    <edge source="ESP" target="TZA">
      <data key="d0">663648</data>
    </edge>
    <edge source="ESP" target="USA">
      <data key="d0">162210671</data>
    </edge>
    <edge source="ESP" target="URY">
      <data key="d0">2922793</data>
    </edge>
    <edge source="SWE" target="ALB">
      <data key="d0">119264</data>
    </edge>
    <edge source="SWE" target="DZA">
      <data key="d0">12501493</data>
    </edge>
    <edge source="SWE" target="AZE">
      <data key="d0">4097495</data>
    </edge>
    <edge source="SWE" target="ARG">
      <data key="d0">12661496</data>
    </edge>
    <edge source="SWE" target="AUS">
      <data key="d0">17364316</data>
    </edge>
    <edge source="SWE" target="AUT">
      <data key="d0">91491191</data>
    </edge>
    <edge source="SWE" target="ARM">
      <data key="d0">195428</data>
    </edge>
    <edge source="SWE" target="BEL">
      <data key="d0">106272432</data>
    </edge>
    <edge source="SWE" target="BRA">
      <data key="d0">21147267</data>
    </edge>
    <edge source="SWE" target="BGR">
      <data key="d0">1839002</data>
    </edge>
    <edge source="SWE" target="BLR">
      <data key="d0">9098476</data>
    </edge>
    <edge source="SWE" target="CAN">
      <data key="d0">13312136</data>
    </edge>
    <edge source="SWE" target="LKA">
      <data key="d0">600602</data>
    </edge>
    <edge source="SWE" target="CHL">
      <data key="d0">20114627</data>
    </edge>
    <edge source="SWE" target="CHN">
      <data key="d0">92655051</data>
    </edge>
    <edge source="SWE" target="COL">
      <data key="d0">6434957</data>
    </edge>
    <edge source="SWE" target="CRI">
      <data key="d0">646212</data>
    </edge>
    <edge source="SWE" target="HRV">
      <data key="d0">3890701</data>
    </edge>
    <edge source="SWE" target="CZE">
      <data key="d0">40264531</data>
    </edge>
    <edge source="SWE" target="DNK">
      <data key="d0">157437393</data>
    </edge>
    <edge source="SWE" target="ECU">
      <data key="d0">754110</data>
    </edge>
    <edge source="SWE" target="SLV">
      <data key="d0">549236</data>
    </edge>
    <edge source="SWE" target="ETH">
      <data key="d0">315873</data>
    </edge>
    <edge source="SWE" target="EST">
      <data key="d0">22461092</data>
    </edge>
    <edge source="SWE" target="FIN">
      <data key="d0">184664923</data>
    </edge>
    <edge source="SWE" target="FRA">
      <data key="d0">100318960</data>
    </edge>
    <edge source="SWE" target="GEO">
      <data key="d0">90334</data>
    </edge>
    <edge source="SWE" target="PSE">
      <data key="d0">196609</data>
    </edge>
    <edge source="SWE" target="DEU">
      <data key="d0">343469869</data>
    </edge>
    <edge source="SWE" target="GHA">
      <data key="d0">4057052</data>
    </edge>
    <edge source="SWE" target="GRC">
      <data key="d0">10009047</data>
    </edge>
    <edge source="SWE" target="GTM">
      <data key="d0">459787</data>
    </edge>
    <edge source="SWE" target="HND">
      <data key="d0">48414</data>
    </edge>
    <edge source="SWE" target="HKG">
      <data key="d0">64641528</data>
    </edge>
    <edge source="SWE" target="HUN">
      <data key="d0">9435457</data>
    </edge>
    <edge source="SWE" target="IDN">
      <data key="d0">6762491</data>
    </edge>
    <edge source="SWE" target="IRL">
      <data key="d0">8588503</data>
    </edge>
    <edge source="SWE" target="ISR">
      <data key="d0">10687289</data>
    </edge>
    <edge source="SWE" target="ITA">
      <data key="d0">110115752</data>
    </edge>
    <edge source="SWE" target="CIV">
      <data key="d0">992639</data>
    </edge>
    <edge source="SWE" target="JPN">
      <data key="d0">40357079</data>
    </edge>
    <edge source="SWE" target="KAZ">
      <data key="d0">11321249</data>
    </edge>
    <edge source="SWE" target="JOR">
      <data key="d0">4469310</data>
    </edge>
    <edge source="SWE" target="KOR">
      <data key="d0">33668834</data>
    </edge>
    <edge source="SWE" target="KGZ">
      <data key="d0">61551</data>
    </edge>
    <edge source="SWE" target="LBN">
      <data key="d0">2857176</data>
    </edge>
    <edge source="SWE" target="LVA">
      <data key="d0">7292095</data>
    </edge>
    <edge source="SWE" target="LTU">
      <data key="d0">21151252</data>
    </edge>
    <edge source="SWE" target="MDG">
      <data key="d0">30997</data>
    </edge>
    <edge source="SWE" target="MYS">
      <data key="d0">7811367</data>
    </edge>
    <edge source="SWE" target="MRT">
      <data key="d0">61108</data>
    </edge>
    <edge source="SWE" target="MUS">
      <data key="d0">84872</data>
    </edge>
    <edge source="SWE" target="MEX">
      <data key="d0">10593117</data>
    </edge>
    <edge source="SWE" target="MDA">
      <data key="d0">160446</data>
    </edge>
    <edge source="SWE" target="MAR">
      <data key="d0">21003057</data>
    </edge>
    <edge source="SWE" target="OMN">
      <data key="d0">4415730</data>
    </edge>
    <edge source="SWE" target="NLD">
      <data key="d0">98778710</data>
    </edge>
    <edge source="SWE" target="NZL">
      <data key="d0">1439732</data>
    </edge>
    <edge source="SWE" target="NOR">
      <data key="d0">112644066</data>
    </edge>
    <edge source="SWE" target="PAK">
      <data key="d0">3821475</data>
    </edge>
    <edge source="SWE" target="PRY">
      <data key="d0">38377</data>
    </edge>
    <edge source="SWE" target="PER">
      <data key="d0">3336005</data>
    </edge>
    <edge source="SWE" target="PHL">
      <data key="d0">1155151</data>
    </edge>
    <edge source="SWE" target="POL">
      <data key="d0">101771534</data>
    </edge>
    <edge source="SWE" target="PRT">
      <data key="d0">16139643</data>
    </edge>
    <edge source="SWE" target="ROU">
      <data key="d0">8499350</data>
    </edge>
    <edge source="SWE" target="RUS">
      <data key="d0">107851798</data>
    </edge>
    <edge source="SWE" target="SAU">
      <data key="d0">25276497</data>
    </edge>
    <edge source="SWE" target="SRB">
      <data key="d0">10725666</data>
    </edge>
    <edge source="SWE" target="IND">
      <data key="d0">25895844</data>
    </edge>
    <edge source="SWE" target="SGP">
      <data key="d0">15292247</data>
    </edge>
    <edge source="SWE" target="SVK">
      <data key="d0">7325896</data>
    </edge>
    <edge source="SWE" target="VNM">
      <data key="d0">2458054</data>
    </edge>
    <edge source="SWE" target="SVN">
      <data key="d0">8185544</data>
    </edge>
    <edge source="SWE" target="ZAF">
      <data key="d0">7985835</data>
    </edge>
    <edge source="SWE" target="ZWE">
      <data key="d0">63027</data>
    </edge>
    <edge source="SWE" target="ESP">
      <data key="d0">64699979</data>
    </edge>
    <edge source="SWE" target="CHE">
      <data key="d0">49149867</data>
    </edge>
    <edge source="SWE" target="THA">
      <data key="d0">7373129</data>
    </edge>
    <edge source="SWE" target="ARE">
      <data key="d0">41346028</data>
    </edge>
    <edge source="SWE" target="TUN">
      <data key="d0">7490180</data>
    </edge>
    <edge source="SWE" target="TUR">
      <data key="d0">117214486</data>
    </edge>
    <edge source="SWE" target="UGA">
      <data key="d0">700382</data>
    </edge>
    <edge source="SWE" target="UKR">
      <data key="d0">12253518</data>
    </edge>
    <edge source="SWE" target="MKD">
      <data key="d0">367387</data>
    </edge>
    <edge source="SWE" target="EGY">
      <data key="d0">14584042</data>
    </edge>
    <edge source="SWE" target="GBR">
      <data key="d0">108490186</data>
    </edge>
    <edge source="SWE" target="TZA">
      <data key="d0">268197</data>
    </edge>
    <edge source="SWE" target="USA">
      <data key="d0">275135725</data>
    </edge>
    <edge source="SWE" target="URY">
      <data key="d0">1006661</data>
    </edge>
    <edge source="CHE" target="ALB">
      <data key="d0">27543</data>
    </edge>
    <edge source="CHE" target="DZA">
      <data key="d0">929482</data>
    </edge>
    <edge source="CHE" target="AZE">
      <data key="d0">78462</data>
    </edge>
    <edge source="CHE" target="ARG">
      <data key="d0">1084314</data>
    </edge>
    <edge source="CHE" target="AUS">
      <data key="d0">4977616</data>
    </edge>
    <edge source="CHE" target="AUT">
      <data key="d0">63263028</data>
    </edge>
    <edge source="CHE" target="BEL">
      <data key="d0">19426702</data>
    </edge>
    <edge source="CHE" target="BOL">
      <data key="d0">48749</data>
    </edge>
    <edge source="CHE" target="BRA">
      <data key="d0">8196248</data>
    </edge>
    <edge source="CHE" target="BGR">
      <data key="d0">1817190</data>
    </edge>
    <edge source="CHE" target="BLR">
      <data key="d0">1413001</data>
    </edge>
    <edge source="CHE" target="KHM">
      <data key="d0">16522</data>
    </edge>
    <edge source="CHE" target="CMR">
      <data key="d0">282028</data>
    </edge>
    <edge source="CHE" target="CAN">
      <data key="d0">1894453</data>
    </edge>
    <edge source="CHE" target="LKA">
      <data key="d0">357356</data>
    </edge>
    <edge source="CHE" target="CHL">
      <data key="d0">527884</data>
    </edge>
    <edge source="CHE" target="CHN">
      <data key="d0">22372600</data>
    </edge>
    <edge source="CHE" target="COL">
      <data key="d0">522008</data>
    </edge>
    <edge source="CHE" target="CRI">
      <data key="d0">298106</data>
    </edge>
    <edge source="CHE" target="HRV">
      <data key="d0">885484</data>
    </edge>
    <edge source="CHE" target="CZE">
      <data key="d0">14343773</data>
    </edge>
    <edge source="CHE" target="BEN">
      <data key="d0">113932</data>
    </edge>
    <edge source="CHE" target="DNK">
      <data key="d0">22638462</data>
    </edge>
    <edge source="CHE" target="ECU">
      <data key="d0">370237</data>
    </edge>
    <edge source="CHE" target="SLV">
      <data key="d0">35076</data>
    </edge>
    <edge source="CHE" target="ETH">
      <data key="d0">109296</data>
    </edge>
    <edge source="CHE" target="EST">
      <data key="d0">526253</data>
    </edge>
    <edge source="CHE" target="FIN">
      <data key="d0">3633779</data>
    </edge>
    <edge source="CHE" target="FRA">
      <data key="d0">62602897</data>
    </edge>
    <edge source="CHE" target="DEU">
      <data key="d0">402447038</data>
    </edge>
    <edge source="CHE" target="GHA">
      <data key="d0">203644</data>
    </edge>
    <edge source="CHE" target="GRC">
      <data key="d0">2304057</data>
    </edge>
    <edge source="CHE" target="GTM">
      <data key="d0">10089</data>
    </edge>
    <edge source="CHE" target="HKG">
      <data key="d0">9350084</data>
    </edge>
    <edge source="CHE" target="HUN">
      <data key="d0">6666648</data>
    </edge>
    <edge source="CHE" target="IDN">
      <data key="d0">1866325</data>
    </edge>
    <edge source="CHE" target="IRL">
      <data key="d0">1261310</data>
    </edge>
    <edge source="CHE" target="ISR">
      <data key="d0">2185501</data>
    </edge>
    <edge source="CHE" target="ITA">
      <data key="d0">75403342</data>
    </edge>
    <edge source="CHE" target="CIV">
      <data key="d0">16529</data>
    </edge>
    <edge source="CHE" target="JPN">
      <data key="d0">10969179</data>
    </edge>
    <edge source="CHE" target="KAZ">
      <data key="d0">77364</data>
    </edge>
    <edge source="CHE" target="JOR">
      <data key="d0">346149</data>
    </edge>
    <edge source="CHE" target="KOR">
      <data key="d0">3744937</data>
    </edge>
    <edge source="CHE" target="LBN">
      <data key="d0">308452</data>
    </edge>
    <edge source="CHE" target="LVA">
      <data key="d0">122347</data>
    </edge>
    <edge source="CHE" target="LTU">
      <data key="d0">3894925</data>
    </edge>
    <edge source="CHE" target="MYS">
      <data key="d0">940434</data>
    </edge>
    <edge source="CHE" target="MUS">
      <data key="d0">66036</data>
    </edge>
    <edge source="CHE" target="MEX">
      <data key="d0">4020201</data>
    </edge>
    <edge source="CHE" target="MDA">
      <data key="d0">27439</data>
    </edge>
    <edge source="CHE" target="MAR">
      <data key="d0">333820</data>
    </edge>
    <edge source="CHE" target="OMN">
      <data key="d0">133711</data>
    </edge>
    <edge source="CHE" target="NLD">
      <data key="d0">18546068</data>
    </edge>
    <edge source="CHE" target="NZL">
      <data key="d0">777035</data>
    </edge>
    <edge source="CHE" target="NER">
      <data key="d0">77708</data>
    </edge>
    <edge source="CHE" target="NOR">
      <data key="d0">2703088</data>
    </edge>
    <edge source="CHE" target="PAK">
      <data key="d0">2164407</data>
    </edge>
    <edge source="CHE" target="PRY">
      <data key="d0">68787</data>
    </edge>
    <edge source="CHE" target="PER">
      <data key="d0">1059981</data>
    </edge>
    <edge source="CHE" target="PHL">
      <data key="d0">342334</data>
    </edge>
    <edge source="CHE" target="POL">
      <data key="d0">26145893</data>
    </edge>
    <edge source="CHE" target="PRT">
      <data key="d0">4190752</data>
    </edge>
    <edge source="CHE" target="ROU">
      <data key="d0">2781661</data>
    </edge>
    <edge source="CHE" target="RUS">
      <data key="d0">6489308</data>
    </edge>
    <edge source="CHE" target="SAU">
      <data key="d0">2433397</data>
    </edge>
    <edge source="CHE" target="SEN">
      <data key="d0">61035</data>
    </edge>
    <edge source="CHE" target="SRB">
      <data key="d0">771505</data>
    </edge>
    <edge source="CHE" target="IND">
      <data key="d0">4804795</data>
    </edge>
    <edge source="CHE" target="SGP">
      <data key="d0">7944164</data>
    </edge>
    <edge source="CHE" target="SVK">
      <data key="d0">5755385</data>
    </edge>
    <edge source="CHE" target="VNM">
      <data key="d0">395997</data>
    </edge>
    <edge source="CHE" target="SVN">
      <data key="d0">1683037</data>
    </edge>
    <edge source="CHE" target="ZAF">
      <data key="d0">2311988</data>
    </edge>
    <edge source="CHE" target="ZWE">
      <data key="d0">23292</data>
    </edge>
    <edge source="CHE" target="ESP">
      <data key="d0">22308005</data>
    </edge>
    <edge source="CHE" target="SWE">
      <data key="d0">11797657</data>
    </edge>
    <edge source="CHE" target="THA">
      <data key="d0">3003342</data>
    </edge>
    <edge source="CHE" target="ARE">
      <data key="d0">5187829</data>
    </edge>
    <edge source="CHE" target="TUN">
      <data key="d0">716176</data>
    </edge>
    <edge source="CHE" target="TUR">
      <data key="d0">15407965</data>
    </edge>
    <edge source="CHE" target="UGA">
      <data key="d0">39439</data>
    </edge>
    <edge source="CHE" target="UKR">
      <data key="d0">822479</data>
    </edge>
    <edge source="CHE" target="MKD">
      <data key="d0">323970</data>
    </edge>
    <edge source="CHE" target="EGY">
      <data key="d0">2253529</data>
    </edge>
    <edge source="CHE" target="GBR">
      <data key="d0">44756604</data>
    </edge>
    <edge source="CHE" target="TZA">
      <data key="d0">62101</data>
    </edge>
    <edge source="CHE" target="USA">
      <data key="d0">61869936</data>
    </edge>
    <edge source="CHE" target="URY">
      <data key="d0">87248</data>
    </edge>
    <edge source="THA" target="ALB">
      <data key="d0">25180</data>
    </edge>
    <edge source="THA" target="DZA">
      <data key="d0">4618147</data>
    </edge>
    <edge source="THA" target="ARG">
      <data key="d0">5295291</data>
    </edge>
    <edge source="THA" target="AUS">
      <data key="d0">337505955</data>
    </edge>
    <edge source="THA" target="AUT">
      <data key="d0">58407</data>
    </edge>
    <edge source="THA" target="BEL">
      <data key="d0">48466360</data>
    </edge>
    <edge source="THA" target="BRA">
      <data key="d0">75454089</data>
    </edge>
    <edge source="THA" target="BGR">
      <data key="d0">1864488</data>
    </edge>
    <edge source="THA" target="KHM">
      <data key="d0">35423549</data>
    </edge>
    <edge source="THA" target="CMR">
      <data key="d0">5275661</data>
    </edge>
    <edge source="THA" target="CAN">
      <data key="d0">7900454</data>
    </edge>
    <edge source="THA" target="LKA">
      <data key="d0">25753815</data>
    </edge>
    <edge source="THA" target="CHL">
      <data key="d0">5167515</data>
    </edge>
    <edge source="THA" target="CHN">
      <data key="d0">2587048743</data>
    </edge>
    <edge source="THA" target="COL">
      <data key="d0">14143798</data>
    </edge>
    <edge source="THA" target="CRI">
      <data key="d0">799086</data>
    </edge>
    <edge source="THA" target="HRV">
      <data key="d0">159297</data>
    </edge>
    <edge source="THA" target="CZE">
      <data key="d0">47192</data>
    </edge>
    <edge source="THA" target="BEN">
      <data key="d0">93780</data>
    </edge>
    <edge source="THA" target="DNK">
      <data key="d0">2591101</data>
    </edge>
    <edge source="THA" target="ECU">
      <data key="d0">6553903</data>
    </edge>
    <edge source="THA" target="SLV">
      <data key="d0">863155</data>
    </edge>
    <edge source="THA" target="ETH">
      <data key="d0">16398786</data>
    </edge>
    <edge source="THA" target="FIN">
      <data key="d0">5204761</data>
    </edge>
    <edge source="THA" target="FRA">
      <data key="d0">28886614</data>
    </edge>
    <edge source="THA" target="GEO">
      <data key="d0">7644594</data>
    </edge>
    <edge source="THA" target="GMB">
      <data key="d0">188994</data>
    </edge>
    <edge source="THA" target="DEU">
      <data key="d0">55459721</data>
    </edge>
    <edge source="THA" target="GHA">
      <data key="d0">39083714</data>
    </edge>
    <edge source="THA" target="GRC">
      <data key="d0">7081938</data>
    </edge>
    <edge source="THA" target="GTM">
      <data key="d0">2310013</data>
    </edge>
    <edge source="THA" target="HND">
      <data key="d0">458910</data>
    </edge>
    <edge source="THA" target="HKG">
      <data key="d0">403965224</data>
    </edge>
    <edge source="THA" target="HUN">
      <data key="d0">677279</data>
    </edge>
    <edge source="THA" target="IDN">
      <data key="d0">713775675</data>
    </edge>
    <edge source="THA" target="IRL">
      <data key="d0">5167022</data>
    </edge>
    <edge source="THA" target="ISR">
      <data key="d0">55889955</data>
    </edge>
    <edge source="THA" target="ITA">
      <data key="d0">42983703</data>
    </edge>
    <edge source="THA" target="CIV">
      <data key="d0">21547967</data>
    </edge>
    <edge source="THA" target="JAM">
      <data key="d0">48443</data>
    </edge>
    <edge source="THA" target="JPN">
      <data key="d0">825466142</data>
    </edge>
    <edge source="THA" target="KAZ">
      <data key="d0">15524673</data>
    </edge>
    <edge source="THA" target="JOR">
      <data key="d0">630729</data>
    </edge>
    <edge source="THA" target="KOR">
      <data key="d0">140879730</data>
    </edge>
    <edge source="THA" target="LBN">
      <data key="d0">3013130</data>
    </edge>
    <edge source="THA" target="LVA">
      <data key="d0">1006109</data>
    </edge>
    <edge source="THA" target="LTU">
      <data key="d0">950138</data>
    </edge>
    <edge source="THA" target="MDG">
      <data key="d0">3932702</data>
    </edge>
    <edge source="THA" target="MWI">
      <data key="d0">254125</data>
    </edge>
    <edge source="THA" target="MYS">
      <data key="d0">320069202</data>
    </edge>
    <edge source="THA" target="MUS">
      <data key="d0">12987707</data>
    </edge>
    <edge source="THA" target="MEX">
      <data key="d0">7210945</data>
    </edge>
    <edge source="THA" target="MAR">
      <data key="d0">1142374</data>
    </edge>
    <edge source="THA" target="MOZ">
      <data key="d0">14453595</data>
    </edge>
    <edge source="THA" target="OMN">
      <data key="d0">6070851</data>
    </edge>
    <edge source="THA" target="NAM">
      <data key="d0">96966</data>
    </edge>
    <edge source="THA" target="NLD">
      <data key="d0">22057256</data>
    </edge>
    <edge source="THA" target="NZL">
      <data key="d0">73032231</data>
    </edge>
    <edge source="THA" target="NER">
      <data key="d0">15831</data>
    </edge>
    <edge source="THA" target="NOR">
      <data key="d0">17018</data>
    </edge>
    <edge source="THA" target="PAK">
      <data key="d0">57251814</data>
    </edge>
    <edge source="THA" target="PRY">
      <data key="d0">5366225</data>
    </edge>
    <edge source="THA" target="PER">
      <data key="d0">21778589</data>
    </edge>
    <edge source="THA" target="PHL">
      <data key="d0">190088274</data>
    </edge>
    <edge source="THA" target="POL">
      <data key="d0">4092376</data>
    </edge>
    <edge source="THA" target="PRT">
      <data key="d0">20842825</data>
    </edge>
    <edge source="THA" target="ROU">
      <data key="d0">1754185</data>
    </edge>
    <edge source="THA" target="RUS">
      <data key="d0">68837686</data>
    </edge>
    <edge source="THA" target="SAU">
      <data key="d0">10651364</data>
    </edge>
    <edge source="THA" target="SEN">
      <data key="d0">2092319</data>
    </edge>
    <edge source="THA" target="IND">
      <data key="d0">461509035</data>
    </edge>
    <edge source="THA" target="SGP">
      <data key="d0">97702006</data>
    </edge>
    <edge source="THA" target="SVK">
      <data key="d0">471614</data>
    </edge>
    <edge source="THA" target="VNM">
      <data key="d0">490819217</data>
    </edge>
    <edge source="THA" target="SVN">
      <data key="d0">4039739</data>
    </edge>
    <edge source="THA" target="ZAF">
      <data key="d0">66263434</data>
    </edge>
    <edge source="THA" target="ZWE">
      <data key="d0">340913</data>
    </edge>
    <edge source="THA" target="ESP">
      <data key="d0">23759237</data>
    </edge>
    <edge source="THA" target="SWE">
      <data key="d0">2748662</data>
    </edge>
    <edge source="THA" target="CHE">
      <data key="d0">551590</data>
    </edge>
    <edge source="THA" target="TGO">
      <data key="d0">10276627</data>
    </edge>
    <edge source="THA" target="ARE">
      <data key="d0">51545895</data>
    </edge>
    <edge source="THA" target="TUN">
      <data key="d0">5713372</data>
    </edge>
    <edge source="THA" target="TUR">
      <data key="d0">186469166</data>
    </edge>
    <edge source="THA" target="UKR">
      <data key="d0">12377329</data>
    </edge>
    <edge source="THA" target="EGY">
      <data key="d0">23885635</data>
    </edge>
    <edge source="THA" target="GBR">
      <data key="d0">17166539</data>
    </edge>
    <edge source="THA" target="TZA">
      <data key="d0">9662525</data>
    </edge>
    <edge source="THA" target="USA">
      <data key="d0">155880862</data>
    </edge>
    <edge source="THA" target="URY">
      <data key="d0">5000032</data>
    </edge>
    <edge source="ARE" target="ALB">
      <data key="d0">21003</data>
    </edge>
    <edge source="ARE" target="DZA">
      <data key="d0">85249197</data>
    </edge>
    <edge source="ARE" target="AZE">
      <data key="d0">4562308</data>
    </edge>
    <edge source="ARE" target="ARG">
      <data key="d0">1493348</data>
    </edge>
    <edge source="ARE" target="AUS">
      <data key="d0">2512827</data>
    </edge>
    <edge source="ARE" target="AUT">
      <data key="d0">360976</data>
    </edge>
    <edge source="ARE" target="ARM">
      <data key="d0">1586687</data>
    </edge>
    <edge source="ARE" target="BEL">
      <data key="d0">6741684</data>
    </edge>
    <edge source="ARE" target="BWA">
      <data key="d0">959914</data>
    </edge>
    <edge source="ARE" target="BRA">
      <data key="d0">16175501</data>
    </edge>
    <edge source="ARE" target="BGR">
      <data key="d0">4741756</data>
    </edge>
    <edge source="ARE" target="BLR">
      <data key="d0">31153</data>
    </edge>
    <edge source="ARE" target="CMR">
      <data key="d0">1024360</data>
    </edge>
    <edge source="ARE" target="CAN">
      <data key="d0">286542</data>
    </edge>
    <edge source="ARE" target="LKA">
      <data key="d0">7069760</data>
    </edge>
    <edge source="ARE" target="CHL">
      <data key="d0">66410</data>
    </edge>
    <edge source="ARE" target="CHN">
      <data key="d0">1163141439</data>
    </edge>
    <edge source="ARE" target="COL">
      <data key="d0">83139</data>
    </edge>
    <edge source="ARE" target="HRV">
      <data key="d0">1545808</data>
    </edge>
    <edge source="ARE" target="CZE">
      <data key="d0">198739</data>
    </edge>
    <edge source="ARE" target="ETH">
      <data key="d0">14232115</data>
    </edge>
    <edge source="ARE" target="FRA">
      <data key="d0">896106</data>
    </edge>
    <edge source="ARE" target="GEO">
      <data key="d0">8952632</data>
    </edge>
    <edge source="ARE" target="PSE">
      <data key="d0">66834</data>
    </edge>
    <edge source="ARE" target="DEU">
      <data key="d0">5184608</data>
    </edge>
    <edge source="ARE" target="GHA">
      <data key="d0">742452</data>
    </edge>
    <edge source="ARE" target="GRC">
      <data key="d0">2221840</data>
    </edge>
    <edge source="ARE" target="HND">
      <data key="d0">1061904</data>
    </edge>
    <edge source="ARE" target="HKG">
      <data key="d0">12421347</data>
    </edge>
    <edge source="ARE" target="IDN">
      <data key="d0">1663457</data>
    </edge>
    <edge source="ARE" target="IRL">
      <data key="d0">38432</data>
    </edge>
    <edge source="ARE" target="ITA">
      <data key="d0">5151759</data>
    </edge>
    <edge source="ARE" target="CIV">
      <data key="d0">999074</data>
    </edge>
    <edge source="ARE" target="JPN">
      <data key="d0">64936</data>
    </edge>
    <edge source="ARE" target="KAZ">
      <data key="d0">102896</data>
    </edge>
    <edge source="ARE" target="JOR">
      <data key="d0">22189601</data>
    </edge>
    <edge source="ARE" target="KOR">
      <data key="d0">391505</data>
    </edge>
    <edge source="ARE" target="LBN">
      <data key="d0">23934101</data>
    </edge>
    <edge source="ARE" target="LTU">
      <data key="d0">744812</data>
    </edge>
    <edge source="ARE" target="MDG">
      <data key="d0">1100088</data>
    </edge>
    <edge source="ARE" target="MWI">
      <data key="d0">113110</data>
    </edge>
    <edge source="ARE" target="MYS">
      <data key="d0">2607764</data>
    </edge>
    <edge source="ARE" target="MRT">
      <data key="d0">549520</data>
    </edge>
    <edge source="ARE" target="MUS">
      <data key="d0">2390064</data>
    </edge>
    <edge source="ARE" target="MEX">
      <data key="d0">103023</data>
    </edge>
    <edge source="ARE" target="MAR">
      <data key="d0">35207729</data>
    </edge>
    <edge source="ARE" target="MOZ">
      <data key="d0">3153057</data>
    </edge>
    <edge source="ARE" target="OMN">
      <data key="d0">89898500</data>
    </edge>
    <edge source="ARE" target="NAM">
      <data key="d0">162160</data>
    </edge>
    <edge source="ARE" target="NLD">
      <data key="d0">654614</data>
    </edge>
    <edge source="ARE" target="NZL">
      <data key="d0">2149205</data>
    </edge>
    <edge source="ARE" target="NIC">
      <data key="d0">146480</data>
    </edge>
    <edge source="ARE" target="NER">
      <data key="d0">61908</data>
    </edge>
    <edge source="ARE" target="PAK">
      <data key="d0">106633459</data>
    </edge>
    <edge source="ARE" target="PAN">
      <data key="d0">13515</data>
    </edge>
    <edge source="ARE" target="PER">
      <data key="d0">907920</data>
    </edge>
    <edge source="ARE" target="PHL">
      <data key="d0">3106268</data>
    </edge>
    <edge source="ARE" target="POL">
      <data key="d0">43220</data>
    </edge>
    <edge source="ARE" target="PRT">
      <data key="d0">15813842</data>
    </edge>
    <edge source="ARE" target="ROU">
      <data key="d0">12465644</data>
    </edge>
    <edge source="ARE" target="RUS">
      <data key="d0">7136728</data>
    </edge>
    <edge source="ARE" target="SAU">
      <data key="d0">100072965</data>
    </edge>
    <edge source="ARE" target="IND">
      <data key="d0">326435209</data>
    </edge>
    <edge source="ARE" target="SGP">
      <data key="d0">513910441</data>
    </edge>
    <edge source="ARE" target="VNM">
      <data key="d0">10425888</data>
    </edge>
    <edge source="ARE" target="SVN">
      <data key="d0">155682</data>
    </edge>
    <edge source="ARE" target="ZAF">
      <data key="d0">26345317</data>
    </edge>
    <edge source="ARE" target="ZWE">
      <data key="d0">23078</data>
    </edge>
    <edge source="ARE" target="ESP">
      <data key="d0">25612027</data>
    </edge>
    <edge source="ARE" target="SWE">
      <data key="d0">902814</data>
    </edge>
    <edge source="ARE" target="CHE">
      <data key="d0">22777</data>
    </edge>
    <edge source="ARE" target="THA">
      <data key="d0">6292614</data>
    </edge>
    <edge source="ARE" target="TGO">
      <data key="d0">81249</data>
    </edge>
    <edge source="ARE" target="TUN">
      <data key="d0">3688958</data>
    </edge>
    <edge source="ARE" target="TUR">
      <data key="d0">68022291</data>
    </edge>
    <edge source="ARE" target="UGA">
      <data key="d0">5557960</data>
    </edge>
    <edge source="ARE" target="UKR">
      <data key="d0">14940440</data>
    </edge>
    <edge source="ARE" target="EGY">
      <data key="d0">166147213</data>
    </edge>
    <edge source="ARE" target="GBR">
      <data key="d0">2240789</data>
    </edge>
    <edge source="ARE" target="TZA">
      <data key="d0">21263641</data>
    </edge>
    <edge source="ARE" target="USA">
      <data key="d0">12068374</data>
    </edge>
    <edge source="ARE" target="URY">
      <data key="d0">2387527</data>
    </edge>
    <edge source="UKR" target="AZE">
      <data key="d0">1419164</data>
    </edge>
    <edge source="UKR" target="AUT">
      <data key="d0">172263</data>
    </edge>
    <edge source="UKR" target="ARM">
      <data key="d0">79123</data>
    </edge>
    <edge source="UKR" target="BEL">
      <data key="d0">461598</data>
    </edge>
    <edge source="UKR" target="BRA">
      <data key="d0">19233</data>
    </edge>
    <edge source="UKR" target="BGR">
      <data key="d0">665575</data>
    </edge>
    <edge source="UKR" target="BLR">
      <data key="d0">23698418</data>
    </edge>
    <edge source="UKR" target="CAN">
      <data key="d0">16801</data>
    </edge>
    <edge source="UKR" target="CHN">
      <data key="d0">2309061</data>
    </edge>
    <edge source="UKR" target="CZE">
      <data key="d0">1071971</data>
    </edge>
    <edge source="UKR" target="DNK">
      <data key="d0">56636</data>
    </edge>
    <edge source="UKR" target="FIN">
      <data key="d0">19594</data>
    </edge>
    <edge source="UKR" target="GEO">
      <data key="d0">673050</data>
    </edge>
    <edge source="UKR" target="DEU">
      <data key="d0">3461238</data>
    </edge>
    <edge source="UKR" target="HKG">
      <data key="d0">275583</data>
    </edge>
    <edge source="UKR" target="HUN">
      <data key="d0">110846</data>
    </edge>
    <edge source="UKR" target="ITA">
      <data key="d0">3523245</data>
    </edge>
    <edge source="UKR" target="KAZ">
      <data key="d0">2694558</data>
    </edge>
    <edge source="UKR" target="KGZ">
      <data key="d0">84335</data>
    </edge>
    <edge source="UKR" target="LVA">
      <data key="d0">400732</data>
    </edge>
    <edge source="UKR" target="LTU">
      <data key="d0">1085482</data>
    </edge>
    <edge source="UKR" target="MYS">
      <data key="d0">119357</data>
    </edge>
    <edge source="UKR" target="MDA">
      <data key="d0">3246399</data>
    </edge>
    <edge source="UKR" target="NLD">
      <data key="d0">93773</data>
    </edge>
    <edge source="UKR" target="POL">
      <data key="d0">3765534</data>
    </edge>
    <edge source="UKR" target="ROU">
      <data key="d0">2393072</data>
    </edge>
    <edge source="UKR" target="RUS">
      <data key="d0">256947291</data>
    </edge>
    <edge source="UKR" target="SRB">
      <data key="d0">174052</data>
    </edge>
    <edge source="UKR" target="SVK">
      <data key="d0">390114</data>
    </edge>
    <edge source="UKR" target="SVN">
      <data key="d0">27577</data>
    </edge>
    <edge source="UKR" target="ZAF">
      <data key="d0">25582</data>
    </edge>
    <edge source="UKR" target="CHE">
      <data key="d0">196240</data>
    </edge>
    <edge source="UKR" target="ARE">
      <data key="d0">15231</data>
    </edge>
    <edge source="UKR" target="TUR">
      <data key="d0">13439860</data>
    </edge>
    <edge source="UKR" target="MKD">
      <data key="d0">18844</data>
    </edge>
    <edge source="UKR" target="GBR">
      <data key="d0">31267</data>
    </edge>
    <edge source="GBR" target="ALB">
      <data key="d0">577863</data>
    </edge>
    <edge source="GBR" target="DZA">
      <data key="d0">5132072</data>
    </edge>
    <edge source="GBR" target="AZE">
      <data key="d0">150108</data>
    </edge>
    <edge source="GBR" target="ARG">
      <data key="d0">6556224</data>
    </edge>
    <edge source="GBR" target="AUS">
      <data key="d0">27650973</data>
    </edge>
    <edge source="GBR" target="AUT">
      <data key="d0">51136033</data>
    </edge>
    <edge source="GBR" target="ARM">
      <data key="d0">270140</data>
    </edge>
    <edge source="GBR" target="BEL">
      <data key="d0">733101283</data>
    </edge>
    <edge source="GBR" target="BOL">
      <data key="d0">36007</data>
    </edge>
    <edge source="GBR" target="BWA">
      <data key="d0">10228</data>
    </edge>
    <edge source="GBR" target="BRA">
      <data key="d0">61557168</data>
    </edge>
    <edge source="GBR" target="BGR">
      <data key="d0">12917473</data>
    </edge>
    <edge source="GBR" target="BDI">
      <data key="d0">14022</data>
    </edge>
    <edge source="GBR" target="BLR">
      <data key="d0">3049198</data>
    </edge>
    <edge source="GBR" target="KHM">
      <data key="d0">91764</data>
    </edge>
    <edge source="GBR" target="CMR">
      <data key="d0">109317</data>
    </edge>
    <edge source="GBR" target="CAN">
      <data key="d0">25551539</data>
    </edge>
    <edge source="GBR" target="LKA">
      <data key="d0">3692985</data>
    </edge>
    <edge source="GBR" target="CHL">
      <data key="d0">10900457</data>
    </edge>
    <edge source="GBR" target="CHN">
      <data key="d0">243646226</data>
    </edge>
    <edge source="GBR" target="COL">
      <data key="d0">6727093</data>
    </edge>
    <edge source="GBR" target="CRI">
      <data key="d0">395784</data>
    </edge>
    <edge source="GBR" target="HRV">
      <data key="d0">5039417</data>
    </edge>
    <edge source="GBR" target="CZE">
      <data key="d0">60364022</data>
    </edge>
    <edge source="GBR" target="BEN">
      <data key="d0">48693</data>
    </edge>
    <edge source="GBR" target="DNK">
      <data key="d0">72722391</data>
    </edge>
    <edge source="GBR" target="ECU">
      <data key="d0">1946818</data>
    </edge>
    <edge source="GBR" target="SLV">
      <data key="d0">501008</data>
    </edge>
    <edge source="GBR" target="ETH">
      <data key="d0">435087</data>
    </edge>
    <edge source="GBR" target="EST">
      <data key="d0">6469521</data>
    </edge>
    <edge source="GBR" target="FIN">
      <data key="d0">41863715</data>
    </edge>
    <edge source="GBR" target="FRA">
      <data key="d0">419425154</data>
    </edge>
    <edge source="GBR" target="GEO">
      <data key="d0">19940</data>
    </edge>
    <edge source="GBR" target="DEU">
      <data key="d0">715604878</data>
    </edge>
    <edge source="GBR" target="GHA">
      <data key="d0">1161205</data>
    </edge>
    <edge source="GBR" target="GRC">
      <data key="d0">17235622</data>
    </edge>
    <edge source="GBR" target="GTM">
      <data key="d0">697300</data>
    </edge>
    <edge source="GBR" target="HND">
      <data key="d0">86471</data>
    </edge>
    <edge source="GBR" target="HKG">
      <data key="d0">136480825</data>
    </edge>
    <edge source="GBR" target="HUN">
      <data key="d0">19865942</data>
    </edge>
    <edge source="GBR" target="IDN">
      <data key="d0">17468894</data>
    </edge>
    <edge source="GBR" target="IRL">
      <data key="d0">276389565</data>
    </edge>
    <edge source="GBR" target="ISR">
      <data key="d0">25650285</data>
    </edge>
    <edge source="GBR" target="ITA">
      <data key="d0">221554378</data>
    </edge>
    <edge source="GBR" target="CIV">
      <data key="d0">1907652</data>
    </edge>
    <edge source="GBR" target="JAM">
      <data key="d0">481542</data>
    </edge>
    <edge source="GBR" target="JPN">
      <data key="d0">71303009</data>
    </edge>
    <edge source="GBR" target="KAZ">
      <data key="d0">2237502</data>
    </edge>
    <edge source="GBR" target="JOR">
      <data key="d0">2302139</data>
    </edge>
    <edge source="GBR" target="KOR">
      <data key="d0">105073356</data>
    </edge>
    <edge source="GBR" target="KGZ">
      <data key="d0">1572756</data>
    </edge>
    <edge source="GBR" target="LBN">
      <data key="d0">2017945</data>
    </edge>
    <edge source="GBR" target="LVA">
      <data key="d0">2077202</data>
    </edge>
    <edge source="GBR" target="LTU">
      <data key="d0">13260547</data>
    </edge>
    <edge source="GBR" target="MDG">
      <data key="d0">60495</data>
    </edge>
    <edge source="GBR" target="MYS">
      <data key="d0">20248313</data>
    </edge>
    <edge source="GBR" target="MRT">
      <data key="d0">32404</data>
    </edge>
    <edge source="GBR" target="MUS">
      <data key="d0">1273748</data>
    </edge>
    <edge source="GBR" target="MEX">
      <data key="d0">9425194</data>
    </edge>
    <edge source="GBR" target="MDA">
      <data key="d0">25295</data>
    </edge>
    <edge source="GBR" target="MAR">
      <data key="d0">7830493</data>
    </edge>
    <edge source="GBR" target="OMN">
      <data key="d0">4518546</data>
    </edge>
    <edge source="GBR" target="NAM">
      <data key="d0">4343068</data>
    </edge>
    <edge source="GBR" target="NLD">
      <data key="d0">304859187</data>
    </edge>
    <edge source="GBR" target="NZL">
      <data key="d0">4866814</data>
    </edge>
    <edge source="GBR" target="NOR">
      <data key="d0">36073643</data>
    </edge>
    <edge source="GBR" target="PAK">
      <data key="d0">6459793</data>
    </edge>
    <edge source="GBR" target="PAN">
      <data key="d0">134006</data>
    </edge>
    <edge source="GBR" target="PRY">
      <data key="d0">171772</data>
    </edge>
    <edge source="GBR" target="PER">
      <data key="d0">3798449</data>
    </edge>
    <edge source="GBR" target="PHL">
      <data key="d0">1802144</data>
    </edge>
    <edge source="GBR" target="POL">
      <data key="d0">137792233</data>
    </edge>
    <edge source="GBR" target="PRT">
      <data key="d0">19391613</data>
    </edge>
    <edge source="GBR" target="ROU">
      <data key="d0">17444455</data>
    </edge>
    <edge source="GBR" target="RUS">
      <data key="d0">53842491</data>
    </edge>
    <edge source="GBR" target="SAU">
      <data key="d0">62101661</data>
    </edge>
    <edge source="GBR" target="SEN">
      <data key="d0">123371</data>
    </edge>
    <edge source="GBR" target="SRB">
      <data key="d0">4768653</data>
    </edge>
    <edge source="GBR" target="IND">
      <data key="d0">63331620</data>
    </edge>
    <edge source="GBR" target="SGP">
      <data key="d0">22032424</data>
    </edge>
    <edge source="GBR" target="SVK">
      <data key="d0">11606808</data>
    </edge>
    <edge source="GBR" target="VNM">
      <data key="d0">5215891</data>
    </edge>
    <edge source="GBR" target="SVN">
      <data key="d0">5996858</data>
    </edge>
    <edge source="GBR" target="ZAF">
      <data key="d0">25028170</data>
    </edge>
    <edge source="GBR" target="ZWE">
      <data key="d0">48248</data>
    </edge>
    <edge source="GBR" target="ESP">
      <data key="d0">123314349</data>
    </edge>
    <edge source="GBR" target="SWE">
      <data key="d0">111835989</data>
    </edge>
    <edge source="GBR" target="CHE">
      <data key="d0">29339482</data>
    </edge>
    <edge source="GBR" target="THA">
      <data key="d0">17272358</data>
    </edge>
    <edge source="GBR" target="TGO">
      <data key="d0">38645</data>
    </edge>
    <edge source="GBR" target="ARE">
      <data key="d0">28015218</data>
    </edge>
    <edge source="GBR" target="TUN">
      <data key="d0">8025151</data>
    </edge>
    <edge source="GBR" target="TUR">
      <data key="d0">143551314</data>
    </edge>
    <edge source="GBR" target="UGA">
      <data key="d0">74706</data>
    </edge>
    <edge source="GBR" target="UKR">
      <data key="d0">9164942</data>
    </edge>
    <edge source="GBR" target="MKD">
      <data key="d0">274183</data>
    </edge>
    <edge source="GBR" target="EGY">
      <data key="d0">21883833</data>
    </edge>
    <edge source="GBR" target="TZA">
      <data key="d0">319674</data>
    </edge>
    <edge source="GBR" target="USA">
      <data key="d0">288827673</data>
    </edge>
    <edge source="GBR" target="BFA">
      <data key="d0">273488</data>
    </edge>
    <edge source="GBR" target="URY">
      <data key="d0">1143757</data>
    </edge>
    <edge source="USA" target="ALB">
      <data key="d0">481776</data>
    </edge>
    <edge source="USA" target="DZA">
      <data key="d0">78439575</data>
    </edge>
    <edge source="USA" target="AZE">
      <data key="d0">4456369</data>
    </edge>
    <edge source="USA" target="ARG">
      <data key="d0">449258387</data>
    </edge>
    <edge source="USA" target="AUS">
      <data key="d0">201148725</data>
    </edge>
    <edge source="USA" target="AUT">
      <data key="d0">10039474</data>
    </edge>
    <edge source="USA" target="ARM">
      <data key="d0">1818574</data>
    </edge>
    <edge source="USA" target="BEL">
      <data key="d0">1673278478</data>
    </edge>
    <edge source="USA" target="BOL">
      <data key="d0">6674915</data>
    </edge>
    <edge source="USA" target="BWA">
      <data key="d0">26120</data>
    </edge>
    <edge source="USA" target="BRA">
      <data key="d0">1533278226</data>
    </edge>
    <edge source="USA" target="BGR">
      <data key="d0">2997133</data>
    </edge>
    <edge source="USA" target="BLR">
      <data key="d0">1487833</data>
    </edge>
    <edge source="USA" target="KHM">
      <data key="d0">75273</data>
    </edge>
    <edge source="USA" target="CMR">
      <data key="d0">5449204</data>
    </edge>
    <edge source="USA" target="CAN">
      <data key="d0">6151458975</data>
    </edge>
    <edge source="USA" target="LKA">
      <data key="d0">4138125</data>
    </edge>
    <edge source="USA" target="CHL">
      <data key="d0">401043520</data>
    </edge>
    <edge source="USA" target="CHN">
      <data key="d0">3530168398</data>
    </edge>
    <edge source="USA" target="COL">
      <data key="d0">574937721</data>
    </edge>
    <edge source="USA" target="CRI">
      <data key="d0">274658208</data>
    </edge>
    <edge source="USA" target="HRV">
      <data key="d0">964729</data>
    </edge>
    <edge source="USA" target="CZE">
      <data key="d0">12352537</data>
    </edge>
    <edge source="USA" target="BEN">
      <data key="d0">1262291</data>
    </edge>
    <edge source="USA" target="DNK">
      <data key="d0">9214404</data>
    </edge>
    <edge source="USA" target="ECU">
      <data key="d0">232174085</data>
    </edge>
    <edge source="USA" target="SLV">
      <data key="d0">140812686</data>
    </edge>
    <edge source="USA" target="ETH">
      <data key="d0">229813</data>
    </edge>
    <edge source="USA" target="EST">
      <data key="d0">703489</data>
    </edge>
    <edge source="USA" target="FIN">
      <data key="d0">17449725</data>
    </edge>
    <edge source="USA" target="FRA">
      <data key="d0">299510029</data>
    </edge>
    <edge source="USA" target="GEO">
      <data key="d0">3460781</data>
    </edge>
    <edge source="USA" target="GMB">
      <data key="d0">155596</data>
    </edge>
    <edge source="USA" target="DEU">
      <data key="d0">488171607</data>
    </edge>
    <edge source="USA" target="GHA">
      <data key="d0">33504640</data>
    </edge>
    <edge source="USA" target="GRC">
      <data key="d0">5207180</data>
    </edge>
    <edge source="USA" target="GTM">
      <data key="d0">196335541</data>
    </edge>
    <edge source="USA" target="HND">
      <data key="d0">78927881</data>
    </edge>
    <edge source="USA" target="HKG">
      <data key="d0">758542867</data>
    </edge>
    <edge source="USA" target="HUN">
      <data key="d0">2703979</data>
    </edge>
    <edge source="USA" target="IDN">
      <data key="d0">183033961</data>
    </edge>
    <edge source="USA" target="IRL">
      <data key="d0">225883653</data>
    </edge>
    <edge source="USA" target="ISR">
      <data key="d0">209243836</data>
    </edge>
    <edge source="USA" target="ITA">
      <data key="d0">156949514</data>
    </edge>
    <edge source="USA" target="CIV">
      <data key="d0">33204606</data>
    </edge>
    <edge source="USA" target="JAM">
      <data key="d0">27162501</data>
    </edge>
    <edge source="USA" target="JPN">
      <data key="d0">1275798309</data>
    </edge>
    <edge source="USA" target="KAZ">
      <data key="d0">1170505</data>
    </edge>
    <edge source="USA" target="JOR">
      <data key="d0">23784724</data>
    </edge>
    <edge source="USA" target="KOR">
      <data key="d0">999681916</data>
    </edge>
    <edge source="USA" target="KGZ">
      <data key="d0">240989</data>
    </edge>
    <edge source="USA" target="LBN">
      <data key="d0">14268554</data>
    </edge>
    <edge source="USA" target="LVA">
      <data key="d0">4411195</data>
    </edge>
    <edge source="USA" target="LTU">
      <data key="d0">7832393</data>
    </edge>
    <edge source="USA" target="MDG">
      <data key="d0">421406</data>
    </edge>
    <edge source="USA" target="MYS">
      <data key="d0">167931286</data>
    </edge>
    <edge source="USA" target="MRT">
      <data key="d0">400687</data>
    </edge>
    <edge source="USA" target="MUS">
      <data key="d0">2693591</data>
    </edge>
    <edge source="USA" target="MEX">
      <data key="d0">7129975415</data>
    </edge>
    <edge source="USA" target="MDA">
      <data key="d0">45448</data>
    </edge>
    <edge source="USA" target="MAR">
      <data key="d0">48100497</data>
    </edge>
    <edge source="USA" target="MOZ">
      <data key="d0">1525026</data>
    </edge>
    <edge source="USA" target="OMN">
      <data key="d0">30785403</data>
    </edge>
    <edge source="USA" target="NAM">
      <data key="d0">93552</data>
    </edge>
    <edge source="USA" target="NLD">
      <data key="d0">791586424</data>
    </edge>
    <edge source="USA" target="NZL">
      <data key="d0">54178335</data>
    </edge>
    <edge source="USA" target="NIC">
      <data key="d0">11420705</data>
    </edge>
    <edge source="USA" target="NER">
      <data key="d0">113276</data>
    </edge>
    <edge source="USA" target="NOR">
      <data key="d0">10841358</data>
    </edge>
    <edge source="USA" target="PAK">
      <data key="d0">12648444</data>
    </edge>
    <edge source="USA" target="PAN">
      <data key="d0">46809713</data>
    </edge>
    <edge source="USA" target="PRY">
      <data key="d0">20309355</data>
    </edge>
    <edge source="USA" target="PER">
      <data key="d0">474368002</data>
    </edge>
    <edge source="USA" target="PHL">
      <data key="d0">52737390</data>
    </edge>
    <edge source="USA" target="POL">
      <data key="d0">14336566</data>
    </edge>
    <edge source="USA" target="PRT">
      <data key="d0">12696832</data>
    </edge>
    <edge source="USA" target="ROU">
      <data key="d0">1709597</data>
    </edge>
    <edge source="USA" target="RUS">
      <data key="d0">333995531</data>
    </edge>
    <edge source="USA" target="SAU">
      <data key="d0">166650719</data>
    </edge>
    <edge source="USA" target="SEN">
      <data key="d0">9441451</data>
    </edge>
    <edge source="USA" target="SRB">
      <data key="d0">119568</data>
    </edge>
    <edge source="USA" target="IND">
      <data key="d0">527274152</data>
    </edge>
    <edge source="USA" target="SGP">
      <data key="d0">876238704</data>
    </edge>
    <edge source="USA" target="SVK">
      <data key="d0">534458</data>
    </edge>
    <edge source="USA" target="VNM">
      <data key="d0">144667692</data>
    </edge>
    <edge source="USA" target="SVN">
      <data key="d0">9374319</data>
    </edge>
    <edge source="USA" target="ZAF">
      <data key="d0">112605569</data>
    </edge>
    <edge source="USA" target="ZWE">
      <data key="d0">115465</data>
    </edge>
    <edge source="USA" target="ESP">
      <data key="d0">81416871</data>
    </edge>
    <edge source="USA" target="SWE">
      <data key="d0">20973995</data>
    </edge>
    <edge source="USA" target="CHE">
      <data key="d0">29182102</data>
    </edge>
    <edge source="USA" target="THA">
      <data key="d0">327514069</data>
    </edge>
    <edge source="USA" target="TGO">
      <data key="d0">8128197</data>
    </edge>
    <edge source="USA" target="ARE">
      <data key="d0">117534096</data>
    </edge>
    <edge source="USA" target="TUN">
      <data key="d0">37903884</data>
    </edge>
    <edge source="USA" target="TUR">
      <data key="d0">332799989</data>
    </edge>
    <edge source="USA" target="UGA">
      <data key="d0">1219025</data>
    </edge>
    <edge source="USA" target="UKR">
      <data key="d0">31735342</data>
    </edge>
    <edge source="USA" target="MKD">
      <data key="d0">34108</data>
    </edge>
    <edge source="USA" target="EGY">
      <data key="d0">256803956</data>
    </edge>
    <edge source="USA" target="GBR">
      <data key="d0">424352058</data>
    </edge>
    <edge source="USA" target="TZA">
      <data key="d0">3386415</data>
    </edge>
    <edge source="USA" target="URY">
      <data key="d0">53486209</data>
    </edge>
    <edge source="URY" target="ARG">
      <data key="d0">19915314</data>
    </edge>
    <edge source="URY" target="BOL">
      <data key="d0">239703</data>
    </edge>
    <edge source="URY" target="BRA">
      <data key="d0">19062525</data>
    </edge>
    <edge source="URY" target="CHL">
      <data key="d0">1027544</data>
    </edge>
    <edge source="URY" target="CHN">
      <data key="d0">696774</data>
    </edge>
    <edge source="URY" target="COL">
      <data key="d0">37570</data>
    </edge>
    <edge source="URY" target="ECU">
      <data key="d0">263185</data>
    </edge>
    <edge source="URY" target="DEU">
      <data key="d0">140120</data>
    </edge>
    <edge source="URY" target="GHA">
      <data key="d0">34628</data>
    </edge>
    <edge source="URY" target="GTM">
      <data key="d0">43726</data>
    </edge>
    <edge source="URY" target="MYS">
      <data key="d0">21903</data>
    </edge>
    <edge source="URY" target="NIC">
      <data key="d0">47057</data>
    </edge>
    <edge source="URY" target="PRY">
      <data key="d0">1200701</data>
    </edge>
    <edge source="URY" target="PER">
      <data key="d0">152271</data>
    </edge>
    <edge source="URY" target="ZAF">
      <data key="d0">102348</data>
    </edge>
    <edge source="ARM" target="BGR">
      <data key="d0">338919</data>
    </edge>
    <edge source="ARM" target="CHN">
      <data key="d0">111411</data>
    </edge>
    <edge source="ARM" target="GEO">
      <data key="d0">1204347</data>
    </edge>
    <edge source="ARM" target="DEU">
      <data key="d0">219603</data>
    </edge>
    <edge source="ARM" target="KOR">
      <data key="d0">68126</data>
    </edge>
    <edge source="ARM" target="ROU">
      <data key="d0">530404</data>
    </edge>
    <edge source="ARM" target="CHE">
      <data key="d0">19296</data>
    </edge>
    <edge source="ARM" target="UKR">
      <data key="d0">26400</data>
    </edge>
    <edge source="GEO" target="AZE">
      <data key="d0">104831</data>
    </edge>
    <edge source="GEO" target="ARM">
      <data key="d0">1324416</data>
    </edge>
    <edge source="GEO" target="BEL">
      <data key="d0">21462</data>
    </edge>
    <edge source="GEO" target="ITA">
      <data key="d0">33269</data>
    </edge>
    <edge source="GEO" target="MDA">
      <data key="d0">104797</data>
    </edge>
    <edge source="GEO" target="RUS">
      <data key="d0">44000</data>
    </edge>
    <edge source="GEO" target="THA">
      <data key="d0">16180</data>
    </edge>
    <edge source="GEO" target="TUR">
      <data key="d0">319947</data>
    </edge>
    <edge source="GEO" target="UKR">
      <data key="d0">351276</data>
    </edge>
    <edge source="AUT" target="ALB">
      <data key="d0">90585</data>
    </edge>
    <edge source="AUT" target="DZA">
      <data key="d0">1034465</data>
    </edge>
    <edge source="AUT" target="AZE">
      <data key="d0">242851</data>
    </edge>
    <edge source="AUT" target="ARG">
      <data key="d0">906456</data>
    </edge>
    <edge source="AUT" target="AUS">
      <data key="d0">1084794</data>
    </edge>
    <edge source="AUT" target="ARM">
      <data key="d0">17631</data>
    </edge>
    <edge source="AUT" target="BEL">
      <data key="d0">79835939</data>
    </edge>
    <edge source="AUT" target="BRA">
      <data key="d0">13256403</data>
    </edge>
    <edge source="AUT" target="BGR">
      <data key="d0">11952897</data>
    </edge>
    <edge source="AUT" target="BLR">
      <data key="d0">3508303</data>
    </edge>
    <edge source="AUT" target="CMR">
      <data key="d0">37035</data>
    </edge>
    <edge source="AUT" target="CAN">
      <data key="d0">2407109</data>
    </edge>
    <edge source="AUT" target="LKA">
      <data key="d0">73187</data>
    </edge>
    <edge source="AUT" target="CHL">
      <data key="d0">3296609</data>
    </edge>
    <edge source="AUT" target="CHN">
      <data key="d0">38607043</data>
    </edge>
    <edge source="AUT" target="COL">
      <data key="d0">3322356</data>
    </edge>
    <edge source="AUT" target="HRV">
      <data key="d0">21809211</data>
    </edge>
    <edge source="AUT" target="CZE">
      <data key="d0">89536031</data>
    </edge>
    <edge source="AUT" target="DNK">
      <data key="d0">14180478</data>
    </edge>
    <edge source="AUT" target="ECU">
      <data key="d0">337047</data>
    </edge>
    <edge source="AUT" target="SLV">
      <data key="d0">414998</data>
    </edge>
    <edge source="AUT" target="ETH">
      <data key="d0">96913</data>
    </edge>
    <edge source="AUT" target="EST">
      <data key="d0">893162</data>
    </edge>
    <edge source="AUT" target="FIN">
      <data key="d0">18285664</data>
    </edge>
    <edge source="AUT" target="FRA">
      <data key="d0">109203528</data>
    </edge>
    <edge source="AUT" target="GEO">
      <data key="d0">83019</data>
    </edge>
    <edge source="AUT" target="DEU">
      <data key="d0">601112606</data>
    </edge>
    <edge source="AUT" target="GHA">
      <data key="d0">2519977</data>
    </edge>
    <edge source="AUT" target="GRC">
      <data key="d0">10074086</data>
    </edge>
    <edge source="AUT" target="GTM">
      <data key="d0">26291</data>
    </edge>
    <edge source="AUT" target="HND">
      <data key="d0">92572</data>
    </edge>
    <edge source="AUT" target="HKG">
      <data key="d0">3202262</data>
    </edge>
    <edge source="AUT" target="HUN">
      <data key="d0">64908179</data>
    </edge>
    <edge source="AUT" target="IDN">
      <data key="d0">596342</data>
    </edge>
    <edge source="AUT" target="IRL">
      <data key="d0">797607</data>
    </edge>
    <edge source="AUT" target="ISR">
      <data key="d0">4045630</data>
    </edge>
    <edge source="AUT" target="ITA">
      <data key="d0">338895013</data>
    </edge>
    <edge source="AUT" target="CIV">
      <data key="d0">784916</data>
    </edge>
    <edge source="AUT" target="JPN">
      <data key="d0">12174320</data>
    </edge>
    <edge source="AUT" target="KAZ">
      <data key="d0">1902781</data>
    </edge>
    <edge source="AUT" target="JOR">
      <data key="d0">381284</data>
    </edge>
    <edge source="AUT" target="KOR">
      <data key="d0">342522</data>
    </edge>
    <edge source="AUT" target="KGZ">
      <data key="d0">13208</data>
    </edge>
    <edge source="AUT" target="LBN">
      <data key="d0">455055</data>
    </edge>
    <edge source="AUT" target="LVA">
      <data key="d0">258355</data>
    </edge>
    <edge source="AUT" target="LTU">
      <data key="d0">2229003</data>
    </edge>
    <edge source="AUT" target="MYS">
      <data key="d0">697226</data>
    </edge>
    <edge source="AUT" target="MEX">
      <data key="d0">2127110</data>
    </edge>
    <edge source="AUT" target="MDA">
      <data key="d0">311128</data>
    </edge>
    <edge source="AUT" target="MAR">
      <data key="d0">4111278</data>
    </edge>
    <edge source="AUT" target="OMN">
      <data key="d0">253114</data>
    </edge>
    <edge source="AUT" target="NLD">
      <data key="d0">57272644</data>
    </edge>
    <edge source="AUT" target="NZL">
      <data key="d0">694256</data>
    </edge>
    <edge source="AUT" target="NOR">
      <data key="d0">6153558</data>
    </edge>
    <edge source="AUT" target="PAK">
      <data key="d0">930560</data>
    </edge>
    <edge source="AUT" target="PRY">
      <data key="d0">245271</data>
    </edge>
    <edge source="AUT" target="PER">
      <data key="d0">4900088</data>
    </edge>
    <edge source="AUT" target="POL">
      <data key="d0">147798102</data>
    </edge>
    <edge source="AUT" target="PRT">
      <data key="d0">11723477</data>
    </edge>
    <edge source="AUT" target="ROU">
      <data key="d0">47478707</data>
    </edge>
    <edge source="AUT" target="RUS">
      <data key="d0">22407611</data>
    </edge>
    <edge source="AUT" target="SAU">
      <data key="d0">905828</data>
    </edge>
    <edge source="AUT" target="SEN">
      <data key="d0">1534547</data>
    </edge>
    <edge source="AUT" target="SRB">
      <data key="d0">27743250</data>
    </edge>
    <edge source="AUT" target="IND">
      <data key="d0">2023686</data>
    </edge>
    <edge source="AUT" target="SGP">
      <data key="d0">348973</data>
    </edge>
    <edge source="AUT" target="SVK">
      <data key="d0">34862273</data>
    </edge>
    <edge source="AUT" target="VNM">
      <data key="d0">133692</data>
    </edge>
    <edge source="AUT" target="SVN">
      <data key="d0">48545877</data>
    </edge>
    <edge source="AUT" target="ZAF">
      <data key="d0">4940385</data>
    </edge>
    <edge source="AUT" target="ESP">
      <data key="d0">47601140</data>
    </edge>
    <edge source="AUT" target="SWE">
      <data key="d0">52598108</data>
    </edge>
    <edge source="AUT" target="CHE">
      <data key="d0">49248181</data>
    </edge>
    <edge source="AUT" target="THA">
      <data key="d0">442544</data>
    </edge>
    <edge source="AUT" target="ARE">
      <data key="d0">1826218</data>
    </edge>
    <edge source="AUT" target="TUN">
      <data key="d0">1015987</data>
    </edge>
    <edge source="AUT" target="TUR">
      <data key="d0">64429298</data>
    </edge>
    <edge source="AUT" target="UKR">
      <data key="d0">7209756</data>
    </edge>
    <edge source="AUT" target="MKD">
      <data key="d0">1991193</data>
    </edge>
    <edge source="AUT" target="EGY">
      <data key="d0">1740545</data>
    </edge>
    <edge source="AUT" target="GBR">
      <data key="d0">45989576</data>
    </edge>
    <edge source="AUT" target="USA">
      <data key="d0">50048785</data>
    </edge>
    <edge source="AUT" target="BFA">
      <data key="d0">14609</data>
    </edge>
    <edge source="AUT" target="URY">
      <data key="d0">69956</data>
    </edge>
    <edge source="KHM" target="LKA">
      <data key="d0">58086</data>
    </edge>
    <edge source="KHM" target="CHN">
      <data key="d0">489055</data>
    </edge>
    <edge source="KHM" target="IDN">
      <data key="d0">43809</data>
    </edge>
    <edge source="KHM" target="VNM">
      <data key="d0">106907</data>
    </edge>
    <edge source="CAN" target="ALB">
      <data key="d0">110467</data>
    </edge>
    <edge source="CAN" target="DZA">
      <data key="d0">175147</data>
    </edge>
    <edge source="CAN" target="AZE">
      <data key="d0">85365</data>
    </edge>
    <edge source="CAN" target="ARG">
      <data key="d0">1442090</data>
    </edge>
    <edge source="CAN" target="AUS">
      <data key="d0">9386322</data>
    </edge>
    <edge source="CAN" target="AUT">
      <data key="d0">312328</data>
    </edge>
    <edge source="CAN" target="BEL">
      <data key="d0">53296705</data>
    </edge>
    <edge source="CAN" target="BOL">
      <data key="d0">64193</data>
    </edge>
    <edge source="CAN" target="BRA">
      <data key="d0">17870704</data>
    </edge>
    <edge source="CAN" target="BGR">
      <data key="d0">241197</data>
    </edge>
    <edge source="CAN" target="CMR">
      <data key="d0">23465</data>
    </edge>
    <edge source="CAN" target="LKA">
      <data key="d0">2284563</data>
    </edge>
    <edge source="CAN" target="CHL">
      <data key="d0">29610952</data>
    </edge>
    <edge source="CAN" target="CHN">
      <data key="d0">200748602</data>
    </edge>
    <edge source="CAN" target="COL">
      <data key="d0">3792389</data>
    </edge>
    <edge source="CAN" target="CRI">
      <data key="d0">1601822</data>
    </edge>
    <edge source="CAN" target="CZE">
      <data key="d0">1306169</data>
    </edge>
    <edge source="CAN" target="DNK">
      <data key="d0">1500502</data>
    </edge>
    <edge source="CAN" target="ECU">
      <data key="d0">1051952</data>
    </edge>
    <edge source="CAN" target="SLV">
      <data key="d0">552209</data>
    </edge>
    <edge source="CAN" target="ETH">
      <data key="d0">57145</data>
    </edge>
    <edge source="CAN" target="FIN">
      <data key="d0">11674502</data>
    </edge>
    <edge source="CAN" target="FRA">
      <data key="d0">2297809</data>
    </edge>
    <edge source="CAN" target="GEO">
      <data key="d0">59087</data>
    </edge>
    <edge source="CAN" target="DEU">
      <data key="d0">7431872</data>
    </edge>
    <edge source="CAN" target="GHA">
      <data key="d0">223353</data>
    </edge>
    <edge source="CAN" target="GRC">
      <data key="d0">1072030</data>
    </edge>
    <edge source="CAN" target="GTM">
      <data key="d0">169377</data>
    </edge>
    <edge source="CAN" target="HND">
      <data key="d0">238461</data>
    </edge>
    <edge source="CAN" target="HKG">
      <data key="d0">59053874</data>
    </edge>
    <edge source="CAN" target="HUN">
      <data key="d0">635161</data>
    </edge>
    <edge source="CAN" target="IDN">
      <data key="d0">4629123</data>
    </edge>
    <edge source="CAN" target="IRL">
      <data key="d0">3101386</data>
    </edge>
    <edge source="CAN" target="ISR">
      <data key="d0">3310339</data>
    </edge>
    <edge source="CAN" target="ITA">
      <data key="d0">3801878</data>
    </edge>
    <edge source="CAN" target="CIV">
      <data key="d0">28246</data>
    </edge>
    <edge source="CAN" target="JAM">
      <data key="d0">1825551</data>
    </edge>
    <edge source="CAN" target="JPN">
      <data key="d0">16869009</data>
    </edge>
    <edge source="CAN" target="KAZ">
      <data key="d0">50315</data>
    </edge>
    <edge source="CAN" target="JOR">
      <data key="d0">234869</data>
    </edge>
    <edge source="CAN" target="KOR">
      <data key="d0">6632023</data>
    </edge>
    <edge source="CAN" target="LBN">
      <data key="d0">188420</data>
    </edge>
    <edge source="CAN" target="LVA">
      <data key="d0">53034</data>
    </edge>
    <edge source="CAN" target="LTU">
      <data key="d0">74019</data>
    </edge>
    <edge source="CAN" target="MDG">
      <data key="d0">43387</data>
    </edge>
    <edge source="CAN" target="MYS">
      <data key="d0">19511143</data>
    </edge>
    <edge source="CAN" target="MRT">
      <data key="d0">14098</data>
    </edge>
    <edge source="CAN" target="MEX">
      <data key="d0">165128787</data>
    </edge>
    <edge source="CAN" target="MAR">
      <data key="d0">98074</data>
    </edge>
    <edge source="CAN" target="OMN">
      <data key="d0">27991</data>
    </edge>
    <edge source="CAN" target="NAM">
      <data key="d0">22220</data>
    </edge>
    <edge source="CAN" target="NLD">
      <data key="d0">8056745</data>
    </edge>
    <edge source="CAN" target="NZL">
      <data key="d0">3125028</data>
    </edge>
    <edge source="CAN" target="NOR">
      <data key="d0">229482</data>
    </edge>
    <edge source="CAN" target="PAK">
      <data key="d0">201393</data>
    </edge>
    <edge source="CAN" target="PAN">
      <data key="d0">128874</data>
    </edge>
    <edge source="CAN" target="PER">
      <data key="d0">1386247</data>
    </edge>
    <edge source="CAN" target="PHL">
      <data key="d0">8615889</data>
    </edge>
    <edge source="CAN" target="POL">
      <data key="d0">2049974</data>
    </edge>
    <edge source="CAN" target="ROU">
      <data key="d0">33779</data>
    </edge>
    <edge source="CAN" target="RUS">
      <data key="d0">1955623</data>
    </edge>
    <edge source="CAN" target="SAU">
      <data key="d0">2779195</data>
    </edge>
    <edge source="CAN" target="SEN">
      <data key="d0">16424</data>
    </edge>
    <edge source="CAN" target="SRB">
      <data key="d0">30310</data>
    </edge>
    <edge source="CAN" target="IND">
      <data key="d0">19316740</data>
    </edge>
    <edge source="CAN" target="SGP">
      <data key="d0">45963389</data>
    </edge>
    <edge source="CAN" target="SVK">
      <data key="d0">107148</data>
    </edge>
    <edge source="CAN" target="VNM">
      <data key="d0">5742413</data>
    </edge>
    <edge source="CAN" target="ZAF">
      <data key="d0">2948516</data>
    </edge>
    <edge source="CAN" target="ZWE">
      <data key="d0">96355</data>
    </edge>
    <edge source="CAN" target="ESP">
      <data key="d0">1025857</data>
    </edge>
    <edge source="CAN" target="SWE">
      <data key="d0">2208386</data>
    </edge>
    <edge source="CAN" target="CHE">
      <data key="d0">95404</data>
    </edge>
    <edge source="CAN" target="THA">
      <data key="d0">3420797</data>
    </edge>
    <edge source="CAN" target="ARE">
      <data key="d0">1089051</data>
    </edge>
    <edge source="CAN" target="TUN">
      <data key="d0">84389</data>
    </edge>
    <edge source="CAN" target="TUR">
      <data key="d0">3651009</data>
    </edge>
    <edge source="CAN" target="UGA">
      <data key="d0">179245</data>
    </edge>
    <edge source="CAN" target="UKR">
      <data key="d0">76508</data>
    </edge>
    <edge source="CAN" target="EGY">
      <data key="d0">457844</data>
    </edge>
    <edge source="CAN" target="GBR">
      <data key="d0">45198689</data>
    </edge>
    <edge source="CAN" target="TZA">
      <data key="d0">314358</data>
    </edge>
    <edge source="CAN" target="USA">
      <data key="d0">5024746863</data>
    </edge>
    <edge source="CAN" target="BFA">
      <data key="d0">50153</data>
    </edge>
    <edge source="CAN" target="URY">
      <data key="d0">58300</data>
    </edge>
    <edge source="LKA" target="AUS">
      <data key="d0">16463</data>
    </edge>
    <edge source="LKA" target="CHN">
      <data key="d0">771407</data>
    </edge>
    <edge source="LKA" target="HKG">
      <data key="d0">41530</data>
    </edge>
    <edge source="LKA" target="MDG">
      <data key="d0">108243</data>
    </edge>
    <edge source="LKA" target="MYS">
      <data key="d0">188356</data>
    </edge>
    <edge source="LKA" target="NZL">
      <data key="d0">151949</data>
    </edge>
    <edge source="LKA" target="PAK">
      <data key="d0">65317</data>
    </edge>
    <edge source="LKA" target="PHL">
      <data key="d0">423291</data>
    </edge>
    <edge source="LKA" target="IND">
      <data key="d0">282273</data>
    </edge>
    <edge source="LKA" target="SGP">
      <data key="d0">28470</data>
    </edge>
    <edge source="LKA" target="VNM">
      <data key="d0">360966</data>
    </edge>
    <edge source="LKA" target="ESP">
      <data key="d0">98122</data>
    </edge>
    <edge source="LKA" target="THA">
      <data key="d0">13670</data>
    </edge>
    <edge source="LKA" target="ARE">
      <data key="d0">138563</data>
    </edge>
    <edge source="LKA" target="GBR">
      <data key="d0">38297</data>
    </edge>
    <edge source="FIN" target="DZA">
      <data key="d0">5766209</data>
    </edge>
    <edge source="FIN" target="AZE">
      <data key="d0">109314</data>
    </edge>
    <edge source="FIN" target="ARG">
      <data key="d0">830377</data>
    </edge>
    <edge source="FIN" target="AUS">
      <data key="d0">1149963</data>
    </edge>
    <edge source="FIN" target="AUT">
      <data key="d0">15791644</data>
    </edge>
    <edge source="FIN" target="ARM">
      <data key="d0">41024</data>
    </edge>
    <edge source="FIN" target="BEL">
      <data key="d0">111328564</data>
    </edge>
    <edge source="FIN" target="BWA">
      <data key="d0">41795</data>
    </edge>
    <edge source="FIN" target="BRA">
      <data key="d0">4074020</data>
    </edge>
    <edge source="FIN" target="BGR">
      <data key="d0">979490</data>
    </edge>
    <edge source="FIN" target="BLR">
      <data key="d0">7710849</data>
    </edge>
    <edge source="FIN" target="CMR">
      <data key="d0">32117</data>
    </edge>
    <edge source="FIN" target="CAN">
      <data key="d0">2834271</data>
    </edge>
    <edge source="FIN" target="CHL">
      <data key="d0">5166078</data>
    </edge>
    <edge source="FIN" target="CHN">
      <data key="d0">12046967</data>
    </edge>
    <edge source="FIN" target="COL">
      <data key="d0">617793</data>
    </edge>
    <edge source="FIN" target="HRV">
      <data key="d0">508778</data>
    </edge>
    <edge source="FIN" target="CZE">
      <data key="d0">16614837</data>
    </edge>
    <edge source="FIN" target="DNK">
      <data key="d0">26856514</data>
    </edge>
    <edge source="FIN" target="ECU">
      <data key="d0">141590</data>
    </edge>
    <edge source="FIN" target="EST">
      <data key="d0">32021551</data>
    </edge>
    <edge source="FIN" target="FRA">
      <data key="d0">16396522</data>
    </edge>
    <edge source="FIN" target="PSE">
      <data key="d0">97000</data>
    </edge>
    <edge source="FIN" target="DEU">
      <data key="d0">122631710</data>
    </edge>
    <edge source="FIN" target="GHA">
      <data key="d0">284901</data>
    </edge>
    <edge source="FIN" target="GRC">
      <data key="d0">3108366</data>
    </edge>
    <edge source="FIN" target="HKG">
      <data key="d0">1874700</data>
    </edge>
    <edge source="FIN" target="HUN">
      <data key="d0">2057845</data>
    </edge>
    <edge source="FIN" target="IDN">
      <data key="d0">3060710</data>
    </edge>
    <edge source="FIN" target="IRL">
      <data key="d0">2206066</data>
    </edge>
    <edge source="FIN" target="ISR">
      <data key="d0">2691176</data>
    </edge>
    <edge source="FIN" target="ITA">
      <data key="d0">20386924</data>
    </edge>
    <edge source="FIN" target="CIV">
      <data key="d0">638581</data>
    </edge>
    <edge source="FIN" target="JPN">
      <data key="d0">2203964</data>
    </edge>
    <edge source="FIN" target="KAZ">
      <data key="d0">2946549</data>
    </edge>
    <edge source="FIN" target="KOR">
      <data key="d0">2204359</data>
    </edge>
    <edge source="FIN" target="LBN">
      <data key="d0">3831299</data>
    </edge>
    <edge source="FIN" target="LVA">
      <data key="d0">8099883</data>
    </edge>
    <edge source="FIN" target="LTU">
      <data key="d0">13344709</data>
    </edge>
    <edge source="FIN" target="MYS">
      <data key="d0">23059985</data>
    </edge>
    <edge source="FIN" target="MEX">
      <data key="d0">3250106</data>
    </edge>
    <edge source="FIN" target="MDA">
      <data key="d0">408891</data>
    </edge>
    <edge source="FIN" target="MAR">
      <data key="d0">1427278</data>
    </edge>
    <edge source="FIN" target="MOZ">
      <data key="d0">156859</data>
    </edge>
    <edge source="FIN" target="OMN">
      <data key="d0">948164</data>
    </edge>
    <edge source="FIN" target="NLD">
      <data key="d0">16070995</data>
    </edge>
    <edge source="FIN" target="NZL">
      <data key="d0">1042099</data>
    </edge>
    <edge source="FIN" target="NOR">
      <data key="d0">72554441</data>
    </edge>
    <edge source="FIN" target="PAK">
      <data key="d0">2558771</data>
    </edge>
    <edge source="FIN" target="PAN">
      <data key="d0">186793</data>
    </edge>
    <edge source="FIN" target="PER">
      <data key="d0">1761702</data>
    </edge>
    <edge source="FIN" target="PHL">
      <data key="d0">992142</data>
    </edge>
    <edge source="FIN" target="POL">
      <data key="d0">70905492</data>
    </edge>
    <edge source="FIN" target="PRT">
      <data key="d0">2879685</data>
    </edge>
    <edge source="FIN" target="ROU">
      <data key="d0">2340135</data>
    </edge>
    <edge source="FIN" target="RUS">
      <data key="d0">291269681</data>
    </edge>
    <edge source="FIN" target="SAU">
      <data key="d0">1721938</data>
    </edge>
    <edge source="FIN" target="SEN">
      <data key="d0">113009</data>
    </edge>
    <edge source="FIN" target="SRB">
      <data key="d0">2613157</data>
    </edge>
    <edge source="FIN" target="IND">
      <data key="d0">8147093</data>
    </edge>
    <edge source="FIN" target="SGP">
      <data key="d0">6563752</data>
    </edge>
    <edge source="FIN" target="SVK">
      <data key="d0">2129506</data>
    </edge>
    <edge source="FIN" target="VNM">
      <data key="d0">1452525</data>
    </edge>
    <edge source="FIN" target="SVN">
      <data key="d0">1616606</data>
    </edge>
    <edge source="FIN" target="ZAF">
      <data key="d0">14897852</data>
    </edge>
    <edge source="FIN" target="ESP">
      <data key="d0">8845245</data>
    </edge>
    <edge source="FIN" target="SWE">
      <data key="d0">129475817</data>
    </edge>
    <edge source="FIN" target="CHE">
      <data key="d0">4526999</data>
    </edge>
    <edge source="FIN" target="THA">
      <data key="d0">3424937</data>
    </edge>
    <edge source="FIN" target="ARE">
      <data key="d0">4920000</data>
    </edge>
    <edge source="FIN" target="TUN">
      <data key="d0">2009281</data>
    </edge>
    <edge source="FIN" target="TUR">
      <data key="d0">66369491</data>
    </edge>
    <edge source="FIN" target="UGA">
      <data key="d0">188280</data>
    </edge>
    <edge source="FIN" target="UKR">
      <data key="d0">30331925</data>
    </edge>
    <edge source="FIN" target="MKD">
      <data key="d0">135896</data>
    </edge>
    <edge source="FIN" target="EGY">
      <data key="d0">1571164</data>
    </edge>
    <edge source="FIN" target="GBR">
      <data key="d0">67099037</data>
    </edge>
    <edge source="FIN" target="USA">
      <data key="d0">62488065</data>
    </edge>
    <edge source="FIN" target="URY">
      <data key="d0">36615</data>
    </edge>
    <edge source="GHA" target="CMR">
      <data key="d0">36720</data>
    </edge>
    <edge source="GHA" target="CHN">
      <data key="d0">93859</data>
    </edge>
    <edge source="GHA" target="BEN">
      <data key="d0">30155</data>
    </edge>
    <edge source="GHA" target="HKG">
      <data key="d0">14378</data>
    </edge>
    <edge source="GHA" target="CIV">
      <data key="d0">651249</data>
    </edge>
    <edge source="GHA" target="NLD">
      <data key="d0">93761</data>
    </edge>
    <edge source="GHA" target="TGO">
      <data key="d0">282028</data>
    </edge>
    <edge source="GHA" target="BFA">
      <data key="d0">370032</data>
    </edge>
    <edge source="IDN" target="DZA">
      <data key="d0">537030</data>
    </edge>
    <edge source="IDN" target="ARG">
      <data key="d0">1957483</data>
    </edge>
    <edge source="IDN" target="AUS">
      <data key="d0">47195664</data>
    </edge>
    <edge source="IDN" target="BEL">
      <data key="d0">2767820</data>
    </edge>
    <edge source="IDN" target="BRA">
      <data key="d0">16731730</data>
    </edge>
    <edge source="IDN" target="BGR">
      <data key="d0">1185597</data>
    </edge>
    <edge source="IDN" target="KHM">
      <data key="d0">373406</data>
    </edge>
    <edge source="IDN" target="CAN">
      <data key="d0">253317</data>
    </edge>
    <edge source="IDN" target="LKA">
      <data key="d0">3216112</data>
    </edge>
    <edge source="IDN" target="CHL">
      <data key="d0">2291480</data>
    </edge>
    <edge source="IDN" target="CHN">
      <data key="d0">263909545</data>
    </edge>
    <edge source="IDN" target="COL">
      <data key="d0">93840</data>
    </edge>
    <edge source="IDN" target="CRI">
      <data key="d0">25106</data>
    </edge>
    <edge source="IDN" target="BEN">
      <data key="d0">28880</data>
    </edge>
    <edge source="IDN" target="DNK">
      <data key="d0">234746</data>
    </edge>
    <edge source="IDN" target="ECU">
      <data key="d0">715322</data>
    </edge>
    <edge source="IDN" target="SLV">
      <data key="d0">444142</data>
    </edge>
    <edge source="IDN" target="ETH">
      <data key="d0">58080</data>
    </edge>
    <edge source="IDN" target="FRA">
      <data key="d0">95158</data>
    </edge>
    <edge source="IDN" target="DEU">
      <data key="d0">978636</data>
    </edge>
    <edge source="IDN" target="GHA">
      <data key="d0">165820</data>
    </edge>
    <edge source="IDN" target="GTM">
      <data key="d0">1231432</data>
    </edge>
    <edge source="IDN" target="HND">
      <data key="d0">8731840</data>
    </edge>
    <edge source="IDN" target="HKG">
      <data key="d0">13030859</data>
    </edge>
    <edge source="IDN" target="IRL">
      <data key="d0">1278959</data>
    </edge>
    <edge source="IDN" target="ISR">
      <data key="d0">200497</data>
    </edge>
    <edge source="IDN" target="ITA">
      <data key="d0">1706402</data>
    </edge>
    <edge source="IDN" target="CIV">
      <data key="d0">25515</data>
    </edge>
    <edge source="IDN" target="JPN">
      <data key="d0">97340329</data>
    </edge>
    <edge source="IDN" target="KOR">
      <data key="d0">15783368</data>
    </edge>
    <edge source="IDN" target="LBN">
      <data key="d0">663722</data>
    </edge>
    <edge source="IDN" target="LTU">
      <data key="d0">58736</data>
    </edge>
    <edge source="IDN" target="MDG">
      <data key="d0">695697</data>
    </edge>
    <edge source="IDN" target="MYS">
      <data key="d0">144081484</data>
    </edge>
    <edge source="IDN" target="MRT">
      <data key="d0">32295</data>
    </edge>
    <edge source="IDN" target="MUS">
      <data key="d0">11296754</data>
    </edge>
    <edge source="IDN" target="MEX">
      <data key="d0">21348</data>
    </edge>
    <edge source="IDN" target="MAR">
      <data key="d0">276120</data>
    </edge>
    <edge source="IDN" target="MOZ">
      <data key="d0">249043</data>
    </edge>
    <edge source="IDN" target="OMN">
      <data key="d0">537345</data>
    </edge>
    <edge source="IDN" target="NLD">
      <data key="d0">2521915</data>
    </edge>
    <edge source="IDN" target="NZL">
      <data key="d0">4150998</data>
    </edge>
    <edge source="IDN" target="NOR">
      <data key="d0">25263</data>
    </edge>
    <edge source="IDN" target="PAK">
      <data key="d0">2703505</data>
    </edge>
    <edge source="IDN" target="PRY">
      <data key="d0">2331127</data>
    </edge>
    <edge source="IDN" target="PER">
      <data key="d0">202924</data>
    </edge>
    <edge source="IDN" target="PHL">
      <data key="d0">44812920</data>
    </edge>
    <edge source="IDN" target="RUS">
      <data key="d0">1978548</data>
    </edge>
    <edge source="IDN" target="SAU">
      <data key="d0">8157365</data>
    </edge>
    <edge source="IDN" target="IND">
      <data key="d0">18244929</data>
    </edge>
    <edge source="IDN" target="SGP">
      <data key="d0">50893070</data>
    </edge>
    <edge source="IDN" target="VNM">
      <data key="d0">70100936</data>
    </edge>
    <edge source="IDN" target="ZAF">
      <data key="d0">1644337</data>
    </edge>
    <edge source="IDN" target="ZWE">
      <data key="d0">49130</data>
    </edge>
    <edge source="IDN" target="ESP">
      <data key="d0">129279</data>
    </edge>
    <edge source="IDN" target="CHE">
      <data key="d0">296940</data>
    </edge>
    <edge source="IDN" target="THA">
      <data key="d0">51999217</data>
    </edge>
    <edge source="IDN" target="TGO">
      <data key="d0">195501</data>
    </edge>
    <edge source="IDN" target="ARE">
      <data key="d0">2830077</data>
    </edge>
    <edge source="IDN" target="TUR">
      <data key="d0">33048897</data>
    </edge>
    <edge source="IDN" target="EGY">
      <data key="d0">5276367</data>
    </edge>
    <edge source="IDN" target="GBR">
      <data key="d0">324915</data>
    </edge>
    <edge source="IDN" target="TZA">
      <data key="d0">720868</data>
    </edge>
    <edge source="IDN" target="USA">
      <data key="d0">33331813</data>
    </edge>
    <edge source="IDN" target="URY">
      <data key="d0">769719</data>
    </edge>
    <edge source="ISR" target="AUS">
      <data key="d0">522000</data>
    </edge>
    <edge source="ISR" target="AUT">
      <data key="d0">2781000</data>
    </edge>
    <edge source="ISR" target="BEL">
      <data key="d0">16928000</data>
    </edge>
    <edge source="ISR" target="BRA">
      <data key="d0">5084000</data>
    </edge>
    <edge source="ISR" target="BGR">
      <data key="d0">2898000</data>
    </edge>
    <edge source="ISR" target="BLR">
      <data key="d0">2298000</data>
    </edge>
    <edge source="ISR" target="CMR">
      <data key="d0">25000</data>
    </edge>
    <edge source="ISR" target="CAN">
      <data key="d0">1420000</data>
    </edge>
    <edge source="ISR" target="LKA">
      <data key="d0">28000</data>
    </edge>
    <edge source="ISR" target="CHL">
      <data key="d0">497000</data>
    </edge>
    <edge source="ISR" target="CHN">
      <data key="d0">33693000</data>
    </edge>
    <edge source="ISR" target="COL">
      <data key="d0">1027000</data>
    </edge>
    <edge source="ISR" target="CRI">
      <data key="d0">249000</data>
    </edge>
    <edge source="ISR" target="CZE">
      <data key="d0">1531000</data>
    </edge>
    <edge source="ISR" target="ECU">
      <data key="d0">793000</data>
    </edge>
    <edge source="ISR" target="FIN">
      <data key="d0">1768000</data>
    </edge>
    <edge source="ISR" target="FRA">
      <data key="d0">19419000</data>
    </edge>
    <edge source="ISR" target="GEO">
      <data key="d0">154000</data>
    </edge>
    <edge source="ISR" target="DEU">
      <data key="d0">38814000</data>
    </edge>
    <edge source="ISR" target="GHA">
      <data key="d0">343000</data>
    </edge>
    <edge source="ISR" target="GRC">
      <data key="d0">7159000</data>
    </edge>
    <edge source="ISR" target="HKG">
      <data key="d0">2915000</data>
    </edge>
    <edge source="ISR" target="HUN">
      <data key="d0">1839000</data>
    </edge>
    <edge source="ISR" target="IDN">
      <data key="d0">2307000</data>
    </edge>
    <edge source="ISR" target="IRL">
      <data key="d0">1275000</data>
    </edge>
    <edge source="ISR" target="ITA">
      <data key="d0">161469000</data>
    </edge>
    <edge source="ISR" target="CIV">
      <data key="d0">31000</data>
    </edge>
    <edge source="ISR" target="JAM">
      <data key="d0">53000</data>
    </edge>
    <edge source="ISR" target="JPN">
      <data key="d0">8616000</data>
    </edge>
    <edge source="ISR" target="KAZ">
      <data key="d0">10000</data>
    </edge>
    <edge source="ISR" target="JOR">
      <data key="d0">1055000</data>
    </edge>
    <edge source="ISR" target="KOR">
      <data key="d0">432000</data>
    </edge>
    <edge source="ISR" target="LVA">
      <data key="d0">49000</data>
    </edge>
    <edge source="ISR" target="LTU">
      <data key="d0">1253000</data>
    </edge>
    <edge source="ISR" target="MYS">
      <data key="d0">1383000</data>
    </edge>
    <edge source="ISR" target="MUS">
      <data key="d0">110000</data>
    </edge>
    <edge source="ISR" target="MEX">
      <data key="d0">3333000</data>
    </edge>
    <edge source="ISR" target="MDA">
      <data key="d0">201000</data>
    </edge>
    <edge source="ISR" target="MAR">
      <data key="d0">1338000</data>
    </edge>
    <edge source="ISR" target="MOZ">
      <data key="d0">35000</data>
    </edge>
    <edge source="ISR" target="NLD">
      <data key="d0">26831000</data>
    </edge>
    <edge source="ISR" target="NZL">
      <data key="d0">40000</data>
    </edge>
    <edge source="ISR" target="NER">
      <data key="d0">124000</data>
    </edge>
    <edge source="ISR" target="NOR">
      <data key="d0">275000</data>
    </edge>
    <edge source="ISR" target="PRY">
      <data key="d0">79000</data>
    </edge>
    <edge source="ISR" target="PER">
      <data key="d0">38000</data>
    </edge>
    <edge source="ISR" target="PHL">
      <data key="d0">89000</data>
    </edge>
    <edge source="ISR" target="POL">
      <data key="d0">1676000</data>
    </edge>
    <edge source="ISR" target="PRT">
      <data key="d0">6487000</data>
    </edge>
    <edge source="ISR" target="ROU">
      <data key="d0">1854000</data>
    </edge>
    <edge source="ISR" target="RUS">
      <data key="d0">21797000</data>
    </edge>
    <edge source="ISR" target="IND">
      <data key="d0">3940000</data>
    </edge>
    <edge source="ISR" target="SGP">
      <data key="d0">63000</data>
    </edge>
    <edge source="ISR" target="SVK">
      <data key="d0">19000</data>
    </edge>
    <edge source="ISR" target="VNM">
      <data key="d0">139000</data>
    </edge>
    <edge source="ISR" target="SVN">
      <data key="d0">4393000</data>
    </edge>
    <edge source="ISR" target="ZAF">
      <data key="d0">542000</data>
    </edge>
    <edge source="ISR" target="ESP">
      <data key="d0">20021000</data>
    </edge>
    <edge source="ISR" target="SWE">
      <data key="d0">176000</data>
    </edge>
    <edge source="ISR" target="CHE">
      <data key="d0">1084000</data>
    </edge>
    <edge source="ISR" target="THA">
      <data key="d0">1159000</data>
    </edge>
    <edge source="ISR" target="TUR">
      <data key="d0">216635000</data>
    </edge>
    <edge source="ISR" target="UGA">
      <data key="d0">13000</data>
    </edge>
    <edge source="ISR" target="UKR">
      <data key="d0">3698000</data>
    </edge>
    <edge source="ISR" target="EGY">
      <data key="d0">2033000</data>
    </edge>
    <edge source="ISR" target="GBR">
      <data key="d0">55092000</data>
    </edge>
    <edge source="ISR" target="TZA">
      <data key="d0">63000</data>
    </edge>
    <edge source="ISR" target="USA">
      <data key="d0">26633000</data>
    </edge>
    <edge source="ISR" target="URY">
      <data key="d0">12000</data>
    </edge>
    <edge source="LBN" target="AUT">
      <data key="d0">20398</data>
    </edge>
    <edge source="LBN" target="CMR">
      <data key="d0">532616</data>
    </edge>
    <edge source="LBN" target="CAF">
      <data key="d0">154246</data>
    </edge>
    <edge source="LBN" target="CHN">
      <data key="d0">1397320</data>
    </edge>
    <edge source="LBN" target="BEN">
      <data key="d0">14837</data>
    </edge>
    <edge source="LBN" target="DNK">
      <data key="d0">10344</data>
    </edge>
    <edge source="LBN" target="FRA">
      <data key="d0">40165</data>
    </edge>
    <edge source="LBN" target="GMB">
      <data key="d0">123218</data>
    </edge>
    <edge source="LBN" target="GHA">
      <data key="d0">316706</data>
    </edge>
    <edge source="LBN" target="GRC">
      <data key="d0">2085144</data>
    </edge>
    <edge source="LBN" target="HKG">
      <data key="d0">281930</data>
    </edge>
    <edge source="LBN" target="ITA">
      <data key="d0">318985</data>
    </edge>
    <edge source="LBN" target="CIV">
      <data key="d0">704132</data>
    </edge>
    <edge source="LBN" target="JOR">
      <data key="d0">213864</data>
    </edge>
    <edge source="LBN" target="MWI">
      <data key="d0">12135</data>
    </edge>
    <edge source="LBN" target="NLD">
      <data key="d0">13997</data>
    </edge>
    <edge source="LBN" target="NER">
      <data key="d0">20212</data>
    </edge>
    <edge source="LBN" target="PRT">
      <data key="d0">16763</data>
    </edge>
    <edge source="LBN" target="RUS">
      <data key="d0">17142</data>
    </edge>
    <edge source="LBN" target="SAU">
      <data key="d0">10027017</data>
    </edge>
    <edge source="LBN" target="ZWE">
      <data key="d0">15026</data>
    </edge>
    <edge source="LBN" target="CHE">
      <data key="d0">17413</data>
    </edge>
    <edge source="LBN" target="ARE">
      <data key="d0">27789</data>
    </edge>
    <edge source="LBN" target="TUN">
      <data key="d0">111310</data>
    </edge>
    <edge source="LBN" target="TUR">
      <data key="d0">111055</data>
    </edge>
    <edge source="LBN" target="UGA">
      <data key="d0">103021</data>
    </edge>
    <edge source="LBN" target="EGY">
      <data key="d0">464809</data>
    </edge>
    <edge source="LBN" target="GBR">
      <data key="d0">336816</data>
    </edge>
    <edge source="LBN" target="TZA">
      <data key="d0">220361</data>
    </edge>
    <edge source="LBN" target="USA">
      <data key="d0">14700</data>
    </edge>
    <edge source="MYS" target="DZA">
      <data key="d0">479993</data>
    </edge>
    <edge source="MYS" target="ARG">
      <data key="d0">4964587</data>
    </edge>
    <edge source="MYS" target="AUS">
      <data key="d0">38520848</data>
    </edge>
    <edge source="MYS" target="AUT">
      <data key="d0">186256</data>
    </edge>
    <edge source="MYS" target="BEL">
      <data key="d0">33611164</data>
    </edge>
    <edge source="MYS" target="BRA">
      <data key="d0">32057230</data>
    </edge>
    <edge source="MYS" target="BGR">
      <data key="d0">2229636</data>
    </edge>
    <edge source="MYS" target="BLR">
      <data key="d0">138825</data>
    </edge>
    <edge source="MYS" target="KHM">
      <data key="d0">2624523</data>
    </edge>
    <edge source="MYS" target="CMR">
      <data key="d0">934539</data>
    </edge>
    <edge source="MYS" target="CAN">
      <data key="d0">4883856</data>
    </edge>
    <edge source="MYS" target="LKA">
      <data key="d0">15203698</data>
    </edge>
    <edge source="MYS" target="CHL">
      <data key="d0">90871</data>
    </edge>
    <edge source="MYS" target="CHN">
      <data key="d0">916229193</data>
    </edge>
    <edge source="MYS" target="COL">
      <data key="d0">684651</data>
    </edge>
    <edge source="MYS" target="CRI">
      <data key="d0">923433</data>
    </edge>
    <edge source="MYS" target="HRV">
      <data key="d0">80152</data>
    </edge>
    <edge source="MYS" target="CZE">
      <data key="d0">54874</data>
    </edge>
    <edge source="MYS" target="DNK">
      <data key="d0">261753</data>
    </edge>
    <edge source="MYS" target="ECU">
      <data key="d0">1169673</data>
    </edge>
    <edge source="MYS" target="ETH">
      <data key="d0">59795</data>
    </edge>
    <edge source="MYS" target="EST">
      <data key="d0">97195</data>
    </edge>
    <edge source="MYS" target="FIN">
      <data key="d0">58590</data>
    </edge>
    <edge source="MYS" target="FRA">
      <data key="d0">502293</data>
    </edge>
    <edge source="MYS" target="GEO">
      <data key="d0">53142</data>
    </edge>
    <edge source="MYS" target="DEU">
      <data key="d0">6391891</data>
    </edge>
    <edge source="MYS" target="GHA">
      <data key="d0">490309</data>
    </edge>
    <edge source="MYS" target="GRC">
      <data key="d0">1876853</data>
    </edge>
    <edge source="MYS" target="GTM">
      <data key="d0">137520</data>
    </edge>
    <edge source="MYS" target="HND">
      <data key="d0">190918</data>
    </edge>
    <edge source="MYS" target="HKG">
      <data key="d0">222980683</data>
    </edge>
    <edge source="MYS" target="HUN">
      <data key="d0">1213456</data>
    </edge>
    <edge source="MYS" target="IDN">
      <data key="d0">574647084</data>
    </edge>
    <edge source="MYS" target="ITA">
      <data key="d0">4198690</data>
    </edge>
    <edge source="MYS" target="CIV">
      <data key="d0">555351</data>
    </edge>
    <edge source="MYS" target="JPN">
      <data key="d0">191813236</data>
    </edge>
    <edge source="MYS" target="KAZ">
      <data key="d0">42678</data>
    </edge>
    <edge source="MYS" target="JOR">
      <data key="d0">837938</data>
    </edge>
    <edge source="MYS" target="KOR">
      <data key="d0">89928830</data>
    </edge>
    <edge source="MYS" target="LBN">
      <data key="d0">80152</data>
    </edge>
    <edge source="MYS" target="LVA">
      <data key="d0">984918</data>
    </edge>
    <edge source="MYS" target="MDG">
      <data key="d0">892312</data>
    </edge>
    <edge source="MYS" target="MWI">
      <data key="d0">191074</data>
    </edge>
    <edge source="MYS" target="MRT">
      <data key="d0">275207</data>
    </edge>
    <edge source="MYS" target="MUS">
      <data key="d0">2153838</data>
    </edge>
    <edge source="MYS" target="MEX">
      <data key="d0">7559811</data>
    </edge>
    <edge source="MYS" target="MAR">
      <data key="d0">3186945</data>
    </edge>
    <edge source="MYS" target="MOZ">
      <data key="d0">1363747</data>
    </edge>
    <edge source="MYS" target="OMN">
      <data key="d0">1032922</data>
    </edge>
    <edge source="MYS" target="NAM">
      <data key="d0">70059</data>
    </edge>
    <edge source="MYS" target="NLD">
      <data key="d0">8501640</data>
    </edge>
    <edge source="MYS" target="NZL">
      <data key="d0">18487379</data>
    </edge>
    <edge source="MYS" target="NOR">
      <data key="d0">69887</data>
    </edge>
    <edge source="MYS" target="PAK">
      <data key="d0">23992748</data>
    </edge>
    <edge source="MYS" target="PER">
      <data key="d0">983383</data>
    </edge>
    <edge source="MYS" target="PHL">
      <data key="d0">136935892</data>
    </edge>
    <edge source="MYS" target="POL">
      <data key="d0">721020</data>
    </edge>
    <edge source="MYS" target="PRT">
      <data key="d0">1082332</data>
    </edge>
    <edge source="MYS" target="ROU">
      <data key="d0">3003395</data>
    </edge>
    <edge source="MYS" target="RUS">
      <data key="d0">2516870</data>
    </edge>
    <edge source="MYS" target="SAU">
      <data key="d0">9855067</data>
    </edge>
    <edge source="MYS" target="SEN">
      <data key="d0">509732</data>
    </edge>
    <edge source="MYS" target="SRB">
      <data key="d0">56026</data>
    </edge>
    <edge source="MYS" target="IND">
      <data key="d0">111493639</data>
    </edge>
    <edge source="MYS" target="SGP">
      <data key="d0">148029998</data>
    </edge>
    <edge source="MYS" target="SVK">
      <data key="d0">1063026</data>
    </edge>
    <edge source="MYS" target="VNM">
      <data key="d0">263639663</data>
    </edge>
    <edge source="MYS" target="SVN">
      <data key="d0">1895012</data>
    </edge>
    <edge source="MYS" target="ZAF">
      <data key="d0">32602022</data>
    </edge>
    <edge source="MYS" target="ZWE">
      <data key="d0">133416</data>
    </edge>
    <edge source="MYS" target="ESP">
      <data key="d0">2489148</data>
    </edge>
    <edge source="MYS" target="SWE">
      <data key="d0">303192</data>
    </edge>
    <edge source="MYS" target="CHE">
      <data key="d0">2236961</data>
    </edge>
    <edge source="MYS" target="THA">
      <data key="d0">357292821</data>
    </edge>
    <edge source="MYS" target="TGO">
      <data key="d0">49297</data>
    </edge>
    <edge source="MYS" target="ARE">
      <data key="d0">18794797</data>
    </edge>
    <edge source="MYS" target="TUN">
      <data key="d0">152057</data>
    </edge>
    <edge source="MYS" target="TUR">
      <data key="d0">46001815</data>
    </edge>
    <edge source="MYS" target="UGA">
      <data key="d0">654197</data>
    </edge>
    <edge source="MYS" target="UKR">
      <data key="d0">1659033</data>
    </edge>
    <edge source="MYS" target="EGY">
      <data key="d0">30795534</data>
    </edge>
    <edge source="MYS" target="GBR">
      <data key="d0">4413724</data>
    </edge>
    <edge source="MYS" target="TZA">
      <data key="d0">6563820</data>
    </edge>
    <edge source="MYS" target="USA">
      <data key="d0">13209757</data>
    </edge>
    <edge source="MYS" target="URY">
      <data key="d0">361250</data>
    </edge>
    <edge source="NAM" target="DEU">
      <data key="d0">1689315</data>
    </edge>
    <edge source="NAM" target="GHA">
      <data key="d0">35639</data>
    </edge>
    <edge source="NAM" target="MOZ">
      <data key="d0">143069</data>
    </edge>
    <edge source="NAM" target="NLD">
      <data key="d0">14558</data>
    </edge>
    <edge source="NAM" target="ZAF">
      <data key="d0">677428</data>
    </edge>
    <edge source="PAK" target="ALB">
      <data key="d0">166108</data>
    </edge>
    <edge source="PAK" target="BEL">
      <data key="d0">6051828</data>
    </edge>
    <edge source="PAK" target="BRA">
      <data key="d0">1096181</data>
    </edge>
    <edge source="PAK" target="BGR">
      <data key="d0">555675</data>
    </edge>
    <edge source="PAK" target="CAN">
      <data key="d0">1664518</data>
    </edge>
    <edge source="PAK" target="LKA">
      <data key="d0">4390360</data>
    </edge>
    <edge source="PAK" target="CHN">
      <data key="d0">33399635</data>
    </edge>
    <edge source="PAK" target="CZE">
      <data key="d0">27961</data>
    </edge>
    <edge source="PAK" target="DNK">
      <data key="d0">14737</data>
    </edge>
    <edge source="PAK" target="ETH">
      <data key="d0">34467</data>
    </edge>
    <edge source="PAK" target="DEU">
      <data key="d0">5645845</data>
    </edge>
    <edge source="PAK" target="GRC">
      <data key="d0">4127583</data>
    </edge>
    <edge source="PAK" target="HND">
      <data key="d0">62139</data>
    </edge>
    <edge source="PAK" target="HKG">
      <data key="d0">2376458</data>
    </edge>
    <edge source="PAK" target="IDN">
      <data key="d0">289308</data>
    </edge>
    <edge source="PAK" target="ITA">
      <data key="d0">7515304</data>
    </edge>
    <edge source="PAK" target="JPN">
      <data key="d0">110505</data>
    </edge>
    <edge source="PAK" target="JOR">
      <data key="d0">4073849</data>
    </edge>
    <edge source="PAK" target="KOR">
      <data key="d0">263139</data>
    </edge>
    <edge source="PAK" target="LBN">
      <data key="d0">2405793</data>
    </edge>
    <edge source="PAK" target="LVA">
      <data key="d0">18538</data>
    </edge>
    <edge source="PAK" target="LTU">
      <data key="d0">1452550</data>
    </edge>
    <edge source="PAK" target="MDG">
      <data key="d0">53777</data>
    </edge>
    <edge source="PAK" target="MYS">
      <data key="d0">140477</data>
    </edge>
    <edge source="PAK" target="MAR">
      <data key="d0">731708</data>
    </edge>
    <edge source="PAK" target="MOZ">
      <data key="d0">113027</data>
    </edge>
    <edge source="PAK" target="OMN">
      <data key="d0">1739655</data>
    </edge>
    <edge source="PAK" target="NAM">
      <data key="d0">25385</data>
    </edge>
    <edge source="PAK" target="NLD">
      <data key="d0">26152</data>
    </edge>
    <edge source="PAK" target="PAN">
      <data key="d0">13255</data>
    </edge>
    <edge source="PAK" target="PER">
      <data key="d0">22307</data>
    </edge>
    <edge source="PAK" target="PHL">
      <data key="d0">10064</data>
    </edge>
    <edge source="PAK" target="POL">
      <data key="d0">10136347</data>
    </edge>
    <edge source="PAK" target="PRT">
      <data key="d0">114226</data>
    </edge>
    <edge source="PAK" target="ROU">
      <data key="d0">559172</data>
    </edge>
    <edge source="PAK" target="RUS">
      <data key="d0">524962</data>
    </edge>
    <edge source="PAK" target="SAU">
      <data key="d0">848469</data>
    </edge>
    <edge source="PAK" target="IND">
      <data key="d0">6584997</data>
    </edge>
    <edge source="PAK" target="SGP">
      <data key="d0">227177</data>
    </edge>
    <edge source="PAK" target="VNM">
      <data key="d0">808843</data>
    </edge>
    <edge source="PAK" target="SVN">
      <data key="d0">3368300</data>
    </edge>
    <edge source="PAK" target="ZAF">
      <data key="d0">2153982</data>
    </edge>
    <edge source="PAK" target="ESP">
      <data key="d0">1074029</data>
    </edge>
    <edge source="PAK" target="SWE">
      <data key="d0">110436</data>
    </edge>
    <edge source="PAK" target="THA">
      <data key="d0">66634</data>
    </edge>
    <edge source="PAK" target="ARE">
      <data key="d0">18056148</data>
    </edge>
    <edge source="PAK" target="TUN">
      <data key="d0">493047</data>
    </edge>
    <edge source="PAK" target="TUR">
      <data key="d0">98417345</data>
    </edge>
    <edge source="PAK" target="UKR">
      <data key="d0">18566757</data>
    </edge>
    <edge source="PAK" target="EGY">
      <data key="d0">41914824</data>
    </edge>
    <edge source="PAK" target="GBR">
      <data key="d0">2688136</data>
    </edge>
    <edge source="PAK" target="TZA">
      <data key="d0">2069249</data>
    </edge>
    <edge source="PAK" target="USA">
      <data key="d0">33174563</data>
    </edge>
    <edge source="SEN" target="DZA">
      <data key="d0">34842</data>
    </edge>
    <edge source="SEN" target="BGR">
      <data key="d0">38375</data>
    </edge>
    <edge source="SEN" target="CMR">
      <data key="d0">54799</data>
    </edge>
    <edge source="SEN" target="CHN">
      <data key="d0">83559</data>
    </edge>
    <edge source="SEN" target="BEN">
      <data key="d0">296214</data>
    </edge>
    <edge source="SEN" target="FRA">
      <data key="d0">71696</data>
    </edge>
    <edge source="SEN" target="GMB">
      <data key="d0">1307727</data>
    </edge>
    <edge source="SEN" target="GHA">
      <data key="d0">36558</data>
    </edge>
    <edge source="SEN" target="CIV">
      <data key="d0">1267927</data>
    </edge>
    <edge source="SEN" target="MYS">
      <data key="d0">129192</data>
    </edge>
    <edge source="SEN" target="MRT">
      <data key="d0">1472094</data>
    </edge>
    <edge source="SEN" target="MAR">
      <data key="d0">17288</data>
    </edge>
    <edge source="SEN" target="IND">
      <data key="d0">18772</data>
    </edge>
    <edge source="SEN" target="TGO">
      <data key="d0">260941</data>
    </edge>
    <edge source="SEN" target="GBR">
      <data key="d0">378901</data>
    </edge>
    <edge source="SEN" target="TZA">
      <data key="d0">40041</data>
    </edge>
    <edge source="SEN" target="USA">
      <data key="d0">31106</data>
    </edge>
    <edge source="SGP" target="ALB">
      <data key="d0">825952</data>
    </edge>
    <edge source="SGP" target="DZA">
      <data key="d0">59257</data>
    </edge>
    <edge source="SGP" target="AZE">
      <data key="d0">20136</data>
    </edge>
    <edge source="SGP" target="ARG">
      <data key="d0">2253054</data>
    </edge>
    <edge source="SGP" target="AUS">
      <data key="d0">178081232</data>
    </edge>
    <edge source="SGP" target="AUT">
      <data key="d0">15210</data>
    </edge>
    <edge source="SGP" target="BEL">
      <data key="d0">47576441</data>
    </edge>
    <edge source="SGP" target="BRA">
      <data key="d0">30301745</data>
    </edge>
    <edge source="SGP" target="BGR">
      <data key="d0">151444</data>
    </edge>
    <edge source="SGP" target="KHM">
      <data key="d0">7597679</data>
    </edge>
    <edge source="SGP" target="CMR">
      <data key="d0">1264767</data>
    </edge>
    <edge source="SGP" target="CAN">
      <data key="d0">3125357</data>
    </edge>
    <edge source="SGP" target="LKA">
      <data key="d0">43775823</data>
    </edge>
    <edge source="SGP" target="CHL">
      <data key="d0">2102164</data>
    </edge>
    <edge source="SGP" target="CHN">
      <data key="d0">3617064827</data>
    </edge>
    <edge source="SGP" target="COL">
      <data key="d0">1051213</data>
    </edge>
    <edge source="SGP" target="CRI">
      <data key="d0">140378</data>
    </edge>
    <edge source="SGP" target="HRV">
      <data key="d0">100934</data>
    </edge>
    <edge source="SGP" target="CZE">
      <data key="d0">213295</data>
    </edge>
    <edge source="SGP" target="DNK">
      <data key="d0">42421</data>
    </edge>
    <edge source="SGP" target="ECU">
      <data key="d0">717009</data>
    </edge>
    <edge source="SGP" target="SLV">
      <data key="d0">1060215</data>
    </edge>
    <edge source="SGP" target="ETH">
      <data key="d0">333784</data>
    </edge>
    <edge source="SGP" target="EST">
      <data key="d0">31796</data>
    </edge>
    <edge source="SGP" target="FIN">
      <data key="d0">150859</data>
    </edge>
    <edge source="SGP" target="FRA">
      <data key="d0">25299602</data>
    </edge>
    <edge source="SGP" target="GEO">
      <data key="d0">132548</data>
    </edge>
    <edge source="SGP" target="DEU">
      <data key="d0">38088778</data>
    </edge>
    <edge source="SGP" target="GHA">
      <data key="d0">3733230</data>
    </edge>
    <edge source="SGP" target="GRC">
      <data key="d0">1428518</data>
    </edge>
    <edge source="SGP" target="HKG">
      <data key="d0">494113757</data>
    </edge>
    <edge source="SGP" target="HUN">
      <data key="d0">69194</data>
    </edge>
    <edge source="SGP" target="IDN">
      <data key="d0">1416369791</data>
    </edge>
    <edge source="SGP" target="IRL">
      <data key="d0">12900</data>
    </edge>
    <edge source="SGP" target="ISR">
      <data key="d0">29787050</data>
    </edge>
    <edge source="SGP" target="ITA">
      <data key="d0">8175572</data>
    </edge>
    <edge source="SGP" target="CIV">
      <data key="d0">3392517</data>
    </edge>
    <edge source="SGP" target="JPN">
      <data key="d0">380697014</data>
    </edge>
    <edge source="SGP" target="KAZ">
      <data key="d0">260523</data>
    </edge>
    <edge source="SGP" target="JOR">
      <data key="d0">1820348</data>
    </edge>
    <edge source="SGP" target="KOR">
      <data key="d0">205490437</data>
    </edge>
    <edge source="SGP" target="LBN">
      <data key="d0">1591958</data>
    </edge>
    <edge source="SGP" target="LVA">
      <data key="d0">319640</data>
    </edge>
    <edge source="SGP" target="LTU">
      <data key="d0">3400714</data>
    </edge>
    <edge source="SGP" target="MDG">
      <data key="d0">2156615</data>
    </edge>
    <edge source="SGP" target="MYS">
      <data key="d0">1277006861</data>
    </edge>
    <edge source="SGP" target="MUS">
      <data key="d0">3812194</data>
    </edge>
    <edge source="SGP" target="MEX">
      <data key="d0">7423574</data>
    </edge>
    <edge source="SGP" target="MAR">
      <data key="d0">2862057</data>
    </edge>
    <edge source="SGP" target="MOZ">
      <data key="d0">494128</data>
    </edge>
    <edge source="SGP" target="OMN">
      <data key="d0">2347384</data>
    </edge>
    <edge source="SGP" target="NLD">
      <data key="d0">37517915</data>
    </edge>
    <edge source="SGP" target="NZL">
      <data key="d0">88823159</data>
    </edge>
    <edge source="SGP" target="PAK">
      <data key="d0">76496384</data>
    </edge>
    <edge source="SGP" target="PRY">
      <data key="d0">21027</data>
    </edge>
    <edge source="SGP" target="PER">
      <data key="d0">904341</data>
    </edge>
    <edge source="SGP" target="PHL">
      <data key="d0">352258690</data>
    </edge>
    <edge source="SGP" target="POL">
      <data key="d0">3493497</data>
    </edge>
    <edge source="SGP" target="RUS">
      <data key="d0">7375732</data>
    </edge>
    <edge source="SGP" target="SAU">
      <data key="d0">56724607</data>
    </edge>
    <edge source="SGP" target="SEN">
      <data key="d0">993141</data>
    </edge>
    <edge source="SGP" target="IND">
      <data key="d0">695601860</data>
    </edge>
    <edge source="SGP" target="VNM">
      <data key="d0">602071410</data>
    </edge>
    <edge source="SGP" target="SVN">
      <data key="d0">37427</data>
    </edge>
    <edge source="SGP" target="ZAF">
      <data key="d0">39852588</data>
    </edge>
    <edge source="SGP" target="ZWE">
      <data key="d0">474149</data>
    </edge>
    <edge source="SGP" target="ESP">
      <data key="d0">1171448</data>
    </edge>
    <edge source="SGP" target="SWE">
      <data key="d0">1561474</data>
    </edge>
    <edge source="SGP" target="CHE">
      <data key="d0">239524</data>
    </edge>
    <edge source="SGP" target="THA">
      <data key="d0">738772170</data>
    </edge>
    <edge source="SGP" target="TGO">
      <data key="d0">154562</data>
    </edge>
    <edge source="SGP" target="ARE">
      <data key="d0">94029895</data>
    </edge>
    <edge source="SGP" target="TUN">
      <data key="d0">613753</data>
    </edge>
    <edge source="SGP" target="TUR">
      <data key="d0">17945234</data>
    </edge>
    <edge source="SGP" target="UKR">
      <data key="d0">3109853</data>
    </edge>
    <edge source="SGP" target="EGY">
      <data key="d0">16821284</data>
    </edge>
    <edge source="SGP" target="GBR">
      <data key="d0">4037857</data>
    </edge>
    <edge source="SGP" target="TZA">
      <data key="d0">893344</data>
    </edge>
    <edge source="SGP" target="USA">
      <data key="d0">211501365</data>
    </edge>
    <edge source="SGP" target="BFA">
      <data key="d0">826952</data>
    </edge>
    <edge source="SGP" target="URY">
      <data key="d0">1846449</data>
    </edge>
    <edge source="SVK" target="ALB">
      <data key="d0">139622</data>
    </edge>
    <edge source="SVK" target="AUT">
      <data key="d0">35101065</data>
    </edge>
    <edge source="SVK" target="BEL">
      <data key="d0">5345690</data>
    </edge>
    <edge source="SVK" target="BRA">
      <data key="d0">16461</data>
    </edge>
    <edge source="SVK" target="BGR">
      <data key="d0">4662998</data>
    </edge>
    <edge source="SVK" target="BLR">
      <data key="d0">3643813</data>
    </edge>
    <edge source="SVK" target="CHN">
      <data key="d0">830833</data>
    </edge>
    <edge source="SVK" target="HRV">
      <data key="d0">9015338</data>
    </edge>
    <edge source="SVK" target="CZE">
      <data key="d0">200758684</data>
    </edge>
    <edge source="SVK" target="DNK">
      <data key="d0">558222</data>
    </edge>
    <edge source="SVK" target="EST">
      <data key="d0">995065</data>
    </edge>
    <edge source="SVK" target="FRA">
      <data key="d0">16585418</data>
    </edge>
    <edge source="SVK" target="GEO">
      <data key="d0">11120</data>
    </edge>
    <edge source="SVK" target="DEU">
      <data key="d0">79372614</data>
    </edge>
    <edge source="SVK" target="GRC">
      <data key="d0">2006001</data>
    </edge>
    <edge source="SVK" target="HKG">
      <data key="d0">238867</data>
    </edge>
    <edge source="SVK" target="HUN">
      <data key="d0">56504049</data>
    </edge>
    <edge source="SVK" target="IRL">
      <data key="d0">146699</data>
    </edge>
    <edge source="SVK" target="ISR">
      <data key="d0">67171</data>
    </edge>
    <edge source="SVK" target="ITA">
      <data key="d0">66029313</data>
    </edge>
    <edge source="SVK" target="KAZ">
      <data key="d0">137532</data>
    </edge>
    <edge source="SVK" target="KOR">
      <data key="d0">687752</data>
    </edge>
    <edge source="SVK" target="LVA">
      <data key="d0">578577</data>
    </edge>
    <edge source="SVK" target="LTU">
      <data key="d0">5346461</data>
    </edge>
    <edge source="SVK" target="MYS">
      <data key="d0">28841</data>
    </edge>
    <edge source="SVK" target="MEX">
      <data key="d0">132808</data>
    </edge>
    <edge source="SVK" target="MDA">
      <data key="d0">194239</data>
    </edge>
    <edge source="SVK" target="NLD">
      <data key="d0">6762133</data>
    </edge>
    <edge source="SVK" target="NOR">
      <data key="d0">1876441</data>
    </edge>
    <edge source="SVK" target="POL">
      <data key="d0">134919556</data>
    </edge>
    <edge source="SVK" target="PRT">
      <data key="d0">426665</data>
    </edge>
    <edge source="SVK" target="ROU">
      <data key="d0">16662355</data>
    </edge>
    <edge source="SVK" target="RUS">
      <data key="d0">9363291</data>
    </edge>
    <edge source="SVK" target="SRB">
      <data key="d0">10529740</data>
    </edge>
    <edge source="SVK" target="VNM">
      <data key="d0">277592</data>
    </edge>
    <edge source="SVK" target="SVN">
      <data key="d0">5546447</data>
    </edge>
    <edge source="SVK" target="ESP">
      <data key="d0">6466460</data>
    </edge>
    <edge source="SVK" target="SWE">
      <data key="d0">107285</data>
    </edge>
    <edge source="SVK" target="CHE">
      <data key="d0">938199</data>
    </edge>
    <edge source="SVK" target="TUR">
      <data key="d0">2555464</data>
    </edge>
    <edge source="SVK" target="UKR">
      <data key="d0">36284107</data>
    </edge>
    <edge source="SVK" target="MKD">
      <data key="d0">79291</data>
    </edge>
    <edge source="SVK" target="GBR">
      <data key="d0">6582099</data>
    </edge>
    <edge source="SVK" target="USA">
      <data key="d0">921500</data>
    </edge>
    <edge source="VNM" target="AUS">
      <data key="d0">4152200</data>
    </edge>
    <edge source="VNM" target="BEL">
      <data key="d0">2497415</data>
    </edge>
    <edge source="VNM" target="BRA">
      <data key="d0">553860</data>
    </edge>
    <edge source="VNM" target="BGR">
      <data key="d0">31878</data>
    </edge>
    <edge source="VNM" target="KHM">
      <data key="d0">19976265</data>
    </edge>
    <edge source="VNM" target="CAN">
      <data key="d0">6549072</data>
    </edge>
    <edge source="VNM" target="LKA">
      <data key="d0">4813402</data>
    </edge>
    <edge source="VNM" target="CHL">
      <data key="d0">66384</data>
    </edge>
    <edge source="VNM" target="CHN">
      <data key="d0">218287958</data>
    </edge>
    <edge source="VNM" target="COL">
      <data key="d0">188150</data>
    </edge>
    <edge source="VNM" target="CRI">
      <data key="d0">98400</data>
    </edge>
    <edge source="VNM" target="SLV">
      <data key="d0">94050</data>
    </edge>
    <edge source="VNM" target="ETH">
      <data key="d0">2416200</data>
    </edge>
    <edge source="VNM" target="FRA">
      <data key="d0">222198</data>
    </edge>
    <edge source="VNM" target="GHA">
      <data key="d0">442890</data>
    </edge>
    <edge source="VNM" target="GRC">
      <data key="d0">30112</data>
    </edge>
    <edge source="VNM" target="GTM">
      <data key="d0">198450</data>
    </edge>
    <edge source="VNM" target="HND">
      <data key="d0">494780</data>
    </edge>
    <edge source="VNM" target="HKG">
      <data key="d0">4787992</data>
    </edge>
    <edge source="VNM" target="IDN">
      <data key="d0">75385719</data>
    </edge>
    <edge source="VNM" target="IRL">
      <data key="d0">257706</data>
    </edge>
    <edge source="VNM" target="ISR">
      <data key="d0">2024667</data>
    </edge>
    <edge source="VNM" target="ITA">
      <data key="d0">180266</data>
    </edge>
    <edge source="VNM" target="CIV">
      <data key="d0">3171183</data>
    </edge>
    <edge source="VNM" target="JPN">
      <data key="d0">17265233</data>
    </edge>
    <edge source="VNM" target="JOR">
      <data key="d0">425524</data>
    </edge>
    <edge source="VNM" target="KOR">
      <data key="d0">5138985</data>
    </edge>
    <edge source="VNM" target="LTU">
      <data key="d0">13849</data>
    </edge>
    <edge source="VNM" target="MYS">
      <data key="d0">10317894</data>
    </edge>
    <edge source="VNM" target="MUS">
      <data key="d0">193635</data>
    </edge>
    <edge source="VNM" target="MEX">
      <data key="d0">267736</data>
    </edge>
    <edge source="VNM" target="NLD">
      <data key="d0">716870</data>
    </edge>
    <edge source="VNM" target="NZL">
      <data key="d0">133184</data>
    </edge>
    <edge source="VNM" target="PAK">
      <data key="d0">1747112</data>
    </edge>
    <edge source="VNM" target="PHL">
      <data key="d0">4792910</data>
    </edge>
    <edge source="VNM" target="PRT">
      <data key="d0">554400</data>
    </edge>
    <edge source="VNM" target="ROU">
      <data key="d0">1168700</data>
    </edge>
    <edge source="VNM" target="RUS">
      <data key="d0">1349429</data>
    </edge>
    <edge source="VNM" target="SAU">
      <data key="d0">258560</data>
    </edge>
    <edge source="VNM" target="IND">
      <data key="d0">16655111</data>
    </edge>
    <edge source="VNM" target="SGP">
      <data key="d0">4988078</data>
    </edge>
    <edge source="VNM" target="ZAF">
      <data key="d0">1954199</data>
    </edge>
    <edge source="VNM" target="ESP">
      <data key="d0">19333</data>
    </edge>
    <edge source="VNM" target="CHE">
      <data key="d0">34724</data>
    </edge>
    <edge source="VNM" target="THA">
      <data key="d0">50477139</data>
    </edge>
    <edge source="VNM" target="ARE">
      <data key="d0">375712</data>
    </edge>
    <edge source="VNM" target="TUR">
      <data key="d0">8527419</data>
    </edge>
    <edge source="VNM" target="UKR">
      <data key="d0">30400</data>
    </edge>
    <edge source="VNM" target="EGY">
      <data key="d0">61412</data>
    </edge>
    <edge source="VNM" target="GBR">
      <data key="d0">351745</data>
    </edge>
    <edge source="VNM" target="USA">
      <data key="d0">1801411</data>
    </edge>
    <edge source="SVN" target="ALB">
      <data key="d0">156205</data>
    </edge>
    <edge source="SVN" target="DZA">
      <data key="d0">1194710</data>
    </edge>
    <edge source="SVN" target="AZE">
      <data key="d0">26071</data>
    </edge>
    <edge source="SVN" target="AUS">
      <data key="d0">25268</data>
    </edge>
    <edge source="SVN" target="AUT">
      <data key="d0">27055420</data>
    </edge>
    <edge source="SVN" target="BEL">
      <data key="d0">1553720</data>
    </edge>
    <edge source="SVN" target="BRA">
      <data key="d0">669726</data>
    </edge>
    <edge source="SVN" target="BGR">
      <data key="d0">3818829</data>
    </edge>
    <edge source="SVN" target="BLR">
      <data key="d0">3772715</data>
    </edge>
    <edge source="SVN" target="CAN">
      <data key="d0">70694</data>
    </edge>
    <edge source="SVN" target="CHN">
      <data key="d0">16628960</data>
    </edge>
    <edge source="SVN" target="HRV">
      <data key="d0">20268021</data>
    </edge>
    <edge source="SVN" target="CZE">
      <data key="d0">14029354</data>
    </edge>
    <edge source="SVN" target="DNK">
      <data key="d0">152379</data>
    </edge>
    <edge source="SVN" target="ETH">
      <data key="d0">174403</data>
    </edge>
    <edge source="SVN" target="EST">
      <data key="d0">12893</data>
    </edge>
    <edge source="SVN" target="FIN">
      <data key="d0">527842</data>
    </edge>
    <edge source="SVN" target="FRA">
      <data key="d0">23065114</data>
    </edge>
    <edge source="SVN" target="DEU">
      <data key="d0">76616197</data>
    </edge>
    <edge source="SVN" target="GRC">
      <data key="d0">2515757</data>
    </edge>
    <edge source="SVN" target="HKG">
      <data key="d0">4018608</data>
    </edge>
    <edge source="SVN" target="HUN">
      <data key="d0">10462932</data>
    </edge>
    <edge source="SVN" target="IDN">
      <data key="d0">14085</data>
    </edge>
    <edge source="SVN" target="ISR">
      <data key="d0">35027</data>
    </edge>
    <edge source="SVN" target="ITA">
      <data key="d0">141917749</data>
    </edge>
    <edge source="SVN" target="KAZ">
      <data key="d0">100693</data>
    </edge>
    <edge source="SVN" target="JOR">
      <data key="d0">119760</data>
    </edge>
    <edge source="SVN" target="LBN">
      <data key="d0">418551</data>
    </edge>
    <edge source="SVN" target="LVA">
      <data key="d0">20589</data>
    </edge>
    <edge source="SVN" target="LTU">
      <data key="d0">21681</data>
    </edge>
    <edge source="SVN" target="MUS">
      <data key="d0">83158</data>
    </edge>
    <edge source="SVN" target="MEX">
      <data key="d0">60460</data>
    </edge>
    <edge source="SVN" target="MAR">
      <data key="d0">198867</data>
    </edge>
    <edge source="SVN" target="OMN">
      <data key="d0">18431</data>
    </edge>
    <edge source="SVN" target="NLD">
      <data key="d0">5669307</data>
    </edge>
    <edge source="SVN" target="PAK">
      <data key="d0">54227</data>
    </edge>
    <edge source="SVN" target="POL">
      <data key="d0">17307077</data>
    </edge>
    <edge source="SVN" target="PRT">
      <data key="d0">502967</data>
    </edge>
    <edge source="SVN" target="ROU">
      <data key="d0">5851233</data>
    </edge>
    <edge source="SVN" target="RUS">
      <data key="d0">7096127</data>
    </edge>
    <edge source="SVN" target="SAU">
      <data key="d0">643790</data>
    </edge>
    <edge source="SVN" target="SRB">
      <data key="d0">20613084</data>
    </edge>
    <edge source="SVN" target="IND">
      <data key="d0">456034</data>
    </edge>
    <edge source="SVN" target="SVK">
      <data key="d0">7599281</data>
    </edge>
    <edge source="SVN" target="ZAF">
      <data key="d0">648227</data>
    </edge>
    <edge source="SVN" target="ESP">
      <data key="d0">2578120</data>
    </edge>
    <edge source="SVN" target="SWE">
      <data key="d0">1625994</data>
    </edge>
    <edge source="SVN" target="CHE">
      <data key="d0">1971108</data>
    </edge>
    <edge source="SVN" target="THA">
      <data key="d0">44233</data>
    </edge>
    <edge source="SVN" target="ARE">
      <data key="d0">945369</data>
    </edge>
    <edge source="SVN" target="TUN">
      <data key="d0">300152</data>
    </edge>
    <edge source="SVN" target="TUR">
      <data key="d0">7779006</data>
    </edge>
    <edge source="SVN" target="UKR">
      <data key="d0">2870878</data>
    </edge>
    <edge source="SVN" target="MKD">
      <data key="d0">1679630</data>
    </edge>
    <edge source="SVN" target="EGY">
      <data key="d0">144749</data>
    </edge>
    <edge source="SVN" target="GBR">
      <data key="d0">3766983</data>
    </edge>
    <edge source="SVN" target="USA">
      <data key="d0">3833675</data>
    </edge>
    <edge source="EGY" target="ALB">
      <data key="d0">735587</data>
    </edge>
    <edge source="EGY" target="DZA">
      <data key="d0">9145721</data>
    </edge>
    <edge source="EGY" target="ARG">
      <data key="d0">109499</data>
    </edge>
    <edge source="EGY" target="AUT">
      <data key="d0">445251</data>
    </edge>
    <edge source="EGY" target="BEL">
      <data key="d0">129490729</data>
    </edge>
    <edge source="EGY" target="BGR">
      <data key="d0">7245367</data>
    </edge>
    <edge source="EGY" target="CMR">
      <data key="d0">703459</data>
    </edge>
    <edge source="EGY" target="CAF">
      <data key="d0">121681</data>
    </edge>
    <edge source="EGY" target="LKA">
      <data key="d0">1021196</data>
    </edge>
    <edge source="EGY" target="CHN">
      <data key="d0">13567711</data>
    </edge>
    <edge source="EGY" target="HRV">
      <data key="d0">1371724</data>
    </edge>
    <edge source="EGY" target="CZE">
      <data key="d0">36009</data>
    </edge>
    <edge source="EGY" target="BEN">
      <data key="d0">269735</data>
    </edge>
    <edge source="EGY" target="DNK">
      <data key="d0">1497161</data>
    </edge>
    <edge source="EGY" target="ETH">
      <data key="d0">3775034</data>
    </edge>
    <edge source="EGY" target="EST">
      <data key="d0">352254</data>
    </edge>
    <edge source="EGY" target="FIN">
      <data key="d0">2138432</data>
    </edge>
    <edge source="EGY" target="FRA">
      <data key="d0">12794979</data>
    </edge>
    <edge source="EGY" target="PSE">
      <data key="d0">2190857</data>
    </edge>
    <edge source="EGY" target="DEU">
      <data key="d0">902471</data>
    </edge>
    <edge source="EGY" target="GHA">
      <data key="d0">5885354</data>
    </edge>
    <edge source="EGY" target="GRC">
      <data key="d0">15050682</data>
    </edge>
    <edge source="EGY" target="GTM">
      <data key="d0">2924330</data>
    </edge>
    <edge source="EGY" target="HKG">
      <data key="d0">152260</data>
    </edge>
    <edge source="EGY" target="IDN">
      <data key="d0">70997</data>
    </edge>
    <edge source="EGY" target="IRL">
      <data key="d0">178128</data>
    </edge>
    <edge source="EGY" target="ISR">
      <data key="d0">698539</data>
    </edge>
    <edge source="EGY" target="ITA">
      <data key="d0">12788696</data>
    </edge>
    <edge source="EGY" target="CIV">
      <data key="d0">3623652</data>
    </edge>
    <edge source="EGY" target="JAM">
      <data key="d0">140130</data>
    </edge>
    <edge source="EGY" target="JOR">
      <data key="d0">3079105</data>
    </edge>
    <edge source="EGY" target="KOR">
      <data key="d0">31958</data>
    </edge>
    <edge source="EGY" target="LBN">
      <data key="d0">5917088</data>
    </edge>
    <edge source="EGY" target="LVA">
      <data key="d0">79139</data>
    </edge>
    <edge source="EGY" target="LTU">
      <data key="d0">17552</data>
    </edge>
    <edge source="EGY" target="MWI">
      <data key="d0">133254</data>
    </edge>
    <edge source="EGY" target="MYS">
      <data key="d0">49078</data>
    </edge>
    <edge source="EGY" target="MRT">
      <data key="d0">24804</data>
    </edge>
    <edge source="EGY" target="MUS">
      <data key="d0">367186</data>
    </edge>
    <edge source="EGY" target="MEX">
      <data key="d0">50059</data>
    </edge>
    <edge source="EGY" target="MAR">
      <data key="d0">9548486</data>
    </edge>
    <edge source="EGY" target="MOZ">
      <data key="d0">247481</data>
    </edge>
    <edge source="EGY" target="OMN">
      <data key="d0">1600906</data>
    </edge>
    <edge source="EGY" target="NLD">
      <data key="d0">256267</data>
    </edge>
    <edge source="EGY" target="PAK">
      <data key="d0">94672</data>
    </edge>
    <edge source="EGY" target="PER">
      <data key="d0">317766</data>
    </edge>
    <edge source="EGY" target="PHL">
      <data key="d0">216118</data>
    </edge>
    <edge source="EGY" target="POL">
      <data key="d0">124938</data>
    </edge>
    <edge source="EGY" target="PRT">
      <data key="d0">1822427</data>
    </edge>
    <edge source="EGY" target="ROU">
      <data key="d0">2737886</data>
    </edge>
    <edge source="EGY" target="RUS">
      <data key="d0">936738</data>
    </edge>
    <edge source="EGY" target="SAU">
      <data key="d0">4627826</data>
    </edge>
    <edge source="EGY" target="SEN">
      <data key="d0">80259</data>
    </edge>
    <edge source="EGY" target="SRB">
      <data key="d0">263796</data>
    </edge>
    <edge source="EGY" target="IND">
      <data key="d0">153330</data>
    </edge>
    <edge source="EGY" target="SGP">
      <data key="d0">424532</data>
    </edge>
    <edge source="EGY" target="VNM">
      <data key="d0">967312</data>
    </edge>
    <edge source="EGY" target="SVN">
      <data key="d0">23996637</data>
    </edge>
    <edge source="EGY" target="ZAF">
      <data key="d0">1333651</data>
    </edge>
    <edge source="EGY" target="ZWE">
      <data key="d0">198690</data>
    </edge>
    <edge source="EGY" target="ESP">
      <data key="d0">26492318</data>
    </edge>
    <edge source="EGY" target="SWE">
      <data key="d0">884735</data>
    </edge>
    <edge source="EGY" target="CHE">
      <data key="d0">110700</data>
    </edge>
    <edge source="EGY" target="THA">
      <data key="d0">735795</data>
    </edge>
    <edge source="EGY" target="ARE">
      <data key="d0">6098784</data>
    </edge>
    <edge source="EGY" target="TUN">
      <data key="d0">2651141</data>
    </edge>
    <edge source="EGY" target="TUR">
      <data key="d0">178508677</data>
    </edge>
    <edge source="EGY" target="UGA">
      <data key="d0">3573053</data>
    </edge>
    <edge source="EGY" target="UKR">
      <data key="d0">3116721</data>
    </edge>
    <edge source="EGY" target="GBR">
      <data key="d0">2182270</data>
    </edge>
    <edge source="EGY" target="TZA">
      <data key="d0">2577764</data>
    </edge>
    <edge source="EGY" target="USA">
      <data key="d0">190814</data>
    </edge>
    <edge source="EGY" target="BFA">
      <data key="d0">105787</data>
    </edge>
    <edge source="EGY" target="URY">
      <data key="d0">17128</data>
    </edge>
    <edge source="TZA" target="BDI">
      <data key="d0">193695</data>
    </edge>
    <edge source="TZA" target="CHN">
      <data key="d0">5435626</data>
    </edge>
    <edge source="TZA" target="MYS">
      <data key="d0">22106</data>
    </edge>
    <edge source="TZA" target="MOZ">
      <data key="d0">90138</data>
    </edge>
    <edge source="TZA" target="IND">
      <data key="d0">21764</data>
    </edge>
    <edge source="TZA" target="UGA">
      <data key="d0">238251</data>
    </edge>
    <edge source="BFA" target="GMB">
      <data key="d0">1062318</data>
    </edge>
    <edge source="BFA" target="GHA">
      <data key="d0">437614</data>
    </edge>
    <edge source="BFA" target="CIV">
      <data key="d0">13290</data>
    </edge>
    <edge source="BFA" target="NER">
      <data key="d0">349113</data>
    </edge>
    <edge source="BFA" target="TGO">
      <data key="d0">30896</data>
    </edge>
    <edge source="AZE" target="BLR">
      <data key="d0">321309</data>
    </edge>
    <edge source="AZE" target="CHN">
      <data key="d0">12392152</data>
    </edge>
    <edge source="AZE" target="EST">
      <data key="d0">44226</data>
    </edge>
    <edge source="AZE" target="GEO">
      <data key="d0">1002851</data>
    </edge>
    <edge source="AZE" target="KAZ">
      <data key="d0">1537800</data>
    </edge>
    <edge source="AZE" target="KGZ">
      <data key="d0">898468</data>
    </edge>
    <edge source="AZE" target="LVA">
      <data key="d0">778562</data>
    </edge>
    <edge source="AZE" target="LTU">
      <data key="d0">2057173</data>
    </edge>
    <edge source="AZE" target="OMN">
      <data key="d0">1691930</data>
    </edge>
    <edge source="AZE" target="NLD">
      <data key="d0">5384469</data>
    </edge>
    <edge source="AZE" target="RUS">
      <data key="d0">3056861</data>
    </edge>
    <edge source="AZE" target="ARE">
      <data key="d0">6220457</data>
    </edge>
    <edge source="AZE" target="TUR">
      <data key="d0">52792428</data>
    </edge>
    <edge source="AZE" target="UKR">
      <data key="d0">12402675</data>
    </edge>
    <edge source="AZE" target="USA">
      <data key="d0">3942930</data>
    </edge>
    <edge source="BLR" target="ARM">
      <data key="d0">30300</data>
    </edge>
    <edge source="BLR" target="BRA">
      <data key="d0">534600</data>
    </edge>
    <edge source="BLR" target="CHN">
      <data key="d0">41673700</data>
    </edge>
    <edge source="BLR" target="CZE">
      <data key="d0">1968600</data>
    </edge>
    <edge source="BLR" target="EST">
      <data key="d0">167900</data>
    </edge>
    <edge source="BLR" target="FRA">
      <data key="d0">50600</data>
    </edge>
    <edge source="BLR" target="GEO">
      <data key="d0">436900</data>
    </edge>
    <edge source="BLR" target="DEU">
      <data key="d0">12969500</data>
    </edge>
    <edge source="BLR" target="HKG">
      <data key="d0">270300</data>
    </edge>
    <edge source="BLR" target="HUN">
      <data key="d0">219300</data>
    </edge>
    <edge source="BLR" target="KAZ">
      <data key="d0">6774400</data>
    </edge>
    <edge source="BLR" target="KGZ">
      <data key="d0">291400</data>
    </edge>
    <edge source="BLR" target="LVA">
      <data key="d0">1892100</data>
    </edge>
    <edge source="BLR" target="LTU">
      <data key="d0">9814700</data>
    </edge>
    <edge source="BLR" target="MDA">
      <data key="d0">4319400</data>
    </edge>
    <edge source="BLR" target="POL">
      <data key="d0">782400</data>
    </edge>
    <edge source="BLR" target="RUS">
      <data key="d0">276054600</data>
    </edge>
    <edge source="BLR" target="SRB">
      <data key="d0">1397400</data>
    </edge>
    <edge source="BLR" target="IND">
      <data key="d0">141500</data>
    </edge>
    <edge source="BLR" target="SVK">
      <data key="d0">19900</data>
    </edge>
    <edge source="BLR" target="SVN">
      <data key="d0">27700</data>
    </edge>
    <edge source="BLR" target="CHE">
      <data key="d0">492000</data>
    </edge>
    <edge source="BLR" target="UKR">
      <data key="d0">45866600</data>
    </edge>
    <edge source="CMR" target="BRA">
      <data key="d0">69424</data>
    </edge>
    <edge source="CMR" target="CAF">
      <data key="d0">22417</data>
    </edge>
    <edge source="CMR" target="FRA">
      <data key="d0">26359</data>
    </edge>
    <edge source="CMR" target="DEU">
      <data key="d0">20790</data>
    </edge>
    <edge source="CMR" target="ITA">
      <data key="d0">334198</data>
    </edge>
    <edge source="CMR" target="CIV">
      <data key="d0">18300</data>
    </edge>
    <edge source="CMR" target="JPN">
      <data key="d0">46522</data>
    </edge>
    <edge source="CMR" target="MEX">
      <data key="d0">28639</data>
    </edge>
    <edge source="CMR" target="RUS">
      <data key="d0">29017</data>
    </edge>
    <edge source="CMR" target="SEN">
      <data key="d0">47987</data>
    </edge>
    <edge source="CMR" target="THA">
      <data key="d0">30897</data>
    </edge>
    <edge source="CMR" target="TUN">
      <data key="d0">27160</data>
    </edge>
    <edge source="CMR" target="TUR">
      <data key="d0">172358</data>
    </edge>
    <edge source="CMR" target="EGY">
      <data key="d0">233614</data>
    </edge>
    <edge source="CMR" target="GBR">
      <data key="d0">12564</data>
    </edge>
    <edge source="HRV" target="ALB">
      <data key="d0">45301</data>
    </edge>
    <edge source="HRV" target="AUT">
      <data key="d0">6571827</data>
    </edge>
    <edge source="HRV" target="BEL">
      <data key="d0">185336</data>
    </edge>
    <edge source="HRV" target="BGR">
      <data key="d0">211675</data>
    </edge>
    <edge source="HRV" target="BLR">
      <data key="d0">1295822</data>
    </edge>
    <edge source="HRV" target="CHN">
      <data key="d0">1323731</data>
    </edge>
    <edge source="HRV" target="CZE">
      <data key="d0">9033085</data>
    </edge>
    <edge source="HRV" target="FRA">
      <data key="d0">120287</data>
    </edge>
    <edge source="HRV" target="DEU">
      <data key="d0">5484678</data>
    </edge>
    <edge source="HRV" target="GRC">
      <data key="d0">50173</data>
    </edge>
    <edge source="HRV" target="HKG">
      <data key="d0">12047</data>
    </edge>
    <edge source="HRV" target="HUN">
      <data key="d0">1809900</data>
    </edge>
    <edge source="HRV" target="IRL">
      <data key="d0">116200</data>
    </edge>
    <edge source="HRV" target="ISR">
      <data key="d0">49841</data>
    </edge>
    <edge source="HRV" target="ITA">
      <data key="d0">3887576</data>
    </edge>
    <edge source="HRV" target="NLD">
      <data key="d0">29107</data>
    </edge>
    <edge source="HRV" target="POL">
      <data key="d0">1674293</data>
    </edge>
    <edge source="HRV" target="ROU">
      <data key="d0">509928</data>
    </edge>
    <edge source="HRV" target="RUS">
      <data key="d0">1342611</data>
    </edge>
    <edge source="HRV" target="SRB">
      <data key="d0">5887605</data>
    </edge>
    <edge source="HRV" target="SVK">
      <data key="d0">153400</data>
    </edge>
    <edge source="HRV" target="SVN">
      <data key="d0">5088404</data>
    </edge>
    <edge source="HRV" target="ESP">
      <data key="d0">488140</data>
    </edge>
    <edge source="HRV" target="CHE">
      <data key="d0">29566</data>
    </edge>
    <edge source="HRV" target="UKR">
      <data key="d0">2206962</data>
    </edge>
    <edge source="HRV" target="MKD">
      <data key="d0">439347</data>
    </edge>
    <edge source="HRV" target="GBR">
      <data key="d0">883928</data>
    </edge>
    <edge source="DNK" target="AUS">
      <data key="d0">1196235</data>
    </edge>
    <edge source="DNK" target="AUT">
      <data key="d0">1931526</data>
    </edge>
    <edge source="DNK" target="BEL">
      <data key="d0">7971094</data>
    </edge>
    <edge source="DNK" target="BRA">
      <data key="d0">76620</data>
    </edge>
    <edge source="DNK" target="BGR">
      <data key="d0">461640</data>
    </edge>
    <edge source="DNK" target="CAN">
      <data key="d0">243614</data>
    </edge>
    <edge source="DNK" target="LKA">
      <data key="d0">80993</data>
    </edge>
    <edge source="DNK" target="CHL">
      <data key="d0">38998</data>
    </edge>
    <edge source="DNK" target="CHN">
      <data key="d0">2982743</data>
    </edge>
    <edge source="DNK" target="HRV">
      <data key="d0">39401</data>
    </edge>
    <edge source="DNK" target="CZE">
      <data key="d0">4398516</data>
    </edge>
    <edge source="DNK" target="ETH">
      <data key="d0">28252</data>
    </edge>
    <edge source="DNK" target="EST">
      <data key="d0">1531968</data>
    </edge>
    <edge source="DNK" target="FIN">
      <data key="d0">14410071</data>
    </edge>
    <edge source="DNK" target="FRA">
      <data key="d0">6926764</data>
    </edge>
    <edge source="DNK" target="DEU">
      <data key="d0">75920793</data>
    </edge>
    <edge source="DNK" target="GHA">
      <data key="d0">43789</data>
    </edge>
    <edge source="DNK" target="GRC">
      <data key="d0">292227</data>
    </edge>
    <edge source="DNK" target="HKG">
      <data key="d0">2597002</data>
    </edge>
    <edge source="DNK" target="HUN">
      <data key="d0">10772894</data>
    </edge>
    <edge source="DNK" target="IDN">
      <data key="d0">33360</data>
    </edge>
    <edge source="DNK" target="IRL">
      <data key="d0">1521589</data>
    </edge>
    <edge source="DNK" target="ISR">
      <data key="d0">36730</data>
    </edge>
    <edge source="DNK" target="ITA">
      <data key="d0">5602873</data>
    </edge>
    <edge source="DNK" target="JPN">
      <data key="d0">193285</data>
    </edge>
    <edge source="DNK" target="KAZ">
      <data key="d0">47018</data>
    </edge>
    <edge source="DNK" target="JOR">
      <data key="d0">356454</data>
    </edge>
    <edge source="DNK" target="KOR">
      <data key="d0">571770</data>
    </edge>
    <edge source="DNK" target="KGZ">
      <data key="d0">12845</data>
    </edge>
    <edge source="DNK" target="LBN">
      <data key="d0">16332</data>
    </edge>
    <edge source="DNK" target="LVA">
      <data key="d0">6219429</data>
    </edge>
    <edge source="DNK" target="LTU">
      <data key="d0">1595105</data>
    </edge>
    <edge source="DNK" target="MWI">
      <data key="d0">18084</data>
    </edge>
    <edge source="DNK" target="MYS">
      <data key="d0">247918</data>
    </edge>
    <edge source="DNK" target="MEX">
      <data key="d0">4627494</data>
    </edge>
    <edge source="DNK" target="MAR">
      <data key="d0">14742</data>
    </edge>
    <edge source="DNK" target="NAM">
      <data key="d0">15369</data>
    </edge>
    <edge source="DNK" target="NLD">
      <data key="d0">18637187</data>
    </edge>
    <edge source="DNK" target="NZL">
      <data key="d0">46272</data>
    </edge>
    <edge source="DNK" target="NOR">
      <data key="d0">9202528</data>
    </edge>
    <edge source="DNK" target="PAK">
      <data key="d0">65957</data>
    </edge>
    <edge source="DNK" target="PER">
      <data key="d0">28541</data>
    </edge>
    <edge source="DNK" target="PHL">
      <data key="d0">181759</data>
    </edge>
    <edge source="DNK" target="POL">
      <data key="d0">20807138</data>
    </edge>
    <edge source="DNK" target="PRT">
      <data key="d0">845467</data>
    </edge>
    <edge source="DNK" target="ROU">
      <data key="d0">1304801</data>
    </edge>
    <edge source="DNK" target="RUS">
      <data key="d0">6209454</data>
    </edge>
    <edge source="DNK" target="SAU">
      <data key="d0">258995</data>
    </edge>
    <edge source="DNK" target="SRB">
      <data key="d0">442861</data>
    </edge>
    <edge source="DNK" target="IND">
      <data key="d0">287324</data>
    </edge>
    <edge source="DNK" target="SGP">
      <data key="d0">1429835</data>
    </edge>
    <edge source="DNK" target="SVK">
      <data key="d0">4897745</data>
    </edge>
    <edge source="DNK" target="VNM">
      <data key="d0">1667021</data>
    </edge>
    <edge source="DNK" target="SVN">
      <data key="d0">805491</data>
    </edge>
    <edge source="DNK" target="ZAF">
      <data key="d0">17893</data>
    </edge>
    <edge source="DNK" target="ESP">
      <data key="d0">4495114</data>
    </edge>
    <edge source="DNK" target="SWE">
      <data key="d0">66275844</data>
    </edge>
    <edge source="DNK" target="CHE">
      <data key="d0">3046307</data>
    </edge>
    <edge source="DNK" target="THA">
      <data key="d0">160161</data>
    </edge>
    <edge source="DNK" target="TGO">
      <data key="d0">23294</data>
    </edge>
    <edge source="DNK" target="ARE">
      <data key="d0">79819</data>
    </edge>
    <edge source="DNK" target="TUR">
      <data key="d0">1040811</data>
    </edge>
    <edge source="DNK" target="UKR">
      <data key="d0">69943</data>
    </edge>
    <edge source="DNK" target="GBR">
      <data key="d0">8113014</data>
    </edge>
    <edge source="DNK" target="USA">
      <data key="d0">5135433</data>
    </edge>
    <edge source="DNK" target="URY">
      <data key="d0">175082</data>
    </edge>
    <edge source="SLV" target="BEL">
      <data key="d0">56000</data>
    </edge>
    <edge source="SLV" target="CHL">
      <data key="d0">752690</data>
    </edge>
    <edge source="SLV" target="CHN">
      <data key="d0">980808</data>
    </edge>
    <edge source="SLV" target="CRI">
      <data key="d0">662038</data>
    </edge>
    <edge source="SLV" target="CZE">
      <data key="d0">49968</data>
    </edge>
    <edge source="SLV" target="ECU">
      <data key="d0">28918</data>
    </edge>
    <edge source="SLV" target="GTM">
      <data key="d0">5737118</data>
    </edge>
    <edge source="SLV" target="HND">
      <data key="d0">6649366</data>
    </edge>
    <edge source="SLV" target="HKG">
      <data key="d0">775226</data>
    </edge>
    <edge source="SLV" target="KOR">
      <data key="d0">141159</data>
    </edge>
    <edge source="SLV" target="MEX">
      <data key="d0">847134</data>
    </edge>
    <edge source="SLV" target="NIC">
      <data key="d0">326128</data>
    </edge>
    <edge source="SLV" target="PAN">
      <data key="d0">92189</data>
    </edge>
    <edge source="SLV" target="PER">
      <data key="d0">53908</data>
    </edge>
    <edge source="SLV" target="VNM">
      <data key="d0">86715</data>
    </edge>
    <edge source="SLV" target="THA">
      <data key="d0">61467</data>
    </edge>
    <edge source="SLV" target="USA">
      <data key="d0">3930175</data>
    </edge>
    <edge source="SLV" target="URY">
      <data key="d0">55750</data>
    </edge>
    <edge source="ETH" target="CHN">
      <data key="d0">272362</data>
    </edge>
    <edge source="ETH" target="MUS">
      <data key="d0">11389</data>
    </edge>
    <edge source="EST" target="AZE">
      <data key="d0">179866</data>
    </edge>
    <edge source="EST" target="AUS">
      <data key="d0">76493</data>
    </edge>
    <edge source="EST" target="AUT">
      <data key="d0">125920</data>
    </edge>
    <edge source="EST" target="BEL">
      <data key="d0">1341553</data>
    </edge>
    <edge source="EST" target="BRA">
      <data key="d0">1979921</data>
    </edge>
    <edge source="EST" target="BGR">
      <data key="d0">732992</data>
    </edge>
    <edge source="EST" target="BLR">
      <data key="d0">4741474</data>
    </edge>
    <edge source="EST" target="CHL">
      <data key="d0">150992</data>
    </edge>
    <edge source="EST" target="CHN">
      <data key="d0">3676138</data>
    </edge>
    <edge source="EST" target="COL">
      <data key="d0">41628</data>
    </edge>
    <edge source="EST" target="HRV">
      <data key="d0">375737</data>
    </edge>
    <edge source="EST" target="CZE">
      <data key="d0">1444716</data>
    </edge>
    <edge source="EST" target="DNK">
      <data key="d0">193823</data>
    </edge>
    <edge source="EST" target="FIN">
      <data key="d0">3149040</data>
    </edge>
    <edge source="EST" target="FRA">
      <data key="d0">5026499</data>
    </edge>
    <edge source="EST" target="GEO">
      <data key="d0">15726</data>
    </edge>
    <edge source="EST" target="DEU">
      <data key="d0">14146547</data>
    </edge>
    <edge source="EST" target="HKG">
      <data key="d0">291384</data>
    </edge>
    <edge source="EST" target="HUN">
      <data key="d0">286748</data>
    </edge>
    <edge source="EST" target="ISR">
      <data key="d0">127997</data>
    </edge>
    <edge source="EST" target="ITA">
      <data key="d0">909721</data>
    </edge>
    <edge source="EST" target="JPN">
      <data key="d0">339681</data>
    </edge>
    <edge source="EST" target="KAZ">
      <data key="d0">447876</data>
    </edge>
    <edge source="EST" target="LVA">
      <data key="d0">8146317</data>
    </edge>
    <edge source="EST" target="LTU">
      <data key="d0">6416705</data>
    </edge>
    <edge source="EST" target="MYS">
      <data key="d0">27061</data>
    </edge>
    <edge source="EST" target="MEX">
      <data key="d0">313643</data>
    </edge>
    <edge source="EST" target="MDA">
      <data key="d0">171703</data>
    </edge>
    <edge source="EST" target="OMN">
      <data key="d0">78494</data>
    </edge>
    <edge source="EST" target="NLD">
      <data key="d0">375899</data>
    </edge>
    <edge source="EST" target="NOR">
      <data key="d0">249061</data>
    </edge>
    <edge source="EST" target="POL">
      <data key="d0">5632303</data>
    </edge>
    <edge source="EST" target="ROU">
      <data key="d0">1737477</data>
    </edge>
    <edge source="EST" target="RUS">
      <data key="d0">24923643</data>
    </edge>
    <edge source="EST" target="SRB">
      <data key="d0">850500</data>
    </edge>
    <edge source="EST" target="IND">
      <data key="d0">35927</data>
    </edge>
    <edge source="EST" target="SVK">
      <data key="d0">350680</data>
    </edge>
    <edge source="EST" target="SVN">
      <data key="d0">207786</data>
    </edge>
    <edge source="EST" target="ZAF">
      <data key="d0">124960</data>
    </edge>
    <edge source="EST" target="ESP">
      <data key="d0">56190</data>
    </edge>
    <edge source="EST" target="SWE">
      <data key="d0">6222424</data>
    </edge>
    <edge source="EST" target="CHE">
      <data key="d0">567884</data>
    </edge>
    <edge source="EST" target="UKR">
      <data key="d0">395889</data>
    </edge>
    <edge source="EST" target="GBR">
      <data key="d0">69385</data>
    </edge>
    <edge source="EST" target="USA">
      <data key="d0">4174576</data>
    </edge>
    <edge source="HUN" target="ALB">
      <data key="d0">156918</data>
    </edge>
    <edge source="HUN" target="AZE">
      <data key="d0">1081711</data>
    </edge>
    <edge source="HUN" target="ARG">
      <data key="d0">268000</data>
    </edge>
    <edge source="HUN" target="AUT">
      <data key="d0">68156998</data>
    </edge>
    <edge source="HUN" target="BEL">
      <data key="d0">20842453</data>
    </edge>
    <edge source="HUN" target="BRA">
      <data key="d0">6618931</data>
    </edge>
    <edge source="HUN" target="BGR">
      <data key="d0">21947525</data>
    </edge>
    <edge source="HUN" target="BLR">
      <data key="d0">7147022</data>
    </edge>
    <edge source="HUN" target="CAN">
      <data key="d0">81167</data>
    </edge>
    <edge source="HUN" target="CHL">
      <data key="d0">161096</data>
    </edge>
    <edge source="HUN" target="CHN">
      <data key="d0">8366567</data>
    </edge>
    <edge source="HUN" target="COL">
      <data key="d0">86160</data>
    </edge>
    <edge source="HUN" target="HRV">
      <data key="d0">11336682</data>
    </edge>
    <edge source="HUN" target="CZE">
      <data key="d0">105649170</data>
    </edge>
    <edge source="HUN" target="DNK">
      <data key="d0">3087534</data>
    </edge>
    <edge source="HUN" target="EST">
      <data key="d0">5506941</data>
    </edge>
    <edge source="HUN" target="FIN">
      <data key="d0">928118</data>
    </edge>
    <edge source="HUN" target="FRA">
      <data key="d0">54358336</data>
    </edge>
    <edge source="HUN" target="DEU">
      <data key="d0">257072591</data>
    </edge>
    <edge source="HUN" target="GRC">
      <data key="d0">14541797</data>
    </edge>
    <edge source="HUN" target="HKG">
      <data key="d0">1242392</data>
    </edge>
    <edge source="HUN" target="IRL">
      <data key="d0">2332368</data>
    </edge>
    <edge source="HUN" target="ISR">
      <data key="d0">339942</data>
    </edge>
    <edge source="HUN" target="ITA">
      <data key="d0">206495495</data>
    </edge>
    <edge source="HUN" target="JPN">
      <data key="d0">231248</data>
    </edge>
    <edge source="HUN" target="KAZ">
      <data key="d0">2368428</data>
    </edge>
    <edge source="HUN" target="KOR">
      <data key="d0">35442</data>
    </edge>
    <edge source="HUN" target="LVA">
      <data key="d0">5341216</data>
    </edge>
    <edge source="HUN" target="LTU">
      <data key="d0">19462373</data>
    </edge>
    <edge source="HUN" target="MUS">
      <data key="d0">13099</data>
    </edge>
    <edge source="HUN" target="MEX">
      <data key="d0">215239</data>
    </edge>
    <edge source="HUN" target="MDA">
      <data key="d0">3019077</data>
    </edge>
    <edge source="HUN" target="MAR">
      <data key="d0">266614</data>
    </edge>
    <edge source="HUN" target="NLD">
      <data key="d0">21208919</data>
    </edge>
    <edge source="HUN" target="NOR">
      <data key="d0">11175</data>
    </edge>
    <edge source="HUN" target="PAK">
      <data key="d0">1293165</data>
    </edge>
    <edge source="HUN" target="POL">
      <data key="d0">227625453</data>
    </edge>
    <edge source="HUN" target="PRT">
      <data key="d0">1429458</data>
    </edge>
    <edge source="HUN" target="ROU">
      <data key="d0">179708877</data>
    </edge>
    <edge source="HUN" target="RUS">
      <data key="d0">50922089</data>
    </edge>
    <edge source="HUN" target="SEN">
      <data key="d0">13100</data>
    </edge>
    <edge source="HUN" target="SRB">
      <data key="d0">58898789</data>
    </edge>
    <edge source="HUN" target="IND">
      <data key="d0">405472</data>
    </edge>
    <edge source="HUN" target="SGP">
      <data key="d0">85615</data>
    </edge>
    <edge source="HUN" target="SVK">
      <data key="d0">68931190</data>
    </edge>
    <edge source="HUN" target="VNM">
      <data key="d0">30758</data>
    </edge>
    <edge source="HUN" target="SVN">
      <data key="d0">25164883</data>
    </edge>
    <edge source="HUN" target="ZAF">
      <data key="d0">81838</data>
    </edge>
    <edge source="HUN" target="ESP">
      <data key="d0">15186925</data>
    </edge>
    <edge source="HUN" target="SWE">
      <data key="d0">2232651</data>
    </edge>
    <edge source="HUN" target="CHE">
      <data key="d0">23269621</data>
    </edge>
    <edge source="HUN" target="ARE">
      <data key="d0">89040</data>
    </edge>
    <edge source="HUN" target="TUN">
      <data key="d0">157601</data>
    </edge>
    <edge source="HUN" target="TUR">
      <data key="d0">74554108</data>
    </edge>
    <edge source="HUN" target="UKR">
      <data key="d0">84936251</data>
    </edge>
    <edge source="HUN" target="MKD">
      <data key="d0">4943504</data>
    </edge>
    <edge source="HUN" target="EGY">
      <data key="d0">13787114</data>
    </edge>
    <edge source="HUN" target="GBR">
      <data key="d0">16884533</data>
    </edge>
    <edge source="HUN" target="USA">
      <data key="d0">162842</data>
    </edge>
    <edge source="CIV" target="BEL">
      <data key="d0">109483</data>
    </edge>
    <edge source="CIV" target="CMR">
      <data key="d0">92771</data>
    </edge>
    <edge source="CIV" target="CHN">
      <data key="d0">48344</data>
    </edge>
    <edge source="CIV" target="FRA">
      <data key="d0">468640</data>
    </edge>
    <edge source="CIV" target="GHA">
      <data key="d0">551614</data>
    </edge>
    <edge source="CIV" target="MAR">
      <data key="d0">37954</data>
    </edge>
    <edge source="CIV" target="SEN">
      <data key="d0">669249</data>
    </edge>
    <edge source="CIV" target="VNM">
      <data key="d0">64719</data>
    </edge>
    <edge source="CIV" target="TGO">
      <data key="d0">130941</data>
    </edge>
    <edge source="CIV" target="GBR">
      <data key="d0">33547</data>
    </edge>
    <edge source="CIV" target="BFA">
      <data key="d0">1306505</data>
    </edge>
    <edge source="KAZ" target="AZE">
      <data key="d0">210600</data>
    </edge>
    <edge source="KAZ" target="CHN">
      <data key="d0">41483600</data>
    </edge>
    <edge source="KAZ" target="GEO">
      <data key="d0">29200</data>
    </edge>
    <edge source="KAZ" target="KGZ">
      <data key="d0">1172700</data>
    </edge>
    <edge source="KAZ" target="RUS">
      <data key="d0">13560940</data>
    </edge>
    <edge source="KAZ" target="ESP">
      <data key="d0">21500</data>
    </edge>
    <edge source="KAZ" target="TUR">
      <data key="d0">6444700</data>
    </edge>
    <edge source="KAZ" target="UKR">
      <data key="d0">1044000</data>
    </edge>
    <edge source="KAZ" target="USA">
      <data key="d0">22200</data>
    </edge>
    <edge source="KGZ" target="CHN">
      <data key="d0">477254</data>
    </edge>
    <edge source="KGZ" target="KAZ">
      <data key="d0">1040167</data>
    </edge>
    <edge source="LTU" target="AZE">
      <data key="d0">26165</data>
    </edge>
    <edge source="LTU" target="AUT">
      <data key="d0">16347563</data>
    </edge>
    <edge source="LTU" target="BEL">
      <data key="d0">22396147</data>
    </edge>
    <edge source="LTU" target="BGR">
      <data key="d0">8579406</data>
    </edge>
    <edge source="LTU" target="BLR">
      <data key="d0">54375093</data>
    </edge>
    <edge source="LTU" target="CHN">
      <data key="d0">1013896</data>
    </edge>
    <edge source="LTU" target="CZE">
      <data key="d0">35679739</data>
    </edge>
    <edge source="LTU" target="DNK">
      <data key="d0">1800803</data>
    </edge>
    <edge source="LTU" target="EST">
      <data key="d0">8601651</data>
    </edge>
    <edge source="LTU" target="FIN">
      <data key="d0">13748539</data>
    </edge>
    <edge source="LTU" target="FRA">
      <data key="d0">72527593</data>
    </edge>
    <edge source="LTU" target="GEO">
      <data key="d0">186224</data>
    </edge>
    <edge source="LTU" target="DEU">
      <data key="d0">272443591</data>
    </edge>
    <edge source="LTU" target="GRC">
      <data key="d0">32629</data>
    </edge>
    <edge source="LTU" target="HKG">
      <data key="d0">1210999</data>
    </edge>
    <edge source="LTU" target="HUN">
      <data key="d0">40848562</data>
    </edge>
    <edge source="LTU" target="IRL">
      <data key="d0">12047263</data>
    </edge>
    <edge source="LTU" target="ITA">
      <data key="d0">23364294</data>
    </edge>
    <edge source="LTU" target="KAZ">
      <data key="d0">1880360</data>
    </edge>
    <edge source="LTU" target="KGZ">
      <data key="d0">346068</data>
    </edge>
    <edge source="LTU" target="LVA">
      <data key="d0">20691449</data>
    </edge>
    <edge source="LTU" target="MYS">
      <data key="d0">33569</data>
    </edge>
    <edge source="LTU" target="MDA">
      <data key="d0">628145</data>
    </edge>
    <edge source="LTU" target="MAR">
      <data key="d0">39263</data>
    </edge>
    <edge source="LTU" target="NLD">
      <data key="d0">9675107</data>
    </edge>
    <edge source="LTU" target="NOR">
      <data key="d0">88856</data>
    </edge>
    <edge source="LTU" target="POL">
      <data key="d0">64021707</data>
    </edge>
    <edge source="LTU" target="PRT">
      <data key="d0">26301544</data>
    </edge>
    <edge source="LTU" target="ROU">
      <data key="d0">2246829</data>
    </edge>
    <edge source="LTU" target="RUS">
      <data key="d0">33080205</data>
    </edge>
    <edge source="LTU" target="IND">
      <data key="d0">56984</data>
    </edge>
    <edge source="LTU" target="SVK">
      <data key="d0">8555405</data>
    </edge>
    <edge source="LTU" target="SVN">
      <data key="d0">3617474</data>
    </edge>
    <edge source="LTU" target="ESP">
      <data key="d0">16297183</data>
    </edge>
    <edge source="LTU" target="SWE">
      <data key="d0">26293416</data>
    </edge>
    <edge source="LTU" target="CHE">
      <data key="d0">1765125</data>
    </edge>
    <edge source="LTU" target="THA">
      <data key="d0">71905</data>
    </edge>
    <edge source="LTU" target="TUR">
      <data key="d0">251022</data>
    </edge>
    <edge source="LTU" target="UKR">
      <data key="d0">34016125</data>
    </edge>
    <edge source="LTU" target="GBR">
      <data key="d0">11155866</data>
    </edge>
    <edge source="LTU" target="USA">
      <data key="d0">32542</data>
    </edge>
    <edge source="MDA" target="BEL">
      <data key="d0">39238</data>
    </edge>
    <edge source="MDA" target="KAZ">
      <data key="d0">199134</data>
    </edge>
    <edge source="MDA" target="ROU">
      <data key="d0">447777</data>
    </edge>
    <edge source="MDA" target="RUS">
      <data key="d0">3399516</data>
    </edge>
    <edge source="MDA" target="UKR">
      <data key="d0">346318</data>
    </edge>
    <edge source="MAR" target="DZA">
      <data key="d0">1357129</data>
    </edge>
    <edge source="MAR" target="BEL">
      <data key="d0">231418</data>
    </edge>
    <edge source="MAR" target="CHN">
      <data key="d0">2689193</data>
    </edge>
    <edge source="MAR" target="BEN">
      <data key="d0">215862</data>
    </edge>
    <edge source="MAR" target="FRA">
      <data key="d0">278293</data>
    </edge>
    <edge source="MAR" target="GMB">
      <data key="d0">101058</data>
    </edge>
    <edge source="MAR" target="DEU">
      <data key="d0">700186</data>
    </edge>
    <edge source="MAR" target="GRC">
      <data key="d0">83618</data>
    </edge>
    <edge source="MAR" target="HKG">
      <data key="d0">874168</data>
    </edge>
    <edge source="MAR" target="IDN">
      <data key="d0">152319</data>
    </edge>
    <edge source="MAR" target="KOR">
      <data key="d0">13824</data>
    </edge>
    <edge source="MAR" target="LBN">
      <data key="d0">10350</data>
    </edge>
    <edge source="MAR" target="MYS">
      <data key="d0">759837</data>
    </edge>
    <edge source="MAR" target="MRT">
      <data key="d0">1440955</data>
    </edge>
    <edge source="MAR" target="NLD">
      <data key="d0">117725</data>
    </edge>
    <edge source="MAR" target="PHL">
      <data key="d0">20818</data>
    </edge>
    <edge source="MAR" target="PRT">
      <data key="d0">11939</data>
    </edge>
    <edge source="MAR" target="ROU">
      <data key="d0">39650</data>
    </edge>
    <edge source="MAR" target="SAU">
      <data key="d0">88035</data>
    </edge>
    <edge source="MAR" target="SEN">
      <data key="d0">1422588</data>
    </edge>
    <edge source="MAR" target="IND">
      <data key="d0">39034</data>
    </edge>
    <edge source="MAR" target="VNM">
      <data key="d0">20432</data>
    </edge>
    <edge source="MAR" target="ESP">
      <data key="d0">3058129</data>
    </edge>
    <edge source="MAR" target="TUN">
      <data key="d0">191020</data>
    </edge>
    <edge source="MAR" target="TUR">
      <data key="d0">933745</data>
    </edge>
    <edge source="MAR" target="UGA">
      <data key="d0">24859</data>
    </edge>
    <edge source="MAR" target="GBR">
      <data key="d0">17725</data>
    </edge>
    <edge source="MAR" target="TZA">
      <data key="d0">171358</data>
    </edge>
    <edge source="NOR" target="AUS">
      <data key="d0">218246</data>
    </edge>
    <edge source="NOR" target="BEL">
      <data key="d0">479640</data>
    </edge>
    <edge source="NOR" target="BRA">
      <data key="d0">170720</data>
    </edge>
    <edge source="NOR" target="CAN">
      <data key="d0">42603</data>
    </edge>
    <edge source="NOR" target="CHL">
      <data key="d0">200200</data>
    </edge>
    <edge source="NOR" target="CHN">
      <data key="d0">12362299</data>
    </edge>
    <edge source="NOR" target="COL">
      <data key="d0">33409</data>
    </edge>
    <edge source="NOR" target="CZE">
      <data key="d0">599066</data>
    </edge>
    <edge source="NOR" target="DNK">
      <data key="d0">4879444</data>
    </edge>
    <edge source="NOR" target="EST">
      <data key="d0">171855</data>
    </edge>
    <edge source="NOR" target="FIN">
      <data key="d0">2666957</data>
    </edge>
    <edge source="NOR" target="FRA">
      <data key="d0">362971</data>
    </edge>
    <edge source="NOR" target="DEU">
      <data key="d0">4962764</data>
    </edge>
    <edge source="NOR" target="GRC">
      <data key="d0">90319</data>
    </edge>
    <edge source="NOR" target="HKG">
      <data key="d0">1009038</data>
    </edge>
    <edge source="NOR" target="HUN">
      <data key="d0">60377</data>
    </edge>
    <edge source="NOR" target="IDN">
      <data key="d0">638267</data>
    </edge>
    <edge source="NOR" target="IRL">
      <data key="d0">52690</data>
    </edge>
    <edge source="NOR" target="ISR">
      <data key="d0">126973</data>
    </edge>
    <edge source="NOR" target="ITA">
      <data key="d0">2009374</data>
    </edge>
    <edge source="NOR" target="JPN">
      <data key="d0">5128649</data>
    </edge>
    <edge source="NOR" target="KOR">
      <data key="d0">2336460</data>
    </edge>
    <edge source="NOR" target="LVA">
      <data key="d0">165454</data>
    </edge>
    <edge source="NOR" target="LTU">
      <data key="d0">463155</data>
    </edge>
    <edge source="NOR" target="MYS">
      <data key="d0">1359139</data>
    </edge>
    <edge source="NOR" target="OMN">
      <data key="d0">121670</data>
    </edge>
    <edge source="NOR" target="NLD">
      <data key="d0">2087292</data>
    </edge>
    <edge source="NOR" target="NZL">
      <data key="d0">98694</data>
    </edge>
    <edge source="NOR" target="PHL">
      <data key="d0">14507442</data>
    </edge>
    <edge source="NOR" target="POL">
      <data key="d0">229260</data>
    </edge>
    <edge source="NOR" target="ROU">
      <data key="d0">25855</data>
    </edge>
    <edge source="NOR" target="RUS">
      <data key="d0">303379</data>
    </edge>
    <edge source="NOR" target="SAU">
      <data key="d0">780504</data>
    </edge>
    <edge source="NOR" target="SRB">
      <data key="d0">13421</data>
    </edge>
    <edge source="NOR" target="IND">
      <data key="d0">899118</data>
    </edge>
    <edge source="NOR" target="SGP">
      <data key="d0">939841</data>
    </edge>
    <edge source="NOR" target="SVK">
      <data key="d0">22370</data>
    </edge>
    <edge source="NOR" target="VNM">
      <data key="d0">858867</data>
    </edge>
    <edge source="NOR" target="SVN">
      <data key="d0">21764</data>
    </edge>
    <edge source="NOR" target="ZAF">
      <data key="d0">294168</data>
    </edge>
    <edge source="NOR" target="ZWE">
      <data key="d0">23266</data>
    </edge>
    <edge source="NOR" target="ESP">
      <data key="d0">1648162</data>
    </edge>
    <edge source="NOR" target="SWE">
      <data key="d0">24376815</data>
    </edge>
    <edge source="NOR" target="CHE">
      <data key="d0">112686</data>
    </edge>
    <edge source="NOR" target="THA">
      <data key="d0">539621</data>
    </edge>
    <edge source="NOR" target="ARE">
      <data key="d0">2471159</data>
    </edge>
    <edge source="NOR" target="TUR">
      <data key="d0">1608847</data>
    </edge>
    <edge source="NOR" target="EGY">
      <data key="d0">182649</data>
    </edge>
    <edge source="NOR" target="GBR">
      <data key="d0">8106122</data>
    </edge>
    <edge source="NOR" target="USA">
      <data key="d0">1186205</data>
    </edge>
    <edge source="CAF" target="CMR">
      <data key="d0">16045</data>
    </edge>
    <edge source="BEN" target="TGO">
      <data key="d0">156451</data>
    </edge>
    <edge source="MDG" target="CHN">
      <data key="d0">49229</data>
    </edge>
    <edge source="MDG" target="FRA">
      <data key="d0">941712</data>
    </edge>
    <edge source="MDG" target="HKG">
      <data key="d0">35573</data>
    </edge>
    <edge source="MUS" target="CHN">
      <data key="d0">582934</data>
    </edge>
    <edge source="MUS" target="FRA">
      <data key="d0">176791</data>
    </edge>
    <edge source="MUS" target="DEU">
      <data key="d0">33899</data>
    </edge>
    <edge source="MUS" target="HKG">
      <data key="d0">40420</data>
    </edge>
    <edge source="MUS" target="MDG">
      <data key="d0">1152727</data>
    </edge>
    <edge source="MUS" target="ZAF">
      <data key="d0">172029</data>
    </edge>
    <edge source="MUS" target="USA">
      <data key="d0">417813</data>
    </edge>
    <edge source="MOZ" target="IDN">
      <data key="d0">17053</data>
    </edge>
    <edge source="MOZ" target="MWI">
      <data key="d0">143984</data>
    </edge>
    <edge source="MOZ" target="ZAF">
      <data key="d0">22337</data>
    </edge>
    <edge source="ZWE" target="BWA">
      <data key="d0">15160</data>
    </edge>
    <edge source="ZWE" target="MOZ">
      <data key="d0">429423</data>
    </edge>
    <edge source="ZWE" target="ZAF">
      <data key="d0">52918</data>
    </edge>
    <edge source="TGO" target="BEL">
      <data key="d0">18150</data>
    </edge>
    <edge source="TGO" target="BEN">
      <data key="d0">34701</data>
    </edge>
    <edge source="TGO" target="CIV">
      <data key="d0">485954</data>
    </edge>
    <edge source="TGO" target="NER">
      <data key="d0">19638</data>
    </edge>
    <edge source="UGA" target="BDI">
      <data key="d0">173516</data>
    </edge>
    <edge source="UGA" target="CHN">
      <data key="d0">1527474</data>
    </edge>
    <edge source="UGA" target="IDN">
      <data key="d0">37505</data>
    </edge>
    <edge source="UGA" target="MWI">
      <data key="d0">317698</data>
    </edge>
    <edge source="UGA" target="ARE">
      <data key="d0">11948</data>
    </edge>
    <edge source="BWA" target="MWI">
      <data key="d0">26270</data>
    </edge>
    <edge source="BWA" target="MOZ">
      <data key="d0">287270</data>
    </edge>
    <edge source="BWA" target="ZAF">
      <data key="d0">4417441</data>
    </edge>
    <edge source="BWA" target="ZWE">
      <data key="d0">15644</data>
    </edge>
    <edge source="MWI" target="MOZ">
      <data key="d0">70909</data>
    </edge>
    <edge source="MWI" target="ZAF">
      <data key="d0">61360</data>
    </edge>
    <edge source="JAM" target="CAN">
      <data key="d0">16534</data>
    </edge>
    <edge source="JAM" target="CHN">
      <data key="d0">10580</data>
    </edge>
    <edge source="JAM" target="HKG">
      <data key="d0">16185</data>
    </edge>
    <edge source="JAM" target="ARE">
      <data key="d0">12645</data>
    </edge>
    <edge source="JAM" target="USA">
      <data key="d0">106626</data>
    </edge>
    <edge source="NIC" target="CHN">
      <data key="d0">1356127</data>
    </edge>
    <edge source="NIC" target="CRI">
      <data key="d0">1393544</data>
    </edge>
    <edge source="NIC" target="SLV">
      <data key="d0">379819</data>
    </edge>
    <edge source="NIC" target="GTM">
      <data key="d0">1903876</data>
    </edge>
    <edge source="NIC" target="HND">
      <data key="d0">1812829</data>
    </edge>
    <edge source="NIC" target="HKG">
      <data key="d0">197478</data>
    </edge>
    <edge source="NIC" target="MYS">
      <data key="d0">10710</data>
    </edge>
    <edge source="NIC" target="MEX">
      <data key="d0">21619</data>
    </edge>
    <edge source="NIC" target="PAN">
      <data key="d0">15709</data>
    </edge>
    <edge source="NIC" target="USA">
      <data key="d0">56051</data>
    </edge>
    <edge source="PSE" target="ISR">
      <data key="d0">11491217</data>
    </edge>
  </graph>
</graphml>
