# Supplementary material for: Core-periphery structure in sectoral international trade networks: A new approach to an old theory
Source: PLoS One. 2020 Apr 2;15(4):e0229547. doi: 10.1371/journal.pone.0229547 (PMC7117750; doi:10.1371/journal.pone.0229547)
Supplement: S8 File — (ZIP) [file pone.0229547.s008.zip › S8_File/Networks 2012/58-PLASTIC,NON-PRIMARY FORM.graphml]

<?xml version='1.0' encoding='utf-8'?>
<graphml xmlns="http://graphml.graphdrawing.org/xmlns" xmlns:xsi="http://www.w3.org/2001/XMLSchema-instance" xsi:schemaLocation="http://graphml.graphdrawing.org/xmlns http://graphml.graphdrawing.org/xmlns/1.0/graphml.xsd">
  <key attr.name="weight" attr.type="long" for="edge" id="d0" />
  <graph edgedefault="directed">
    <node id="ALB" />
    <node id="GRC" />
    <node id="ITA" />
    <node id="NLD" />
    <node id="SRB" />
    <node id="DZA" />
    <node id="CMR" />
    <node id="FRA" />
    <node id="MAR" />
    <node id="NER" />
    <node id="TUN" />
    <node id="ARG" />
    <node id="AUS" />
    <node id="BEL" />
    <node id="BOL" />
    <node id="BRA" />
    <node id="CAN" />
    <node id="CHL" />
    <node id="COL" />
    <node id="CRI" />
    <node id="ECU" />
    <node id="SLV" />
    <node id="ETH" />
    <node id="EST" />
    <node id="GEO" />
    <node id="DEU" />
    <node id="GTM" />
    <node id="HND" />
    <node id="HKG" />
    <node id="HUN" />
    <node id="KAZ" />
    <node id="LBN" />
    <node id="LTU" />
    <node id="MEX" />
    <node id="MOZ" />
    <node id="NZL" />
    <node id="NIC" />
    <node id="PAN" />
    <node id="PRY" />
    <node id="PER" />
    <node id="POL" />
    <node id="PRT" />
    <node id="ROU" />
    <node id="RUS" />
    <node id="SGP" />
    <node id="VNM" />
    <node id="ZAF" />
    <node id="ESP" />
    <node id="SWE" />
    <node id="THA" />
    <node id="ARE" />
    <node id="UKR" />
    <node id="EGY" />
    <node id="TZA" />
    <node id="USA" />
    <node id="URY" />
    <node id="ARM" />
    <node id="TUR" />
    <node id="AUT" />
    <node id="LKA" />
    <node id="CHN" />
    <node id="CZE" />
    <node id="DNK" />
    <node id="GHA" />
    <node id="IDN" />
    <node id="IRL" />
    <node id="ISR" />
    <node id="CIV" />
    <node id="JPN" />
    <node id="JOR" />
    <node id="KOR" />
    <node id="KGZ" />
    <node id="MDG" />
    <node id="MYS" />
    <node id="MRT" />
    <node id="MUS" />
    <node id="OMN" />
    <node id="NAM" />
    <node id="NOR" />
    <node id="PAK" />
    <node id="PHL" />
    <node id="SAU" />
    <node id="SEN" />
    <node id="IND" />
    <node id="SVN" />
    <node id="CHE" />
    <node id="GBR" />
    <node id="BFA" />
    <node id="AZE" />
    <node id="BGR" />
    <node id="BLR" />
    <node id="KHM" />
    <node id="HRV" />
    <node id="BEN" />
    <node id="FIN" />
    <node id="JAM" />
    <node id="LVA" />
    <node id="MDA" />
    <node id="SVK" />
    <node id="TGO" />
    <node id="UGA" />
    <node id="MKD" />
    <node id="BDI" />
    <node id="CAF" />
    <node id="MWI" />
    <node id="ZWE" />
    <node id="BWA" />
    <node id="GMB" />
    <node id="PSE" />
    <edge source="ALB" target="GRC">
      <data key="d0">23216</data>
    </edge>
    <edge source="ALB" target="ITA">
      <data key="d0">448186</data>
    </edge>
    <edge source="ALB" target="NLD">
      <data key="d0">14563</data>
    </edge>
    <edge source="ALB" target="SRB">
      <data key="d0">445010</data>
    </edge>
    <edge source="GRC" target="ALB">
      <data key="d0">8717788</data>
    </edge>
    <edge source="GRC" target="DZA">
      <data key="d0">224599</data>
    </edge>
    <edge source="GRC" target="AZE">
      <data key="d0">25718</data>
    </edge>
    <edge source="GRC" target="ARG">
      <data key="d0">64534</data>
    </edge>
    <edge source="GRC" target="AUS">
      <data key="d0">5126349</data>
    </edge>
    <edge source="GRC" target="AUT">
      <data key="d0">10246722</data>
    </edge>
    <edge source="GRC" target="ARM">
      <data key="d0">226296</data>
    </edge>
    <edge source="GRC" target="BEL">
      <data key="d0">6066690</data>
    </edge>
    <edge source="GRC" target="BGR">
      <data key="d0">31363704</data>
    </edge>
    <edge source="GRC" target="CMR">
      <data key="d0">175523</data>
    </edge>
    <edge source="GRC" target="CAN">
      <data key="d0">1347632</data>
    </edge>
    <edge source="GRC" target="CHL">
      <data key="d0">130048</data>
    </edge>
    <edge source="GRC" target="CHN">
      <data key="d0">1038885</data>
    </edge>
    <edge source="GRC" target="COL">
      <data key="d0">143605</data>
    </edge>
    <edge source="GRC" target="HRV">
      <data key="d0">653134</data>
    </edge>
    <edge source="GRC" target="CZE">
      <data key="d0">1726676</data>
    </edge>
    <edge source="GRC" target="DNK">
      <data key="d0">914058</data>
    </edge>
    <edge source="GRC" target="ECU">
      <data key="d0">109450</data>
    </edge>
    <edge source="GRC" target="SLV">
      <data key="d0">176527</data>
    </edge>
    <edge source="GRC" target="ETH">
      <data key="d0">1037608</data>
    </edge>
    <edge source="GRC" target="EST">
      <data key="d0">22330</data>
    </edge>
    <edge source="GRC" target="FIN">
      <data key="d0">261885</data>
    </edge>
    <edge source="GRC" target="FRA">
      <data key="d0">39183537</data>
    </edge>
    <edge source="GRC" target="GEO">
      <data key="d0">117856</data>
    </edge>
    <edge source="GRC" target="DEU">
      <data key="d0">30973921</data>
    </edge>
    <edge source="GRC" target="GTM">
      <data key="d0">38130</data>
    </edge>
    <edge source="GRC" target="HND">
      <data key="d0">18498</data>
    </edge>
    <edge source="GRC" target="HKG">
      <data key="d0">111242</data>
    </edge>
    <edge source="GRC" target="HUN">
      <data key="d0">1829741</data>
    </edge>
    <edge source="GRC" target="IDN">
      <data key="d0">47690</data>
    </edge>
    <edge source="GRC" target="IRL">
      <data key="d0">475472</data>
    </edge>
    <edge source="GRC" target="ISR">
      <data key="d0">6763802</data>
    </edge>
    <edge source="GRC" target="ITA">
      <data key="d0">19302696</data>
    </edge>
    <edge source="GRC" target="CIV">
      <data key="d0">37174</data>
    </edge>
    <edge source="GRC" target="KAZ">
      <data key="d0">23039</data>
    </edge>
    <edge source="GRC" target="JOR">
      <data key="d0">19039</data>
    </edge>
    <edge source="GRC" target="KOR">
      <data key="d0">228595</data>
    </edge>
    <edge source="GRC" target="LBN">
      <data key="d0">1413172</data>
    </edge>
    <edge source="GRC" target="LTU">
      <data key="d0">79960</data>
    </edge>
    <edge source="GRC" target="MUS">
      <data key="d0">36191</data>
    </edge>
    <edge source="GRC" target="MEX">
      <data key="d0">2726184</data>
    </edge>
    <edge source="GRC" target="MDA">
      <data key="d0">41713</data>
    </edge>
    <edge source="GRC" target="MAR">
      <data key="d0">4488727</data>
    </edge>
    <edge source="GRC" target="OMN">
      <data key="d0">29827</data>
    </edge>
    <edge source="GRC" target="NLD">
      <data key="d0">12036851</data>
    </edge>
    <edge source="GRC" target="NZL">
      <data key="d0">5421332</data>
    </edge>
    <edge source="GRC" target="NOR">
      <data key="d0">726851</data>
    </edge>
    <edge source="GRC" target="PHL">
      <data key="d0">156188</data>
    </edge>
    <edge source="GRC" target="POL">
      <data key="d0">16557010</data>
    </edge>
    <edge source="GRC" target="PRT">
      <data key="d0">1648871</data>
    </edge>
    <edge source="GRC" target="ROU">
      <data key="d0">22724592</data>
    </edge>
    <edge source="GRC" target="RUS">
      <data key="d0">7980497</data>
    </edge>
    <edge source="GRC" target="SAU">
      <data key="d0">577121</data>
    </edge>
    <edge source="GRC" target="SRB">
      <data key="d0">10449708</data>
    </edge>
    <edge source="GRC" target="IND">
      <data key="d0">888280</data>
    </edge>
    <edge source="GRC" target="SGP">
      <data key="d0">53216</data>
    </edge>
    <edge source="GRC" target="SVK">
      <data key="d0">583615</data>
    </edge>
    <edge source="GRC" target="SVN">
      <data key="d0">624310</data>
    </edge>
    <edge source="GRC" target="ZAF">
      <data key="d0">288047</data>
    </edge>
    <edge source="GRC" target="ESP">
      <data key="d0">11151767</data>
    </edge>
    <edge source="GRC" target="SWE">
      <data key="d0">1219493</data>
    </edge>
    <edge source="GRC" target="CHE">
      <data key="d0">362442</data>
    </edge>
    <edge source="GRC" target="TGO">
      <data key="d0">207536</data>
    </edge>
    <edge source="GRC" target="ARE">
      <data key="d0">542494</data>
    </edge>
    <edge source="GRC" target="TUN">
      <data key="d0">558611</data>
    </edge>
    <edge source="GRC" target="TUR">
      <data key="d0">19383939</data>
    </edge>
    <edge source="GRC" target="UKR">
      <data key="d0">386867</data>
    </edge>
    <edge source="GRC" target="MKD">
      <data key="d0">7170728</data>
    </edge>
    <edge source="GRC" target="EGY">
      <data key="d0">571831</data>
    </edge>
    <edge source="GRC" target="GBR">
      <data key="d0">25365268</data>
    </edge>
    <edge source="GRC" target="TZA">
      <data key="d0">89087</data>
    </edge>
    <edge source="GRC" target="USA">
      <data key="d0">11011839</data>
    </edge>
    <edge source="ITA" target="ALB">
      <data key="d0">15938440</data>
    </edge>
    <edge source="ITA" target="DZA">
      <data key="d0">80873974</data>
    </edge>
    <edge source="ITA" target="AZE">
      <data key="d0">2175766</data>
    </edge>
    <edge source="ITA" target="ARG">
      <data key="d0">8245116</data>
    </edge>
    <edge source="ITA" target="AUS">
      <data key="d0">49134835</data>
    </edge>
    <edge source="ITA" target="AUT">
      <data key="d0">182874579</data>
    </edge>
    <edge source="ITA" target="ARM">
      <data key="d0">1239518</data>
    </edge>
    <edge source="ITA" target="BEL">
      <data key="d0">252018856</data>
    </edge>
    <edge source="ITA" target="BOL">
      <data key="d0">20547</data>
    </edge>
    <edge source="ITA" target="BWA">
      <data key="d0">11744</data>
    </edge>
    <edge source="ITA" target="BRA">
      <data key="d0">51279033</data>
    </edge>
    <edge source="ITA" target="BGR">
      <data key="d0">35388629</data>
    </edge>
    <edge source="ITA" target="BDI">
      <data key="d0">227447</data>
    </edge>
    <edge source="ITA" target="BLR">
      <data key="d0">4282623</data>
    </edge>
    <edge source="ITA" target="KHM">
      <data key="d0">812411</data>
    </edge>
    <edge source="ITA" target="CMR">
      <data key="d0">3469880</data>
    </edge>
    <edge source="ITA" target="CAN">
      <data key="d0">29040686</data>
    </edge>
    <edge source="ITA" target="CAF">
      <data key="d0">72918</data>
    </edge>
    <edge source="ITA" target="LKA">
      <data key="d0">836053</data>
    </edge>
    <edge source="ITA" target="CHL">
      <data key="d0">19220530</data>
    </edge>
    <edge source="ITA" target="CHN">
      <data key="d0">106016911</data>
    </edge>
    <edge source="ITA" target="COL">
      <data key="d0">3615890</data>
    </edge>
    <edge source="ITA" target="CRI">
      <data key="d0">1326911</data>
    </edge>
    <edge source="ITA" target="HRV">
      <data key="d0">39051762</data>
    </edge>
    <edge source="ITA" target="CZE">
      <data key="d0">91081762</data>
    </edge>
    <edge source="ITA" target="BEN">
      <data key="d0">233662</data>
    </edge>
    <edge source="ITA" target="DNK">
      <data key="d0">56704959</data>
    </edge>
    <edge source="ITA" target="ECU">
      <data key="d0">2734442</data>
    </edge>
    <edge source="ITA" target="SLV">
      <data key="d0">192673</data>
    </edge>
    <edge source="ITA" target="ETH">
      <data key="d0">2438884</data>
    </edge>
    <edge source="ITA" target="EST">
      <data key="d0">5081637</data>
    </edge>
    <edge source="ITA" target="FIN">
      <data key="d0">41822298</data>
    </edge>
    <edge source="ITA" target="FRA">
      <data key="d0">1036551469</data>
    </edge>
    <edge source="ITA" target="GEO">
      <data key="d0">784979</data>
    </edge>
    <edge source="ITA" target="PSE">
      <data key="d0">33389</data>
    </edge>
    <edge source="ITA" target="DEU">
      <data key="d0">1338405480</data>
    </edge>
    <edge source="ITA" target="GHA">
      <data key="d0">2519097</data>
    </edge>
    <edge source="ITA" target="GRC">
      <data key="d0">99835677</data>
    </edge>
    <edge source="ITA" target="GTM">
      <data key="d0">599753</data>
    </edge>
    <edge source="ITA" target="HND">
      <data key="d0">524684</data>
    </edge>
    <edge source="ITA" target="HKG">
      <data key="d0">38818139</data>
    </edge>
    <edge source="ITA" target="HUN">
      <data key="d0">80870497</data>
    </edge>
    <edge source="ITA" target="IDN">
      <data key="d0">6373753</data>
    </edge>
    <edge source="ITA" target="IRL">
      <data key="d0">28704305</data>
    </edge>
    <edge source="ITA" target="ISR">
      <data key="d0">57123892</data>
    </edge>
    <edge source="ITA" target="CIV">
      <data key="d0">2517824</data>
    </edge>
    <edge source="ITA" target="JAM">
      <data key="d0">108483</data>
    </edge>
    <edge source="ITA" target="JPN">
      <data key="d0">8679969</data>
    </edge>
    <edge source="ITA" target="KAZ">
      <data key="d0">3809076</data>
    </edge>
    <edge source="ITA" target="JOR">
      <data key="d0">9978499</data>
    </edge>
    <edge source="ITA" target="KOR">
      <data key="d0">12830012</data>
    </edge>
    <edge source="ITA" target="KGZ">
      <data key="d0">210682</data>
    </edge>
    <edge source="ITA" target="LBN">
      <data key="d0">16483586</data>
    </edge>
    <edge source="ITA" target="LVA">
      <data key="d0">9250891</data>
    </edge>
    <edge source="ITA" target="LTU">
      <data key="d0">31436693</data>
    </edge>
    <edge source="ITA" target="MDG">
      <data key="d0">594813</data>
    </edge>
    <edge source="ITA" target="MWI">
      <data key="d0">40663</data>
    </edge>
    <edge source="ITA" target="MYS">
      <data key="d0">5656961</data>
    </edge>
    <edge source="ITA" target="MRT">
      <data key="d0">937604</data>
    </edge>
    <edge source="ITA" target="MUS">
      <data key="d0">665155</data>
    </edge>
    <edge source="ITA" target="MEX">
      <data key="d0">34476838</data>
    </edge>
    <edge source="ITA" target="MDA">
      <data key="d0">3005702</data>
    </edge>
    <edge source="ITA" target="MAR">
      <data key="d0">35223102</data>
    </edge>
    <edge source="ITA" target="MOZ">
      <data key="d0">114678</data>
    </edge>
    <edge source="ITA" target="OMN">
      <data key="d0">8402469</data>
    </edge>
    <edge source="ITA" target="NLD">
      <data key="d0">209980010</data>
    </edge>
    <edge source="ITA" target="NZL">
      <data key="d0">7664479</data>
    </edge>
    <edge source="ITA" target="NIC">
      <data key="d0">379529</data>
    </edge>
    <edge source="ITA" target="NER">
      <data key="d0">161895</data>
    </edge>
    <edge source="ITA" target="NOR">
      <data key="d0">22554431</data>
    </edge>
    <edge source="ITA" target="PAK">
      <data key="d0">2464595</data>
    </edge>
    <edge source="ITA" target="PAN">
      <data key="d0">869681</data>
    </edge>
    <edge source="ITA" target="PRY">
      <data key="d0">1697393</data>
    </edge>
    <edge source="ITA" target="PER">
      <data key="d0">4675236</data>
    </edge>
    <edge source="ITA" target="PHL">
      <data key="d0">2782958</data>
    </edge>
    <edge source="ITA" target="POL">
      <data key="d0">253694471</data>
    </edge>
    <edge source="ITA" target="PRT">
      <data key="d0">62820666</data>
    </edge>
    <edge source="ITA" target="ROU">
      <data key="d0">121912307</data>
    </edge>
    <edge source="ITA" target="RUS">
      <data key="d0">131596858</data>
    </edge>
    <edge source="ITA" target="SAU">
      <data key="d0">48037699</data>
    </edge>
    <edge source="ITA" target="SEN">
      <data key="d0">4241411</data>
    </edge>
    <edge source="ITA" target="SRB">
      <data key="d0">30488464</data>
    </edge>
    <edge source="ITA" target="IND">
      <data key="d0">24462377</data>
    </edge>
    <edge source="ITA" target="SGP">
      <data key="d0">36873454</data>
    </edge>
    <edge source="ITA" target="SVK">
      <data key="d0">37450884</data>
    </edge>
    <edge source="ITA" target="VNM">
      <data key="d0">3441814</data>
    </edge>
    <edge source="ITA" target="SVN">
      <data key="d0">80777892</data>
    </edge>
    <edge source="ITA" target="ZAF">
      <data key="d0">32175038</data>
    </edge>
    <edge source="ITA" target="ZWE">
      <data key="d0">76501</data>
    </edge>
    <edge source="ITA" target="ESP">
      <data key="d0">421262108</data>
    </edge>
    <edge source="ITA" target="SWE">
      <data key="d0">79791805</data>
    </edge>
    <edge source="ITA" target="CHE">
      <data key="d0">247487706</data>
    </edge>
    <edge source="ITA" target="THA">
      <data key="d0">16718999</data>
    </edge>
    <edge source="ITA" target="TGO">
      <data key="d0">1311528</data>
    </edge>
    <edge source="ITA" target="ARE">
      <data key="d0">43461853</data>
    </edge>
    <edge source="ITA" target="TUN">
      <data key="d0">56292175</data>
    </edge>
    <edge source="ITA" target="TUR">
      <data key="d0">126544852</data>
    </edge>
    <edge source="ITA" target="UGA">
      <data key="d0">367332</data>
    </edge>
    <edge source="ITA" target="UKR">
      <data key="d0">30281619</data>
    </edge>
    <edge source="ITA" target="MKD">
      <data key="d0">8769130</data>
    </edge>
    <edge source="ITA" target="EGY">
      <data key="d0">27568894</data>
    </edge>
    <edge source="ITA" target="GBR">
      <data key="d0">401472306</data>
    </edge>
    <edge source="ITA" target="TZA">
      <data key="d0">122266</data>
    </edge>
    <edge source="ITA" target="USA">
      <data key="d0">126875335</data>
    </edge>
    <edge source="ITA" target="BFA">
      <data key="d0">73549</data>
    </edge>
    <edge source="ITA" target="URY">
      <data key="d0">1942095</data>
    </edge>
    <edge source="NLD" target="ALB">
      <data key="d0">341237</data>
    </edge>
    <edge source="NLD" target="DZA">
      <data key="d0">2086311</data>
    </edge>
    <edge source="NLD" target="AZE">
      <data key="d0">381199</data>
    </edge>
    <edge source="NLD" target="ARG">
      <data key="d0">2385140</data>
    </edge>
    <edge source="NLD" target="AUS">
      <data key="d0">23312504</data>
    </edge>
    <edge source="NLD" target="AUT">
      <data key="d0">42759190</data>
    </edge>
    <edge source="NLD" target="ARM">
      <data key="d0">49626</data>
    </edge>
    <edge source="NLD" target="BEL">
      <data key="d0">654095552</data>
    </edge>
    <edge source="NLD" target="BOL">
      <data key="d0">10864</data>
    </edge>
    <edge source="NLD" target="BRA">
      <data key="d0">17514174</data>
    </edge>
    <edge source="NLD" target="BGR">
      <data key="d0">2326031</data>
    </edge>
    <edge source="NLD" target="BDI">
      <data key="d0">19589</data>
    </edge>
    <edge source="NLD" target="BLR">
      <data key="d0">2686055</data>
    </edge>
    <edge source="NLD" target="CMR">
      <data key="d0">34071</data>
    </edge>
    <edge source="NLD" target="CAN">
      <data key="d0">8746442</data>
    </edge>
    <edge source="NLD" target="LKA">
      <data key="d0">89514</data>
    </edge>
    <edge source="NLD" target="CHL">
      <data key="d0">3959886</data>
    </edge>
    <edge source="NLD" target="CHN">
      <data key="d0">57961874</data>
    </edge>
    <edge source="NLD" target="COL">
      <data key="d0">3705399</data>
    </edge>
    <edge source="NLD" target="CRI">
      <data key="d0">905897</data>
    </edge>
    <edge source="NLD" target="HRV">
      <data key="d0">2080904</data>
    </edge>
    <edge source="NLD" target="CZE">
      <data key="d0">51912008</data>
    </edge>
    <edge source="NLD" target="DNK">
      <data key="d0">69873852</data>
    </edge>
    <edge source="NLD" target="ECU">
      <data key="d0">1226585</data>
    </edge>
    <edge source="NLD" target="SLV">
      <data key="d0">113227</data>
    </edge>
    <edge source="NLD" target="ETH">
      <data key="d0">483471</data>
    </edge>
    <edge source="NLD" target="EST">
      <data key="d0">3909005</data>
    </edge>
    <edge source="NLD" target="FIN">
      <data key="d0">28800715</data>
    </edge>
    <edge source="NLD" target="FRA">
      <data key="d0">358077285</data>
    </edge>
    <edge source="NLD" target="GEO">
      <data key="d0">448893</data>
    </edge>
    <edge source="NLD" target="GMB">
      <data key="d0">16175</data>
    </edge>
    <edge source="NLD" target="DEU">
      <data key="d0">769488242</data>
    </edge>
    <edge source="NLD" target="GHA">
      <data key="d0">828827</data>
    </edge>
    <edge source="NLD" target="GRC">
      <data key="d0">5589698</data>
    </edge>
    <edge source="NLD" target="GTM">
      <data key="d0">128477</data>
    </edge>
    <edge source="NLD" target="HKG">
      <data key="d0">5360757</data>
    </edge>
    <edge source="NLD" target="HUN">
      <data key="d0">20957529</data>
    </edge>
    <edge source="NLD" target="IDN">
      <data key="d0">1427991</data>
    </edge>
    <edge source="NLD" target="IRL">
      <data key="d0">23011087</data>
    </edge>
    <edge source="NLD" target="ISR">
      <data key="d0">7011443</data>
    </edge>
    <edge source="NLD" target="ITA">
      <data key="d0">188378027</data>
    </edge>
    <edge source="NLD" target="CIV">
      <data key="d0">217784</data>
    </edge>
    <edge source="NLD" target="JAM">
      <data key="d0">68847</data>
    </edge>
    <edge source="NLD" target="JPN">
      <data key="d0">12752220</data>
    </edge>
    <edge source="NLD" target="KAZ">
      <data key="d0">697511</data>
    </edge>
    <edge source="NLD" target="JOR">
      <data key="d0">1124514</data>
    </edge>
    <edge source="NLD" target="KOR">
      <data key="d0">14518735</data>
    </edge>
    <edge source="NLD" target="KGZ">
      <data key="d0">17659</data>
    </edge>
    <edge source="NLD" target="LBN">
      <data key="d0">3202097</data>
    </edge>
    <edge source="NLD" target="LVA">
      <data key="d0">3749640</data>
    </edge>
    <edge source="NLD" target="LTU">
      <data key="d0">5881293</data>
    </edge>
    <edge source="NLD" target="MYS">
      <data key="d0">1842891</data>
    </edge>
    <edge source="NLD" target="MRT">
      <data key="d0">131503</data>
    </edge>
    <edge source="NLD" target="MUS">
      <data key="d0">417006</data>
    </edge>
    <edge source="NLD" target="MEX">
      <data key="d0">10412245</data>
    </edge>
    <edge source="NLD" target="MDA">
      <data key="d0">358079</data>
    </edge>
    <edge source="NLD" target="MAR">
      <data key="d0">2282977</data>
    </edge>
    <edge source="NLD" target="MOZ">
      <data key="d0">54843</data>
    </edge>
    <edge source="NLD" target="OMN">
      <data key="d0">5461304</data>
    </edge>
    <edge source="NLD" target="NAM">
      <data key="d0">54335</data>
    </edge>
    <edge source="NLD" target="NZL">
      <data key="d0">3814938</data>
    </edge>
    <edge source="NLD" target="NIC">
      <data key="d0">20492</data>
    </edge>
    <edge source="NLD" target="NOR">
      <data key="d0">20806708</data>
    </edge>
    <edge source="NLD" target="PAK">
      <data key="d0">315341</data>
    </edge>
    <edge source="NLD" target="PAN">
      <data key="d0">604564</data>
    </edge>
    <edge source="NLD" target="PER">
      <data key="d0">345494</data>
    </edge>
    <edge source="NLD" target="PHL">
      <data key="d0">1648331</data>
    </edge>
    <edge source="NLD" target="POL">
      <data key="d0">99703325</data>
    </edge>
    <edge source="NLD" target="PRT">
      <data key="d0">20428781</data>
    </edge>
    <edge source="NLD" target="ROU">
      <data key="d0">9556937</data>
    </edge>
    <edge source="NLD" target="RUS">
      <data key="d0">42124760</data>
    </edge>
    <edge source="NLD" target="SAU">
      <data key="d0">18169180</data>
    </edge>
    <edge source="NLD" target="SEN">
      <data key="d0">80580</data>
    </edge>
    <edge source="NLD" target="SRB">
      <data key="d0">2396334</data>
    </edge>
    <edge source="NLD" target="IND">
      <data key="d0">10044256</data>
    </edge>
    <edge source="NLD" target="SGP">
      <data key="d0">3598023</data>
    </edge>
    <edge source="NLD" target="SVK">
      <data key="d0">7209179</data>
    </edge>
    <edge source="NLD" target="VNM">
      <data key="d0">564848</data>
    </edge>
    <edge source="NLD" target="SVN">
      <data key="d0">2339471</data>
    </edge>
    <edge source="NLD" target="ZAF">
      <data key="d0">11934641</data>
    </edge>
    <edge source="NLD" target="ZWE">
      <data key="d0">15071</data>
    </edge>
    <edge source="NLD" target="ESP">
      <data key="d0">99106843</data>
    </edge>
    <edge source="NLD" target="SWE">
      <data key="d0">45989947</data>
    </edge>
    <edge source="NLD" target="CHE">
      <data key="d0">39598830</data>
    </edge>
    <edge source="NLD" target="THA">
      <data key="d0">10897867</data>
    </edge>
    <edge source="NLD" target="ARE">
      <data key="d0">10470222</data>
    </edge>
    <edge source="NLD" target="TUN">
      <data key="d0">2072651</data>
    </edge>
    <edge source="NLD" target="TUR">
      <data key="d0">46410422</data>
    </edge>
    <edge source="NLD" target="UGA">
      <data key="d0">142898</data>
    </edge>
    <edge source="NLD" target="UKR">
      <data key="d0">4974771</data>
    </edge>
    <edge source="NLD" target="MKD">
      <data key="d0">109345</data>
    </edge>
    <edge source="NLD" target="EGY">
      <data key="d0">6901050</data>
    </edge>
    <edge source="NLD" target="GBR">
      <data key="d0">261194708</data>
    </edge>
    <edge source="NLD" target="TZA">
      <data key="d0">95650</data>
    </edge>
    <edge source="NLD" target="USA">
      <data key="d0">66841755</data>
    </edge>
    <edge source="NLD" target="URY">
      <data key="d0">251056</data>
    </edge>
    <edge source="SRB" target="ALB">
      <data key="d0">3080247</data>
    </edge>
    <edge source="SRB" target="AUT">
      <data key="d0">2413185</data>
    </edge>
    <edge source="SRB" target="BEL">
      <data key="d0">403980</data>
    </edge>
    <edge source="SRB" target="BRA">
      <data key="d0">3161882</data>
    </edge>
    <edge source="SRB" target="BGR">
      <data key="d0">3821402</data>
    </edge>
    <edge source="SRB" target="BLR">
      <data key="d0">2604816</data>
    </edge>
    <edge source="SRB" target="CAN">
      <data key="d0">54980</data>
    </edge>
    <edge source="SRB" target="CHN">
      <data key="d0">215517</data>
    </edge>
    <edge source="SRB" target="CRI">
      <data key="d0">500375</data>
    </edge>
    <edge source="SRB" target="HRV">
      <data key="d0">9873765</data>
    </edge>
    <edge source="SRB" target="CZE">
      <data key="d0">10295124</data>
    </edge>
    <edge source="SRB" target="DNK">
      <data key="d0">45043</data>
    </edge>
    <edge source="SRB" target="FIN">
      <data key="d0">943530</data>
    </edge>
    <edge source="SRB" target="FRA">
      <data key="d0">1995389</data>
    </edge>
    <edge source="SRB" target="PSE">
      <data key="d0">11028</data>
    </edge>
    <edge source="SRB" target="DEU">
      <data key="d0">23397427</data>
    </edge>
    <edge source="SRB" target="GRC">
      <data key="d0">458437</data>
    </edge>
    <edge source="SRB" target="HUN">
      <data key="d0">13979262</data>
    </edge>
    <edge source="SRB" target="ISR">
      <data key="d0">92318</data>
    </edge>
    <edge source="SRB" target="ITA">
      <data key="d0">9393755</data>
    </edge>
    <edge source="SRB" target="JPN">
      <data key="d0">24945</data>
    </edge>
    <edge source="SRB" target="KAZ">
      <data key="d0">15347</data>
    </edge>
    <edge source="SRB" target="JOR">
      <data key="d0">667199</data>
    </edge>
    <edge source="SRB" target="LVA">
      <data key="d0">61258</data>
    </edge>
    <edge source="SRB" target="LTU">
      <data key="d0">776523</data>
    </edge>
    <edge source="SRB" target="MDA">
      <data key="d0">186703</data>
    </edge>
    <edge source="SRB" target="MAR">
      <data key="d0">10487</data>
    </edge>
    <edge source="SRB" target="NLD">
      <data key="d0">2990556</data>
    </edge>
    <edge source="SRB" target="POL">
      <data key="d0">3976201</data>
    </edge>
    <edge source="SRB" target="PRT">
      <data key="d0">48173</data>
    </edge>
    <edge source="SRB" target="ROU">
      <data key="d0">4324639</data>
    </edge>
    <edge source="SRB" target="RUS">
      <data key="d0">8558029</data>
    </edge>
    <edge source="SRB" target="SAU">
      <data key="d0">20496</data>
    </edge>
    <edge source="SRB" target="SEN">
      <data key="d0">28839</data>
    </edge>
    <edge source="SRB" target="IND">
      <data key="d0">134106</data>
    </edge>
    <edge source="SRB" target="SVK">
      <data key="d0">2711755</data>
    </edge>
    <edge source="SRB" target="SVN">
      <data key="d0">7240212</data>
    </edge>
    <edge source="SRB" target="ESP">
      <data key="d0">3133206</data>
    </edge>
    <edge source="SRB" target="SWE">
      <data key="d0">969454</data>
    </edge>
    <edge source="SRB" target="CHE">
      <data key="d0">1704222</data>
    </edge>
    <edge source="SRB" target="THA">
      <data key="d0">181115</data>
    </edge>
    <edge source="SRB" target="ARE">
      <data key="d0">31441</data>
    </edge>
    <edge source="SRB" target="TUR">
      <data key="d0">1909661</data>
    </edge>
    <edge source="SRB" target="UKR">
      <data key="d0">3173923</data>
    </edge>
    <edge source="SRB" target="MKD">
      <data key="d0">8357973</data>
    </edge>
    <edge source="SRB" target="EGY">
      <data key="d0">206670</data>
    </edge>
    <edge source="SRB" target="GBR">
      <data key="d0">35582</data>
    </edge>
    <edge source="SRB" target="USA">
      <data key="d0">524076</data>
    </edge>
    <edge source="DZA" target="CMR">
      <data key="d0">304455</data>
    </edge>
    <edge source="DZA" target="FRA">
      <data key="d0">91296</data>
    </edge>
    <edge source="DZA" target="MAR">
      <data key="d0">62299</data>
    </edge>
    <edge source="DZA" target="NER">
      <data key="d0">570674</data>
    </edge>
    <edge source="DZA" target="TUN">
      <data key="d0">441013</data>
    </edge>
    <edge source="CMR" target="CAF">
      <data key="d0">57226</data>
    </edge>
    <edge source="CMR" target="FRA">
      <data key="d0">172152</data>
    </edge>
    <edge source="CMR" target="ITA">
      <data key="d0">30742</data>
    </edge>
    <edge source="CMR" target="CIV">
      <data key="d0">33159</data>
    </edge>
    <edge source="CMR" target="MYS">
      <data key="d0">28051</data>
    </edge>
    <edge source="CMR" target="RUS">
      <data key="d0">24910</data>
    </edge>
    <edge source="CMR" target="SEN">
      <data key="d0">23214</data>
    </edge>
    <edge source="FRA" target="ALB">
      <data key="d0">140030</data>
    </edge>
    <edge source="FRA" target="DZA">
      <data key="d0">36222098</data>
    </edge>
    <edge source="FRA" target="AZE">
      <data key="d0">110182</data>
    </edge>
    <edge source="FRA" target="ARG">
      <data key="d0">5235449</data>
    </edge>
    <edge source="FRA" target="AUS">
      <data key="d0">13723506</data>
    </edge>
    <edge source="FRA" target="AUT">
      <data key="d0">34197864</data>
    </edge>
    <edge source="FRA" target="ARM">
      <data key="d0">377120</data>
    </edge>
    <edge source="FRA" target="BEL">
      <data key="d0">326315655</data>
    </edge>
    <edge source="FRA" target="BOL">
      <data key="d0">12236</data>
    </edge>
    <edge source="FRA" target="BRA">
      <data key="d0">27881132</data>
    </edge>
    <edge source="FRA" target="BGR">
      <data key="d0">2950230</data>
    </edge>
    <edge source="FRA" target="BDI">
      <data key="d0">32331</data>
    </edge>
    <edge source="FRA" target="BLR">
      <data key="d0">2924047</data>
    </edge>
    <edge source="FRA" target="KHM">
      <data key="d0">364859</data>
    </edge>
    <edge source="FRA" target="CMR">
      <data key="d0">3655815</data>
    </edge>
    <edge source="FRA" target="CAN">
      <data key="d0">12902968</data>
    </edge>
    <edge source="FRA" target="CAF">
      <data key="d0">363228</data>
    </edge>
    <edge source="FRA" target="LKA">
      <data key="d0">299038</data>
    </edge>
    <edge source="FRA" target="CHL">
      <data key="d0">5647182</data>
    </edge>
    <edge source="FRA" target="CHN">
      <data key="d0">68888786</data>
    </edge>
    <edge source="FRA" target="COL">
      <data key="d0">1660309</data>
    </edge>
    <edge source="FRA" target="CRI">
      <data key="d0">216109</data>
    </edge>
    <edge source="FRA" target="HRV">
      <data key="d0">3256379</data>
    </edge>
    <edge source="FRA" target="CZE">
      <data key="d0">54714628</data>
    </edge>
    <edge source="FRA" target="BEN">
      <data key="d0">647732</data>
    </edge>
    <edge source="FRA" target="DNK">
      <data key="d0">42866231</data>
    </edge>
    <edge source="FRA" target="ECU">
      <data key="d0">331369</data>
    </edge>
    <edge source="FRA" target="SLV">
      <data key="d0">62034</data>
    </edge>
    <edge source="FRA" target="ETH">
      <data key="d0">1248016</data>
    </edge>
    <edge source="FRA" target="EST">
      <data key="d0">3485507</data>
    </edge>
    <edge source="FRA" target="FIN">
      <data key="d0">22242247</data>
    </edge>
    <edge source="FRA" target="GEO">
      <data key="d0">224427</data>
    </edge>
    <edge source="FRA" target="PSE">
      <data key="d0">18193</data>
    </edge>
    <edge source="FRA" target="DEU">
      <data key="d0">539051468</data>
    </edge>
    <edge source="FRA" target="GHA">
      <data key="d0">478788</data>
    </edge>
    <edge source="FRA" target="GRC">
      <data key="d0">14065659</data>
    </edge>
    <edge source="FRA" target="GTM">
      <data key="d0">34106</data>
    </edge>
    <edge source="FRA" target="HND">
      <data key="d0">17581</data>
    </edge>
    <edge source="FRA" target="HKG">
      <data key="d0">6906760</data>
    </edge>
    <edge source="FRA" target="HUN">
      <data key="d0">59890416</data>
    </edge>
    <edge source="FRA" target="IDN">
      <data key="d0">2288072</data>
    </edge>
    <edge source="FRA" target="IRL">
      <data key="d0">35472733</data>
    </edge>
    <edge source="FRA" target="ISR">
      <data key="d0">10098847</data>
    </edge>
    <edge source="FRA" target="ITA">
      <data key="d0">300029757</data>
    </edge>
    <edge source="FRA" target="CIV">
      <data key="d0">7256607</data>
    </edge>
    <edge source="FRA" target="JAM">
      <data key="d0">67057</data>
    </edge>
    <edge source="FRA" target="JPN">
      <data key="d0">7714024</data>
    </edge>
    <edge source="FRA" target="KAZ">
      <data key="d0">6769261</data>
    </edge>
    <edge source="FRA" target="JOR">
      <data key="d0">724070</data>
    </edge>
    <edge source="FRA" target="KOR">
      <data key="d0">16163140</data>
    </edge>
    <edge source="FRA" target="LBN">
      <data key="d0">2234170</data>
    </edge>
    <edge source="FRA" target="LVA">
      <data key="d0">2701153</data>
    </edge>
    <edge source="FRA" target="LTU">
      <data key="d0">3571050</data>
    </edge>
    <edge source="FRA" target="MDG">
      <data key="d0">2221961</data>
    </edge>
    <edge source="FRA" target="MYS">
      <data key="d0">2800375</data>
    </edge>
    <edge source="FRA" target="MRT">
      <data key="d0">543530</data>
    </edge>
    <edge source="FRA" target="MUS">
      <data key="d0">2101295</data>
    </edge>
    <edge source="FRA" target="MEX">
      <data key="d0">25359023</data>
    </edge>
    <edge source="FRA" target="MDA">
      <data key="d0">129144</data>
    </edge>
    <edge source="FRA" target="MAR">
      <data key="d0">54744650</data>
    </edge>
    <edge source="FRA" target="MOZ">
      <data key="d0">79243</data>
    </edge>
    <edge source="FRA" target="OMN">
      <data key="d0">699351</data>
    </edge>
    <edge source="FRA" target="NAM">
      <data key="d0">200643</data>
    </edge>
    <edge source="FRA" target="NLD">
      <data key="d0">129763671</data>
    </edge>
    <edge source="FRA" target="NZL">
      <data key="d0">6690347</data>
    </edge>
    <edge source="FRA" target="NER">
      <data key="d0">1429414</data>
    </edge>
    <edge source="FRA" target="NOR">
      <data key="d0">10448897</data>
    </edge>
    <edge source="FRA" target="PAK">
      <data key="d0">1153056</data>
    </edge>
    <edge source="FRA" target="PAN">
      <data key="d0">391640</data>
    </edge>
    <edge source="FRA" target="PRY">
      <data key="d0">63657</data>
    </edge>
    <edge source="FRA" target="PER">
      <data key="d0">1676908</data>
    </edge>
    <edge source="FRA" target="PHL">
      <data key="d0">510907</data>
    </edge>
    <edge source="FRA" target="POL">
      <data key="d0">157852372</data>
    </edge>
    <edge source="FRA" target="PRT">
      <data key="d0">40358250</data>
    </edge>
    <edge source="FRA" target="ROU">
      <data key="d0">35932621</data>
    </edge>
    <edge source="FRA" target="RUS">
      <data key="d0">32481136</data>
    </edge>
    <edge source="FRA" target="SAU">
      <data key="d0">9501135</data>
    </edge>
    <edge source="FRA" target="SEN">
      <data key="d0">3675753</data>
    </edge>
    <edge source="FRA" target="SRB">
      <data key="d0">5619741</data>
    </edge>
    <edge source="FRA" target="IND">
      <data key="d0">17338323</data>
    </edge>
    <edge source="FRA" target="SGP">
      <data key="d0">12937322</data>
    </edge>
    <edge source="FRA" target="SVK">
      <data key="d0">23998455</data>
    </edge>
    <edge source="FRA" target="VNM">
      <data key="d0">1924531</data>
    </edge>
    <edge source="FRA" target="SVN">
      <data key="d0">8042842</data>
    </edge>
    <edge source="FRA" target="ZAF">
      <data key="d0">17081371</data>
    </edge>
    <edge source="FRA" target="ZWE">
      <data key="d0">46614</data>
    </edge>
    <edge source="FRA" target="ESP">
      <data key="d0">292113139</data>
    </edge>
    <edge source="FRA" target="SWE">
      <data key="d0">51598414</data>
    </edge>
    <edge source="FRA" target="CHE">
      <data key="d0">90151659</data>
    </edge>
    <edge source="FRA" target="THA">
      <data key="d0">5577064</data>
    </edge>
    <edge source="FRA" target="TGO">
      <data key="d0">549782</data>
    </edge>
    <edge source="FRA" target="ARE">
      <data key="d0">17222436</data>
    </edge>
    <edge source="FRA" target="TUN">
      <data key="d0">48816583</data>
    </edge>
    <edge source="FRA" target="TUR">
      <data key="d0">37438178</data>
    </edge>
    <edge source="FRA" target="UGA">
      <data key="d0">50084</data>
    </edge>
    <edge source="FRA" target="UKR">
      <data key="d0">8577429</data>
    </edge>
    <edge source="FRA" target="MKD">
      <data key="d0">18445</data>
    </edge>
    <edge source="FRA" target="EGY">
      <data key="d0">5270019</data>
    </edge>
    <edge source="FRA" target="GBR">
      <data key="d0">319788907</data>
    </edge>
    <edge source="FRA" target="TZA">
      <data key="d0">116446</data>
    </edge>
    <edge source="FRA" target="USA">
      <data key="d0">101393893</data>
    </edge>
    <edge source="FRA" target="BFA">
      <data key="d0">2512332</data>
    </edge>
    <edge source="FRA" target="URY">
      <data key="d0">465194</data>
    </edge>
    <edge source="MAR" target="BEL">
      <data key="d0">656287</data>
    </edge>
    <edge source="MAR" target="CMR">
      <data key="d0">17234</data>
    </edge>
    <edge source="MAR" target="BEN">
      <data key="d0">26779</data>
    </edge>
    <edge source="MAR" target="FRA">
      <data key="d0">7754823</data>
    </edge>
    <edge source="MAR" target="DEU">
      <data key="d0">104137</data>
    </edge>
    <edge source="MAR" target="GHA">
      <data key="d0">133607</data>
    </edge>
    <edge source="MAR" target="HUN">
      <data key="d0">43501</data>
    </edge>
    <edge source="MAR" target="ITA">
      <data key="d0">114333</data>
    </edge>
    <edge source="MAR" target="CIV">
      <data key="d0">225719</data>
    </edge>
    <edge source="MAR" target="JOR">
      <data key="d0">108228</data>
    </edge>
    <edge source="MAR" target="LBN">
      <data key="d0">56827</data>
    </edge>
    <edge source="MAR" target="MDG">
      <data key="d0">14734</data>
    </edge>
    <edge source="MAR" target="MRT">
      <data key="d0">1437155</data>
    </edge>
    <edge source="MAR" target="MEX">
      <data key="d0">116434</data>
    </edge>
    <edge source="MAR" target="NLD">
      <data key="d0">117990</data>
    </edge>
    <edge source="MAR" target="POL">
      <data key="d0">21911</data>
    </edge>
    <edge source="MAR" target="PRT">
      <data key="d0">195148</data>
    </edge>
    <edge source="MAR" target="RUS">
      <data key="d0">25713</data>
    </edge>
    <edge source="MAR" target="SAU">
      <data key="d0">123256</data>
    </edge>
    <edge source="MAR" target="SEN">
      <data key="d0">3834320</data>
    </edge>
    <edge source="MAR" target="ESP">
      <data key="d0">6561975</data>
    </edge>
    <edge source="MAR" target="ARE">
      <data key="d0">10278</data>
    </edge>
    <edge source="MAR" target="TUN">
      <data key="d0">703496</data>
    </edge>
    <edge source="MAR" target="GBR">
      <data key="d0">17291</data>
    </edge>
    <edge source="MAR" target="BFA">
      <data key="d0">137948</data>
    </edge>
    <edge source="NER" target="BFA">
      <data key="d0">211195</data>
    </edge>
    <edge source="TUN" target="DZA">
      <data key="d0">9000879</data>
    </edge>
    <edge source="TUN" target="BEL">
      <data key="d0">1161132</data>
    </edge>
    <edge source="TUN" target="BRA">
      <data key="d0">386965</data>
    </edge>
    <edge source="TUN" target="CMR">
      <data key="d0">201668</data>
    </edge>
    <edge source="TUN" target="CAN">
      <data key="d0">36407</data>
    </edge>
    <edge source="TUN" target="CZE">
      <data key="d0">329294</data>
    </edge>
    <edge source="TUN" target="BEN">
      <data key="d0">96177</data>
    </edge>
    <edge source="TUN" target="DNK">
      <data key="d0">53285</data>
    </edge>
    <edge source="TUN" target="ETH">
      <data key="d0">1472765</data>
    </edge>
    <edge source="TUN" target="FRA">
      <data key="d0">20482441</data>
    </edge>
    <edge source="TUN" target="DEU">
      <data key="d0">2053947</data>
    </edge>
    <edge source="TUN" target="GHA">
      <data key="d0">117405</data>
    </edge>
    <edge source="TUN" target="ITA">
      <data key="d0">36854774</data>
    </edge>
    <edge source="TUN" target="CIV">
      <data key="d0">172264</data>
    </edge>
    <edge source="TUN" target="JOR">
      <data key="d0">102913</data>
    </edge>
    <edge source="TUN" target="MDG">
      <data key="d0">20170</data>
    </edge>
    <edge source="TUN" target="MRT">
      <data key="d0">588319</data>
    </edge>
    <edge source="TUN" target="MAR">
      <data key="d0">3588776</data>
    </edge>
    <edge source="TUN" target="NAM">
      <data key="d0">295166</data>
    </edge>
    <edge source="TUN" target="NLD">
      <data key="d0">48183</data>
    </edge>
    <edge source="TUN" target="PAK">
      <data key="d0">404864</data>
    </edge>
    <edge source="TUN" target="POL">
      <data key="d0">19529</data>
    </edge>
    <edge source="TUN" target="PRT">
      <data key="d0">455841</data>
    </edge>
    <edge source="TUN" target="ROU">
      <data key="d0">29232</data>
    </edge>
    <edge source="TUN" target="SEN">
      <data key="d0">249284</data>
    </edge>
    <edge source="TUN" target="ESP">
      <data key="d0">1701559</data>
    </edge>
    <edge source="TUN" target="CHE">
      <data key="d0">33245</data>
    </edge>
    <edge source="TUN" target="TGO">
      <data key="d0">127171</data>
    </edge>
    <edge source="TUN" target="EGY">
      <data key="d0">2603826</data>
    </edge>
    <edge source="TUN" target="GBR">
      <data key="d0">10326157</data>
    </edge>
    <edge source="TUN" target="BFA">
      <data key="d0">50352</data>
    </edge>
    <edge source="ARG" target="DZA">
      <data key="d0">97478</data>
    </edge>
    <edge source="ARG" target="AUS">
      <data key="d0">4433968</data>
    </edge>
    <edge source="ARG" target="BEL">
      <data key="d0">1471467</data>
    </edge>
    <edge source="ARG" target="BOL">
      <data key="d0">10370816</data>
    </edge>
    <edge source="ARG" target="BRA">
      <data key="d0">134296112</data>
    </edge>
    <edge source="ARG" target="CAN">
      <data key="d0">100314</data>
    </edge>
    <edge source="ARG" target="CHL">
      <data key="d0">50141234</data>
    </edge>
    <edge source="ARG" target="COL">
      <data key="d0">7823064</data>
    </edge>
    <edge source="ARG" target="CRI">
      <data key="d0">1671910</data>
    </edge>
    <edge source="ARG" target="ECU">
      <data key="d0">4208937</data>
    </edge>
    <edge source="ARG" target="SLV">
      <data key="d0">639338</data>
    </edge>
    <edge source="ARG" target="ETH">
      <data key="d0">263910</data>
    </edge>
    <edge source="ARG" target="EST">
      <data key="d0">552814</data>
    </edge>
    <edge source="ARG" target="FRA">
      <data key="d0">195296</data>
    </edge>
    <edge source="ARG" target="GEO">
      <data key="d0">15600</data>
    </edge>
    <edge source="ARG" target="DEU">
      <data key="d0">972763</data>
    </edge>
    <edge source="ARG" target="GTM">
      <data key="d0">1248524</data>
    </edge>
    <edge source="ARG" target="HND">
      <data key="d0">227490</data>
    </edge>
    <edge source="ARG" target="HKG">
      <data key="d0">597895</data>
    </edge>
    <edge source="ARG" target="HUN">
      <data key="d0">14183</data>
    </edge>
    <edge source="ARG" target="ITA">
      <data key="d0">1820709</data>
    </edge>
    <edge source="ARG" target="KAZ">
      <data key="d0">158434</data>
    </edge>
    <edge source="ARG" target="LBN">
      <data key="d0">190602</data>
    </edge>
    <edge source="ARG" target="LTU">
      <data key="d0">633258</data>
    </edge>
    <edge source="ARG" target="MEX">
      <data key="d0">10157032</data>
    </edge>
    <edge source="ARG" target="MAR">
      <data key="d0">18815</data>
    </edge>
    <edge source="ARG" target="MOZ">
      <data key="d0">946656</data>
    </edge>
    <edge source="ARG" target="NLD">
      <data key="d0">772701</data>
    </edge>
    <edge source="ARG" target="NZL">
      <data key="d0">793583</data>
    </edge>
    <edge source="ARG" target="NIC">
      <data key="d0">1616560</data>
    </edge>
    <edge source="ARG" target="PAN">
      <data key="d0">936072</data>
    </edge>
    <edge source="ARG" target="PRY">
      <data key="d0">17202998</data>
    </edge>
    <edge source="ARG" target="PER">
      <data key="d0">8579603</data>
    </edge>
    <edge source="ARG" target="POL">
      <data key="d0">33889</data>
    </edge>
    <edge source="ARG" target="PRT">
      <data key="d0">19382</data>
    </edge>
    <edge source="ARG" target="ROU">
      <data key="d0">40105</data>
    </edge>
    <edge source="ARG" target="RUS">
      <data key="d0">1952648</data>
    </edge>
    <edge source="ARG" target="SGP">
      <data key="d0">59471</data>
    </edge>
    <edge source="ARG" target="VNM">
      <data key="d0">70306</data>
    </edge>
    <edge source="ARG" target="ZAF">
      <data key="d0">8189017</data>
    </edge>
    <edge source="ARG" target="ESP">
      <data key="d0">347004</data>
    </edge>
    <edge source="ARG" target="SWE">
      <data key="d0">114915</data>
    </edge>
    <edge source="ARG" target="THA">
      <data key="d0">1188674</data>
    </edge>
    <edge source="ARG" target="ARE">
      <data key="d0">2587268</data>
    </edge>
    <edge source="ARG" target="TUN">
      <data key="d0">34524</data>
    </edge>
    <edge source="ARG" target="UKR">
      <data key="d0">1205892</data>
    </edge>
    <edge source="ARG" target="EGY">
      <data key="d0">32082</data>
    </edge>
    <edge source="ARG" target="TZA">
      <data key="d0">668367</data>
    </edge>
    <edge source="ARG" target="USA">
      <data key="d0">5713418</data>
    </edge>
    <edge source="ARG" target="URY">
      <data key="d0">40809626</data>
    </edge>
    <edge source="AUS" target="AUT">
      <data key="d0">11265</data>
    </edge>
    <edge source="AUS" target="BEL">
      <data key="d0">172297</data>
    </edge>
    <edge source="AUS" target="BRA">
      <data key="d0">21466</data>
    </edge>
    <edge source="AUS" target="CAN">
      <data key="d0">2851819</data>
    </edge>
    <edge source="AUS" target="LKA">
      <data key="d0">246007</data>
    </edge>
    <edge source="AUS" target="CHL">
      <data key="d0">2021354</data>
    </edge>
    <edge source="AUS" target="CHN">
      <data key="d0">31388679</data>
    </edge>
    <edge source="AUS" target="COL">
      <data key="d0">106877</data>
    </edge>
    <edge source="AUS" target="CZE">
      <data key="d0">21319</data>
    </edge>
    <edge source="AUS" target="DNK">
      <data key="d0">164045</data>
    </edge>
    <edge source="AUS" target="FRA">
      <data key="d0">1615837</data>
    </edge>
    <edge source="AUS" target="DEU">
      <data key="d0">4192779</data>
    </edge>
    <edge source="AUS" target="GHA">
      <data key="d0">444271</data>
    </edge>
    <edge source="AUS" target="HKG">
      <data key="d0">3674150</data>
    </edge>
    <edge source="AUS" target="IDN">
      <data key="d0">6170974</data>
    </edge>
    <edge source="AUS" target="IRL">
      <data key="d0">1767362</data>
    </edge>
    <edge source="AUS" target="ISR">
      <data key="d0">112309</data>
    </edge>
    <edge source="AUS" target="ITA">
      <data key="d0">528376</data>
    </edge>
    <edge source="AUS" target="CIV">
      <data key="d0">23816</data>
    </edge>
    <edge source="AUS" target="JPN">
      <data key="d0">30099271</data>
    </edge>
    <edge source="AUS" target="KAZ">
      <data key="d0">15130</data>
    </edge>
    <edge source="AUS" target="JOR">
      <data key="d0">526932</data>
    </edge>
    <edge source="AUS" target="KOR">
      <data key="d0">3326333</data>
    </edge>
    <edge source="AUS" target="KGZ">
      <data key="d0">69855</data>
    </edge>
    <edge source="AUS" target="LBN">
      <data key="d0">270355</data>
    </edge>
    <edge source="AUS" target="MDG">
      <data key="d0">13941</data>
    </edge>
    <edge source="AUS" target="MYS">
      <data key="d0">2625949</data>
    </edge>
    <edge source="AUS" target="MRT">
      <data key="d0">19692</data>
    </edge>
    <edge source="AUS" target="MUS">
      <data key="d0">303041</data>
    </edge>
    <edge source="AUS" target="MEX">
      <data key="d0">25902465</data>
    </edge>
    <edge source="AUS" target="MOZ">
      <data key="d0">28892</data>
    </edge>
    <edge source="AUS" target="OMN">
      <data key="d0">458950</data>
    </edge>
    <edge source="AUS" target="NAM">
      <data key="d0">45701</data>
    </edge>
    <edge source="AUS" target="NLD">
      <data key="d0">2866064</data>
    </edge>
    <edge source="AUS" target="NZL">
      <data key="d0">79252971</data>
    </edge>
    <edge source="AUS" target="NOR">
      <data key="d0">48712</data>
    </edge>
    <edge source="AUS" target="PAK">
      <data key="d0">507654</data>
    </edge>
    <edge source="AUS" target="PER">
      <data key="d0">21881</data>
    </edge>
    <edge source="AUS" target="PHL">
      <data key="d0">2155510</data>
    </edge>
    <edge source="AUS" target="POL">
      <data key="d0">14201</data>
    </edge>
    <edge source="AUS" target="PRT">
      <data key="d0">21333</data>
    </edge>
    <edge source="AUS" target="RUS">
      <data key="d0">166539</data>
    </edge>
    <edge source="AUS" target="SAU">
      <data key="d0">1235175</data>
    </edge>
    <edge source="AUS" target="SEN">
      <data key="d0">508002</data>
    </edge>
    <edge source="AUS" target="IND">
      <data key="d0">2114491</data>
    </edge>
    <edge source="AUS" target="SGP">
      <data key="d0">8658652</data>
    </edge>
    <edge source="AUS" target="VNM">
      <data key="d0">15430614</data>
    </edge>
    <edge source="AUS" target="SVN">
      <data key="d0">144636</data>
    </edge>
    <edge source="AUS" target="ZAF">
      <data key="d0">5747242</data>
    </edge>
    <edge source="AUS" target="ESP">
      <data key="d0">69400</data>
    </edge>
    <edge source="AUS" target="SWE">
      <data key="d0">256592</data>
    </edge>
    <edge source="AUS" target="CHE">
      <data key="d0">70540</data>
    </edge>
    <edge source="AUS" target="THA">
      <data key="d0">7435062</data>
    </edge>
    <edge source="AUS" target="ARE">
      <data key="d0">2820409</data>
    </edge>
    <edge source="AUS" target="TUR">
      <data key="d0">25874</data>
    </edge>
    <edge source="AUS" target="UKR">
      <data key="d0">152956</data>
    </edge>
    <edge source="AUS" target="EGY">
      <data key="d0">857108</data>
    </edge>
    <edge source="AUS" target="GBR">
      <data key="d0">9077570</data>
    </edge>
    <edge source="AUS" target="TZA">
      <data key="d0">85442</data>
    </edge>
    <edge source="AUS" target="USA">
      <data key="d0">19263759</data>
    </edge>
    <edge source="AUS" target="BFA">
      <data key="d0">11350</data>
    </edge>
    <edge source="BEL" target="ALB">
      <data key="d0">255991</data>
    </edge>
    <edge source="BEL" target="DZA">
      <data key="d0">22707655</data>
    </edge>
    <edge source="BEL" target="AZE">
      <data key="d0">338138</data>
    </edge>
    <edge source="BEL" target="ARG">
      <data key="d0">2765302</data>
    </edge>
    <edge source="BEL" target="AUS">
      <data key="d0">14173752</data>
    </edge>
    <edge source="BEL" target="AUT">
      <data key="d0">64186937</data>
    </edge>
    <edge source="BEL" target="ARM">
      <data key="d0">598051</data>
    </edge>
    <edge source="BEL" target="BOL">
      <data key="d0">37719</data>
    </edge>
    <edge source="BEL" target="BRA">
      <data key="d0">24023421</data>
    </edge>
    <edge source="BEL" target="BGR">
      <data key="d0">4307462</data>
    </edge>
    <edge source="BEL" target="BDI">
      <data key="d0">58842</data>
    </edge>
    <edge source="BEL" target="BLR">
      <data key="d0">1471515</data>
    </edge>
    <edge source="BEL" target="KHM">
      <data key="d0">18203</data>
    </edge>
    <edge source="BEL" target="CMR">
      <data key="d0">2836707</data>
    </edge>
    <edge source="BEL" target="CAN">
      <data key="d0">8416193</data>
    </edge>
    <edge source="BEL" target="CAF">
      <data key="d0">58361</data>
    </edge>
    <edge source="BEL" target="LKA">
      <data key="d0">4031069</data>
    </edge>
    <edge source="BEL" target="CHL">
      <data key="d0">5692429</data>
    </edge>
    <edge source="BEL" target="CHN">
      <data key="d0">62296993</data>
    </edge>
    <edge source="BEL" target="COL">
      <data key="d0">3301381</data>
    </edge>
    <edge source="BEL" target="CRI">
      <data key="d0">159892</data>
    </edge>
    <edge source="BEL" target="HRV">
      <data key="d0">5506095</data>
    </edge>
    <edge source="BEL" target="CZE">
      <data key="d0">65544091</data>
    </edge>
    <edge source="BEL" target="BEN">
      <data key="d0">87409</data>
    </edge>
    <edge source="BEL" target="DNK">
      <data key="d0">90420306</data>
    </edge>
    <edge source="BEL" target="ECU">
      <data key="d0">749206</data>
    </edge>
    <edge source="BEL" target="SLV">
      <data key="d0">14782</data>
    </edge>
    <edge source="BEL" target="ETH">
      <data key="d0">95183</data>
    </edge>
    <edge source="BEL" target="EST">
      <data key="d0">3086380</data>
    </edge>
    <edge source="BEL" target="FIN">
      <data key="d0">36092688</data>
    </edge>
    <edge source="BEL" target="FRA">
      <data key="d0">826058372</data>
    </edge>
    <edge source="BEL" target="GEO">
      <data key="d0">175076</data>
    </edge>
    <edge source="BEL" target="DEU">
      <data key="d0">808786156</data>
    </edge>
    <edge source="BEL" target="GHA">
      <data key="d0">2077355</data>
    </edge>
    <edge source="BEL" target="GRC">
      <data key="d0">11899900</data>
    </edge>
    <edge source="BEL" target="GTM">
      <data key="d0">255465</data>
    </edge>
    <edge source="BEL" target="HND">
      <data key="d0">46296</data>
    </edge>
    <edge source="BEL" target="HKG">
      <data key="d0">12087047</data>
    </edge>
    <edge source="BEL" target="HUN">
      <data key="d0">27851908</data>
    </edge>
    <edge source="BEL" target="IDN">
      <data key="d0">1184040</data>
    </edge>
    <edge source="BEL" target="IRL">
      <data key="d0">21222952</data>
    </edge>
    <edge source="BEL" target="ISR">
      <data key="d0">10513881</data>
    </edge>
    <edge source="BEL" target="ITA">
      <data key="d0">204891995</data>
    </edge>
    <edge source="BEL" target="CIV">
      <data key="d0">662497</data>
    </edge>
    <edge source="BEL" target="JPN">
      <data key="d0">24684035</data>
    </edge>
    <edge source="BEL" target="KAZ">
      <data key="d0">1351528</data>
    </edge>
    <edge source="BEL" target="JOR">
      <data key="d0">1210672</data>
    </edge>
    <edge source="BEL" target="KOR">
      <data key="d0">7589635</data>
    </edge>
    <edge source="BEL" target="KGZ">
      <data key="d0">31554</data>
    </edge>
    <edge source="BEL" target="LBN">
      <data key="d0">1156288</data>
    </edge>
    <edge source="BEL" target="LVA">
      <data key="d0">3522733</data>
    </edge>
    <edge source="BEL" target="LTU">
      <data key="d0">9582471</data>
    </edge>
    <edge source="BEL" target="MDG">
      <data key="d0">203914</data>
    </edge>
    <edge source="BEL" target="MWI">
      <data key="d0">32429</data>
    </edge>
    <edge source="BEL" target="MYS">
      <data key="d0">15924847</data>
    </edge>
    <edge source="BEL" target="MRT">
      <data key="d0">63437</data>
    </edge>
    <edge source="BEL" target="MUS">
      <data key="d0">109117</data>
    </edge>
    <edge source="BEL" target="MEX">
      <data key="d0">6119158</data>
    </edge>
    <edge source="BEL" target="MDA">
      <data key="d0">272506</data>
    </edge>
    <edge source="BEL" target="MAR">
      <data key="d0">6772512</data>
    </edge>
    <edge source="BEL" target="MOZ">
      <data key="d0">63275</data>
    </edge>
    <edge source="BEL" target="OMN">
      <data key="d0">296040</data>
    </edge>
    <edge source="BEL" target="NLD">
      <data key="d0">439532426</data>
    </edge>
    <edge source="BEL" target="NZL">
      <data key="d0">3885454</data>
    </edge>
    <edge source="BEL" target="NER">
      <data key="d0">59647</data>
    </edge>
    <edge source="BEL" target="NOR">
      <data key="d0">13243428</data>
    </edge>
    <edge source="BEL" target="PAK">
      <data key="d0">447050</data>
    </edge>
    <edge source="BEL" target="PAN">
      <data key="d0">651521</data>
    </edge>
    <edge source="BEL" target="PER">
      <data key="d0">490763</data>
    </edge>
    <edge source="BEL" target="PHL">
      <data key="d0">2513690</data>
    </edge>
    <edge source="BEL" target="POL">
      <data key="d0">142611122</data>
    </edge>
    <edge source="BEL" target="PRT">
      <data key="d0">21832998</data>
    </edge>
    <edge source="BEL" target="ROU">
      <data key="d0">13163532</data>
    </edge>
    <edge source="BEL" target="RUS">
      <data key="d0">82869346</data>
    </edge>
    <edge source="BEL" target="SAU">
      <data key="d0">10333601</data>
    </edge>
    <edge source="BEL" target="SEN">
      <data key="d0">1176956</data>
    </edge>
    <edge source="BEL" target="SRB">
      <data key="d0">4406303</data>
    </edge>
    <edge source="BEL" target="IND">
      <data key="d0">11382307</data>
    </edge>
    <edge source="BEL" target="SGP">
      <data key="d0">4626410</data>
    </edge>
    <edge source="BEL" target="SVK">
      <data key="d0">25654992</data>
    </edge>
    <edge source="BEL" target="VNM">
      <data key="d0">1774907</data>
    </edge>
    <edge source="BEL" target="SVN">
      <data key="d0">5896654</data>
    </edge>
    <edge source="BEL" target="ZAF">
      <data key="d0">25477243</data>
    </edge>
    <edge source="BEL" target="ZWE">
      <data key="d0">274070</data>
    </edge>
    <edge source="BEL" target="ESP">
      <data key="d0">147737191</data>
    </edge>
    <edge source="BEL" target="SWE">
      <data key="d0">70011776</data>
    </edge>
    <edge source="BEL" target="CHE">
      <data key="d0">38382905</data>
    </edge>
    <edge source="BEL" target="THA">
      <data key="d0">24691119</data>
    </edge>
    <edge source="BEL" target="TGO">
      <data key="d0">216132</data>
    </edge>
    <edge source="BEL" target="ARE">
      <data key="d0">16059332</data>
    </edge>
    <edge source="BEL" target="TUN">
      <data key="d0">8374771</data>
    </edge>
    <edge source="BEL" target="TUR">
      <data key="d0">60641951</data>
    </edge>
    <edge source="BEL" target="UKR">
      <data key="d0">11856175</data>
    </edge>
    <edge source="BEL" target="MKD">
      <data key="d0">490549</data>
    </edge>
    <edge source="BEL" target="EGY">
      <data key="d0">5836475</data>
    </edge>
    <edge source="BEL" target="GBR">
      <data key="d0">310596856</data>
    </edge>
    <edge source="BEL" target="TZA">
      <data key="d0">280504</data>
    </edge>
    <edge source="BEL" target="USA">
      <data key="d0">89337369</data>
    </edge>
    <edge source="BEL" target="BFA">
      <data key="d0">43443</data>
    </edge>
    <edge source="BEL" target="URY">
      <data key="d0">1687840</data>
    </edge>
    <edge source="BOL" target="ARG">
      <data key="d0">24534</data>
    </edge>
    <edge source="BOL" target="BRA">
      <data key="d0">151200</data>
    </edge>
    <edge source="BOL" target="CHL">
      <data key="d0">136688</data>
    </edge>
    <edge source="BOL" target="ECU">
      <data key="d0">10735</data>
    </edge>
    <edge source="BOL" target="PRY">
      <data key="d0">244861</data>
    </edge>
    <edge source="BOL" target="PER">
      <data key="d0">24017</data>
    </edge>
    <edge source="BOL" target="URY">
      <data key="d0">223714</data>
    </edge>
    <edge source="BRA" target="DZA">
      <data key="d0">1480242</data>
    </edge>
    <edge source="BRA" target="ARG">
      <data key="d0">149698530</data>
    </edge>
    <edge source="BRA" target="AUS">
      <data key="d0">4601166</data>
    </edge>
    <edge source="BRA" target="AUT">
      <data key="d0">278562</data>
    </edge>
    <edge source="BRA" target="BEL">
      <data key="d0">9380894</data>
    </edge>
    <edge source="BRA" target="BOL">
      <data key="d0">14946574</data>
    </edge>
    <edge source="BRA" target="BLR">
      <data key="d0">18516</data>
    </edge>
    <edge source="BRA" target="CAN">
      <data key="d0">1045552</data>
    </edge>
    <edge source="BRA" target="LKA">
      <data key="d0">96552</data>
    </edge>
    <edge source="BRA" target="CHL">
      <data key="d0">53764629</data>
    </edge>
    <edge source="BRA" target="CHN">
      <data key="d0">4564485</data>
    </edge>
    <edge source="BRA" target="COL">
      <data key="d0">21389923</data>
    </edge>
    <edge source="BRA" target="CRI">
      <data key="d0">1265218</data>
    </edge>
    <edge source="BRA" target="CZE">
      <data key="d0">434022</data>
    </edge>
    <edge source="BRA" target="DNK">
      <data key="d0">185721</data>
    </edge>
    <edge source="BRA" target="ECU">
      <data key="d0">4539546</data>
    </edge>
    <edge source="BRA" target="SLV">
      <data key="d0">920112</data>
    </edge>
    <edge source="BRA" target="FRA">
      <data key="d0">2716924</data>
    </edge>
    <edge source="BRA" target="DEU">
      <data key="d0">12288825</data>
    </edge>
    <edge source="BRA" target="GHA">
      <data key="d0">289185</data>
    </edge>
    <edge source="BRA" target="GTM">
      <data key="d0">3458752</data>
    </edge>
    <edge source="BRA" target="HND">
      <data key="d0">748204</data>
    </edge>
    <edge source="BRA" target="HKG">
      <data key="d0">1067593</data>
    </edge>
    <edge source="BRA" target="HUN">
      <data key="d0">44943</data>
    </edge>
    <edge source="BRA" target="IDN">
      <data key="d0">41313</data>
    </edge>
    <edge source="BRA" target="IRL">
      <data key="d0">44515</data>
    </edge>
    <edge source="BRA" target="ISR">
      <data key="d0">2221030</data>
    </edge>
    <edge source="BRA" target="ITA">
      <data key="d0">998812</data>
    </edge>
    <edge source="BRA" target="CIV">
      <data key="d0">15276</data>
    </edge>
    <edge source="BRA" target="JAM">
      <data key="d0">653384</data>
    </edge>
    <edge source="BRA" target="JPN">
      <data key="d0">177908</data>
    </edge>
    <edge source="BRA" target="JOR">
      <data key="d0">92140</data>
    </edge>
    <edge source="BRA" target="KOR">
      <data key="d0">168717</data>
    </edge>
    <edge source="BRA" target="LBN">
      <data key="d0">84023</data>
    </edge>
    <edge source="BRA" target="MYS">
      <data key="d0">45824</data>
    </edge>
    <edge source="BRA" target="MUS">
      <data key="d0">17223</data>
    </edge>
    <edge source="BRA" target="MEX">
      <data key="d0">14065906</data>
    </edge>
    <edge source="BRA" target="MAR">
      <data key="d0">389798</data>
    </edge>
    <edge source="BRA" target="MOZ">
      <data key="d0">473346</data>
    </edge>
    <edge source="BRA" target="OMN">
      <data key="d0">1165207</data>
    </edge>
    <edge source="BRA" target="NLD">
      <data key="d0">156350285</data>
    </edge>
    <edge source="BRA" target="NZL">
      <data key="d0">372182</data>
    </edge>
    <edge source="BRA" target="NIC">
      <data key="d0">482191</data>
    </edge>
    <edge source="BRA" target="NOR">
      <data key="d0">8429841</data>
    </edge>
    <edge source="BRA" target="PAN">
      <data key="d0">688616</data>
    </edge>
    <edge source="BRA" target="PRY">
      <data key="d0">33792535</data>
    </edge>
    <edge source="BRA" target="PER">
      <data key="d0">15111885</data>
    </edge>
    <edge source="BRA" target="PHL">
      <data key="d0">445100</data>
    </edge>
    <edge source="BRA" target="POL">
      <data key="d0">563591</data>
    </edge>
    <edge source="BRA" target="PRT">
      <data key="d0">1264081</data>
    </edge>
    <edge source="BRA" target="ROU">
      <data key="d0">66420</data>
    </edge>
    <edge source="BRA" target="RUS">
      <data key="d0">549788</data>
    </edge>
    <edge source="BRA" target="SAU">
      <data key="d0">686408</data>
    </edge>
    <edge source="BRA" target="SEN">
      <data key="d0">31825</data>
    </edge>
    <edge source="BRA" target="IND">
      <data key="d0">904235</data>
    </edge>
    <edge source="BRA" target="SGP">
      <data key="d0">643688</data>
    </edge>
    <edge source="BRA" target="VNM">
      <data key="d0">307024</data>
    </edge>
    <edge source="BRA" target="ZAF">
      <data key="d0">2037235</data>
    </edge>
    <edge source="BRA" target="ESP">
      <data key="d0">7963148</data>
    </edge>
    <edge source="BRA" target="SWE">
      <data key="d0">954315</data>
    </edge>
    <edge source="BRA" target="CHE">
      <data key="d0">536410</data>
    </edge>
    <edge source="BRA" target="THA">
      <data key="d0">1010214</data>
    </edge>
    <edge source="BRA" target="ARE">
      <data key="d0">1689486</data>
    </edge>
    <edge source="BRA" target="TUN">
      <data key="d0">668768</data>
    </edge>
    <edge source="BRA" target="TUR">
      <data key="d0">578078</data>
    </edge>
    <edge source="BRA" target="EGY">
      <data key="d0">1310015</data>
    </edge>
    <edge source="BRA" target="GBR">
      <data key="d0">3960836</data>
    </edge>
    <edge source="BRA" target="TZA">
      <data key="d0">20692</data>
    </edge>
    <edge source="BRA" target="USA">
      <data key="d0">48259333</data>
    </edge>
    <edge source="BRA" target="URY">
      <data key="d0">26246196</data>
    </edge>
    <edge source="CAN" target="ALB">
      <data key="d0">13018</data>
    </edge>
    <edge source="CAN" target="DZA">
      <data key="d0">852945</data>
    </edge>
    <edge source="CAN" target="AZE">
      <data key="d0">233691</data>
    </edge>
    <edge source="CAN" target="ARG">
      <data key="d0">1855685</data>
    </edge>
    <edge source="CAN" target="AUS">
      <data key="d0">13261441</data>
    </edge>
    <edge source="CAN" target="AUT">
      <data key="d0">960852</data>
    </edge>
    <edge source="CAN" target="BEL">
      <data key="d0">2864804</data>
    </edge>
    <edge source="CAN" target="BOL">
      <data key="d0">732817</data>
    </edge>
    <edge source="CAN" target="BRA">
      <data key="d0">8917381</data>
    </edge>
    <edge source="CAN" target="BGR">
      <data key="d0">39209</data>
    </edge>
    <edge source="CAN" target="CMR">
      <data key="d0">310935</data>
    </edge>
    <edge source="CAN" target="LKA">
      <data key="d0">10216</data>
    </edge>
    <edge source="CAN" target="CHL">
      <data key="d0">8019464</data>
    </edge>
    <edge source="CAN" target="CHN">
      <data key="d0">24719991</data>
    </edge>
    <edge source="CAN" target="COL">
      <data key="d0">3135532</data>
    </edge>
    <edge source="CAN" target="CRI">
      <data key="d0">2888717</data>
    </edge>
    <edge source="CAN" target="HRV">
      <data key="d0">32181</data>
    </edge>
    <edge source="CAN" target="CZE">
      <data key="d0">584061</data>
    </edge>
    <edge source="CAN" target="DNK">
      <data key="d0">1779720</data>
    </edge>
    <edge source="CAN" target="ECU">
      <data key="d0">1457158</data>
    </edge>
    <edge source="CAN" target="SLV">
      <data key="d0">90256</data>
    </edge>
    <edge source="CAN" target="EST">
      <data key="d0">25968</data>
    </edge>
    <edge source="CAN" target="FIN">
      <data key="d0">1132163</data>
    </edge>
    <edge source="CAN" target="FRA">
      <data key="d0">8354347</data>
    </edge>
    <edge source="CAN" target="DEU">
      <data key="d0">10245880</data>
    </edge>
    <edge source="CAN" target="GHA">
      <data key="d0">217821</data>
    </edge>
    <edge source="CAN" target="GRC">
      <data key="d0">88939</data>
    </edge>
    <edge source="CAN" target="GTM">
      <data key="d0">1118133</data>
    </edge>
    <edge source="CAN" target="HND">
      <data key="d0">303297</data>
    </edge>
    <edge source="CAN" target="HKG">
      <data key="d0">2469548</data>
    </edge>
    <edge source="CAN" target="HUN">
      <data key="d0">1508043</data>
    </edge>
    <edge source="CAN" target="IDN">
      <data key="d0">1350584</data>
    </edge>
    <edge source="CAN" target="IRL">
      <data key="d0">1093604</data>
    </edge>
    <edge source="CAN" target="ISR">
      <data key="d0">948684</data>
    </edge>
    <edge source="CAN" target="ITA">
      <data key="d0">3637276</data>
    </edge>
    <edge source="CAN" target="JAM">
      <data key="d0">1771661</data>
    </edge>
    <edge source="CAN" target="JPN">
      <data key="d0">5727780</data>
    </edge>
    <edge source="CAN" target="KAZ">
      <data key="d0">156076</data>
    </edge>
    <edge source="CAN" target="JOR">
      <data key="d0">344265</data>
    </edge>
    <edge source="CAN" target="KOR">
      <data key="d0">5690188</data>
    </edge>
    <edge source="CAN" target="LBN">
      <data key="d0">45997</data>
    </edge>
    <edge source="CAN" target="LVA">
      <data key="d0">1448640</data>
    </edge>
    <edge source="CAN" target="LTU">
      <data key="d0">895281</data>
    </edge>
    <edge source="CAN" target="MDG">
      <data key="d0">348463</data>
    </edge>
    <edge source="CAN" target="MYS">
      <data key="d0">1342499</data>
    </edge>
    <edge source="CAN" target="MEX">
      <data key="d0">14249233</data>
    </edge>
    <edge source="CAN" target="MAR">
      <data key="d0">138161</data>
    </edge>
    <edge source="CAN" target="OMN">
      <data key="d0">97227</data>
    </edge>
    <edge source="CAN" target="NAM">
      <data key="d0">196198</data>
    </edge>
    <edge source="CAN" target="NLD">
      <data key="d0">2687225</data>
    </edge>
    <edge source="CAN" target="NZL">
      <data key="d0">3394175</data>
    </edge>
    <edge source="CAN" target="NIC">
      <data key="d0">186313</data>
    </edge>
    <edge source="CAN" target="NER">
      <data key="d0">239727</data>
    </edge>
    <edge source="CAN" target="NOR">
      <data key="d0">590725</data>
    </edge>
    <edge source="CAN" target="PAK">
      <data key="d0">46158</data>
    </edge>
    <edge source="CAN" target="PAN">
      <data key="d0">1392938</data>
    </edge>
    <edge source="CAN" target="PER">
      <data key="d0">7987856</data>
    </edge>
    <edge source="CAN" target="PHL">
      <data key="d0">615414</data>
    </edge>
    <edge source="CAN" target="POL">
      <data key="d0">5057434</data>
    </edge>
    <edge source="CAN" target="PRT">
      <data key="d0">49727</data>
    </edge>
    <edge source="CAN" target="ROU">
      <data key="d0">68296</data>
    </edge>
    <edge source="CAN" target="RUS">
      <data key="d0">3002485</data>
    </edge>
    <edge source="CAN" target="SAU">
      <data key="d0">1551961</data>
    </edge>
    <edge source="CAN" target="SEN">
      <data key="d0">1068288</data>
    </edge>
    <edge source="CAN" target="SRB">
      <data key="d0">14225</data>
    </edge>
    <edge source="CAN" target="IND">
      <data key="d0">2819171</data>
    </edge>
    <edge source="CAN" target="SGP">
      <data key="d0">2865588</data>
    </edge>
    <edge source="CAN" target="SVK">
      <data key="d0">93391</data>
    </edge>
    <edge source="CAN" target="VNM">
      <data key="d0">470410</data>
    </edge>
    <edge source="CAN" target="SVN">
      <data key="d0">103089</data>
    </edge>
    <edge source="CAN" target="ZAF">
      <data key="d0">5677674</data>
    </edge>
    <edge source="CAN" target="ZWE">
      <data key="d0">47834</data>
    </edge>
    <edge source="CAN" target="ESP">
      <data key="d0">2263168</data>
    </edge>
    <edge source="CAN" target="SWE">
      <data key="d0">2179337</data>
    </edge>
    <edge source="CAN" target="CHE">
      <data key="d0">3978018</data>
    </edge>
    <edge source="CAN" target="THA">
      <data key="d0">1844498</data>
    </edge>
    <edge source="CAN" target="TGO">
      <data key="d0">66485</data>
    </edge>
    <edge source="CAN" target="ARE">
      <data key="d0">6860267</data>
    </edge>
    <edge source="CAN" target="TUN">
      <data key="d0">18484</data>
    </edge>
    <edge source="CAN" target="TUR">
      <data key="d0">3237654</data>
    </edge>
    <edge source="CAN" target="UGA">
      <data key="d0">13136</data>
    </edge>
    <edge source="CAN" target="UKR">
      <data key="d0">297585</data>
    </edge>
    <edge source="CAN" target="EGY">
      <data key="d0">168904</data>
    </edge>
    <edge source="CAN" target="GBR">
      <data key="d0">13884874</data>
    </edge>
    <edge source="CAN" target="TZA">
      <data key="d0">503897</data>
    </edge>
    <edge source="CAN" target="USA">
      <data key="d0">2456456118</data>
    </edge>
    <edge source="CAN" target="BFA">
      <data key="d0">250791</data>
    </edge>
    <edge source="CAN" target="URY">
      <data key="d0">613262</data>
    </edge>
    <edge source="CHL" target="DZA">
      <data key="d0">84280</data>
    </edge>
    <edge source="CHL" target="ARG">
      <data key="d0">61354687</data>
    </edge>
    <edge source="CHL" target="AUS">
      <data key="d0">302191</data>
    </edge>
    <edge source="CHL" target="BOL">
      <data key="d0">11281962</data>
    </edge>
    <edge source="CHL" target="BRA">
      <data key="d0">37283757</data>
    </edge>
    <edge source="CHL" target="CAN">
      <data key="d0">445365</data>
    </edge>
    <edge source="CHL" target="CHN">
      <data key="d0">778913</data>
    </edge>
    <edge source="CHL" target="COL">
      <data key="d0">27831306</data>
    </edge>
    <edge source="CHL" target="CRI">
      <data key="d0">7075329</data>
    </edge>
    <edge source="CHL" target="ECU">
      <data key="d0">8282700</data>
    </edge>
    <edge source="CHL" target="SLV">
      <data key="d0">2815118</data>
    </edge>
    <edge source="CHL" target="FRA">
      <data key="d0">1383117</data>
    </edge>
    <edge source="CHL" target="DEU">
      <data key="d0">1231775</data>
    </edge>
    <edge source="CHL" target="GHA">
      <data key="d0">281785</data>
    </edge>
    <edge source="CHL" target="GTM">
      <data key="d0">3455939</data>
    </edge>
    <edge source="CHL" target="HND">
      <data key="d0">1016460</data>
    </edge>
    <edge source="CHL" target="HKG">
      <data key="d0">2699925</data>
    </edge>
    <edge source="CHL" target="ISR">
      <data key="d0">83751</data>
    </edge>
    <edge source="CHL" target="ITA">
      <data key="d0">887698</data>
    </edge>
    <edge source="CHL" target="JPN">
      <data key="d0">17373</data>
    </edge>
    <edge source="CHL" target="LBN">
      <data key="d0">21240</data>
    </edge>
    <edge source="CHL" target="MYS">
      <data key="d0">69438</data>
    </edge>
    <edge source="CHL" target="MEX">
      <data key="d0">23647310</data>
    </edge>
    <edge source="CHL" target="MAR">
      <data key="d0">23013</data>
    </edge>
    <edge source="CHL" target="NLD">
      <data key="d0">1394884</data>
    </edge>
    <edge source="CHL" target="NZL">
      <data key="d0">50952</data>
    </edge>
    <edge source="CHL" target="NIC">
      <data key="d0">13918</data>
    </edge>
    <edge source="CHL" target="NOR">
      <data key="d0">188476</data>
    </edge>
    <edge source="CHL" target="PAN">
      <data key="d0">1150438</data>
    </edge>
    <edge source="CHL" target="PRY">
      <data key="d0">1960100</data>
    </edge>
    <edge source="CHL" target="PER">
      <data key="d0">47587323</data>
    </edge>
    <edge source="CHL" target="PRT">
      <data key="d0">240052</data>
    </edge>
    <edge source="CHL" target="IND">
      <data key="d0">31225</data>
    </edge>
    <edge source="CHL" target="ZAF">
      <data key="d0">427807</data>
    </edge>
    <edge source="CHL" target="ESP">
      <data key="d0">1896679</data>
    </edge>
    <edge source="CHL" target="CHE">
      <data key="d0">31628</data>
    </edge>
    <edge source="CHL" target="TUR">
      <data key="d0">331657</data>
    </edge>
    <edge source="CHL" target="GBR">
      <data key="d0">72925</data>
    </edge>
    <edge source="CHL" target="USA">
      <data key="d0">5704942</data>
    </edge>
    <edge source="CHL" target="URY">
      <data key="d0">5888177</data>
    </edge>
    <edge source="COL" target="ARG">
      <data key="d0">11958381</data>
    </edge>
    <edge source="COL" target="AUS">
      <data key="d0">276536</data>
    </edge>
    <edge source="COL" target="AUT">
      <data key="d0">42535</data>
    </edge>
    <edge source="COL" target="BEL">
      <data key="d0">341108</data>
    </edge>
    <edge source="COL" target="BOL">
      <data key="d0">7339413</data>
    </edge>
    <edge source="COL" target="BRA">
      <data key="d0">14491093</data>
    </edge>
    <edge source="COL" target="BLR">
      <data key="d0">102923</data>
    </edge>
    <edge source="COL" target="CAN">
      <data key="d0">905600</data>
    </edge>
    <edge source="COL" target="CHL">
      <data key="d0">22878472</data>
    </edge>
    <edge source="COL" target="CHN">
      <data key="d0">52653</data>
    </edge>
    <edge source="COL" target="CRI">
      <data key="d0">9738888</data>
    </edge>
    <edge source="COL" target="ECU">
      <data key="d0">37592821</data>
    </edge>
    <edge source="COL" target="SLV">
      <data key="d0">3912487</data>
    </edge>
    <edge source="COL" target="FRA">
      <data key="d0">266850</data>
    </edge>
    <edge source="COL" target="DEU">
      <data key="d0">3567153</data>
    </edge>
    <edge source="COL" target="GHA">
      <data key="d0">25253</data>
    </edge>
    <edge source="COL" target="GRC">
      <data key="d0">17357</data>
    </edge>
    <edge source="COL" target="GTM">
      <data key="d0">11172995</data>
    </edge>
    <edge source="COL" target="HND">
      <data key="d0">1764264</data>
    </edge>
    <edge source="COL" target="HKG">
      <data key="d0">1319857</data>
    </edge>
    <edge source="COL" target="HUN">
      <data key="d0">45220</data>
    </edge>
    <edge source="COL" target="ISR">
      <data key="d0">771756</data>
    </edge>
    <edge source="COL" target="ITA">
      <data key="d0">512369</data>
    </edge>
    <edge source="COL" target="JAM">
      <data key="d0">2789256</data>
    </edge>
    <edge source="COL" target="MEX">
      <data key="d0">23205154</data>
    </edge>
    <edge source="COL" target="NLD">
      <data key="d0">10216</data>
    </edge>
    <edge source="COL" target="NZL">
      <data key="d0">23080</data>
    </edge>
    <edge source="COL" target="PAN">
      <data key="d0">10228084</data>
    </edge>
    <edge source="COL" target="PRY">
      <data key="d0">25407</data>
    </edge>
    <edge source="COL" target="PER">
      <data key="d0">35020531</data>
    </edge>
    <edge source="COL" target="POL">
      <data key="d0">477131</data>
    </edge>
    <edge source="COL" target="SAU">
      <data key="d0">38721</data>
    </edge>
    <edge source="COL" target="SGP">
      <data key="d0">1018203</data>
    </edge>
    <edge source="COL" target="ZAF">
      <data key="d0">56837</data>
    </edge>
    <edge source="COL" target="ESP">
      <data key="d0">10938045</data>
    </edge>
    <edge source="COL" target="UKR">
      <data key="d0">211127</data>
    </edge>
    <edge source="COL" target="GBR">
      <data key="d0">3594180</data>
    </edge>
    <edge source="COL" target="USA">
      <data key="d0">66309525</data>
    </edge>
    <edge source="COL" target="URY">
      <data key="d0">335654</data>
    </edge>
    <edge source="CRI" target="ARG">
      <data key="d0">192341</data>
    </edge>
    <edge source="CRI" target="AUS">
      <data key="d0">143447</data>
    </edge>
    <edge source="CRI" target="BEL">
      <data key="d0">195124</data>
    </edge>
    <edge source="CRI" target="BRA">
      <data key="d0">1047660</data>
    </edge>
    <edge source="CRI" target="CMR">
      <data key="d0">288340</data>
    </edge>
    <edge source="CRI" target="CAN">
      <data key="d0">64582</data>
    </edge>
    <edge source="CRI" target="CHL">
      <data key="d0">159314</data>
    </edge>
    <edge source="CRI" target="CHN">
      <data key="d0">39779</data>
    </edge>
    <edge source="CRI" target="COL">
      <data key="d0">4973885</data>
    </edge>
    <edge source="CRI" target="ECU">
      <data key="d0">305144</data>
    </edge>
    <edge source="CRI" target="SLV">
      <data key="d0">6156742</data>
    </edge>
    <edge source="CRI" target="FRA">
      <data key="d0">761404</data>
    </edge>
    <edge source="CRI" target="DEU">
      <data key="d0">189968</data>
    </edge>
    <edge source="CRI" target="GTM">
      <data key="d0">12231594</data>
    </edge>
    <edge source="CRI" target="HND">
      <data key="d0">9721697</data>
    </edge>
    <edge source="CRI" target="HKG">
      <data key="d0">68469</data>
    </edge>
    <edge source="CRI" target="IDN">
      <data key="d0">49841</data>
    </edge>
    <edge source="CRI" target="IRL">
      <data key="d0">184496</data>
    </edge>
    <edge source="CRI" target="JAM">
      <data key="d0">248782</data>
    </edge>
    <edge source="CRI" target="JPN">
      <data key="d0">43233</data>
    </edge>
    <edge source="CRI" target="MEX">
      <data key="d0">4550036</data>
    </edge>
    <edge source="CRI" target="NLD">
      <data key="d0">93290</data>
    </edge>
    <edge source="CRI" target="NIC">
      <data key="d0">14974734</data>
    </edge>
    <edge source="CRI" target="PAN">
      <data key="d0">20838847</data>
    </edge>
    <edge source="CRI" target="PER">
      <data key="d0">472906</data>
    </edge>
    <edge source="CRI" target="PHL">
      <data key="d0">128707</data>
    </edge>
    <edge source="CRI" target="POL">
      <data key="d0">44880</data>
    </edge>
    <edge source="CRI" target="SGP">
      <data key="d0">27460</data>
    </edge>
    <edge source="CRI" target="ESP">
      <data key="d0">16289</data>
    </edge>
    <edge source="CRI" target="CHE">
      <data key="d0">13684</data>
    </edge>
    <edge source="CRI" target="ARE">
      <data key="d0">21031</data>
    </edge>
    <edge source="CRI" target="USA">
      <data key="d0">49007151</data>
    </edge>
    <edge source="CRI" target="URY">
      <data key="d0">14559</data>
    </edge>
    <edge source="ECU" target="ARG">
      <data key="d0">105440</data>
    </edge>
    <edge source="ECU" target="BOL">
      <data key="d0">365311</data>
    </edge>
    <edge source="ECU" target="BRA">
      <data key="d0">2986576</data>
    </edge>
    <edge source="ECU" target="CHL">
      <data key="d0">1319774</data>
    </edge>
    <edge source="ECU" target="COL">
      <data key="d0">21172771</data>
    </edge>
    <edge source="ECU" target="CRI">
      <data key="d0">71143</data>
    </edge>
    <edge source="ECU" target="DNK">
      <data key="d0">25350</data>
    </edge>
    <edge source="ECU" target="SLV">
      <data key="d0">28867</data>
    </edge>
    <edge source="ECU" target="ETH">
      <data key="d0">19155</data>
    </edge>
    <edge source="ECU" target="DEU">
      <data key="d0">14842</data>
    </edge>
    <edge source="ECU" target="GTM">
      <data key="d0">275687</data>
    </edge>
    <edge source="ECU" target="HND">
      <data key="d0">6887473</data>
    </edge>
    <edge source="ECU" target="JAM">
      <data key="d0">48077</data>
    </edge>
    <edge source="ECU" target="MEX">
      <data key="d0">19523</data>
    </edge>
    <edge source="ECU" target="PAN">
      <data key="d0">2142619</data>
    </edge>
    <edge source="ECU" target="PER">
      <data key="d0">7103544</data>
    </edge>
    <edge source="ECU" target="SWE">
      <data key="d0">348532</data>
    </edge>
    <edge source="ECU" target="USA">
      <data key="d0">472080</data>
    </edge>
    <edge source="ECU" target="URY">
      <data key="d0">773674</data>
    </edge>
    <edge source="SLV" target="BOL">
      <data key="d0">12420</data>
    </edge>
    <edge source="SLV" target="BRA">
      <data key="d0">392640</data>
    </edge>
    <edge source="SLV" target="CHN">
      <data key="d0">17115</data>
    </edge>
    <edge source="SLV" target="CRI">
      <data key="d0">3119628</data>
    </edge>
    <edge source="SLV" target="CZE">
      <data key="d0">60306</data>
    </edge>
    <edge source="SLV" target="GTM">
      <data key="d0">18742324</data>
    </edge>
    <edge source="SLV" target="HND">
      <data key="d0">15065387</data>
    </edge>
    <edge source="SLV" target="MEX">
      <data key="d0">3612179</data>
    </edge>
    <edge source="SLV" target="NIC">
      <data key="d0">11595066</data>
    </edge>
    <edge source="SLV" target="PAN">
      <data key="d0">1557834</data>
    </edge>
    <edge source="SLV" target="USA">
      <data key="d0">307470</data>
    </edge>
    <edge source="ETH" target="CMR">
      <data key="d0">51168</data>
    </edge>
    <edge source="EST" target="AZE">
      <data key="d0">50020</data>
    </edge>
    <edge source="EST" target="AUS">
      <data key="d0">47709</data>
    </edge>
    <edge source="EST" target="AUT">
      <data key="d0">106343</data>
    </edge>
    <edge source="EST" target="BEL">
      <data key="d0">346498</data>
    </edge>
    <edge source="EST" target="BRA">
      <data key="d0">364111</data>
    </edge>
    <edge source="EST" target="BGR">
      <data key="d0">36315</data>
    </edge>
    <edge source="EST" target="BLR">
      <data key="d0">424078</data>
    </edge>
    <edge source="EST" target="CHN">
      <data key="d0">25133</data>
    </edge>
    <edge source="EST" target="CZE">
      <data key="d0">274276</data>
    </edge>
    <edge source="EST" target="DNK">
      <data key="d0">4882694</data>
    </edge>
    <edge source="EST" target="FIN">
      <data key="d0">13767516</data>
    </edge>
    <edge source="EST" target="FRA">
      <data key="d0">178621</data>
    </edge>
    <edge source="EST" target="DEU">
      <data key="d0">1248221</data>
    </edge>
    <edge source="EST" target="GRC">
      <data key="d0">21306</data>
    </edge>
    <edge source="EST" target="HKG">
      <data key="d0">130143</data>
    </edge>
    <edge source="EST" target="HUN">
      <data key="d0">60115</data>
    </edge>
    <edge source="EST" target="ISR">
      <data key="d0">42542</data>
    </edge>
    <edge source="EST" target="ITA">
      <data key="d0">48493</data>
    </edge>
    <edge source="EST" target="JPN">
      <data key="d0">17521</data>
    </edge>
    <edge source="EST" target="KAZ">
      <data key="d0">1091089</data>
    </edge>
    <edge source="EST" target="LVA">
      <data key="d0">19783449</data>
    </edge>
    <edge source="EST" target="LTU">
      <data key="d0">16302582</data>
    </edge>
    <edge source="EST" target="MEX">
      <data key="d0">15612</data>
    </edge>
    <edge source="EST" target="NLD">
      <data key="d0">72237</data>
    </edge>
    <edge source="EST" target="NZL">
      <data key="d0">19369</data>
    </edge>
    <edge source="EST" target="NOR">
      <data key="d0">6495837</data>
    </edge>
    <edge source="EST" target="PER">
      <data key="d0">11659</data>
    </edge>
    <edge source="EST" target="POL">
      <data key="d0">1986530</data>
    </edge>
    <edge source="EST" target="ROU">
      <data key="d0">48800</data>
    </edge>
    <edge source="EST" target="RUS">
      <data key="d0">13328108</data>
    </edge>
    <edge source="EST" target="SAU">
      <data key="d0">81948</data>
    </edge>
    <edge source="EST" target="IND">
      <data key="d0">15404</data>
    </edge>
    <edge source="EST" target="SVK">
      <data key="d0">12373</data>
    </edge>
    <edge source="EST" target="SVN">
      <data key="d0">11302</data>
    </edge>
    <edge source="EST" target="ESP">
      <data key="d0">55811</data>
    </edge>
    <edge source="EST" target="SWE">
      <data key="d0">4618610</data>
    </edge>
    <edge source="EST" target="UKR">
      <data key="d0">469395</data>
    </edge>
    <edge source="EST" target="GBR">
      <data key="d0">541026</data>
    </edge>
    <edge source="EST" target="USA">
      <data key="d0">2822667</data>
    </edge>
    <edge source="GEO" target="AZE">
      <data key="d0">204074</data>
    </edge>
    <edge source="GEO" target="ARM">
      <data key="d0">1671559</data>
    </edge>
    <edge source="GEO" target="CZE">
      <data key="d0">121655</data>
    </edge>
    <edge source="GEO" target="TUR">
      <data key="d0">262338</data>
    </edge>
    <edge source="GEO" target="GBR">
      <data key="d0">13671</data>
    </edge>
    <edge source="DEU" target="ALB">
      <data key="d0">2481999</data>
    </edge>
    <edge source="DEU" target="DZA">
      <data key="d0">26683753</data>
    </edge>
    <edge source="DEU" target="AZE">
      <data key="d0">9130306</data>
    </edge>
    <edge source="DEU" target="ARG">
      <data key="d0">33172634</data>
    </edge>
    <edge source="DEU" target="AUS">
      <data key="d0">114669892</data>
    </edge>
    <edge source="DEU" target="AUT">
      <data key="d0">982541317</data>
    </edge>
    <edge source="DEU" target="ARM">
      <data key="d0">2682768</data>
    </edge>
    <edge source="DEU" target="BEL">
      <data key="d0">791831315</data>
    </edge>
    <edge source="DEU" target="BOL">
      <data key="d0">579235</data>
    </edge>
    <edge source="DEU" target="BWA">
      <data key="d0">578077</data>
    </edge>
    <edge source="DEU" target="BRA">
      <data key="d0">99587174</data>
    </edge>
    <edge source="DEU" target="BGR">
      <data key="d0">65207927</data>
    </edge>
    <edge source="DEU" target="BDI">
      <data key="d0">41324</data>
    </edge>
    <edge source="DEU" target="BLR">
      <data key="d0">51233105</data>
    </edge>
    <edge source="DEU" target="KHM">
      <data key="d0">321342</data>
    </edge>
    <edge source="DEU" target="CMR">
      <data key="d0">2477104</data>
    </edge>
    <edge source="DEU" target="CAN">
      <data key="d0">50365344</data>
    </edge>
    <edge source="DEU" target="LKA">
      <data key="d0">2807948</data>
    </edge>
    <edge source="DEU" target="CHL">
      <data key="d0">34240754</data>
    </edge>
    <edge source="DEU" target="CHN">
      <data key="d0">541294913</data>
    </edge>
    <edge source="DEU" target="COL">
      <data key="d0">28878053</data>
    </edge>
    <edge source="DEU" target="CRI">
      <data key="d0">2003097</data>
    </edge>
    <edge source="DEU" target="HRV">
      <data key="d0">81871329</data>
    </edge>
    <edge source="DEU" target="CZE">
      <data key="d0">854649365</data>
    </edge>
    <edge source="DEU" target="BEN">
      <data key="d0">226444</data>
    </edge>
    <edge source="DEU" target="DNK">
      <data key="d0">337505508</data>
    </edge>
    <edge source="DEU" target="ECU">
      <data key="d0">2858288</data>
    </edge>
    <edge source="DEU" target="SLV">
      <data key="d0">1628060</data>
    </edge>
    <edge source="DEU" target="ETH">
      <data key="d0">1525789</data>
    </edge>
    <edge source="DEU" target="EST">
      <data key="d0">38344907</data>
    </edge>
    <edge source="DEU" target="FIN">
      <data key="d0">149439006</data>
    </edge>
    <edge source="DEU" target="FRA">
      <data key="d0">1682127178</data>
    </edge>
    <edge source="DEU" target="GEO">
      <data key="d0">4661382</data>
    </edge>
    <edge source="DEU" target="GMB">
      <data key="d0">85601</data>
    </edge>
    <edge source="DEU" target="PSE">
      <data key="d0">525035</data>
    </edge>
    <edge source="DEU" target="GHA">
      <data key="d0">4006414</data>
    </edge>
    <edge source="DEU" target="GRC">
      <data key="d0">73094237</data>
    </edge>
    <edge source="DEU" target="GTM">
      <data key="d0">1809440</data>
    </edge>
    <edge source="DEU" target="HND">
      <data key="d0">1141409</data>
    </edge>
    <edge source="DEU" target="HKG">
      <data key="d0">45150640</data>
    </edge>
    <edge source="DEU" target="HUN">
      <data key="d0">347491281</data>
    </edge>
    <edge source="DEU" target="IDN">
      <data key="d0">19738143</data>
    </edge>
    <edge source="DEU" target="IRL">
      <data key="d0">63753681</data>
    </edge>
    <edge source="DEU" target="ISR">
      <data key="d0">66105979</data>
    </edge>
    <edge source="DEU" target="ITA">
      <data key="d0">1145810437</data>
    </edge>
    <edge source="DEU" target="CIV">
      <data key="d0">3808559</data>
    </edge>
    <edge source="DEU" target="JAM">
      <data key="d0">129477</data>
    </edge>
    <edge source="DEU" target="JPN">
      <data key="d0">101452283</data>
    </edge>
    <edge source="DEU" target="KAZ">
      <data key="d0">31245202</data>
    </edge>
    <edge source="DEU" target="JOR">
      <data key="d0">5559376</data>
    </edge>
    <edge source="DEU" target="KOR">
      <data key="d0">87839852</data>
    </edge>
    <edge source="DEU" target="KGZ">
      <data key="d0">1569499</data>
    </edge>
    <edge source="DEU" target="LBN">
      <data key="d0">10493244</data>
    </edge>
    <edge source="DEU" target="LVA">
      <data key="d0">31576755</data>
    </edge>
    <edge source="DEU" target="LTU">
      <data key="d0">107981791</data>
    </edge>
    <edge source="DEU" target="MDG">
      <data key="d0">301237</data>
    </edge>
    <edge source="DEU" target="MWI">
      <data key="d0">48390</data>
    </edge>
    <edge source="DEU" target="MYS">
      <data key="d0">39442163</data>
    </edge>
    <edge source="DEU" target="MRT">
      <data key="d0">1902611</data>
    </edge>
    <edge source="DEU" target="MUS">
      <data key="d0">841479</data>
    </edge>
    <edge source="DEU" target="MEX">
      <data key="d0">87565220</data>
    </edge>
    <edge source="DEU" target="MDA">
      <data key="d0">7159164</data>
    </edge>
    <edge source="DEU" target="MAR">
      <data key="d0">25935267</data>
    </edge>
    <edge source="DEU" target="MOZ">
      <data key="d0">70522</data>
    </edge>
    <edge source="DEU" target="OMN">
      <data key="d0">6063289</data>
    </edge>
    <edge source="DEU" target="NAM">
      <data key="d0">1453078</data>
    </edge>
    <edge source="DEU" target="NLD">
      <data key="d0">1182986479</data>
    </edge>
    <edge source="DEU" target="NZL">
      <data key="d0">18856333</data>
    </edge>
    <edge source="DEU" target="NIC">
      <data key="d0">105133</data>
    </edge>
    <edge source="DEU" target="NER">
      <data key="d0">22649</data>
    </edge>
    <edge source="DEU" target="NOR">
      <data key="d0">135170639</data>
    </edge>
    <edge source="DEU" target="PAK">
      <data key="d0">4718483</data>
    </edge>
    <edge source="DEU" target="PAN">
      <data key="d0">3788304</data>
    </edge>
    <edge source="DEU" target="PRY">
      <data key="d0">1402454</data>
    </edge>
    <edge source="DEU" target="PER">
      <data key="d0">7038433</data>
    </edge>
    <edge source="DEU" target="PHL">
      <data key="d0">11067421</data>
    </edge>
    <edge source="DEU" target="POL">
      <data key="d0">1303311157</data>
    </edge>
    <edge source="DEU" target="PRT">
      <data key="d0">93268106</data>
    </edge>
    <edge source="DEU" target="ROU">
      <data key="d0">212704637</data>
    </edge>
    <edge source="DEU" target="RUS">
      <data key="d0">696840400</data>
    </edge>
    <edge source="DEU" target="SAU">
      <data key="d0">75642152</data>
    </edge>
    <edge source="DEU" target="SEN">
      <data key="d0">1977643</data>
    </edge>
    <edge source="DEU" target="SRB">
      <data key="d0">69621159</data>
    </edge>
    <edge source="DEU" target="IND">
      <data key="d0">96454585</data>
    </edge>
    <edge source="DEU" target="SGP">
      <data key="d0">68243280</data>
    </edge>
    <edge source="DEU" target="SVK">
      <data key="d0">194867836</data>
    </edge>
    <edge source="DEU" target="VNM">
      <data key="d0">13017957</data>
    </edge>
    <edge source="DEU" target="SVN">
      <data key="d0">96323465</data>
    </edge>
    <edge source="DEU" target="ZAF">
      <data key="d0">111499334</data>
    </edge>
    <edge source="DEU" target="ZWE">
      <data key="d0">616551</data>
    </edge>
    <edge source="DEU" target="ESP">
      <data key="d0">530059871</data>
    </edge>
    <edge source="DEU" target="SWE">
      <data key="d0">334142401</data>
    </edge>
    <edge source="DEU" target="CHE">
      <data key="d0">1071146901</data>
    </edge>
    <edge source="DEU" target="THA">
      <data key="d0">42071358</data>
    </edge>
    <edge source="DEU" target="TGO">
      <data key="d0">420438</data>
    </edge>
    <edge source="DEU" target="ARE">
      <data key="d0">62862484</data>
    </edge>
    <edge source="DEU" target="TUN">
      <data key="d0">25602277</data>
    </edge>
    <edge source="DEU" target="TUR">
      <data key="d0">398223027</data>
    </edge>
    <edge source="DEU" target="UGA">
      <data key="d0">7183254</data>
    </edge>
    <edge source="DEU" target="UKR">
      <data key="d0">145602306</data>
    </edge>
    <edge source="DEU" target="MKD">
      <data key="d0">12959298</data>
    </edge>
    <edge source="DEU" target="EGY">
      <data key="d0">56985862</data>
    </edge>
    <edge source="DEU" target="GBR">
      <data key="d0">1122788399</data>
    </edge>
    <edge source="DEU" target="TZA">
      <data key="d0">1535576</data>
    </edge>
    <edge source="DEU" target="USA">
      <data key="d0">742483200</data>
    </edge>
    <edge source="DEU" target="BFA">
      <data key="d0">104922</data>
    </edge>
    <edge source="DEU" target="URY">
      <data key="d0">1290615</data>
    </edge>
    <edge source="GTM" target="BEL">
      <data key="d0">35613</data>
    </edge>
    <edge source="GTM" target="CAN">
      <data key="d0">75893</data>
    </edge>
    <edge source="GTM" target="COL">
      <data key="d0">706277</data>
    </edge>
    <edge source="GTM" target="CRI">
      <data key="d0">12653217</data>
    </edge>
    <edge source="GTM" target="SLV">
      <data key="d0">20461395</data>
    </edge>
    <edge source="GTM" target="HND">
      <data key="d0">24411781</data>
    </edge>
    <edge source="GTM" target="MEX">
      <data key="d0">2274034</data>
    </edge>
    <edge source="GTM" target="NLD">
      <data key="d0">37044</data>
    </edge>
    <edge source="GTM" target="NZL">
      <data key="d0">202410</data>
    </edge>
    <edge source="GTM" target="NIC">
      <data key="d0">10544702</data>
    </edge>
    <edge source="GTM" target="PAN">
      <data key="d0">3921722</data>
    </edge>
    <edge source="GTM" target="PRY">
      <data key="d0">87566</data>
    </edge>
    <edge source="GTM" target="USA">
      <data key="d0">5068905</data>
    </edge>
    <edge source="HND" target="CAN">
      <data key="d0">17565</data>
    </edge>
    <edge source="HND" target="CHN">
      <data key="d0">172175</data>
    </edge>
    <edge source="HND" target="CRI">
      <data key="d0">653948</data>
    </edge>
    <edge source="HND" target="SLV">
      <data key="d0">2458250</data>
    </edge>
    <edge source="HND" target="GRC">
      <data key="d0">18097</data>
    </edge>
    <edge source="HND" target="GTM">
      <data key="d0">924304</data>
    </edge>
    <edge source="HND" target="KOR">
      <data key="d0">21559</data>
    </edge>
    <edge source="HND" target="MEX">
      <data key="d0">48275</data>
    </edge>
    <edge source="HND" target="NIC">
      <data key="d0">884339</data>
    </edge>
    <edge source="HND" target="USA">
      <data key="d0">3239385</data>
    </edge>
    <edge source="HKG" target="ARG">
      <data key="d0">730196</data>
    </edge>
    <edge source="HKG" target="AUS">
      <data key="d0">9818888</data>
    </edge>
    <edge source="HKG" target="AUT">
      <data key="d0">460794</data>
    </edge>
    <edge source="HKG" target="BEL">
      <data key="d0">547144</data>
    </edge>
    <edge source="HKG" target="BRA">
      <data key="d0">2936347</data>
    </edge>
    <edge source="HKG" target="KHM">
      <data key="d0">7801125</data>
    </edge>
    <edge source="HKG" target="CAN">
      <data key="d0">4550782</data>
    </edge>
    <edge source="HKG" target="LKA">
      <data key="d0">6436914</data>
    </edge>
    <edge source="HKG" target="CHL">
      <data key="d0">798514</data>
    </edge>
    <edge source="HKG" target="CHN">
      <data key="d0">2349270715</data>
    </edge>
    <edge source="HKG" target="COL">
      <data key="d0">863397</data>
    </edge>
    <edge source="HKG" target="CRI">
      <data key="d0">90303</data>
    </edge>
    <edge source="HKG" target="HRV">
      <data key="d0">71422</data>
    </edge>
    <edge source="HKG" target="CZE">
      <data key="d0">383173</data>
    </edge>
    <edge source="HKG" target="DNK">
      <data key="d0">340921</data>
    </edge>
    <edge source="HKG" target="SLV">
      <data key="d0">30418</data>
    </edge>
    <edge source="HKG" target="ETH">
      <data key="d0">19430</data>
    </edge>
    <edge source="HKG" target="EST">
      <data key="d0">159867</data>
    </edge>
    <edge source="HKG" target="FIN">
      <data key="d0">172883</data>
    </edge>
    <edge source="HKG" target="FRA">
      <data key="d0">11262579</data>
    </edge>
    <edge source="HKG" target="GEO">
      <data key="d0">65179</data>
    </edge>
    <edge source="HKG" target="DEU">
      <data key="d0">8577636</data>
    </edge>
    <edge source="HKG" target="GHA">
      <data key="d0">57441</data>
    </edge>
    <edge source="HKG" target="GRC">
      <data key="d0">713091</data>
    </edge>
    <edge source="HKG" target="GTM">
      <data key="d0">77706</data>
    </edge>
    <edge source="HKG" target="HND">
      <data key="d0">195791</data>
    </edge>
    <edge source="HKG" target="HUN">
      <data key="d0">396809</data>
    </edge>
    <edge source="HKG" target="IDN">
      <data key="d0">22140217</data>
    </edge>
    <edge source="HKG" target="IRL">
      <data key="d0">361400</data>
    </edge>
    <edge source="HKG" target="ISR">
      <data key="d0">601388</data>
    </edge>
    <edge source="HKG" target="ITA">
      <data key="d0">3584062</data>
    </edge>
    <edge source="HKG" target="JPN">
      <data key="d0">27187328</data>
    </edge>
    <edge source="HKG" target="KAZ">
      <data key="d0">208706</data>
    </edge>
    <edge source="HKG" target="JOR">
      <data key="d0">56488</data>
    </edge>
    <edge source="HKG" target="KOR">
      <data key="d0">8055386</data>
    </edge>
    <edge source="HKG" target="LBN">
      <data key="d0">141296</data>
    </edge>
    <edge source="HKG" target="LVA">
      <data key="d0">525919</data>
    </edge>
    <edge source="HKG" target="LTU">
      <data key="d0">34550</data>
    </edge>
    <edge source="HKG" target="MDG">
      <data key="d0">257248</data>
    </edge>
    <edge source="HKG" target="MYS">
      <data key="d0">13006424</data>
    </edge>
    <edge source="HKG" target="MUS">
      <data key="d0">100147</data>
    </edge>
    <edge source="HKG" target="MEX">
      <data key="d0">6884771</data>
    </edge>
    <edge source="HKG" target="MAR">
      <data key="d0">31331</data>
    </edge>
    <edge source="HKG" target="OMN">
      <data key="d0">119075</data>
    </edge>
    <edge source="HKG" target="NLD">
      <data key="d0">3665113</data>
    </edge>
    <edge source="HKG" target="NZL">
      <data key="d0">1299922</data>
    </edge>
    <edge source="HKG" target="NOR">
      <data key="d0">323690</data>
    </edge>
    <edge source="HKG" target="PAK">
      <data key="d0">1727853</data>
    </edge>
    <edge source="HKG" target="PER">
      <data key="d0">743445</data>
    </edge>
    <edge source="HKG" target="PHL">
      <data key="d0">10690933</data>
    </edge>
    <edge source="HKG" target="POL">
      <data key="d0">328174</data>
    </edge>
    <edge source="HKG" target="PRT">
      <data key="d0">76633</data>
    </edge>
    <edge source="HKG" target="ROU">
      <data key="d0">169996</data>
    </edge>
    <edge source="HKG" target="RUS">
      <data key="d0">2396329</data>
    </edge>
    <edge source="HKG" target="SAU">
      <data key="d0">727186</data>
    </edge>
    <edge source="HKG" target="IND">
      <data key="d0">9267916</data>
    </edge>
    <edge source="HKG" target="SGP">
      <data key="d0">14735143</data>
    </edge>
    <edge source="HKG" target="VNM">
      <data key="d0">58770013</data>
    </edge>
    <edge source="HKG" target="SVN">
      <data key="d0">544064</data>
    </edge>
    <edge source="HKG" target="ZAF">
      <data key="d0">957105</data>
    </edge>
    <edge source="HKG" target="ESP">
      <data key="d0">1736930</data>
    </edge>
    <edge source="HKG" target="SWE">
      <data key="d0">1973237</data>
    </edge>
    <edge source="HKG" target="CHE">
      <data key="d0">400473</data>
    </edge>
    <edge source="HKG" target="THA">
      <data key="d0">23576569</data>
    </edge>
    <edge source="HKG" target="ARE">
      <data key="d0">2476725</data>
    </edge>
    <edge source="HKG" target="TUR">
      <data key="d0">945689</data>
    </edge>
    <edge source="HKG" target="UKR">
      <data key="d0">960088</data>
    </edge>
    <edge source="HKG" target="EGY">
      <data key="d0">681211</data>
    </edge>
    <edge source="HKG" target="GBR">
      <data key="d0">5732459</data>
    </edge>
    <edge source="HKG" target="USA">
      <data key="d0">87036050</data>
    </edge>
    <edge source="HKG" target="BFA">
      <data key="d0">25574</data>
    </edge>
    <edge source="HUN" target="ALB">
      <data key="d0">543446</data>
    </edge>
    <edge source="HUN" target="DZA">
      <data key="d0">377772</data>
    </edge>
    <edge source="HUN" target="AZE">
      <data key="d0">278034</data>
    </edge>
    <edge source="HUN" target="ARG">
      <data key="d0">253483</data>
    </edge>
    <edge source="HUN" target="AUS">
      <data key="d0">1546317</data>
    </edge>
    <edge source="HUN" target="AUT">
      <data key="d0">31217954</data>
    </edge>
    <edge source="HUN" target="BEL">
      <data key="d0">9339347</data>
    </edge>
    <edge source="HUN" target="BRA">
      <data key="d0">1013124</data>
    </edge>
    <edge source="HUN" target="BGR">
      <data key="d0">5057628</data>
    </edge>
    <edge source="HUN" target="BLR">
      <data key="d0">849530</data>
    </edge>
    <edge source="HUN" target="CAN">
      <data key="d0">298910</data>
    </edge>
    <edge source="HUN" target="CHL">
      <data key="d0">114956</data>
    </edge>
    <edge source="HUN" target="CHN">
      <data key="d0">3507323</data>
    </edge>
    <edge source="HUN" target="COL">
      <data key="d0">50650</data>
    </edge>
    <edge source="HUN" target="CRI">
      <data key="d0">24784</data>
    </edge>
    <edge source="HUN" target="HRV">
      <data key="d0">14643149</data>
    </edge>
    <edge source="HUN" target="CZE">
      <data key="d0">42259966</data>
    </edge>
    <edge source="HUN" target="DNK">
      <data key="d0">3461027</data>
    </edge>
    <edge source="HUN" target="ECU">
      <data key="d0">15339</data>
    </edge>
    <edge source="HUN" target="EST">
      <data key="d0">1511163</data>
    </edge>
    <edge source="HUN" target="FIN">
      <data key="d0">5440057</data>
    </edge>
    <edge source="HUN" target="FRA">
      <data key="d0">22807871</data>
    </edge>
    <edge source="HUN" target="GEO">
      <data key="d0">69745</data>
    </edge>
    <edge source="HUN" target="DEU">
      <data key="d0">75691033</data>
    </edge>
    <edge source="HUN" target="GRC">
      <data key="d0">5449466</data>
    </edge>
    <edge source="HUN" target="GTM">
      <data key="d0">13431</data>
    </edge>
    <edge source="HUN" target="HKG">
      <data key="d0">24118</data>
    </edge>
    <edge source="HUN" target="IRL">
      <data key="d0">216661</data>
    </edge>
    <edge source="HUN" target="ISR">
      <data key="d0">1340175</data>
    </edge>
    <edge source="HUN" target="ITA">
      <data key="d0">46750191</data>
    </edge>
    <edge source="HUN" target="JPN">
      <data key="d0">89751</data>
    </edge>
    <edge source="HUN" target="KAZ">
      <data key="d0">907349</data>
    </edge>
    <edge source="HUN" target="JOR">
      <data key="d0">39550</data>
    </edge>
    <edge source="HUN" target="KOR">
      <data key="d0">223325</data>
    </edge>
    <edge source="HUN" target="KGZ">
      <data key="d0">36820</data>
    </edge>
    <edge source="HUN" target="LBN">
      <data key="d0">51743</data>
    </edge>
    <edge source="HUN" target="LVA">
      <data key="d0">1658363</data>
    </edge>
    <edge source="HUN" target="LTU">
      <data key="d0">2751821</data>
    </edge>
    <edge source="HUN" target="MYS">
      <data key="d0">71085</data>
    </edge>
    <edge source="HUN" target="MEX">
      <data key="d0">184298</data>
    </edge>
    <edge source="HUN" target="MDA">
      <data key="d0">1043442</data>
    </edge>
    <edge source="HUN" target="MAR">
      <data key="d0">23107</data>
    </edge>
    <edge source="HUN" target="NLD">
      <data key="d0">7638315</data>
    </edge>
    <edge source="HUN" target="NOR">
      <data key="d0">464941</data>
    </edge>
    <edge source="HUN" target="PAK">
      <data key="d0">54890</data>
    </edge>
    <edge source="HUN" target="PHL">
      <data key="d0">152152</data>
    </edge>
    <edge source="HUN" target="POL">
      <data key="d0">51989550</data>
    </edge>
    <edge source="HUN" target="PRT">
      <data key="d0">449609</data>
    </edge>
    <edge source="HUN" target="ROU">
      <data key="d0">49039184</data>
    </edge>
    <edge source="HUN" target="RUS">
      <data key="d0">13877927</data>
    </edge>
    <edge source="HUN" target="SAU">
      <data key="d0">1478259</data>
    </edge>
    <edge source="HUN" target="SRB">
      <data key="d0">16711171</data>
    </edge>
    <edge source="HUN" target="IND">
      <data key="d0">174112</data>
    </edge>
    <edge source="HUN" target="SVK">
      <data key="d0">45759240</data>
    </edge>
    <edge source="HUN" target="SVN">
      <data key="d0">7615435</data>
    </edge>
    <edge source="HUN" target="ZAF">
      <data key="d0">110820</data>
    </edge>
    <edge source="HUN" target="ESP">
      <data key="d0">5056740</data>
    </edge>
    <edge source="HUN" target="SWE">
      <data key="d0">1212542</data>
    </edge>
    <edge source="HUN" target="CHE">
      <data key="d0">4968055</data>
    </edge>
    <edge source="HUN" target="THA">
      <data key="d0">95964</data>
    </edge>
    <edge source="HUN" target="ARE">
      <data key="d0">184585</data>
    </edge>
    <edge source="HUN" target="TUN">
      <data key="d0">56194</data>
    </edge>
    <edge source="HUN" target="TUR">
      <data key="d0">6738645</data>
    </edge>
    <edge source="HUN" target="UKR">
      <data key="d0">40857814</data>
    </edge>
    <edge source="HUN" target="MKD">
      <data key="d0">1405773</data>
    </edge>
    <edge source="HUN" target="EGY">
      <data key="d0">7025287</data>
    </edge>
    <edge source="HUN" target="GBR">
      <data key="d0">15721557</data>
    </edge>
    <edge source="HUN" target="USA">
      <data key="d0">1733035</data>
    </edge>
    <edge source="KAZ" target="AZE">
      <data key="d0">1118500</data>
    </edge>
    <edge source="KAZ" target="BEL">
      <data key="d0">13300</data>
    </edge>
    <edge source="KAZ" target="CHN">
      <data key="d0">23000</data>
    </edge>
    <edge source="KAZ" target="GEO">
      <data key="d0">1270100</data>
    </edge>
    <edge source="KAZ" target="DEU">
      <data key="d0">16200</data>
    </edge>
    <edge source="KAZ" target="KGZ">
      <data key="d0">3234500</data>
    </edge>
    <edge source="KAZ" target="LVA">
      <data key="d0">32400</data>
    </edge>
    <edge source="KAZ" target="NLD">
      <data key="d0">12700</data>
    </edge>
    <edge source="KAZ" target="NOR">
      <data key="d0">21500</data>
    </edge>
    <edge source="KAZ" target="RUS">
      <data key="d0">21310350</data>
    </edge>
    <edge source="LBN" target="DZA">
      <data key="d0">572069</data>
    </edge>
    <edge source="LBN" target="AUS">
      <data key="d0">93848</data>
    </edge>
    <edge source="LBN" target="ARM">
      <data key="d0">16699</data>
    </edge>
    <edge source="LBN" target="BEL">
      <data key="d0">483496</data>
    </edge>
    <edge source="LBN" target="BGR">
      <data key="d0">180166</data>
    </edge>
    <edge source="LBN" target="CAN">
      <data key="d0">205856</data>
    </edge>
    <edge source="LBN" target="CAF">
      <data key="d0">18439</data>
    </edge>
    <edge source="LBN" target="BEN">
      <data key="d0">77320</data>
    </edge>
    <edge source="LBN" target="DNK">
      <data key="d0">158627</data>
    </edge>
    <edge source="LBN" target="ETH">
      <data key="d0">194613</data>
    </edge>
    <edge source="LBN" target="EST">
      <data key="d0">65738</data>
    </edge>
    <edge source="LBN" target="FRA">
      <data key="d0">429811</data>
    </edge>
    <edge source="LBN" target="GMB">
      <data key="d0">61199</data>
    </edge>
    <edge source="LBN" target="DEU">
      <data key="d0">21822</data>
    </edge>
    <edge source="LBN" target="GHA">
      <data key="d0">1131872</data>
    </edge>
    <edge source="LBN" target="IRL">
      <data key="d0">19741</data>
    </edge>
    <edge source="LBN" target="ITA">
      <data key="d0">195165</data>
    </edge>
    <edge source="LBN" target="CIV">
      <data key="d0">1651758</data>
    </edge>
    <edge source="LBN" target="JOR">
      <data key="d0">1265058</data>
    </edge>
    <edge source="LBN" target="MRT">
      <data key="d0">70931</data>
    </edge>
    <edge source="LBN" target="MUS">
      <data key="d0">40597</data>
    </edge>
    <edge source="LBN" target="MDA">
      <data key="d0">437759</data>
    </edge>
    <edge source="LBN" target="MAR">
      <data key="d0">1329424</data>
    </edge>
    <edge source="LBN" target="OMN">
      <data key="d0">344082</data>
    </edge>
    <edge source="LBN" target="NLD">
      <data key="d0">55426</data>
    </edge>
    <edge source="LBN" target="PHL">
      <data key="d0">40790</data>
    </edge>
    <edge source="LBN" target="POL">
      <data key="d0">841394</data>
    </edge>
    <edge source="LBN" target="PRT">
      <data key="d0">56119</data>
    </edge>
    <edge source="LBN" target="ROU">
      <data key="d0">133945</data>
    </edge>
    <edge source="LBN" target="RUS">
      <data key="d0">32773</data>
    </edge>
    <edge source="LBN" target="SAU">
      <data key="d0">6546043</data>
    </edge>
    <edge source="LBN" target="SEN">
      <data key="d0">601461</data>
    </edge>
    <edge source="LBN" target="IND">
      <data key="d0">25993</data>
    </edge>
    <edge source="LBN" target="ZAF">
      <data key="d0">26543</data>
    </edge>
    <edge source="LBN" target="ZWE">
      <data key="d0">24348</data>
    </edge>
    <edge source="LBN" target="ESP">
      <data key="d0">1113414</data>
    </edge>
    <edge source="LBN" target="SWE">
      <data key="d0">256219</data>
    </edge>
    <edge source="LBN" target="CHE">
      <data key="d0">22787</data>
    </edge>
    <edge source="LBN" target="THA">
      <data key="d0">30534</data>
    </edge>
    <edge source="LBN" target="TGO">
      <data key="d0">248090</data>
    </edge>
    <edge source="LBN" target="ARE">
      <data key="d0">2568313</data>
    </edge>
    <edge source="LBN" target="TUN">
      <data key="d0">1397319</data>
    </edge>
    <edge source="LBN" target="TUR">
      <data key="d0">76149</data>
    </edge>
    <edge source="LBN" target="UGA">
      <data key="d0">84778</data>
    </edge>
    <edge source="LBN" target="UKR">
      <data key="d0">159536</data>
    </edge>
    <edge source="LBN" target="EGY">
      <data key="d0">11276713</data>
    </edge>
    <edge source="LBN" target="GBR">
      <data key="d0">4859944</data>
    </edge>
    <edge source="LBN" target="TZA">
      <data key="d0">42629</data>
    </edge>
    <edge source="LBN" target="USA">
      <data key="d0">7477217</data>
    </edge>
    <edge source="LBN" target="BFA">
      <data key="d0">398848</data>
    </edge>
    <edge source="LBN" target="URY">
      <data key="d0">37910</data>
    </edge>
    <edge source="LTU" target="AZE">
      <data key="d0">30393</data>
    </edge>
    <edge source="LTU" target="AUT">
      <data key="d0">240140</data>
    </edge>
    <edge source="LTU" target="BEL">
      <data key="d0">4155683</data>
    </edge>
    <edge source="LTU" target="BGR">
      <data key="d0">125606</data>
    </edge>
    <edge source="LTU" target="BLR">
      <data key="d0">27331987</data>
    </edge>
    <edge source="LTU" target="CAN">
      <data key="d0">171263</data>
    </edge>
    <edge source="LTU" target="CHN">
      <data key="d0">68267</data>
    </edge>
    <edge source="LTU" target="CZE">
      <data key="d0">2399020</data>
    </edge>
    <edge source="LTU" target="DNK">
      <data key="d0">12394676</data>
    </edge>
    <edge source="LTU" target="SLV">
      <data key="d0">29894</data>
    </edge>
    <edge source="LTU" target="EST">
      <data key="d0">23096295</data>
    </edge>
    <edge source="LTU" target="FIN">
      <data key="d0">8967169</data>
    </edge>
    <edge source="LTU" target="FRA">
      <data key="d0">5810481</data>
    </edge>
    <edge source="LTU" target="GEO">
      <data key="d0">18341</data>
    </edge>
    <edge source="LTU" target="DEU">
      <data key="d0">23498041</data>
    </edge>
    <edge source="LTU" target="GRC">
      <data key="d0">38851</data>
    </edge>
    <edge source="LTU" target="HKG">
      <data key="d0">37072</data>
    </edge>
    <edge source="LTU" target="HUN">
      <data key="d0">2305994</data>
    </edge>
    <edge source="LTU" target="IRL">
      <data key="d0">315059</data>
    </edge>
    <edge source="LTU" target="ITA">
      <data key="d0">640369</data>
    </edge>
    <edge source="LTU" target="JPN">
      <data key="d0">27719</data>
    </edge>
    <edge source="LTU" target="KAZ">
      <data key="d0">2784163</data>
    </edge>
    <edge source="LTU" target="KGZ">
      <data key="d0">90653</data>
    </edge>
    <edge source="LTU" target="LVA">
      <data key="d0">35828333</data>
    </edge>
    <edge source="LTU" target="MYS">
      <data key="d0">69722</data>
    </edge>
    <edge source="LTU" target="MEX">
      <data key="d0">174549</data>
    </edge>
    <edge source="LTU" target="MDA">
      <data key="d0">32784</data>
    </edge>
    <edge source="LTU" target="NLD">
      <data key="d0">10549447</data>
    </edge>
    <edge source="LTU" target="NZL">
      <data key="d0">13899</data>
    </edge>
    <edge source="LTU" target="NOR">
      <data key="d0">3226870</data>
    </edge>
    <edge source="LTU" target="PAN">
      <data key="d0">18586</data>
    </edge>
    <edge source="LTU" target="POL">
      <data key="d0">22809097</data>
    </edge>
    <edge source="LTU" target="PRT">
      <data key="d0">2801600</data>
    </edge>
    <edge source="LTU" target="ROU">
      <data key="d0">1453688</data>
    </edge>
    <edge source="LTU" target="RUS">
      <data key="d0">101474753</data>
    </edge>
    <edge source="LTU" target="IND">
      <data key="d0">178411</data>
    </edge>
    <edge source="LTU" target="SGP">
      <data key="d0">707878</data>
    </edge>
    <edge source="LTU" target="SVK">
      <data key="d0">371650</data>
    </edge>
    <edge source="LTU" target="ESP">
      <data key="d0">3447072</data>
    </edge>
    <edge source="LTU" target="SWE">
      <data key="d0">6727512</data>
    </edge>
    <edge source="LTU" target="CHE">
      <data key="d0">804550</data>
    </edge>
    <edge source="LTU" target="ARE">
      <data key="d0">29118</data>
    </edge>
    <edge source="LTU" target="UKR">
      <data key="d0">2376215</data>
    </edge>
    <edge source="LTU" target="GBR">
      <data key="d0">5884115</data>
    </edge>
    <edge source="LTU" target="USA">
      <data key="d0">2009697</data>
    </edge>
    <edge source="MEX" target="DZA">
      <data key="d0">720735</data>
    </edge>
    <edge source="MEX" target="AZE">
      <data key="d0">47057</data>
    </edge>
    <edge source="MEX" target="ARG">
      <data key="d0">13008674</data>
    </edge>
    <edge source="MEX" target="AUS">
      <data key="d0">1244227</data>
    </edge>
    <edge source="MEX" target="BEL">
      <data key="d0">28403232</data>
    </edge>
    <edge source="MEX" target="BOL">
      <data key="d0">634587</data>
    </edge>
    <edge source="MEX" target="BRA">
      <data key="d0">16885165</data>
    </edge>
    <edge source="MEX" target="CAN">
      <data key="d0">98019174</data>
    </edge>
    <edge source="MEX" target="LKA">
      <data key="d0">10711</data>
    </edge>
    <edge source="MEX" target="CHL">
      <data key="d0">11204745</data>
    </edge>
    <edge source="MEX" target="CHN">
      <data key="d0">16653683</data>
    </edge>
    <edge source="MEX" target="COL">
      <data key="d0">45555288</data>
    </edge>
    <edge source="MEX" target="CRI">
      <data key="d0">20343026</data>
    </edge>
    <edge source="MEX" target="CZE">
      <data key="d0">201345</data>
    </edge>
    <edge source="MEX" target="DNK">
      <data key="d0">22140</data>
    </edge>
    <edge source="MEX" target="ECU">
      <data key="d0">5305915</data>
    </edge>
    <edge source="MEX" target="SLV">
      <data key="d0">9585332</data>
    </edge>
    <edge source="MEX" target="EST">
      <data key="d0">157894</data>
    </edge>
    <edge source="MEX" target="FIN">
      <data key="d0">571658</data>
    </edge>
    <edge source="MEX" target="FRA">
      <data key="d0">16935891</data>
    </edge>
    <edge source="MEX" target="DEU">
      <data key="d0">3616476</data>
    </edge>
    <edge source="MEX" target="GRC">
      <data key="d0">162401</data>
    </edge>
    <edge source="MEX" target="GTM">
      <data key="d0">37981923</data>
    </edge>
    <edge source="MEX" target="HND">
      <data key="d0">9009083</data>
    </edge>
    <edge source="MEX" target="HKG">
      <data key="d0">4075751</data>
    </edge>
    <edge source="MEX" target="HUN">
      <data key="d0">227795</data>
    </edge>
    <edge source="MEX" target="IDN">
      <data key="d0">497131</data>
    </edge>
    <edge source="MEX" target="IRL">
      <data key="d0">239052</data>
    </edge>
    <edge source="MEX" target="ISR">
      <data key="d0">279242</data>
    </edge>
    <edge source="MEX" target="ITA">
      <data key="d0">668999</data>
    </edge>
    <edge source="MEX" target="JAM">
      <data key="d0">374501</data>
    </edge>
    <edge source="MEX" target="JPN">
      <data key="d0">2660175</data>
    </edge>
    <edge source="MEX" target="KAZ">
      <data key="d0">376710</data>
    </edge>
    <edge source="MEX" target="KOR">
      <data key="d0">2801445</data>
    </edge>
    <edge source="MEX" target="LBN">
      <data key="d0">40445</data>
    </edge>
    <edge source="MEX" target="MYS">
      <data key="d0">12539036</data>
    </edge>
    <edge source="MEX" target="OMN">
      <data key="d0">248058</data>
    </edge>
    <edge source="MEX" target="NLD">
      <data key="d0">907459</data>
    </edge>
    <edge source="MEX" target="NZL">
      <data key="d0">15844</data>
    </edge>
    <edge source="MEX" target="NIC">
      <data key="d0">12677421</data>
    </edge>
    <edge source="MEX" target="NOR">
      <data key="d0">42944</data>
    </edge>
    <edge source="MEX" target="PAK">
      <data key="d0">1082658</data>
    </edge>
    <edge source="MEX" target="PAN">
      <data key="d0">7403221</data>
    </edge>
    <edge source="MEX" target="PRY">
      <data key="d0">213453</data>
    </edge>
    <edge source="MEX" target="PER">
      <data key="d0">5096100</data>
    </edge>
    <edge source="MEX" target="PHL">
      <data key="d0">624511</data>
    </edge>
    <edge source="MEX" target="POL">
      <data key="d0">1428926</data>
    </edge>
    <edge source="MEX" target="ROU">
      <data key="d0">4623524</data>
    </edge>
    <edge source="MEX" target="RUS">
      <data key="d0">296154</data>
    </edge>
    <edge source="MEX" target="SAU">
      <data key="d0">480385</data>
    </edge>
    <edge source="MEX" target="IND">
      <data key="d0">3683409</data>
    </edge>
    <edge source="MEX" target="SGP">
      <data key="d0">1329274</data>
    </edge>
    <edge source="MEX" target="VNM">
      <data key="d0">6063054</data>
    </edge>
    <edge source="MEX" target="ZAF">
      <data key="d0">134152</data>
    </edge>
    <edge source="MEX" target="ESP">
      <data key="d0">5454923</data>
    </edge>
    <edge source="MEX" target="SWE">
      <data key="d0">76068</data>
    </edge>
    <edge source="MEX" target="CHE">
      <data key="d0">11270882</data>
    </edge>
    <edge source="MEX" target="THA">
      <data key="d0">831092</data>
    </edge>
    <edge source="MEX" target="ARE">
      <data key="d0">2291709</data>
    </edge>
    <edge source="MEX" target="TUR">
      <data key="d0">493958</data>
    </edge>
    <edge source="MEX" target="EGY">
      <data key="d0">272845</data>
    </edge>
    <edge source="MEX" target="GBR">
      <data key="d0">625455</data>
    </edge>
    <edge source="MEX" target="USA">
      <data key="d0">1095500374</data>
    </edge>
    <edge source="MEX" target="URY">
      <data key="d0">426080</data>
    </edge>
    <edge source="NZL" target="ARG">
      <data key="d0">36176</data>
    </edge>
    <edge source="NZL" target="AUS">
      <data key="d0">44845447</data>
    </edge>
    <edge source="NZL" target="BEL">
      <data key="d0">260228</data>
    </edge>
    <edge source="NZL" target="BRA">
      <data key="d0">500775</data>
    </edge>
    <edge source="NZL" target="KHM">
      <data key="d0">17536</data>
    </edge>
    <edge source="NZL" target="CAN">
      <data key="d0">88854</data>
    </edge>
    <edge source="NZL" target="LKA">
      <data key="d0">744289</data>
    </edge>
    <edge source="NZL" target="CHL">
      <data key="d0">688605</data>
    </edge>
    <edge source="NZL" target="CHN">
      <data key="d0">1482014</data>
    </edge>
    <edge source="NZL" target="COL">
      <data key="d0">11936</data>
    </edge>
    <edge source="NZL" target="CZE">
      <data key="d0">102053</data>
    </edge>
    <edge source="NZL" target="DNK">
      <data key="d0">257325</data>
    </edge>
    <edge source="NZL" target="ECU">
      <data key="d0">11466</data>
    </edge>
    <edge source="NZL" target="FRA">
      <data key="d0">323685</data>
    </edge>
    <edge source="NZL" target="DEU">
      <data key="d0">472024</data>
    </edge>
    <edge source="NZL" target="HKG">
      <data key="d0">993517</data>
    </edge>
    <edge source="NZL" target="IDN">
      <data key="d0">246853</data>
    </edge>
    <edge source="NZL" target="IRL">
      <data key="d0">126158</data>
    </edge>
    <edge source="NZL" target="ISR">
      <data key="d0">298442</data>
    </edge>
    <edge source="NZL" target="ITA">
      <data key="d0">261641</data>
    </edge>
    <edge source="NZL" target="JPN">
      <data key="d0">1615103</data>
    </edge>
    <edge source="NZL" target="KOR">
      <data key="d0">2435589</data>
    </edge>
    <edge source="NZL" target="MYS">
      <data key="d0">1132896</data>
    </edge>
    <edge source="NZL" target="MEX">
      <data key="d0">44293</data>
    </edge>
    <edge source="NZL" target="NLD">
      <data key="d0">199517</data>
    </edge>
    <edge source="NZL" target="PHL">
      <data key="d0">1706360</data>
    </edge>
    <edge source="NZL" target="POL">
      <data key="d0">34714</data>
    </edge>
    <edge source="NZL" target="IND">
      <data key="d0">327769</data>
    </edge>
    <edge source="NZL" target="SGP">
      <data key="d0">1270063</data>
    </edge>
    <edge source="NZL" target="VNM">
      <data key="d0">118289</data>
    </edge>
    <edge source="NZL" target="ZAF">
      <data key="d0">215682</data>
    </edge>
    <edge source="NZL" target="ESP">
      <data key="d0">67918</data>
    </edge>
    <edge source="NZL" target="THA">
      <data key="d0">2022184</data>
    </edge>
    <edge source="NZL" target="ARE">
      <data key="d0">604607</data>
    </edge>
    <edge source="NZL" target="TUR">
      <data key="d0">423868</data>
    </edge>
    <edge source="NZL" target="GBR">
      <data key="d0">967162</data>
    </edge>
    <edge source="NZL" target="USA">
      <data key="d0">5081089</data>
    </edge>
    <edge source="NZL" target="URY">
      <data key="d0">79231</data>
    </edge>
    <edge source="NIC" target="CRI">
      <data key="d0">834508</data>
    </edge>
    <edge source="NIC" target="SLV">
      <data key="d0">153081</data>
    </edge>
    <edge source="NIC" target="GTM">
      <data key="d0">823271</data>
    </edge>
    <edge source="NIC" target="HND">
      <data key="d0">196866</data>
    </edge>
    <edge source="NIC" target="PER">
      <data key="d0">23904</data>
    </edge>
    <edge source="NIC" target="USA">
      <data key="d0">149499</data>
    </edge>
    <edge source="PAN" target="BOL">
      <data key="d0">10349</data>
    </edge>
    <edge source="PAN" target="BRA">
      <data key="d0">227404</data>
    </edge>
    <edge source="PAN" target="CHL">
      <data key="d0">189369</data>
    </edge>
    <edge source="PAN" target="COL">
      <data key="d0">3545967</data>
    </edge>
    <edge source="PAN" target="CRI">
      <data key="d0">909673</data>
    </edge>
    <edge source="PAN" target="ECU">
      <data key="d0">416654</data>
    </edge>
    <edge source="PAN" target="SLV">
      <data key="d0">233826</data>
    </edge>
    <edge source="PAN" target="GTM">
      <data key="d0">972874</data>
    </edge>
    <edge source="PAN" target="HND">
      <data key="d0">455947</data>
    </edge>
    <edge source="PAN" target="JAM">
      <data key="d0">247417</data>
    </edge>
    <edge source="PAN" target="MEX">
      <data key="d0">11417</data>
    </edge>
    <edge source="PAN" target="NIC">
      <data key="d0">373731</data>
    </edge>
    <edge source="PAN" target="PRY">
      <data key="d0">38637</data>
    </edge>
    <edge source="PAN" target="PER">
      <data key="d0">75523</data>
    </edge>
    <edge source="PAN" target="USA">
      <data key="d0">330231</data>
    </edge>
    <edge source="PAN" target="URY">
      <data key="d0">48964</data>
    </edge>
    <edge source="PRY" target="ARG">
      <data key="d0">2504750</data>
    </edge>
    <edge source="PRY" target="BOL">
      <data key="d0">246136</data>
    </edge>
    <edge source="PRY" target="BRA">
      <data key="d0">4161373</data>
    </edge>
    <edge source="PRY" target="CHL">
      <data key="d0">46815</data>
    </edge>
    <edge source="PRY" target="COL">
      <data key="d0">13649</data>
    </edge>
    <edge source="PRY" target="PER">
      <data key="d0">20015</data>
    </edge>
    <edge source="PRY" target="URY">
      <data key="d0">450648</data>
    </edge>
    <edge source="PER" target="ARG">
      <data key="d0">2213013</data>
    </edge>
    <edge source="PER" target="BOL">
      <data key="d0">30071118</data>
    </edge>
    <edge source="PER" target="BRA">
      <data key="d0">27648525</data>
    </edge>
    <edge source="PER" target="CAN">
      <data key="d0">271103</data>
    </edge>
    <edge source="PER" target="CHL">
      <data key="d0">19214730</data>
    </edge>
    <edge source="PER" target="CHN">
      <data key="d0">57118</data>
    </edge>
    <edge source="PER" target="COL">
      <data key="d0">49664698</data>
    </edge>
    <edge source="PER" target="CRI">
      <data key="d0">7100005</data>
    </edge>
    <edge source="PER" target="ECU">
      <data key="d0">20242717</data>
    </edge>
    <edge source="PER" target="SLV">
      <data key="d0">10617530</data>
    </edge>
    <edge source="PER" target="GRC">
      <data key="d0">130511</data>
    </edge>
    <edge source="PER" target="GTM">
      <data key="d0">12866102</data>
    </edge>
    <edge source="PER" target="HND">
      <data key="d0">3170099</data>
    </edge>
    <edge source="PER" target="HKG">
      <data key="d0">577374</data>
    </edge>
    <edge source="PER" target="JAM">
      <data key="d0">1330696</data>
    </edge>
    <edge source="PER" target="MEX">
      <data key="d0">5450340</data>
    </edge>
    <edge source="PER" target="NLD">
      <data key="d0">642160</data>
    </edge>
    <edge source="PER" target="NIC">
      <data key="d0">569122</data>
    </edge>
    <edge source="PER" target="PAN">
      <data key="d0">5311551</data>
    </edge>
    <edge source="PER" target="PRY">
      <data key="d0">133723</data>
    </edge>
    <edge source="PER" target="ZAF">
      <data key="d0">124352</data>
    </edge>
    <edge source="PER" target="ESP">
      <data key="d0">620186</data>
    </edge>
    <edge source="PER" target="SWE">
      <data key="d0">28454</data>
    </edge>
    <edge source="PER" target="TUR">
      <data key="d0">13200</data>
    </edge>
    <edge source="PER" target="USA">
      <data key="d0">6986423</data>
    </edge>
    <edge source="POL" target="ALB">
      <data key="d0">318089</data>
    </edge>
    <edge source="POL" target="DZA">
      <data key="d0">619852</data>
    </edge>
    <edge source="POL" target="AZE">
      <data key="d0">1827124</data>
    </edge>
    <edge source="POL" target="ARG">
      <data key="d0">357960</data>
    </edge>
    <edge source="POL" target="AUS">
      <data key="d0">1316575</data>
    </edge>
    <edge source="POL" target="AUT">
      <data key="d0">33288144</data>
    </edge>
    <edge source="POL" target="ARM">
      <data key="d0">471972</data>
    </edge>
    <edge source="POL" target="BEL">
      <data key="d0">56444116</data>
    </edge>
    <edge source="POL" target="BRA">
      <data key="d0">1627756</data>
    </edge>
    <edge source="POL" target="BGR">
      <data key="d0">9032513</data>
    </edge>
    <edge source="POL" target="BLR">
      <data key="d0">57875511</data>
    </edge>
    <edge source="POL" target="CMR">
      <data key="d0">48158</data>
    </edge>
    <edge source="POL" target="CAN">
      <data key="d0">990403</data>
    </edge>
    <edge source="POL" target="CHL">
      <data key="d0">429287</data>
    </edge>
    <edge source="POL" target="CHN">
      <data key="d0">6896116</data>
    </edge>
    <edge source="POL" target="COL">
      <data key="d0">161634</data>
    </edge>
    <edge source="POL" target="CRI">
      <data key="d0">438635</data>
    </edge>
    <edge source="POL" target="HRV">
      <data key="d0">8246980</data>
    </edge>
    <edge source="POL" target="CZE">
      <data key="d0">124091173</data>
    </edge>
    <edge source="POL" target="DNK">
      <data key="d0">47792297</data>
    </edge>
    <edge source="POL" target="ECU">
      <data key="d0">124561</data>
    </edge>
    <edge source="POL" target="ETH">
      <data key="d0">18439</data>
    </edge>
    <edge source="POL" target="EST">
      <data key="d0">31406775</data>
    </edge>
    <edge source="POL" target="FIN">
      <data key="d0">15914011</data>
    </edge>
    <edge source="POL" target="FRA">
      <data key="d0">117712000</data>
    </edge>
    <edge source="POL" target="GEO">
      <data key="d0">394703</data>
    </edge>
    <edge source="POL" target="DEU">
      <data key="d0">589167724</data>
    </edge>
    <edge source="POL" target="GRC">
      <data key="d0">6475640</data>
    </edge>
    <edge source="POL" target="HKG">
      <data key="d0">661583</data>
    </edge>
    <edge source="POL" target="HUN">
      <data key="d0">55357609</data>
    </edge>
    <edge source="POL" target="IDN">
      <data key="d0">51436</data>
    </edge>
    <edge source="POL" target="IRL">
      <data key="d0">7820857</data>
    </edge>
    <edge source="POL" target="ISR">
      <data key="d0">1401767</data>
    </edge>
    <edge source="POL" target="ITA">
      <data key="d0">48850377</data>
    </edge>
    <edge source="POL" target="CIV">
      <data key="d0">24342</data>
    </edge>
    <edge source="POL" target="JPN">
      <data key="d0">3053750</data>
    </edge>
    <edge source="POL" target="KAZ">
      <data key="d0">13164057</data>
    </edge>
    <edge source="POL" target="JOR">
      <data key="d0">121694</data>
    </edge>
    <edge source="POL" target="KOR">
      <data key="d0">1004745</data>
    </edge>
    <edge source="POL" target="KGZ">
      <data key="d0">1599265</data>
    </edge>
    <edge source="POL" target="LBN">
      <data key="d0">651230</data>
    </edge>
    <edge source="POL" target="LVA">
      <data key="d0">20446862</data>
    </edge>
    <edge source="POL" target="LTU">
      <data key="d0">71916599</data>
    </edge>
    <edge source="POL" target="MYS">
      <data key="d0">51503</data>
    </edge>
    <edge source="POL" target="MEX">
      <data key="d0">2186526</data>
    </edge>
    <edge source="POL" target="MDA">
      <data key="d0">9336938</data>
    </edge>
    <edge source="POL" target="MAR">
      <data key="d0">1055314</data>
    </edge>
    <edge source="POL" target="OMN">
      <data key="d0">270155</data>
    </edge>
    <edge source="POL" target="NLD">
      <data key="d0">73665902</data>
    </edge>
    <edge source="POL" target="NZL">
      <data key="d0">158093</data>
    </edge>
    <edge source="POL" target="NOR">
      <data key="d0">20783999</data>
    </edge>
    <edge source="POL" target="PAK">
      <data key="d0">1240314</data>
    </edge>
    <edge source="POL" target="PAN">
      <data key="d0">82594</data>
    </edge>
    <edge source="POL" target="PER">
      <data key="d0">324234</data>
    </edge>
    <edge source="POL" target="PRT">
      <data key="d0">4944402</data>
    </edge>
    <edge source="POL" target="ROU">
      <data key="d0">54060773</data>
    </edge>
    <edge source="POL" target="RUS">
      <data key="d0">175440899</data>
    </edge>
    <edge source="POL" target="SAU">
      <data key="d0">4540984</data>
    </edge>
    <edge source="POL" target="SEN">
      <data key="d0">13500</data>
    </edge>
    <edge source="POL" target="SRB">
      <data key="d0">7633938</data>
    </edge>
    <edge source="POL" target="IND">
      <data key="d0">1908822</data>
    </edge>
    <edge source="POL" target="SGP">
      <data key="d0">147331</data>
    </edge>
    <edge source="POL" target="SVK">
      <data key="d0">71343224</data>
    </edge>
    <edge source="POL" target="VNM">
      <data key="d0">88736</data>
    </edge>
    <edge source="POL" target="SVN">
      <data key="d0">6967077</data>
    </edge>
    <edge source="POL" target="ZAF">
      <data key="d0">7721224</data>
    </edge>
    <edge source="POL" target="ESP">
      <data key="d0">24725602</data>
    </edge>
    <edge source="POL" target="SWE">
      <data key="d0">37581652</data>
    </edge>
    <edge source="POL" target="CHE">
      <data key="d0">18559064</data>
    </edge>
    <edge source="POL" target="THA">
      <data key="d0">2383432</data>
    </edge>
    <edge source="POL" target="ARE">
      <data key="d0">2870443</data>
    </edge>
    <edge source="POL" target="TUN">
      <data key="d0">2266945</data>
    </edge>
    <edge source="POL" target="TUR">
      <data key="d0">19268079</data>
    </edge>
    <edge source="POL" target="UKR">
      <data key="d0">151198599</data>
    </edge>
    <edge source="POL" target="MKD">
      <data key="d0">1408487</data>
    </edge>
    <edge source="POL" target="EGY">
      <data key="d0">1538521</data>
    </edge>
    <edge source="POL" target="GBR">
      <data key="d0">118747581</data>
    </edge>
    <edge source="POL" target="TZA">
      <data key="d0">110357</data>
    </edge>
    <edge source="POL" target="USA">
      <data key="d0">23525721</data>
    </edge>
    <edge source="PRT" target="ALB">
      <data key="d0">26056</data>
    </edge>
    <edge source="PRT" target="DZA">
      <data key="d0">2461971</data>
    </edge>
    <edge source="PRT" target="ARG">
      <data key="d0">1219028</data>
    </edge>
    <edge source="PRT" target="AUS">
      <data key="d0">495813</data>
    </edge>
    <edge source="PRT" target="AUT">
      <data key="d0">6490276</data>
    </edge>
    <edge source="PRT" target="BEL">
      <data key="d0">12975136</data>
    </edge>
    <edge source="PRT" target="BRA">
      <data key="d0">9680593</data>
    </edge>
    <edge source="PRT" target="BGR">
      <data key="d0">641659</data>
    </edge>
    <edge source="PRT" target="BDI">
      <data key="d0">65986</data>
    </edge>
    <edge source="PRT" target="CMR">
      <data key="d0">47233</data>
    </edge>
    <edge source="PRT" target="CAN">
      <data key="d0">5105005</data>
    </edge>
    <edge source="PRT" target="LKA">
      <data key="d0">23665</data>
    </edge>
    <edge source="PRT" target="CHL">
      <data key="d0">972090</data>
    </edge>
    <edge source="PRT" target="CHN">
      <data key="d0">1358545</data>
    </edge>
    <edge source="PRT" target="COL">
      <data key="d0">1994039</data>
    </edge>
    <edge source="PRT" target="HRV">
      <data key="d0">98524</data>
    </edge>
    <edge source="PRT" target="CZE">
      <data key="d0">7701351</data>
    </edge>
    <edge source="PRT" target="BEN">
      <data key="d0">11689</data>
    </edge>
    <edge source="PRT" target="DNK">
      <data key="d0">5787642</data>
    </edge>
    <edge source="PRT" target="ECU">
      <data key="d0">666137</data>
    </edge>
    <edge source="PRT" target="ETH">
      <data key="d0">94003</data>
    </edge>
    <edge source="PRT" target="EST">
      <data key="d0">136682</data>
    </edge>
    <edge source="PRT" target="FIN">
      <data key="d0">3406716</data>
    </edge>
    <edge source="PRT" target="FRA">
      <data key="d0">185409558</data>
    </edge>
    <edge source="PRT" target="DEU">
      <data key="d0">80180029</data>
    </edge>
    <edge source="PRT" target="GHA">
      <data key="d0">71983</data>
    </edge>
    <edge source="PRT" target="GRC">
      <data key="d0">1562801</data>
    </edge>
    <edge source="PRT" target="GTM">
      <data key="d0">42383</data>
    </edge>
    <edge source="PRT" target="HKG">
      <data key="d0">172830</data>
    </edge>
    <edge source="PRT" target="HUN">
      <data key="d0">855867</data>
    </edge>
    <edge source="PRT" target="IDN">
      <data key="d0">286152</data>
    </edge>
    <edge source="PRT" target="IRL">
      <data key="d0">3294914</data>
    </edge>
    <edge source="PRT" target="ISR">
      <data key="d0">2070486</data>
    </edge>
    <edge source="PRT" target="ITA">
      <data key="d0">36500050</data>
    </edge>
    <edge source="PRT" target="CIV">
      <data key="d0">177927</data>
    </edge>
    <edge source="PRT" target="JPN">
      <data key="d0">86811</data>
    </edge>
    <edge source="PRT" target="KAZ">
      <data key="d0">24010</data>
    </edge>
    <edge source="PRT" target="JOR">
      <data key="d0">191251</data>
    </edge>
    <edge source="PRT" target="KOR">
      <data key="d0">77486</data>
    </edge>
    <edge source="PRT" target="LBN">
      <data key="d0">273495</data>
    </edge>
    <edge source="PRT" target="LVA">
      <data key="d0">417955</data>
    </edge>
    <edge source="PRT" target="LTU">
      <data key="d0">1318364</data>
    </edge>
    <edge source="PRT" target="MWI">
      <data key="d0">181035</data>
    </edge>
    <edge source="PRT" target="MYS">
      <data key="d0">143088</data>
    </edge>
    <edge source="PRT" target="MUS">
      <data key="d0">245391</data>
    </edge>
    <edge source="PRT" target="MEX">
      <data key="d0">4218731</data>
    </edge>
    <edge source="PRT" target="MDA">
      <data key="d0">15301</data>
    </edge>
    <edge source="PRT" target="MAR">
      <data key="d0">6017028</data>
    </edge>
    <edge source="PRT" target="MOZ">
      <data key="d0">7567916</data>
    </edge>
    <edge source="PRT" target="OMN">
      <data key="d0">43045</data>
    </edge>
    <edge source="PRT" target="NLD">
      <data key="d0">19802505</data>
    </edge>
    <edge source="PRT" target="NZL">
      <data key="d0">538324</data>
    </edge>
    <edge source="PRT" target="NIC">
      <data key="d0">50457</data>
    </edge>
    <edge source="PRT" target="NOR">
      <data key="d0">9164376</data>
    </edge>
    <edge source="PRT" target="PAN">
      <data key="d0">231296</data>
    </edge>
    <edge source="PRT" target="PER">
      <data key="d0">524322</data>
    </edge>
    <edge source="PRT" target="POL">
      <data key="d0">9053711</data>
    </edge>
    <edge source="PRT" target="ROU">
      <data key="d0">1263439</data>
    </edge>
    <edge source="PRT" target="RUS">
      <data key="d0">6193972</data>
    </edge>
    <edge source="PRT" target="SAU">
      <data key="d0">1127520</data>
    </edge>
    <edge source="PRT" target="SEN">
      <data key="d0">621629</data>
    </edge>
    <edge source="PRT" target="SRB">
      <data key="d0">360854</data>
    </edge>
    <edge source="PRT" target="IND">
      <data key="d0">273614</data>
    </edge>
    <edge source="PRT" target="SGP">
      <data key="d0">172702</data>
    </edge>
    <edge source="PRT" target="SVK">
      <data key="d0">3517511</data>
    </edge>
    <edge source="PRT" target="VNM">
      <data key="d0">49228</data>
    </edge>
    <edge source="PRT" target="SVN">
      <data key="d0">3309660</data>
    </edge>
    <edge source="PRT" target="ZAF">
      <data key="d0">4365557</data>
    </edge>
    <edge source="PRT" target="ESP">
      <data key="d0">321483298</data>
    </edge>
    <edge source="PRT" target="SWE">
      <data key="d0">3362471</data>
    </edge>
    <edge source="PRT" target="CHE">
      <data key="d0">7943548</data>
    </edge>
    <edge source="PRT" target="THA">
      <data key="d0">160234</data>
    </edge>
    <edge source="PRT" target="ARE">
      <data key="d0">419127</data>
    </edge>
    <edge source="PRT" target="TUN">
      <data key="d0">1796547</data>
    </edge>
    <edge source="PRT" target="TUR">
      <data key="d0">2930911</data>
    </edge>
    <edge source="PRT" target="UKR">
      <data key="d0">755271</data>
    </edge>
    <edge source="PRT" target="EGY">
      <data key="d0">573521</data>
    </edge>
    <edge source="PRT" target="GBR">
      <data key="d0">45037272</data>
    </edge>
    <edge source="PRT" target="USA">
      <data key="d0">3177255</data>
    </edge>
    <edge source="PRT" target="URY">
      <data key="d0">203009</data>
    </edge>
    <edge source="ROU" target="DZA">
      <data key="d0">66137</data>
    </edge>
    <edge source="ROU" target="AZE">
      <data key="d0">251747</data>
    </edge>
    <edge source="ROU" target="AUT">
      <data key="d0">12841249</data>
    </edge>
    <edge source="ROU" target="ARM">
      <data key="d0">187354</data>
    </edge>
    <edge source="ROU" target="BEL">
      <data key="d0">1503456</data>
    </edge>
    <edge source="ROU" target="BRA">
      <data key="d0">147216</data>
    </edge>
    <edge source="ROU" target="BGR">
      <data key="d0">28464792</data>
    </edge>
    <edge source="ROU" target="BLR">
      <data key="d0">510537</data>
    </edge>
    <edge source="ROU" target="CAN">
      <data key="d0">402721</data>
    </edge>
    <edge source="ROU" target="CHN">
      <data key="d0">4227610</data>
    </edge>
    <edge source="ROU" target="COL">
      <data key="d0">15372</data>
    </edge>
    <edge source="ROU" target="HRV">
      <data key="d0">236585</data>
    </edge>
    <edge source="ROU" target="CZE">
      <data key="d0">4579417</data>
    </edge>
    <edge source="ROU" target="DNK">
      <data key="d0">85504</data>
    </edge>
    <edge source="ROU" target="EST">
      <data key="d0">379935</data>
    </edge>
    <edge source="ROU" target="FIN">
      <data key="d0">133742</data>
    </edge>
    <edge source="ROU" target="FRA">
      <data key="d0">9709925</data>
    </edge>
    <edge source="ROU" target="GEO">
      <data key="d0">147532</data>
    </edge>
    <edge source="ROU" target="DEU">
      <data key="d0">32191531</data>
    </edge>
    <edge source="ROU" target="GRC">
      <data key="d0">7758595</data>
    </edge>
    <edge source="ROU" target="HKG">
      <data key="d0">151253</data>
    </edge>
    <edge source="ROU" target="HUN">
      <data key="d0">19647158</data>
    </edge>
    <edge source="ROU" target="IRL">
      <data key="d0">30571</data>
    </edge>
    <edge source="ROU" target="ISR">
      <data key="d0">76319</data>
    </edge>
    <edge source="ROU" target="ITA">
      <data key="d0">14382229</data>
    </edge>
    <edge source="ROU" target="JPN">
      <data key="d0">1337140</data>
    </edge>
    <edge source="ROU" target="KAZ">
      <data key="d0">33223</data>
    </edge>
    <edge source="ROU" target="JOR">
      <data key="d0">15709</data>
    </edge>
    <edge source="ROU" target="KOR">
      <data key="d0">21304</data>
    </edge>
    <edge source="ROU" target="LBN">
      <data key="d0">39556</data>
    </edge>
    <edge source="ROU" target="LVA">
      <data key="d0">28855</data>
    </edge>
    <edge source="ROU" target="LTU">
      <data key="d0">321560</data>
    </edge>
    <edge source="ROU" target="MYS">
      <data key="d0">10914</data>
    </edge>
    <edge source="ROU" target="MEX">
      <data key="d0">11142</data>
    </edge>
    <edge source="ROU" target="MDA">
      <data key="d0">16096056</data>
    </edge>
    <edge source="ROU" target="MAR">
      <data key="d0">577858</data>
    </edge>
    <edge source="ROU" target="NLD">
      <data key="d0">1507699</data>
    </edge>
    <edge source="ROU" target="NOR">
      <data key="d0">1397915</data>
    </edge>
    <edge source="ROU" target="PHL">
      <data key="d0">16952</data>
    </edge>
    <edge source="ROU" target="POL">
      <data key="d0">1767191</data>
    </edge>
    <edge source="ROU" target="PRT">
      <data key="d0">35606</data>
    </edge>
    <edge source="ROU" target="RUS">
      <data key="d0">5452637</data>
    </edge>
    <edge source="ROU" target="SAU">
      <data key="d0">52927</data>
    </edge>
    <edge source="ROU" target="SRB">
      <data key="d0">6613145</data>
    </edge>
    <edge source="ROU" target="IND">
      <data key="d0">1200919</data>
    </edge>
    <edge source="ROU" target="SGP">
      <data key="d0">116708</data>
    </edge>
    <edge source="ROU" target="SVK">
      <data key="d0">3033434</data>
    </edge>
    <edge source="ROU" target="SVN">
      <data key="d0">564626</data>
    </edge>
    <edge source="ROU" target="ZAF">
      <data key="d0">403216</data>
    </edge>
    <edge source="ROU" target="ESP">
      <data key="d0">1933661</data>
    </edge>
    <edge source="ROU" target="SWE">
      <data key="d0">1102694</data>
    </edge>
    <edge source="ROU" target="CHE">
      <data key="d0">510344</data>
    </edge>
    <edge source="ROU" target="THA">
      <data key="d0">78624</data>
    </edge>
    <edge source="ROU" target="ARE">
      <data key="d0">369689</data>
    </edge>
    <edge source="ROU" target="TUN">
      <data key="d0">36094</data>
    </edge>
    <edge source="ROU" target="TUR">
      <data key="d0">2795043</data>
    </edge>
    <edge source="ROU" target="UKR">
      <data key="d0">9852092</data>
    </edge>
    <edge source="ROU" target="MKD">
      <data key="d0">680719</data>
    </edge>
    <edge source="ROU" target="EGY">
      <data key="d0">185986</data>
    </edge>
    <edge source="ROU" target="GBR">
      <data key="d0">4175080</data>
    </edge>
    <edge source="ROU" target="USA">
      <data key="d0">3101415</data>
    </edge>
    <edge source="RUS" target="ALB">
      <data key="d0">56634</data>
    </edge>
    <edge source="RUS" target="DZA">
      <data key="d0">1692080</data>
    </edge>
    <edge source="RUS" target="AZE">
      <data key="d0">5156663</data>
    </edge>
    <edge source="RUS" target="ARG">
      <data key="d0">805973</data>
    </edge>
    <edge source="RUS" target="AUS">
      <data key="d0">45272</data>
    </edge>
    <edge source="RUS" target="ARM">
      <data key="d0">1015521</data>
    </edge>
    <edge source="RUS" target="BEL">
      <data key="d0">630164</data>
    </edge>
    <edge source="RUS" target="BRA">
      <data key="d0">247584</data>
    </edge>
    <edge source="RUS" target="BGR">
      <data key="d0">1821051</data>
    </edge>
    <edge source="RUS" target="BLR">
      <data key="d0">155283564</data>
    </edge>
    <edge source="RUS" target="CAN">
      <data key="d0">42209</data>
    </edge>
    <edge source="RUS" target="LKA">
      <data key="d0">97308</data>
    </edge>
    <edge source="RUS" target="CHL">
      <data key="d0">260981</data>
    </edge>
    <edge source="RUS" target="CHN">
      <data key="d0">407527</data>
    </edge>
    <edge source="RUS" target="COL">
      <data key="d0">1503703</data>
    </edge>
    <edge source="RUS" target="CRI">
      <data key="d0">136310</data>
    </edge>
    <edge source="RUS" target="HRV">
      <data key="d0">33754</data>
    </edge>
    <edge source="RUS" target="CZE">
      <data key="d0">1539977</data>
    </edge>
    <edge source="RUS" target="DNK">
      <data key="d0">301416</data>
    </edge>
    <edge source="RUS" target="ECU">
      <data key="d0">1058639</data>
    </edge>
    <edge source="RUS" target="ETH">
      <data key="d0">105624</data>
    </edge>
    <edge source="RUS" target="EST">
      <data key="d0">1650710</data>
    </edge>
    <edge source="RUS" target="FIN">
      <data key="d0">1180198</data>
    </edge>
    <edge source="RUS" target="FRA">
      <data key="d0">521487</data>
    </edge>
    <edge source="RUS" target="GEO">
      <data key="d0">6541553</data>
    </edge>
    <edge source="RUS" target="DEU">
      <data key="d0">4884460</data>
    </edge>
    <edge source="RUS" target="GRC">
      <data key="d0">63172</data>
    </edge>
    <edge source="RUS" target="GTM">
      <data key="d0">43544</data>
    </edge>
    <edge source="RUS" target="HKG">
      <data key="d0">123260</data>
    </edge>
    <edge source="RUS" target="HUN">
      <data key="d0">422376</data>
    </edge>
    <edge source="RUS" target="IDN">
      <data key="d0">538210</data>
    </edge>
    <edge source="RUS" target="ISR">
      <data key="d0">370898</data>
    </edge>
    <edge source="RUS" target="ITA">
      <data key="d0">5077820</data>
    </edge>
    <edge source="RUS" target="JPN">
      <data key="d0">21257</data>
    </edge>
    <edge source="RUS" target="KAZ">
      <data key="d0">104447783</data>
    </edge>
    <edge source="RUS" target="JOR">
      <data key="d0">302616</data>
    </edge>
    <edge source="RUS" target="KOR">
      <data key="d0">301263</data>
    </edge>
    <edge source="RUS" target="KGZ">
      <data key="d0">4252299</data>
    </edge>
    <edge source="RUS" target="LVA">
      <data key="d0">2853128</data>
    </edge>
    <edge source="RUS" target="LTU">
      <data key="d0">10750615</data>
    </edge>
    <edge source="RUS" target="MYS">
      <data key="d0">72554</data>
    </edge>
    <edge source="RUS" target="MEX">
      <data key="d0">104754</data>
    </edge>
    <edge source="RUS" target="MDA">
      <data key="d0">2856962</data>
    </edge>
    <edge source="RUS" target="MAR">
      <data key="d0">656618</data>
    </edge>
    <edge source="RUS" target="NLD">
      <data key="d0">1268817</data>
    </edge>
    <edge source="RUS" target="NOR">
      <data key="d0">164206</data>
    </edge>
    <edge source="RUS" target="PAN">
      <data key="d0">726806</data>
    </edge>
    <edge source="RUS" target="PER">
      <data key="d0">790074</data>
    </edge>
    <edge source="RUS" target="PHL">
      <data key="d0">343977</data>
    </edge>
    <edge source="RUS" target="POL">
      <data key="d0">7348136</data>
    </edge>
    <edge source="RUS" target="PRT">
      <data key="d0">118157</data>
    </edge>
    <edge source="RUS" target="ROU">
      <data key="d0">3829833</data>
    </edge>
    <edge source="RUS" target="SRB">
      <data key="d0">386089</data>
    </edge>
    <edge source="RUS" target="IND">
      <data key="d0">3686820</data>
    </edge>
    <edge source="RUS" target="SGP">
      <data key="d0">854706</data>
    </edge>
    <edge source="RUS" target="SVK">
      <data key="d0">31607</data>
    </edge>
    <edge source="RUS" target="VNM">
      <data key="d0">11207</data>
    </edge>
    <edge source="RUS" target="ZAF">
      <data key="d0">265774</data>
    </edge>
    <edge source="RUS" target="ESP">
      <data key="d0">288223</data>
    </edge>
    <edge source="RUS" target="SWE">
      <data key="d0">1995450</data>
    </edge>
    <edge source="RUS" target="CHE">
      <data key="d0">1083756</data>
    </edge>
    <edge source="RUS" target="THA">
      <data key="d0">1037193</data>
    </edge>
    <edge source="RUS" target="ARE">
      <data key="d0">75216</data>
    </edge>
    <edge source="RUS" target="TUR">
      <data key="d0">1732779</data>
    </edge>
    <edge source="RUS" target="UKR">
      <data key="d0">86210979</data>
    </edge>
    <edge source="RUS" target="MKD">
      <data key="d0">94158</data>
    </edge>
    <edge source="RUS" target="EGY">
      <data key="d0">974980</data>
    </edge>
    <edge source="RUS" target="GBR">
      <data key="d0">739184</data>
    </edge>
    <edge source="RUS" target="USA">
      <data key="d0">1415484</data>
    </edge>
    <edge source="RUS" target="BFA">
      <data key="d0">40280</data>
    </edge>
    <edge source="SGP" target="DZA">
      <data key="d0">181268</data>
    </edge>
    <edge source="SGP" target="AZE">
      <data key="d0">68681</data>
    </edge>
    <edge source="SGP" target="ARG">
      <data key="d0">140979</data>
    </edge>
    <edge source="SGP" target="AUS">
      <data key="d0">18481741</data>
    </edge>
    <edge source="SGP" target="BEL">
      <data key="d0">12970975</data>
    </edge>
    <edge source="SGP" target="BRA">
      <data key="d0">21398102</data>
    </edge>
    <edge source="SGP" target="KHM">
      <data key="d0">2073287</data>
    </edge>
    <edge source="SGP" target="CAN">
      <data key="d0">128336</data>
    </edge>
    <edge source="SGP" target="LKA">
      <data key="d0">8551634</data>
    </edge>
    <edge source="SGP" target="CHL">
      <data key="d0">124531</data>
    </edge>
    <edge source="SGP" target="CHN">
      <data key="d0">175973542</data>
    </edge>
    <edge source="SGP" target="COL">
      <data key="d0">266979</data>
    </edge>
    <edge source="SGP" target="CZE">
      <data key="d0">44949</data>
    </edge>
    <edge source="SGP" target="DNK">
      <data key="d0">34733</data>
    </edge>
    <edge source="SGP" target="ETH">
      <data key="d0">240150</data>
    </edge>
    <edge source="SGP" target="FIN">
      <data key="d0">589563</data>
    </edge>
    <edge source="SGP" target="FRA">
      <data key="d0">1424628</data>
    </edge>
    <edge source="SGP" target="DEU">
      <data key="d0">5810795</data>
    </edge>
    <edge source="SGP" target="GHA">
      <data key="d0">25336</data>
    </edge>
    <edge source="SGP" target="GRC">
      <data key="d0">28979</data>
    </edge>
    <edge source="SGP" target="GTM">
      <data key="d0">96679</data>
    </edge>
    <edge source="SGP" target="HKG">
      <data key="d0">38060240</data>
    </edge>
    <edge source="SGP" target="HUN">
      <data key="d0">41558</data>
    </edge>
    <edge source="SGP" target="IDN">
      <data key="d0">97454352</data>
    </edge>
    <edge source="SGP" target="IRL">
      <data key="d0">407415</data>
    </edge>
    <edge source="SGP" target="ISR">
      <data key="d0">627060</data>
    </edge>
    <edge source="SGP" target="ITA">
      <data key="d0">76696</data>
    </edge>
    <edge source="SGP" target="CIV">
      <data key="d0">55442</data>
    </edge>
    <edge source="SGP" target="JPN">
      <data key="d0">67914460</data>
    </edge>
    <edge source="SGP" target="KAZ">
      <data key="d0">11054</data>
    </edge>
    <edge source="SGP" target="JOR">
      <data key="d0">21865</data>
    </edge>
    <edge source="SGP" target="KOR">
      <data key="d0">55825801</data>
    </edge>
    <edge source="SGP" target="LBN">
      <data key="d0">111623</data>
    </edge>
    <edge source="SGP" target="LTU">
      <data key="d0">35220</data>
    </edge>
    <edge source="SGP" target="MDG">
      <data key="d0">306510</data>
    </edge>
    <edge source="SGP" target="MYS">
      <data key="d0">295812064</data>
    </edge>
    <edge source="SGP" target="MUS">
      <data key="d0">322085</data>
    </edge>
    <edge source="SGP" target="MEX">
      <data key="d0">825530</data>
    </edge>
    <edge source="SGP" target="MAR">
      <data key="d0">170175</data>
    </edge>
    <edge source="SGP" target="MOZ">
      <data key="d0">39825</data>
    </edge>
    <edge source="SGP" target="OMN">
      <data key="d0">57312</data>
    </edge>
    <edge source="SGP" target="NAM">
      <data key="d0">14652</data>
    </edge>
    <edge source="SGP" target="NLD">
      <data key="d0">5280529</data>
    </edge>
    <edge source="SGP" target="NZL">
      <data key="d0">3962556</data>
    </edge>
    <edge source="SGP" target="NOR">
      <data key="d0">54531</data>
    </edge>
    <edge source="SGP" target="PAK">
      <data key="d0">2940793</data>
    </edge>
    <edge source="SGP" target="PAN">
      <data key="d0">124444</data>
    </edge>
    <edge source="SGP" target="PRY">
      <data key="d0">167201</data>
    </edge>
    <edge source="SGP" target="PER">
      <data key="d0">1558765</data>
    </edge>
    <edge source="SGP" target="PHL">
      <data key="d0">32989341</data>
    </edge>
    <edge source="SGP" target="POL">
      <data key="d0">3027685</data>
    </edge>
    <edge source="SGP" target="PRT">
      <data key="d0">60502</data>
    </edge>
    <edge source="SGP" target="ROU">
      <data key="d0">753013</data>
    </edge>
    <edge source="SGP" target="RUS">
      <data key="d0">1325687</data>
    </edge>
    <edge source="SGP" target="SAU">
      <data key="d0">3468085</data>
    </edge>
    <edge source="SGP" target="IND">
      <data key="d0">30367142</data>
    </edge>
    <edge source="SGP" target="SVK">
      <data key="d0">18934</data>
    </edge>
    <edge source="SGP" target="VNM">
      <data key="d0">40968762</data>
    </edge>
    <edge source="SGP" target="ZAF">
      <data key="d0">948544</data>
    </edge>
    <edge source="SGP" target="ESP">
      <data key="d0">95858</data>
    </edge>
    <edge source="SGP" target="SWE">
      <data key="d0">461158</data>
    </edge>
    <edge source="SGP" target="CHE">
      <data key="d0">52830</data>
    </edge>
    <edge source="SGP" target="THA">
      <data key="d0">71179096</data>
    </edge>
    <edge source="SGP" target="ARE">
      <data key="d0">2789605</data>
    </edge>
    <edge source="SGP" target="TUR">
      <data key="d0">1284716</data>
    </edge>
    <edge source="SGP" target="UKR">
      <data key="d0">57810</data>
    </edge>
    <edge source="SGP" target="EGY">
      <data key="d0">317274</data>
    </edge>
    <edge source="SGP" target="GBR">
      <data key="d0">2932068</data>
    </edge>
    <edge source="SGP" target="USA">
      <data key="d0">75409506</data>
    </edge>
    <edge source="VNM" target="ARG">
      <data key="d0">136597</data>
    </edge>
    <edge source="VNM" target="AUS">
      <data key="d0">7062583</data>
    </edge>
    <edge source="VNM" target="AUT">
      <data key="d0">508159</data>
    </edge>
    <edge source="VNM" target="BEL">
      <data key="d0">77561</data>
    </edge>
    <edge source="VNM" target="BRA">
      <data key="d0">1773009</data>
    </edge>
    <edge source="VNM" target="KHM">
      <data key="d0">29973221</data>
    </edge>
    <edge source="VNM" target="CMR">
      <data key="d0">179227</data>
    </edge>
    <edge source="VNM" target="CAN">
      <data key="d0">3371724</data>
    </edge>
    <edge source="VNM" target="LKA">
      <data key="d0">1532687</data>
    </edge>
    <edge source="VNM" target="CHL">
      <data key="d0">499547</data>
    </edge>
    <edge source="VNM" target="CHN">
      <data key="d0">3365259</data>
    </edge>
    <edge source="VNM" target="CRI">
      <data key="d0">14386</data>
    </edge>
    <edge source="VNM" target="HRV">
      <data key="d0">10916</data>
    </edge>
    <edge source="VNM" target="CZE">
      <data key="d0">15810</data>
    </edge>
    <edge source="VNM" target="DNK">
      <data key="d0">217467</data>
    </edge>
    <edge source="VNM" target="ECU">
      <data key="d0">1620753</data>
    </edge>
    <edge source="VNM" target="SLV">
      <data key="d0">931123</data>
    </edge>
    <edge source="VNM" target="ETH">
      <data key="d0">171250</data>
    </edge>
    <edge source="VNM" target="FIN">
      <data key="d0">793882</data>
    </edge>
    <edge source="VNM" target="FRA">
      <data key="d0">174402</data>
    </edge>
    <edge source="VNM" target="DEU">
      <data key="d0">2608747</data>
    </edge>
    <edge source="VNM" target="GHA">
      <data key="d0">11664</data>
    </edge>
    <edge source="VNM" target="GTM">
      <data key="d0">64918</data>
    </edge>
    <edge source="VNM" target="HKG">
      <data key="d0">2471211</data>
    </edge>
    <edge source="VNM" target="IDN">
      <data key="d0">51186530</data>
    </edge>
    <edge source="VNM" target="ISR">
      <data key="d0">89572</data>
    </edge>
    <edge source="VNM" target="ITA">
      <data key="d0">390575</data>
    </edge>
    <edge source="VNM" target="CIV">
      <data key="d0">23034</data>
    </edge>
    <edge source="VNM" target="JPN">
      <data key="d0">38031224</data>
    </edge>
    <edge source="VNM" target="JOR">
      <data key="d0">312232</data>
    </edge>
    <edge source="VNM" target="KOR">
      <data key="d0">10955694</data>
    </edge>
    <edge source="VNM" target="LBN">
      <data key="d0">282950</data>
    </edge>
    <edge source="VNM" target="LTU">
      <data key="d0">78844</data>
    </edge>
    <edge source="VNM" target="MYS">
      <data key="d0">29422005</data>
    </edge>
    <edge source="VNM" target="MUS">
      <data key="d0">14040</data>
    </edge>
    <edge source="VNM" target="MEX">
      <data key="d0">4673950</data>
    </edge>
    <edge source="VNM" target="MOZ">
      <data key="d0">11413</data>
    </edge>
    <edge source="VNM" target="NLD">
      <data key="d0">4689502</data>
    </edge>
    <edge source="VNM" target="NZL">
      <data key="d0">2213508</data>
    </edge>
    <edge source="VNM" target="NOR">
      <data key="d0">268009</data>
    </edge>
    <edge source="VNM" target="PAK">
      <data key="d0">112094</data>
    </edge>
    <edge source="VNM" target="PAN">
      <data key="d0">211824</data>
    </edge>
    <edge source="VNM" target="PER">
      <data key="d0">141776</data>
    </edge>
    <edge source="VNM" target="PHL">
      <data key="d0">24129977</data>
    </edge>
    <edge source="VNM" target="RUS">
      <data key="d0">3147153</data>
    </edge>
    <edge source="VNM" target="SAU">
      <data key="d0">136591</data>
    </edge>
    <edge source="VNM" target="SEN">
      <data key="d0">64422</data>
    </edge>
    <edge source="VNM" target="IND">
      <data key="d0">7580300</data>
    </edge>
    <edge source="VNM" target="SGP">
      <data key="d0">9146106</data>
    </edge>
    <edge source="VNM" target="SVK">
      <data key="d0">14469</data>
    </edge>
    <edge source="VNM" target="ZAF">
      <data key="d0">400122</data>
    </edge>
    <edge source="VNM" target="ESP">
      <data key="d0">1212454</data>
    </edge>
    <edge source="VNM" target="SWE">
      <data key="d0">836368</data>
    </edge>
    <edge source="VNM" target="CHE">
      <data key="d0">73945</data>
    </edge>
    <edge source="VNM" target="THA">
      <data key="d0">24951661</data>
    </edge>
    <edge source="VNM" target="ARE">
      <data key="d0">3538853</data>
    </edge>
    <edge source="VNM" target="TUR">
      <data key="d0">7968632</data>
    </edge>
    <edge source="VNM" target="UKR">
      <data key="d0">1037692</data>
    </edge>
    <edge source="VNM" target="EGY">
      <data key="d0">2050447</data>
    </edge>
    <edge source="VNM" target="GBR">
      <data key="d0">2187818</data>
    </edge>
    <edge source="VNM" target="TZA">
      <data key="d0">208432</data>
    </edge>
    <edge source="VNM" target="USA">
      <data key="d0">34821688</data>
    </edge>
    <edge source="VNM" target="URY">
      <data key="d0">96202</data>
    </edge>
    <edge source="ZAF" target="ARG">
      <data key="d0">482812</data>
    </edge>
    <edge source="ZAF" target="AUS">
      <data key="d0">2224658</data>
    </edge>
    <edge source="ZAF" target="AUT">
      <data key="d0">10661</data>
    </edge>
    <edge source="ZAF" target="BEL">
      <data key="d0">382009</data>
    </edge>
    <edge source="ZAF" target="BWA">
      <data key="d0">33879872</data>
    </edge>
    <edge source="ZAF" target="BRA">
      <data key="d0">432223</data>
    </edge>
    <edge source="ZAF" target="BGR">
      <data key="d0">67210</data>
    </edge>
    <edge source="ZAF" target="CMR">
      <data key="d0">170106</data>
    </edge>
    <edge source="ZAF" target="CAN">
      <data key="d0">231120</data>
    </edge>
    <edge source="ZAF" target="CHL">
      <data key="d0">203246</data>
    </edge>
    <edge source="ZAF" target="CHN">
      <data key="d0">1054550</data>
    </edge>
    <edge source="ZAF" target="HRV">
      <data key="d0">114909</data>
    </edge>
    <edge source="ZAF" target="ECU">
      <data key="d0">48891</data>
    </edge>
    <edge source="ZAF" target="ETH">
      <data key="d0">57076</data>
    </edge>
    <edge source="ZAF" target="FIN">
      <data key="d0">155269</data>
    </edge>
    <edge source="ZAF" target="FRA">
      <data key="d0">282687</data>
    </edge>
    <edge source="ZAF" target="DEU">
      <data key="d0">984561</data>
    </edge>
    <edge source="ZAF" target="GHA">
      <data key="d0">1856798</data>
    </edge>
    <edge source="ZAF" target="HKG">
      <data key="d0">302511</data>
    </edge>
    <edge source="ZAF" target="IDN">
      <data key="d0">1941258</data>
    </edge>
    <edge source="ZAF" target="IRL">
      <data key="d0">98579</data>
    </edge>
    <edge source="ZAF" target="ISR">
      <data key="d0">490072</data>
    </edge>
    <edge source="ZAF" target="ITA">
      <data key="d0">38057</data>
    </edge>
    <edge source="ZAF" target="CIV">
      <data key="d0">511525</data>
    </edge>
    <edge source="ZAF" target="JPN">
      <data key="d0">11913</data>
    </edge>
    <edge source="ZAF" target="JOR">
      <data key="d0">82602</data>
    </edge>
    <edge source="ZAF" target="KOR">
      <data key="d0">51587</data>
    </edge>
    <edge source="ZAF" target="LBN">
      <data key="d0">66735</data>
    </edge>
    <edge source="ZAF" target="MDG">
      <data key="d0">1092747</data>
    </edge>
    <edge source="ZAF" target="MWI">
      <data key="d0">3085422</data>
    </edge>
    <edge source="ZAF" target="MYS">
      <data key="d0">93105</data>
    </edge>
    <edge source="ZAF" target="MRT">
      <data key="d0">534851</data>
    </edge>
    <edge source="ZAF" target="MUS">
      <data key="d0">2445989</data>
    </edge>
    <edge source="ZAF" target="MEX">
      <data key="d0">11053</data>
    </edge>
    <edge source="ZAF" target="MOZ">
      <data key="d0">24161584</data>
    </edge>
    <edge source="ZAF" target="OMN">
      <data key="d0">21640</data>
    </edge>
    <edge source="ZAF" target="NAM">
      <data key="d0">32045490</data>
    </edge>
    <edge source="ZAF" target="NLD">
      <data key="d0">668199</data>
    </edge>
    <edge source="ZAF" target="NZL">
      <data key="d0">168759</data>
    </edge>
    <edge source="ZAF" target="PRY">
      <data key="d0">77522</data>
    </edge>
    <edge source="ZAF" target="PER">
      <data key="d0">416957</data>
    </edge>
    <edge source="ZAF" target="PHL">
      <data key="d0">13601</data>
    </edge>
    <edge source="ZAF" target="PRT">
      <data key="d0">55034</data>
    </edge>
    <edge source="ZAF" target="ROU">
      <data key="d0">12983</data>
    </edge>
    <edge source="ZAF" target="RUS">
      <data key="d0">44638</data>
    </edge>
    <edge source="ZAF" target="SAU">
      <data key="d0">3186530</data>
    </edge>
    <edge source="ZAF" target="SEN">
      <data key="d0">71128</data>
    </edge>
    <edge source="ZAF" target="IND">
      <data key="d0">265789</data>
    </edge>
    <edge source="ZAF" target="SGP">
      <data key="d0">1025686</data>
    </edge>
    <edge source="ZAF" target="ZWE">
      <data key="d0">25670824</data>
    </edge>
    <edge source="ZAF" target="ESP">
      <data key="d0">97738</data>
    </edge>
    <edge source="ZAF" target="THA">
      <data key="d0">347097</data>
    </edge>
    <edge source="ZAF" target="TGO">
      <data key="d0">11737</data>
    </edge>
    <edge source="ZAF" target="ARE">
      <data key="d0">3160398</data>
    </edge>
    <edge source="ZAF" target="TUR">
      <data key="d0">197480</data>
    </edge>
    <edge source="ZAF" target="UGA">
      <data key="d0">548661</data>
    </edge>
    <edge source="ZAF" target="EGY">
      <data key="d0">138831</data>
    </edge>
    <edge source="ZAF" target="GBR">
      <data key="d0">3719459</data>
    </edge>
    <edge source="ZAF" target="TZA">
      <data key="d0">3230560</data>
    </edge>
    <edge source="ZAF" target="USA">
      <data key="d0">1346533</data>
    </edge>
    <edge source="ZAF" target="BFA">
      <data key="d0">71774</data>
    </edge>
    <edge source="ZAF" target="URY">
      <data key="d0">11231</data>
    </edge>
    <edge source="ESP" target="ALB">
      <data key="d0">165738</data>
    </edge>
    <edge source="ESP" target="DZA">
      <data key="d0">21061800</data>
    </edge>
    <edge source="ESP" target="AZE">
      <data key="d0">31643</data>
    </edge>
    <edge source="ESP" target="ARG">
      <data key="d0">8720170</data>
    </edge>
    <edge source="ESP" target="AUS">
      <data key="d0">12639224</data>
    </edge>
    <edge source="ESP" target="AUT">
      <data key="d0">12636110</data>
    </edge>
    <edge source="ESP" target="ARM">
      <data key="d0">134212</data>
    </edge>
    <edge source="ESP" target="BEL">
      <data key="d0">105665382</data>
    </edge>
    <edge source="ESP" target="BOL">
      <data key="d0">464750</data>
    </edge>
    <edge source="ESP" target="BRA">
      <data key="d0">19170087</data>
    </edge>
    <edge source="ESP" target="BGR">
      <data key="d0">2723322</data>
    </edge>
    <edge source="ESP" target="BLR">
      <data key="d0">765005</data>
    </edge>
    <edge source="ESP" target="KHM">
      <data key="d0">38095</data>
    </edge>
    <edge source="ESP" target="CMR">
      <data key="d0">3224561</data>
    </edge>
    <edge source="ESP" target="CAN">
      <data key="d0">8968793</data>
    </edge>
    <edge source="ESP" target="LKA">
      <data key="d0">265871</data>
    </edge>
    <edge source="ESP" target="CHL">
      <data key="d0">22049425</data>
    </edge>
    <edge source="ESP" target="CHN">
      <data key="d0">16508201</data>
    </edge>
    <edge source="ESP" target="COL">
      <data key="d0">6338052</data>
    </edge>
    <edge source="ESP" target="CRI">
      <data key="d0">1914361</data>
    </edge>
    <edge source="ESP" target="HRV">
      <data key="d0">2538867</data>
    </edge>
    <edge source="ESP" target="CZE">
      <data key="d0">60333739</data>
    </edge>
    <edge source="ESP" target="BEN">
      <data key="d0">363287</data>
    </edge>
    <edge source="ESP" target="DNK">
      <data key="d0">12128456</data>
    </edge>
    <edge source="ESP" target="ECU">
      <data key="d0">2239013</data>
    </edge>
    <edge source="ESP" target="SLV">
      <data key="d0">2043611</data>
    </edge>
    <edge source="ESP" target="ETH">
      <data key="d0">91084</data>
    </edge>
    <edge source="ESP" target="EST">
      <data key="d0">2197648</data>
    </edge>
    <edge source="ESP" target="FIN">
      <data key="d0">10795134</data>
    </edge>
    <edge source="ESP" target="FRA">
      <data key="d0">533487691</data>
    </edge>
    <edge source="ESP" target="GEO">
      <data key="d0">193807</data>
    </edge>
    <edge source="ESP" target="GMB">
      <data key="d0">14775</data>
    </edge>
    <edge source="ESP" target="PSE">
      <data key="d0">261227</data>
    </edge>
    <edge source="ESP" target="DEU">
      <data key="d0">197596716</data>
    </edge>
    <edge source="ESP" target="GHA">
      <data key="d0">216640</data>
    </edge>
    <edge source="ESP" target="GRC">
      <data key="d0">14861654</data>
    </edge>
    <edge source="ESP" target="GTM">
      <data key="d0">1732192</data>
    </edge>
    <edge source="ESP" target="HND">
      <data key="d0">1858026</data>
    </edge>
    <edge source="ESP" target="HKG">
      <data key="d0">10286234</data>
    </edge>
    <edge source="ESP" target="HUN">
      <data key="d0">9006087</data>
    </edge>
    <edge source="ESP" target="IDN">
      <data key="d0">526579</data>
    </edge>
    <edge source="ESP" target="IRL">
      <data key="d0">15119381</data>
    </edge>
    <edge source="ESP" target="ISR">
      <data key="d0">10204972</data>
    </edge>
    <edge source="ESP" target="ITA">
      <data key="d0">168452452</data>
    </edge>
    <edge source="ESP" target="CIV">
      <data key="d0">1320269</data>
    </edge>
    <edge source="ESP" target="JPN">
      <data key="d0">4240115</data>
    </edge>
    <edge source="ESP" target="KAZ">
      <data key="d0">423668</data>
    </edge>
    <edge source="ESP" target="JOR">
      <data key="d0">602092</data>
    </edge>
    <edge source="ESP" target="KOR">
      <data key="d0">2582231</data>
    </edge>
    <edge source="ESP" target="LBN">
      <data key="d0">1518818</data>
    </edge>
    <edge source="ESP" target="LVA">
      <data key="d0">2934092</data>
    </edge>
    <edge source="ESP" target="LTU">
      <data key="d0">3939859</data>
    </edge>
    <edge source="ESP" target="MDG">
      <data key="d0">512155</data>
    </edge>
    <edge source="ESP" target="MYS">
      <data key="d0">986096</data>
    </edge>
    <edge source="ESP" target="MRT">
      <data key="d0">1653142</data>
    </edge>
    <edge source="ESP" target="MUS">
      <data key="d0">90981</data>
    </edge>
    <edge source="ESP" target="MEX">
      <data key="d0">42462878</data>
    </edge>
    <edge source="ESP" target="MDA">
      <data key="d0">318948</data>
    </edge>
    <edge source="ESP" target="MAR">
      <data key="d0">61784463</data>
    </edge>
    <edge source="ESP" target="MOZ">
      <data key="d0">60540</data>
    </edge>
    <edge source="ESP" target="OMN">
      <data key="d0">774295</data>
    </edge>
    <edge source="ESP" target="NAM">
      <data key="d0">87645</data>
    </edge>
    <edge source="ESP" target="NLD">
      <data key="d0">71874237</data>
    </edge>
    <edge source="ESP" target="NZL">
      <data key="d0">6335214</data>
    </edge>
    <edge source="ESP" target="NIC">
      <data key="d0">1240607</data>
    </edge>
    <edge source="ESP" target="NER">
      <data key="d0">35176</data>
    </edge>
    <edge source="ESP" target="NOR">
      <data key="d0">12332871</data>
    </edge>
    <edge source="ESP" target="PAK">
      <data key="d0">388504</data>
    </edge>
    <edge source="ESP" target="PAN">
      <data key="d0">2470785</data>
    </edge>
    <edge source="ESP" target="PRY">
      <data key="d0">30895</data>
    </edge>
    <edge source="ESP" target="PER">
      <data key="d0">10661991</data>
    </edge>
    <edge source="ESP" target="PHL">
      <data key="d0">30620970</data>
    </edge>
    <edge source="ESP" target="POL">
      <data key="d0">42317421</data>
    </edge>
    <edge source="ESP" target="PRT">
      <data key="d0">242875756</data>
    </edge>
    <edge source="ESP" target="ROU">
      <data key="d0">7595593</data>
    </edge>
    <edge source="ESP" target="RUS">
      <data key="d0">27248178</data>
    </edge>
    <edge source="ESP" target="SAU">
      <data key="d0">2835542</data>
    </edge>
    <edge source="ESP" target="SEN">
      <data key="d0">4965965</data>
    </edge>
    <edge source="ESP" target="SRB">
      <data key="d0">1980305</data>
    </edge>
    <edge source="ESP" target="IND">
      <data key="d0">9947740</data>
    </edge>
    <edge source="ESP" target="SGP">
      <data key="d0">1748385</data>
    </edge>
    <edge source="ESP" target="SVK">
      <data key="d0">4249727</data>
    </edge>
    <edge source="ESP" target="VNM">
      <data key="d0">1211828</data>
    </edge>
    <edge source="ESP" target="SVN">
      <data key="d0">3026825</data>
    </edge>
    <edge source="ESP" target="ZAF">
      <data key="d0">13841866</data>
    </edge>
    <edge source="ESP" target="ZWE">
      <data key="d0">345313</data>
    </edge>
    <edge source="ESP" target="SWE">
      <data key="d0">15108387</data>
    </edge>
    <edge source="ESP" target="CHE">
      <data key="d0">22107472</data>
    </edge>
    <edge source="ESP" target="THA">
      <data key="d0">9678711</data>
    </edge>
    <edge source="ESP" target="TGO">
      <data key="d0">297903</data>
    </edge>
    <edge source="ESP" target="ARE">
      <data key="d0">3727920</data>
    </edge>
    <edge source="ESP" target="TUN">
      <data key="d0">7665525</data>
    </edge>
    <edge source="ESP" target="TUR">
      <data key="d0">24701523</data>
    </edge>
    <edge source="ESP" target="UKR">
      <data key="d0">3248548</data>
    </edge>
    <edge source="ESP" target="MKD">
      <data key="d0">135635</data>
    </edge>
    <edge source="ESP" target="EGY">
      <data key="d0">2824837</data>
    </edge>
    <edge source="ESP" target="GBR">
      <data key="d0">156712709</data>
    </edge>
    <edge source="ESP" target="TZA">
      <data key="d0">146718</data>
    </edge>
    <edge source="ESP" target="USA">
      <data key="d0">39616814</data>
    </edge>
    <edge source="ESP" target="BFA">
      <data key="d0">300386</data>
    </edge>
    <edge source="ESP" target="URY">
      <data key="d0">4571602</data>
    </edge>
    <edge source="SWE" target="ALB">
      <data key="d0">16827</data>
    </edge>
    <edge source="SWE" target="DZA">
      <data key="d0">1006809</data>
    </edge>
    <edge source="SWE" target="ARG">
      <data key="d0">302146</data>
    </edge>
    <edge source="SWE" target="AUS">
      <data key="d0">3915056</data>
    </edge>
    <edge source="SWE" target="AUT">
      <data key="d0">5487928</data>
    </edge>
    <edge source="SWE" target="ARM">
      <data key="d0">10923</data>
    </edge>
    <edge source="SWE" target="BEL">
      <data key="d0">25703368</data>
    </edge>
    <edge source="SWE" target="BRA">
      <data key="d0">3654387</data>
    </edge>
    <edge source="SWE" target="BGR">
      <data key="d0">1206370</data>
    </edge>
    <edge source="SWE" target="BLR">
      <data key="d0">2338938</data>
    </edge>
    <edge source="SWE" target="CMR">
      <data key="d0">16236</data>
    </edge>
    <edge source="SWE" target="CAN">
      <data key="d0">4267535</data>
    </edge>
    <edge source="SWE" target="LKA">
      <data key="d0">34244</data>
    </edge>
    <edge source="SWE" target="CHL">
      <data key="d0">1762395</data>
    </edge>
    <edge source="SWE" target="CHN">
      <data key="d0">28985350</data>
    </edge>
    <edge source="SWE" target="COL">
      <data key="d0">1124597</data>
    </edge>
    <edge source="SWE" target="CRI">
      <data key="d0">81330</data>
    </edge>
    <edge source="SWE" target="HRV">
      <data key="d0">368125</data>
    </edge>
    <edge source="SWE" target="CZE">
      <data key="d0">16765190</data>
    </edge>
    <edge source="SWE" target="BEN">
      <data key="d0">27012</data>
    </edge>
    <edge source="SWE" target="DNK">
      <data key="d0">133282098</data>
    </edge>
    <edge source="SWE" target="ECU">
      <data key="d0">218159</data>
    </edge>
    <edge source="SWE" target="EST">
      <data key="d0">11223092</data>
    </edge>
    <edge source="SWE" target="FIN">
      <data key="d0">87499971</data>
    </edge>
    <edge source="SWE" target="FRA">
      <data key="d0">37411045</data>
    </edge>
    <edge source="SWE" target="DEU">
      <data key="d0">170425832</data>
    </edge>
    <edge source="SWE" target="GHA">
      <data key="d0">731674</data>
    </edge>
    <edge source="SWE" target="GRC">
      <data key="d0">5456193</data>
    </edge>
    <edge source="SWE" target="HKG">
      <data key="d0">5484237</data>
    </edge>
    <edge source="SWE" target="HUN">
      <data key="d0">9385566</data>
    </edge>
    <edge source="SWE" target="IDN">
      <data key="d0">121331</data>
    </edge>
    <edge source="SWE" target="IRL">
      <data key="d0">5128068</data>
    </edge>
    <edge source="SWE" target="ISR">
      <data key="d0">2657615</data>
    </edge>
    <edge source="SWE" target="ITA">
      <data key="d0">26633423</data>
    </edge>
    <edge source="SWE" target="CIV">
      <data key="d0">49447</data>
    </edge>
    <edge source="SWE" target="JPN">
      <data key="d0">5680403</data>
    </edge>
    <edge source="SWE" target="KAZ">
      <data key="d0">755439</data>
    </edge>
    <edge source="SWE" target="JOR">
      <data key="d0">898763</data>
    </edge>
    <edge source="SWE" target="KOR">
      <data key="d0">6672452</data>
    </edge>
    <edge source="SWE" target="KGZ">
      <data key="d0">133434</data>
    </edge>
    <edge source="SWE" target="LBN">
      <data key="d0">664810</data>
    </edge>
    <edge source="SWE" target="LVA">
      <data key="d0">5915537</data>
    </edge>
    <edge source="SWE" target="LTU">
      <data key="d0">11234605</data>
    </edge>
    <edge source="SWE" target="MYS">
      <data key="d0">1042381</data>
    </edge>
    <edge source="SWE" target="MEX">
      <data key="d0">4296466</data>
    </edge>
    <edge source="SWE" target="MAR">
      <data key="d0">635584</data>
    </edge>
    <edge source="SWE" target="NLD">
      <data key="d0">42005672</data>
    </edge>
    <edge source="SWE" target="NZL">
      <data key="d0">7615791</data>
    </edge>
    <edge source="SWE" target="NOR">
      <data key="d0">210088581</data>
    </edge>
    <edge source="SWE" target="PAK">
      <data key="d0">148047</data>
    </edge>
    <edge source="SWE" target="PAN">
      <data key="d0">28192</data>
    </edge>
    <edge source="SWE" target="PER">
      <data key="d0">1044743</data>
    </edge>
    <edge source="SWE" target="PHL">
      <data key="d0">15941</data>
    </edge>
    <edge source="SWE" target="POL">
      <data key="d0">50267231</data>
    </edge>
    <edge source="SWE" target="PRT">
      <data key="d0">3293052</data>
    </edge>
    <edge source="SWE" target="ROU">
      <data key="d0">2918284</data>
    </edge>
    <edge source="SWE" target="RUS">
      <data key="d0">30684127</data>
    </edge>
    <edge source="SWE" target="SAU">
      <data key="d0">3253641</data>
    </edge>
    <edge source="SWE" target="SRB">
      <data key="d0">1129173</data>
    </edge>
    <edge source="SWE" target="IND">
      <data key="d0">6922198</data>
    </edge>
    <edge source="SWE" target="SGP">
      <data key="d0">4556249</data>
    </edge>
    <edge source="SWE" target="SVK">
      <data key="d0">8833822</data>
    </edge>
    <edge source="SWE" target="VNM">
      <data key="d0">143914</data>
    </edge>
    <edge source="SWE" target="SVN">
      <data key="d0">1503940</data>
    </edge>
    <edge source="SWE" target="ZAF">
      <data key="d0">2716952</data>
    </edge>
    <edge source="SWE" target="ESP">
      <data key="d0">13009104</data>
    </edge>
    <edge source="SWE" target="CHE">
      <data key="d0">21384024</data>
    </edge>
    <edge source="SWE" target="THA">
      <data key="d0">1256998</data>
    </edge>
    <edge source="SWE" target="ARE">
      <data key="d0">2276501</data>
    </edge>
    <edge source="SWE" target="TUN">
      <data key="d0">114541</data>
    </edge>
    <edge source="SWE" target="TUR">
      <data key="d0">4879060</data>
    </edge>
    <edge source="SWE" target="UKR">
      <data key="d0">7407964</data>
    </edge>
    <edge source="SWE" target="MKD">
      <data key="d0">68341</data>
    </edge>
    <edge source="SWE" target="EGY">
      <data key="d0">244728</data>
    </edge>
    <edge source="SWE" target="GBR">
      <data key="d0">53977265</data>
    </edge>
    <edge source="SWE" target="TZA">
      <data key="d0">19484</data>
    </edge>
    <edge source="SWE" target="USA">
      <data key="d0">19720376</data>
    </edge>
    <edge source="SWE" target="URY">
      <data key="d0">31292</data>
    </edge>
    <edge source="THA" target="DZA">
      <data key="d0">640398</data>
    </edge>
    <edge source="THA" target="AZE">
      <data key="d0">693218</data>
    </edge>
    <edge source="THA" target="ARG">
      <data key="d0">1387748</data>
    </edge>
    <edge source="THA" target="AUS">
      <data key="d0">75801493</data>
    </edge>
    <edge source="THA" target="AUT">
      <data key="d0">17629</data>
    </edge>
    <edge source="THA" target="ARM">
      <data key="d0">69635</data>
    </edge>
    <edge source="THA" target="BEL">
      <data key="d0">6711436</data>
    </edge>
    <edge source="THA" target="BRA">
      <data key="d0">6155128</data>
    </edge>
    <edge source="THA" target="KHM">
      <data key="d0">21680618</data>
    </edge>
    <edge source="THA" target="CMR">
      <data key="d0">113822</data>
    </edge>
    <edge source="THA" target="CAN">
      <data key="d0">3588431</data>
    </edge>
    <edge source="THA" target="LKA">
      <data key="d0">4083147</data>
    </edge>
    <edge source="THA" target="CHL">
      <data key="d0">864767</data>
    </edge>
    <edge source="THA" target="CHN">
      <data key="d0">93033522</data>
    </edge>
    <edge source="THA" target="COL">
      <data key="d0">2076297</data>
    </edge>
    <edge source="THA" target="CRI">
      <data key="d0">28104</data>
    </edge>
    <edge source="THA" target="CZE">
      <data key="d0">153775</data>
    </edge>
    <edge source="THA" target="DNK">
      <data key="d0">532382</data>
    </edge>
    <edge source="THA" target="SLV">
      <data key="d0">158239</data>
    </edge>
    <edge source="THA" target="ETH">
      <data key="d0">727398</data>
    </edge>
    <edge source="THA" target="EST">
      <data key="d0">141269</data>
    </edge>
    <edge source="THA" target="FIN">
      <data key="d0">188032</data>
    </edge>
    <edge source="THA" target="FRA">
      <data key="d0">1662511</data>
    </edge>
    <edge source="THA" target="GEO">
      <data key="d0">467439</data>
    </edge>
    <edge source="THA" target="GMB">
      <data key="d0">445112</data>
    </edge>
    <edge source="THA" target="DEU">
      <data key="d0">9951818</data>
    </edge>
    <edge source="THA" target="GHA">
      <data key="d0">764888</data>
    </edge>
    <edge source="THA" target="GRC">
      <data key="d0">114726</data>
    </edge>
    <edge source="THA" target="GTM">
      <data key="d0">33794</data>
    </edge>
    <edge source="THA" target="HKG">
      <data key="d0">32292857</data>
    </edge>
    <edge source="THA" target="HUN">
      <data key="d0">83394</data>
    </edge>
    <edge source="THA" target="IDN">
      <data key="d0">86334162</data>
    </edge>
    <edge source="THA" target="IRL">
      <data key="d0">90075</data>
    </edge>
    <edge source="THA" target="ISR">
      <data key="d0">1274932</data>
    </edge>
    <edge source="THA" target="ITA">
      <data key="d0">5697657</data>
    </edge>
    <edge source="THA" target="JPN">
      <data key="d0">142794890</data>
    </edge>
    <edge source="THA" target="KAZ">
      <data key="d0">691780</data>
    </edge>
    <edge source="THA" target="JOR">
      <data key="d0">2468923</data>
    </edge>
    <edge source="THA" target="KOR">
      <data key="d0">41126398</data>
    </edge>
    <edge source="THA" target="LBN">
      <data key="d0">2353796</data>
    </edge>
    <edge source="THA" target="MDG">
      <data key="d0">660626</data>
    </edge>
    <edge source="THA" target="MYS">
      <data key="d0">80205511</data>
    </edge>
    <edge source="THA" target="MRT">
      <data key="d0">2465074</data>
    </edge>
    <edge source="THA" target="MUS">
      <data key="d0">683054</data>
    </edge>
    <edge source="THA" target="MEX">
      <data key="d0">12292709</data>
    </edge>
    <edge source="THA" target="MAR">
      <data key="d0">428232</data>
    </edge>
    <edge source="THA" target="MOZ">
      <data key="d0">184460</data>
    </edge>
    <edge source="THA" target="OMN">
      <data key="d0">183964</data>
    </edge>
    <edge source="THA" target="NLD">
      <data key="d0">7114895</data>
    </edge>
    <edge source="THA" target="NZL">
      <data key="d0">9766128</data>
    </edge>
    <edge source="THA" target="NIC">
      <data key="d0">36154</data>
    </edge>
    <edge source="THA" target="NOR">
      <data key="d0">323751</data>
    </edge>
    <edge source="THA" target="PAK">
      <data key="d0">11381091</data>
    </edge>
    <edge source="THA" target="PAN">
      <data key="d0">1074926</data>
    </edge>
    <edge source="THA" target="PER">
      <data key="d0">698385</data>
    </edge>
    <edge source="THA" target="PHL">
      <data key="d0">57174093</data>
    </edge>
    <edge source="THA" target="POL">
      <data key="d0">265297</data>
    </edge>
    <edge source="THA" target="PRT">
      <data key="d0">247050</data>
    </edge>
    <edge source="THA" target="ROU">
      <data key="d0">309825</data>
    </edge>
    <edge source="THA" target="RUS">
      <data key="d0">16971382</data>
    </edge>
    <edge source="THA" target="SAU">
      <data key="d0">11950266</data>
    </edge>
    <edge source="THA" target="IND">
      <data key="d0">73764875</data>
    </edge>
    <edge source="THA" target="SGP">
      <data key="d0">29120224</data>
    </edge>
    <edge source="THA" target="SVK">
      <data key="d0">200018</data>
    </edge>
    <edge source="THA" target="VNM">
      <data key="d0">85456100</data>
    </edge>
    <edge source="THA" target="ZAF">
      <data key="d0">18568565</data>
    </edge>
    <edge source="THA" target="ESP">
      <data key="d0">1327940</data>
    </edge>
    <edge source="THA" target="SWE">
      <data key="d0">904484</data>
    </edge>
    <edge source="THA" target="CHE">
      <data key="d0">191295</data>
    </edge>
    <edge source="THA" target="TGO">
      <data key="d0">95766</data>
    </edge>
    <edge source="THA" target="ARE">
      <data key="d0">11583688</data>
    </edge>
    <edge source="THA" target="TUN">
      <data key="d0">166737</data>
    </edge>
    <edge source="THA" target="TUR">
      <data key="d0">8543428</data>
    </edge>
    <edge source="THA" target="UGA">
      <data key="d0">15865</data>
    </edge>
    <edge source="THA" target="UKR">
      <data key="d0">684959</data>
    </edge>
    <edge source="THA" target="EGY">
      <data key="d0">5895229</data>
    </edge>
    <edge source="THA" target="GBR">
      <data key="d0">6131270</data>
    </edge>
    <edge source="THA" target="TZA">
      <data key="d0">2174768</data>
    </edge>
    <edge source="THA" target="USA">
      <data key="d0">83603795</data>
    </edge>
    <edge source="THA" target="BFA">
      <data key="d0">15000</data>
    </edge>
    <edge source="THA" target="URY">
      <data key="d0">198905</data>
    </edge>
    <edge source="ARE" target="DZA">
      <data key="d0">2479604</data>
    </edge>
    <edge source="ARE" target="AZE">
      <data key="d0">5018158</data>
    </edge>
    <edge source="ARE" target="ARG">
      <data key="d0">369041</data>
    </edge>
    <edge source="ARE" target="AUS">
      <data key="d0">5038258</data>
    </edge>
    <edge source="ARE" target="AUT">
      <data key="d0">8037019</data>
    </edge>
    <edge source="ARE" target="ARM">
      <data key="d0">802636</data>
    </edge>
    <edge source="ARE" target="BEL">
      <data key="d0">13060393</data>
    </edge>
    <edge source="ARE" target="BWA">
      <data key="d0">151913</data>
    </edge>
    <edge source="ARE" target="BRA">
      <data key="d0">3847318</data>
    </edge>
    <edge source="ARE" target="BGR">
      <data key="d0">810687</data>
    </edge>
    <edge source="ARE" target="BLR">
      <data key="d0">155035</data>
    </edge>
    <edge source="ARE" target="CMR">
      <data key="d0">1156926</data>
    </edge>
    <edge source="ARE" target="CAN">
      <data key="d0">193985</data>
    </edge>
    <edge source="ARE" target="LKA">
      <data key="d0">6354881</data>
    </edge>
    <edge source="ARE" target="CHL">
      <data key="d0">1249092</data>
    </edge>
    <edge source="ARE" target="CHN">
      <data key="d0">12025956</data>
    </edge>
    <edge source="ARE" target="COL">
      <data key="d0">145976</data>
    </edge>
    <edge source="ARE" target="CRI">
      <data key="d0">286639</data>
    </edge>
    <edge source="ARE" target="CZE">
      <data key="d0">4418894</data>
    </edge>
    <edge source="ARE" target="BEN">
      <data key="d0">83068</data>
    </edge>
    <edge source="ARE" target="DNK">
      <data key="d0">2795069</data>
    </edge>
    <edge source="ARE" target="ECU">
      <data key="d0">600027</data>
    </edge>
    <edge source="ARE" target="SLV">
      <data key="d0">579927</data>
    </edge>
    <edge source="ARE" target="ETH">
      <data key="d0">5799954</data>
    </edge>
    <edge source="ARE" target="EST">
      <data key="d0">57293</data>
    </edge>
    <edge source="ARE" target="FIN">
      <data key="d0">1778614</data>
    </edge>
    <edge source="ARE" target="FRA">
      <data key="d0">5128760</data>
    </edge>
    <edge source="ARE" target="GEO">
      <data key="d0">275437</data>
    </edge>
    <edge source="ARE" target="GMB">
      <data key="d0">142006</data>
    </edge>
    <edge source="ARE" target="DEU">
      <data key="d0">65768562</data>
    </edge>
    <edge source="ARE" target="GHA">
      <data key="d0">1904117</data>
    </edge>
    <edge source="ARE" target="GRC">
      <data key="d0">738657</data>
    </edge>
    <edge source="ARE" target="GTM">
      <data key="d0">781983</data>
    </edge>
    <edge source="ARE" target="HND">
      <data key="d0">55660</data>
    </edge>
    <edge source="ARE" target="HKG">
      <data key="d0">1061123</data>
    </edge>
    <edge source="ARE" target="HUN">
      <data key="d0">574579</data>
    </edge>
    <edge source="ARE" target="IDN">
      <data key="d0">977517</data>
    </edge>
    <edge source="ARE" target="IRL">
      <data key="d0">386065</data>
    </edge>
    <edge source="ARE" target="ITA">
      <data key="d0">58455556</data>
    </edge>
    <edge source="ARE" target="CIV">
      <data key="d0">956163</data>
    </edge>
    <edge source="ARE" target="JPN">
      <data key="d0">528954</data>
    </edge>
    <edge source="ARE" target="KAZ">
      <data key="d0">753637</data>
    </edge>
    <edge source="ARE" target="JOR">
      <data key="d0">1918182</data>
    </edge>
    <edge source="ARE" target="KOR">
      <data key="d0">5825938</data>
    </edge>
    <edge source="ARE" target="KGZ">
      <data key="d0">53834</data>
    </edge>
    <edge source="ARE" target="LBN">
      <data key="d0">3263420</data>
    </edge>
    <edge source="ARE" target="LVA">
      <data key="d0">1660785</data>
    </edge>
    <edge source="ARE" target="LTU">
      <data key="d0">1919749</data>
    </edge>
    <edge source="ARE" target="MDG">
      <data key="d0">2856020</data>
    </edge>
    <edge source="ARE" target="MWI">
      <data key="d0">677494</data>
    </edge>
    <edge source="ARE" target="MYS">
      <data key="d0">4864849</data>
    </edge>
    <edge source="ARE" target="MRT">
      <data key="d0">569487</data>
    </edge>
    <edge source="ARE" target="MUS">
      <data key="d0">1162260</data>
    </edge>
    <edge source="ARE" target="MEX">
      <data key="d0">3277660</data>
    </edge>
    <edge source="ARE" target="MAR">
      <data key="d0">17628155</data>
    </edge>
    <edge source="ARE" target="MOZ">
      <data key="d0">4867257</data>
    </edge>
    <edge source="ARE" target="OMN">
      <data key="d0">44994094</data>
    </edge>
    <edge source="ARE" target="NAM">
      <data key="d0">45120</data>
    </edge>
    <edge source="ARE" target="NLD">
      <data key="d0">3046625</data>
    </edge>
    <edge source="ARE" target="NZL">
      <data key="d0">214380</data>
    </edge>
    <edge source="ARE" target="NER">
      <data key="d0">18995</data>
    </edge>
    <edge source="ARE" target="NOR">
      <data key="d0">62443</data>
    </edge>
    <edge source="ARE" target="PAK">
      <data key="d0">31315006</data>
    </edge>
    <edge source="ARE" target="PAN">
      <data key="d0">13210</data>
    </edge>
    <edge source="ARE" target="PHL">
      <data key="d0">2596995</data>
    </edge>
    <edge source="ARE" target="POL">
      <data key="d0">15682706</data>
    </edge>
    <edge source="ARE" target="PRT">
      <data key="d0">4423979</data>
    </edge>
    <edge source="ARE" target="RUS">
      <data key="d0">1632691</data>
    </edge>
    <edge source="ARE" target="SAU">
      <data key="d0">25078037</data>
    </edge>
    <edge source="ARE" target="SEN">
      <data key="d0">2267347</data>
    </edge>
    <edge source="ARE" target="IND">
      <data key="d0">19380436</data>
    </edge>
    <edge source="ARE" target="SGP">
      <data key="d0">1683665</data>
    </edge>
    <edge source="ARE" target="SVK">
      <data key="d0">126192</data>
    </edge>
    <edge source="ARE" target="VNM">
      <data key="d0">2524627</data>
    </edge>
    <edge source="ARE" target="SVN">
      <data key="d0">394201</data>
    </edge>
    <edge source="ARE" target="ZAF">
      <data key="d0">24990429</data>
    </edge>
    <edge source="ARE" target="ZWE">
      <data key="d0">420911</data>
    </edge>
    <edge source="ARE" target="ESP">
      <data key="d0">6607890</data>
    </edge>
    <edge source="ARE" target="SWE">
      <data key="d0">1468306</data>
    </edge>
    <edge source="ARE" target="CHE">
      <data key="d0">2438873</data>
    </edge>
    <edge source="ARE" target="THA">
      <data key="d0">2530020</data>
    </edge>
    <edge source="ARE" target="TGO">
      <data key="d0">530903</data>
    </edge>
    <edge source="ARE" target="TUN">
      <data key="d0">1778384</data>
    </edge>
    <edge source="ARE" target="TUR">
      <data key="d0">15639194</data>
    </edge>
    <edge source="ARE" target="UGA">
      <data key="d0">280261</data>
    </edge>
    <edge source="ARE" target="UKR">
      <data key="d0">3602263</data>
    </edge>
    <edge source="ARE" target="EGY">
      <data key="d0">43370823</data>
    </edge>
    <edge source="ARE" target="GBR">
      <data key="d0">19237178</data>
    </edge>
    <edge source="ARE" target="TZA">
      <data key="d0">8433851</data>
    </edge>
    <edge source="ARE" target="USA">
      <data key="d0">57523433</data>
    </edge>
    <edge source="ARE" target="BFA">
      <data key="d0">73565</data>
    </edge>
    <edge source="ARE" target="URY">
      <data key="d0">121892</data>
    </edge>
    <edge source="UKR" target="DZA">
      <data key="d0">656339</data>
    </edge>
    <edge source="UKR" target="AZE">
      <data key="d0">515717</data>
    </edge>
    <edge source="UKR" target="AUT">
      <data key="d0">1572365</data>
    </edge>
    <edge source="UKR" target="ARM">
      <data key="d0">165688</data>
    </edge>
    <edge source="UKR" target="BEL">
      <data key="d0">230155</data>
    </edge>
    <edge source="UKR" target="BGR">
      <data key="d0">307981</data>
    </edge>
    <edge source="UKR" target="BLR">
      <data key="d0">11643613</data>
    </edge>
    <edge source="UKR" target="CHN">
      <data key="d0">548239</data>
    </edge>
    <edge source="UKR" target="CRI">
      <data key="d0">73619</data>
    </edge>
    <edge source="UKR" target="CZE">
      <data key="d0">3599066</data>
    </edge>
    <edge source="UKR" target="ECU">
      <data key="d0">237695</data>
    </edge>
    <edge source="UKR" target="EST">
      <data key="d0">3663264</data>
    </edge>
    <edge source="UKR" target="FRA">
      <data key="d0">62130</data>
    </edge>
    <edge source="UKR" target="GEO">
      <data key="d0">1514581</data>
    </edge>
    <edge source="UKR" target="PSE">
      <data key="d0">25691</data>
    </edge>
    <edge source="UKR" target="DEU">
      <data key="d0">1613198</data>
    </edge>
    <edge source="UKR" target="GRC">
      <data key="d0">11215</data>
    </edge>
    <edge source="UKR" target="HKG">
      <data key="d0">12607</data>
    </edge>
    <edge source="UKR" target="HUN">
      <data key="d0">1174570</data>
    </edge>
    <edge source="UKR" target="ISR">
      <data key="d0">676210</data>
    </edge>
    <edge source="UKR" target="ITA">
      <data key="d0">157666</data>
    </edge>
    <edge source="UKR" target="KAZ">
      <data key="d0">6996232</data>
    </edge>
    <edge source="UKR" target="JOR">
      <data key="d0">138487</data>
    </edge>
    <edge source="UKR" target="KOR">
      <data key="d0">45308</data>
    </edge>
    <edge source="UKR" target="KGZ">
      <data key="d0">342972</data>
    </edge>
    <edge source="UKR" target="LBN">
      <data key="d0">28371</data>
    </edge>
    <edge source="UKR" target="LVA">
      <data key="d0">1968093</data>
    </edge>
    <edge source="UKR" target="LTU">
      <data key="d0">2276259</data>
    </edge>
    <edge source="UKR" target="MYS">
      <data key="d0">10310</data>
    </edge>
    <edge source="UKR" target="MDA">
      <data key="d0">12882474</data>
    </edge>
    <edge source="UKR" target="NLD">
      <data key="d0">178171</data>
    </edge>
    <edge source="UKR" target="NZL">
      <data key="d0">47252</data>
    </edge>
    <edge source="UKR" target="NOR">
      <data key="d0">41493</data>
    </edge>
    <edge source="UKR" target="PAN">
      <data key="d0">71313</data>
    </edge>
    <edge source="UKR" target="PER">
      <data key="d0">149489</data>
    </edge>
    <edge source="UKR" target="POL">
      <data key="d0">1349157</data>
    </edge>
    <edge source="UKR" target="ROU">
      <data key="d0">1141275</data>
    </edge>
    <edge source="UKR" target="RUS">
      <data key="d0">177603019</data>
    </edge>
    <edge source="UKR" target="SAU">
      <data key="d0">26582</data>
    </edge>
    <edge source="UKR" target="SGP">
      <data key="d0">11706</data>
    </edge>
    <edge source="UKR" target="SVK">
      <data key="d0">8253201</data>
    </edge>
    <edge source="UKR" target="ZAF">
      <data key="d0">705815</data>
    </edge>
    <edge source="UKR" target="ESP">
      <data key="d0">126735</data>
    </edge>
    <edge source="UKR" target="SWE">
      <data key="d0">311292</data>
    </edge>
    <edge source="UKR" target="CHE">
      <data key="d0">10261</data>
    </edge>
    <edge source="UKR" target="THA">
      <data key="d0">74531</data>
    </edge>
    <edge source="UKR" target="ARE">
      <data key="d0">49285</data>
    </edge>
    <edge source="UKR" target="TUR">
      <data key="d0">218243</data>
    </edge>
    <edge source="UKR" target="MKD">
      <data key="d0">11098</data>
    </edge>
    <edge source="UKR" target="EGY">
      <data key="d0">425730</data>
    </edge>
    <edge source="UKR" target="GBR">
      <data key="d0">174274</data>
    </edge>
    <edge source="UKR" target="USA">
      <data key="d0">1447032</data>
    </edge>
    <edge source="EGY" target="DZA">
      <data key="d0">7749429</data>
    </edge>
    <edge source="EGY" target="ARG">
      <data key="d0">288622</data>
    </edge>
    <edge source="EGY" target="AUS">
      <data key="d0">137542</data>
    </edge>
    <edge source="EGY" target="AUT">
      <data key="d0">43585</data>
    </edge>
    <edge source="EGY" target="ARM">
      <data key="d0">34371</data>
    </edge>
    <edge source="EGY" target="BEL">
      <data key="d0">2587204</data>
    </edge>
    <edge source="EGY" target="BOL">
      <data key="d0">111210</data>
    </edge>
    <edge source="EGY" target="BWA">
      <data key="d0">48158</data>
    </edge>
    <edge source="EGY" target="BRA">
      <data key="d0">20685924</data>
    </edge>
    <edge source="EGY" target="BGR">
      <data key="d0">3162641</data>
    </edge>
    <edge source="EGY" target="BLR">
      <data key="d0">287837</data>
    </edge>
    <edge source="EGY" target="CMR">
      <data key="d0">345101</data>
    </edge>
    <edge source="EGY" target="CAN">
      <data key="d0">466728</data>
    </edge>
    <edge source="EGY" target="LKA">
      <data key="d0">49440</data>
    </edge>
    <edge source="EGY" target="CHL">
      <data key="d0">1178795</data>
    </edge>
    <edge source="EGY" target="CHN">
      <data key="d0">83141</data>
    </edge>
    <edge source="EGY" target="COL">
      <data key="d0">741837</data>
    </edge>
    <edge source="EGY" target="CRI">
      <data key="d0">20947</data>
    </edge>
    <edge source="EGY" target="HRV">
      <data key="d0">249855</data>
    </edge>
    <edge source="EGY" target="CZE">
      <data key="d0">989731</data>
    </edge>
    <edge source="EGY" target="BEN">
      <data key="d0">540512</data>
    </edge>
    <edge source="EGY" target="ECU">
      <data key="d0">192818</data>
    </edge>
    <edge source="EGY" target="ETH">
      <data key="d0">1453578</data>
    </edge>
    <edge source="EGY" target="EST">
      <data key="d0">408509</data>
    </edge>
    <edge source="EGY" target="FIN">
      <data key="d0">49214</data>
    </edge>
    <edge source="EGY" target="FRA">
      <data key="d0">2591617</data>
    </edge>
    <edge source="EGY" target="PSE">
      <data key="d0">200150</data>
    </edge>
    <edge source="EGY" target="DEU">
      <data key="d0">4443585</data>
    </edge>
    <edge source="EGY" target="GHA">
      <data key="d0">108196</data>
    </edge>
    <edge source="EGY" target="GRC">
      <data key="d0">1487506</data>
    </edge>
    <edge source="EGY" target="GTM">
      <data key="d0">16855</data>
    </edge>
    <edge source="EGY" target="HUN">
      <data key="d0">562855</data>
    </edge>
    <edge source="EGY" target="IRL">
      <data key="d0">44669</data>
    </edge>
    <edge source="EGY" target="ISR">
      <data key="d0">974315</data>
    </edge>
    <edge source="EGY" target="ITA">
      <data key="d0">15555339</data>
    </edge>
    <edge source="EGY" target="CIV">
      <data key="d0">1308530</data>
    </edge>
    <edge source="EGY" target="KAZ">
      <data key="d0">114243</data>
    </edge>
    <edge source="EGY" target="JOR">
      <data key="d0">3445784</data>
    </edge>
    <edge source="EGY" target="KOR">
      <data key="d0">99510</data>
    </edge>
    <edge source="EGY" target="LBN">
      <data key="d0">5696164</data>
    </edge>
    <edge source="EGY" target="LVA">
      <data key="d0">19947</data>
    </edge>
    <edge source="EGY" target="LTU">
      <data key="d0">174258</data>
    </edge>
    <edge source="EGY" target="MWI">
      <data key="d0">316669</data>
    </edge>
    <edge source="EGY" target="MYS">
      <data key="d0">134395</data>
    </edge>
    <edge source="EGY" target="MUS">
      <data key="d0">19310</data>
    </edge>
    <edge source="EGY" target="MEX">
      <data key="d0">237277</data>
    </edge>
    <edge source="EGY" target="MAR">
      <data key="d0">14841712</data>
    </edge>
    <edge source="EGY" target="OMN">
      <data key="d0">1002444</data>
    </edge>
    <edge source="EGY" target="NLD">
      <data key="d0">3329746</data>
    </edge>
    <edge source="EGY" target="NZL">
      <data key="d0">68974</data>
    </edge>
    <edge source="EGY" target="NOR">
      <data key="d0">25909</data>
    </edge>
    <edge source="EGY" target="PAK">
      <data key="d0">762838</data>
    </edge>
    <edge source="EGY" target="PAN">
      <data key="d0">31349</data>
    </edge>
    <edge source="EGY" target="PER">
      <data key="d0">1785177</data>
    </edge>
    <edge source="EGY" target="POL">
      <data key="d0">10095747</data>
    </edge>
    <edge source="EGY" target="PRT">
      <data key="d0">849218</data>
    </edge>
    <edge source="EGY" target="ROU">
      <data key="d0">4036411</data>
    </edge>
    <edge source="EGY" target="RUS">
      <data key="d0">6750405</data>
    </edge>
    <edge source="EGY" target="SAU">
      <data key="d0">6862849</data>
    </edge>
    <edge source="EGY" target="SEN">
      <data key="d0">1600914</data>
    </edge>
    <edge source="EGY" target="IND">
      <data key="d0">3383125</data>
    </edge>
    <edge source="EGY" target="VNM">
      <data key="d0">25519</data>
    </edge>
    <edge source="EGY" target="SVN">
      <data key="d0">168987</data>
    </edge>
    <edge source="EGY" target="ZAF">
      <data key="d0">1780729</data>
    </edge>
    <edge source="EGY" target="ZWE">
      <data key="d0">58408</data>
    </edge>
    <edge source="EGY" target="ESP">
      <data key="d0">5984905</data>
    </edge>
    <edge source="EGY" target="SWE">
      <data key="d0">119560</data>
    </edge>
    <edge source="EGY" target="CHE">
      <data key="d0">147390</data>
    </edge>
    <edge source="EGY" target="THA">
      <data key="d0">141175</data>
    </edge>
    <edge source="EGY" target="TGO">
      <data key="d0">883055</data>
    </edge>
    <edge source="EGY" target="ARE">
      <data key="d0">1033346</data>
    </edge>
    <edge source="EGY" target="TUN">
      <data key="d0">4298909</data>
    </edge>
    <edge source="EGY" target="TUR">
      <data key="d0">15525232</data>
    </edge>
    <edge source="EGY" target="UGA">
      <data key="d0">108802</data>
    </edge>
    <edge source="EGY" target="UKR">
      <data key="d0">4111168</data>
    </edge>
    <edge source="EGY" target="GBR">
      <data key="d0">13765498</data>
    </edge>
    <edge source="EGY" target="TZA">
      <data key="d0">603326</data>
    </edge>
    <edge source="EGY" target="USA">
      <data key="d0">1475339</data>
    </edge>
    <edge source="EGY" target="URY">
      <data key="d0">58795</data>
    </edge>
    <edge source="TZA" target="BDI">
      <data key="d0">223022</data>
    </edge>
    <edge source="TZA" target="CHN">
      <data key="d0">44120</data>
    </edge>
    <edge source="TZA" target="MWI">
      <data key="d0">802057</data>
    </edge>
    <edge source="TZA" target="MOZ">
      <data key="d0">114320</data>
    </edge>
    <edge source="TZA" target="OMN">
      <data key="d0">69830</data>
    </edge>
    <edge source="TZA" target="IND">
      <data key="d0">261185</data>
    </edge>
    <edge source="TZA" target="ZAF">
      <data key="d0">12321</data>
    </edge>
    <edge source="TZA" target="UGA">
      <data key="d0">796496</data>
    </edge>
    <edge source="TZA" target="GBR">
      <data key="d0">11617</data>
    </edge>
    <edge source="USA" target="DZA">
      <data key="d0">1135319</data>
    </edge>
    <edge source="USA" target="AZE">
      <data key="d0">131519</data>
    </edge>
    <edge source="USA" target="ARG">
      <data key="d0">74301071</data>
    </edge>
    <edge source="USA" target="AUS">
      <data key="d0">232676921</data>
    </edge>
    <edge source="USA" target="AUT">
      <data key="d0">39449520</data>
    </edge>
    <edge source="USA" target="ARM">
      <data key="d0">79194</data>
    </edge>
    <edge source="USA" target="BEL">
      <data key="d0">208353759</data>
    </edge>
    <edge source="USA" target="BOL">
      <data key="d0">2056460</data>
    </edge>
    <edge source="USA" target="BWA">
      <data key="d0">85500</data>
    </edge>
    <edge source="USA" target="BRA">
      <data key="d0">294882505</data>
    </edge>
    <edge source="USA" target="BGR">
      <data key="d0">817709</data>
    </edge>
    <edge source="USA" target="BLR">
      <data key="d0">706695</data>
    </edge>
    <edge source="USA" target="CMR">
      <data key="d0">3022443</data>
    </edge>
    <edge source="USA" target="CAN">
      <data key="d0">2897300264</data>
    </edge>
    <edge source="USA" target="CAF">
      <data key="d0">12453</data>
    </edge>
    <edge source="USA" target="LKA">
      <data key="d0">7213254</data>
    </edge>
    <edge source="USA" target="CHL">
      <data key="d0">73948558</data>
    </edge>
    <edge source="USA" target="CHN">
      <data key="d0">858842315</data>
    </edge>
    <edge source="USA" target="COL">
      <data key="d0">92812326</data>
    </edge>
    <edge source="USA" target="CRI">
      <data key="d0">66357214</data>
    </edge>
    <edge source="USA" target="HRV">
      <data key="d0">1281669</data>
    </edge>
    <edge source="USA" target="CZE">
      <data key="d0">19513591</data>
    </edge>
    <edge source="USA" target="BEN">
      <data key="d0">535412</data>
    </edge>
    <edge source="USA" target="DNK">
      <data key="d0">11714236</data>
    </edge>
    <edge source="USA" target="ECU">
      <data key="d0">17533412</data>
    </edge>
    <edge source="USA" target="SLV">
      <data key="d0">24628772</data>
    </edge>
    <edge source="USA" target="ETH">
      <data key="d0">1006447</data>
    </edge>
    <edge source="USA" target="EST">
      <data key="d0">7819873</data>
    </edge>
    <edge source="USA" target="FIN">
      <data key="d0">23411231</data>
    </edge>
    <edge source="USA" target="FRA">
      <data key="d0">166376417</data>
    </edge>
    <edge source="USA" target="GEO">
      <data key="d0">704237</data>
    </edge>
    <edge source="USA" target="DEU">
      <data key="d0">438967390</data>
    </edge>
    <edge source="USA" target="GHA">
      <data key="d0">10719859</data>
    </edge>
    <edge source="USA" target="GRC">
      <data key="d0">2763910</data>
    </edge>
    <edge source="USA" target="GTM">
      <data key="d0">29268059</data>
    </edge>
    <edge source="USA" target="HND">
      <data key="d0">27259939</data>
    </edge>
    <edge source="USA" target="HKG">
      <data key="d0">294832543</data>
    </edge>
    <edge source="USA" target="HUN">
      <data key="d0">11896407</data>
    </edge>
    <edge source="USA" target="IDN">
      <data key="d0">27365424</data>
    </edge>
    <edge source="USA" target="IRL">
      <data key="d0">131433201</data>
    </edge>
    <edge source="USA" target="ISR">
      <data key="d0">46885439</data>
    </edge>
    <edge source="USA" target="ITA">
      <data key="d0">68524954</data>
    </edge>
    <edge source="USA" target="CIV">
      <data key="d0">2318929</data>
    </edge>
    <edge source="USA" target="JAM">
      <data key="d0">8945898</data>
    </edge>
    <edge source="USA" target="JPN">
      <data key="d0">367411261</data>
    </edge>
    <edge source="USA" target="KAZ">
      <data key="d0">2367958</data>
    </edge>
    <edge source="USA" target="JOR">
      <data key="d0">2500982</data>
    </edge>
    <edge source="USA" target="KOR">
      <data key="d0">200638766</data>
    </edge>
    <edge source="USA" target="KGZ">
      <data key="d0">429276</data>
    </edge>
    <edge source="USA" target="LBN">
      <data key="d0">827733</data>
    </edge>
    <edge source="USA" target="LVA">
      <data key="d0">2765280</data>
    </edge>
    <edge source="USA" target="LTU">
      <data key="d0">1760775</data>
    </edge>
    <edge source="USA" target="MDG">
      <data key="d0">125932</data>
    </edge>
    <edge source="USA" target="MYS">
      <data key="d0">92838339</data>
    </edge>
    <edge source="USA" target="MRT">
      <data key="d0">3428215</data>
    </edge>
    <edge source="USA" target="MUS">
      <data key="d0">170725</data>
    </edge>
    <edge source="USA" target="MEX">
      <data key="d0">3045533399</data>
    </edge>
    <edge source="USA" target="MDA">
      <data key="d0">129600</data>
    </edge>
    <edge source="USA" target="MAR">
      <data key="d0">4755905</data>
    </edge>
    <edge source="USA" target="MOZ">
      <data key="d0">296012</data>
    </edge>
    <edge source="USA" target="OMN">
      <data key="d0">5125412</data>
    </edge>
    <edge source="USA" target="NAM">
      <data key="d0">106853</data>
    </edge>
    <edge source="USA" target="NLD">
      <data key="d0">125392651</data>
    </edge>
    <edge source="USA" target="NZL">
      <data key="d0">40968325</data>
    </edge>
    <edge source="USA" target="NIC">
      <data key="d0">4314550</data>
    </edge>
    <edge source="USA" target="NER">
      <data key="d0">190063</data>
    </edge>
    <edge source="USA" target="NOR">
      <data key="d0">7793071</data>
    </edge>
    <edge source="USA" target="PAK">
      <data key="d0">6975341</data>
    </edge>
    <edge source="USA" target="PAN">
      <data key="d0">18778619</data>
    </edge>
    <edge source="USA" target="PRY">
      <data key="d0">2480686</data>
    </edge>
    <edge source="USA" target="PER">
      <data key="d0">46092372</data>
    </edge>
    <edge source="USA" target="PHL">
      <data key="d0">56018963</data>
    </edge>
    <edge source="USA" target="POL">
      <data key="d0">48787152</data>
    </edge>
    <edge source="USA" target="PRT">
      <data key="d0">2850299</data>
    </edge>
    <edge source="USA" target="ROU">
      <data key="d0">4654015</data>
    </edge>
    <edge source="USA" target="RUS">
      <data key="d0">44069202</data>
    </edge>
    <edge source="USA" target="SAU">
      <data key="d0">56456693</data>
    </edge>
    <edge source="USA" target="SEN">
      <data key="d0">362920</data>
    </edge>
    <edge source="USA" target="SRB">
      <data key="d0">189581</data>
    </edge>
    <edge source="USA" target="IND">
      <data key="d0">111298235</data>
    </edge>
    <edge source="USA" target="SGP">
      <data key="d0">343601507</data>
    </edge>
    <edge source="USA" target="SVK">
      <data key="d0">1440893</data>
    </edge>
    <edge source="USA" target="VNM">
      <data key="d0">16754027</data>
    </edge>
    <edge source="USA" target="SVN">
      <data key="d0">606047</data>
    </edge>
    <edge source="USA" target="ZAF">
      <data key="d0">55103017</data>
    </edge>
    <edge source="USA" target="ZWE">
      <data key="d0">38016</data>
    </edge>
    <edge source="USA" target="ESP">
      <data key="d0">30221890</data>
    </edge>
    <edge source="USA" target="SWE">
      <data key="d0">22561895</data>
    </edge>
    <edge source="USA" target="CHE">
      <data key="d0">38948162</data>
    </edge>
    <edge source="USA" target="THA">
      <data key="d0">98206160</data>
    </edge>
    <edge source="USA" target="ARE">
      <data key="d0">55191531</data>
    </edge>
    <edge source="USA" target="TUN">
      <data key="d0">1015819</data>
    </edge>
    <edge source="USA" target="TUR">
      <data key="d0">25057475</data>
    </edge>
    <edge source="USA" target="UGA">
      <data key="d0">96355</data>
    </edge>
    <edge source="USA" target="UKR">
      <data key="d0">5815472</data>
    </edge>
    <edge source="USA" target="MKD">
      <data key="d0">81762</data>
    </edge>
    <edge source="USA" target="EGY">
      <data key="d0">6003421</data>
    </edge>
    <edge source="USA" target="GBR">
      <data key="d0">401380936</data>
    </edge>
    <edge source="USA" target="TZA">
      <data key="d0">1116642</data>
    </edge>
    <edge source="USA" target="BFA">
      <data key="d0">60666</data>
    </edge>
    <edge source="USA" target="URY">
      <data key="d0">5864367</data>
    </edge>
    <edge source="URY" target="ARG">
      <data key="d0">4107922</data>
    </edge>
    <edge source="URY" target="AUS">
      <data key="d0">11962</data>
    </edge>
    <edge source="URY" target="BOL">
      <data key="d0">229665</data>
    </edge>
    <edge source="URY" target="BRA">
      <data key="d0">35880225</data>
    </edge>
    <edge source="URY" target="CAN">
      <data key="d0">62575</data>
    </edge>
    <edge source="URY" target="CHL">
      <data key="d0">5825466</data>
    </edge>
    <edge source="URY" target="CHN">
      <data key="d0">108674</data>
    </edge>
    <edge source="URY" target="COL">
      <data key="d0">410661</data>
    </edge>
    <edge source="URY" target="CRI">
      <data key="d0">131278</data>
    </edge>
    <edge source="URY" target="ECU">
      <data key="d0">81800</data>
    </edge>
    <edge source="URY" target="SLV">
      <data key="d0">104917</data>
    </edge>
    <edge source="URY" target="EST">
      <data key="d0">10123</data>
    </edge>
    <edge source="URY" target="FIN">
      <data key="d0">51403</data>
    </edge>
    <edge source="URY" target="MEX">
      <data key="d0">1313350</data>
    </edge>
    <edge source="URY" target="PAN">
      <data key="d0">64537</data>
    </edge>
    <edge source="URY" target="PRY">
      <data key="d0">713939</data>
    </edge>
    <edge source="URY" target="PER">
      <data key="d0">661795</data>
    </edge>
    <edge source="URY" target="RUS">
      <data key="d0">57494</data>
    </edge>
    <edge source="URY" target="ESP">
      <data key="d0">531361</data>
    </edge>
    <edge source="URY" target="USA">
      <data key="d0">159472</data>
    </edge>
    <edge source="ARM" target="GEO">
      <data key="d0">2407064</data>
    </edge>
    <edge source="ARM" target="RUS">
      <data key="d0">22482</data>
    </edge>
    <edge source="ARM" target="TUR">
      <data key="d0">10491</data>
    </edge>
    <edge source="ARM" target="USA">
      <data key="d0">84016</data>
    </edge>
    <edge source="TUR" target="ALB">
      <data key="d0">10066450</data>
    </edge>
    <edge source="TUR" target="DZA">
      <data key="d0">24270527</data>
    </edge>
    <edge source="TUR" target="AZE">
      <data key="d0">143968791</data>
    </edge>
    <edge source="TUR" target="ARG">
      <data key="d0">1702029</data>
    </edge>
    <edge source="TUR" target="AUS">
      <data key="d0">4840533</data>
    </edge>
    <edge source="TUR" target="AUT">
      <data key="d0">19253572</data>
    </edge>
    <edge source="TUR" target="BEL">
      <data key="d0">24909669</data>
    </edge>
    <edge source="TUR" target="BRA">
      <data key="d0">5154288</data>
    </edge>
    <edge source="TUR" target="BGR">
      <data key="d0">70576935</data>
    </edge>
    <edge source="TUR" target="BDI">
      <data key="d0">152467</data>
    </edge>
    <edge source="TUR" target="BLR">
      <data key="d0">7440129</data>
    </edge>
    <edge source="TUR" target="CMR">
      <data key="d0">305557</data>
    </edge>
    <edge source="TUR" target="CAN">
      <data key="d0">2065629</data>
    </edge>
    <edge source="TUR" target="LKA">
      <data key="d0">94472</data>
    </edge>
    <edge source="TUR" target="CHL">
      <data key="d0">5536134</data>
    </edge>
    <edge source="TUR" target="CHN">
      <data key="d0">7106636</data>
    </edge>
    <edge source="TUR" target="COL">
      <data key="d0">1093958</data>
    </edge>
    <edge source="TUR" target="CRI">
      <data key="d0">12100</data>
    </edge>
    <edge source="TUR" target="HRV">
      <data key="d0">5699588</data>
    </edge>
    <edge source="TUR" target="CZE">
      <data key="d0">11139450</data>
    </edge>
    <edge source="TUR" target="DNK">
      <data key="d0">9388990</data>
    </edge>
    <edge source="TUR" target="ECU">
      <data key="d0">429574</data>
    </edge>
    <edge source="TUR" target="ETH">
      <data key="d0">14094278</data>
    </edge>
    <edge source="TUR" target="EST">
      <data key="d0">499290</data>
    </edge>
    <edge source="TUR" target="FIN">
      <data key="d0">3890781</data>
    </edge>
    <edge source="TUR" target="FRA">
      <data key="d0">86124985</data>
    </edge>
    <edge source="TUR" target="GEO">
      <data key="d0">94196963</data>
    </edge>
    <edge source="TUR" target="GMB">
      <data key="d0">915883</data>
    </edge>
    <edge source="TUR" target="PSE">
      <data key="d0">72933</data>
    </edge>
    <edge source="TUR" target="DEU">
      <data key="d0">91181112</data>
    </edge>
    <edge source="TUR" target="GHA">
      <data key="d0">857242</data>
    </edge>
    <edge source="TUR" target="GRC">
      <data key="d0">25694634</data>
    </edge>
    <edge source="TUR" target="GTM">
      <data key="d0">43171</data>
    </edge>
    <edge source="TUR" target="HND">
      <data key="d0">172998</data>
    </edge>
    <edge source="TUR" target="HKG">
      <data key="d0">2584691</data>
    </edge>
    <edge source="TUR" target="HUN">
      <data key="d0">7026355</data>
    </edge>
    <edge source="TUR" target="IDN">
      <data key="d0">514466</data>
    </edge>
    <edge source="TUR" target="IRL">
      <data key="d0">12333129</data>
    </edge>
    <edge source="TUR" target="ISR">
      <data key="d0">34707594</data>
    </edge>
    <edge source="TUR" target="ITA">
      <data key="d0">51162975</data>
    </edge>
    <edge source="TUR" target="CIV">
      <data key="d0">728029</data>
    </edge>
    <edge source="TUR" target="JAM">
      <data key="d0">39423</data>
    </edge>
    <edge source="TUR" target="JPN">
      <data key="d0">316862</data>
    </edge>
    <edge source="TUR" target="KAZ">
      <data key="d0">68926631</data>
    </edge>
    <edge source="TUR" target="JOR">
      <data key="d0">8893866</data>
    </edge>
    <edge source="TUR" target="KOR">
      <data key="d0">1007126</data>
    </edge>
    <edge source="TUR" target="KGZ">
      <data key="d0">12238590</data>
    </edge>
    <edge source="TUR" target="LBN">
      <data key="d0">16168765</data>
    </edge>
    <edge source="TUR" target="LVA">
      <data key="d0">1745978</data>
    </edge>
    <edge source="TUR" target="LTU">
      <data key="d0">3364181</data>
    </edge>
    <edge source="TUR" target="MDG">
      <data key="d0">49011</data>
    </edge>
    <edge source="TUR" target="MWI">
      <data key="d0">26557</data>
    </edge>
    <edge source="TUR" target="MYS">
      <data key="d0">475279</data>
    </edge>
    <edge source="TUR" target="MRT">
      <data key="d0">576469</data>
    </edge>
    <edge source="TUR" target="MUS">
      <data key="d0">458238</data>
    </edge>
    <edge source="TUR" target="MEX">
      <data key="d0">1487135</data>
    </edge>
    <edge source="TUR" target="MDA">
      <data key="d0">10761694</data>
    </edge>
    <edge source="TUR" target="MAR">
      <data key="d0">15939047</data>
    </edge>
    <edge source="TUR" target="MOZ">
      <data key="d0">421864</data>
    </edge>
    <edge source="TUR" target="OMN">
      <data key="d0">1760133</data>
    </edge>
    <edge source="TUR" target="NAM">
      <data key="d0">64429</data>
    </edge>
    <edge source="TUR" target="NLD">
      <data key="d0">44959141</data>
    </edge>
    <edge source="TUR" target="NZL">
      <data key="d0">1284816</data>
    </edge>
    <edge source="TUR" target="NER">
      <data key="d0">162105</data>
    </edge>
    <edge source="TUR" target="NOR">
      <data key="d0">3828525</data>
    </edge>
    <edge source="TUR" target="PAK">
      <data key="d0">7847992</data>
    </edge>
    <edge source="TUR" target="PAN">
      <data key="d0">90436</data>
    </edge>
    <edge source="TUR" target="PRY">
      <data key="d0">18106</data>
    </edge>
    <edge source="TUR" target="PER">
      <data key="d0">1228329</data>
    </edge>
    <edge source="TUR" target="PHL">
      <data key="d0">575157</data>
    </edge>
    <edge source="TUR" target="POL">
      <data key="d0">42485512</data>
    </edge>
    <edge source="TUR" target="PRT">
      <data key="d0">5165126</data>
    </edge>
    <edge source="TUR" target="ROU">
      <data key="d0">85986518</data>
    </edge>
    <edge source="TUR" target="RUS">
      <data key="d0">184417168</data>
    </edge>
    <edge source="TUR" target="SAU">
      <data key="d0">26346910</data>
    </edge>
    <edge source="TUR" target="SEN">
      <data key="d0">829909</data>
    </edge>
    <edge source="TUR" target="SRB">
      <data key="d0">24216538</data>
    </edge>
    <edge source="TUR" target="IND">
      <data key="d0">4252832</data>
    </edge>
    <edge source="TUR" target="SGP">
      <data key="d0">1729212</data>
    </edge>
    <edge source="TUR" target="SVK">
      <data key="d0">4322410</data>
    </edge>
    <edge source="TUR" target="VNM">
      <data key="d0">891729</data>
    </edge>
    <edge source="TUR" target="SVN">
      <data key="d0">2268613</data>
    </edge>
    <edge source="TUR" target="ZAF">
      <data key="d0">6443115</data>
    </edge>
    <edge source="TUR" target="ESP">
      <data key="d0">38929652</data>
    </edge>
    <edge source="TUR" target="SWE">
      <data key="d0">15611795</data>
    </edge>
    <edge source="TUR" target="CHE">
      <data key="d0">4919823</data>
    </edge>
    <edge source="TUR" target="THA">
      <data key="d0">2581331</data>
    </edge>
    <edge source="TUR" target="TGO">
      <data key="d0">24815</data>
    </edge>
    <edge source="TUR" target="ARE">
      <data key="d0">12208272</data>
    </edge>
    <edge source="TUR" target="TUN">
      <data key="d0">10749226</data>
    </edge>
    <edge source="TUR" target="UGA">
      <data key="d0">107845</data>
    </edge>
    <edge source="TUR" target="UKR">
      <data key="d0">63813214</data>
    </edge>
    <edge source="TUR" target="MKD">
      <data key="d0">12311911</data>
    </edge>
    <edge source="TUR" target="EGY">
      <data key="d0">25387543</data>
    </edge>
    <edge source="TUR" target="GBR">
      <data key="d0">105930683</data>
    </edge>
    <edge source="TUR" target="TZA">
      <data key="d0">745467</data>
    </edge>
    <edge source="TUR" target="USA">
      <data key="d0">19139772</data>
    </edge>
    <edge source="TUR" target="BFA">
      <data key="d0">35523</data>
    </edge>
    <edge source="TUR" target="URY">
      <data key="d0">187183</data>
    </edge>
    <edge source="AUT" target="ALB">
      <data key="d0">446987</data>
    </edge>
    <edge source="AUT" target="DZA">
      <data key="d0">1025236</data>
    </edge>
    <edge source="AUT" target="AZE">
      <data key="d0">1406654</data>
    </edge>
    <edge source="AUT" target="ARG">
      <data key="d0">1012057</data>
    </edge>
    <edge source="AUT" target="AUS">
      <data key="d0">11116665</data>
    </edge>
    <edge source="AUT" target="ARM">
      <data key="d0">165775</data>
    </edge>
    <edge source="AUT" target="BEL">
      <data key="d0">23882890</data>
    </edge>
    <edge source="AUT" target="BOL">
      <data key="d0">29595</data>
    </edge>
    <edge source="AUT" target="BRA">
      <data key="d0">3939123</data>
    </edge>
    <edge source="AUT" target="BGR">
      <data key="d0">19262871</data>
    </edge>
    <edge source="AUT" target="BLR">
      <data key="d0">2133934</data>
    </edge>
    <edge source="AUT" target="KHM">
      <data key="d0">418799</data>
    </edge>
    <edge source="AUT" target="CAN">
      <data key="d0">7078056</data>
    </edge>
    <edge source="AUT" target="LKA">
      <data key="d0">585309</data>
    </edge>
    <edge source="AUT" target="CHL">
      <data key="d0">1536070</data>
    </edge>
    <edge source="AUT" target="CHN">
      <data key="d0">111344177</data>
    </edge>
    <edge source="AUT" target="COL">
      <data key="d0">763613</data>
    </edge>
    <edge source="AUT" target="HRV">
      <data key="d0">21886249</data>
    </edge>
    <edge source="AUT" target="CZE">
      <data key="d0">75138055</data>
    </edge>
    <edge source="AUT" target="BEN">
      <data key="d0">74032</data>
    </edge>
    <edge source="AUT" target="DNK">
      <data key="d0">39965991</data>
    </edge>
    <edge source="AUT" target="SLV">
      <data key="d0">33816</data>
    </edge>
    <edge source="AUT" target="ETH">
      <data key="d0">124046</data>
    </edge>
    <edge source="AUT" target="EST">
      <data key="d0">2474275</data>
    </edge>
    <edge source="AUT" target="FIN">
      <data key="d0">10938991</data>
    </edge>
    <edge source="AUT" target="FRA">
      <data key="d0">161445274</data>
    </edge>
    <edge source="AUT" target="GEO">
      <data key="d0">646495</data>
    </edge>
    <edge source="AUT" target="DEU">
      <data key="d0">712616949</data>
    </edge>
    <edge source="AUT" target="GHA">
      <data key="d0">79192</data>
    </edge>
    <edge source="AUT" target="GRC">
      <data key="d0">7103296</data>
    </edge>
    <edge source="AUT" target="GTM">
      <data key="d0">12768</data>
    </edge>
    <edge source="AUT" target="HND">
      <data key="d0">12855</data>
    </edge>
    <edge source="AUT" target="HKG">
      <data key="d0">3249871</data>
    </edge>
    <edge source="AUT" target="HUN">
      <data key="d0">39906746</data>
    </edge>
    <edge source="AUT" target="IDN">
      <data key="d0">4932367</data>
    </edge>
    <edge source="AUT" target="IRL">
      <data key="d0">2798882</data>
    </edge>
    <edge source="AUT" target="ISR">
      <data key="d0">4294574</data>
    </edge>
    <edge source="AUT" target="ITA">
      <data key="d0">114450020</data>
    </edge>
    <edge source="AUT" target="JAM">
      <data key="d0">11516</data>
    </edge>
    <edge source="AUT" target="JPN">
      <data key="d0">11991714</data>
    </edge>
    <edge source="AUT" target="KAZ">
      <data key="d0">1492534</data>
    </edge>
    <edge source="AUT" target="JOR">
      <data key="d0">349673</data>
    </edge>
    <edge source="AUT" target="KOR">
      <data key="d0">13192678</data>
    </edge>
    <edge source="AUT" target="LBN">
      <data key="d0">1075608</data>
    </edge>
    <edge source="AUT" target="LVA">
      <data key="d0">4817259</data>
    </edge>
    <edge source="AUT" target="LTU">
      <data key="d0">4389539</data>
    </edge>
    <edge source="AUT" target="MYS">
      <data key="d0">2052462</data>
    </edge>
    <edge source="AUT" target="MUS">
      <data key="d0">29542</data>
    </edge>
    <edge source="AUT" target="MEX">
      <data key="d0">2718255</data>
    </edge>
    <edge source="AUT" target="MDA">
      <data key="d0">225115</data>
    </edge>
    <edge source="AUT" target="MAR">
      <data key="d0">469009</data>
    </edge>
    <edge source="AUT" target="OMN">
      <data key="d0">817694</data>
    </edge>
    <edge source="AUT" target="NLD">
      <data key="d0">43752989</data>
    </edge>
    <edge source="AUT" target="NZL">
      <data key="d0">4121952</data>
    </edge>
    <edge source="AUT" target="NOR">
      <data key="d0">9490659</data>
    </edge>
    <edge source="AUT" target="PAK">
      <data key="d0">196304</data>
    </edge>
    <edge source="AUT" target="PAN">
      <data key="d0">445407</data>
    </edge>
    <edge source="AUT" target="PRY">
      <data key="d0">40767</data>
    </edge>
    <edge source="AUT" target="PER">
      <data key="d0">174035</data>
    </edge>
    <edge source="AUT" target="PHL">
      <data key="d0">1473149</data>
    </edge>
    <edge source="AUT" target="POL">
      <data key="d0">64020490</data>
    </edge>
    <edge source="AUT" target="PRT">
      <data key="d0">2339525</data>
    </edge>
    <edge source="AUT" target="ROU">
      <data key="d0">20094863</data>
    </edge>
    <edge source="AUT" target="RUS">
      <data key="d0">27419888</data>
    </edge>
    <edge source="AUT" target="SAU">
      <data key="d0">2707410</data>
    </edge>
    <edge source="AUT" target="SRB">
      <data key="d0">15922229</data>
    </edge>
    <edge source="AUT" target="IND">
      <data key="d0">9330213</data>
    </edge>
    <edge source="AUT" target="SGP">
      <data key="d0">4221790</data>
    </edge>
    <edge source="AUT" target="SVK">
      <data key="d0">40973326</data>
    </edge>
    <edge source="AUT" target="VNM">
      <data key="d0">464875</data>
    </edge>
    <edge source="AUT" target="SVN">
      <data key="d0">42066604</data>
    </edge>
    <edge source="AUT" target="ZAF">
      <data key="d0">7776011</data>
    </edge>
    <edge source="AUT" target="ESP">
      <data key="d0">40887825</data>
    </edge>
    <edge source="AUT" target="SWE">
      <data key="d0">32926467</data>
    </edge>
    <edge source="AUT" target="CHE">
      <data key="d0">128856067</data>
    </edge>
    <edge source="AUT" target="THA">
      <data key="d0">3396332</data>
    </edge>
    <edge source="AUT" target="TGO">
      <data key="d0">29226</data>
    </edge>
    <edge source="AUT" target="ARE">
      <data key="d0">5909438</data>
    </edge>
    <edge source="AUT" target="TUN">
      <data key="d0">4474034</data>
    </edge>
    <edge source="AUT" target="TUR">
      <data key="d0">12879760</data>
    </edge>
    <edge source="AUT" target="UGA">
      <data key="d0">32167</data>
    </edge>
    <edge source="AUT" target="UKR">
      <data key="d0">19602856</data>
    </edge>
    <edge source="AUT" target="MKD">
      <data key="d0">5385550</data>
    </edge>
    <edge source="AUT" target="EGY">
      <data key="d0">1079257</data>
    </edge>
    <edge source="AUT" target="GBR">
      <data key="d0">45980444</data>
    </edge>
    <edge source="AUT" target="TZA">
      <data key="d0">10458</data>
    </edge>
    <edge source="AUT" target="USA">
      <data key="d0">36904908</data>
    </edge>
    <edge source="AUT" target="BFA">
      <data key="d0">66841</data>
    </edge>
    <edge source="AUT" target="URY">
      <data key="d0">226823</data>
    </edge>
    <edge source="LKA" target="KHM">
      <data key="d0">59003</data>
    </edge>
    <edge source="LKA" target="CHN">
      <data key="d0">48973</data>
    </edge>
    <edge source="LKA" target="DNK">
      <data key="d0">32308</data>
    </edge>
    <edge source="LKA" target="FRA">
      <data key="d0">12225</data>
    </edge>
    <edge source="LKA" target="HKG">
      <data key="d0">162695</data>
    </edge>
    <edge source="LKA" target="IDN">
      <data key="d0">47225</data>
    </edge>
    <edge source="LKA" target="KOR">
      <data key="d0">12642</data>
    </edge>
    <edge source="LKA" target="PAK">
      <data key="d0">10861</data>
    </edge>
    <edge source="LKA" target="RUS">
      <data key="d0">12172</data>
    </edge>
    <edge source="LKA" target="SAU">
      <data key="d0">13609</data>
    </edge>
    <edge source="LKA" target="IND">
      <data key="d0">261902</data>
    </edge>
    <edge source="LKA" target="VNM">
      <data key="d0">19824</data>
    </edge>
    <edge source="LKA" target="THA">
      <data key="d0">25288</data>
    </edge>
    <edge source="LKA" target="ARE">
      <data key="d0">29062</data>
    </edge>
    <edge source="CHN" target="ALB">
      <data key="d0">4161112</data>
    </edge>
    <edge source="CHN" target="DZA">
      <data key="d0">40222007</data>
    </edge>
    <edge source="CHN" target="AZE">
      <data key="d0">4375617</data>
    </edge>
    <edge source="CHN" target="ARG">
      <data key="d0">39535633</data>
    </edge>
    <edge source="CHN" target="AUS">
      <data key="d0">228179512</data>
    </edge>
    <edge source="CHN" target="AUT">
      <data key="d0">4341280</data>
    </edge>
    <edge source="CHN" target="ARM">
      <data key="d0">1116319</data>
    </edge>
    <edge source="CHN" target="BEL">
      <data key="d0">62945945</data>
    </edge>
    <edge source="CHN" target="BOL">
      <data key="d0">2340635</data>
    </edge>
    <edge source="CHN" target="BWA">
      <data key="d0">1983125</data>
    </edge>
    <edge source="CHN" target="BRA">
      <data key="d0">174819266</data>
    </edge>
    <edge source="CHN" target="BGR">
      <data key="d0">6415442</data>
    </edge>
    <edge source="CHN" target="BDI">
      <data key="d0">1773718</data>
    </edge>
    <edge source="CHN" target="BLR">
      <data key="d0">7903433</data>
    </edge>
    <edge source="CHN" target="KHM">
      <data key="d0">13873212</data>
    </edge>
    <edge source="CHN" target="CMR">
      <data key="d0">10267321</data>
    </edge>
    <edge source="CHN" target="CAN">
      <data key="d0">124816792</data>
    </edge>
    <edge source="CHN" target="CAF">
      <data key="d0">72452</data>
    </edge>
    <edge source="CHN" target="LKA">
      <data key="d0">39091191</data>
    </edge>
    <edge source="CHN" target="CHL">
      <data key="d0">84024831</data>
    </edge>
    <edge source="CHN" target="COL">
      <data key="d0">47406004</data>
    </edge>
    <edge source="CHN" target="CRI">
      <data key="d0">8376466</data>
    </edge>
    <edge source="CHN" target="HRV">
      <data key="d0">6708859</data>
    </edge>
    <edge source="CHN" target="CZE">
      <data key="d0">14358873</data>
    </edge>
    <edge source="CHN" target="BEN">
      <data key="d0">8418111</data>
    </edge>
    <edge source="CHN" target="DNK">
      <data key="d0">10134517</data>
    </edge>
    <edge source="CHN" target="ECU">
      <data key="d0">25393782</data>
    </edge>
    <edge source="CHN" target="SLV">
      <data key="d0">5059802</data>
    </edge>
    <edge source="CHN" target="ETH">
      <data key="d0">5428692</data>
    </edge>
    <edge source="CHN" target="EST">
      <data key="d0">7492545</data>
    </edge>
    <edge source="CHN" target="FIN">
      <data key="d0">33517551</data>
    </edge>
    <edge source="CHN" target="FRA">
      <data key="d0">61991750</data>
    </edge>
    <edge source="CHN" target="GEO">
      <data key="d0">5819365</data>
    </edge>
    <edge source="CHN" target="GMB">
      <data key="d0">808586</data>
    </edge>
    <edge source="CHN" target="PSE">
      <data key="d0">426237</data>
    </edge>
    <edge source="CHN" target="DEU">
      <data key="d0">161264798</data>
    </edge>
    <edge source="CHN" target="GHA">
      <data key="d0">46945458</data>
    </edge>
    <edge source="CHN" target="GRC">
      <data key="d0">15862779</data>
    </edge>
    <edge source="CHN" target="GTM">
      <data key="d0">15856467</data>
    </edge>
    <edge source="CHN" target="HND">
      <data key="d0">9673340</data>
    </edge>
    <edge source="CHN" target="HKG">
      <data key="d0">954787914</data>
    </edge>
    <edge source="CHN" target="HUN">
      <data key="d0">11015736</data>
    </edge>
    <edge source="CHN" target="IDN">
      <data key="d0">312085544</data>
    </edge>
    <edge source="CHN" target="IRL">
      <data key="d0">15405394</data>
    </edge>
    <edge source="CHN" target="ISR">
      <data key="d0">41453401</data>
    </edge>
    <edge source="CHN" target="ITA">
      <data key="d0">94761263</data>
    </edge>
    <edge source="CHN" target="CIV">
      <data key="d0">6790257</data>
    </edge>
    <edge source="CHN" target="JAM">
      <data key="d0">6770838</data>
    </edge>
    <edge source="CHN" target="JPN">
      <data key="d0">631515787</data>
    </edge>
    <edge source="CHN" target="KAZ">
      <data key="d0">104005519</data>
    </edge>
    <edge source="CHN" target="JOR">
      <data key="d0">45471521</data>
    </edge>
    <edge source="CHN" target="KOR">
      <data key="d0">331227305</data>
    </edge>
    <edge source="CHN" target="KGZ">
      <data key="d0">44912292</data>
    </edge>
    <edge source="CHN" target="LBN">
      <data key="d0">19920441</data>
    </edge>
    <edge source="CHN" target="LVA">
      <data key="d0">10808761</data>
    </edge>
    <edge source="CHN" target="LTU">
      <data key="d0">11261187</data>
    </edge>
    <edge source="CHN" target="MDG">
      <data key="d0">3459459</data>
    </edge>
    <edge source="CHN" target="MWI">
      <data key="d0">2636761</data>
    </edge>
    <edge source="CHN" target="MYS">
      <data key="d0">278684003</data>
    </edge>
    <edge source="CHN" target="MRT">
      <data key="d0">3399138</data>
    </edge>
    <edge source="CHN" target="MUS">
      <data key="d0">6166195</data>
    </edge>
    <edge source="CHN" target="MEX">
      <data key="d0">186252098</data>
    </edge>
    <edge source="CHN" target="MDA">
      <data key="d0">695587</data>
    </edge>
    <edge source="CHN" target="MAR">
      <data key="d0">20547819</data>
    </edge>
    <edge source="CHN" target="MOZ">
      <data key="d0">7133276</data>
    </edge>
    <edge source="CHN" target="OMN">
      <data key="d0">13065682</data>
    </edge>
    <edge source="CHN" target="NAM">
      <data key="d0">1507098</data>
    </edge>
    <edge source="CHN" target="NLD">
      <data key="d0">108480686</data>
    </edge>
    <edge source="CHN" target="NZL">
      <data key="d0">40400341</data>
    </edge>
    <edge source="CHN" target="NIC">
      <data key="d0">2614462</data>
    </edge>
    <edge source="CHN" target="NER">
      <data key="d0">649983</data>
    </edge>
    <edge source="CHN" target="NOR">
      <data key="d0">7000455</data>
    </edge>
    <edge source="CHN" target="PAK">
      <data key="d0">74553837</data>
    </edge>
    <edge source="CHN" target="PAN">
      <data key="d0">29457628</data>
    </edge>
    <edge source="CHN" target="PRY">
      <data key="d0">4451552</data>
    </edge>
    <edge source="CHN" target="PER">
      <data key="d0">36020980</data>
    </edge>
    <edge source="CHN" target="PHL">
      <data key="d0">219148098</data>
    </edge>
    <edge source="CHN" target="POL">
      <data key="d0">73775505</data>
    </edge>
    <edge source="CHN" target="PRT">
      <data key="d0">13752242</data>
    </edge>
    <edge source="CHN" target="ROU">
      <data key="d0">20960013</data>
    </edge>
    <edge source="CHN" target="RUS">
      <data key="d0">395314543</data>
    </edge>
    <edge source="CHN" target="SAU">
      <data key="d0">129486514</data>
    </edge>
    <edge source="CHN" target="SEN">
      <data key="d0">5894364</data>
    </edge>
    <edge source="CHN" target="SRB">
      <data key="d0">3992443</data>
    </edge>
    <edge source="CHN" target="IND">
      <data key="d0">370883284</data>
    </edge>
    <edge source="CHN" target="SGP">
      <data key="d0">181117443</data>
    </edge>
    <edge source="CHN" target="SVK">
      <data key="d0">6413953</data>
    </edge>
    <edge source="CHN" target="VNM">
      <data key="d0">335846496</data>
    </edge>
    <edge source="CHN" target="SVN">
      <data key="d0">10357973</data>
    </edge>
    <edge source="CHN" target="ZAF">
      <data key="d0">94514846</data>
    </edge>
    <edge source="CHN" target="ZWE">
      <data key="d0">5783582</data>
    </edge>
    <edge source="CHN" target="ESP">
      <data key="d0">80702039</data>
    </edge>
    <edge source="CHN" target="SWE">
      <data key="d0">11752841</data>
    </edge>
    <edge source="CHN" target="CHE">
      <data key="d0">4514744</data>
    </edge>
    <edge source="CHN" target="THA">
      <data key="d0">241208696</data>
    </edge>
    <edge source="CHN" target="TGO">
      <data key="d0">11652927</data>
    </edge>
    <edge source="CHN" target="ARE">
      <data key="d0">137428388</data>
    </edge>
    <edge source="CHN" target="TUN">
      <data key="d0">12273749</data>
    </edge>
    <edge source="CHN" target="TUR">
      <data key="d0">161410045</data>
    </edge>
    <edge source="CHN" target="UGA">
      <data key="d0">1397486</data>
    </edge>
    <edge source="CHN" target="UKR">
      <data key="d0">110499574</data>
    </edge>
    <edge source="CHN" target="MKD">
      <data key="d0">283693</data>
    </edge>
    <edge source="CHN" target="EGY">
      <data key="d0">102354795</data>
    </edge>
    <edge source="CHN" target="GBR">
      <data key="d0">160982830</data>
    </edge>
    <edge source="CHN" target="TZA">
      <data key="d0">13387770</data>
    </edge>
    <edge source="CHN" target="USA">
      <data key="d0">1075949696</data>
    </edge>
    <edge source="CHN" target="BFA">
      <data key="d0">125481</data>
    </edge>
    <edge source="CHN" target="URY">
      <data key="d0">10830803</data>
    </edge>
    <edge source="CZE" target="ALB">
      <data key="d0">639684</data>
    </edge>
    <edge source="CZE" target="DZA">
      <data key="d0">2598434</data>
    </edge>
    <edge source="CZE" target="AZE">
      <data key="d0">1632114</data>
    </edge>
    <edge source="CZE" target="ARG">
      <data key="d0">353110</data>
    </edge>
    <edge source="CZE" target="AUS">
      <data key="d0">5706486</data>
    </edge>
    <edge source="CZE" target="AUT">
      <data key="d0">59418008</data>
    </edge>
    <edge source="CZE" target="ARM">
      <data key="d0">388330</data>
    </edge>
    <edge source="CZE" target="BEL">
      <data key="d0">29578191</data>
    </edge>
    <edge source="CZE" target="BOL">
      <data key="d0">765668</data>
    </edge>
    <edge source="CZE" target="BRA">
      <data key="d0">9327144</data>
    </edge>
    <edge source="CZE" target="BGR">
      <data key="d0">13745798</data>
    </edge>
    <edge source="CZE" target="BLR">
      <data key="d0">13766558</data>
    </edge>
    <edge source="CZE" target="CAN">
      <data key="d0">9642904</data>
    </edge>
    <edge source="CZE" target="LKA">
      <data key="d0">1168177</data>
    </edge>
    <edge source="CZE" target="CHL">
      <data key="d0">5211175</data>
    </edge>
    <edge source="CZE" target="CHN">
      <data key="d0">12539474</data>
    </edge>
    <edge source="CZE" target="COL">
      <data key="d0">3859396</data>
    </edge>
    <edge source="CZE" target="CRI">
      <data key="d0">1412086</data>
    </edge>
    <edge source="CZE" target="HRV">
      <data key="d0">5853308</data>
    </edge>
    <edge source="CZE" target="DNK">
      <data key="d0">9692277</data>
    </edge>
    <edge source="CZE" target="ECU">
      <data key="d0">873940</data>
    </edge>
    <edge source="CZE" target="SLV">
      <data key="d0">281749</data>
    </edge>
    <edge source="CZE" target="ETH">
      <data key="d0">21077</data>
    </edge>
    <edge source="CZE" target="EST">
      <data key="d0">8073111</data>
    </edge>
    <edge source="CZE" target="FIN">
      <data key="d0">3905253</data>
    </edge>
    <edge source="CZE" target="FRA">
      <data key="d0">50924076</data>
    </edge>
    <edge source="CZE" target="GEO">
      <data key="d0">3275086</data>
    </edge>
    <edge source="CZE" target="DEU">
      <data key="d0">332525534</data>
    </edge>
    <edge source="CZE" target="GHA">
      <data key="d0">62275</data>
    </edge>
    <edge source="CZE" target="GRC">
      <data key="d0">3355552</data>
    </edge>
    <edge source="CZE" target="GTM">
      <data key="d0">927982</data>
    </edge>
    <edge source="CZE" target="HND">
      <data key="d0">1246124</data>
    </edge>
    <edge source="CZE" target="HKG">
      <data key="d0">767500</data>
    </edge>
    <edge source="CZE" target="HUN">
      <data key="d0">45325982</data>
    </edge>
    <edge source="CZE" target="IDN">
      <data key="d0">6313930</data>
    </edge>
    <edge source="CZE" target="IRL">
      <data key="d0">1278400</data>
    </edge>
    <edge source="CZE" target="ISR">
      <data key="d0">3207592</data>
    </edge>
    <edge source="CZE" target="ITA">
      <data key="d0">45348753</data>
    </edge>
    <edge source="CZE" target="JPN">
      <data key="d0">4390965</data>
    </edge>
    <edge source="CZE" target="KAZ">
      <data key="d0">2835390</data>
    </edge>
    <edge source="CZE" target="JOR">
      <data key="d0">276808</data>
    </edge>
    <edge source="CZE" target="KOR">
      <data key="d0">12574254</data>
    </edge>
    <edge source="CZE" target="KGZ">
      <data key="d0">658631</data>
    </edge>
    <edge source="CZE" target="LBN">
      <data key="d0">283587</data>
    </edge>
    <edge source="CZE" target="LVA">
      <data key="d0">5742643</data>
    </edge>
    <edge source="CZE" target="LTU">
      <data key="d0">13913630</data>
    </edge>
    <edge source="CZE" target="MYS">
      <data key="d0">3915717</data>
    </edge>
    <edge source="CZE" target="MEX">
      <data key="d0">3104590</data>
    </edge>
    <edge source="CZE" target="MDA">
      <data key="d0">2762178</data>
    </edge>
    <edge source="CZE" target="MAR">
      <data key="d0">7672769</data>
    </edge>
    <edge source="CZE" target="OMN">
      <data key="d0">497544</data>
    </edge>
    <edge source="CZE" target="NLD">
      <data key="d0">41290238</data>
    </edge>
    <edge source="CZE" target="NZL">
      <data key="d0">517943</data>
    </edge>
    <edge source="CZE" target="NIC">
      <data key="d0">18543</data>
    </edge>
    <edge source="CZE" target="NOR">
      <data key="d0">5731720</data>
    </edge>
    <edge source="CZE" target="PAK">
      <data key="d0">185677</data>
    </edge>
    <edge source="CZE" target="PAN">
      <data key="d0">267451</data>
    </edge>
    <edge source="CZE" target="PRY">
      <data key="d0">616253</data>
    </edge>
    <edge source="CZE" target="PER">
      <data key="d0">1568481</data>
    </edge>
    <edge source="CZE" target="PHL">
      <data key="d0">2722612</data>
    </edge>
    <edge source="CZE" target="POL">
      <data key="d0">121702989</data>
    </edge>
    <edge source="CZE" target="PRT">
      <data key="d0">3715294</data>
    </edge>
    <edge source="CZE" target="ROU">
      <data key="d0">27632624</data>
    </edge>
    <edge source="CZE" target="RUS">
      <data key="d0">138965567</data>
    </edge>
    <edge source="CZE" target="SAU">
      <data key="d0">2103773</data>
    </edge>
    <edge source="CZE" target="SRB">
      <data key="d0">9157483</data>
    </edge>
    <edge source="CZE" target="IND">
      <data key="d0">975528</data>
    </edge>
    <edge source="CZE" target="SGP">
      <data key="d0">1357596</data>
    </edge>
    <edge source="CZE" target="SVK">
      <data key="d0">157898674</data>
    </edge>
    <edge source="CZE" target="VNM">
      <data key="d0">1032511</data>
    </edge>
    <edge source="CZE" target="SVN">
      <data key="d0">7928481</data>
    </edge>
    <edge source="CZE" target="ZAF">
      <data key="d0">10258985</data>
    </edge>
    <edge source="CZE" target="ZWE">
      <data key="d0">23658</data>
    </edge>
    <edge source="CZE" target="ESP">
      <data key="d0">19524866</data>
    </edge>
    <edge source="CZE" target="SWE">
      <data key="d0">16619522</data>
    </edge>
    <edge source="CZE" target="CHE">
      <data key="d0">11937620</data>
    </edge>
    <edge source="CZE" target="THA">
      <data key="d0">19223081</data>
    </edge>
    <edge source="CZE" target="ARE">
      <data key="d0">3544126</data>
    </edge>
    <edge source="CZE" target="TUN">
      <data key="d0">2461466</data>
    </edge>
    <edge source="CZE" target="TUR">
      <data key="d0">12052923</data>
    </edge>
    <edge source="CZE" target="UGA">
      <data key="d0">40483</data>
    </edge>
    <edge source="CZE" target="UKR">
      <data key="d0">51672089</data>
    </edge>
    <edge source="CZE" target="MKD">
      <data key="d0">2627857</data>
    </edge>
    <edge source="CZE" target="EGY">
      <data key="d0">3262554</data>
    </edge>
    <edge source="CZE" target="GBR">
      <data key="d0">29428458</data>
    </edge>
    <edge source="CZE" target="TZA">
      <data key="d0">83726</data>
    </edge>
    <edge source="CZE" target="USA">
      <data key="d0">40191934</data>
    </edge>
    <edge source="CZE" target="URY">
      <data key="d0">41393</data>
    </edge>
    <edge source="DNK" target="DZA">
      <data key="d0">25390</data>
    </edge>
    <edge source="DNK" target="AZE">
      <data key="d0">25711</data>
    </edge>
    <edge source="DNK" target="ARG">
      <data key="d0">2205272</data>
    </edge>
    <edge source="DNK" target="AUS">
      <data key="d0">2040561</data>
    </edge>
    <edge source="DNK" target="AUT">
      <data key="d0">12639569</data>
    </edge>
    <edge source="DNK" target="BEL">
      <data key="d0">20353285</data>
    </edge>
    <edge source="DNK" target="BRA">
      <data key="d0">10063622</data>
    </edge>
    <edge source="DNK" target="BGR">
      <data key="d0">382621</data>
    </edge>
    <edge source="DNK" target="BLR">
      <data key="d0">346214</data>
    </edge>
    <edge source="DNK" target="CAN">
      <data key="d0">1671593</data>
    </edge>
    <edge source="DNK" target="LKA">
      <data key="d0">40941</data>
    </edge>
    <edge source="DNK" target="CHL">
      <data key="d0">339848</data>
    </edge>
    <edge source="DNK" target="CHN">
      <data key="d0">10530035</data>
    </edge>
    <edge source="DNK" target="COL">
      <data key="d0">61823</data>
    </edge>
    <edge source="DNK" target="CRI">
      <data key="d0">63393</data>
    </edge>
    <edge source="DNK" target="HRV">
      <data key="d0">1544414</data>
    </edge>
    <edge source="DNK" target="CZE">
      <data key="d0">9894116</data>
    </edge>
    <edge source="DNK" target="ECU">
      <data key="d0">57928</data>
    </edge>
    <edge source="DNK" target="EST">
      <data key="d0">4153843</data>
    </edge>
    <edge source="DNK" target="FIN">
      <data key="d0">21708655</data>
    </edge>
    <edge source="DNK" target="FRA">
      <data key="d0">37032785</data>
    </edge>
    <edge source="DNK" target="DEU">
      <data key="d0">135350310</data>
    </edge>
    <edge source="DNK" target="GHA">
      <data key="d0">38754</data>
    </edge>
    <edge source="DNK" target="GRC">
      <data key="d0">367121</data>
    </edge>
    <edge source="DNK" target="HND">
      <data key="d0">14103</data>
    </edge>
    <edge source="DNK" target="HKG">
      <data key="d0">612352</data>
    </edge>
    <edge source="DNK" target="HUN">
      <data key="d0">40009275</data>
    </edge>
    <edge source="DNK" target="IDN">
      <data key="d0">67356</data>
    </edge>
    <edge source="DNK" target="IRL">
      <data key="d0">3583611</data>
    </edge>
    <edge source="DNK" target="ISR">
      <data key="d0">486423</data>
    </edge>
    <edge source="DNK" target="ITA">
      <data key="d0">19023763</data>
    </edge>
    <edge source="DNK" target="CIV">
      <data key="d0">149170</data>
    </edge>
    <edge source="DNK" target="JPN">
      <data key="d0">595228</data>
    </edge>
    <edge source="DNK" target="KAZ">
      <data key="d0">41750</data>
    </edge>
    <edge source="DNK" target="JOR">
      <data key="d0">54843</data>
    </edge>
    <edge source="DNK" target="KOR">
      <data key="d0">425707</data>
    </edge>
    <edge source="DNK" target="LBN">
      <data key="d0">40449</data>
    </edge>
    <edge source="DNK" target="LVA">
      <data key="d0">2626469</data>
    </edge>
    <edge source="DNK" target="LTU">
      <data key="d0">6786986</data>
    </edge>
    <edge source="DNK" target="MYS">
      <data key="d0">1598178</data>
    </edge>
    <edge source="DNK" target="MEX">
      <data key="d0">3905949</data>
    </edge>
    <edge source="DNK" target="MDA">
      <data key="d0">258292</data>
    </edge>
    <edge source="DNK" target="MAR">
      <data key="d0">38080</data>
    </edge>
    <edge source="DNK" target="OMN">
      <data key="d0">11948</data>
    </edge>
    <edge source="DNK" target="NAM">
      <data key="d0">43410</data>
    </edge>
    <edge source="DNK" target="NLD">
      <data key="d0">72995981</data>
    </edge>
    <edge source="DNK" target="NZL">
      <data key="d0">194279</data>
    </edge>
    <edge source="DNK" target="NOR">
      <data key="d0">75421311</data>
    </edge>
    <edge source="DNK" target="PAK">
      <data key="d0">18426</data>
    </edge>
    <edge source="DNK" target="PER">
      <data key="d0">10599</data>
    </edge>
    <edge source="DNK" target="PHL">
      <data key="d0">301246</data>
    </edge>
    <edge source="DNK" target="POL">
      <data key="d0">53534832</data>
    </edge>
    <edge source="DNK" target="PRT">
      <data key="d0">987783</data>
    </edge>
    <edge source="DNK" target="ROU">
      <data key="d0">3453494</data>
    </edge>
    <edge source="DNK" target="RUS">
      <data key="d0">4168694</data>
    </edge>
    <edge source="DNK" target="SAU">
      <data key="d0">641980</data>
    </edge>
    <edge source="DNK" target="SRB">
      <data key="d0">2716428</data>
    </edge>
    <edge source="DNK" target="IND">
      <data key="d0">5325599</data>
    </edge>
    <edge source="DNK" target="SGP">
      <data key="d0">414061</data>
    </edge>
    <edge source="DNK" target="SVK">
      <data key="d0">15021359</data>
    </edge>
    <edge source="DNK" target="VNM">
      <data key="d0">248671</data>
    </edge>
    <edge source="DNK" target="SVN">
      <data key="d0">1480412</data>
    </edge>
    <edge source="DNK" target="ZAF">
      <data key="d0">1234538</data>
    </edge>
    <edge source="DNK" target="ZWE">
      <data key="d0">28137</data>
    </edge>
    <edge source="DNK" target="ESP">
      <data key="d0">16317524</data>
    </edge>
    <edge source="DNK" target="SWE">
      <data key="d0">120977869</data>
    </edge>
    <edge source="DNK" target="CHE">
      <data key="d0">11557253</data>
    </edge>
    <edge source="DNK" target="THA">
      <data key="d0">2485354</data>
    </edge>
    <edge source="DNK" target="ARE">
      <data key="d0">1200663</data>
    </edge>
    <edge source="DNK" target="TUN">
      <data key="d0">15079</data>
    </edge>
    <edge source="DNK" target="TUR">
      <data key="d0">6808647</data>
    </edge>
    <edge source="DNK" target="UKR">
      <data key="d0">2106605</data>
    </edge>
    <edge source="DNK" target="MKD">
      <data key="d0">346971</data>
    </edge>
    <edge source="DNK" target="EGY">
      <data key="d0">1986777</data>
    </edge>
    <edge source="DNK" target="GBR">
      <data key="d0">55253514</data>
    </edge>
    <edge source="DNK" target="TZA">
      <data key="d0">35642</data>
    </edge>
    <edge source="DNK" target="USA">
      <data key="d0">29695126</data>
    </edge>
    <edge source="GHA" target="BEL">
      <data key="d0">30680</data>
    </edge>
    <edge source="GHA" target="CMR">
      <data key="d0">1113106</data>
    </edge>
    <edge source="GHA" target="BEN">
      <data key="d0">477206</data>
    </edge>
    <edge source="GHA" target="DEU">
      <data key="d0">96733</data>
    </edge>
    <edge source="GHA" target="CIV">
      <data key="d0">300335</data>
    </edge>
    <edge source="GHA" target="MYS">
      <data key="d0">42229</data>
    </edge>
    <edge source="GHA" target="MRT">
      <data key="d0">13431</data>
    </edge>
    <edge source="GHA" target="NER">
      <data key="d0">32453</data>
    </edge>
    <edge source="GHA" target="SEN">
      <data key="d0">65288</data>
    </edge>
    <edge source="GHA" target="ZWE">
      <data key="d0">18572</data>
    </edge>
    <edge source="GHA" target="TGO">
      <data key="d0">125027</data>
    </edge>
    <edge source="GHA" target="ARE">
      <data key="d0">13268</data>
    </edge>
    <edge source="GHA" target="UGA">
      <data key="d0">131514</data>
    </edge>
    <edge source="GHA" target="GBR">
      <data key="d0">44525</data>
    </edge>
    <edge source="GHA" target="USA">
      <data key="d0">10628</data>
    </edge>
    <edge source="GHA" target="BFA">
      <data key="d0">11491313</data>
    </edge>
    <edge source="IDN" target="DZA">
      <data key="d0">346440</data>
    </edge>
    <edge source="IDN" target="ARG">
      <data key="d0">932725</data>
    </edge>
    <edge source="IDN" target="AUS">
      <data key="d0">40703871</data>
    </edge>
    <edge source="IDN" target="AUT">
      <data key="d0">420878</data>
    </edge>
    <edge source="IDN" target="ARM">
      <data key="d0">339141</data>
    </edge>
    <edge source="IDN" target="BEL">
      <data key="d0">9845606</data>
    </edge>
    <edge source="IDN" target="BRA">
      <data key="d0">1363516</data>
    </edge>
    <edge source="IDN" target="BGR">
      <data key="d0">83918</data>
    </edge>
    <edge source="IDN" target="BDI">
      <data key="d0">45439</data>
    </edge>
    <edge source="IDN" target="KHM">
      <data key="d0">457105</data>
    </edge>
    <edge source="IDN" target="CMR">
      <data key="d0">175357</data>
    </edge>
    <edge source="IDN" target="CAN">
      <data key="d0">2597411</data>
    </edge>
    <edge source="IDN" target="LKA">
      <data key="d0">10399789</data>
    </edge>
    <edge source="IDN" target="CHL">
      <data key="d0">1855203</data>
    </edge>
    <edge source="IDN" target="CHN">
      <data key="d0">22647706</data>
    </edge>
    <edge source="IDN" target="COL">
      <data key="d0">37848</data>
    </edge>
    <edge source="IDN" target="CRI">
      <data key="d0">46576</data>
    </edge>
    <edge source="IDN" target="HRV">
      <data key="d0">462082</data>
    </edge>
    <edge source="IDN" target="CZE">
      <data key="d0">60039</data>
    </edge>
    <edge source="IDN" target="DNK">
      <data key="d0">307365</data>
    </edge>
    <edge source="IDN" target="ECU">
      <data key="d0">76957</data>
    </edge>
    <edge source="IDN" target="EST">
      <data key="d0">147979</data>
    </edge>
    <edge source="IDN" target="FIN">
      <data key="d0">538773</data>
    </edge>
    <edge source="IDN" target="FRA">
      <data key="d0">1407995</data>
    </edge>
    <edge source="IDN" target="DEU">
      <data key="d0">4266649</data>
    </edge>
    <edge source="IDN" target="GHA">
      <data key="d0">527597</data>
    </edge>
    <edge source="IDN" target="GRC">
      <data key="d0">117413</data>
    </edge>
    <edge source="IDN" target="GTM">
      <data key="d0">858978</data>
    </edge>
    <edge source="IDN" target="HND">
      <data key="d0">118315</data>
    </edge>
    <edge source="IDN" target="HKG">
      <data key="d0">13822188</data>
    </edge>
    <edge source="IDN" target="HUN">
      <data key="d0">108283</data>
    </edge>
    <edge source="IDN" target="IRL">
      <data key="d0">802182</data>
    </edge>
    <edge source="IDN" target="ISR">
      <data key="d0">1217254</data>
    </edge>
    <edge source="IDN" target="ITA">
      <data key="d0">4658550</data>
    </edge>
    <edge source="IDN" target="CIV">
      <data key="d0">2595768</data>
    </edge>
    <edge source="IDN" target="JAM">
      <data key="d0">40290</data>
    </edge>
    <edge source="IDN" target="JPN">
      <data key="d0">156776582</data>
    </edge>
    <edge source="IDN" target="JOR">
      <data key="d0">165444</data>
    </edge>
    <edge source="IDN" target="KOR">
      <data key="d0">42378403</data>
    </edge>
    <edge source="IDN" target="LBN">
      <data key="d0">322028</data>
    </edge>
    <edge source="IDN" target="LVA">
      <data key="d0">1068807</data>
    </edge>
    <edge source="IDN" target="LTU">
      <data key="d0">50988</data>
    </edge>
    <edge source="IDN" target="MYS">
      <data key="d0">44210065</data>
    </edge>
    <edge source="IDN" target="MUS">
      <data key="d0">171674</data>
    </edge>
    <edge source="IDN" target="MEX">
      <data key="d0">2730741</data>
    </edge>
    <edge source="IDN" target="MAR">
      <data key="d0">1454488</data>
    </edge>
    <edge source="IDN" target="MOZ">
      <data key="d0">578991</data>
    </edge>
    <edge source="IDN" target="OMN">
      <data key="d0">169737</data>
    </edge>
    <edge source="IDN" target="NLD">
      <data key="d0">6419662</data>
    </edge>
    <edge source="IDN" target="NZL">
      <data key="d0">5347654</data>
    </edge>
    <edge source="IDN" target="NOR">
      <data key="d0">3975642</data>
    </edge>
    <edge source="IDN" target="PAK">
      <data key="d0">6453247</data>
    </edge>
    <edge source="IDN" target="PAN">
      <data key="d0">60676</data>
    </edge>
    <edge source="IDN" target="PRY">
      <data key="d0">137211</data>
    </edge>
    <edge source="IDN" target="PER">
      <data key="d0">203914</data>
    </edge>
    <edge source="IDN" target="PHL">
      <data key="d0">69359912</data>
    </edge>
    <edge source="IDN" target="POL">
      <data key="d0">828622</data>
    </edge>
    <edge source="IDN" target="PRT">
      <data key="d0">632893</data>
    </edge>
    <edge source="IDN" target="RUS">
      <data key="d0">5584269</data>
    </edge>
    <edge source="IDN" target="SAU">
      <data key="d0">19424031</data>
    </edge>
    <edge source="IDN" target="SEN">
      <data key="d0">25838</data>
    </edge>
    <edge source="IDN" target="IND">
      <data key="d0">12870901</data>
    </edge>
    <edge source="IDN" target="SGP">
      <data key="d0">26990606</data>
    </edge>
    <edge source="IDN" target="SVK">
      <data key="d0">22023</data>
    </edge>
    <edge source="IDN" target="VNM">
      <data key="d0">45742551</data>
    </edge>
    <edge source="IDN" target="ZAF">
      <data key="d0">5193431</data>
    </edge>
    <edge source="IDN" target="ZWE">
      <data key="d0">278069</data>
    </edge>
    <edge source="IDN" target="ESP">
      <data key="d0">6564011</data>
    </edge>
    <edge source="IDN" target="SWE">
      <data key="d0">1438210</data>
    </edge>
    <edge source="IDN" target="CHE">
      <data key="d0">392132</data>
    </edge>
    <edge source="IDN" target="THA">
      <data key="d0">63510183</data>
    </edge>
    <edge source="IDN" target="ARE">
      <data key="d0">7289139</data>
    </edge>
    <edge source="IDN" target="TUN">
      <data key="d0">527773</data>
    </edge>
    <edge source="IDN" target="TUR">
      <data key="d0">8007493</data>
    </edge>
    <edge source="IDN" target="UGA">
      <data key="d0">91984</data>
    </edge>
    <edge source="IDN" target="UKR">
      <data key="d0">648900</data>
    </edge>
    <edge source="IDN" target="EGY">
      <data key="d0">4585686</data>
    </edge>
    <edge source="IDN" target="GBR">
      <data key="d0">13951177</data>
    </edge>
    <edge source="IDN" target="TZA">
      <data key="d0">1122144</data>
    </edge>
    <edge source="IDN" target="USA">
      <data key="d0">93649911</data>
    </edge>
    <edge source="IDN" target="URY">
      <data key="d0">73622</data>
    </edge>
    <edge source="IRL" target="ALB">
      <data key="d0">31704</data>
    </edge>
    <edge source="IRL" target="DZA">
      <data key="d0">43579</data>
    </edge>
    <edge source="IRL" target="AUS">
      <data key="d0">1292599</data>
    </edge>
    <edge source="IRL" target="AUT">
      <data key="d0">1108915</data>
    </edge>
    <edge source="IRL" target="BEL">
      <data key="d0">41700665</data>
    </edge>
    <edge source="IRL" target="BRA">
      <data key="d0">1609412</data>
    </edge>
    <edge source="IRL" target="BGR">
      <data key="d0">18823</data>
    </edge>
    <edge source="IRL" target="CAN">
      <data key="d0">388783</data>
    </edge>
    <edge source="IRL" target="CHN">
      <data key="d0">9341049</data>
    </edge>
    <edge source="IRL" target="HRV">
      <data key="d0">64234</data>
    </edge>
    <edge source="IRL" target="CZE">
      <data key="d0">705871</data>
    </edge>
    <edge source="IRL" target="DNK">
      <data key="d0">3073517</data>
    </edge>
    <edge source="IRL" target="EST">
      <data key="d0">156978</data>
    </edge>
    <edge source="IRL" target="FIN">
      <data key="d0">181680</data>
    </edge>
    <edge source="IRL" target="FRA">
      <data key="d0">41192173</data>
    </edge>
    <edge source="IRL" target="DEU">
      <data key="d0">21317955</data>
    </edge>
    <edge source="IRL" target="GRC">
      <data key="d0">142569</data>
    </edge>
    <edge source="IRL" target="HKG">
      <data key="d0">2703344</data>
    </edge>
    <edge source="IRL" target="HUN">
      <data key="d0">827723</data>
    </edge>
    <edge source="IRL" target="ISR">
      <data key="d0">1594198</data>
    </edge>
    <edge source="IRL" target="ITA">
      <data key="d0">3963561</data>
    </edge>
    <edge source="IRL" target="JPN">
      <data key="d0">2807443</data>
    </edge>
    <edge source="IRL" target="KOR">
      <data key="d0">245932</data>
    </edge>
    <edge source="IRL" target="LTU">
      <data key="d0">92588</data>
    </edge>
    <edge source="IRL" target="MYS">
      <data key="d0">199864</data>
    </edge>
    <edge source="IRL" target="MUS">
      <data key="d0">137343</data>
    </edge>
    <edge source="IRL" target="MEX">
      <data key="d0">15094865</data>
    </edge>
    <edge source="IRL" target="MAR">
      <data key="d0">221610</data>
    </edge>
    <edge source="IRL" target="NAM">
      <data key="d0">116014</data>
    </edge>
    <edge source="IRL" target="NLD">
      <data key="d0">3178103</data>
    </edge>
    <edge source="IRL" target="NZL">
      <data key="d0">2459652</data>
    </edge>
    <edge source="IRL" target="NOR">
      <data key="d0">1501585</data>
    </edge>
    <edge source="IRL" target="PAK">
      <data key="d0">34572</data>
    </edge>
    <edge source="IRL" target="PHL">
      <data key="d0">31029</data>
    </edge>
    <edge source="IRL" target="POL">
      <data key="d0">2093558</data>
    </edge>
    <edge source="IRL" target="PRT">
      <data key="d0">85386</data>
    </edge>
    <edge source="IRL" target="ROU">
      <data key="d0">11868</data>
    </edge>
    <edge source="IRL" target="RUS">
      <data key="d0">735316</data>
    </edge>
    <edge source="IRL" target="SAU">
      <data key="d0">54699</data>
    </edge>
    <edge source="IRL" target="SRB">
      <data key="d0">110781</data>
    </edge>
    <edge source="IRL" target="IND">
      <data key="d0">1773823</data>
    </edge>
    <edge source="IRL" target="SGP">
      <data key="d0">737190</data>
    </edge>
    <edge source="IRL" target="SVK">
      <data key="d0">729300</data>
    </edge>
    <edge source="IRL" target="VNM">
      <data key="d0">22151</data>
    </edge>
    <edge source="IRL" target="SVN">
      <data key="d0">75900</data>
    </edge>
    <edge source="IRL" target="ZAF">
      <data key="d0">2878860</data>
    </edge>
    <edge source="IRL" target="ESP">
      <data key="d0">2314268</data>
    </edge>
    <edge source="IRL" target="SWE">
      <data key="d0">1440211</data>
    </edge>
    <edge source="IRL" target="CHE">
      <data key="d0">2069244</data>
    </edge>
    <edge source="IRL" target="THA">
      <data key="d0">66146</data>
    </edge>
    <edge source="IRL" target="ARE">
      <data key="d0">79012</data>
    </edge>
    <edge source="IRL" target="TUR">
      <data key="d0">1057260</data>
    </edge>
    <edge source="IRL" target="EGY">
      <data key="d0">499071</data>
    </edge>
    <edge source="IRL" target="GBR">
      <data key="d0">103731702</data>
    </edge>
    <edge source="IRL" target="USA">
      <data key="d0">112340745</data>
    </edge>
    <edge source="ISR" target="ALB">
      <data key="d0">675000</data>
    </edge>
    <edge source="ISR" target="AZE">
      <data key="d0">11000</data>
    </edge>
    <edge source="ISR" target="ARG">
      <data key="d0">1749000</data>
    </edge>
    <edge source="ISR" target="AUS">
      <data key="d0">69911000</data>
    </edge>
    <edge source="ISR" target="AUT">
      <data key="d0">1350000</data>
    </edge>
    <edge source="ISR" target="ARM">
      <data key="d0">207000</data>
    </edge>
    <edge source="ISR" target="BEL">
      <data key="d0">30698000</data>
    </edge>
    <edge source="ISR" target="BOL">
      <data key="d0">48000</data>
    </edge>
    <edge source="ISR" target="BRA">
      <data key="d0">26039000</data>
    </edge>
    <edge source="ISR" target="BGR">
      <data key="d0">4143000</data>
    </edge>
    <edge source="ISR" target="BLR">
      <data key="d0">1212000</data>
    </edge>
    <edge source="ISR" target="CAN">
      <data key="d0">9251000</data>
    </edge>
    <edge source="ISR" target="LKA">
      <data key="d0">755000</data>
    </edge>
    <edge source="ISR" target="CHL">
      <data key="d0">16658000</data>
    </edge>
    <edge source="ISR" target="CHN">
      <data key="d0">12288000</data>
    </edge>
    <edge source="ISR" target="COL">
      <data key="d0">5705000</data>
    </edge>
    <edge source="ISR" target="CRI">
      <data key="d0">1205000</data>
    </edge>
    <edge source="ISR" target="HRV">
      <data key="d0">266000</data>
    </edge>
    <edge source="ISR" target="CZE">
      <data key="d0">3953000</data>
    </edge>
    <edge source="ISR" target="DNK">
      <data key="d0">6074000</data>
    </edge>
    <edge source="ISR" target="ECU">
      <data key="d0">4115000</data>
    </edge>
    <edge source="ISR" target="SLV">
      <data key="d0">116000</data>
    </edge>
    <edge source="ISR" target="ETH">
      <data key="d0">1989000</data>
    </edge>
    <edge source="ISR" target="EST">
      <data key="d0">268000</data>
    </edge>
    <edge source="ISR" target="FIN">
      <data key="d0">2399000</data>
    </edge>
    <edge source="ISR" target="FRA">
      <data key="d0">29025000</data>
    </edge>
    <edge source="ISR" target="GEO">
      <data key="d0">1636000</data>
    </edge>
    <edge source="ISR" target="DEU">
      <data key="d0">63107000</data>
    </edge>
    <edge source="ISR" target="GHA">
      <data key="d0">1117000</data>
    </edge>
    <edge source="ISR" target="GRC">
      <data key="d0">5555000</data>
    </edge>
    <edge source="ISR" target="GTM">
      <data key="d0">2255000</data>
    </edge>
    <edge source="ISR" target="HND">
      <data key="d0">58000</data>
    </edge>
    <edge source="ISR" target="HKG">
      <data key="d0">2310000</data>
    </edge>
    <edge source="ISR" target="HUN">
      <data key="d0">2147000</data>
    </edge>
    <edge source="ISR" target="IDN">
      <data key="d0">277000</data>
    </edge>
    <edge source="ISR" target="IRL">
      <data key="d0">3125000</data>
    </edge>
    <edge source="ISR" target="ITA">
      <data key="d0">39377000</data>
    </edge>
    <edge source="ISR" target="CIV">
      <data key="d0">345000</data>
    </edge>
    <edge source="ISR" target="JAM">
      <data key="d0">479000</data>
    </edge>
    <edge source="ISR" target="JPN">
      <data key="d0">3550000</data>
    </edge>
    <edge source="ISR" target="KAZ">
      <data key="d0">484000</data>
    </edge>
    <edge source="ISR" target="JOR">
      <data key="d0">870000</data>
    </edge>
    <edge source="ISR" target="KOR">
      <data key="d0">3231000</data>
    </edge>
    <edge source="ISR" target="LVA">
      <data key="d0">2546000</data>
    </edge>
    <edge source="ISR" target="LTU">
      <data key="d0">871000</data>
    </edge>
    <edge source="ISR" target="MYS">
      <data key="d0">21000</data>
    </edge>
    <edge source="ISR" target="MUS">
      <data key="d0">197000</data>
    </edge>
    <edge source="ISR" target="MEX">
      <data key="d0">20228000</data>
    </edge>
    <edge source="ISR" target="MDA">
      <data key="d0">526000</data>
    </edge>
    <edge source="ISR" target="MOZ">
      <data key="d0">66000</data>
    </edge>
    <edge source="ISR" target="NLD">
      <data key="d0">15952000</data>
    </edge>
    <edge source="ISR" target="NZL">
      <data key="d0">4134000</data>
    </edge>
    <edge source="ISR" target="NIC">
      <data key="d0">96000</data>
    </edge>
    <edge source="ISR" target="NOR">
      <data key="d0">711000</data>
    </edge>
    <edge source="ISR" target="PAK">
      <data key="d0">23000</data>
    </edge>
    <edge source="ISR" target="PAN">
      <data key="d0">1484000</data>
    </edge>
    <edge source="ISR" target="PRY">
      <data key="d0">427000</data>
    </edge>
    <edge source="ISR" target="PER">
      <data key="d0">9540000</data>
    </edge>
    <edge source="ISR" target="PHL">
      <data key="d0">1605000</data>
    </edge>
    <edge source="ISR" target="POL">
      <data key="d0">8125000</data>
    </edge>
    <edge source="ISR" target="PRT">
      <data key="d0">4777000</data>
    </edge>
    <edge source="ISR" target="ROU">
      <data key="d0">5353000</data>
    </edge>
    <edge source="ISR" target="RUS">
      <data key="d0">53325000</data>
    </edge>
    <edge source="ISR" target="SEN">
      <data key="d0">34000</data>
    </edge>
    <edge source="ISR" target="SRB">
      <data key="d0">530000</data>
    </edge>
    <edge source="ISR" target="IND">
      <data key="d0">12514000</data>
    </edge>
    <edge source="ISR" target="SGP">
      <data key="d0">1874000</data>
    </edge>
    <edge source="ISR" target="SVK">
      <data key="d0">216000</data>
    </edge>
    <edge source="ISR" target="VNM">
      <data key="d0">1611000</data>
    </edge>
    <edge source="ISR" target="SVN">
      <data key="d0">9756000</data>
    </edge>
    <edge source="ISR" target="ZAF">
      <data key="d0">14565000</data>
    </edge>
    <edge source="ISR" target="ESP">
      <data key="d0">16663000</data>
    </edge>
    <edge source="ISR" target="SWE">
      <data key="d0">4433000</data>
    </edge>
    <edge source="ISR" target="CHE">
      <data key="d0">1011000</data>
    </edge>
    <edge source="ISR" target="THA">
      <data key="d0">2550000</data>
    </edge>
    <edge source="ISR" target="TUR">
      <data key="d0">13124000</data>
    </edge>
    <edge source="ISR" target="UGA">
      <data key="d0">604000</data>
    </edge>
    <edge source="ISR" target="UKR">
      <data key="d0">16367000</data>
    </edge>
    <edge source="ISR" target="MKD">
      <data key="d0">337000</data>
    </edge>
    <edge source="ISR" target="EGY">
      <data key="d0">25678000</data>
    </edge>
    <edge source="ISR" target="GBR">
      <data key="d0">56117000</data>
    </edge>
    <edge source="ISR" target="TZA">
      <data key="d0">1812000</data>
    </edge>
    <edge source="ISR" target="USA">
      <data key="d0">123632000</data>
    </edge>
    <edge source="ISR" target="URY">
      <data key="d0">3018000</data>
    </edge>
    <edge source="CIV" target="CMR">
      <data key="d0">618693</data>
    </edge>
    <edge source="CIV" target="CAF">
      <data key="d0">60040</data>
    </edge>
    <edge source="CIV" target="BEN">
      <data key="d0">876850</data>
    </edge>
    <edge source="CIV" target="GHA">
      <data key="d0">4746499</data>
    </edge>
    <edge source="CIV" target="MRT">
      <data key="d0">282643</data>
    </edge>
    <edge source="CIV" target="NLD">
      <data key="d0">34196</data>
    </edge>
    <edge source="CIV" target="NER">
      <data key="d0">1600030</data>
    </edge>
    <edge source="CIV" target="SEN">
      <data key="d0">987881</data>
    </edge>
    <edge source="CIV" target="TGO">
      <data key="d0">61708</data>
    </edge>
    <edge source="CIV" target="BFA">
      <data key="d0">7602180</data>
    </edge>
    <edge source="JPN" target="DZA">
      <data key="d0">66836</data>
    </edge>
    <edge source="JPN" target="AZE">
      <data key="d0">307584</data>
    </edge>
    <edge source="JPN" target="ARG">
      <data key="d0">3938117</data>
    </edge>
    <edge source="JPN" target="AUS">
      <data key="d0">41619159</data>
    </edge>
    <edge source="JPN" target="AUT">
      <data key="d0">12616447</data>
    </edge>
    <edge source="JPN" target="BEL">
      <data key="d0">43197017</data>
    </edge>
    <edge source="JPN" target="BOL">
      <data key="d0">111811</data>
    </edge>
    <edge source="JPN" target="BRA">
      <data key="d0">30247855</data>
    </edge>
    <edge source="JPN" target="BGR">
      <data key="d0">215667</data>
    </edge>
    <edge source="JPN" target="BLR">
      <data key="d0">66886</data>
    </edge>
    <edge source="JPN" target="KHM">
      <data key="d0">739682</data>
    </edge>
    <edge source="JPN" target="CMR">
      <data key="d0">32973</data>
    </edge>
    <edge source="JPN" target="CAN">
      <data key="d0">31158705</data>
    </edge>
    <edge source="JPN" target="LKA">
      <data key="d0">5256072</data>
    </edge>
    <edge source="JPN" target="CHL">
      <data key="d0">2479587</data>
    </edge>
    <edge source="JPN" target="CHN">
      <data key="d0">2874782464</data>
    </edge>
    <edge source="JPN" target="COL">
      <data key="d0">601800</data>
    </edge>
    <edge source="JPN" target="CRI">
      <data key="d0">352045</data>
    </edge>
    <edge source="JPN" target="CZE">
      <data key="d0">20567410</data>
    </edge>
    <edge source="JPN" target="DNK">
      <data key="d0">3957322</data>
    </edge>
    <edge source="JPN" target="ECU">
      <data key="d0">514055</data>
    </edge>
    <edge source="JPN" target="SLV">
      <data key="d0">683018</data>
    </edge>
    <edge source="JPN" target="ETH">
      <data key="d0">54559</data>
    </edge>
    <edge source="JPN" target="EST">
      <data key="d0">80704</data>
    </edge>
    <edge source="JPN" target="FIN">
      <data key="d0">3368325</data>
    </edge>
    <edge source="JPN" target="FRA">
      <data key="d0">35163282</data>
    </edge>
    <edge source="JPN" target="GEO">
      <data key="d0">125930</data>
    </edge>
    <edge source="JPN" target="DEU">
      <data key="d0">173184460</data>
    </edge>
    <edge source="JPN" target="GRC">
      <data key="d0">1650394</data>
    </edge>
    <edge source="JPN" target="HND">
      <data key="d0">84087</data>
    </edge>
    <edge source="JPN" target="HKG">
      <data key="d0">1020322274</data>
    </edge>
    <edge source="JPN" target="HUN">
      <data key="d0">22708319</data>
    </edge>
    <edge source="JPN" target="IDN">
      <data key="d0">131762026</data>
    </edge>
    <edge source="JPN" target="IRL">
      <data key="d0">8602561</data>
    </edge>
    <edge source="JPN" target="ISR">
      <data key="d0">10985283</data>
    </edge>
    <edge source="JPN" target="ITA">
      <data key="d0">63386073</data>
    </edge>
    <edge source="JPN" target="KAZ">
      <data key="d0">34239</data>
    </edge>
    <edge source="JPN" target="JOR">
      <data key="d0">520933</data>
    </edge>
    <edge source="JPN" target="KOR">
      <data key="d0">3666619380</data>
    </edge>
    <edge source="JPN" target="LBN">
      <data key="d0">276039</data>
    </edge>
    <edge source="JPN" target="LVA">
      <data key="d0">578812</data>
    </edge>
    <edge source="JPN" target="LTU">
      <data key="d0">534313</data>
    </edge>
    <edge source="JPN" target="MWI">
      <data key="d0">100699</data>
    </edge>
    <edge source="JPN" target="MYS">
      <data key="d0">199193316</data>
    </edge>
    <edge source="JPN" target="MUS">
      <data key="d0">154644</data>
    </edge>
    <edge source="JPN" target="MEX">
      <data key="d0">65817816</data>
    </edge>
    <edge source="JPN" target="MAR">
      <data key="d0">2511972</data>
    </edge>
    <edge source="JPN" target="OMN">
      <data key="d0">1228719</data>
    </edge>
    <edge source="JPN" target="NLD">
      <data key="d0">99665223</data>
    </edge>
    <edge source="JPN" target="NZL">
      <data key="d0">4185818</data>
    </edge>
    <edge source="JPN" target="NIC">
      <data key="d0">49285</data>
    </edge>
    <edge source="JPN" target="NOR">
      <data key="d0">1308647</data>
    </edge>
    <edge source="JPN" target="PAK">
      <data key="d0">4919161</data>
    </edge>
    <edge source="JPN" target="PAN">
      <data key="d0">29553</data>
    </edge>
    <edge source="JPN" target="PRY">
      <data key="d0">20633</data>
    </edge>
    <edge source="JPN" target="PER">
      <data key="d0">106061</data>
    </edge>
    <edge source="JPN" target="PHL">
      <data key="d0">186826274</data>
    </edge>
    <edge source="JPN" target="POL">
      <data key="d0">6859587</data>
    </edge>
    <edge source="JPN" target="PRT">
      <data key="d0">2789301</data>
    </edge>
    <edge source="JPN" target="ROU">
      <data key="d0">1947179</data>
    </edge>
    <edge source="JPN" target="RUS">
      <data key="d0">9005094</data>
    </edge>
    <edge source="JPN" target="SAU">
      <data key="d0">14958002</data>
    </edge>
    <edge source="JPN" target="IND">
      <data key="d0">63803952</data>
    </edge>
    <edge source="JPN" target="SGP">
      <data key="d0">169561268</data>
    </edge>
    <edge source="JPN" target="SVK">
      <data key="d0">957316</data>
    </edge>
    <edge source="JPN" target="VNM">
      <data key="d0">159875962</data>
    </edge>
    <edge source="JPN" target="SVN">
      <data key="d0">726265</data>
    </edge>
    <edge source="JPN" target="ZAF">
      <data key="d0">8536590</data>
    </edge>
    <edge source="JPN" target="ZWE">
      <data key="d0">100323</data>
    </edge>
    <edge source="JPN" target="ESP">
      <data key="d0">8526179</data>
    </edge>
    <edge source="JPN" target="SWE">
      <data key="d0">4924147</data>
    </edge>
    <edge source="JPN" target="CHE">
      <data key="d0">27697861</data>
    </edge>
    <edge source="JPN" target="THA">
      <data key="d0">312587108</data>
    </edge>
    <edge source="JPN" target="ARE">
      <data key="d0">18967804</data>
    </edge>
    <edge source="JPN" target="TUN">
      <data key="d0">72248</data>
    </edge>
    <edge source="JPN" target="TUR">
      <data key="d0">12536645</data>
    </edge>
    <edge source="JPN" target="UKR">
      <data key="d0">80278</data>
    </edge>
    <edge source="JPN" target="EGY">
      <data key="d0">2676788</data>
    </edge>
    <edge source="JPN" target="GBR">
      <data key="d0">83382538</data>
    </edge>
    <edge source="JPN" target="TZA">
      <data key="d0">105472</data>
    </edge>
    <edge source="JPN" target="USA">
      <data key="d0">683652166</data>
    </edge>
    <edge source="JPN" target="URY">
      <data key="d0">308298</data>
    </edge>
    <edge source="JOR" target="DZA">
      <data key="d0">528152</data>
    </edge>
    <edge source="JOR" target="AUS">
      <data key="d0">47293</data>
    </edge>
    <edge source="JOR" target="BRA">
      <data key="d0">13545</data>
    </edge>
    <edge source="JOR" target="LKA">
      <data key="d0">20139</data>
    </edge>
    <edge source="JOR" target="CHN">
      <data key="d0">162073</data>
    </edge>
    <edge source="JOR" target="SLV">
      <data key="d0">32425</data>
    </edge>
    <edge source="JOR" target="ETH">
      <data key="d0">76454</data>
    </edge>
    <edge source="JOR" target="FRA">
      <data key="d0">28683</data>
    </edge>
    <edge source="JOR" target="PSE">
      <data key="d0">984479</data>
    </edge>
    <edge source="JOR" target="GRC">
      <data key="d0">195286</data>
    </edge>
    <edge source="JOR" target="ISR">
      <data key="d0">77083</data>
    </edge>
    <edge source="JOR" target="ITA">
      <data key="d0">58469</data>
    </edge>
    <edge source="JOR" target="LBN">
      <data key="d0">2346853</data>
    </edge>
    <edge source="JOR" target="MEX">
      <data key="d0">1039510</data>
    </edge>
    <edge source="JOR" target="MAR">
      <data key="d0">37661</data>
    </edge>
    <edge source="JOR" target="OMN">
      <data key="d0">271859</data>
    </edge>
    <edge source="JOR" target="PAK">
      <data key="d0">52144</data>
    </edge>
    <edge source="JOR" target="SAU">
      <data key="d0">10137720</data>
    </edge>
    <edge source="JOR" target="IND">
      <data key="d0">49828</data>
    </edge>
    <edge source="JOR" target="ESP">
      <data key="d0">35277</data>
    </edge>
    <edge source="JOR" target="ARE">
      <data key="d0">1331161</data>
    </edge>
    <edge source="JOR" target="TUN">
      <data key="d0">2910296</data>
    </edge>
    <edge source="JOR" target="TUR">
      <data key="d0">266265</data>
    </edge>
    <edge source="JOR" target="UGA">
      <data key="d0">403585</data>
    </edge>
    <edge source="JOR" target="EGY">
      <data key="d0">1231109</data>
    </edge>
    <edge source="JOR" target="GBR">
      <data key="d0">23068</data>
    </edge>
    <edge source="JOR" target="USA">
      <data key="d0">65693</data>
    </edge>
    <edge source="KOR" target="ALB">
      <data key="d0">22489</data>
    </edge>
    <edge source="KOR" target="DZA">
      <data key="d0">2314570</data>
    </edge>
    <edge source="KOR" target="AZE">
      <data key="d0">2958066</data>
    </edge>
    <edge source="KOR" target="ARG">
      <data key="d0">9239818</data>
    </edge>
    <edge source="KOR" target="AUS">
      <data key="d0">55168010</data>
    </edge>
    <edge source="KOR" target="AUT">
      <data key="d0">1634543</data>
    </edge>
    <edge source="KOR" target="ARM">
      <data key="d0">152808</data>
    </edge>
    <edge source="KOR" target="BEL">
      <data key="d0">28483335</data>
    </edge>
    <edge source="KOR" target="BOL">
      <data key="d0">112016</data>
    </edge>
    <edge source="KOR" target="BRA">
      <data key="d0">62195722</data>
    </edge>
    <edge source="KOR" target="BGR">
      <data key="d0">1063993</data>
    </edge>
    <edge source="KOR" target="BLR">
      <data key="d0">1090479</data>
    </edge>
    <edge source="KOR" target="KHM">
      <data key="d0">1984399</data>
    </edge>
    <edge source="KOR" target="CMR">
      <data key="d0">253054</data>
    </edge>
    <edge source="KOR" target="CAN">
      <data key="d0">33236814</data>
    </edge>
    <edge source="KOR" target="LKA">
      <data key="d0">2579320</data>
    </edge>
    <edge source="KOR" target="CHL">
      <data key="d0">10976578</data>
    </edge>
    <edge source="KOR" target="CHN">
      <data key="d0">1720600472</data>
    </edge>
    <edge source="KOR" target="COL">
      <data key="d0">12986923</data>
    </edge>
    <edge source="KOR" target="CRI">
      <data key="d0">840079</data>
    </edge>
    <edge source="KOR" target="HRV">
      <data key="d0">1167936</data>
    </edge>
    <edge source="KOR" target="CZE">
      <data key="d0">11873849</data>
    </edge>
    <edge source="KOR" target="BEN">
      <data key="d0">12475</data>
    </edge>
    <edge source="KOR" target="DNK">
      <data key="d0">1254786</data>
    </edge>
    <edge source="KOR" target="ECU">
      <data key="d0">3964499</data>
    </edge>
    <edge source="KOR" target="SLV">
      <data key="d0">673218</data>
    </edge>
    <edge source="KOR" target="ETH">
      <data key="d0">590874</data>
    </edge>
    <edge source="KOR" target="EST">
      <data key="d0">659951</data>
    </edge>
    <edge source="KOR" target="FIN">
      <data key="d0">4415223</data>
    </edge>
    <edge source="KOR" target="FRA">
      <data key="d0">20801067</data>
    </edge>
    <edge source="KOR" target="GEO">
      <data key="d0">950936</data>
    </edge>
    <edge source="KOR" target="GMB">
      <data key="d0">21650</data>
    </edge>
    <edge source="KOR" target="PSE">
      <data key="d0">40735</data>
    </edge>
    <edge source="KOR" target="DEU">
      <data key="d0">83151548</data>
    </edge>
    <edge source="KOR" target="GHA">
      <data key="d0">456025</data>
    </edge>
    <edge source="KOR" target="GRC">
      <data key="d0">3019441</data>
    </edge>
    <edge source="KOR" target="GTM">
      <data key="d0">1684226</data>
    </edge>
    <edge source="KOR" target="HND">
      <data key="d0">2287624</data>
    </edge>
    <edge source="KOR" target="HKG">
      <data key="d0">358723112</data>
    </edge>
    <edge source="KOR" target="HUN">
      <data key="d0">10077333</data>
    </edge>
    <edge source="KOR" target="IDN">
      <data key="d0">60191889</data>
    </edge>
    <edge source="KOR" target="IRL">
      <data key="d0">3040607</data>
    </edge>
    <edge source="KOR" target="ISR">
      <data key="d0">16089495</data>
    </edge>
    <edge source="KOR" target="ITA">
      <data key="d0">59827722</data>
    </edge>
    <edge source="KOR" target="CIV">
      <data key="d0">112324</data>
    </edge>
    <edge source="KOR" target="JAM">
      <data key="d0">396293</data>
    </edge>
    <edge source="KOR" target="JPN">
      <data key="d0">542205196</data>
    </edge>
    <edge source="KOR" target="KAZ">
      <data key="d0">5910022</data>
    </edge>
    <edge source="KOR" target="JOR">
      <data key="d0">3732802</data>
    </edge>
    <edge source="KOR" target="KGZ">
      <data key="d0">131006</data>
    </edge>
    <edge source="KOR" target="LBN">
      <data key="d0">2435363</data>
    </edge>
    <edge source="KOR" target="LVA">
      <data key="d0">663285</data>
    </edge>
    <edge source="KOR" target="LTU">
      <data key="d0">6132936</data>
    </edge>
    <edge source="KOR" target="MDG">
      <data key="d0">148785</data>
    </edge>
    <edge source="KOR" target="MWI">
      <data key="d0">178336</data>
    </edge>
    <edge source="KOR" target="MYS">
      <data key="d0">73742159</data>
    </edge>
    <edge source="KOR" target="MRT">
      <data key="d0">41867</data>
    </edge>
    <edge source="KOR" target="MUS">
      <data key="d0">914775</data>
    </edge>
    <edge source="KOR" target="MEX">
      <data key="d0">74456313</data>
    </edge>
    <edge source="KOR" target="MDA">
      <data key="d0">117161</data>
    </edge>
    <edge source="KOR" target="MAR">
      <data key="d0">1534443</data>
    </edge>
    <edge source="KOR" target="MOZ">
      <data key="d0">213931</data>
    </edge>
    <edge source="KOR" target="OMN">
      <data key="d0">2668401</data>
    </edge>
    <edge source="KOR" target="NAM">
      <data key="d0">17484</data>
    </edge>
    <edge source="KOR" target="NLD">
      <data key="d0">25775345</data>
    </edge>
    <edge source="KOR" target="NZL">
      <data key="d0">23592646</data>
    </edge>
    <edge source="KOR" target="NIC">
      <data key="d0">3187109</data>
    </edge>
    <edge source="KOR" target="NOR">
      <data key="d0">2453669</data>
    </edge>
    <edge source="KOR" target="PAK">
      <data key="d0">7352656</data>
    </edge>
    <edge source="KOR" target="PAN">
      <data key="d0">3180992</data>
    </edge>
    <edge source="KOR" target="PRY">
      <data key="d0">719741</data>
    </edge>
    <edge source="KOR" target="PER">
      <data key="d0">10440895</data>
    </edge>
    <edge source="KOR" target="PHL">
      <data key="d0">62151528</data>
    </edge>
    <edge source="KOR" target="POL">
      <data key="d0">46722421</data>
    </edge>
    <edge source="KOR" target="PRT">
      <data key="d0">2323599</data>
    </edge>
    <edge source="KOR" target="ROU">
      <data key="d0">8361691</data>
    </edge>
    <edge source="KOR" target="RUS">
      <data key="d0">121156134</data>
    </edge>
    <edge source="KOR" target="SAU">
      <data key="d0">34963662</data>
    </edge>
    <edge source="KOR" target="SEN">
      <data key="d0">883685</data>
    </edge>
    <edge source="KOR" target="SRB">
      <data key="d0">2058699</data>
    </edge>
    <edge source="KOR" target="IND">
      <data key="d0">85894333</data>
    </edge>
    <edge source="KOR" target="SGP">
      <data key="d0">58291627</data>
    </edge>
    <edge source="KOR" target="SVK">
      <data key="d0">32941400</data>
    </edge>
    <edge source="KOR" target="VNM">
      <data key="d0">198398494</data>
    </edge>
    <edge source="KOR" target="SVN">
      <data key="d0">7324433</data>
    </edge>
    <edge source="KOR" target="ZAF">
      <data key="d0">19524868</data>
    </edge>
    <edge source="KOR" target="ZWE">
      <data key="d0">290334</data>
    </edge>
    <edge source="KOR" target="ESP">
      <data key="d0">15802507</data>
    </edge>
    <edge source="KOR" target="SWE">
      <data key="d0">5875882</data>
    </edge>
    <edge source="KOR" target="CHE">
      <data key="d0">2876131</data>
    </edge>
    <edge source="KOR" target="THA">
      <data key="d0">58436884</data>
    </edge>
    <edge source="KOR" target="TGO">
      <data key="d0">709087</data>
    </edge>
    <edge source="KOR" target="ARE">
      <data key="d0">36134488</data>
    </edge>
    <edge source="KOR" target="TUN">
      <data key="d0">827554</data>
    </edge>
    <edge source="KOR" target="TUR">
      <data key="d0">117563770</data>
    </edge>
    <edge source="KOR" target="UGA">
      <data key="d0">126461</data>
    </edge>
    <edge source="KOR" target="UKR">
      <data key="d0">18104559</data>
    </edge>
    <edge source="KOR" target="MKD">
      <data key="d0">20458</data>
    </edge>
    <edge source="KOR" target="EGY">
      <data key="d0">13802337</data>
    </edge>
    <edge source="KOR" target="GBR">
      <data key="d0">44764734</data>
    </edge>
    <edge source="KOR" target="TZA">
      <data key="d0">164231</data>
    </edge>
    <edge source="KOR" target="USA">
      <data key="d0">444707736</data>
    </edge>
    <edge source="KOR" target="URY">
      <data key="d0">417782</data>
    </edge>
    <edge source="KGZ" target="KAZ">
      <data key="d0">972335</data>
    </edge>
    <edge source="MDG" target="FRA">
      <data key="d0">36034</data>
    </edge>
    <edge source="MDG" target="HKG">
      <data key="d0">29644</data>
    </edge>
    <edge source="MDG" target="MUS">
      <data key="d0">358301</data>
    </edge>
    <edge source="MYS" target="DZA">
      <data key="d0">390562</data>
    </edge>
    <edge source="MYS" target="ARG">
      <data key="d0">107402</data>
    </edge>
    <edge source="MYS" target="AUS">
      <data key="d0">107966586</data>
    </edge>
    <edge source="MYS" target="BEL">
      <data key="d0">209723</data>
    </edge>
    <edge source="MYS" target="BRA">
      <data key="d0">6099468</data>
    </edge>
    <edge source="MYS" target="BGR">
      <data key="d0">537292</data>
    </edge>
    <edge source="MYS" target="KHM">
      <data key="d0">3521997</data>
    </edge>
    <edge source="MYS" target="CMR">
      <data key="d0">107048</data>
    </edge>
    <edge source="MYS" target="CAN">
      <data key="d0">2099979</data>
    </edge>
    <edge source="MYS" target="CAF">
      <data key="d0">43563</data>
    </edge>
    <edge source="MYS" target="LKA">
      <data key="d0">6573434</data>
    </edge>
    <edge source="MYS" target="CHL">
      <data key="d0">140309</data>
    </edge>
    <edge source="MYS" target="CHN">
      <data key="d0">66220287</data>
    </edge>
    <edge source="MYS" target="COL">
      <data key="d0">31257</data>
    </edge>
    <edge source="MYS" target="CRI">
      <data key="d0">280059</data>
    </edge>
    <edge source="MYS" target="CZE">
      <data key="d0">376056</data>
    </edge>
    <edge source="MYS" target="DNK">
      <data key="d0">3856552</data>
    </edge>
    <edge source="MYS" target="ECU">
      <data key="d0">183896</data>
    </edge>
    <edge source="MYS" target="ETH">
      <data key="d0">147314</data>
    </edge>
    <edge source="MYS" target="EST">
      <data key="d0">332980</data>
    </edge>
    <edge source="MYS" target="FIN">
      <data key="d0">221927</data>
    </edge>
    <edge source="MYS" target="FRA">
      <data key="d0">987944</data>
    </edge>
    <edge source="MYS" target="PSE">
      <data key="d0">36739</data>
    </edge>
    <edge source="MYS" target="DEU">
      <data key="d0">8035044</data>
    </edge>
    <edge source="MYS" target="GHA">
      <data key="d0">1967120</data>
    </edge>
    <edge source="MYS" target="GRC">
      <data key="d0">17558</data>
    </edge>
    <edge source="MYS" target="GTM">
      <data key="d0">103204</data>
    </edge>
    <edge source="MYS" target="HND">
      <data key="d0">39654</data>
    </edge>
    <edge source="MYS" target="HKG">
      <data key="d0">37931583</data>
    </edge>
    <edge source="MYS" target="HUN">
      <data key="d0">231956</data>
    </edge>
    <edge source="MYS" target="IDN">
      <data key="d0">94322029</data>
    </edge>
    <edge source="MYS" target="IRL">
      <data key="d0">249560</data>
    </edge>
    <edge source="MYS" target="ITA">
      <data key="d0">1398873</data>
    </edge>
    <edge source="MYS" target="CIV">
      <data key="d0">109681</data>
    </edge>
    <edge source="MYS" target="JAM">
      <data key="d0">20622</data>
    </edge>
    <edge source="MYS" target="JPN">
      <data key="d0">281401486</data>
    </edge>
    <edge source="MYS" target="KAZ">
      <data key="d0">360838</data>
    </edge>
    <edge source="MYS" target="JOR">
      <data key="d0">2708237</data>
    </edge>
    <edge source="MYS" target="KOR">
      <data key="d0">65488015</data>
    </edge>
    <edge source="MYS" target="LBN">
      <data key="d0">428349</data>
    </edge>
    <edge source="MYS" target="LVA">
      <data key="d0">2494488</data>
    </edge>
    <edge source="MYS" target="LTU">
      <data key="d0">94079</data>
    </edge>
    <edge source="MYS" target="MRT">
      <data key="d0">26348</data>
    </edge>
    <edge source="MYS" target="MUS">
      <data key="d0">2050861</data>
    </edge>
    <edge source="MYS" target="MEX">
      <data key="d0">1169783</data>
    </edge>
    <edge source="MYS" target="MAR">
      <data key="d0">1176096</data>
    </edge>
    <edge source="MYS" target="MOZ">
      <data key="d0">20449</data>
    </edge>
    <edge source="MYS" target="OMN">
      <data key="d0">312672</data>
    </edge>
    <edge source="MYS" target="NLD">
      <data key="d0">1214072</data>
    </edge>
    <edge source="MYS" target="NZL">
      <data key="d0">16153120</data>
    </edge>
    <edge source="MYS" target="NOR">
      <data key="d0">1257976</data>
    </edge>
    <edge source="MYS" target="PAK">
      <data key="d0">5609529</data>
    </edge>
    <edge source="MYS" target="PAN">
      <data key="d0">542982</data>
    </edge>
    <edge source="MYS" target="PER">
      <data key="d0">3431452</data>
    </edge>
    <edge source="MYS" target="PHL">
      <data key="d0">74721526</data>
    </edge>
    <edge source="MYS" target="POL">
      <data key="d0">640135</data>
    </edge>
    <edge source="MYS" target="PRT">
      <data key="d0">1037024</data>
    </edge>
    <edge source="MYS" target="ROU">
      <data key="d0">154014</data>
    </edge>
    <edge source="MYS" target="RUS">
      <data key="d0">23915629</data>
    </edge>
    <edge source="MYS" target="SAU">
      <data key="d0">7954573</data>
    </edge>
    <edge source="MYS" target="SEN">
      <data key="d0">93201</data>
    </edge>
    <edge source="MYS" target="SRB">
      <data key="d0">78556</data>
    </edge>
    <edge source="MYS" target="IND">
      <data key="d0">29199736</data>
    </edge>
    <edge source="MYS" target="SGP">
      <data key="d0">166604126</data>
    </edge>
    <edge source="MYS" target="SVK">
      <data key="d0">62436</data>
    </edge>
    <edge source="MYS" target="VNM">
      <data key="d0">21982908</data>
    </edge>
    <edge source="MYS" target="SVN">
      <data key="d0">36649</data>
    </edge>
    <edge source="MYS" target="ZAF">
      <data key="d0">9425782</data>
    </edge>
    <edge source="MYS" target="ESP">
      <data key="d0">8962416</data>
    </edge>
    <edge source="MYS" target="SWE">
      <data key="d0">566168</data>
    </edge>
    <edge source="MYS" target="CHE">
      <data key="d0">126974</data>
    </edge>
    <edge source="MYS" target="THA">
      <data key="d0">103270568</data>
    </edge>
    <edge source="MYS" target="TGO">
      <data key="d0">800821</data>
    </edge>
    <edge source="MYS" target="ARE">
      <data key="d0">11505526</data>
    </edge>
    <edge source="MYS" target="TUN">
      <data key="d0">11336</data>
    </edge>
    <edge source="MYS" target="TUR">
      <data key="d0">8040623</data>
    </edge>
    <edge source="MYS" target="UGA">
      <data key="d0">136324</data>
    </edge>
    <edge source="MYS" target="UKR">
      <data key="d0">2982916</data>
    </edge>
    <edge source="MYS" target="EGY">
      <data key="d0">1861271</data>
    </edge>
    <edge source="MYS" target="GBR">
      <data key="d0">3270624</data>
    </edge>
    <edge source="MYS" target="TZA">
      <data key="d0">599694</data>
    </edge>
    <edge source="MYS" target="USA">
      <data key="d0">24033841</data>
    </edge>
    <edge source="MUS" target="ETH">
      <data key="d0">46521</data>
    </edge>
    <edge source="MUS" target="FRA">
      <data key="d0">287333</data>
    </edge>
    <edge source="MUS" target="MDG">
      <data key="d0">345346</data>
    </edge>
    <edge source="MUS" target="ESP">
      <data key="d0">36649</data>
    </edge>
    <edge source="MUS" target="ARE">
      <data key="d0">55816</data>
    </edge>
    <edge source="MUS" target="GBR">
      <data key="d0">12861</data>
    </edge>
    <edge source="OMN" target="DZA">
      <data key="d0">1431196</data>
    </edge>
    <edge source="OMN" target="ARG">
      <data key="d0">262538</data>
    </edge>
    <edge source="OMN" target="AUS">
      <data key="d0">2285508</data>
    </edge>
    <edge source="OMN" target="BEL">
      <data key="d0">6476390</data>
    </edge>
    <edge source="OMN" target="CMR">
      <data key="d0">36697</data>
    </edge>
    <edge source="OMN" target="CAN">
      <data key="d0">693430</data>
    </edge>
    <edge source="OMN" target="LKA">
      <data key="d0">72283</data>
    </edge>
    <edge source="OMN" target="CHL">
      <data key="d0">74692</data>
    </edge>
    <edge source="OMN" target="CHN">
      <data key="d0">221467</data>
    </edge>
    <edge source="OMN" target="DNK">
      <data key="d0">607222</data>
    </edge>
    <edge source="OMN" target="ETH">
      <data key="d0">61748</data>
    </edge>
    <edge source="OMN" target="FRA">
      <data key="d0">707391</data>
    </edge>
    <edge source="OMN" target="PSE">
      <data key="d0">140039</data>
    </edge>
    <edge source="OMN" target="DEU">
      <data key="d0">3556707</data>
    </edge>
    <edge source="OMN" target="HKG">
      <data key="d0">60078</data>
    </edge>
    <edge source="OMN" target="IRL">
      <data key="d0">1772299</data>
    </edge>
    <edge source="OMN" target="ITA">
      <data key="d0">14821544</data>
    </edge>
    <edge source="OMN" target="CIV">
      <data key="d0">522770</data>
    </edge>
    <edge source="OMN" target="JOR">
      <data key="d0">1324164</data>
    </edge>
    <edge source="OMN" target="KOR">
      <data key="d0">35956</data>
    </edge>
    <edge source="OMN" target="LBN">
      <data key="d0">1579514</data>
    </edge>
    <edge source="OMN" target="LTU">
      <data key="d0">46824</data>
    </edge>
    <edge source="OMN" target="MYS">
      <data key="d0">30564</data>
    </edge>
    <edge source="OMN" target="MUS">
      <data key="d0">57389</data>
    </edge>
    <edge source="OMN" target="MEX">
      <data key="d0">38965</data>
    </edge>
    <edge source="OMN" target="MAR">
      <data key="d0">57638</data>
    </edge>
    <edge source="OMN" target="NLD">
      <data key="d0">380754</data>
    </edge>
    <edge source="OMN" target="PAK">
      <data key="d0">59194</data>
    </edge>
    <edge source="OMN" target="PHL">
      <data key="d0">66944</data>
    </edge>
    <edge source="OMN" target="POL">
      <data key="d0">2086525</data>
    </edge>
    <edge source="OMN" target="ROU">
      <data key="d0">592070</data>
    </edge>
    <edge source="OMN" target="RUS">
      <data key="d0">930463</data>
    </edge>
    <edge source="OMN" target="SAU">
      <data key="d0">12814124</data>
    </edge>
    <edge source="OMN" target="SEN">
      <data key="d0">161789</data>
    </edge>
    <edge source="OMN" target="IND">
      <data key="d0">1012655</data>
    </edge>
    <edge source="OMN" target="SGP">
      <data key="d0">526507</data>
    </edge>
    <edge source="OMN" target="SVN">
      <data key="d0">4228405</data>
    </edge>
    <edge source="OMN" target="ZAF">
      <data key="d0">973467</data>
    </edge>
    <edge source="OMN" target="ESP">
      <data key="d0">3802203</data>
    </edge>
    <edge source="OMN" target="CHE">
      <data key="d0">128671</data>
    </edge>
    <edge source="OMN" target="THA">
      <data key="d0">113129</data>
    </edge>
    <edge source="OMN" target="TGO">
      <data key="d0">1090172</data>
    </edge>
    <edge source="OMN" target="ARE">
      <data key="d0">16358485</data>
    </edge>
    <edge source="OMN" target="TUN">
      <data key="d0">367620</data>
    </edge>
    <edge source="OMN" target="TUR">
      <data key="d0">405654</data>
    </edge>
    <edge source="OMN" target="EGY">
      <data key="d0">6502018</data>
    </edge>
    <edge source="OMN" target="GBR">
      <data key="d0">11711338</data>
    </edge>
    <edge source="OMN" target="TZA">
      <data key="d0">236585</data>
    </edge>
    <edge source="OMN" target="USA">
      <data key="d0">46698818</data>
    </edge>
    <edge source="OMN" target="URY">
      <data key="d0">122554</data>
    </edge>
    <edge source="NAM" target="LTU">
      <data key="d0">18862</data>
    </edge>
    <edge source="NAM" target="MWI">
      <data key="d0">11288</data>
    </edge>
    <edge source="NAM" target="ZAF">
      <data key="d0">345982</data>
    </edge>
    <edge source="NAM" target="ESP">
      <data key="d0">26525</data>
    </edge>
    <edge source="NOR" target="AZE">
      <data key="d0">29355</data>
    </edge>
    <edge source="NOR" target="AUS">
      <data key="d0">1133109</data>
    </edge>
    <edge source="NOR" target="AUT">
      <data key="d0">2214119</data>
    </edge>
    <edge source="NOR" target="BEL">
      <data key="d0">4389568</data>
    </edge>
    <edge source="NOR" target="BRA">
      <data key="d0">663957</data>
    </edge>
    <edge source="NOR" target="BGR">
      <data key="d0">50027</data>
    </edge>
    <edge source="NOR" target="CAN">
      <data key="d0">1049919</data>
    </edge>
    <edge source="NOR" target="CHL">
      <data key="d0">341201</data>
    </edge>
    <edge source="NOR" target="CHN">
      <data key="d0">529046</data>
    </edge>
    <edge source="NOR" target="COL">
      <data key="d0">32428</data>
    </edge>
    <edge source="NOR" target="CRI">
      <data key="d0">69428</data>
    </edge>
    <edge source="NOR" target="HRV">
      <data key="d0">657827</data>
    </edge>
    <edge source="NOR" target="CZE">
      <data key="d0">2846990</data>
    </edge>
    <edge source="NOR" target="DNK">
      <data key="d0">15278767</data>
    </edge>
    <edge source="NOR" target="EST">
      <data key="d0">1494262</data>
    </edge>
    <edge source="NOR" target="FIN">
      <data key="d0">5441598</data>
    </edge>
    <edge source="NOR" target="FRA">
      <data key="d0">1808383</data>
    </edge>
    <edge source="NOR" target="DEU">
      <data key="d0">11480779</data>
    </edge>
    <edge source="NOR" target="GHA">
      <data key="d0">26623</data>
    </edge>
    <edge source="NOR" target="GRC">
      <data key="d0">69769</data>
    </edge>
    <edge source="NOR" target="HKG">
      <data key="d0">569438</data>
    </edge>
    <edge source="NOR" target="HUN">
      <data key="d0">316820</data>
    </edge>
    <edge source="NOR" target="IDN">
      <data key="d0">32701</data>
    </edge>
    <edge source="NOR" target="IRL">
      <data key="d0">542397</data>
    </edge>
    <edge source="NOR" target="ISR">
      <data key="d0">7939929</data>
    </edge>
    <edge source="NOR" target="ITA">
      <data key="d0">155001</data>
    </edge>
    <edge source="NOR" target="JPN">
      <data key="d0">333724</data>
    </edge>
    <edge source="NOR" target="KOR">
      <data key="d0">1630306</data>
    </edge>
    <edge source="NOR" target="LVA">
      <data key="d0">658325</data>
    </edge>
    <edge source="NOR" target="LTU">
      <data key="d0">870724</data>
    </edge>
    <edge source="NOR" target="MYS">
      <data key="d0">2886770</data>
    </edge>
    <edge source="NOR" target="MRT">
      <data key="d0">63195</data>
    </edge>
    <edge source="NOR" target="MEX">
      <data key="d0">54375</data>
    </edge>
    <edge source="NOR" target="MAR">
      <data key="d0">27076620</data>
    </edge>
    <edge source="NOR" target="MOZ">
      <data key="d0">52379</data>
    </edge>
    <edge source="NOR" target="OMN">
      <data key="d0">112739</data>
    </edge>
    <edge source="NOR" target="NLD">
      <data key="d0">4740774</data>
    </edge>
    <edge source="NOR" target="PAK">
      <data key="d0">47902</data>
    </edge>
    <edge source="NOR" target="PAN">
      <data key="d0">36949</data>
    </edge>
    <edge source="NOR" target="PER">
      <data key="d0">124701</data>
    </edge>
    <edge source="NOR" target="POL">
      <data key="d0">6325130</data>
    </edge>
    <edge source="NOR" target="PRT">
      <data key="d0">71803</data>
    </edge>
    <edge source="NOR" target="ROU">
      <data key="d0">108811</data>
    </edge>
    <edge source="NOR" target="RUS">
      <data key="d0">7616013</data>
    </edge>
    <edge source="NOR" target="SAU">
      <data key="d0">97161</data>
    </edge>
    <edge source="NOR" target="IND">
      <data key="d0">1567897</data>
    </edge>
    <edge source="NOR" target="SGP">
      <data key="d0">432935</data>
    </edge>
    <edge source="NOR" target="SVK">
      <data key="d0">42356</data>
    </edge>
    <edge source="NOR" target="VNM">
      <data key="d0">16800</data>
    </edge>
    <edge source="NOR" target="SVN">
      <data key="d0">196372</data>
    </edge>
    <edge source="NOR" target="ZAF">
      <data key="d0">559144</data>
    </edge>
    <edge source="NOR" target="ESP">
      <data key="d0">688204</data>
    </edge>
    <edge source="NOR" target="SWE">
      <data key="d0">43704200</data>
    </edge>
    <edge source="NOR" target="CHE">
      <data key="d0">849880</data>
    </edge>
    <edge source="NOR" target="THA">
      <data key="d0">29072</data>
    </edge>
    <edge source="NOR" target="ARE">
      <data key="d0">141565</data>
    </edge>
    <edge source="NOR" target="TUR">
      <data key="d0">2424464</data>
    </edge>
    <edge source="NOR" target="UKR">
      <data key="d0">1160562</data>
    </edge>
    <edge source="NOR" target="MKD">
      <data key="d0">13964</data>
    </edge>
    <edge source="NOR" target="EGY">
      <data key="d0">41757</data>
    </edge>
    <edge source="NOR" target="GBR">
      <data key="d0">7658213</data>
    </edge>
    <edge source="NOR" target="USA">
      <data key="d0">5094818</data>
    </edge>
    <edge source="NOR" target="BFA">
      <data key="d0">25647</data>
    </edge>
    <edge source="PAK" target="BEL">
      <data key="d0">59404</data>
    </edge>
    <edge source="PAK" target="BRA">
      <data key="d0">62009</data>
    </edge>
    <edge source="PAK" target="BGR">
      <data key="d0">57142</data>
    </edge>
    <edge source="PAK" target="CMR">
      <data key="d0">970348</data>
    </edge>
    <edge source="PAK" target="LKA">
      <data key="d0">1143893</data>
    </edge>
    <edge source="PAK" target="CHN">
      <data key="d0">245837</data>
    </edge>
    <edge source="PAK" target="FRA">
      <data key="d0">360870</data>
    </edge>
    <edge source="PAK" target="DEU">
      <data key="d0">95516</data>
    </edge>
    <edge source="PAK" target="GHA">
      <data key="d0">49976</data>
    </edge>
    <edge source="PAK" target="GRC">
      <data key="d0">373878</data>
    </edge>
    <edge source="PAK" target="ITA">
      <data key="d0">114757</data>
    </edge>
    <edge source="PAK" target="MDG">
      <data key="d0">11509</data>
    </edge>
    <edge source="PAK" target="MWI">
      <data key="d0">17378</data>
    </edge>
    <edge source="PAK" target="OMN">
      <data key="d0">70015</data>
    </edge>
    <edge source="PAK" target="NLD">
      <data key="d0">10148</data>
    </edge>
    <edge source="PAK" target="NZL">
      <data key="d0">23658</data>
    </edge>
    <edge source="PAK" target="PRT">
      <data key="d0">104742</data>
    </edge>
    <edge source="PAK" target="SAU">
      <data key="d0">43894</data>
    </edge>
    <edge source="PAK" target="IND">
      <data key="d0">3717546</data>
    </edge>
    <edge source="PAK" target="VNM">
      <data key="d0">1050379</data>
    </edge>
    <edge source="PAK" target="ZAF">
      <data key="d0">1407475</data>
    </edge>
    <edge source="PAK" target="ESP">
      <data key="d0">52720</data>
    </edge>
    <edge source="PAK" target="THA">
      <data key="d0">359076</data>
    </edge>
    <edge source="PAK" target="ARE">
      <data key="d0">488775</data>
    </edge>
    <edge source="PAK" target="TUR">
      <data key="d0">45352</data>
    </edge>
    <edge source="PAK" target="UKR">
      <data key="d0">47988</data>
    </edge>
    <edge source="PAK" target="EGY">
      <data key="d0">640635</data>
    </edge>
    <edge source="PAK" target="GBR">
      <data key="d0">603007</data>
    </edge>
    <edge source="PAK" target="USA">
      <data key="d0">144020</data>
    </edge>
    <edge source="PHL" target="ARG">
      <data key="d0">72061</data>
    </edge>
    <edge source="PHL" target="AUS">
      <data key="d0">415306</data>
    </edge>
    <edge source="PHL" target="BRA">
      <data key="d0">46494</data>
    </edge>
    <edge source="PHL" target="CHN">
      <data key="d0">1440409</data>
    </edge>
    <edge source="PHL" target="FRA">
      <data key="d0">62063</data>
    </edge>
    <edge source="PHL" target="DEU">
      <data key="d0">608462</data>
    </edge>
    <edge source="PHL" target="HKG">
      <data key="d0">2190809</data>
    </edge>
    <edge source="PHL" target="IDN">
      <data key="d0">9959881</data>
    </edge>
    <edge source="PHL" target="ISR">
      <data key="d0">57455</data>
    </edge>
    <edge source="PHL" target="JAM">
      <data key="d0">39990</data>
    </edge>
    <edge source="PHL" target="JPN">
      <data key="d0">16696145</data>
    </edge>
    <edge source="PHL" target="KOR">
      <data key="d0">18802028</data>
    </edge>
    <edge source="PHL" target="MYS">
      <data key="d0">3793702</data>
    </edge>
    <edge source="PHL" target="MEX">
      <data key="d0">57363</data>
    </edge>
    <edge source="PHL" target="MAR">
      <data key="d0">58281</data>
    </edge>
    <edge source="PHL" target="NLD">
      <data key="d0">382352</data>
    </edge>
    <edge source="PHL" target="PAK">
      <data key="d0">568872</data>
    </edge>
    <edge source="PHL" target="IND">
      <data key="d0">359869</data>
    </edge>
    <edge source="PHL" target="SGP">
      <data key="d0">1238252</data>
    </edge>
    <edge source="PHL" target="VNM">
      <data key="d0">1303524</data>
    </edge>
    <edge source="PHL" target="ZAF">
      <data key="d0">66850</data>
    </edge>
    <edge source="PHL" target="THA">
      <data key="d0">2396842</data>
    </edge>
    <edge source="PHL" target="GBR">
      <data key="d0">54999</data>
    </edge>
    <edge source="PHL" target="USA">
      <data key="d0">3923291</data>
    </edge>
    <edge source="SAU" target="DZA">
      <data key="d0">11148814</data>
    </edge>
    <edge source="SAU" target="AUS">
      <data key="d0">2150136</data>
    </edge>
    <edge source="SAU" target="ARM">
      <data key="d0">362934</data>
    </edge>
    <edge source="SAU" target="BEL">
      <data key="d0">4116538</data>
    </edge>
    <edge source="SAU" target="BGR">
      <data key="d0">158400</data>
    </edge>
    <edge source="SAU" target="CHL">
      <data key="d0">28800</data>
    </edge>
    <edge source="SAU" target="CHN">
      <data key="d0">2124536</data>
    </edge>
    <edge source="SAU" target="BEN">
      <data key="d0">197600</data>
    </edge>
    <edge source="SAU" target="DNK">
      <data key="d0">70933</data>
    </edge>
    <edge source="SAU" target="ETH">
      <data key="d0">896268</data>
    </edge>
    <edge source="SAU" target="EST">
      <data key="d0">216267</data>
    </edge>
    <edge source="SAU" target="FIN">
      <data key="d0">122133</data>
    </edge>
    <edge source="SAU" target="FRA">
      <data key="d0">5073073</data>
    </edge>
    <edge source="SAU" target="PSE">
      <data key="d0">65067</data>
    </edge>
    <edge source="SAU" target="DEU">
      <data key="d0">3361871</data>
    </edge>
    <edge source="SAU" target="GHA">
      <data key="d0">684534</data>
    </edge>
    <edge source="SAU" target="GRC">
      <data key="d0">195467</data>
    </edge>
    <edge source="SAU" target="HKG">
      <data key="d0">264267</data>
    </edge>
    <edge source="SAU" target="HUN">
      <data key="d0">38667</data>
    </edge>
    <edge source="SAU" target="IDN">
      <data key="d0">557601</data>
    </edge>
    <edge source="SAU" target="IRL">
      <data key="d0">200534</data>
    </edge>
    <edge source="SAU" target="ITA">
      <data key="d0">16455487</data>
    </edge>
    <edge source="SAU" target="JPN">
      <data key="d0">133600</data>
    </edge>
    <edge source="SAU" target="JOR">
      <data key="d0">40568851</data>
    </edge>
    <edge source="SAU" target="KOR">
      <data key="d0">825068</data>
    </edge>
    <edge source="SAU" target="LBN">
      <data key="d0">8565077</data>
    </edge>
    <edge source="SAU" target="MYS">
      <data key="d0">569334</data>
    </edge>
    <edge source="SAU" target="MRT">
      <data key="d0">674134</data>
    </edge>
    <edge source="SAU" target="MAR">
      <data key="d0">26892834</data>
    </edge>
    <edge source="SAU" target="OMN">
      <data key="d0">8974145</data>
    </edge>
    <edge source="SAU" target="NAM">
      <data key="d0">316800</data>
    </edge>
    <edge source="SAU" target="NLD">
      <data key="d0">2086936</data>
    </edge>
    <edge source="SAU" target="NZL">
      <data key="d0">300267</data>
    </edge>
    <edge source="SAU" target="NER">
      <data key="d0">521067</data>
    </edge>
    <edge source="SAU" target="PAK">
      <data key="d0">6453341</data>
    </edge>
    <edge source="SAU" target="POL">
      <data key="d0">8797878</data>
    </edge>
    <edge source="SAU" target="PRT">
      <data key="d0">46133</data>
    </edge>
    <edge source="SAU" target="ROU">
      <data key="d0">389867</data>
    </edge>
    <edge source="SAU" target="RUS">
      <data key="d0">396800</data>
    </edge>
    <edge source="SAU" target="SEN">
      <data key="d0">94400</data>
    </edge>
    <edge source="SAU" target="IND">
      <data key="d0">4161872</data>
    </edge>
    <edge source="SAU" target="SGP">
      <data key="d0">769601</data>
    </edge>
    <edge source="SAU" target="SVK">
      <data key="d0">49333</data>
    </edge>
    <edge source="SAU" target="VNM">
      <data key="d0">293600</data>
    </edge>
    <edge source="SAU" target="SVN">
      <data key="d0">125067</data>
    </edge>
    <edge source="SAU" target="ZAF">
      <data key="d0">12396015</data>
    </edge>
    <edge source="SAU" target="ESP">
      <data key="d0">6787475</data>
    </edge>
    <edge source="SAU" target="SWE">
      <data key="d0">38840315</data>
    </edge>
    <edge source="SAU" target="THA">
      <data key="d0">604267</data>
    </edge>
    <edge source="SAU" target="TGO">
      <data key="d0">260000</data>
    </edge>
    <edge source="SAU" target="ARE">
      <data key="d0">101359060</data>
    </edge>
    <edge source="SAU" target="TUN">
      <data key="d0">27290434</data>
    </edge>
    <edge source="SAU" target="TUR">
      <data key="d0">15027485</data>
    </edge>
    <edge source="SAU" target="UGA">
      <data key="d0">215467</data>
    </edge>
    <edge source="SAU" target="UKR">
      <data key="d0">568534</data>
    </edge>
    <edge source="SAU" target="EGY">
      <data key="d0">79646500</data>
    </edge>
    <edge source="SAU" target="GBR">
      <data key="d0">11201881</data>
    </edge>
    <edge source="SAU" target="TZA">
      <data key="d0">1442135</data>
    </edge>
    <edge source="SAU" target="USA">
      <data key="d0">1301602</data>
    </edge>
    <edge source="SEN" target="CMR">
      <data key="d0">165022</data>
    </edge>
    <edge source="SEN" target="CHN">
      <data key="d0">17583</data>
    </edge>
    <edge source="SEN" target="BEN">
      <data key="d0">11381</data>
    </edge>
    <edge source="SEN" target="FRA">
      <data key="d0">79259</data>
    </edge>
    <edge source="SEN" target="GMB">
      <data key="d0">519289</data>
    </edge>
    <edge source="SEN" target="GHA">
      <data key="d0">27480</data>
    </edge>
    <edge source="SEN" target="CIV">
      <data key="d0">956741</data>
    </edge>
    <edge source="SEN" target="MRT">
      <data key="d0">739864</data>
    </edge>
    <edge source="SEN" target="NER">
      <data key="d0">16755</data>
    </edge>
    <edge source="SEN" target="TGO">
      <data key="d0">30729</data>
    </edge>
    <edge source="SEN" target="BFA">
      <data key="d0">37478</data>
    </edge>
    <edge source="IND" target="DZA">
      <data key="d0">2332259</data>
    </edge>
    <edge source="IND" target="AZE">
      <data key="d0">143249</data>
    </edge>
    <edge source="IND" target="ARG">
      <data key="d0">5276221</data>
    </edge>
    <edge source="IND" target="AUS">
      <data key="d0">23648662</data>
    </edge>
    <edge source="IND" target="AUT">
      <data key="d0">1375213</data>
    </edge>
    <edge source="IND" target="BEL">
      <data key="d0">15060054</data>
    </edge>
    <edge source="IND" target="BOL">
      <data key="d0">127245</data>
    </edge>
    <edge source="IND" target="BWA">
      <data key="d0">39123</data>
    </edge>
    <edge source="IND" target="BRA">
      <data key="d0">34200245</data>
    </edge>
    <edge source="IND" target="BGR">
      <data key="d0">1483235</data>
    </edge>
    <edge source="IND" target="BDI">
      <data key="d0">525044</data>
    </edge>
    <edge source="IND" target="BLR">
      <data key="d0">748609</data>
    </edge>
    <edge source="IND" target="KHM">
      <data key="d0">70676</data>
    </edge>
    <edge source="IND" target="CMR">
      <data key="d0">4313217</data>
    </edge>
    <edge source="IND" target="CAN">
      <data key="d0">25651824</data>
    </edge>
    <edge source="IND" target="LKA">
      <data key="d0">21571779</data>
    </edge>
    <edge source="IND" target="CHL">
      <data key="d0">7003674</data>
    </edge>
    <edge source="IND" target="CHN">
      <data key="d0">26311951</data>
    </edge>
    <edge source="IND" target="COL">
      <data key="d0">9896015</data>
    </edge>
    <edge source="IND" target="CRI">
      <data key="d0">327897</data>
    </edge>
    <edge source="IND" target="HRV">
      <data key="d0">2281591</data>
    </edge>
    <edge source="IND" target="CZE">
      <data key="d0">1090991</data>
    </edge>
    <edge source="IND" target="BEN">
      <data key="d0">917321</data>
    </edge>
    <edge source="IND" target="DNK">
      <data key="d0">415105</data>
    </edge>
    <edge source="IND" target="ECU">
      <data key="d0">360668</data>
    </edge>
    <edge source="IND" target="SLV">
      <data key="d0">553256</data>
    </edge>
    <edge source="IND" target="ETH">
      <data key="d0">3923320</data>
    </edge>
    <edge source="IND" target="EST">
      <data key="d0">695696</data>
    </edge>
    <edge source="IND" target="FIN">
      <data key="d0">2513534</data>
    </edge>
    <edge source="IND" target="FRA">
      <data key="d0">12583505</data>
    </edge>
    <edge source="IND" target="GEO">
      <data key="d0">1076731</data>
    </edge>
    <edge source="IND" target="GMB">
      <data key="d0">294641</data>
    </edge>
    <edge source="IND" target="DEU">
      <data key="d0">34234146</data>
    </edge>
    <edge source="IND" target="GHA">
      <data key="d0">15226786</data>
    </edge>
    <edge source="IND" target="GRC">
      <data key="d0">2758212</data>
    </edge>
    <edge source="IND" target="GTM">
      <data key="d0">954255</data>
    </edge>
    <edge source="IND" target="HND">
      <data key="d0">26571</data>
    </edge>
    <edge source="IND" target="HKG">
      <data key="d0">5358314</data>
    </edge>
    <edge source="IND" target="HUN">
      <data key="d0">3378426</data>
    </edge>
    <edge source="IND" target="IDN">
      <data key="d0">14049411</data>
    </edge>
    <edge source="IND" target="IRL">
      <data key="d0">1423252</data>
    </edge>
    <edge source="IND" target="ISR">
      <data key="d0">13412598</data>
    </edge>
    <edge source="IND" target="ITA">
      <data key="d0">56853178</data>
    </edge>
    <edge source="IND" target="CIV">
      <data key="d0">6135138</data>
    </edge>
    <edge source="IND" target="JAM">
      <data key="d0">1819997</data>
    </edge>
    <edge source="IND" target="JPN">
      <data key="d0">2521377</data>
    </edge>
    <edge source="IND" target="KAZ">
      <data key="d0">402935</data>
    </edge>
    <edge source="IND" target="JOR">
      <data key="d0">2999608</data>
    </edge>
    <edge source="IND" target="KOR">
      <data key="d0">6483744</data>
    </edge>
    <edge source="IND" target="LBN">
      <data key="d0">6404418</data>
    </edge>
    <edge source="IND" target="LVA">
      <data key="d0">352328</data>
    </edge>
    <edge source="IND" target="LTU">
      <data key="d0">1031102</data>
    </edge>
    <edge source="IND" target="MDG">
      <data key="d0">810209</data>
    </edge>
    <edge source="IND" target="MWI">
      <data key="d0">3830714</data>
    </edge>
    <edge source="IND" target="MYS">
      <data key="d0">9909828</data>
    </edge>
    <edge source="IND" target="MUS">
      <data key="d0">2188918</data>
    </edge>
    <edge source="IND" target="MEX">
      <data key="d0">13475617</data>
    </edge>
    <edge source="IND" target="MAR">
      <data key="d0">1169831</data>
    </edge>
    <edge source="IND" target="MOZ">
      <data key="d0">6860304</data>
    </edge>
    <edge source="IND" target="OMN">
      <data key="d0">12847263</data>
    </edge>
    <edge source="IND" target="NAM">
      <data key="d0">355275</data>
    </edge>
    <edge source="IND" target="NLD">
      <data key="d0">14431197</data>
    </edge>
    <edge source="IND" target="NZL">
      <data key="d0">5515436</data>
    </edge>
    <edge source="IND" target="NIC">
      <data key="d0">12059</data>
    </edge>
    <edge source="IND" target="NOR">
      <data key="d0">1176430</data>
    </edge>
    <edge source="IND" target="PAK">
      <data key="d0">5545740</data>
    </edge>
    <edge source="IND" target="PAN">
      <data key="d0">19654</data>
    </edge>
    <edge source="IND" target="PRY">
      <data key="d0">46118</data>
    </edge>
    <edge source="IND" target="PER">
      <data key="d0">4997024</data>
    </edge>
    <edge source="IND" target="PHL">
      <data key="d0">6138137</data>
    </edge>
    <edge source="IND" target="POL">
      <data key="d0">14582219</data>
    </edge>
    <edge source="IND" target="PRT">
      <data key="d0">2400134</data>
    </edge>
    <edge source="IND" target="ROU">
      <data key="d0">1561967</data>
    </edge>
    <edge source="IND" target="RUS">
      <data key="d0">34688845</data>
    </edge>
    <edge source="IND" target="SAU">
      <data key="d0">28368196</data>
    </edge>
    <edge source="IND" target="SEN">
      <data key="d0">2183069</data>
    </edge>
    <edge source="IND" target="SRB">
      <data key="d0">977443</data>
    </edge>
    <edge source="IND" target="SGP">
      <data key="d0">9775421</data>
    </edge>
    <edge source="IND" target="SVK">
      <data key="d0">2218571</data>
    </edge>
    <edge source="IND" target="VNM">
      <data key="d0">5925063</data>
    </edge>
    <edge source="IND" target="SVN">
      <data key="d0">367055</data>
    </edge>
    <edge source="IND" target="ZAF">
      <data key="d0">65857254</data>
    </edge>
    <edge source="IND" target="ZWE">
      <data key="d0">2647323</data>
    </edge>
    <edge source="IND" target="ESP">
      <data key="d0">22180733</data>
    </edge>
    <edge source="IND" target="SWE">
      <data key="d0">2915619</data>
    </edge>
    <edge source="IND" target="CHE">
      <data key="d0">149436</data>
    </edge>
    <edge source="IND" target="THA">
      <data key="d0">25032181</data>
    </edge>
    <edge source="IND" target="TGO">
      <data key="d0">1430709</data>
    </edge>
    <edge source="IND" target="ARE">
      <data key="d0">73239321</data>
    </edge>
    <edge source="IND" target="TUN">
      <data key="d0">1622624</data>
    </edge>
    <edge source="IND" target="TUR">
      <data key="d0">17654901</data>
    </edge>
    <edge source="IND" target="UGA">
      <data key="d0">6837500</data>
    </edge>
    <edge source="IND" target="UKR">
      <data key="d0">14309152</data>
    </edge>
    <edge source="IND" target="EGY">
      <data key="d0">13725256</data>
    </edge>
    <edge source="IND" target="GBR">
      <data key="d0">64871541</data>
    </edge>
    <edge source="IND" target="TZA">
      <data key="d0">8071110</data>
    </edge>
    <edge source="IND" target="USA">
      <data key="d0">140750262</data>
    </edge>
    <edge source="IND" target="BFA">
      <data key="d0">56641</data>
    </edge>
    <edge source="IND" target="URY">
      <data key="d0">303570</data>
    </edge>
    <edge source="SVN" target="ALB">
      <data key="d0">279155</data>
    </edge>
    <edge source="SVN" target="ARG">
      <data key="d0">20727</data>
    </edge>
    <edge source="SVN" target="AUS">
      <data key="d0">1018358</data>
    </edge>
    <edge source="SVN" target="AUT">
      <data key="d0">14763206</data>
    </edge>
    <edge source="SVN" target="BEL">
      <data key="d0">1251364</data>
    </edge>
    <edge source="SVN" target="BRA">
      <data key="d0">305114</data>
    </edge>
    <edge source="SVN" target="BGR">
      <data key="d0">2072881</data>
    </edge>
    <edge source="SVN" target="BLR">
      <data key="d0">151759</data>
    </edge>
    <edge source="SVN" target="LKA">
      <data key="d0">347046</data>
    </edge>
    <edge source="SVN" target="CHL">
      <data key="d0">42455</data>
    </edge>
    <edge source="SVN" target="CHN">
      <data key="d0">2551334</data>
    </edge>
    <edge source="SVN" target="HRV">
      <data key="d0">26061641</data>
    </edge>
    <edge source="SVN" target="CZE">
      <data key="d0">6362698</data>
    </edge>
    <edge source="SVN" target="DNK">
      <data key="d0">556946</data>
    </edge>
    <edge source="SVN" target="EST">
      <data key="d0">67011</data>
    </edge>
    <edge source="SVN" target="FIN">
      <data key="d0">1414714</data>
    </edge>
    <edge source="SVN" target="FRA">
      <data key="d0">4700527</data>
    </edge>
    <edge source="SVN" target="GEO">
      <data key="d0">106717</data>
    </edge>
    <edge source="SVN" target="DEU">
      <data key="d0">34221712</data>
    </edge>
    <edge source="SVN" target="GRC">
      <data key="d0">201930</data>
    </edge>
    <edge source="SVN" target="HKG">
      <data key="d0">26840</data>
    </edge>
    <edge source="SVN" target="HUN">
      <data key="d0">6498812</data>
    </edge>
    <edge source="SVN" target="ISR">
      <data key="d0">108614</data>
    </edge>
    <edge source="SVN" target="ITA">
      <data key="d0">32186157</data>
    </edge>
    <edge source="SVN" target="JPN">
      <data key="d0">100858</data>
    </edge>
    <edge source="SVN" target="JOR">
      <data key="d0">33195</data>
    </edge>
    <edge source="SVN" target="LBN">
      <data key="d0">18878</data>
    </edge>
    <edge source="SVN" target="LVA">
      <data key="d0">681068</data>
    </edge>
    <edge source="SVN" target="LTU">
      <data key="d0">325447</data>
    </edge>
    <edge source="SVN" target="MEX">
      <data key="d0">47826</data>
    </edge>
    <edge source="SVN" target="MDA">
      <data key="d0">30517</data>
    </edge>
    <edge source="SVN" target="NLD">
      <data key="d0">1869556</data>
    </edge>
    <edge source="SVN" target="NOR">
      <data key="d0">640166</data>
    </edge>
    <edge source="SVN" target="POL">
      <data key="d0">9934158</data>
    </edge>
    <edge source="SVN" target="PRT">
      <data key="d0">142713</data>
    </edge>
    <edge source="SVN" target="ROU">
      <data key="d0">7154708</data>
    </edge>
    <edge source="SVN" target="RUS">
      <data key="d0">2763857</data>
    </edge>
    <edge source="SVN" target="SAU">
      <data key="d0">207201</data>
    </edge>
    <edge source="SVN" target="SRB">
      <data key="d0">14046336</data>
    </edge>
    <edge source="SVN" target="IND">
      <data key="d0">2718309</data>
    </edge>
    <edge source="SVN" target="SVK">
      <data key="d0">4046650</data>
    </edge>
    <edge source="SVN" target="ZAF">
      <data key="d0">200932</data>
    </edge>
    <edge source="SVN" target="ESP">
      <data key="d0">1801227</data>
    </edge>
    <edge source="SVN" target="SWE">
      <data key="d0">842586</data>
    </edge>
    <edge source="SVN" target="CHE">
      <data key="d0">3051556</data>
    </edge>
    <edge source="SVN" target="ARE">
      <data key="d0">187527</data>
    </edge>
    <edge source="SVN" target="TUR">
      <data key="d0">3471542</data>
    </edge>
    <edge source="SVN" target="UKR">
      <data key="d0">635774</data>
    </edge>
    <edge source="SVN" target="MKD">
      <data key="d0">2000397</data>
    </edge>
    <edge source="SVN" target="GBR">
      <data key="d0">2589189</data>
    </edge>
    <edge source="SVN" target="USA">
      <data key="d0">159714</data>
    </edge>
    <edge source="CHE" target="ALB">
      <data key="d0">42445</data>
    </edge>
    <edge source="CHE" target="DZA">
      <data key="d0">3090777</data>
    </edge>
    <edge source="CHE" target="AZE">
      <data key="d0">157204</data>
    </edge>
    <edge source="CHE" target="ARG">
      <data key="d0">1513959</data>
    </edge>
    <edge source="CHE" target="AUS">
      <data key="d0">9116464</data>
    </edge>
    <edge source="CHE" target="AUT">
      <data key="d0">74301754</data>
    </edge>
    <edge source="CHE" target="ARM">
      <data key="d0">143815</data>
    </edge>
    <edge source="CHE" target="BEL">
      <data key="d0">26773111</data>
    </edge>
    <edge source="CHE" target="BOL">
      <data key="d0">69579</data>
    </edge>
    <edge source="CHE" target="BRA">
      <data key="d0">21716422</data>
    </edge>
    <edge source="CHE" target="BGR">
      <data key="d0">5211692</data>
    </edge>
    <edge source="CHE" target="BLR">
      <data key="d0">1430044</data>
    </edge>
    <edge source="CHE" target="CMR">
      <data key="d0">43461</data>
    </edge>
    <edge source="CHE" target="CAN">
      <data key="d0">4553194</data>
    </edge>
    <edge source="CHE" target="LKA">
      <data key="d0">531359</data>
    </edge>
    <edge source="CHE" target="CHL">
      <data key="d0">1986832</data>
    </edge>
    <edge source="CHE" target="CHN">
      <data key="d0">41382622</data>
    </edge>
    <edge source="CHE" target="COL">
      <data key="d0">2863372</data>
    </edge>
    <edge source="CHE" target="CRI">
      <data key="d0">122095</data>
    </edge>
    <edge source="CHE" target="HRV">
      <data key="d0">5541628</data>
    </edge>
    <edge source="CHE" target="CZE">
      <data key="d0">26601295</data>
    </edge>
    <edge source="CHE" target="DNK">
      <data key="d0">20380164</data>
    </edge>
    <edge source="CHE" target="ECU">
      <data key="d0">889605</data>
    </edge>
    <edge source="CHE" target="SLV">
      <data key="d0">64045</data>
    </edge>
    <edge source="CHE" target="EST">
      <data key="d0">1354011</data>
    </edge>
    <edge source="CHE" target="FIN">
      <data key="d0">7264818</data>
    </edge>
    <edge source="CHE" target="FRA">
      <data key="d0">151503007</data>
    </edge>
    <edge source="CHE" target="GEO">
      <data key="d0">28328</data>
    </edge>
    <edge source="CHE" target="DEU">
      <data key="d0">695046918</data>
    </edge>
    <edge source="CHE" target="GHA">
      <data key="d0">35678</data>
    </edge>
    <edge source="CHE" target="GRC">
      <data key="d0">4371590</data>
    </edge>
    <edge source="CHE" target="GTM">
      <data key="d0">180899</data>
    </edge>
    <edge source="CHE" target="HND">
      <data key="d0">481923</data>
    </edge>
    <edge source="CHE" target="HKG">
      <data key="d0">3491694</data>
    </edge>
    <edge source="CHE" target="HUN">
      <data key="d0">15985634</data>
    </edge>
    <edge source="CHE" target="IDN">
      <data key="d0">738416</data>
    </edge>
    <edge source="CHE" target="IRL">
      <data key="d0">19992904</data>
    </edge>
    <edge source="CHE" target="ISR">
      <data key="d0">7330190</data>
    </edge>
    <edge source="CHE" target="ITA">
      <data key="d0">123567267</data>
    </edge>
    <edge source="CHE" target="CIV">
      <data key="d0">125981</data>
    </edge>
    <edge source="CHE" target="JPN">
      <data key="d0">11908484</data>
    </edge>
    <edge source="CHE" target="KAZ">
      <data key="d0">1415162</data>
    </edge>
    <edge source="CHE" target="JOR">
      <data key="d0">1083248</data>
    </edge>
    <edge source="CHE" target="KOR">
      <data key="d0">7378638</data>
    </edge>
    <edge source="CHE" target="LBN">
      <data key="d0">576684</data>
    </edge>
    <edge source="CHE" target="LVA">
      <data key="d0">664157</data>
    </edge>
    <edge source="CHE" target="LTU">
      <data key="d0">2342489</data>
    </edge>
    <edge source="CHE" target="MWI">
      <data key="d0">29393</data>
    </edge>
    <edge source="CHE" target="MYS">
      <data key="d0">3197818</data>
    </edge>
    <edge source="CHE" target="MUS">
      <data key="d0">129213</data>
    </edge>
    <edge source="CHE" target="MEX">
      <data key="d0">4220345</data>
    </edge>
    <edge source="CHE" target="MDA">
      <data key="d0">112197</data>
    </edge>
    <edge source="CHE" target="MAR">
      <data key="d0">1877891</data>
    </edge>
    <edge source="CHE" target="OMN">
      <data key="d0">193416</data>
    </edge>
    <edge source="CHE" target="NLD">
      <data key="d0">65273852</data>
    </edge>
    <edge source="CHE" target="NZL">
      <data key="d0">1170057</data>
    </edge>
    <edge source="CHE" target="NOR">
      <data key="d0">14097087</data>
    </edge>
    <edge source="CHE" target="PAK">
      <data key="d0">745386</data>
    </edge>
    <edge source="CHE" target="PAN">
      <data key="d0">64004</data>
    </edge>
    <edge source="CHE" target="PRY">
      <data key="d0">103527</data>
    </edge>
    <edge source="CHE" target="PER">
      <data key="d0">327608</data>
    </edge>
    <edge source="CHE" target="PHL">
      <data key="d0">421559</data>
    </edge>
    <edge source="CHE" target="POL">
      <data key="d0">31524900</data>
    </edge>
    <edge source="CHE" target="PRT">
      <data key="d0">4741340</data>
    </edge>
    <edge source="CHE" target="ROU">
      <data key="d0">7860673</data>
    </edge>
    <edge source="CHE" target="RUS">
      <data key="d0">29115086</data>
    </edge>
    <edge source="CHE" target="SAU">
      <data key="d0">7414382</data>
    </edge>
    <edge source="CHE" target="SEN">
      <data key="d0">14630</data>
    </edge>
    <edge source="CHE" target="SRB">
      <data key="d0">9646624</data>
    </edge>
    <edge source="CHE" target="IND">
      <data key="d0">10102521</data>
    </edge>
    <edge source="CHE" target="SGP">
      <data key="d0">6222821</data>
    </edge>
    <edge source="CHE" target="SVK">
      <data key="d0">7385618</data>
    </edge>
    <edge source="CHE" target="VNM">
      <data key="d0">1639293</data>
    </edge>
    <edge source="CHE" target="SVN">
      <data key="d0">8837095</data>
    </edge>
    <edge source="CHE" target="ZAF">
      <data key="d0">3020622</data>
    </edge>
    <edge source="CHE" target="ZWE">
      <data key="d0">13246</data>
    </edge>
    <edge source="CHE" target="ESP">
      <data key="d0">59923095</data>
    </edge>
    <edge source="CHE" target="SWE">
      <data key="d0">19537258</data>
    </edge>
    <edge source="CHE" target="THA">
      <data key="d0">1202365</data>
    </edge>
    <edge source="CHE" target="ARE">
      <data key="d0">12717125</data>
    </edge>
    <edge source="CHE" target="TUN">
      <data key="d0">1492412</data>
    </edge>
    <edge source="CHE" target="TUR">
      <data key="d0">17871230</data>
    </edge>
    <edge source="CHE" target="UKR">
      <data key="d0">4119488</data>
    </edge>
    <edge source="CHE" target="MKD">
      <data key="d0">1692825</data>
    </edge>
    <edge source="CHE" target="EGY">
      <data key="d0">2708847</data>
    </edge>
    <edge source="CHE" target="GBR">
      <data key="d0">91440931</data>
    </edge>
    <edge source="CHE" target="USA">
      <data key="d0">95065661</data>
    </edge>
    <edge source="CHE" target="URY">
      <data key="d0">536328</data>
    </edge>
    <edge source="GBR" target="ALB">
      <data key="d0">2427975</data>
    </edge>
    <edge source="GBR" target="DZA">
      <data key="d0">6473501</data>
    </edge>
    <edge source="GBR" target="AZE">
      <data key="d0">3079958</data>
    </edge>
    <edge source="GBR" target="ARG">
      <data key="d0">5836910</data>
    </edge>
    <edge source="GBR" target="AUS">
      <data key="d0">41405630</data>
    </edge>
    <edge source="GBR" target="AUT">
      <data key="d0">28164545</data>
    </edge>
    <edge source="GBR" target="ARM">
      <data key="d0">303394</data>
    </edge>
    <edge source="GBR" target="BEL">
      <data key="d0">120716503</data>
    </edge>
    <edge source="GBR" target="BOL">
      <data key="d0">306239</data>
    </edge>
    <edge source="GBR" target="BWA">
      <data key="d0">25834</data>
    </edge>
    <edge source="GBR" target="BRA">
      <data key="d0">24655114</data>
    </edge>
    <edge source="GBR" target="BGR">
      <data key="d0">5883194</data>
    </edge>
    <edge source="GBR" target="BLR">
      <data key="d0">1818610</data>
    </edge>
    <edge source="GBR" target="KHM">
      <data key="d0">68484</data>
    </edge>
    <edge source="GBR" target="CMR">
      <data key="d0">1189994</data>
    </edge>
    <edge source="GBR" target="CAN">
      <data key="d0">25308356</data>
    </edge>
    <edge source="GBR" target="LKA">
      <data key="d0">2354716</data>
    </edge>
    <edge source="GBR" target="CHL">
      <data key="d0">5565550</data>
    </edge>
    <edge source="GBR" target="CHN">
      <data key="d0">75692920</data>
    </edge>
    <edge source="GBR" target="COL">
      <data key="d0">7058286</data>
    </edge>
    <edge source="GBR" target="CRI">
      <data key="d0">1696382</data>
    </edge>
    <edge source="GBR" target="HRV">
      <data key="d0">3887602</data>
    </edge>
    <edge source="GBR" target="CZE">
      <data key="d0">69262781</data>
    </edge>
    <edge source="GBR" target="BEN">
      <data key="d0">54774</data>
    </edge>
    <edge source="GBR" target="DNK">
      <data key="d0">59284588</data>
    </edge>
    <edge source="GBR" target="ECU">
      <data key="d0">1592970</data>
    </edge>
    <edge source="GBR" target="SLV">
      <data key="d0">535722</data>
    </edge>
    <edge source="GBR" target="ETH">
      <data key="d0">96229</data>
    </edge>
    <edge source="GBR" target="EST">
      <data key="d0">3336428</data>
    </edge>
    <edge source="GBR" target="FIN">
      <data key="d0">46258282</data>
    </edge>
    <edge source="GBR" target="FRA">
      <data key="d0">350499803</data>
    </edge>
    <edge source="GBR" target="GEO">
      <data key="d0">103307</data>
    </edge>
    <edge source="GBR" target="GMB">
      <data key="d0">39637</data>
    </edge>
    <edge source="GBR" target="DEU">
      <data key="d0">452977078</data>
    </edge>
    <edge source="GBR" target="GHA">
      <data key="d0">2174700</data>
    </edge>
    <edge source="GBR" target="GRC">
      <data key="d0">7258090</data>
    </edge>
    <edge source="GBR" target="GTM">
      <data key="d0">421399</data>
    </edge>
    <edge source="GBR" target="HND">
      <data key="d0">564340</data>
    </edge>
    <edge source="GBR" target="HKG">
      <data key="d0">40180232</data>
    </edge>
    <edge source="GBR" target="HUN">
      <data key="d0">33104514</data>
    </edge>
    <edge source="GBR" target="IDN">
      <data key="d0">16345603</data>
    </edge>
    <edge source="GBR" target="IRL">
      <data key="d0">229466398</data>
    </edge>
    <edge source="GBR" target="ISR">
      <data key="d0">12600505</data>
    </edge>
    <edge source="GBR" target="ITA">
      <data key="d0">171511057</data>
    </edge>
    <edge source="GBR" target="CIV">
      <data key="d0">274211</data>
    </edge>
    <edge source="GBR" target="JAM">
      <data key="d0">96676</data>
    </edge>
    <edge source="GBR" target="JPN">
      <data key="d0">28076980</data>
    </edge>
    <edge source="GBR" target="KAZ">
      <data key="d0">1720427</data>
    </edge>
    <edge source="GBR" target="JOR">
      <data key="d0">2533690</data>
    </edge>
    <edge source="GBR" target="KOR">
      <data key="d0">21702694</data>
    </edge>
    <edge source="GBR" target="LBN">
      <data key="d0">1176922</data>
    </edge>
    <edge source="GBR" target="LVA">
      <data key="d0">1998257</data>
    </edge>
    <edge source="GBR" target="LTU">
      <data key="d0">6997729</data>
    </edge>
    <edge source="GBR" target="MDG">
      <data key="d0">186042</data>
    </edge>
    <edge source="GBR" target="MWI">
      <data key="d0">167719</data>
    </edge>
    <edge source="GBR" target="MYS">
      <data key="d0">17245473</data>
    </edge>
    <edge source="GBR" target="MRT">
      <data key="d0">127205</data>
    </edge>
    <edge source="GBR" target="MUS">
      <data key="d0">375158</data>
    </edge>
    <edge source="GBR" target="MEX">
      <data key="d0">20850238</data>
    </edge>
    <edge source="GBR" target="MDA">
      <data key="d0">66858</data>
    </edge>
    <edge source="GBR" target="MAR">
      <data key="d0">3427848</data>
    </edge>
    <edge source="GBR" target="MOZ">
      <data key="d0">519180</data>
    </edge>
    <edge source="GBR" target="OMN">
      <data key="d0">3665984</data>
    </edge>
    <edge source="GBR" target="NAM">
      <data key="d0">100525</data>
    </edge>
    <edge source="GBR" target="NLD">
      <data key="d0">206902388</data>
    </edge>
    <edge source="GBR" target="NZL">
      <data key="d0">19121950</data>
    </edge>
    <edge source="GBR" target="NOR">
      <data key="d0">56031925</data>
    </edge>
    <edge source="GBR" target="PAK">
      <data key="d0">4375710</data>
    </edge>
    <edge source="GBR" target="PAN">
      <data key="d0">342056</data>
    </edge>
    <edge source="GBR" target="PRY">
      <data key="d0">46896</data>
    </edge>
    <edge source="GBR" target="PER">
      <data key="d0">1206234</data>
    </edge>
    <edge source="GBR" target="PHL">
      <data key="d0">2565695</data>
    </edge>
    <edge source="GBR" target="POL">
      <data key="d0">99640805</data>
    </edge>
    <edge source="GBR" target="PRT">
      <data key="d0">22278079</data>
    </edge>
    <edge source="GBR" target="ROU">
      <data key="d0">26386049</data>
    </edge>
    <edge source="GBR" target="RUS">
      <data key="d0">60861558</data>
    </edge>
    <edge source="GBR" target="SAU">
      <data key="d0">14574244</data>
    </edge>
    <edge source="GBR" target="SEN">
      <data key="d0">678216</data>
    </edge>
    <edge source="GBR" target="SRB">
      <data key="d0">2466389</data>
    </edge>
    <edge source="GBR" target="IND">
      <data key="d0">28619394</data>
    </edge>
    <edge source="GBR" target="SGP">
      <data key="d0">21195767</data>
    </edge>
    <edge source="GBR" target="SVK">
      <data key="d0">7755638</data>
    </edge>
    <edge source="GBR" target="VNM">
      <data key="d0">7027629</data>
    </edge>
    <edge source="GBR" target="SVN">
      <data key="d0">2215832</data>
    </edge>
    <edge source="GBR" target="ZAF">
      <data key="d0">42002676</data>
    </edge>
    <edge source="GBR" target="ZWE">
      <data key="d0">394736</data>
    </edge>
    <edge source="GBR" target="ESP">
      <data key="d0">112920036</data>
    </edge>
    <edge source="GBR" target="SWE">
      <data key="d0">85880187</data>
    </edge>
    <edge source="GBR" target="CHE">
      <data key="d0">44958070</data>
    </edge>
    <edge source="GBR" target="THA">
      <data key="d0">21197311</data>
    </edge>
    <edge source="GBR" target="ARE">
      <data key="d0">32107941</data>
    </edge>
    <edge source="GBR" target="TUN">
      <data key="d0">2676432</data>
    </edge>
    <edge source="GBR" target="TUR">
      <data key="d0">51005515</data>
    </edge>
    <edge source="GBR" target="UGA">
      <data key="d0">487631</data>
    </edge>
    <edge source="GBR" target="UKR">
      <data key="d0">11794763</data>
    </edge>
    <edge source="GBR" target="MKD">
      <data key="d0">710905</data>
    </edge>
    <edge source="GBR" target="EGY">
      <data key="d0">33396379</data>
    </edge>
    <edge source="GBR" target="TZA">
      <data key="d0">503476</data>
    </edge>
    <edge source="GBR" target="USA">
      <data key="d0">343172900</data>
    </edge>
    <edge source="GBR" target="BFA">
      <data key="d0">268122</data>
    </edge>
    <edge source="GBR" target="URY">
      <data key="d0">703519</data>
    </edge>
    <edge source="BFA" target="CAN">
      <data key="d0">11568</data>
    </edge>
    <edge source="BFA" target="NER">
      <data key="d0">46697</data>
    </edge>
    <edge source="BFA" target="USA">
      <data key="d0">39818</data>
    </edge>
    <edge source="AZE" target="GEO">
      <data key="d0">87590</data>
    </edge>
    <edge source="AZE" target="KAZ">
      <data key="d0">216885</data>
    </edge>
    <edge source="AZE" target="RUS">
      <data key="d0">189918</data>
    </edge>
    <edge source="AZE" target="TUR">
      <data key="d0">36306</data>
    </edge>
    <edge source="BGR" target="ALB">
      <data key="d0">1694163</data>
    </edge>
    <edge source="BGR" target="DZA">
      <data key="d0">1554197</data>
    </edge>
    <edge source="BGR" target="AZE">
      <data key="d0">88763</data>
    </edge>
    <edge source="BGR" target="AUT">
      <data key="d0">2899152</data>
    </edge>
    <edge source="BGR" target="ARM">
      <data key="d0">118634</data>
    </edge>
    <edge source="BGR" target="BEL">
      <data key="d0">1082477</data>
    </edge>
    <edge source="BGR" target="BOL">
      <data key="d0">38019</data>
    </edge>
    <edge source="BGR" target="BLR">
      <data key="d0">689606</data>
    </edge>
    <edge source="BGR" target="CHL">
      <data key="d0">49167</data>
    </edge>
    <edge source="BGR" target="CHN">
      <data key="d0">313989</data>
    </edge>
    <edge source="BGR" target="CRI">
      <data key="d0">87477</data>
    </edge>
    <edge source="BGR" target="HRV">
      <data key="d0">1029560</data>
    </edge>
    <edge source="BGR" target="CZE">
      <data key="d0">5560928</data>
    </edge>
    <edge source="BGR" target="DNK">
      <data key="d0">315397</data>
    </edge>
    <edge source="BGR" target="ETH">
      <data key="d0">37894</data>
    </edge>
    <edge source="BGR" target="EST">
      <data key="d0">101826</data>
    </edge>
    <edge source="BGR" target="FRA">
      <data key="d0">6457652</data>
    </edge>
    <edge source="BGR" target="GEO">
      <data key="d0">561704</data>
    </edge>
    <edge source="BGR" target="DEU">
      <data key="d0">14096768</data>
    </edge>
    <edge source="BGR" target="GRC">
      <data key="d0">13078198</data>
    </edge>
    <edge source="BGR" target="HUN">
      <data key="d0">4432458</data>
    </edge>
    <edge source="BGR" target="ISR">
      <data key="d0">374126</data>
    </edge>
    <edge source="BGR" target="ITA">
      <data key="d0">16164973</data>
    </edge>
    <edge source="BGR" target="LVA">
      <data key="d0">81716</data>
    </edge>
    <edge source="BGR" target="LTU">
      <data key="d0">549777</data>
    </edge>
    <edge source="BGR" target="MYS">
      <data key="d0">202985</data>
    </edge>
    <edge source="BGR" target="MEX">
      <data key="d0">26051</data>
    </edge>
    <edge source="BGR" target="MDA">
      <data key="d0">3627448</data>
    </edge>
    <edge source="BGR" target="NLD">
      <data key="d0">2727860</data>
    </edge>
    <edge source="BGR" target="NOR">
      <data key="d0">136855</data>
    </edge>
    <edge source="BGR" target="PER">
      <data key="d0">78562</data>
    </edge>
    <edge source="BGR" target="POL">
      <data key="d0">15420086</data>
    </edge>
    <edge source="BGR" target="PRT">
      <data key="d0">409371</data>
    </edge>
    <edge source="BGR" target="ROU">
      <data key="d0">46170968</data>
    </edge>
    <edge source="BGR" target="RUS">
      <data key="d0">5878450</data>
    </edge>
    <edge source="BGR" target="SAU">
      <data key="d0">592475</data>
    </edge>
    <edge source="BGR" target="SEN">
      <data key="d0">78553</data>
    </edge>
    <edge source="BGR" target="SRB">
      <data key="d0">8557364</data>
    </edge>
    <edge source="BGR" target="SVK">
      <data key="d0">569166</data>
    </edge>
    <edge source="BGR" target="SVN">
      <data key="d0">706386</data>
    </edge>
    <edge source="BGR" target="ZAF">
      <data key="d0">559722</data>
    </edge>
    <edge source="BGR" target="ESP">
      <data key="d0">2362970</data>
    </edge>
    <edge source="BGR" target="SWE">
      <data key="d0">631548</data>
    </edge>
    <edge source="BGR" target="CHE">
      <data key="d0">561934</data>
    </edge>
    <edge source="BGR" target="ARE">
      <data key="d0">335307</data>
    </edge>
    <edge source="BGR" target="TUN">
      <data key="d0">354176</data>
    </edge>
    <edge source="BGR" target="TUR">
      <data key="d0">3458983</data>
    </edge>
    <edge source="BGR" target="UKR">
      <data key="d0">12085076</data>
    </edge>
    <edge source="BGR" target="MKD">
      <data key="d0">9697017</data>
    </edge>
    <edge source="BGR" target="GBR">
      <data key="d0">1608864</data>
    </edge>
    <edge source="BGR" target="USA">
      <data key="d0">282473</data>
    </edge>
    <edge source="BLR" target="AZE">
      <data key="d0">38300</data>
    </edge>
    <edge source="BLR" target="ARM">
      <data key="d0">15400</data>
    </edge>
    <edge source="BLR" target="CZE">
      <data key="d0">117200</data>
    </edge>
    <edge source="BLR" target="EST">
      <data key="d0">17100</data>
    </edge>
    <edge source="BLR" target="FRA">
      <data key="d0">296700</data>
    </edge>
    <edge source="BLR" target="DEU">
      <data key="d0">630900</data>
    </edge>
    <edge source="BLR" target="HUN">
      <data key="d0">54600</data>
    </edge>
    <edge source="BLR" target="ITA">
      <data key="d0">99900</data>
    </edge>
    <edge source="BLR" target="KAZ">
      <data key="d0">10827500</data>
    </edge>
    <edge source="BLR" target="KGZ">
      <data key="d0">13900</data>
    </edge>
    <edge source="BLR" target="LVA">
      <data key="d0">590600</data>
    </edge>
    <edge source="BLR" target="LTU">
      <data key="d0">771300</data>
    </edge>
    <edge source="BLR" target="MDA">
      <data key="d0">2470200</data>
    </edge>
    <edge source="BLR" target="POL">
      <data key="d0">1550700</data>
    </edge>
    <edge source="BLR" target="ROU">
      <data key="d0">88600</data>
    </edge>
    <edge source="BLR" target="RUS">
      <data key="d0">203325400</data>
    </edge>
    <edge source="BLR" target="SRB">
      <data key="d0">43500</data>
    </edge>
    <edge source="BLR" target="SVK">
      <data key="d0">463300</data>
    </edge>
    <edge source="BLR" target="CHE">
      <data key="d0">252700</data>
    </edge>
    <edge source="BLR" target="UKR">
      <data key="d0">17021800</data>
    </edge>
    <edge source="BLR" target="GBR">
      <data key="d0">51500</data>
    </edge>
    <edge source="KHM" target="CHN">
      <data key="d0">25509</data>
    </edge>
    <edge source="KHM" target="JPN">
      <data key="d0">33579</data>
    </edge>
    <edge source="KHM" target="KOR">
      <data key="d0">15005</data>
    </edge>
    <edge source="KHM" target="MYS">
      <data key="d0">16230</data>
    </edge>
    <edge source="KHM" target="VNM">
      <data key="d0">26330</data>
    </edge>
    <edge source="HRV" target="ALB">
      <data key="d0">546788</data>
    </edge>
    <edge source="HRV" target="AUT">
      <data key="d0">7540251</data>
    </edge>
    <edge source="HRV" target="BEL">
      <data key="d0">1162828</data>
    </edge>
    <edge source="HRV" target="BGR">
      <data key="d0">457169</data>
    </edge>
    <edge source="HRV" target="CHL">
      <data key="d0">65573</data>
    </edge>
    <edge source="HRV" target="CHN">
      <data key="d0">20080</data>
    </edge>
    <edge source="HRV" target="CZE">
      <data key="d0">1096815</data>
    </edge>
    <edge source="HRV" target="FIN">
      <data key="d0">21054</data>
    </edge>
    <edge source="HRV" target="FRA">
      <data key="d0">80455</data>
    </edge>
    <edge source="HRV" target="DEU">
      <data key="d0">8256036</data>
    </edge>
    <edge source="HRV" target="GRC">
      <data key="d0">47718</data>
    </edge>
    <edge source="HRV" target="HUN">
      <data key="d0">5302112</data>
    </edge>
    <edge source="HRV" target="ITA">
      <data key="d0">19220907</data>
    </edge>
    <edge source="HRV" target="KAZ">
      <data key="d0">11841</data>
    </edge>
    <edge source="HRV" target="NLD">
      <data key="d0">1915690</data>
    </edge>
    <edge source="HRV" target="NOR">
      <data key="d0">36860</data>
    </edge>
    <edge source="HRV" target="POL">
      <data key="d0">692857</data>
    </edge>
    <edge source="HRV" target="ROU">
      <data key="d0">790281</data>
    </edge>
    <edge source="HRV" target="RUS">
      <data key="d0">629406</data>
    </edge>
    <edge source="HRV" target="SAU">
      <data key="d0">12392</data>
    </edge>
    <edge source="HRV" target="SRB">
      <data key="d0">10229540</data>
    </edge>
    <edge source="HRV" target="SVK">
      <data key="d0">130414</data>
    </edge>
    <edge source="HRV" target="SVN">
      <data key="d0">9943812</data>
    </edge>
    <edge source="HRV" target="ESP">
      <data key="d0">58241</data>
    </edge>
    <edge source="HRV" target="SWE">
      <data key="d0">103771</data>
    </edge>
    <edge source="HRV" target="CHE">
      <data key="d0">363425</data>
    </edge>
    <edge source="HRV" target="TUR">
      <data key="d0">495971</data>
    </edge>
    <edge source="HRV" target="MKD">
      <data key="d0">678254</data>
    </edge>
    <edge source="HRV" target="GBR">
      <data key="d0">126310</data>
    </edge>
    <edge source="HRV" target="USA">
      <data key="d0">20473</data>
    </edge>
    <edge source="BEN" target="GHA">
      <data key="d0">57522</data>
    </edge>
    <edge source="BEN" target="NER">
      <data key="d0">168523</data>
    </edge>
    <edge source="BEN" target="TGO">
      <data key="d0">318580</data>
    </edge>
    <edge source="FIN" target="AZE">
      <data key="d0">10992</data>
    </edge>
    <edge source="FIN" target="ARG">
      <data key="d0">399422</data>
    </edge>
    <edge source="FIN" target="AUS">
      <data key="d0">1276484</data>
    </edge>
    <edge source="FIN" target="AUT">
      <data key="d0">7512388</data>
    </edge>
    <edge source="FIN" target="BEL">
      <data key="d0">20795910</data>
    </edge>
    <edge source="FIN" target="BRA">
      <data key="d0">1084655</data>
    </edge>
    <edge source="FIN" target="BGR">
      <data key="d0">218577</data>
    </edge>
    <edge source="FIN" target="BLR">
      <data key="d0">1981683</data>
    </edge>
    <edge source="FIN" target="CAN">
      <data key="d0">3584622</data>
    </edge>
    <edge source="FIN" target="LKA">
      <data key="d0">19936</data>
    </edge>
    <edge source="FIN" target="CHL">
      <data key="d0">29295</data>
    </edge>
    <edge source="FIN" target="CHN">
      <data key="d0">15543096</data>
    </edge>
    <edge source="FIN" target="COL">
      <data key="d0">176002</data>
    </edge>
    <edge source="FIN" target="HRV">
      <data key="d0">485937</data>
    </edge>
    <edge source="FIN" target="CZE">
      <data key="d0">9835643</data>
    </edge>
    <edge source="FIN" target="DNK">
      <data key="d0">27832278</data>
    </edge>
    <edge source="FIN" target="ECU">
      <data key="d0">34673</data>
    </edge>
    <edge source="FIN" target="EST">
      <data key="d0">27765994</data>
    </edge>
    <edge source="FIN" target="FRA">
      <data key="d0">42324173</data>
    </edge>
    <edge source="FIN" target="DEU">
      <data key="d0">88191556</data>
    </edge>
    <edge source="FIN" target="GRC">
      <data key="d0">214935</data>
    </edge>
    <edge source="FIN" target="HKG">
      <data key="d0">1495712</data>
    </edge>
    <edge source="FIN" target="HUN">
      <data key="d0">7130250</data>
    </edge>
    <edge source="FIN" target="IDN">
      <data key="d0">132828</data>
    </edge>
    <edge source="FIN" target="IRL">
      <data key="d0">9463746</data>
    </edge>
    <edge source="FIN" target="ISR">
      <data key="d0">592663</data>
    </edge>
    <edge source="FIN" target="ITA">
      <data key="d0">15869166</data>
    </edge>
    <edge source="FIN" target="JPN">
      <data key="d0">2172867</data>
    </edge>
    <edge source="FIN" target="KAZ">
      <data key="d0">758849</data>
    </edge>
    <edge source="FIN" target="JOR">
      <data key="d0">15670</data>
    </edge>
    <edge source="FIN" target="KOR">
      <data key="d0">182155</data>
    </edge>
    <edge source="FIN" target="LBN">
      <data key="d0">39102</data>
    </edge>
    <edge source="FIN" target="LVA">
      <data key="d0">3931854</data>
    </edge>
    <edge source="FIN" target="LTU">
      <data key="d0">5668864</data>
    </edge>
    <edge source="FIN" target="MWI">
      <data key="d0">970062</data>
    </edge>
    <edge source="FIN" target="MYS">
      <data key="d0">3496175</data>
    </edge>
    <edge source="FIN" target="MEX">
      <data key="d0">1238081</data>
    </edge>
    <edge source="FIN" target="OMN">
      <data key="d0">10505</data>
    </edge>
    <edge source="FIN" target="NLD">
      <data key="d0">19378833</data>
    </edge>
    <edge source="FIN" target="NZL">
      <data key="d0">597301</data>
    </edge>
    <edge source="FIN" target="NIC">
      <data key="d0">156110</data>
    </edge>
    <edge source="FIN" target="NOR">
      <data key="d0">65381185</data>
    </edge>
    <edge source="FIN" target="PAK">
      <data key="d0">10090</data>
    </edge>
    <edge source="FIN" target="PAN">
      <data key="d0">46717</data>
    </edge>
    <edge source="FIN" target="POL">
      <data key="d0">98421645</data>
    </edge>
    <edge source="FIN" target="PRT">
      <data key="d0">352379</data>
    </edge>
    <edge source="FIN" target="ROU">
      <data key="d0">6078541</data>
    </edge>
    <edge source="FIN" target="RUS">
      <data key="d0">85266183</data>
    </edge>
    <edge source="FIN" target="SAU">
      <data key="d0">789543</data>
    </edge>
    <edge source="FIN" target="SRB">
      <data key="d0">124561</data>
    </edge>
    <edge source="FIN" target="IND">
      <data key="d0">5524668</data>
    </edge>
    <edge source="FIN" target="SGP">
      <data key="d0">944781</data>
    </edge>
    <edge source="FIN" target="SVK">
      <data key="d0">3179881</data>
    </edge>
    <edge source="FIN" target="VNM">
      <data key="d0">37426</data>
    </edge>
    <edge source="FIN" target="SVN">
      <data key="d0">592654</data>
    </edge>
    <edge source="FIN" target="ZAF">
      <data key="d0">4956929</data>
    </edge>
    <edge source="FIN" target="ZWE">
      <data key="d0">911170</data>
    </edge>
    <edge source="FIN" target="ESP">
      <data key="d0">20107432</data>
    </edge>
    <edge source="FIN" target="SWE">
      <data key="d0">141709425</data>
    </edge>
    <edge source="FIN" target="CHE">
      <data key="d0">11233264</data>
    </edge>
    <edge source="FIN" target="THA">
      <data key="d0">5690574</data>
    </edge>
    <edge source="FIN" target="ARE">
      <data key="d0">695534</data>
    </edge>
    <edge source="FIN" target="TUN">
      <data key="d0">477184</data>
    </edge>
    <edge source="FIN" target="TUR">
      <data key="d0">11533655</data>
    </edge>
    <edge source="FIN" target="UGA">
      <data key="d0">113255</data>
    </edge>
    <edge source="FIN" target="UKR">
      <data key="d0">3143600</data>
    </edge>
    <edge source="FIN" target="MKD">
      <data key="d0">315932</data>
    </edge>
    <edge source="FIN" target="EGY">
      <data key="d0">14139</data>
    </edge>
    <edge source="FIN" target="GBR">
      <data key="d0">52901998</data>
    </edge>
    <edge source="FIN" target="TZA">
      <data key="d0">12483</data>
    </edge>
    <edge source="FIN" target="USA">
      <data key="d0">10159318</data>
    </edge>
    <edge source="FIN" target="URY">
      <data key="d0">198307</data>
    </edge>
    <edge source="JAM" target="CAN">
      <data key="d0">10186</data>
    </edge>
    <edge source="JAM" target="CHN">
      <data key="d0">213208</data>
    </edge>
    <edge source="JAM" target="HND">
      <data key="d0">15183</data>
    </edge>
    <edge source="JAM" target="HKG">
      <data key="d0">37503</data>
    </edge>
    <edge source="JAM" target="IDN">
      <data key="d0">16202</data>
    </edge>
    <edge source="JAM" target="PAN">
      <data key="d0">68232</data>
    </edge>
    <edge source="JAM" target="USA">
      <data key="d0">179605</data>
    </edge>
    <edge source="LVA" target="AZE">
      <data key="d0">353362</data>
    </edge>
    <edge source="LVA" target="AUT">
      <data key="d0">41262</data>
    </edge>
    <edge source="LVA" target="ARM">
      <data key="d0">35866</data>
    </edge>
    <edge source="LVA" target="BEL">
      <data key="d0">95498</data>
    </edge>
    <edge source="LVA" target="BGR">
      <data key="d0">24517</data>
    </edge>
    <edge source="LVA" target="BLR">
      <data key="d0">2868211</data>
    </edge>
    <edge source="LVA" target="CZE">
      <data key="d0">231126</data>
    </edge>
    <edge source="LVA" target="DNK">
      <data key="d0">1329236</data>
    </edge>
    <edge source="LVA" target="EST">
      <data key="d0">18729909</data>
    </edge>
    <edge source="LVA" target="FIN">
      <data key="d0">3752181</data>
    </edge>
    <edge source="LVA" target="FRA">
      <data key="d0">58620</data>
    </edge>
    <edge source="LVA" target="GEO">
      <data key="d0">113390</data>
    </edge>
    <edge source="LVA" target="DEU">
      <data key="d0">458597</data>
    </edge>
    <edge source="LVA" target="HKG">
      <data key="d0">12353</data>
    </edge>
    <edge source="LVA" target="ISR">
      <data key="d0">13162</data>
    </edge>
    <edge source="LVA" target="KAZ">
      <data key="d0">514513</data>
    </edge>
    <edge source="LVA" target="KOR">
      <data key="d0">192796</data>
    </edge>
    <edge source="LVA" target="LTU">
      <data key="d0">14499936</data>
    </edge>
    <edge source="LVA" target="MDA">
      <data key="d0">11358</data>
    </edge>
    <edge source="LVA" target="NLD">
      <data key="d0">246866</data>
    </edge>
    <edge source="LVA" target="NOR">
      <data key="d0">1004309</data>
    </edge>
    <edge source="LVA" target="POL">
      <data key="d0">585716</data>
    </edge>
    <edge source="LVA" target="PRT">
      <data key="d0">20422</data>
    </edge>
    <edge source="LVA" target="ROU">
      <data key="d0">126329</data>
    </edge>
    <edge source="LVA" target="RUS">
      <data key="d0">31640640</data>
    </edge>
    <edge source="LVA" target="SVK">
      <data key="d0">22590</data>
    </edge>
    <edge source="LVA" target="SVN">
      <data key="d0">15958</data>
    </edge>
    <edge source="LVA" target="ESP">
      <data key="d0">29341</data>
    </edge>
    <edge source="LVA" target="SWE">
      <data key="d0">5157861</data>
    </edge>
    <edge source="LVA" target="CHE">
      <data key="d0">149446</data>
    </edge>
    <edge source="LVA" target="UKR">
      <data key="d0">581533</data>
    </edge>
    <edge source="LVA" target="GBR">
      <data key="d0">304420</data>
    </edge>
    <edge source="LVA" target="USA">
      <data key="d0">43485</data>
    </edge>
    <edge source="MDA" target="BGR">
      <data key="d0">97982</data>
    </edge>
    <edge source="MDA" target="KAZ">
      <data key="d0">532332</data>
    </edge>
    <edge source="MDA" target="PHL">
      <data key="d0">58015</data>
    </edge>
    <edge source="MDA" target="POL">
      <data key="d0">16140</data>
    </edge>
    <edge source="MDA" target="ROU">
      <data key="d0">167727</data>
    </edge>
    <edge source="MDA" target="RUS">
      <data key="d0">5546184</data>
    </edge>
    <edge source="MDA" target="UKR">
      <data key="d0">203905</data>
    </edge>
    <edge source="MDA" target="MKD">
      <data key="d0">11183</data>
    </edge>
    <edge source="SVK" target="ALB">
      <data key="d0">44756</data>
    </edge>
    <edge source="SVK" target="AUS">
      <data key="d0">71140</data>
    </edge>
    <edge source="SVK" target="AUT">
      <data key="d0">23730249</data>
    </edge>
    <edge source="SVK" target="BEL">
      <data key="d0">17643448</data>
    </edge>
    <edge source="SVK" target="BRA">
      <data key="d0">595978</data>
    </edge>
    <edge source="SVK" target="BGR">
      <data key="d0">678657</data>
    </edge>
    <edge source="SVK" target="BLR">
      <data key="d0">1671510</data>
    </edge>
    <edge source="SVK" target="CAN">
      <data key="d0">33702</data>
    </edge>
    <edge source="SVK" target="CHN">
      <data key="d0">4681566</data>
    </edge>
    <edge source="SVK" target="HRV">
      <data key="d0">2932163</data>
    </edge>
    <edge source="SVK" target="CZE">
      <data key="d0">102164207</data>
    </edge>
    <edge source="SVK" target="DNK">
      <data key="d0">2402068</data>
    </edge>
    <edge source="SVK" target="EST">
      <data key="d0">180135</data>
    </edge>
    <edge source="SVK" target="FIN">
      <data key="d0">2703933</data>
    </edge>
    <edge source="SVK" target="FRA">
      <data key="d0">35522195</data>
    </edge>
    <edge source="SVK" target="GEO">
      <data key="d0">14587</data>
    </edge>
    <edge source="SVK" target="DEU">
      <data key="d0">97710630</data>
    </edge>
    <edge source="SVK" target="GRC">
      <data key="d0">384964</data>
    </edge>
    <edge source="SVK" target="HKG">
      <data key="d0">36889</data>
    </edge>
    <edge source="SVK" target="HUN">
      <data key="d0">34592060</data>
    </edge>
    <edge source="SVK" target="IRL">
      <data key="d0">88051</data>
    </edge>
    <edge source="SVK" target="ITA">
      <data key="d0">8671372</data>
    </edge>
    <edge source="SVK" target="KAZ">
      <data key="d0">98900</data>
    </edge>
    <edge source="SVK" target="KOR">
      <data key="d0">416417</data>
    </edge>
    <edge source="SVK" target="KGZ">
      <data key="d0">16189</data>
    </edge>
    <edge source="SVK" target="LVA">
      <data key="d0">260627</data>
    </edge>
    <edge source="SVK" target="LTU">
      <data key="d0">1430747</data>
    </edge>
    <edge source="SVK" target="MYS">
      <data key="d0">270480</data>
    </edge>
    <edge source="SVK" target="MEX">
      <data key="d0">265387</data>
    </edge>
    <edge source="SVK" target="MDA">
      <data key="d0">108502</data>
    </edge>
    <edge source="SVK" target="MAR">
      <data key="d0">405498</data>
    </edge>
    <edge source="SVK" target="OMN">
      <data key="d0">14140</data>
    </edge>
    <edge source="SVK" target="NLD">
      <data key="d0">6625034</data>
    </edge>
    <edge source="SVK" target="NOR">
      <data key="d0">2651940</data>
    </edge>
    <edge source="SVK" target="PAK">
      <data key="d0">91307</data>
    </edge>
    <edge source="SVK" target="POL">
      <data key="d0">48332279</data>
    </edge>
    <edge source="SVK" target="PRT">
      <data key="d0">558503</data>
    </edge>
    <edge source="SVK" target="ROU">
      <data key="d0">25448581</data>
    </edge>
    <edge source="SVK" target="RUS">
      <data key="d0">8036307</data>
    </edge>
    <edge source="SVK" target="SAU">
      <data key="d0">36607</data>
    </edge>
    <edge source="SVK" target="SEN">
      <data key="d0">191813</data>
    </edge>
    <edge source="SVK" target="SRB">
      <data key="d0">6631083</data>
    </edge>
    <edge source="SVK" target="IND">
      <data key="d0">179769</data>
    </edge>
    <edge source="SVK" target="SGP">
      <data key="d0">27492</data>
    </edge>
    <edge source="SVK" target="VNM">
      <data key="d0">168682</data>
    </edge>
    <edge source="SVK" target="SVN">
      <data key="d0">3945608</data>
    </edge>
    <edge source="SVK" target="ZAF">
      <data key="d0">272753</data>
    </edge>
    <edge source="SVK" target="ESP">
      <data key="d0">10890991</data>
    </edge>
    <edge source="SVK" target="SWE">
      <data key="d0">1124646</data>
    </edge>
    <edge source="SVK" target="CHE">
      <data key="d0">4557656</data>
    </edge>
    <edge source="SVK" target="THA">
      <data key="d0">102996</data>
    </edge>
    <edge source="SVK" target="TUN">
      <data key="d0">522411</data>
    </edge>
    <edge source="SVK" target="TUR">
      <data key="d0">1178429</data>
    </edge>
    <edge source="SVK" target="UKR">
      <data key="d0">7940367</data>
    </edge>
    <edge source="SVK" target="MKD">
      <data key="d0">2349074</data>
    </edge>
    <edge source="SVK" target="EGY">
      <data key="d0">508991</data>
    </edge>
    <edge source="SVK" target="GBR">
      <data key="d0">9938043</data>
    </edge>
    <edge source="SVK" target="USA">
      <data key="d0">862190</data>
    </edge>
    <edge source="TGO" target="BEN">
      <data key="d0">1617605</data>
    </edge>
    <edge source="TGO" target="GMB">
      <data key="d0">33117</data>
    </edge>
    <edge source="TGO" target="GHA">
      <data key="d0">2342179</data>
    </edge>
    <edge source="TGO" target="CIV">
      <data key="d0">6337162</data>
    </edge>
    <edge source="TGO" target="LBN">
      <data key="d0">10143</data>
    </edge>
    <edge source="TGO" target="NER">
      <data key="d0">114296</data>
    </edge>
    <edge source="TGO" target="SEN">
      <data key="d0">48854</data>
    </edge>
    <edge source="TGO" target="BFA">
      <data key="d0">482457</data>
    </edge>
    <edge source="UGA" target="BDI">
      <data key="d0">325198</data>
    </edge>
    <edge source="UGA" target="TZA">
      <data key="d0">67195</data>
    </edge>
    <edge source="MKD" target="ALB">
      <data key="d0">4978770</data>
    </edge>
    <edge source="MKD" target="AUT">
      <data key="d0">47317</data>
    </edge>
    <edge source="MKD" target="BGR">
      <data key="d0">13062905</data>
    </edge>
    <edge source="MKD" target="CHN">
      <data key="d0">111007</data>
    </edge>
    <edge source="MKD" target="HRV">
      <data key="d0">2901712</data>
    </edge>
    <edge source="MKD" target="CZE">
      <data key="d0">50295</data>
    </edge>
    <edge source="MKD" target="DEU">
      <data key="d0">640844</data>
    </edge>
    <edge source="MKD" target="GRC">
      <data key="d0">115179</data>
    </edge>
    <edge source="MKD" target="ITA">
      <data key="d0">999678</data>
    </edge>
    <edge source="MKD" target="JOR">
      <data key="d0">16556</data>
    </edge>
    <edge source="MKD" target="MYS">
      <data key="d0">201983</data>
    </edge>
    <edge source="MKD" target="NLD">
      <data key="d0">13183</data>
    </edge>
    <edge source="MKD" target="ROU">
      <data key="d0">201218</data>
    </edge>
    <edge source="MKD" target="SAU">
      <data key="d0">434420</data>
    </edge>
    <edge source="MKD" target="SRB">
      <data key="d0">15061105</data>
    </edge>
    <edge source="MKD" target="SVN">
      <data key="d0">70293</data>
    </edge>
    <edge source="MKD" target="SWE">
      <data key="d0">45537</data>
    </edge>
    <edge source="MKD" target="CHE">
      <data key="d0">270010</data>
    </edge>
    <edge source="MKD" target="ARE">
      <data key="d0">16560</data>
    </edge>
    <edge source="MKD" target="TUR">
      <data key="d0">537230</data>
    </edge>
    <edge source="MKD" target="GBR">
      <data key="d0">15919</data>
    </edge>
    <edge source="BDI" target="UKR">
      <data key="d0">66410</data>
    </edge>
    <edge source="MWI" target="AUS">
      <data key="d0">207930</data>
    </edge>
    <edge source="MWI" target="MOZ">
      <data key="d0">1548899</data>
    </edge>
    <edge source="MWI" target="ZWE">
      <data key="d0">869450</data>
    </edge>
    <edge source="MWI" target="GBR">
      <data key="d0">35726</data>
    </edge>
    <edge source="MWI" target="TZA">
      <data key="d0">117590</data>
    </edge>
    <edge source="ZWE" target="BWA">
      <data key="d0">52603</data>
    </edge>
    <edge source="ZWE" target="MOZ">
      <data key="d0">189796</data>
    </edge>
    <edge source="ZWE" target="ZAF">
      <data key="d0">28707</data>
    </edge>
    <edge source="BWA" target="ITA">
      <data key="d0">17154</data>
    </edge>
    <edge source="BWA" target="MOZ">
      <data key="d0">86584</data>
    </edge>
    <edge source="BWA" target="NAM">
      <data key="d0">511306</data>
    </edge>
    <edge source="BWA" target="IND">
      <data key="d0">15202</data>
    </edge>
    <edge source="BWA" target="ZAF">
      <data key="d0">13706399</data>
    </edge>
    <edge source="BWA" target="ZWE">
      <data key="d0">595760</data>
    </edge>
    <edge source="GMB" target="SEN">
      <data key="d0">145724</data>
    </edge>
    <edge source="PSE" target="DZA">
      <data key="d0">25872</data>
    </edge>
    <edge source="PSE" target="ISR">
      <data key="d0">7765082</data>
    </edge>
    <edge source="PSE" target="JOR">
      <data key="d0">230087</data>
    </edge>
    <edge source="PSE" target="MAR">
      <data key="d0">30134</data>
    </edge>
    <edge source="PSE" target="SAU">
      <data key="d0">174002</data>
    </edge>
    <edge source="PSE" target="ARE">
      <data key="d0">80105</data>
    </edge>
    <edge source="PSE" target="UKR">
      <data key="d0">66774</data>
    </edge>
    <edge source="PSE" target="EGY">
      <data key="d0">31655</data>
    </edge>
  </graph>
</graphml>
