# Supplementary material for: Core-periphery structure in sectoral international trade networks: A new approach to an old theory
Source: PLoS One. 2020 Apr 2;15(4):e0229547. doi: 10.1371/journal.pone.0229547 (PMC7117750; doi:10.1371/journal.pone.0229547)
Supplement: S8 File — (ZIP) [file pone.0229547.s008.zip › S8_File/Networks 2012/59-CHEMICAL MATERIALS NES.graphml]

<?xml version='1.0' encoding='utf-8'?>
<graphml xmlns="http://graphml.graphdrawing.org/xmlns" xmlns:xsi="http://www.w3.org/2001/XMLSchema-instance" xsi:schemaLocation="http://graphml.graphdrawing.org/xmlns http://graphml.graphdrawing.org/xmlns/1.0/graphml.xsd">
  <key attr.name="weight" attr.type="long" for="edge" id="d0" />
  <graph edgedefault="directed">
    <node id="ALB" />
    <node id="BGR" />
    <node id="HRV" />
    <node id="GRC" />
    <node id="ISR" />
    <node id="ITA" />
    <node id="NLD" />
    <node id="SRB" />
    <node id="MKD" />
    <node id="DZA" />
    <node id="BEL" />
    <node id="CHN" />
    <node id="DEU" />
    <node id="ARE" />
    <node id="TUN" />
    <node id="USA" />
    <node id="ARG" />
    <node id="AUS" />
    <node id="ARM" />
    <node id="BOL" />
    <node id="BRA" />
    <node id="CMR" />
    <node id="CAN" />
    <node id="LKA" />
    <node id="CHL" />
    <node id="COL" />
    <node id="CRI" />
    <node id="CZE" />
    <node id="DNK" />
    <node id="ECU" />
    <node id="SLV" />
    <node id="FRA" />
    <node id="PSE" />
    <node id="GHA" />
    <node id="GTM" />
    <node id="HND" />
    <node id="HUN" />
    <node id="IDN" />
    <node id="IRL" />
    <node id="JAM" />
    <node id="JPN" />
    <node id="JOR" />
    <node id="KOR" />
    <node id="LBN" />
    <node id="MYS" />
    <node id="MUS" />
    <node id="MEX" />
    <node id="MAR" />
    <node id="NZL" />
    <node id="NIC" />
    <node id="NOR" />
    <node id="PAK" />
    <node id="PAN" />
    <node id="PRY" />
    <node id="PER" />
    <node id="PHL" />
    <node id="POL" />
    <node id="PRT" />
    <node id="ROU" />
    <node id="RUS" />
    <node id="SAU" />
    <node id="IND" />
    <node id="SGP" />
    <node id="VNM" />
    <node id="SVN" />
    <node id="ZAF" />
    <node id="ESP" />
    <node id="THA" />
    <node id="TUR" />
    <node id="EGY" />
    <node id="GBR" />
    <node id="BFA" />
    <node id="URY" />
    <node id="GEO" />
    <node id="AUT" />
    <node id="KHM" />
    <node id="ETH" />
    <node id="EST" />
    <node id="FIN" />
    <node id="HKG" />
    <node id="CIV" />
    <node id="KAZ" />
    <node id="LVA" />
    <node id="LTU" />
    <node id="MRT" />
    <node id="MOZ" />
    <node id="OMN" />
    <node id="SEN" />
    <node id="ZWE" />
    <node id="SWE" />
    <node id="CHE" />
    <node id="TGO" />
    <node id="TZA" />
    <node id="AZE" />
    <node id="BLR" />
    <node id="BEN" />
    <node id="KGZ" />
    <node id="MDA" />
    <node id="SVK" />
    <node id="UGA" />
    <node id="UKR" />
    <node id="BWA" />
    <node id="BDI" />
    <node id="CAF" />
    <node id="GMB" />
    <node id="MDG" />
    <node id="MWI" />
    <node id="NAM" />
    <node id="NER" />
    <edge source="ALB" target="BGR">
      <data key="d0">219568</data>
    </edge>
    <edge source="ALB" target="HRV">
      <data key="d0">29744</data>
    </edge>
    <edge source="ALB" target="GRC">
      <data key="d0">383342</data>
    </edge>
    <edge source="ALB" target="ISR">
      <data key="d0">33408</data>
    </edge>
    <edge source="ALB" target="ITA">
      <data key="d0">16068</data>
    </edge>
    <edge source="ALB" target="NLD">
      <data key="d0">17001</data>
    </edge>
    <edge source="ALB" target="SRB">
      <data key="d0">545354</data>
    </edge>
    <edge source="ALB" target="MKD">
      <data key="d0">25671</data>
    </edge>
    <edge source="BGR" target="ALB">
      <data key="d0">517665</data>
    </edge>
    <edge source="BGR" target="DZA">
      <data key="d0">4789380</data>
    </edge>
    <edge source="BGR" target="AZE">
      <data key="d0">171385</data>
    </edge>
    <edge source="BGR" target="ARG">
      <data key="d0">1864803</data>
    </edge>
    <edge source="BGR" target="AUS">
      <data key="d0">82005</data>
    </edge>
    <edge source="BGR" target="AUT">
      <data key="d0">1549460</data>
    </edge>
    <edge source="BGR" target="ARM">
      <data key="d0">73487</data>
    </edge>
    <edge source="BGR" target="BEL">
      <data key="d0">108844</data>
    </edge>
    <edge source="BGR" target="BRA">
      <data key="d0">201362</data>
    </edge>
    <edge source="BGR" target="BLR">
      <data key="d0">39288</data>
    </edge>
    <edge source="BGR" target="CAN">
      <data key="d0">247691</data>
    </edge>
    <edge source="BGR" target="CHL">
      <data key="d0">292680</data>
    </edge>
    <edge source="BGR" target="CHN">
      <data key="d0">1044819</data>
    </edge>
    <edge source="BGR" target="COL">
      <data key="d0">540763</data>
    </edge>
    <edge source="BGR" target="CRI">
      <data key="d0">86665</data>
    </edge>
    <edge source="BGR" target="HRV">
      <data key="d0">596668</data>
    </edge>
    <edge source="BGR" target="CZE">
      <data key="d0">719726</data>
    </edge>
    <edge source="BGR" target="DNK">
      <data key="d0">234477</data>
    </edge>
    <edge source="BGR" target="ECU">
      <data key="d0">427272</data>
    </edge>
    <edge source="BGR" target="ETH">
      <data key="d0">34980</data>
    </edge>
    <edge source="BGR" target="FRA">
      <data key="d0">1650433</data>
    </edge>
    <edge source="BGR" target="GEO">
      <data key="d0">1524842</data>
    </edge>
    <edge source="BGR" target="DEU">
      <data key="d0">7170825</data>
    </edge>
    <edge source="BGR" target="GRC">
      <data key="d0">6273932</data>
    </edge>
    <edge source="BGR" target="HKG">
      <data key="d0">36704</data>
    </edge>
    <edge source="BGR" target="HUN">
      <data key="d0">1011478</data>
    </edge>
    <edge source="BGR" target="IDN">
      <data key="d0">41040</data>
    </edge>
    <edge source="BGR" target="ISR">
      <data key="d0">116127</data>
    </edge>
    <edge source="BGR" target="ITA">
      <data key="d0">4844889</data>
    </edge>
    <edge source="BGR" target="KAZ">
      <data key="d0">354299</data>
    </edge>
    <edge source="BGR" target="JOR">
      <data key="d0">170410</data>
    </edge>
    <edge source="BGR" target="KOR">
      <data key="d0">22659</data>
    </edge>
    <edge source="BGR" target="KGZ">
      <data key="d0">10516</data>
    </edge>
    <edge source="BGR" target="LBN">
      <data key="d0">255650</data>
    </edge>
    <edge source="BGR" target="LTU">
      <data key="d0">114854</data>
    </edge>
    <edge source="BGR" target="MUS">
      <data key="d0">20094</data>
    </edge>
    <edge source="BGR" target="MEX">
      <data key="d0">322750</data>
    </edge>
    <edge source="BGR" target="MDA">
      <data key="d0">1022946</data>
    </edge>
    <edge source="BGR" target="MAR">
      <data key="d0">208718</data>
    </edge>
    <edge source="BGR" target="NLD">
      <data key="d0">1628770</data>
    </edge>
    <edge source="BGR" target="PAK">
      <data key="d0">87108</data>
    </edge>
    <edge source="BGR" target="PER">
      <data key="d0">131984</data>
    </edge>
    <edge source="BGR" target="POL">
      <data key="d0">2681506</data>
    </edge>
    <edge source="BGR" target="PRT">
      <data key="d0">15633</data>
    </edge>
    <edge source="BGR" target="ROU">
      <data key="d0">16672472</data>
    </edge>
    <edge source="BGR" target="RUS">
      <data key="d0">3984623</data>
    </edge>
    <edge source="BGR" target="SRB">
      <data key="d0">2617298</data>
    </edge>
    <edge source="BGR" target="IND">
      <data key="d0">25674</data>
    </edge>
    <edge source="BGR" target="SGP">
      <data key="d0">29393</data>
    </edge>
    <edge source="BGR" target="SVK">
      <data key="d0">4232385</data>
    </edge>
    <edge source="BGR" target="VNM">
      <data key="d0">2712511</data>
    </edge>
    <edge source="BGR" target="SVN">
      <data key="d0">265782</data>
    </edge>
    <edge source="BGR" target="ESP">
      <data key="d0">1276674</data>
    </edge>
    <edge source="BGR" target="THA">
      <data key="d0">174612</data>
    </edge>
    <edge source="BGR" target="ARE">
      <data key="d0">206360</data>
    </edge>
    <edge source="BGR" target="TUN">
      <data key="d0">98152</data>
    </edge>
    <edge source="BGR" target="TUR">
      <data key="d0">33465381</data>
    </edge>
    <edge source="BGR" target="UKR">
      <data key="d0">374412</data>
    </edge>
    <edge source="BGR" target="MKD">
      <data key="d0">1762421</data>
    </edge>
    <edge source="BGR" target="EGY">
      <data key="d0">628547</data>
    </edge>
    <edge source="BGR" target="GBR">
      <data key="d0">4217356</data>
    </edge>
    <edge source="BGR" target="USA">
      <data key="d0">10821</data>
    </edge>
    <edge source="HRV" target="ALB">
      <data key="d0">161646</data>
    </edge>
    <edge source="HRV" target="AUS">
      <data key="d0">19839</data>
    </edge>
    <edge source="HRV" target="AUT">
      <data key="d0">821583</data>
    </edge>
    <edge source="HRV" target="BEL">
      <data key="d0">98820</data>
    </edge>
    <edge source="HRV" target="BGR">
      <data key="d0">154163</data>
    </edge>
    <edge source="HRV" target="CZE">
      <data key="d0">251959</data>
    </edge>
    <edge source="HRV" target="DNK">
      <data key="d0">63203</data>
    </edge>
    <edge source="HRV" target="FRA">
      <data key="d0">440253</data>
    </edge>
    <edge source="HRV" target="DEU">
      <data key="d0">631303</data>
    </edge>
    <edge source="HRV" target="GRC">
      <data key="d0">168237</data>
    </edge>
    <edge source="HRV" target="HUN">
      <data key="d0">1495683</data>
    </edge>
    <edge source="HRV" target="ISR">
      <data key="d0">26755</data>
    </edge>
    <edge source="HRV" target="ITA">
      <data key="d0">579035</data>
    </edge>
    <edge source="HRV" target="NLD">
      <data key="d0">396330</data>
    </edge>
    <edge source="HRV" target="NOR">
      <data key="d0">305406</data>
    </edge>
    <edge source="HRV" target="POL">
      <data key="d0">917544</data>
    </edge>
    <edge source="HRV" target="ROU">
      <data key="d0">466101</data>
    </edge>
    <edge source="HRV" target="RUS">
      <data key="d0">488580</data>
    </edge>
    <edge source="HRV" target="SRB">
      <data key="d0">4915554</data>
    </edge>
    <edge source="HRV" target="SVN">
      <data key="d0">5853384</data>
    </edge>
    <edge source="HRV" target="ESP">
      <data key="d0">383172</data>
    </edge>
    <edge source="HRV" target="SWE">
      <data key="d0">64597</data>
    </edge>
    <edge source="HRV" target="CHE">
      <data key="d0">661957</data>
    </edge>
    <edge source="HRV" target="TUR">
      <data key="d0">629018</data>
    </edge>
    <edge source="HRV" target="MKD">
      <data key="d0">2761383</data>
    </edge>
    <edge source="HRV" target="GBR">
      <data key="d0">45054</data>
    </edge>
    <edge source="HRV" target="USA">
      <data key="d0">35491</data>
    </edge>
    <edge source="GRC" target="ALB">
      <data key="d0">6182559</data>
    </edge>
    <edge source="GRC" target="DZA">
      <data key="d0">156815</data>
    </edge>
    <edge source="GRC" target="AZE">
      <data key="d0">133753</data>
    </edge>
    <edge source="GRC" target="AUS">
      <data key="d0">329751</data>
    </edge>
    <edge source="GRC" target="AUT">
      <data key="d0">128090</data>
    </edge>
    <edge source="GRC" target="ARM">
      <data key="d0">271458</data>
    </edge>
    <edge source="GRC" target="BEL">
      <data key="d0">625218</data>
    </edge>
    <edge source="GRC" target="BGR">
      <data key="d0">21432031</data>
    </edge>
    <edge source="GRC" target="BLR">
      <data key="d0">16709</data>
    </edge>
    <edge source="GRC" target="CMR">
      <data key="d0">12291</data>
    </edge>
    <edge source="GRC" target="CAN">
      <data key="d0">7780542</data>
    </edge>
    <edge source="GRC" target="LKA">
      <data key="d0">14949</data>
    </edge>
    <edge source="GRC" target="CHN">
      <data key="d0">366495</data>
    </edge>
    <edge source="GRC" target="COL">
      <data key="d0">23867</data>
    </edge>
    <edge source="GRC" target="HRV">
      <data key="d0">162136</data>
    </edge>
    <edge source="GRC" target="CZE">
      <data key="d0">15572</data>
    </edge>
    <edge source="GRC" target="DNK">
      <data key="d0">311271</data>
    </edge>
    <edge source="GRC" target="ETH">
      <data key="d0">545952</data>
    </edge>
    <edge source="GRC" target="FIN">
      <data key="d0">147814</data>
    </edge>
    <edge source="GRC" target="FRA">
      <data key="d0">8311093</data>
    </edge>
    <edge source="GRC" target="GEO">
      <data key="d0">270740</data>
    </edge>
    <edge source="GRC" target="DEU">
      <data key="d0">26015620</data>
    </edge>
    <edge source="GRC" target="HUN">
      <data key="d0">1216126</data>
    </edge>
    <edge source="GRC" target="IRL">
      <data key="d0">172935</data>
    </edge>
    <edge source="GRC" target="ISR">
      <data key="d0">1252722</data>
    </edge>
    <edge source="GRC" target="ITA">
      <data key="d0">11216247</data>
    </edge>
    <edge source="GRC" target="KAZ">
      <data key="d0">14378</data>
    </edge>
    <edge source="GRC" target="JOR">
      <data key="d0">298048</data>
    </edge>
    <edge source="GRC" target="KOR">
      <data key="d0">237688</data>
    </edge>
    <edge source="GRC" target="LBN">
      <data key="d0">1013975</data>
    </edge>
    <edge source="GRC" target="MYS">
      <data key="d0">37874</data>
    </edge>
    <edge source="GRC" target="MUS">
      <data key="d0">16838</data>
    </edge>
    <edge source="GRC" target="MEX">
      <data key="d0">227719</data>
    </edge>
    <edge source="GRC" target="MAR">
      <data key="d0">1014762</data>
    </edge>
    <edge source="GRC" target="OMN">
      <data key="d0">38514</data>
    </edge>
    <edge source="GRC" target="NLD">
      <data key="d0">3476726</data>
    </edge>
    <edge source="GRC" target="NOR">
      <data key="d0">425949</data>
    </edge>
    <edge source="GRC" target="POL">
      <data key="d0">1277282</data>
    </edge>
    <edge source="GRC" target="PRT">
      <data key="d0">39419</data>
    </edge>
    <edge source="GRC" target="ROU">
      <data key="d0">13074702</data>
    </edge>
    <edge source="GRC" target="RUS">
      <data key="d0">4261244</data>
    </edge>
    <edge source="GRC" target="SAU">
      <data key="d0">184184</data>
    </edge>
    <edge source="GRC" target="SRB">
      <data key="d0">4182031</data>
    </edge>
    <edge source="GRC" target="IND">
      <data key="d0">48589</data>
    </edge>
    <edge source="GRC" target="SGP">
      <data key="d0">131009</data>
    </edge>
    <edge source="GRC" target="SVK">
      <data key="d0">16163</data>
    </edge>
    <edge source="GRC" target="SVN">
      <data key="d0">354500</data>
    </edge>
    <edge source="GRC" target="ZAF">
      <data key="d0">274267</data>
    </edge>
    <edge source="GRC" target="ESP">
      <data key="d0">3886826</data>
    </edge>
    <edge source="GRC" target="SWE">
      <data key="d0">11645089</data>
    </edge>
    <edge source="GRC" target="CHE">
      <data key="d0">146869</data>
    </edge>
    <edge source="GRC" target="THA">
      <data key="d0">22351</data>
    </edge>
    <edge source="GRC" target="TGO">
      <data key="d0">13124</data>
    </edge>
    <edge source="GRC" target="ARE">
      <data key="d0">384835</data>
    </edge>
    <edge source="GRC" target="TUN">
      <data key="d0">457099</data>
    </edge>
    <edge source="GRC" target="TUR">
      <data key="d0">6775271</data>
    </edge>
    <edge source="GRC" target="UKR">
      <data key="d0">8126711</data>
    </edge>
    <edge source="GRC" target="MKD">
      <data key="d0">5654702</data>
    </edge>
    <edge source="GRC" target="EGY">
      <data key="d0">1609143</data>
    </edge>
    <edge source="GRC" target="GBR">
      <data key="d0">4847090</data>
    </edge>
    <edge source="GRC" target="USA">
      <data key="d0">132599</data>
    </edge>
    <edge source="ISR" target="ALB">
      <data key="d0">246000</data>
    </edge>
    <edge source="ISR" target="AZE">
      <data key="d0">14000</data>
    </edge>
    <edge source="ISR" target="ARG">
      <data key="d0">33558000</data>
    </edge>
    <edge source="ISR" target="AUS">
      <data key="d0">23006000</data>
    </edge>
    <edge source="ISR" target="AUT">
      <data key="d0">1519000</data>
    </edge>
    <edge source="ISR" target="ARM">
      <data key="d0">83000</data>
    </edge>
    <edge source="ISR" target="BEL">
      <data key="d0">2986000</data>
    </edge>
    <edge source="ISR" target="BOL">
      <data key="d0">784000</data>
    </edge>
    <edge source="ISR" target="BRA">
      <data key="d0">102400000</data>
    </edge>
    <edge source="ISR" target="BGR">
      <data key="d0">31324000</data>
    </edge>
    <edge source="ISR" target="BLR">
      <data key="d0">205000</data>
    </edge>
    <edge source="ISR" target="CMR">
      <data key="d0">2168000</data>
    </edge>
    <edge source="ISR" target="CAN">
      <data key="d0">61959000</data>
    </edge>
    <edge source="ISR" target="CAF">
      <data key="d0">180000</data>
    </edge>
    <edge source="ISR" target="LKA">
      <data key="d0">736000</data>
    </edge>
    <edge source="ISR" target="CHL">
      <data key="d0">6453000</data>
    </edge>
    <edge source="ISR" target="CHN">
      <data key="d0">8647000</data>
    </edge>
    <edge source="ISR" target="COL">
      <data key="d0">8370000</data>
    </edge>
    <edge source="ISR" target="CRI">
      <data key="d0">10940000</data>
    </edge>
    <edge source="ISR" target="HRV">
      <data key="d0">1784000</data>
    </edge>
    <edge source="ISR" target="CZE">
      <data key="d0">5931000</data>
    </edge>
    <edge source="ISR" target="BEN">
      <data key="d0">2404000</data>
    </edge>
    <edge source="ISR" target="DNK">
      <data key="d0">2481000</data>
    </edge>
    <edge source="ISR" target="ECU">
      <data key="d0">4512000</data>
    </edge>
    <edge source="ISR" target="SLV">
      <data key="d0">464000</data>
    </edge>
    <edge source="ISR" target="ETH">
      <data key="d0">837000</data>
    </edge>
    <edge source="ISR" target="FIN">
      <data key="d0">403000</data>
    </edge>
    <edge source="ISR" target="FRA">
      <data key="d0">59269000</data>
    </edge>
    <edge source="ISR" target="GEO">
      <data key="d0">56198000</data>
    </edge>
    <edge source="ISR" target="DEU">
      <data key="d0">42950000</data>
    </edge>
    <edge source="ISR" target="GHA">
      <data key="d0">2897000</data>
    </edge>
    <edge source="ISR" target="GRC">
      <data key="d0">68047000</data>
    </edge>
    <edge source="ISR" target="GTM">
      <data key="d0">5099000</data>
    </edge>
    <edge source="ISR" target="HND">
      <data key="d0">548000</data>
    </edge>
    <edge source="ISR" target="HKG">
      <data key="d0">3353000</data>
    </edge>
    <edge source="ISR" target="HUN">
      <data key="d0">36489000</data>
    </edge>
    <edge source="ISR" target="IDN">
      <data key="d0">1179000</data>
    </edge>
    <edge source="ISR" target="IRL">
      <data key="d0">101000</data>
    </edge>
    <edge source="ISR" target="ITA">
      <data key="d0">78682000</data>
    </edge>
    <edge source="ISR" target="CIV">
      <data key="d0">2943000</data>
    </edge>
    <edge source="ISR" target="JAM">
      <data key="d0">70000</data>
    </edge>
    <edge source="ISR" target="JPN">
      <data key="d0">5701000</data>
    </edge>
    <edge source="ISR" target="KAZ">
      <data key="d0">778000</data>
    </edge>
    <edge source="ISR" target="JOR">
      <data key="d0">1017000</data>
    </edge>
    <edge source="ISR" target="KOR">
      <data key="d0">4804000</data>
    </edge>
    <edge source="ISR" target="KGZ">
      <data key="d0">36000</data>
    </edge>
    <edge source="ISR" target="LVA">
      <data key="d0">87000</data>
    </edge>
    <edge source="ISR" target="LTU">
      <data key="d0">186000</data>
    </edge>
    <edge source="ISR" target="MDG">
      <data key="d0">19000</data>
    </edge>
    <edge source="ISR" target="MUS">
      <data key="d0">253000</data>
    </edge>
    <edge source="ISR" target="MEX">
      <data key="d0">29557000</data>
    </edge>
    <edge source="ISR" target="MDA">
      <data key="d0">29598000</data>
    </edge>
    <edge source="ISR" target="MAR">
      <data key="d0">1305000</data>
    </edge>
    <edge source="ISR" target="NLD">
      <data key="d0">111979000</data>
    </edge>
    <edge source="ISR" target="NZL">
      <data key="d0">4941000</data>
    </edge>
    <edge source="ISR" target="NIC">
      <data key="d0">555000</data>
    </edge>
    <edge source="ISR" target="NER">
      <data key="d0">25000</data>
    </edge>
    <edge source="ISR" target="NOR">
      <data key="d0">355000</data>
    </edge>
    <edge source="ISR" target="PAN">
      <data key="d0">324000</data>
    </edge>
    <edge source="ISR" target="PRY">
      <data key="d0">3682000</data>
    </edge>
    <edge source="ISR" target="PER">
      <data key="d0">3005000</data>
    </edge>
    <edge source="ISR" target="PHL">
      <data key="d0">4958000</data>
    </edge>
    <edge source="ISR" target="POL">
      <data key="d0">24116000</data>
    </edge>
    <edge source="ISR" target="PRT">
      <data key="d0">852000</data>
    </edge>
    <edge source="ISR" target="ROU">
      <data key="d0">68283000</data>
    </edge>
    <edge source="ISR" target="RUS">
      <data key="d0">4207000</data>
    </edge>
    <edge source="ISR" target="SEN">
      <data key="d0">20241000</data>
    </edge>
    <edge source="ISR" target="SRB">
      <data key="d0">3494000</data>
    </edge>
    <edge source="ISR" target="IND">
      <data key="d0">13536000</data>
    </edge>
    <edge source="ISR" target="SGP">
      <data key="d0">3006000</data>
    </edge>
    <edge source="ISR" target="SVK">
      <data key="d0">1018000</data>
    </edge>
    <edge source="ISR" target="VNM">
      <data key="d0">4252000</data>
    </edge>
    <edge source="ISR" target="SVN">
      <data key="d0">1544000</data>
    </edge>
    <edge source="ISR" target="ZAF">
      <data key="d0">12851000</data>
    </edge>
    <edge source="ISR" target="ESP">
      <data key="d0">124939000</data>
    </edge>
    <edge source="ISR" target="SWE">
      <data key="d0">418000</data>
    </edge>
    <edge source="ISR" target="CHE">
      <data key="d0">1487000</data>
    </edge>
    <edge source="ISR" target="THA">
      <data key="d0">37483000</data>
    </edge>
    <edge source="ISR" target="TUN">
      <data key="d0">14987000</data>
    </edge>
    <edge source="ISR" target="TUR">
      <data key="d0">343830000</data>
    </edge>
    <edge source="ISR" target="UGA">
      <data key="d0">145000</data>
    </edge>
    <edge source="ISR" target="UKR">
      <data key="d0">168053000</data>
    </edge>
    <edge source="ISR" target="MKD">
      <data key="d0">475000</data>
    </edge>
    <edge source="ISR" target="EGY">
      <data key="d0">59686000</data>
    </edge>
    <edge source="ISR" target="GBR">
      <data key="d0">26421000</data>
    </edge>
    <edge source="ISR" target="TZA">
      <data key="d0">662000</data>
    </edge>
    <edge source="ISR" target="USA">
      <data key="d0">148344000</data>
    </edge>
    <edge source="ISR" target="BFA">
      <data key="d0">37000</data>
    </edge>
    <edge source="ISR" target="URY">
      <data key="d0">1617000</data>
    </edge>
    <edge source="ITA" target="ALB">
      <data key="d0">7767881</data>
    </edge>
    <edge source="ITA" target="DZA">
      <data key="d0">41674904</data>
    </edge>
    <edge source="ITA" target="AZE">
      <data key="d0">1002310</data>
    </edge>
    <edge source="ITA" target="ARG">
      <data key="d0">27007391</data>
    </edge>
    <edge source="ITA" target="AUS">
      <data key="d0">37346415</data>
    </edge>
    <edge source="ITA" target="AUT">
      <data key="d0">94415558</data>
    </edge>
    <edge source="ITA" target="ARM">
      <data key="d0">1449123</data>
    </edge>
    <edge source="ITA" target="BEL">
      <data key="d0">296622492</data>
    </edge>
    <edge source="ITA" target="BOL">
      <data key="d0">899702</data>
    </edge>
    <edge source="ITA" target="BRA">
      <data key="d0">125613468</data>
    </edge>
    <edge source="ITA" target="BGR">
      <data key="d0">20951535</data>
    </edge>
    <edge source="ITA" target="BDI">
      <data key="d0">69954</data>
    </edge>
    <edge source="ITA" target="BLR">
      <data key="d0">8099792</data>
    </edge>
    <edge source="ITA" target="KHM">
      <data key="d0">252309</data>
    </edge>
    <edge source="ITA" target="CMR">
      <data key="d0">3299272</data>
    </edge>
    <edge source="ITA" target="CAN">
      <data key="d0">10355179</data>
    </edge>
    <edge source="ITA" target="LKA">
      <data key="d0">3794360</data>
    </edge>
    <edge source="ITA" target="CHL">
      <data key="d0">9871584</data>
    </edge>
    <edge source="ITA" target="CHN">
      <data key="d0">268819122</data>
    </edge>
    <edge source="ITA" target="COL">
      <data key="d0">13920648</data>
    </edge>
    <edge source="ITA" target="CRI">
      <data key="d0">2986855</data>
    </edge>
    <edge source="ITA" target="HRV">
      <data key="d0">50881933</data>
    </edge>
    <edge source="ITA" target="CZE">
      <data key="d0">55169469</data>
    </edge>
    <edge source="ITA" target="BEN">
      <data key="d0">917526</data>
    </edge>
    <edge source="ITA" target="DNK">
      <data key="d0">33272521</data>
    </edge>
    <edge source="ITA" target="ECU">
      <data key="d0">4653609</data>
    </edge>
    <edge source="ITA" target="SLV">
      <data key="d0">123173</data>
    </edge>
    <edge source="ITA" target="ETH">
      <data key="d0">7061843</data>
    </edge>
    <edge source="ITA" target="EST">
      <data key="d0">4698628</data>
    </edge>
    <edge source="ITA" target="FIN">
      <data key="d0">45600003</data>
    </edge>
    <edge source="ITA" target="FRA">
      <data key="d0">751476917</data>
    </edge>
    <edge source="ITA" target="GEO">
      <data key="d0">2563169</data>
    </edge>
    <edge source="ITA" target="GMB">
      <data key="d0">136043</data>
    </edge>
    <edge source="ITA" target="PSE">
      <data key="d0">252895</data>
    </edge>
    <edge source="ITA" target="DEU">
      <data key="d0">612650071</data>
    </edge>
    <edge source="ITA" target="GHA">
      <data key="d0">4209657</data>
    </edge>
    <edge source="ITA" target="GRC">
      <data key="d0">103155357</data>
    </edge>
    <edge source="ITA" target="GTM">
      <data key="d0">990943</data>
    </edge>
    <edge source="ITA" target="HND">
      <data key="d0">171121</data>
    </edge>
    <edge source="ITA" target="HKG">
      <data key="d0">27144521</data>
    </edge>
    <edge source="ITA" target="HUN">
      <data key="d0">46533234</data>
    </edge>
    <edge source="ITA" target="IDN">
      <data key="d0">22549866</data>
    </edge>
    <edge source="ITA" target="IRL">
      <data key="d0">74268374</data>
    </edge>
    <edge source="ITA" target="ISR">
      <data key="d0">61336932</data>
    </edge>
    <edge source="ITA" target="CIV">
      <data key="d0">4439347</data>
    </edge>
    <edge source="ITA" target="JAM">
      <data key="d0">60029</data>
    </edge>
    <edge source="ITA" target="JPN">
      <data key="d0">69952693</data>
    </edge>
    <edge source="ITA" target="KAZ">
      <data key="d0">3850346</data>
    </edge>
    <edge source="ITA" target="JOR">
      <data key="d0">7781272</data>
    </edge>
    <edge source="ITA" target="KOR">
      <data key="d0">92648692</data>
    </edge>
    <edge source="ITA" target="KGZ">
      <data key="d0">239534</data>
    </edge>
    <edge source="ITA" target="LBN">
      <data key="d0">13292765</data>
    </edge>
    <edge source="ITA" target="LVA">
      <data key="d0">3922347</data>
    </edge>
    <edge source="ITA" target="LTU">
      <data key="d0">16295996</data>
    </edge>
    <edge source="ITA" target="MDG">
      <data key="d0">723664</data>
    </edge>
    <edge source="ITA" target="MWI">
      <data key="d0">24898</data>
    </edge>
    <edge source="ITA" target="MYS">
      <data key="d0">25594536</data>
    </edge>
    <edge source="ITA" target="MRT">
      <data key="d0">443456</data>
    </edge>
    <edge source="ITA" target="MUS">
      <data key="d0">1436617</data>
    </edge>
    <edge source="ITA" target="MEX">
      <data key="d0">45557327</data>
    </edge>
    <edge source="ITA" target="MDA">
      <data key="d0">2381727</data>
    </edge>
    <edge source="ITA" target="MAR">
      <data key="d0">26508567</data>
    </edge>
    <edge source="ITA" target="MOZ">
      <data key="d0">74028</data>
    </edge>
    <edge source="ITA" target="OMN">
      <data key="d0">5445473</data>
    </edge>
    <edge source="ITA" target="NAM">
      <data key="d0">118528</data>
    </edge>
    <edge source="ITA" target="NLD">
      <data key="d0">142500670</data>
    </edge>
    <edge source="ITA" target="NZL">
      <data key="d0">3479558</data>
    </edge>
    <edge source="ITA" target="NIC">
      <data key="d0">162563</data>
    </edge>
    <edge source="ITA" target="NER">
      <data key="d0">80912</data>
    </edge>
    <edge source="ITA" target="NOR">
      <data key="d0">16180187</data>
    </edge>
    <edge source="ITA" target="PAK">
      <data key="d0">15054102</data>
    </edge>
    <edge source="ITA" target="PAN">
      <data key="d0">2789518</data>
    </edge>
    <edge source="ITA" target="PRY">
      <data key="d0">623427</data>
    </edge>
    <edge source="ITA" target="PER">
      <data key="d0">5487044</data>
    </edge>
    <edge source="ITA" target="PHL">
      <data key="d0">9661430</data>
    </edge>
    <edge source="ITA" target="POL">
      <data key="d0">127808763</data>
    </edge>
    <edge source="ITA" target="PRT">
      <data key="d0">43174261</data>
    </edge>
    <edge source="ITA" target="ROU">
      <data key="d0">76368936</data>
    </edge>
    <edge source="ITA" target="RUS">
      <data key="d0">134176655</data>
    </edge>
    <edge source="ITA" target="SAU">
      <data key="d0">104098555</data>
    </edge>
    <edge source="ITA" target="SEN">
      <data key="d0">3717593</data>
    </edge>
    <edge source="ITA" target="SRB">
      <data key="d0">23083244</data>
    </edge>
    <edge source="ITA" target="IND">
      <data key="d0">78532245</data>
    </edge>
    <edge source="ITA" target="SGP">
      <data key="d0">85007986</data>
    </edge>
    <edge source="ITA" target="SVK">
      <data key="d0">22059422</data>
    </edge>
    <edge source="ITA" target="VNM">
      <data key="d0">12875595</data>
    </edge>
    <edge source="ITA" target="SVN">
      <data key="d0">49319034</data>
    </edge>
    <edge source="ITA" target="ZAF">
      <data key="d0">48745115</data>
    </edge>
    <edge source="ITA" target="ZWE">
      <data key="d0">295923</data>
    </edge>
    <edge source="ITA" target="ESP">
      <data key="d0">369245963</data>
    </edge>
    <edge source="ITA" target="SWE">
      <data key="d0">63093224</data>
    </edge>
    <edge source="ITA" target="CHE">
      <data key="d0">102678597</data>
    </edge>
    <edge source="ITA" target="THA">
      <data key="d0">52880160</data>
    </edge>
    <edge source="ITA" target="TGO">
      <data key="d0">1407083</data>
    </edge>
    <edge source="ITA" target="ARE">
      <data key="d0">50456344</data>
    </edge>
    <edge source="ITA" target="TUN">
      <data key="d0">33136541</data>
    </edge>
    <edge source="ITA" target="TUR">
      <data key="d0">187822163</data>
    </edge>
    <edge source="ITA" target="UGA">
      <data key="d0">1539306</data>
    </edge>
    <edge source="ITA" target="UKR">
      <data key="d0">23802938</data>
    </edge>
    <edge source="ITA" target="MKD">
      <data key="d0">4531202</data>
    </edge>
    <edge source="ITA" target="EGY">
      <data key="d0">102703201</data>
    </edge>
    <edge source="ITA" target="GBR">
      <data key="d0">214290841</data>
    </edge>
    <edge source="ITA" target="TZA">
      <data key="d0">385201</data>
    </edge>
    <edge source="ITA" target="USA">
      <data key="d0">234632613</data>
    </edge>
    <edge source="ITA" target="BFA">
      <data key="d0">372980</data>
    </edge>
    <edge source="ITA" target="URY">
      <data key="d0">1385774</data>
    </edge>
    <edge source="NLD" target="ALB">
      <data key="d0">749343</data>
    </edge>
    <edge source="NLD" target="DZA">
      <data key="d0">24019135</data>
    </edge>
    <edge source="NLD" target="AZE">
      <data key="d0">9239201</data>
    </edge>
    <edge source="NLD" target="ARG">
      <data key="d0">21346411</data>
    </edge>
    <edge source="NLD" target="AUS">
      <data key="d0">32898587</data>
    </edge>
    <edge source="NLD" target="AUT">
      <data key="d0">107375119</data>
    </edge>
    <edge source="NLD" target="ARM">
      <data key="d0">93115</data>
    </edge>
    <edge source="NLD" target="BEL">
      <data key="d0">1131721966</data>
    </edge>
    <edge source="NLD" target="BOL">
      <data key="d0">169444</data>
    </edge>
    <edge source="NLD" target="BWA">
      <data key="d0">19480</data>
    </edge>
    <edge source="NLD" target="BRA">
      <data key="d0">54769911</data>
    </edge>
    <edge source="NLD" target="BGR">
      <data key="d0">44029118</data>
    </edge>
    <edge source="NLD" target="BDI">
      <data key="d0">26616</data>
    </edge>
    <edge source="NLD" target="BLR">
      <data key="d0">12412509</data>
    </edge>
    <edge source="NLD" target="KHM">
      <data key="d0">531640</data>
    </edge>
    <edge source="NLD" target="CMR">
      <data key="d0">1681437</data>
    </edge>
    <edge source="NLD" target="CAN">
      <data key="d0">13146223</data>
    </edge>
    <edge source="NLD" target="CAF">
      <data key="d0">18840</data>
    </edge>
    <edge source="NLD" target="LKA">
      <data key="d0">1159562</data>
    </edge>
    <edge source="NLD" target="CHL">
      <data key="d0">4625799</data>
    </edge>
    <edge source="NLD" target="CHN">
      <data key="d0">129809313</data>
    </edge>
    <edge source="NLD" target="COL">
      <data key="d0">8473636</data>
    </edge>
    <edge source="NLD" target="CRI">
      <data key="d0">1171359</data>
    </edge>
    <edge source="NLD" target="HRV">
      <data key="d0">6244243</data>
    </edge>
    <edge source="NLD" target="CZE">
      <data key="d0">84005298</data>
    </edge>
    <edge source="NLD" target="BEN">
      <data key="d0">56974</data>
    </edge>
    <edge source="NLD" target="DNK">
      <data key="d0">133602999</data>
    </edge>
    <edge source="NLD" target="ECU">
      <data key="d0">1137142</data>
    </edge>
    <edge source="NLD" target="SLV">
      <data key="d0">255201</data>
    </edge>
    <edge source="NLD" target="ETH">
      <data key="d0">1786940</data>
    </edge>
    <edge source="NLD" target="EST">
      <data key="d0">11174148</data>
    </edge>
    <edge source="NLD" target="FIN">
      <data key="d0">127810553</data>
    </edge>
    <edge source="NLD" target="FRA">
      <data key="d0">863402090</data>
    </edge>
    <edge source="NLD" target="GEO">
      <data key="d0">842720</data>
    </edge>
    <edge source="NLD" target="GMB">
      <data key="d0">22589</data>
    </edge>
    <edge source="NLD" target="PSE">
      <data key="d0">10088</data>
    </edge>
    <edge source="NLD" target="DEU">
      <data key="d0">2342377989</data>
    </edge>
    <edge source="NLD" target="GHA">
      <data key="d0">3834855</data>
    </edge>
    <edge source="NLD" target="GRC">
      <data key="d0">38253679</data>
    </edge>
    <edge source="NLD" target="GTM">
      <data key="d0">631943</data>
    </edge>
    <edge source="NLD" target="HND">
      <data key="d0">150559</data>
    </edge>
    <edge source="NLD" target="HKG">
      <data key="d0">17516825</data>
    </edge>
    <edge source="NLD" target="HUN">
      <data key="d0">55774943</data>
    </edge>
    <edge source="NLD" target="IDN">
      <data key="d0">24761289</data>
    </edge>
    <edge source="NLD" target="IRL">
      <data key="d0">40137549</data>
    </edge>
    <edge source="NLD" target="ISR">
      <data key="d0">53916005</data>
    </edge>
    <edge source="NLD" target="ITA">
      <data key="d0">638478437</data>
    </edge>
    <edge source="NLD" target="CIV">
      <data key="d0">1567290</data>
    </edge>
    <edge source="NLD" target="JAM">
      <data key="d0">46244</data>
    </edge>
    <edge source="NLD" target="JPN">
      <data key="d0">90183471</data>
    </edge>
    <edge source="NLD" target="KAZ">
      <data key="d0">11769403</data>
    </edge>
    <edge source="NLD" target="JOR">
      <data key="d0">3732653</data>
    </edge>
    <edge source="NLD" target="KOR">
      <data key="d0">65420306</data>
    </edge>
    <edge source="NLD" target="KGZ">
      <data key="d0">1158635</data>
    </edge>
    <edge source="NLD" target="LBN">
      <data key="d0">2790972</data>
    </edge>
    <edge source="NLD" target="LVA">
      <data key="d0">10591344</data>
    </edge>
    <edge source="NLD" target="LTU">
      <data key="d0">32553624</data>
    </edge>
    <edge source="NLD" target="MDG">
      <data key="d0">180123</data>
    </edge>
    <edge source="NLD" target="MWI">
      <data key="d0">38917</data>
    </edge>
    <edge source="NLD" target="MYS">
      <data key="d0">17565003</data>
    </edge>
    <edge source="NLD" target="MRT">
      <data key="d0">159686</data>
    </edge>
    <edge source="NLD" target="MUS">
      <data key="d0">455505</data>
    </edge>
    <edge source="NLD" target="MEX">
      <data key="d0">24713943</data>
    </edge>
    <edge source="NLD" target="MDA">
      <data key="d0">1685230</data>
    </edge>
    <edge source="NLD" target="MAR">
      <data key="d0">10379201</data>
    </edge>
    <edge source="NLD" target="MOZ">
      <data key="d0">1101227</data>
    </edge>
    <edge source="NLD" target="OMN">
      <data key="d0">6232755</data>
    </edge>
    <edge source="NLD" target="NAM">
      <data key="d0">1093129</data>
    </edge>
    <edge source="NLD" target="NZL">
      <data key="d0">3888418</data>
    </edge>
    <edge source="NLD" target="NIC">
      <data key="d0">607966</data>
    </edge>
    <edge source="NLD" target="NER">
      <data key="d0">215816</data>
    </edge>
    <edge source="NLD" target="NOR">
      <data key="d0">50481742</data>
    </edge>
    <edge source="NLD" target="PAK">
      <data key="d0">10998427</data>
    </edge>
    <edge source="NLD" target="PAN">
      <data key="d0">1158521</data>
    </edge>
    <edge source="NLD" target="PRY">
      <data key="d0">178260</data>
    </edge>
    <edge source="NLD" target="PER">
      <data key="d0">33424021</data>
    </edge>
    <edge source="NLD" target="PHL">
      <data key="d0">8111554</data>
    </edge>
    <edge source="NLD" target="POL">
      <data key="d0">239412523</data>
    </edge>
    <edge source="NLD" target="PRT">
      <data key="d0">78542071</data>
    </edge>
    <edge source="NLD" target="ROU">
      <data key="d0">37102949</data>
    </edge>
    <edge source="NLD" target="RUS">
      <data key="d0">199181688</data>
    </edge>
    <edge source="NLD" target="SAU">
      <data key="d0">37614464</data>
    </edge>
    <edge source="NLD" target="SEN">
      <data key="d0">1041110</data>
    </edge>
    <edge source="NLD" target="SRB">
      <data key="d0">10465679</data>
    </edge>
    <edge source="NLD" target="IND">
      <data key="d0">179547192</data>
    </edge>
    <edge source="NLD" target="SGP">
      <data key="d0">41298582</data>
    </edge>
    <edge source="NLD" target="SVK">
      <data key="d0">21486355</data>
    </edge>
    <edge source="NLD" target="VNM">
      <data key="d0">11331749</data>
    </edge>
    <edge source="NLD" target="SVN">
      <data key="d0">16739319</data>
    </edge>
    <edge source="NLD" target="ZAF">
      <data key="d0">127250222</data>
    </edge>
    <edge source="NLD" target="ZWE">
      <data key="d0">125602</data>
    </edge>
    <edge source="NLD" target="ESP">
      <data key="d0">529808215</data>
    </edge>
    <edge source="NLD" target="SWE">
      <data key="d0">160477331</data>
    </edge>
    <edge source="NLD" target="CHE">
      <data key="d0">118911221</data>
    </edge>
    <edge source="NLD" target="THA">
      <data key="d0">26825324</data>
    </edge>
    <edge source="NLD" target="TGO">
      <data key="d0">209668</data>
    </edge>
    <edge source="NLD" target="ARE">
      <data key="d0">61438480</data>
    </edge>
    <edge source="NLD" target="TUN">
      <data key="d0">8657178</data>
    </edge>
    <edge source="NLD" target="TUR">
      <data key="d0">112038764</data>
    </edge>
    <edge source="NLD" target="UGA">
      <data key="d0">249691</data>
    </edge>
    <edge source="NLD" target="UKR">
      <data key="d0">58946720</data>
    </edge>
    <edge source="NLD" target="MKD">
      <data key="d0">1383275</data>
    </edge>
    <edge source="NLD" target="EGY">
      <data key="d0">33648689</data>
    </edge>
    <edge source="NLD" target="GBR">
      <data key="d0">906656006</data>
    </edge>
    <edge source="NLD" target="TZA">
      <data key="d0">1493116</data>
    </edge>
    <edge source="NLD" target="USA">
      <data key="d0">297405748</data>
    </edge>
    <edge source="NLD" target="BFA">
      <data key="d0">421975</data>
    </edge>
    <edge source="NLD" target="URY">
      <data key="d0">6278563</data>
    </edge>
    <edge source="SRB" target="ALB">
      <data key="d0">1935436</data>
    </edge>
    <edge source="SRB" target="AUS">
      <data key="d0">39583</data>
    </edge>
    <edge source="SRB" target="AUT">
      <data key="d0">2056766</data>
    </edge>
    <edge source="SRB" target="ARM">
      <data key="d0">11169</data>
    </edge>
    <edge source="SRB" target="BEL">
      <data key="d0">154843</data>
    </edge>
    <edge source="SRB" target="BGR">
      <data key="d0">2686308</data>
    </edge>
    <edge source="SRB" target="BLR">
      <data key="d0">55843</data>
    </edge>
    <edge source="SRB" target="CHL">
      <data key="d0">214080</data>
    </edge>
    <edge source="SRB" target="HRV">
      <data key="d0">6995818</data>
    </edge>
    <edge source="SRB" target="CZE">
      <data key="d0">124367</data>
    </edge>
    <edge source="SRB" target="DNK">
      <data key="d0">63154</data>
    </edge>
    <edge source="SRB" target="FRA">
      <data key="d0">2049394</data>
    </edge>
    <edge source="SRB" target="GEO">
      <data key="d0">11759</data>
    </edge>
    <edge source="SRB" target="DEU">
      <data key="d0">1434323</data>
    </edge>
    <edge source="SRB" target="GRC">
      <data key="d0">582578</data>
    </edge>
    <edge source="SRB" target="HUN">
      <data key="d0">672044</data>
    </edge>
    <edge source="SRB" target="ISR">
      <data key="d0">1225370</data>
    </edge>
    <edge source="SRB" target="ITA">
      <data key="d0">731735</data>
    </edge>
    <edge source="SRB" target="KAZ">
      <data key="d0">68989</data>
    </edge>
    <edge source="SRB" target="MDA">
      <data key="d0">105685</data>
    </edge>
    <edge source="SRB" target="NLD">
      <data key="d0">139691</data>
    </edge>
    <edge source="SRB" target="POL">
      <data key="d0">458671</data>
    </edge>
    <edge source="SRB" target="ROU">
      <data key="d0">2839128</data>
    </edge>
    <edge source="SRB" target="RUS">
      <data key="d0">2047800</data>
    </edge>
    <edge source="SRB" target="SVK">
      <data key="d0">54527</data>
    </edge>
    <edge source="SRB" target="SVN">
      <data key="d0">2853294</data>
    </edge>
    <edge source="SRB" target="ZAF">
      <data key="d0">159720</data>
    </edge>
    <edge source="SRB" target="SWE">
      <data key="d0">55651</data>
    </edge>
    <edge source="SRB" target="CHE">
      <data key="d0">55247</data>
    </edge>
    <edge source="SRB" target="THA">
      <data key="d0">11326</data>
    </edge>
    <edge source="SRB" target="ARE">
      <data key="d0">18710</data>
    </edge>
    <edge source="SRB" target="TUR">
      <data key="d0">1222488</data>
    </edge>
    <edge source="SRB" target="UKR">
      <data key="d0">307759</data>
    </edge>
    <edge source="SRB" target="MKD">
      <data key="d0">6257061</data>
    </edge>
    <edge source="SRB" target="USA">
      <data key="d0">50499</data>
    </edge>
    <edge source="MKD" target="ALB">
      <data key="d0">67824</data>
    </edge>
    <edge source="MKD" target="AUT">
      <data key="d0">11607</data>
    </edge>
    <edge source="MKD" target="BEL">
      <data key="d0">51708</data>
    </edge>
    <edge source="MKD" target="BGR">
      <data key="d0">905559</data>
    </edge>
    <edge source="MKD" target="HRV">
      <data key="d0">147041</data>
    </edge>
    <edge source="MKD" target="DEU">
      <data key="d0">489559949</data>
    </edge>
    <edge source="MKD" target="ITA">
      <data key="d0">80233</data>
    </edge>
    <edge source="MKD" target="JPN">
      <data key="d0">67451</data>
    </edge>
    <edge source="MKD" target="KOR">
      <data key="d0">55536</data>
    </edge>
    <edge source="MKD" target="ROU">
      <data key="d0">15505</data>
    </edge>
    <edge source="MKD" target="RUS">
      <data key="d0">387510</data>
    </edge>
    <edge source="MKD" target="SRB">
      <data key="d0">3350684</data>
    </edge>
    <edge source="MKD" target="CHE">
      <data key="d0">49432</data>
    </edge>
    <edge source="MKD" target="TUR">
      <data key="d0">61709</data>
    </edge>
    <edge source="MKD" target="GBR">
      <data key="d0">4424809</data>
    </edge>
    <edge source="DZA" target="BEL">
      <data key="d0">13394</data>
    </edge>
    <edge source="DZA" target="CHN">
      <data key="d0">3490139</data>
    </edge>
    <edge source="DZA" target="DEU">
      <data key="d0">45264</data>
    </edge>
    <edge source="DZA" target="ARE">
      <data key="d0">18816</data>
    </edge>
    <edge source="DZA" target="TUN">
      <data key="d0">75154</data>
    </edge>
    <edge source="DZA" target="USA">
      <data key="d0">125686</data>
    </edge>
    <edge source="BEL" target="ALB">
      <data key="d0">842269</data>
    </edge>
    <edge source="BEL" target="DZA">
      <data key="d0">48862416</data>
    </edge>
    <edge source="BEL" target="AZE">
      <data key="d0">1969668</data>
    </edge>
    <edge source="BEL" target="ARG">
      <data key="d0">27284853</data>
    </edge>
    <edge source="BEL" target="AUS">
      <data key="d0">38547841</data>
    </edge>
    <edge source="BEL" target="AUT">
      <data key="d0">98642722</data>
    </edge>
    <edge source="BEL" target="ARM">
      <data key="d0">654077</data>
    </edge>
    <edge source="BEL" target="BOL">
      <data key="d0">284103</data>
    </edge>
    <edge source="BEL" target="BWA">
      <data key="d0">44931</data>
    </edge>
    <edge source="BEL" target="BRA">
      <data key="d0">96368390</data>
    </edge>
    <edge source="BEL" target="BGR">
      <data key="d0">20827344</data>
    </edge>
    <edge source="BEL" target="BDI">
      <data key="d0">1187921</data>
    </edge>
    <edge source="BEL" target="BLR">
      <data key="d0">10366779</data>
    </edge>
    <edge source="BEL" target="KHM">
      <data key="d0">81872</data>
    </edge>
    <edge source="BEL" target="CMR">
      <data key="d0">5183247</data>
    </edge>
    <edge source="BEL" target="CAN">
      <data key="d0">30315436</data>
    </edge>
    <edge source="BEL" target="CAF">
      <data key="d0">269082</data>
    </edge>
    <edge source="BEL" target="LKA">
      <data key="d0">1055982</data>
    </edge>
    <edge source="BEL" target="CHL">
      <data key="d0">15422865</data>
    </edge>
    <edge source="BEL" target="CHN">
      <data key="d0">88020966</data>
    </edge>
    <edge source="BEL" target="COL">
      <data key="d0">14693201</data>
    </edge>
    <edge source="BEL" target="CRI">
      <data key="d0">2246247</data>
    </edge>
    <edge source="BEL" target="HRV">
      <data key="d0">9759850</data>
    </edge>
    <edge source="BEL" target="CZE">
      <data key="d0">109133675</data>
    </edge>
    <edge source="BEL" target="BEN">
      <data key="d0">128322</data>
    </edge>
    <edge source="BEL" target="DNK">
      <data key="d0">101790471</data>
    </edge>
    <edge source="BEL" target="ECU">
      <data key="d0">5564591</data>
    </edge>
    <edge source="BEL" target="SLV">
      <data key="d0">534283</data>
    </edge>
    <edge source="BEL" target="ETH">
      <data key="d0">2287066</data>
    </edge>
    <edge source="BEL" target="EST">
      <data key="d0">16805915</data>
    </edge>
    <edge source="BEL" target="FIN">
      <data key="d0">59692009</data>
    </edge>
    <edge source="BEL" target="FRA">
      <data key="d0">1347272760</data>
    </edge>
    <edge source="BEL" target="GEO">
      <data key="d0">1122283</data>
    </edge>
    <edge source="BEL" target="GMB">
      <data key="d0">43708</data>
    </edge>
    <edge source="BEL" target="PSE">
      <data key="d0">270710</data>
    </edge>
    <edge source="BEL" target="DEU">
      <data key="d0">1638365735</data>
    </edge>
    <edge source="BEL" target="GHA">
      <data key="d0">4565251</data>
    </edge>
    <edge source="BEL" target="GRC">
      <data key="d0">54738366</data>
    </edge>
    <edge source="BEL" target="GTM">
      <data key="d0">3479037</data>
    </edge>
    <edge source="BEL" target="HND">
      <data key="d0">567928</data>
    </edge>
    <edge source="BEL" target="HKG">
      <data key="d0">8707153</data>
    </edge>
    <edge source="BEL" target="HUN">
      <data key="d0">56178453</data>
    </edge>
    <edge source="BEL" target="IDN">
      <data key="d0">19856872</data>
    </edge>
    <edge source="BEL" target="IRL">
      <data key="d0">32458956</data>
    </edge>
    <edge source="BEL" target="ISR">
      <data key="d0">36801860</data>
    </edge>
    <edge source="BEL" target="ITA">
      <data key="d0">487124617</data>
    </edge>
    <edge source="BEL" target="CIV">
      <data key="d0">5468704</data>
    </edge>
    <edge source="BEL" target="JAM">
      <data key="d0">292934</data>
    </edge>
    <edge source="BEL" target="JPN">
      <data key="d0">91308889</data>
    </edge>
    <edge source="BEL" target="KAZ">
      <data key="d0">19104406</data>
    </edge>
    <edge source="BEL" target="JOR">
      <data key="d0">4612914</data>
    </edge>
    <edge source="BEL" target="KOR">
      <data key="d0">44611777</data>
    </edge>
    <edge source="BEL" target="KGZ">
      <data key="d0">3353845</data>
    </edge>
    <edge source="BEL" target="LBN">
      <data key="d0">6485243</data>
    </edge>
    <edge source="BEL" target="LVA">
      <data key="d0">6173630</data>
    </edge>
    <edge source="BEL" target="LTU">
      <data key="d0">16626228</data>
    </edge>
    <edge source="BEL" target="MDG">
      <data key="d0">485616</data>
    </edge>
    <edge source="BEL" target="MWI">
      <data key="d0">406311</data>
    </edge>
    <edge source="BEL" target="MYS">
      <data key="d0">14660526</data>
    </edge>
    <edge source="BEL" target="MRT">
      <data key="d0">391833</data>
    </edge>
    <edge source="BEL" target="MUS">
      <data key="d0">1000709</data>
    </edge>
    <edge source="BEL" target="MEX">
      <data key="d0">26043194</data>
    </edge>
    <edge source="BEL" target="MDA">
      <data key="d0">1938212</data>
    </edge>
    <edge source="BEL" target="MAR">
      <data key="d0">16417455</data>
    </edge>
    <edge source="BEL" target="MOZ">
      <data key="d0">187343</data>
    </edge>
    <edge source="BEL" target="OMN">
      <data key="d0">6696340</data>
    </edge>
    <edge source="BEL" target="NAM">
      <data key="d0">10755</data>
    </edge>
    <edge source="BEL" target="NLD">
      <data key="d0">1036940057</data>
    </edge>
    <edge source="BEL" target="NZL">
      <data key="d0">6656850</data>
    </edge>
    <edge source="BEL" target="NIC">
      <data key="d0">120097</data>
    </edge>
    <edge source="BEL" target="NER">
      <data key="d0">161775</data>
    </edge>
    <edge source="BEL" target="NOR">
      <data key="d0">33492077</data>
    </edge>
    <edge source="BEL" target="PAK">
      <data key="d0">9985639</data>
    </edge>
    <edge source="BEL" target="PAN">
      <data key="d0">5732538</data>
    </edge>
    <edge source="BEL" target="PRY">
      <data key="d0">364462</data>
    </edge>
    <edge source="BEL" target="PER">
      <data key="d0">5235913</data>
    </edge>
    <edge source="BEL" target="PHL">
      <data key="d0">12967606</data>
    </edge>
    <edge source="BEL" target="POL">
      <data key="d0">194736229</data>
    </edge>
    <edge source="BEL" target="PRT">
      <data key="d0">62644094</data>
    </edge>
    <edge source="BEL" target="ROU">
      <data key="d0">80201670</data>
    </edge>
    <edge source="BEL" target="RUS">
      <data key="d0">169850940</data>
    </edge>
    <edge source="BEL" target="SAU">
      <data key="d0">57434346</data>
    </edge>
    <edge source="BEL" target="SEN">
      <data key="d0">1175659</data>
    </edge>
    <edge source="BEL" target="SRB">
      <data key="d0">17378640</data>
    </edge>
    <edge source="BEL" target="IND">
      <data key="d0">43376019</data>
    </edge>
    <edge source="BEL" target="SGP">
      <data key="d0">30499833</data>
    </edge>
    <edge source="BEL" target="SVK">
      <data key="d0">31905654</data>
    </edge>
    <edge source="BEL" target="VNM">
      <data key="d0">16296686</data>
    </edge>
    <edge source="BEL" target="SVN">
      <data key="d0">16194512</data>
    </edge>
    <edge source="BEL" target="ZAF">
      <data key="d0">101996204</data>
    </edge>
    <edge source="BEL" target="ZWE">
      <data key="d0">157721</data>
    </edge>
    <edge source="BEL" target="ESP">
      <data key="d0">324610603</data>
    </edge>
    <edge source="BEL" target="SWE">
      <data key="d0">99886176</data>
    </edge>
    <edge source="BEL" target="CHE">
      <data key="d0">82556293</data>
    </edge>
    <edge source="BEL" target="THA">
      <data key="d0">42194011</data>
    </edge>
    <edge source="BEL" target="TGO">
      <data key="d0">901878</data>
    </edge>
    <edge source="BEL" target="ARE">
      <data key="d0">48826147</data>
    </edge>
    <edge source="BEL" target="TUN">
      <data key="d0">6004396</data>
    </edge>
    <edge source="BEL" target="TUR">
      <data key="d0">109761149</data>
    </edge>
    <edge source="BEL" target="UGA">
      <data key="d0">2595921</data>
    </edge>
    <edge source="BEL" target="UKR">
      <data key="d0">73254134</data>
    </edge>
    <edge source="BEL" target="MKD">
      <data key="d0">2219395</data>
    </edge>
    <edge source="BEL" target="EGY">
      <data key="d0">25078126</data>
    </edge>
    <edge source="BEL" target="GBR">
      <data key="d0">641813567</data>
    </edge>
    <edge source="BEL" target="TZA">
      <data key="d0">1876787</data>
    </edge>
    <edge source="BEL" target="USA">
      <data key="d0">345699959</data>
    </edge>
    <edge source="BEL" target="BFA">
      <data key="d0">1031699</data>
    </edge>
    <edge source="BEL" target="URY">
      <data key="d0">1888572</data>
    </edge>
    <edge source="CHN" target="ALB">
      <data key="d0">1685970</data>
    </edge>
    <edge source="CHN" target="DZA">
      <data key="d0">20618047</data>
    </edge>
    <edge source="CHN" target="AZE">
      <data key="d0">1449133</data>
    </edge>
    <edge source="CHN" target="ARG">
      <data key="d0">167381501</data>
    </edge>
    <edge source="CHN" target="AUS">
      <data key="d0">375016809</data>
    </edge>
    <edge source="CHN" target="AUT">
      <data key="d0">8174135</data>
    </edge>
    <edge source="CHN" target="ARM">
      <data key="d0">1631130</data>
    </edge>
    <edge source="CHN" target="BEL">
      <data key="d0">155278541</data>
    </edge>
    <edge source="CHN" target="BOL">
      <data key="d0">13234805</data>
    </edge>
    <edge source="CHN" target="BWA">
      <data key="d0">5368285</data>
    </edge>
    <edge source="CHN" target="BRA">
      <data key="d0">265979236</data>
    </edge>
    <edge source="CHN" target="BGR">
      <data key="d0">13644743</data>
    </edge>
    <edge source="CHN" target="BDI">
      <data key="d0">62602</data>
    </edge>
    <edge source="CHN" target="BLR">
      <data key="d0">9566548</data>
    </edge>
    <edge source="CHN" target="KHM">
      <data key="d0">9453003</data>
    </edge>
    <edge source="CHN" target="CMR">
      <data key="d0">31600918</data>
    </edge>
    <edge source="CHN" target="CAN">
      <data key="d0">79959876</data>
    </edge>
    <edge source="CHN" target="CAF">
      <data key="d0">1184880</data>
    </edge>
    <edge source="CHN" target="LKA">
      <data key="d0">16895396</data>
    </edge>
    <edge source="CHN" target="CHL">
      <data key="d0">101051488</data>
    </edge>
    <edge source="CHN" target="COL">
      <data key="d0">77552597</data>
    </edge>
    <edge source="CHN" target="CRI">
      <data key="d0">8991049</data>
    </edge>
    <edge source="CHN" target="HRV">
      <data key="d0">12391636</data>
    </edge>
    <edge source="CHN" target="CZE">
      <data key="d0">13847546</data>
    </edge>
    <edge source="CHN" target="BEN">
      <data key="d0">14268524</data>
    </edge>
    <edge source="CHN" target="DNK">
      <data key="d0">17537526</data>
    </edge>
    <edge source="CHN" target="ECU">
      <data key="d0">48986295</data>
    </edge>
    <edge source="CHN" target="SLV">
      <data key="d0">5732844</data>
    </edge>
    <edge source="CHN" target="ETH">
      <data key="d0">11659545</data>
    </edge>
    <edge source="CHN" target="EST">
      <data key="d0">6581729</data>
    </edge>
    <edge source="CHN" target="FIN">
      <data key="d0">19684711</data>
    </edge>
    <edge source="CHN" target="FRA">
      <data key="d0">107158935</data>
    </edge>
    <edge source="CHN" target="GEO">
      <data key="d0">7668130</data>
    </edge>
    <edge source="CHN" target="GMB">
      <data key="d0">492306</data>
    </edge>
    <edge source="CHN" target="PSE">
      <data key="d0">378876</data>
    </edge>
    <edge source="CHN" target="DEU">
      <data key="d0">441761391</data>
    </edge>
    <edge source="CHN" target="GHA">
      <data key="d0">128439884</data>
    </edge>
    <edge source="CHN" target="GRC">
      <data key="d0">11719114</data>
    </edge>
    <edge source="CHN" target="GTM">
      <data key="d0">22008649</data>
    </edge>
    <edge source="CHN" target="HND">
      <data key="d0">5059806</data>
    </edge>
    <edge source="CHN" target="HKG">
      <data key="d0">762557607</data>
    </edge>
    <edge source="CHN" target="HUN">
      <data key="d0">17170862</data>
    </edge>
    <edge source="CHN" target="IDN">
      <data key="d0">419795391</data>
    </edge>
    <edge source="CHN" target="IRL">
      <data key="d0">3902059</data>
    </edge>
    <edge source="CHN" target="ISR">
      <data key="d0">36210212</data>
    </edge>
    <edge source="CHN" target="ITA">
      <data key="d0">104596983</data>
    </edge>
    <edge source="CHN" target="CIV">
      <data key="d0">29510730</data>
    </edge>
    <edge source="CHN" target="JAM">
      <data key="d0">4603113</data>
    </edge>
    <edge source="CHN" target="JPN">
      <data key="d0">1253760579</data>
    </edge>
    <edge source="CHN" target="KAZ">
      <data key="d0">78490262</data>
    </edge>
    <edge source="CHN" target="JOR">
      <data key="d0">26137764</data>
    </edge>
    <edge source="CHN" target="KOR">
      <data key="d0">841133794</data>
    </edge>
    <edge source="CHN" target="KGZ">
      <data key="d0">15445770</data>
    </edge>
    <edge source="CHN" target="LBN">
      <data key="d0">22473502</data>
    </edge>
    <edge source="CHN" target="LVA">
      <data key="d0">16577054</data>
    </edge>
    <edge source="CHN" target="LTU">
      <data key="d0">19068291</data>
    </edge>
    <edge source="CHN" target="MDG">
      <data key="d0">5079475</data>
    </edge>
    <edge source="CHN" target="MWI">
      <data key="d0">1109110</data>
    </edge>
    <edge source="CHN" target="MYS">
      <data key="d0">485211960</data>
    </edge>
    <edge source="CHN" target="MRT">
      <data key="d0">1448840</data>
    </edge>
    <edge source="CHN" target="MUS">
      <data key="d0">6615330</data>
    </edge>
    <edge source="CHN" target="MEX">
      <data key="d0">93622742</data>
    </edge>
    <edge source="CHN" target="MDA">
      <data key="d0">1885908</data>
    </edge>
    <edge source="CHN" target="MAR">
      <data key="d0">9704645</data>
    </edge>
    <edge source="CHN" target="MOZ">
      <data key="d0">9859220</data>
    </edge>
    <edge source="CHN" target="OMN">
      <data key="d0">3757010</data>
    </edge>
    <edge source="CHN" target="NAM">
      <data key="d0">318779</data>
    </edge>
    <edge source="CHN" target="NLD">
      <data key="d0">186807472</data>
    </edge>
    <edge source="CHN" target="NZL">
      <data key="d0">26564006</data>
    </edge>
    <edge source="CHN" target="NIC">
      <data key="d0">15941748</data>
    </edge>
    <edge source="CHN" target="NER">
      <data key="d0">6304085</data>
    </edge>
    <edge source="CHN" target="NOR">
      <data key="d0">34333400</data>
    </edge>
    <edge source="CHN" target="PAK">
      <data key="d0">100326332</data>
    </edge>
    <edge source="CHN" target="PAN">
      <data key="d0">18320207</data>
    </edge>
    <edge source="CHN" target="PRY">
      <data key="d0">64162826</data>
    </edge>
    <edge source="CHN" target="PER">
      <data key="d0">60516922</data>
    </edge>
    <edge source="CHN" target="PHL">
      <data key="d0">247204036</data>
    </edge>
    <edge source="CHN" target="POL">
      <data key="d0">79490134</data>
    </edge>
    <edge source="CHN" target="PRT">
      <data key="d0">41454042</data>
    </edge>
    <edge source="CHN" target="ROU">
      <data key="d0">25621599</data>
    </edge>
    <edge source="CHN" target="RUS">
      <data key="d0">333991789</data>
    </edge>
    <edge source="CHN" target="SAU">
      <data key="d0">111364167</data>
    </edge>
    <edge source="CHN" target="SEN">
      <data key="d0">8657843</data>
    </edge>
    <edge source="CHN" target="SRB">
      <data key="d0">2568882</data>
    </edge>
    <edge source="CHN" target="IND">
      <data key="d0">332497575</data>
    </edge>
    <edge source="CHN" target="SGP">
      <data key="d0">181558126</data>
    </edge>
    <edge source="CHN" target="SVK">
      <data key="d0">5780414</data>
    </edge>
    <edge source="CHN" target="VNM">
      <data key="d0">354731638</data>
    </edge>
    <edge source="CHN" target="SVN">
      <data key="d0">15207968</data>
    </edge>
    <edge source="CHN" target="ZAF">
      <data key="d0">191535592</data>
    </edge>
    <edge source="CHN" target="ZWE">
      <data key="d0">7148509</data>
    </edge>
    <edge source="CHN" target="ESP">
      <data key="d0">110029117</data>
    </edge>
    <edge source="CHN" target="SWE">
      <data key="d0">24831876</data>
    </edge>
    <edge source="CHN" target="CHE">
      <data key="d0">11215338</data>
    </edge>
    <edge source="CHN" target="THA">
      <data key="d0">578842933</data>
    </edge>
    <edge source="CHN" target="TGO">
      <data key="d0">8420193</data>
    </edge>
    <edge source="CHN" target="ARE">
      <data key="d0">117082584</data>
    </edge>
    <edge source="CHN" target="TUN">
      <data key="d0">5866471</data>
    </edge>
    <edge source="CHN" target="TUR">
      <data key="d0">154061811</data>
    </edge>
    <edge source="CHN" target="UGA">
      <data key="d0">6859926</data>
    </edge>
    <edge source="CHN" target="UKR">
      <data key="d0">160724230</data>
    </edge>
    <edge source="CHN" target="MKD">
      <data key="d0">523992</data>
    </edge>
    <edge source="CHN" target="EGY">
      <data key="d0">62168048</data>
    </edge>
    <edge source="CHN" target="GBR">
      <data key="d0">154126585</data>
    </edge>
    <edge source="CHN" target="TZA">
      <data key="d0">21152845</data>
    </edge>
    <edge source="CHN" target="USA">
      <data key="d0">1253332269</data>
    </edge>
    <edge source="CHN" target="BFA">
      <data key="d0">7501505</data>
    </edge>
    <edge source="CHN" target="URY">
      <data key="d0">55068059</data>
    </edge>
    <edge source="DEU" target="ALB">
      <data key="d0">2354812</data>
    </edge>
    <edge source="DEU" target="DZA">
      <data key="d0">105553288</data>
    </edge>
    <edge source="DEU" target="AZE">
      <data key="d0">12900646</data>
    </edge>
    <edge source="DEU" target="ARG">
      <data key="d0">108278376</data>
    </edge>
    <edge source="DEU" target="AUS">
      <data key="d0">172773502</data>
    </edge>
    <edge source="DEU" target="AUT">
      <data key="d0">1113936139</data>
    </edge>
    <edge source="DEU" target="ARM">
      <data key="d0">2969798</data>
    </edge>
    <edge source="DEU" target="BEL">
      <data key="d0">1198075940</data>
    </edge>
    <edge source="DEU" target="BOL">
      <data key="d0">2425892</data>
    </edge>
    <edge source="DEU" target="BWA">
      <data key="d0">268408</data>
    </edge>
    <edge source="DEU" target="BRA">
      <data key="d0">417990259</data>
    </edge>
    <edge source="DEU" target="BGR">
      <data key="d0">101130566</data>
    </edge>
    <edge source="DEU" target="BDI">
      <data key="d0">879065</data>
    </edge>
    <edge source="DEU" target="BLR">
      <data key="d0">115178837</data>
    </edge>
    <edge source="DEU" target="KHM">
      <data key="d0">331607</data>
    </edge>
    <edge source="DEU" target="CMR">
      <data key="d0">4971665</data>
    </edge>
    <edge source="DEU" target="CAN">
      <data key="d0">193308524</data>
    </edge>
    <edge source="DEU" target="CAF">
      <data key="d0">229303</data>
    </edge>
    <edge source="DEU" target="LKA">
      <data key="d0">12174001</data>
    </edge>
    <edge source="DEU" target="CHL">
      <data key="d0">64014180</data>
    </edge>
    <edge source="DEU" target="CHN">
      <data key="d0">1244940293</data>
    </edge>
    <edge source="DEU" target="COL">
      <data key="d0">84609675</data>
    </edge>
    <edge source="DEU" target="CRI">
      <data key="d0">17822379</data>
    </edge>
    <edge source="DEU" target="HRV">
      <data key="d0">68396512</data>
    </edge>
    <edge source="DEU" target="CZE">
      <data key="d0">856151068</data>
    </edge>
    <edge source="DEU" target="BEN">
      <data key="d0">1031767</data>
    </edge>
    <edge source="DEU" target="DNK">
      <data key="d0">406150243</data>
    </edge>
    <edge source="DEU" target="ECU">
      <data key="d0">19150669</data>
    </edge>
    <edge source="DEU" target="SLV">
      <data key="d0">3106680</data>
    </edge>
    <edge source="DEU" target="ETH">
      <data key="d0">7585835</data>
    </edge>
    <edge source="DEU" target="EST">
      <data key="d0">37788231</data>
    </edge>
    <edge source="DEU" target="FIN">
      <data key="d0">221301475</data>
    </edge>
    <edge source="DEU" target="FRA">
      <data key="d0">2438056363</data>
    </edge>
    <edge source="DEU" target="GEO">
      <data key="d0">8254053</data>
    </edge>
    <edge source="DEU" target="GMB">
      <data key="d0">85707</data>
    </edge>
    <edge source="DEU" target="PSE">
      <data key="d0">1975081</data>
    </edge>
    <edge source="DEU" target="GHA">
      <data key="d0">14346043</data>
    </edge>
    <edge source="DEU" target="GRC">
      <data key="d0">155077137</data>
    </edge>
    <edge source="DEU" target="GTM">
      <data key="d0">33388751</data>
    </edge>
    <edge source="DEU" target="HND">
      <data key="d0">3646587</data>
    </edge>
    <edge source="DEU" target="HKG">
      <data key="d0">118184580</data>
    </edge>
    <edge source="DEU" target="HUN">
      <data key="d0">288946232</data>
    </edge>
    <edge source="DEU" target="IDN">
      <data key="d0">123473408</data>
    </edge>
    <edge source="DEU" target="IRL">
      <data key="d0">112636883</data>
    </edge>
    <edge source="DEU" target="ISR">
      <data key="d0">136638226</data>
    </edge>
    <edge source="DEU" target="ITA">
      <data key="d0">1567989593</data>
    </edge>
    <edge source="DEU" target="CIV">
      <data key="d0">7574539</data>
    </edge>
    <edge source="DEU" target="JAM">
      <data key="d0">1063572</data>
    </edge>
    <edge source="DEU" target="JPN">
      <data key="d0">496579972</data>
    </edge>
    <edge source="DEU" target="KAZ">
      <data key="d0">69468768</data>
    </edge>
    <edge source="DEU" target="JOR">
      <data key="d0">27827301</data>
    </edge>
    <edge source="DEU" target="KOR">
      <data key="d0">493700887</data>
    </edge>
    <edge source="DEU" target="KGZ">
      <data key="d0">2170869</data>
    </edge>
    <edge source="DEU" target="LBN">
      <data key="d0">25514922</data>
    </edge>
    <edge source="DEU" target="LVA">
      <data key="d0">31781032</data>
    </edge>
    <edge source="DEU" target="LTU">
      <data key="d0">69132881</data>
    </edge>
    <edge source="DEU" target="MDG">
      <data key="d0">581069</data>
    </edge>
    <edge source="DEU" target="MWI">
      <data key="d0">1332280</data>
    </edge>
    <edge source="DEU" target="MYS">
      <data key="d0">159734605</data>
    </edge>
    <edge source="DEU" target="MRT">
      <data key="d0">415613</data>
    </edge>
    <edge source="DEU" target="MUS">
      <data key="d0">2916380</data>
    </edge>
    <edge source="DEU" target="MEX">
      <data key="d0">222857661</data>
    </edge>
    <edge source="DEU" target="MDA">
      <data key="d0">18616511</data>
    </edge>
    <edge source="DEU" target="MAR">
      <data key="d0">48215016</data>
    </edge>
    <edge source="DEU" target="MOZ">
      <data key="d0">1191253</data>
    </edge>
    <edge source="DEU" target="OMN">
      <data key="d0">24521296</data>
    </edge>
    <edge source="DEU" target="NAM">
      <data key="d0">573497</data>
    </edge>
    <edge source="DEU" target="NLD">
      <data key="d0">1704814957</data>
    </edge>
    <edge source="DEU" target="NZL">
      <data key="d0">34674540</data>
    </edge>
    <edge source="DEU" target="NIC">
      <data key="d0">1522095</data>
    </edge>
    <edge source="DEU" target="NER">
      <data key="d0">519378</data>
    </edge>
    <edge source="DEU" target="NOR">
      <data key="d0">211194394</data>
    </edge>
    <edge source="DEU" target="PAK">
      <data key="d0">50927285</data>
    </edge>
    <edge source="DEU" target="PAN">
      <data key="d0">5077864</data>
    </edge>
    <edge source="DEU" target="PRY">
      <data key="d0">2669086</data>
    </edge>
    <edge source="DEU" target="PER">
      <data key="d0">43493047</data>
    </edge>
    <edge source="DEU" target="PHL">
      <data key="d0">45523734</data>
    </edge>
    <edge source="DEU" target="POL">
      <data key="d0">1516851204</data>
    </edge>
    <edge source="DEU" target="PRT">
      <data key="d0">304847014</data>
    </edge>
    <edge source="DEU" target="ROU">
      <data key="d0">228241060</data>
    </edge>
    <edge source="DEU" target="RUS">
      <data key="d0">953060063</data>
    </edge>
    <edge source="DEU" target="SAU">
      <data key="d0">292018365</data>
    </edge>
    <edge source="DEU" target="SEN">
      <data key="d0">3711275</data>
    </edge>
    <edge source="DEU" target="SRB">
      <data key="d0">64896325</data>
    </edge>
    <edge source="DEU" target="IND">
      <data key="d0">281489916</data>
    </edge>
    <edge source="DEU" target="SGP">
      <data key="d0">153068574</data>
    </edge>
    <edge source="DEU" target="SVK">
      <data key="d0">204705083</data>
    </edge>
    <edge source="DEU" target="VNM">
      <data key="d0">70934052</data>
    </edge>
    <edge source="DEU" target="SVN">
      <data key="d0">103305490</data>
    </edge>
    <edge source="DEU" target="ZAF">
      <data key="d0">238671432</data>
    </edge>
    <edge source="DEU" target="ZWE">
      <data key="d0">1557901</data>
    </edge>
    <edge source="DEU" target="ESP">
      <data key="d0">1033565199</data>
    </edge>
    <edge source="DEU" target="SWE">
      <data key="d0">466749816</data>
    </edge>
    <edge source="DEU" target="CHE">
      <data key="d0">782363595</data>
    </edge>
    <edge source="DEU" target="THA">
      <data key="d0">205860769</data>
    </edge>
    <edge source="DEU" target="TGO">
      <data key="d0">858595</data>
    </edge>
    <edge source="DEU" target="ARE">
      <data key="d0">138362810</data>
    </edge>
    <edge source="DEU" target="TUN">
      <data key="d0">33379118</data>
    </edge>
    <edge source="DEU" target="TUR">
      <data key="d0">566482505</data>
    </edge>
    <edge source="DEU" target="UGA">
      <data key="d0">3584902</data>
    </edge>
    <edge source="DEU" target="UKR">
      <data key="d0">339919402</data>
    </edge>
    <edge source="DEU" target="MKD">
      <data key="d0">25447597</data>
    </edge>
    <edge source="DEU" target="EGY">
      <data key="d0">101762165</data>
    </edge>
    <edge source="DEU" target="GBR">
      <data key="d0">1384071065</data>
    </edge>
    <edge source="DEU" target="TZA">
      <data key="d0">3592639</data>
    </edge>
    <edge source="DEU" target="USA">
      <data key="d0">1694242033</data>
    </edge>
    <edge source="DEU" target="BFA">
      <data key="d0">1815591</data>
    </edge>
    <edge source="DEU" target="URY">
      <data key="d0">12755439</data>
    </edge>
    <edge source="ARE" target="DZA">
      <data key="d0">1238158</data>
    </edge>
    <edge source="ARE" target="AZE">
      <data key="d0">2824402</data>
    </edge>
    <edge source="ARE" target="ARG">
      <data key="d0">234366</data>
    </edge>
    <edge source="ARE" target="AUS">
      <data key="d0">1673767</data>
    </edge>
    <edge source="ARE" target="AUT">
      <data key="d0">12790</data>
    </edge>
    <edge source="ARE" target="ARM">
      <data key="d0">57945</data>
    </edge>
    <edge source="ARE" target="BEL">
      <data key="d0">565467</data>
    </edge>
    <edge source="ARE" target="BWA">
      <data key="d0">35561</data>
    </edge>
    <edge source="ARE" target="BRA">
      <data key="d0">1512190</data>
    </edge>
    <edge source="ARE" target="BGR">
      <data key="d0">14747</data>
    </edge>
    <edge source="ARE" target="BDI">
      <data key="d0">21131</data>
    </edge>
    <edge source="ARE" target="KHM">
      <data key="d0">34954</data>
    </edge>
    <edge source="ARE" target="CMR">
      <data key="d0">829231</data>
    </edge>
    <edge source="ARE" target="CAN">
      <data key="d0">45261</data>
    </edge>
    <edge source="ARE" target="LKA">
      <data key="d0">1035494</data>
    </edge>
    <edge source="ARE" target="CHL">
      <data key="d0">26054</data>
    </edge>
    <edge source="ARE" target="CHN">
      <data key="d0">5260595</data>
    </edge>
    <edge source="ARE" target="BEN">
      <data key="d0">190167</data>
    </edge>
    <edge source="ARE" target="ETH">
      <data key="d0">14090044</data>
    </edge>
    <edge source="ARE" target="FRA">
      <data key="d0">175192</data>
    </edge>
    <edge source="ARE" target="GEO">
      <data key="d0">286370</data>
    </edge>
    <edge source="ARE" target="DEU">
      <data key="d0">616138</data>
    </edge>
    <edge source="ARE" target="GHA">
      <data key="d0">1151528</data>
    </edge>
    <edge source="ARE" target="HKG">
      <data key="d0">85017</data>
    </edge>
    <edge source="ARE" target="IDN">
      <data key="d0">803114</data>
    </edge>
    <edge source="ARE" target="ITA">
      <data key="d0">2900632</data>
    </edge>
    <edge source="ARE" target="CIV">
      <data key="d0">226396</data>
    </edge>
    <edge source="ARE" target="JPN">
      <data key="d0">430205</data>
    </edge>
    <edge source="ARE" target="KAZ">
      <data key="d0">342866</data>
    </edge>
    <edge source="ARE" target="JOR">
      <data key="d0">6217960</data>
    </edge>
    <edge source="ARE" target="KOR">
      <data key="d0">250779</data>
    </edge>
    <edge source="ARE" target="KGZ">
      <data key="d0">10446</data>
    </edge>
    <edge source="ARE" target="LBN">
      <data key="d0">4468892</data>
    </edge>
    <edge source="ARE" target="MDG">
      <data key="d0">548286</data>
    </edge>
    <edge source="ARE" target="MWI">
      <data key="d0">24328</data>
    </edge>
    <edge source="ARE" target="MYS">
      <data key="d0">266229</data>
    </edge>
    <edge source="ARE" target="MRT">
      <data key="d0">366598</data>
    </edge>
    <edge source="ARE" target="MUS">
      <data key="d0">243708</data>
    </edge>
    <edge source="ARE" target="MAR">
      <data key="d0">1690770</data>
    </edge>
    <edge source="ARE" target="MOZ">
      <data key="d0">3518151</data>
    </edge>
    <edge source="ARE" target="OMN">
      <data key="d0">64624488</data>
    </edge>
    <edge source="ARE" target="NLD">
      <data key="d0">2769194</data>
    </edge>
    <edge source="ARE" target="NER">
      <data key="d0">96015</data>
    </edge>
    <edge source="ARE" target="NOR">
      <data key="d0">32384</data>
    </edge>
    <edge source="ARE" target="PAK">
      <data key="d0">19810144</data>
    </edge>
    <edge source="ARE" target="PER">
      <data key="d0">13975</data>
    </edge>
    <edge source="ARE" target="PHL">
      <data key="d0">1120790</data>
    </edge>
    <edge source="ARE" target="ROU">
      <data key="d0">46787</data>
    </edge>
    <edge source="ARE" target="RUS">
      <data key="d0">682357</data>
    </edge>
    <edge source="ARE" target="SAU">
      <data key="d0">49661448</data>
    </edge>
    <edge source="ARE" target="SEN">
      <data key="d0">588746</data>
    </edge>
    <edge source="ARE" target="IND">
      <data key="d0">10579587</data>
    </edge>
    <edge source="ARE" target="SGP">
      <data key="d0">1359246</data>
    </edge>
    <edge source="ARE" target="VNM">
      <data key="d0">472244</data>
    </edge>
    <edge source="ARE" target="ZAF">
      <data key="d0">623283</data>
    </edge>
    <edge source="ARE" target="ZWE">
      <data key="d0">43336</data>
    </edge>
    <edge source="ARE" target="ESP">
      <data key="d0">45933</data>
    </edge>
    <edge source="ARE" target="SWE">
      <data key="d0">579021</data>
    </edge>
    <edge source="ARE" target="CHE">
      <data key="d0">23965</data>
    </edge>
    <edge source="ARE" target="THA">
      <data key="d0">213463</data>
    </edge>
    <edge source="ARE" target="TGO">
      <data key="d0">27187</data>
    </edge>
    <edge source="ARE" target="TUN">
      <data key="d0">1032398</data>
    </edge>
    <edge source="ARE" target="TUR">
      <data key="d0">2181094</data>
    </edge>
    <edge source="ARE" target="UGA">
      <data key="d0">396263</data>
    </edge>
    <edge source="ARE" target="EGY">
      <data key="d0">19111772</data>
    </edge>
    <edge source="ARE" target="GBR">
      <data key="d0">253334</data>
    </edge>
    <edge source="ARE" target="TZA">
      <data key="d0">5399681</data>
    </edge>
    <edge source="ARE" target="USA">
      <data key="d0">1299625</data>
    </edge>
    <edge source="ARE" target="BFA">
      <data key="d0">15223</data>
    </edge>
    <edge source="TUN" target="DZA">
      <data key="d0">4724958</data>
    </edge>
    <edge source="TUN" target="BEL">
      <data key="d0">535648</data>
    </edge>
    <edge source="TUN" target="CMR">
      <data key="d0">80438</data>
    </edge>
    <edge source="TUN" target="BEN">
      <data key="d0">122085</data>
    </edge>
    <edge source="TUN" target="ETH">
      <data key="d0">1045639</data>
    </edge>
    <edge source="TUN" target="EST">
      <data key="d0">14134</data>
    </edge>
    <edge source="TUN" target="FRA">
      <data key="d0">808782</data>
    </edge>
    <edge source="TUN" target="DEU">
      <data key="d0">1378341</data>
    </edge>
    <edge source="TUN" target="GHA">
      <data key="d0">267555</data>
    </edge>
    <edge source="TUN" target="ITA">
      <data key="d0">1248060</data>
    </edge>
    <edge source="TUN" target="CIV">
      <data key="d0">830376</data>
    </edge>
    <edge source="TUN" target="JOR">
      <data key="d0">32440</data>
    </edge>
    <edge source="TUN" target="MDG">
      <data key="d0">15684</data>
    </edge>
    <edge source="TUN" target="MRT">
      <data key="d0">179909</data>
    </edge>
    <edge source="TUN" target="MAR">
      <data key="d0">1744582</data>
    </edge>
    <edge source="TUN" target="OMN">
      <data key="d0">29701</data>
    </edge>
    <edge source="TUN" target="NER">
      <data key="d0">29896</data>
    </edge>
    <edge source="TUN" target="SAU">
      <data key="d0">487796</data>
    </edge>
    <edge source="TUN" target="SEN">
      <data key="d0">93947</data>
    </edge>
    <edge source="TUN" target="IND">
      <data key="d0">115576</data>
    </edge>
    <edge source="TUN" target="ESP">
      <data key="d0">2032334</data>
    </edge>
    <edge source="TUN" target="TGO">
      <data key="d0">223388</data>
    </edge>
    <edge source="TUN" target="ARE">
      <data key="d0">717294</data>
    </edge>
    <edge source="TUN" target="TUR">
      <data key="d0">242102</data>
    </edge>
    <edge source="TUN" target="EGY">
      <data key="d0">70652</data>
    </edge>
    <edge source="TUN" target="BFA">
      <data key="d0">19813</data>
    </edge>
    <edge source="USA" target="ALB">
      <data key="d0">1386048</data>
    </edge>
    <edge source="USA" target="DZA">
      <data key="d0">20877073</data>
    </edge>
    <edge source="USA" target="AZE">
      <data key="d0">15441074</data>
    </edge>
    <edge source="USA" target="ARG">
      <data key="d0">391487296</data>
    </edge>
    <edge source="USA" target="AUS">
      <data key="d0">581418629</data>
    </edge>
    <edge source="USA" target="AUT">
      <data key="d0">66559123</data>
    </edge>
    <edge source="USA" target="ARM">
      <data key="d0">684518</data>
    </edge>
    <edge source="USA" target="BEL">
      <data key="d0">1205682349</data>
    </edge>
    <edge source="USA" target="BOL">
      <data key="d0">18130389</data>
    </edge>
    <edge source="USA" target="BWA">
      <data key="d0">100460</data>
    </edge>
    <edge source="USA" target="BRA">
      <data key="d0">1347443038</data>
    </edge>
    <edge source="USA" target="BGR">
      <data key="d0">2867343</data>
    </edge>
    <edge source="USA" target="BDI">
      <data key="d0">25089</data>
    </edge>
    <edge source="USA" target="BLR">
      <data key="d0">2300706</data>
    </edge>
    <edge source="USA" target="KHM">
      <data key="d0">1505551</data>
    </edge>
    <edge source="USA" target="CMR">
      <data key="d0">3981428</data>
    </edge>
    <edge source="USA" target="CAN">
      <data key="d0">5386634360</data>
    </edge>
    <edge source="USA" target="LKA">
      <data key="d0">4581713</data>
    </edge>
    <edge source="USA" target="CHL">
      <data key="d0">254235903</data>
    </edge>
    <edge source="USA" target="CHN">
      <data key="d0">2158952244</data>
    </edge>
    <edge source="USA" target="COL">
      <data key="d0">387958178</data>
    </edge>
    <edge source="USA" target="CRI">
      <data key="d0">96869673</data>
    </edge>
    <edge source="USA" target="HRV">
      <data key="d0">10723882</data>
    </edge>
    <edge source="USA" target="CZE">
      <data key="d0">13984210</data>
    </edge>
    <edge source="USA" target="BEN">
      <data key="d0">463875</data>
    </edge>
    <edge source="USA" target="DNK">
      <data key="d0">52066051</data>
    </edge>
    <edge source="USA" target="ECU">
      <data key="d0">136697703</data>
    </edge>
    <edge source="USA" target="SLV">
      <data key="d0">35630868</data>
    </edge>
    <edge source="USA" target="ETH">
      <data key="d0">2156518</data>
    </edge>
    <edge source="USA" target="EST">
      <data key="d0">2350214</data>
    </edge>
    <edge source="USA" target="FIN">
      <data key="d0">75954500</data>
    </edge>
    <edge source="USA" target="FRA">
      <data key="d0">903831201</data>
    </edge>
    <edge source="USA" target="GEO">
      <data key="d0">2821790</data>
    </edge>
    <edge source="USA" target="GMB">
      <data key="d0">31288</data>
    </edge>
    <edge source="USA" target="PSE">
      <data key="d0">16207</data>
    </edge>
    <edge source="USA" target="DEU">
      <data key="d0">1669255349</data>
    </edge>
    <edge source="USA" target="GHA">
      <data key="d0">17638842</data>
    </edge>
    <edge source="USA" target="GRC">
      <data key="d0">11689078</data>
    </edge>
    <edge source="USA" target="GTM">
      <data key="d0">59627497</data>
    </edge>
    <edge source="USA" target="HND">
      <data key="d0">55971503</data>
    </edge>
    <edge source="USA" target="HKG">
      <data key="d0">261611483</data>
    </edge>
    <edge source="USA" target="HUN">
      <data key="d0">8165354</data>
    </edge>
    <edge source="USA" target="IDN">
      <data key="d0">325187467</data>
    </edge>
    <edge source="USA" target="IRL">
      <data key="d0">104278421</data>
    </edge>
    <edge source="USA" target="ISR">
      <data key="d0">139021498</data>
    </edge>
    <edge source="USA" target="ITA">
      <data key="d0">350749933</data>
    </edge>
    <edge source="USA" target="CIV">
      <data key="d0">4133362</data>
    </edge>
    <edge source="USA" target="JAM">
      <data key="d0">17774378</data>
    </edge>
    <edge source="USA" target="JPN">
      <data key="d0">1700365593</data>
    </edge>
    <edge source="USA" target="KAZ">
      <data key="d0">10908925</data>
    </edge>
    <edge source="USA" target="JOR">
      <data key="d0">24468518</data>
    </edge>
    <edge source="USA" target="KOR">
      <data key="d0">1061584809</data>
    </edge>
    <edge source="USA" target="KGZ">
      <data key="d0">80016</data>
    </edge>
    <edge source="USA" target="LBN">
      <data key="d0">12917455</data>
    </edge>
    <edge source="USA" target="LVA">
      <data key="d0">6404967</data>
    </edge>
    <edge source="USA" target="LTU">
      <data key="d0">13988428</data>
    </edge>
    <edge source="USA" target="MDG">
      <data key="d0">2211264</data>
    </edge>
    <edge source="USA" target="MWI">
      <data key="d0">115500</data>
    </edge>
    <edge source="USA" target="MYS">
      <data key="d0">230777657</data>
    </edge>
    <edge source="USA" target="MRT">
      <data key="d0">202002</data>
    </edge>
    <edge source="USA" target="MUS">
      <data key="d0">464843</data>
    </edge>
    <edge source="USA" target="MEX">
      <data key="d0">3025613864</data>
    </edge>
    <edge source="USA" target="MDA">
      <data key="d0">143066</data>
    </edge>
    <edge source="USA" target="MAR">
      <data key="d0">11532445</data>
    </edge>
    <edge source="USA" target="MOZ">
      <data key="d0">6543618</data>
    </edge>
    <edge source="USA" target="OMN">
      <data key="d0">58799897</data>
    </edge>
    <edge source="USA" target="NAM">
      <data key="d0">18071569</data>
    </edge>
    <edge source="USA" target="NLD">
      <data key="d0">902848002</data>
    </edge>
    <edge source="USA" target="NZL">
      <data key="d0">64768865</data>
    </edge>
    <edge source="USA" target="NIC">
      <data key="d0">10858610</data>
    </edge>
    <edge source="USA" target="NER">
      <data key="d0">356811</data>
    </edge>
    <edge source="USA" target="NOR">
      <data key="d0">112893936</data>
    </edge>
    <edge source="USA" target="PAK">
      <data key="d0">34072350</data>
    </edge>
    <edge source="USA" target="PAN">
      <data key="d0">65356801</data>
    </edge>
    <edge source="USA" target="PRY">
      <data key="d0">10156290</data>
    </edge>
    <edge source="USA" target="PER">
      <data key="d0">172096248</data>
    </edge>
    <edge source="USA" target="PHL">
      <data key="d0">77036591</data>
    </edge>
    <edge source="USA" target="POL">
      <data key="d0">50131438</data>
    </edge>
    <edge source="USA" target="PRT">
      <data key="d0">11077005</data>
    </edge>
    <edge source="USA" target="ROU">
      <data key="d0">13332859</data>
    </edge>
    <edge source="USA" target="RUS">
      <data key="d0">171209557</data>
    </edge>
    <edge source="USA" target="SAU">
      <data key="d0">519652364</data>
    </edge>
    <edge source="USA" target="SEN">
      <data key="d0">993656</data>
    </edge>
    <edge source="USA" target="SRB">
      <data key="d0">3012487</data>
    </edge>
    <edge source="USA" target="IND">
      <data key="d0">618507129</data>
    </edge>
    <edge source="USA" target="SGP">
      <data key="d0">1046584472</data>
    </edge>
    <edge source="USA" target="SVK">
      <data key="d0">3931609</data>
    </edge>
    <edge source="USA" target="VNM">
      <data key="d0">85545048</data>
    </edge>
    <edge source="USA" target="SVN">
      <data key="d0">1936597</data>
    </edge>
    <edge source="USA" target="ZAF">
      <data key="d0">232199952</data>
    </edge>
    <edge source="USA" target="ZWE">
      <data key="d0">417965</data>
    </edge>
    <edge source="USA" target="ESP">
      <data key="d0">141911410</data>
    </edge>
    <edge source="USA" target="SWE">
      <data key="d0">125329763</data>
    </edge>
    <edge source="USA" target="CHE">
      <data key="d0">75424625</data>
    </edge>
    <edge source="USA" target="THA">
      <data key="d0">312911933</data>
    </edge>
    <edge source="USA" target="TGO">
      <data key="d0">52340</data>
    </edge>
    <edge source="USA" target="ARE">
      <data key="d0">168507894</data>
    </edge>
    <edge source="USA" target="TUN">
      <data key="d0">5629075</data>
    </edge>
    <edge source="USA" target="TUR">
      <data key="d0">101412859</data>
    </edge>
    <edge source="USA" target="UGA">
      <data key="d0">2118899</data>
    </edge>
    <edge source="USA" target="UKR">
      <data key="d0">9211718</data>
    </edge>
    <edge source="USA" target="MKD">
      <data key="d0">525343</data>
    </edge>
    <edge source="USA" target="EGY">
      <data key="d0">71657423</data>
    </edge>
    <edge source="USA" target="GBR">
      <data key="d0">746103847</data>
    </edge>
    <edge source="USA" target="TZA">
      <data key="d0">1412774</data>
    </edge>
    <edge source="USA" target="BFA">
      <data key="d0">1561554</data>
    </edge>
    <edge source="USA" target="URY">
      <data key="d0">26029382</data>
    </edge>
    <edge source="ARG" target="AUS">
      <data key="d0">10816907</data>
    </edge>
    <edge source="ARG" target="ARM">
      <data key="d0">25025</data>
    </edge>
    <edge source="ARG" target="BEL">
      <data key="d0">92152611</data>
    </edge>
    <edge source="ARG" target="BOL">
      <data key="d0">62641951</data>
    </edge>
    <edge source="ARG" target="BRA">
      <data key="d0">294710963</data>
    </edge>
    <edge source="ARG" target="BGR">
      <data key="d0">30227</data>
    </edge>
    <edge source="ARG" target="CMR">
      <data key="d0">64500</data>
    </edge>
    <edge source="ARG" target="CAN">
      <data key="d0">29629806</data>
    </edge>
    <edge source="ARG" target="LKA">
      <data key="d0">357491</data>
    </edge>
    <edge source="ARG" target="CHL">
      <data key="d0">96869830</data>
    </edge>
    <edge source="ARG" target="CHN">
      <data key="d0">11202180</data>
    </edge>
    <edge source="ARG" target="COL">
      <data key="d0">17374857</data>
    </edge>
    <edge source="ARG" target="CRI">
      <data key="d0">1634913</data>
    </edge>
    <edge source="ARG" target="CZE">
      <data key="d0">12687</data>
    </edge>
    <edge source="ARG" target="DNK">
      <data key="d0">658141</data>
    </edge>
    <edge source="ARG" target="ECU">
      <data key="d0">6207443</data>
    </edge>
    <edge source="ARG" target="SLV">
      <data key="d0">343198</data>
    </edge>
    <edge source="ARG" target="FRA">
      <data key="d0">2245261</data>
    </edge>
    <edge source="ARG" target="PSE">
      <data key="d0">12514</data>
    </edge>
    <edge source="ARG" target="DEU">
      <data key="d0">4220060</data>
    </edge>
    <edge source="ARG" target="GHA">
      <data key="d0">1327564</data>
    </edge>
    <edge source="ARG" target="GTM">
      <data key="d0">1846995</data>
    </edge>
    <edge source="ARG" target="HND">
      <data key="d0">289455</data>
    </edge>
    <edge source="ARG" target="HUN">
      <data key="d0">73652</data>
    </edge>
    <edge source="ARG" target="IDN">
      <data key="d0">150999</data>
    </edge>
    <edge source="ARG" target="IRL">
      <data key="d0">73042</data>
    </edge>
    <edge source="ARG" target="ISR">
      <data key="d0">102250</data>
    </edge>
    <edge source="ARG" target="ITA">
      <data key="d0">91899891</data>
    </edge>
    <edge source="ARG" target="JAM">
      <data key="d0">59040</data>
    </edge>
    <edge source="ARG" target="JPN">
      <data key="d0">4134454</data>
    </edge>
    <edge source="ARG" target="JOR">
      <data key="d0">25273</data>
    </edge>
    <edge source="ARG" target="KOR">
      <data key="d0">176604</data>
    </edge>
    <edge source="ARG" target="LBN">
      <data key="d0">46475</data>
    </edge>
    <edge source="ARG" target="MYS">
      <data key="d0">1388656</data>
    </edge>
    <edge source="ARG" target="MUS">
      <data key="d0">67230</data>
    </edge>
    <edge source="ARG" target="MEX">
      <data key="d0">17758567</data>
    </edge>
    <edge source="ARG" target="MAR">
      <data key="d0">128279</data>
    </edge>
    <edge source="ARG" target="NLD">
      <data key="d0">420885428</data>
    </edge>
    <edge source="ARG" target="NZL">
      <data key="d0">1403645</data>
    </edge>
    <edge source="ARG" target="NIC">
      <data key="d0">69940</data>
    </edge>
    <edge source="ARG" target="NOR">
      <data key="d0">104489</data>
    </edge>
    <edge source="ARG" target="PAK">
      <data key="d0">692289</data>
    </edge>
    <edge source="ARG" target="PAN">
      <data key="d0">578673</data>
    </edge>
    <edge source="ARG" target="PRY">
      <data key="d0">81743922</data>
    </edge>
    <edge source="ARG" target="PER">
      <data key="d0">200364396</data>
    </edge>
    <edge source="ARG" target="PHL">
      <data key="d0">2017433</data>
    </edge>
    <edge source="ARG" target="POL">
      <data key="d0">84914</data>
    </edge>
    <edge source="ARG" target="PRT">
      <data key="d0">70514</data>
    </edge>
    <edge source="ARG" target="ROU">
      <data key="d0">31360</data>
    </edge>
    <edge source="ARG" target="RUS">
      <data key="d0">706338</data>
    </edge>
    <edge source="ARG" target="SAU">
      <data key="d0">47341</data>
    </edge>
    <edge source="ARG" target="IND">
      <data key="d0">4095834</data>
    </edge>
    <edge source="ARG" target="SGP">
      <data key="d0">2060355</data>
    </edge>
    <edge source="ARG" target="VNM">
      <data key="d0">412891</data>
    </edge>
    <edge source="ARG" target="SVN">
      <data key="d0">13026</data>
    </edge>
    <edge source="ARG" target="ZAF">
      <data key="d0">4245356</data>
    </edge>
    <edge source="ARG" target="ESP">
      <data key="d0">994703316</data>
    </edge>
    <edge source="ARG" target="THA">
      <data key="d0">3021510</data>
    </edge>
    <edge source="ARG" target="ARE">
      <data key="d0">252579</data>
    </edge>
    <edge source="ARG" target="TUR">
      <data key="d0">8120133</data>
    </edge>
    <edge source="ARG" target="EGY">
      <data key="d0">315331</data>
    </edge>
    <edge source="ARG" target="GBR">
      <data key="d0">18637869</data>
    </edge>
    <edge source="ARG" target="USA">
      <data key="d0">74918808</data>
    </edge>
    <edge source="ARG" target="BFA">
      <data key="d0">56170</data>
    </edge>
    <edge source="ARG" target="URY">
      <data key="d0">133067275</data>
    </edge>
    <edge source="AUS" target="ARG">
      <data key="d0">1334076</data>
    </edge>
    <edge source="AUS" target="AUT">
      <data key="d0">372669</data>
    </edge>
    <edge source="AUS" target="ARM">
      <data key="d0">45433</data>
    </edge>
    <edge source="AUS" target="BEL">
      <data key="d0">2867032</data>
    </edge>
    <edge source="AUS" target="BOL">
      <data key="d0">10413</data>
    </edge>
    <edge source="AUS" target="BRA">
      <data key="d0">7797282</data>
    </edge>
    <edge source="AUS" target="BGR">
      <data key="d0">48087</data>
    </edge>
    <edge source="AUS" target="KHM">
      <data key="d0">11585</data>
    </edge>
    <edge source="AUS" target="CMR">
      <data key="d0">89233</data>
    </edge>
    <edge source="AUS" target="CAN">
      <data key="d0">14249960</data>
    </edge>
    <edge source="AUS" target="LKA">
      <data key="d0">2123607</data>
    </edge>
    <edge source="AUS" target="CHL">
      <data key="d0">8269532</data>
    </edge>
    <edge source="AUS" target="CHN">
      <data key="d0">29858702</data>
    </edge>
    <edge source="AUS" target="COL">
      <data key="d0">807965</data>
    </edge>
    <edge source="AUS" target="CRI">
      <data key="d0">108439</data>
    </edge>
    <edge source="AUS" target="CZE">
      <data key="d0">51135</data>
    </edge>
    <edge source="AUS" target="DNK">
      <data key="d0">310011</data>
    </edge>
    <edge source="AUS" target="ECU">
      <data key="d0">74903</data>
    </edge>
    <edge source="AUS" target="ETH">
      <data key="d0">50948</data>
    </edge>
    <edge source="AUS" target="EST">
      <data key="d0">1071587</data>
    </edge>
    <edge source="AUS" target="FIN">
      <data key="d0">119726</data>
    </edge>
    <edge source="AUS" target="FRA">
      <data key="d0">14421267</data>
    </edge>
    <edge source="AUS" target="GEO">
      <data key="d0">55573</data>
    </edge>
    <edge source="AUS" target="DEU">
      <data key="d0">6300746</data>
    </edge>
    <edge source="AUS" target="GHA">
      <data key="d0">4191934</data>
    </edge>
    <edge source="AUS" target="GRC">
      <data key="d0">21435</data>
    </edge>
    <edge source="AUS" target="GTM">
      <data key="d0">37194</data>
    </edge>
    <edge source="AUS" target="HND">
      <data key="d0">10426</data>
    </edge>
    <edge source="AUS" target="HKG">
      <data key="d0">12532081</data>
    </edge>
    <edge source="AUS" target="HUN">
      <data key="d0">47393</data>
    </edge>
    <edge source="AUS" target="IDN">
      <data key="d0">63867506</data>
    </edge>
    <edge source="AUS" target="IRL">
      <data key="d0">2060817</data>
    </edge>
    <edge source="AUS" target="ISR">
      <data key="d0">1493572</data>
    </edge>
    <edge source="AUS" target="ITA">
      <data key="d0">661387</data>
    </edge>
    <edge source="AUS" target="CIV">
      <data key="d0">140862</data>
    </edge>
    <edge source="AUS" target="JPN">
      <data key="d0">115233199</data>
    </edge>
    <edge source="AUS" target="KAZ">
      <data key="d0">338212</data>
    </edge>
    <edge source="AUS" target="JOR">
      <data key="d0">125323</data>
    </edge>
    <edge source="AUS" target="KOR">
      <data key="d0">10697041</data>
    </edge>
    <edge source="AUS" target="LBN">
      <data key="d0">126789</data>
    </edge>
    <edge source="AUS" target="LVA">
      <data key="d0">14755</data>
    </edge>
    <edge source="AUS" target="LTU">
      <data key="d0">79403</data>
    </edge>
    <edge source="AUS" target="MYS">
      <data key="d0">12978667</data>
    </edge>
    <edge source="AUS" target="MRT">
      <data key="d0">670776</data>
    </edge>
    <edge source="AUS" target="MUS">
      <data key="d0">151140</data>
    </edge>
    <edge source="AUS" target="MEX">
      <data key="d0">6863886</data>
    </edge>
    <edge source="AUS" target="MAR">
      <data key="d0">42242</data>
    </edge>
    <edge source="AUS" target="MOZ">
      <data key="d0">350438</data>
    </edge>
    <edge source="AUS" target="OMN">
      <data key="d0">222810</data>
    </edge>
    <edge source="AUS" target="NLD">
      <data key="d0">10925012</data>
    </edge>
    <edge source="AUS" target="NZL">
      <data key="d0">145254467</data>
    </edge>
    <edge source="AUS" target="NOR">
      <data key="d0">37511</data>
    </edge>
    <edge source="AUS" target="PAK">
      <data key="d0">710001</data>
    </edge>
    <edge source="AUS" target="PAN">
      <data key="d0">507044</data>
    </edge>
    <edge source="AUS" target="PER">
      <data key="d0">3943602</data>
    </edge>
    <edge source="AUS" target="PHL">
      <data key="d0">13984337</data>
    </edge>
    <edge source="AUS" target="POL">
      <data key="d0">148335</data>
    </edge>
    <edge source="AUS" target="PRT">
      <data key="d0">257539</data>
    </edge>
    <edge source="AUS" target="ROU">
      <data key="d0">156581</data>
    </edge>
    <edge source="AUS" target="RUS">
      <data key="d0">5316962</data>
    </edge>
    <edge source="AUS" target="SAU">
      <data key="d0">3839985</data>
    </edge>
    <edge source="AUS" target="SEN">
      <data key="d0">752233</data>
    </edge>
    <edge source="AUS" target="SRB">
      <data key="d0">60592</data>
    </edge>
    <edge source="AUS" target="IND">
      <data key="d0">8024822</data>
    </edge>
    <edge source="AUS" target="SGP">
      <data key="d0">17502996</data>
    </edge>
    <edge source="AUS" target="VNM">
      <data key="d0">4179610</data>
    </edge>
    <edge source="AUS" target="SVN">
      <data key="d0">570733</data>
    </edge>
    <edge source="AUS" target="ZAF">
      <data key="d0">12733278</data>
    </edge>
    <edge source="AUS" target="ZWE">
      <data key="d0">67319</data>
    </edge>
    <edge source="AUS" target="ESP">
      <data key="d0">2765710</data>
    </edge>
    <edge source="AUS" target="SWE">
      <data key="d0">1855278</data>
    </edge>
    <edge source="AUS" target="CHE">
      <data key="d0">242462</data>
    </edge>
    <edge source="AUS" target="THA">
      <data key="d0">31067756</data>
    </edge>
    <edge source="AUS" target="TGO">
      <data key="d0">11305</data>
    </edge>
    <edge source="AUS" target="ARE">
      <data key="d0">3398079</data>
    </edge>
    <edge source="AUS" target="TUR">
      <data key="d0">3299171</data>
    </edge>
    <edge source="AUS" target="EGY">
      <data key="d0">1155367</data>
    </edge>
    <edge source="AUS" target="GBR">
      <data key="d0">22301893</data>
    </edge>
    <edge source="AUS" target="TZA">
      <data key="d0">1989149</data>
    </edge>
    <edge source="AUS" target="USA">
      <data key="d0">269245736</data>
    </edge>
    <edge source="AUS" target="BFA">
      <data key="d0">1221454</data>
    </edge>
    <edge source="AUS" target="URY">
      <data key="d0">30459</data>
    </edge>
    <edge source="ARM" target="GEO">
      <data key="d0">376580</data>
    </edge>
    <edge source="ARM" target="DEU">
      <data key="d0">87464</data>
    </edge>
    <edge source="ARM" target="RUS">
      <data key="d0">243145</data>
    </edge>
    <edge source="BOL" target="ARG">
      <data key="d0">820979</data>
    </edge>
    <edge source="BOL" target="BRA">
      <data key="d0">11727</data>
    </edge>
    <edge source="BOL" target="CHL">
      <data key="d0">5024784</data>
    </edge>
    <edge source="BOL" target="COL">
      <data key="d0">20489</data>
    </edge>
    <edge source="BOL" target="ECU">
      <data key="d0">3433804</data>
    </edge>
    <edge source="BOL" target="PAN">
      <data key="d0">361877</data>
    </edge>
    <edge source="BOL" target="PRY">
      <data key="d0">114424</data>
    </edge>
    <edge source="BOL" target="PER">
      <data key="d0">3589198</data>
    </edge>
    <edge source="BOL" target="USA">
      <data key="d0">30629</data>
    </edge>
    <edge source="BRA" target="DZA">
      <data key="d0">240251</data>
    </edge>
    <edge source="BRA" target="ARG">
      <data key="d0">367274735</data>
    </edge>
    <edge source="BRA" target="AUS">
      <data key="d0">12399058</data>
    </edge>
    <edge source="BRA" target="AUT">
      <data key="d0">89551</data>
    </edge>
    <edge source="BRA" target="BEL">
      <data key="d0">50454669</data>
    </edge>
    <edge source="BRA" target="BOL">
      <data key="d0">54512085</data>
    </edge>
    <edge source="BRA" target="BGR">
      <data key="d0">59956</data>
    </edge>
    <edge source="BRA" target="BLR">
      <data key="d0">374683</data>
    </edge>
    <edge source="BRA" target="CAN">
      <data key="d0">6624946</data>
    </edge>
    <edge source="BRA" target="LKA">
      <data key="d0">1663925</data>
    </edge>
    <edge source="BRA" target="CHL">
      <data key="d0">84414672</data>
    </edge>
    <edge source="BRA" target="CHN">
      <data key="d0">13222195</data>
    </edge>
    <edge source="BRA" target="COL">
      <data key="d0">92224414</data>
    </edge>
    <edge source="BRA" target="CRI">
      <data key="d0">10700388</data>
    </edge>
    <edge source="BRA" target="CZE">
      <data key="d0">35885</data>
    </edge>
    <edge source="BRA" target="BEN">
      <data key="d0">192525</data>
    </edge>
    <edge source="BRA" target="DNK">
      <data key="d0">4237918</data>
    </edge>
    <edge source="BRA" target="ECU">
      <data key="d0">12608743</data>
    </edge>
    <edge source="BRA" target="SLV">
      <data key="d0">1040756</data>
    </edge>
    <edge source="BRA" target="FIN">
      <data key="d0">11141</data>
    </edge>
    <edge source="BRA" target="FRA">
      <data key="d0">21927343</data>
    </edge>
    <edge source="BRA" target="DEU">
      <data key="d0">39379866</data>
    </edge>
    <edge source="BRA" target="GHA">
      <data key="d0">263422</data>
    </edge>
    <edge source="BRA" target="GRC">
      <data key="d0">331116</data>
    </edge>
    <edge source="BRA" target="GTM">
      <data key="d0">3807673</data>
    </edge>
    <edge source="BRA" target="HND">
      <data key="d0">2045215</data>
    </edge>
    <edge source="BRA" target="HKG">
      <data key="d0">1551896</data>
    </edge>
    <edge source="BRA" target="HUN">
      <data key="d0">71289</data>
    </edge>
    <edge source="BRA" target="IDN">
      <data key="d0">1637607</data>
    </edge>
    <edge source="BRA" target="IRL">
      <data key="d0">45850</data>
    </edge>
    <edge source="BRA" target="ISR">
      <data key="d0">581124</data>
    </edge>
    <edge source="BRA" target="ITA">
      <data key="d0">4737861</data>
    </edge>
    <edge source="BRA" target="JAM">
      <data key="d0">450953</data>
    </edge>
    <edge source="BRA" target="JPN">
      <data key="d0">12430095</data>
    </edge>
    <edge source="BRA" target="KAZ">
      <data key="d0">64882</data>
    </edge>
    <edge source="BRA" target="JOR">
      <data key="d0">2402873</data>
    </edge>
    <edge source="BRA" target="KOR">
      <data key="d0">2432506</data>
    </edge>
    <edge source="BRA" target="LBN">
      <data key="d0">610282</data>
    </edge>
    <edge source="BRA" target="LVA">
      <data key="d0">22400</data>
    </edge>
    <edge source="BRA" target="MYS">
      <data key="d0">1121916</data>
    </edge>
    <edge source="BRA" target="MEX">
      <data key="d0">34400601</data>
    </edge>
    <edge source="BRA" target="MAR">
      <data key="d0">272564</data>
    </edge>
    <edge source="BRA" target="MOZ">
      <data key="d0">224335</data>
    </edge>
    <edge source="BRA" target="NLD">
      <data key="d0">43448271</data>
    </edge>
    <edge source="BRA" target="NZL">
      <data key="d0">2238154</data>
    </edge>
    <edge source="BRA" target="NIC">
      <data key="d0">1912041</data>
    </edge>
    <edge source="BRA" target="NOR">
      <data key="d0">47921</data>
    </edge>
    <edge source="BRA" target="PAK">
      <data key="d0">460720</data>
    </edge>
    <edge source="BRA" target="PAN">
      <data key="d0">4418259</data>
    </edge>
    <edge source="BRA" target="PRY">
      <data key="d0">83247447</data>
    </edge>
    <edge source="BRA" target="PER">
      <data key="d0">34184242</data>
    </edge>
    <edge source="BRA" target="PHL">
      <data key="d0">1609902</data>
    </edge>
    <edge source="BRA" target="POL">
      <data key="d0">191216</data>
    </edge>
    <edge source="BRA" target="PRT">
      <data key="d0">32434534</data>
    </edge>
    <edge source="BRA" target="RUS">
      <data key="d0">3418334</data>
    </edge>
    <edge source="BRA" target="SAU">
      <data key="d0">1391298</data>
    </edge>
    <edge source="BRA" target="SEN">
      <data key="d0">12610</data>
    </edge>
    <edge source="BRA" target="IND">
      <data key="d0">6932312</data>
    </edge>
    <edge source="BRA" target="SGP">
      <data key="d0">14851838</data>
    </edge>
    <edge source="BRA" target="VNM">
      <data key="d0">2232290</data>
    </edge>
    <edge source="BRA" target="SVN">
      <data key="d0">127167</data>
    </edge>
    <edge source="BRA" target="ZAF">
      <data key="d0">14545087</data>
    </edge>
    <edge source="BRA" target="ZWE">
      <data key="d0">30000</data>
    </edge>
    <edge source="BRA" target="ESP">
      <data key="d0">24167218</data>
    </edge>
    <edge source="BRA" target="SWE">
      <data key="d0">1827209</data>
    </edge>
    <edge source="BRA" target="CHE">
      <data key="d0">2457029</data>
    </edge>
    <edge source="BRA" target="THA">
      <data key="d0">5798546</data>
    </edge>
    <edge source="BRA" target="ARE">
      <data key="d0">8617381</data>
    </edge>
    <edge source="BRA" target="TUN">
      <data key="d0">216884</data>
    </edge>
    <edge source="BRA" target="TUR">
      <data key="d0">26334590</data>
    </edge>
    <edge source="BRA" target="UGA">
      <data key="d0">54598</data>
    </edge>
    <edge source="BRA" target="UKR">
      <data key="d0">829496</data>
    </edge>
    <edge source="BRA" target="EGY">
      <data key="d0">10211019</data>
    </edge>
    <edge source="BRA" target="GBR">
      <data key="d0">23595708</data>
    </edge>
    <edge source="BRA" target="USA">
      <data key="d0">112004100</data>
    </edge>
    <edge source="BRA" target="BFA">
      <data key="d0">433971</data>
    </edge>
    <edge source="BRA" target="URY">
      <data key="d0">48807925</data>
    </edge>
    <edge source="CMR" target="BRA">
      <data key="d0">22461</data>
    </edge>
    <edge source="CMR" target="CAF">
      <data key="d0">715174</data>
    </edge>
    <edge source="CMR" target="CHN">
      <data key="d0">167036</data>
    </edge>
    <edge source="CMR" target="BEN">
      <data key="d0">1238458</data>
    </edge>
    <edge source="CMR" target="FRA">
      <data key="d0">172128</data>
    </edge>
    <edge source="CMR" target="GHA">
      <data key="d0">57546</data>
    </edge>
    <edge source="CMR" target="CIV">
      <data key="d0">126859</data>
    </edge>
    <edge source="CMR" target="NOR">
      <data key="d0">472470</data>
    </edge>
    <edge source="CMR" target="GBR">
      <data key="d0">80527</data>
    </edge>
    <edge source="CMR" target="USA">
      <data key="d0">29631</data>
    </edge>
    <edge source="CAN" target="ALB">
      <data key="d0">135933</data>
    </edge>
    <edge source="CAN" target="DZA">
      <data key="d0">188729</data>
    </edge>
    <edge source="CAN" target="AZE">
      <data key="d0">64504</data>
    </edge>
    <edge source="CAN" target="ARG">
      <data key="d0">5860132</data>
    </edge>
    <edge source="CAN" target="AUS">
      <data key="d0">25761461</data>
    </edge>
    <edge source="CAN" target="AUT">
      <data key="d0">494946</data>
    </edge>
    <edge source="CAN" target="ARM">
      <data key="d0">10714</data>
    </edge>
    <edge source="CAN" target="BEL">
      <data key="d0">30259221</data>
    </edge>
    <edge source="CAN" target="BOL">
      <data key="d0">98115</data>
    </edge>
    <edge source="CAN" target="BRA">
      <data key="d0">10318994</data>
    </edge>
    <edge source="CAN" target="BGR">
      <data key="d0">29377</data>
    </edge>
    <edge source="CAN" target="BLR">
      <data key="d0">19104</data>
    </edge>
    <edge source="CAN" target="KHM">
      <data key="d0">55357</data>
    </edge>
    <edge source="CAN" target="CMR">
      <data key="d0">26417</data>
    </edge>
    <edge source="CAN" target="LKA">
      <data key="d0">235876</data>
    </edge>
    <edge source="CAN" target="CHL">
      <data key="d0">22991738</data>
    </edge>
    <edge source="CAN" target="CHN">
      <data key="d0">34919735</data>
    </edge>
    <edge source="CAN" target="COL">
      <data key="d0">9310400</data>
    </edge>
    <edge source="CAN" target="CRI">
      <data key="d0">719399</data>
    </edge>
    <edge source="CAN" target="HRV">
      <data key="d0">388672</data>
    </edge>
    <edge source="CAN" target="CZE">
      <data key="d0">781096</data>
    </edge>
    <edge source="CAN" target="DNK">
      <data key="d0">1179340</data>
    </edge>
    <edge source="CAN" target="ECU">
      <data key="d0">984643</data>
    </edge>
    <edge source="CAN" target="SLV">
      <data key="d0">312753</data>
    </edge>
    <edge source="CAN" target="ETH">
      <data key="d0">18439</data>
    </edge>
    <edge source="CAN" target="EST">
      <data key="d0">36927</data>
    </edge>
    <edge source="CAN" target="FIN">
      <data key="d0">4062213</data>
    </edge>
    <edge source="CAN" target="FRA">
      <data key="d0">19476043</data>
    </edge>
    <edge source="CAN" target="GEO">
      <data key="d0">42509</data>
    </edge>
    <edge source="CAN" target="DEU">
      <data key="d0">57024571</data>
    </edge>
    <edge source="CAN" target="GHA">
      <data key="d0">415385</data>
    </edge>
    <edge source="CAN" target="GRC">
      <data key="d0">152001</data>
    </edge>
    <edge source="CAN" target="GTM">
      <data key="d0">803231</data>
    </edge>
    <edge source="CAN" target="HND">
      <data key="d0">4851941</data>
    </edge>
    <edge source="CAN" target="HKG">
      <data key="d0">3273446</data>
    </edge>
    <edge source="CAN" target="HUN">
      <data key="d0">113724</data>
    </edge>
    <edge source="CAN" target="IDN">
      <data key="d0">1105238</data>
    </edge>
    <edge source="CAN" target="IRL">
      <data key="d0">479535</data>
    </edge>
    <edge source="CAN" target="ISR">
      <data key="d0">1521730</data>
    </edge>
    <edge source="CAN" target="ITA">
      <data key="d0">4754954</data>
    </edge>
    <edge source="CAN" target="JAM">
      <data key="d0">258859</data>
    </edge>
    <edge source="CAN" target="JPN">
      <data key="d0">63327476</data>
    </edge>
    <edge source="CAN" target="KAZ">
      <data key="d0">44693</data>
    </edge>
    <edge source="CAN" target="JOR">
      <data key="d0">312535</data>
    </edge>
    <edge source="CAN" target="KOR">
      <data key="d0">15347340</data>
    </edge>
    <edge source="CAN" target="KGZ">
      <data key="d0">842949</data>
    </edge>
    <edge source="CAN" target="LBN">
      <data key="d0">631256</data>
    </edge>
    <edge source="CAN" target="LVA">
      <data key="d0">1633674</data>
    </edge>
    <edge source="CAN" target="LTU">
      <data key="d0">637693</data>
    </edge>
    <edge source="CAN" target="MDG">
      <data key="d0">24144</data>
    </edge>
    <edge source="CAN" target="MYS">
      <data key="d0">4095349</data>
    </edge>
    <edge source="CAN" target="MUS">
      <data key="d0">12766</data>
    </edge>
    <edge source="CAN" target="MEX">
      <data key="d0">136165317</data>
    </edge>
    <edge source="CAN" target="MAR">
      <data key="d0">93096</data>
    </edge>
    <edge source="CAN" target="MOZ">
      <data key="d0">13244</data>
    </edge>
    <edge source="CAN" target="OMN">
      <data key="d0">2745101</data>
    </edge>
    <edge source="CAN" target="NAM">
      <data key="d0">53963</data>
    </edge>
    <edge source="CAN" target="NLD">
      <data key="d0">9801408</data>
    </edge>
    <edge source="CAN" target="NZL">
      <data key="d0">1392334</data>
    </edge>
    <edge source="CAN" target="NIC">
      <data key="d0">23091</data>
    </edge>
    <edge source="CAN" target="NER">
      <data key="d0">15912</data>
    </edge>
    <edge source="CAN" target="NOR">
      <data key="d0">15839161</data>
    </edge>
    <edge source="CAN" target="PAK">
      <data key="d0">508022</data>
    </edge>
    <edge source="CAN" target="PAN">
      <data key="d0">965049</data>
    </edge>
    <edge source="CAN" target="PRY">
      <data key="d0">52262</data>
    </edge>
    <edge source="CAN" target="PER">
      <data key="d0">12871560</data>
    </edge>
    <edge source="CAN" target="PHL">
      <data key="d0">3891346</data>
    </edge>
    <edge source="CAN" target="POL">
      <data key="d0">2017324</data>
    </edge>
    <edge source="CAN" target="PRT">
      <data key="d0">857950</data>
    </edge>
    <edge source="CAN" target="ROU">
      <data key="d0">417095</data>
    </edge>
    <edge source="CAN" target="RUS">
      <data key="d0">4905208</data>
    </edge>
    <edge source="CAN" target="SAU">
      <data key="d0">14438178</data>
    </edge>
    <edge source="CAN" target="SEN">
      <data key="d0">64940</data>
    </edge>
    <edge source="CAN" target="SRB">
      <data key="d0">45337</data>
    </edge>
    <edge source="CAN" target="IND">
      <data key="d0">24526255</data>
    </edge>
    <edge source="CAN" target="SGP">
      <data key="d0">14517668</data>
    </edge>
    <edge source="CAN" target="SVK">
      <data key="d0">20476</data>
    </edge>
    <edge source="CAN" target="VNM">
      <data key="d0">997311</data>
    </edge>
    <edge source="CAN" target="SVN">
      <data key="d0">95408</data>
    </edge>
    <edge source="CAN" target="ZAF">
      <data key="d0">7071977</data>
    </edge>
    <edge source="CAN" target="ZWE">
      <data key="d0">60296</data>
    </edge>
    <edge source="CAN" target="ESP">
      <data key="d0">12800613</data>
    </edge>
    <edge source="CAN" target="SWE">
      <data key="d0">8475906</data>
    </edge>
    <edge source="CAN" target="CHE">
      <data key="d0">2212908</data>
    </edge>
    <edge source="CAN" target="THA">
      <data key="d0">4212168</data>
    </edge>
    <edge source="CAN" target="ARE">
      <data key="d0">3014086</data>
    </edge>
    <edge source="CAN" target="TUN">
      <data key="d0">463906</data>
    </edge>
    <edge source="CAN" target="TUR">
      <data key="d0">4508675</data>
    </edge>
    <edge source="CAN" target="UGA">
      <data key="d0">563724</data>
    </edge>
    <edge source="CAN" target="UKR">
      <data key="d0">232012</data>
    </edge>
    <edge source="CAN" target="EGY">
      <data key="d0">1417924</data>
    </edge>
    <edge source="CAN" target="GBR">
      <data key="d0">18705125</data>
    </edge>
    <edge source="CAN" target="TZA">
      <data key="d0">727748</data>
    </edge>
    <edge source="CAN" target="USA">
      <data key="d0">2387002480</data>
    </edge>
    <edge source="CAN" target="BFA">
      <data key="d0">155830</data>
    </edge>
    <edge source="CAN" target="URY">
      <data key="d0">50003</data>
    </edge>
    <edge source="LKA" target="DZA">
      <data key="d0">143831</data>
    </edge>
    <edge source="LKA" target="ARG">
      <data key="d0">71915</data>
    </edge>
    <edge source="LKA" target="AUS">
      <data key="d0">1595724</data>
    </edge>
    <edge source="LKA" target="BEL">
      <data key="d0">953414</data>
    </edge>
    <edge source="LKA" target="BRA">
      <data key="d0">187108</data>
    </edge>
    <edge source="LKA" target="BGR">
      <data key="d0">34229</data>
    </edge>
    <edge source="LKA" target="CAN">
      <data key="d0">151070</data>
    </edge>
    <edge source="LKA" target="CHL">
      <data key="d0">503686</data>
    </edge>
    <edge source="LKA" target="CHN">
      <data key="d0">1879365</data>
    </edge>
    <edge source="LKA" target="HRV">
      <data key="d0">202545</data>
    </edge>
    <edge source="LKA" target="ECU">
      <data key="d0">531296</data>
    </edge>
    <edge source="LKA" target="EST">
      <data key="d0">691023</data>
    </edge>
    <edge source="LKA" target="FIN">
      <data key="d0">1121649</data>
    </edge>
    <edge source="LKA" target="FRA">
      <data key="d0">1125161</data>
    </edge>
    <edge source="LKA" target="GEO">
      <data key="d0">50643</data>
    </edge>
    <edge source="LKA" target="DEU">
      <data key="d0">2707778</data>
    </edge>
    <edge source="LKA" target="GHA">
      <data key="d0">92661</data>
    </edge>
    <edge source="LKA" target="HND">
      <data key="d0">143933</data>
    </edge>
    <edge source="LKA" target="HKG">
      <data key="d0">280829</data>
    </edge>
    <edge source="LKA" target="IDN">
      <data key="d0">673977</data>
    </edge>
    <edge source="LKA" target="ISR">
      <data key="d0">66104</data>
    </edge>
    <edge source="LKA" target="ITA">
      <data key="d0">3209185</data>
    </edge>
    <edge source="LKA" target="JPN">
      <data key="d0">5625162</data>
    </edge>
    <edge source="LKA" target="JOR">
      <data key="d0">25191</data>
    </edge>
    <edge source="LKA" target="KOR">
      <data key="d0">1703907</data>
    </edge>
    <edge source="LKA" target="LTU">
      <data key="d0">36996</data>
    </edge>
    <edge source="LKA" target="MYS">
      <data key="d0">183342</data>
    </edge>
    <edge source="LKA" target="MEX">
      <data key="d0">114297</data>
    </edge>
    <edge source="LKA" target="NAM">
      <data key="d0">24358</data>
    </edge>
    <edge source="LKA" target="NLD">
      <data key="d0">2672687</data>
    </edge>
    <edge source="LKA" target="NZL">
      <data key="d0">17410</data>
    </edge>
    <edge source="LKA" target="NIC">
      <data key="d0">348280</data>
    </edge>
    <edge source="LKA" target="PAK">
      <data key="d0">85647</data>
    </edge>
    <edge source="LKA" target="PER">
      <data key="d0">124038</data>
    </edge>
    <edge source="LKA" target="POL">
      <data key="d0">106163</data>
    </edge>
    <edge source="LKA" target="RUS">
      <data key="d0">6055735</data>
    </edge>
    <edge source="LKA" target="SAU">
      <data key="d0">159198</data>
    </edge>
    <edge source="LKA" target="IND">
      <data key="d0">3461192</data>
    </edge>
    <edge source="LKA" target="SGP">
      <data key="d0">3116334</data>
    </edge>
    <edge source="LKA" target="VNM">
      <data key="d0">100918</data>
    </edge>
    <edge source="LKA" target="ZAF">
      <data key="d0">601291</data>
    </edge>
    <edge source="LKA" target="ZWE">
      <data key="d0">33310</data>
    </edge>
    <edge source="LKA" target="ESP">
      <data key="d0">34019</data>
    </edge>
    <edge source="LKA" target="SWE">
      <data key="d0">755106</data>
    </edge>
    <edge source="LKA" target="CHE">
      <data key="d0">269743</data>
    </edge>
    <edge source="LKA" target="THA">
      <data key="d0">144187</data>
    </edge>
    <edge source="LKA" target="ARE">
      <data key="d0">236166</data>
    </edge>
    <edge source="LKA" target="TUR">
      <data key="d0">4853920</data>
    </edge>
    <edge source="LKA" target="UKR">
      <data key="d0">507069</data>
    </edge>
    <edge source="LKA" target="EGY">
      <data key="d0">103677</data>
    </edge>
    <edge source="LKA" target="GBR">
      <data key="d0">2101443</data>
    </edge>
    <edge source="LKA" target="USA">
      <data key="d0">29132038</data>
    </edge>
    <edge source="CHL" target="DZA">
      <data key="d0">142534</data>
    </edge>
    <edge source="CHL" target="ARG">
      <data key="d0">36369449</data>
    </edge>
    <edge source="CHL" target="AUS">
      <data key="d0">8168163</data>
    </edge>
    <edge source="CHL" target="BEL">
      <data key="d0">206651</data>
    </edge>
    <edge source="CHL" target="BOL">
      <data key="d0">10024515</data>
    </edge>
    <edge source="CHL" target="BRA">
      <data key="d0">46290435</data>
    </edge>
    <edge source="CHL" target="BGR">
      <data key="d0">176658</data>
    </edge>
    <edge source="CHL" target="CMR">
      <data key="d0">59465</data>
    </edge>
    <edge source="CHL" target="CAN">
      <data key="d0">3779597</data>
    </edge>
    <edge source="CHL" target="LKA">
      <data key="d0">19380</data>
    </edge>
    <edge source="CHL" target="CHN">
      <data key="d0">4408427</data>
    </edge>
    <edge source="CHL" target="COL">
      <data key="d0">8729617</data>
    </edge>
    <edge source="CHL" target="CRI">
      <data key="d0">531869</data>
    </edge>
    <edge source="CHL" target="CZE">
      <data key="d0">163000</data>
    </edge>
    <edge source="CHL" target="ECU">
      <data key="d0">4836578</data>
    </edge>
    <edge source="CHL" target="SLV">
      <data key="d0">61149</data>
    </edge>
    <edge source="CHL" target="FRA">
      <data key="d0">391110</data>
    </edge>
    <edge source="CHL" target="DEU">
      <data key="d0">20948</data>
    </edge>
    <edge source="CHL" target="GHA">
      <data key="d0">1820856</data>
    </edge>
    <edge source="CHL" target="GRC">
      <data key="d0">818565</data>
    </edge>
    <edge source="CHL" target="GTM">
      <data key="d0">721277</data>
    </edge>
    <edge source="CHL" target="HND">
      <data key="d0">317030</data>
    </edge>
    <edge source="CHL" target="HUN">
      <data key="d0">534600</data>
    </edge>
    <edge source="CHL" target="IDN">
      <data key="d0">66900</data>
    </edge>
    <edge source="CHL" target="ISR">
      <data key="d0">199475</data>
    </edge>
    <edge source="CHL" target="ITA">
      <data key="d0">1385359</data>
    </edge>
    <edge source="CHL" target="JAM">
      <data key="d0">402085</data>
    </edge>
    <edge source="CHL" target="JPN">
      <data key="d0">3077998</data>
    </edge>
    <edge source="CHL" target="JOR">
      <data key="d0">30256</data>
    </edge>
    <edge source="CHL" target="KOR">
      <data key="d0">3099784</data>
    </edge>
    <edge source="CHL" target="LBN">
      <data key="d0">127302</data>
    </edge>
    <edge source="CHL" target="MYS">
      <data key="d0">973646</data>
    </edge>
    <edge source="CHL" target="MEX">
      <data key="d0">22767996</data>
    </edge>
    <edge source="CHL" target="MDA">
      <data key="d0">245396</data>
    </edge>
    <edge source="CHL" target="MAR">
      <data key="d0">334909</data>
    </edge>
    <edge source="CHL" target="NLD">
      <data key="d0">353093</data>
    </edge>
    <edge source="CHL" target="NZL">
      <data key="d0">757727</data>
    </edge>
    <edge source="CHL" target="NIC">
      <data key="d0">1295973</data>
    </edge>
    <edge source="CHL" target="NOR">
      <data key="d0">40117</data>
    </edge>
    <edge source="CHL" target="PAK">
      <data key="d0">64600</data>
    </edge>
    <edge source="CHL" target="PAN">
      <data key="d0">1794661</data>
    </edge>
    <edge source="CHL" target="PRY">
      <data key="d0">4196352</data>
    </edge>
    <edge source="CHL" target="PER">
      <data key="d0">32586436</data>
    </edge>
    <edge source="CHL" target="PHL">
      <data key="d0">129648</data>
    </edge>
    <edge source="CHL" target="POL">
      <data key="d0">426547</data>
    </edge>
    <edge source="CHL" target="ROU">
      <data key="d0">692100</data>
    </edge>
    <edge source="CHL" target="RUS">
      <data key="d0">138022</data>
    </edge>
    <edge source="CHL" target="SAU">
      <data key="d0">72366</data>
    </edge>
    <edge source="CHL" target="IND">
      <data key="d0">372273</data>
    </edge>
    <edge source="CHL" target="SGP">
      <data key="d0">1183705</data>
    </edge>
    <edge source="CHL" target="SVK">
      <data key="d0">35550</data>
    </edge>
    <edge source="CHL" target="VNM">
      <data key="d0">402502</data>
    </edge>
    <edge source="CHL" target="SVN">
      <data key="d0">181700</data>
    </edge>
    <edge source="CHL" target="ZAF">
      <data key="d0">1042666</data>
    </edge>
    <edge source="CHL" target="ESP">
      <data key="d0">2177624</data>
    </edge>
    <edge source="CHL" target="THA">
      <data key="d0">379848</data>
    </edge>
    <edge source="CHL" target="TUN">
      <data key="d0">16980</data>
    </edge>
    <edge source="CHL" target="TUR">
      <data key="d0">1479186</data>
    </edge>
    <edge source="CHL" target="EGY">
      <data key="d0">756102</data>
    </edge>
    <edge source="CHL" target="GBR">
      <data key="d0">25702</data>
    </edge>
    <edge source="CHL" target="USA">
      <data key="d0">39612558</data>
    </edge>
    <edge source="CHL" target="URY">
      <data key="d0">2622876</data>
    </edge>
    <edge source="COL" target="ARG">
      <data key="d0">15642322</data>
    </edge>
    <edge source="COL" target="AUS">
      <data key="d0">46572</data>
    </edge>
    <edge source="COL" target="BEL">
      <data key="d0">3671257</data>
    </edge>
    <edge source="COL" target="BOL">
      <data key="d0">5331537</data>
    </edge>
    <edge source="COL" target="BRA">
      <data key="d0">31520325</data>
    </edge>
    <edge source="COL" target="CMR">
      <data key="d0">2109168</data>
    </edge>
    <edge source="COL" target="CAN">
      <data key="d0">6939323</data>
    </edge>
    <edge source="COL" target="CHL">
      <data key="d0">11657577</data>
    </edge>
    <edge source="COL" target="CHN">
      <data key="d0">8203248</data>
    </edge>
    <edge source="COL" target="CRI">
      <data key="d0">25547743</data>
    </edge>
    <edge source="COL" target="ECU">
      <data key="d0">87895193</data>
    </edge>
    <edge source="COL" target="SLV">
      <data key="d0">3261793</data>
    </edge>
    <edge source="COL" target="FRA">
      <data key="d0">586917</data>
    </edge>
    <edge source="COL" target="DEU">
      <data key="d0">289711</data>
    </edge>
    <edge source="COL" target="GTM">
      <data key="d0">13975828</data>
    </edge>
    <edge source="COL" target="HND">
      <data key="d0">5582401</data>
    </edge>
    <edge source="COL" target="HKG">
      <data key="d0">446600</data>
    </edge>
    <edge source="COL" target="IDN">
      <data key="d0">3936756</data>
    </edge>
    <edge source="COL" target="ISR">
      <data key="d0">187989</data>
    </edge>
    <edge source="COL" target="ITA">
      <data key="d0">26105</data>
    </edge>
    <edge source="COL" target="CIV">
      <data key="d0">1395945</data>
    </edge>
    <edge source="COL" target="JAM">
      <data key="d0">812918</data>
    </edge>
    <edge source="COL" target="JPN">
      <data key="d0">15789119</data>
    </edge>
    <edge source="COL" target="KOR">
      <data key="d0">4702109</data>
    </edge>
    <edge source="COL" target="MYS">
      <data key="d0">1877072</data>
    </edge>
    <edge source="COL" target="MEX">
      <data key="d0">21805503</data>
    </edge>
    <edge source="COL" target="MAR">
      <data key="d0">68158</data>
    </edge>
    <edge source="COL" target="NLD">
      <data key="d0">213825</data>
    </edge>
    <edge source="COL" target="NZL">
      <data key="d0">231245</data>
    </edge>
    <edge source="COL" target="NIC">
      <data key="d0">282056</data>
    </edge>
    <edge source="COL" target="PAK">
      <data key="d0">46626</data>
    </edge>
    <edge source="COL" target="PAN">
      <data key="d0">18527859</data>
    </edge>
    <edge source="COL" target="PRY">
      <data key="d0">523196</data>
    </edge>
    <edge source="COL" target="PER">
      <data key="d0">49068246</data>
    </edge>
    <edge source="COL" target="PHL">
      <data key="d0">6364936</data>
    </edge>
    <edge source="COL" target="IND">
      <data key="d0">1987243</data>
    </edge>
    <edge source="COL" target="VNM">
      <data key="d0">2175744</data>
    </edge>
    <edge source="COL" target="ESP">
      <data key="d0">1869969</data>
    </edge>
    <edge source="COL" target="CHE">
      <data key="d0">2454433</data>
    </edge>
    <edge source="COL" target="THA">
      <data key="d0">429787</data>
    </edge>
    <edge source="COL" target="TUR">
      <data key="d0">1732000</data>
    </edge>
    <edge source="COL" target="EGY">
      <data key="d0">445427</data>
    </edge>
    <edge source="COL" target="GBR">
      <data key="d0">389958</data>
    </edge>
    <edge source="COL" target="USA">
      <data key="d0">22830414</data>
    </edge>
    <edge source="COL" target="URY">
      <data key="d0">197174</data>
    </edge>
    <edge source="CRI" target="ARG">
      <data key="d0">1012637</data>
    </edge>
    <edge source="CRI" target="AUS">
      <data key="d0">44060</data>
    </edge>
    <edge source="CRI" target="BEL">
      <data key="d0">20621</data>
    </edge>
    <edge source="CRI" target="BRA">
      <data key="d0">275916</data>
    </edge>
    <edge source="CRI" target="CAN">
      <data key="d0">19953</data>
    </edge>
    <edge source="CRI" target="CHL">
      <data key="d0">138166</data>
    </edge>
    <edge source="CRI" target="CHN">
      <data key="d0">92899</data>
    </edge>
    <edge source="CRI" target="COL">
      <data key="d0">1071247</data>
    </edge>
    <edge source="CRI" target="ECU">
      <data key="d0">1123059</data>
    </edge>
    <edge source="CRI" target="SLV">
      <data key="d0">9871856</data>
    </edge>
    <edge source="CRI" target="FRA">
      <data key="d0">97599</data>
    </edge>
    <edge source="CRI" target="GTM">
      <data key="d0">22606067</data>
    </edge>
    <edge source="CRI" target="HND">
      <data key="d0">21562654</data>
    </edge>
    <edge source="CRI" target="HKG">
      <data key="d0">33665</data>
    </edge>
    <edge source="CRI" target="ISR">
      <data key="d0">33547</data>
    </edge>
    <edge source="CRI" target="JAM">
      <data key="d0">752196</data>
    </edge>
    <edge source="CRI" target="MYS">
      <data key="d0">570820</data>
    </edge>
    <edge source="CRI" target="MEX">
      <data key="d0">2321429</data>
    </edge>
    <edge source="CRI" target="OMN">
      <data key="d0">26432</data>
    </edge>
    <edge source="CRI" target="NLD">
      <data key="d0">58519</data>
    </edge>
    <edge source="CRI" target="NIC">
      <data key="d0">25403214</data>
    </edge>
    <edge source="CRI" target="PAN">
      <data key="d0">38751999</data>
    </edge>
    <edge source="CRI" target="PER">
      <data key="d0">935823</data>
    </edge>
    <edge source="CRI" target="PHL">
      <data key="d0">457190</data>
    </edge>
    <edge source="CRI" target="SGP">
      <data key="d0">33085</data>
    </edge>
    <edge source="CRI" target="VNM">
      <data key="d0">29830</data>
    </edge>
    <edge source="CRI" target="ZAF">
      <data key="d0">71632</data>
    </edge>
    <edge source="CRI" target="ESP">
      <data key="d0">155170</data>
    </edge>
    <edge source="CRI" target="TUR">
      <data key="d0">38858</data>
    </edge>
    <edge source="CRI" target="USA">
      <data key="d0">2011881</data>
    </edge>
    <edge source="CRI" target="URY">
      <data key="d0">99565</data>
    </edge>
    <edge source="CZE" target="ALB">
      <data key="d0">117628</data>
    </edge>
    <edge source="CZE" target="DZA">
      <data key="d0">68864</data>
    </edge>
    <edge source="CZE" target="AZE">
      <data key="d0">247893</data>
    </edge>
    <edge source="CZE" target="ARG">
      <data key="d0">166763</data>
    </edge>
    <edge source="CZE" target="AUS">
      <data key="d0">10418053</data>
    </edge>
    <edge source="CZE" target="AUT">
      <data key="d0">39162601</data>
    </edge>
    <edge source="CZE" target="ARM">
      <data key="d0">27404</data>
    </edge>
    <edge source="CZE" target="BEL">
      <data key="d0">22489889</data>
    </edge>
    <edge source="CZE" target="BRA">
      <data key="d0">451515</data>
    </edge>
    <edge source="CZE" target="BGR">
      <data key="d0">5581807</data>
    </edge>
    <edge source="CZE" target="BLR">
      <data key="d0">1522186</data>
    </edge>
    <edge source="CZE" target="CAN">
      <data key="d0">803824</data>
    </edge>
    <edge source="CZE" target="LKA">
      <data key="d0">46113</data>
    </edge>
    <edge source="CZE" target="CHL">
      <data key="d0">91973</data>
    </edge>
    <edge source="CZE" target="CHN">
      <data key="d0">5308926</data>
    </edge>
    <edge source="CZE" target="COL">
      <data key="d0">99263</data>
    </edge>
    <edge source="CZE" target="HRV">
      <data key="d0">4426316</data>
    </edge>
    <edge source="CZE" target="DNK">
      <data key="d0">2394521</data>
    </edge>
    <edge source="CZE" target="ECU">
      <data key="d0">22560</data>
    </edge>
    <edge source="CZE" target="SLV">
      <data key="d0">60976</data>
    </edge>
    <edge source="CZE" target="ETH">
      <data key="d0">18191</data>
    </edge>
    <edge source="CZE" target="EST">
      <data key="d0">2923236</data>
    </edge>
    <edge source="CZE" target="FIN">
      <data key="d0">4544733</data>
    </edge>
    <edge source="CZE" target="FRA">
      <data key="d0">69934015</data>
    </edge>
    <edge source="CZE" target="GEO">
      <data key="d0">367634</data>
    </edge>
    <edge source="CZE" target="DEU">
      <data key="d0">248861260</data>
    </edge>
    <edge source="CZE" target="GHA">
      <data key="d0">14645</data>
    </edge>
    <edge source="CZE" target="GRC">
      <data key="d0">3108069</data>
    </edge>
    <edge source="CZE" target="GTM">
      <data key="d0">26338</data>
    </edge>
    <edge source="CZE" target="HKG">
      <data key="d0">1132230</data>
    </edge>
    <edge source="CZE" target="HUN">
      <data key="d0">27238862</data>
    </edge>
    <edge source="CZE" target="IDN">
      <data key="d0">56514</data>
    </edge>
    <edge source="CZE" target="IRL">
      <data key="d0">373067</data>
    </edge>
    <edge source="CZE" target="ISR">
      <data key="d0">849808</data>
    </edge>
    <edge source="CZE" target="ITA">
      <data key="d0">18242544</data>
    </edge>
    <edge source="CZE" target="JPN">
      <data key="d0">18352575</data>
    </edge>
    <edge source="CZE" target="KAZ">
      <data key="d0">1212048</data>
    </edge>
    <edge source="CZE" target="JOR">
      <data key="d0">181281</data>
    </edge>
    <edge source="CZE" target="KOR">
      <data key="d0">7148308</data>
    </edge>
    <edge source="CZE" target="KGZ">
      <data key="d0">180368</data>
    </edge>
    <edge source="CZE" target="LBN">
      <data key="d0">34281</data>
    </edge>
    <edge source="CZE" target="LVA">
      <data key="d0">2109855</data>
    </edge>
    <edge source="CZE" target="LTU">
      <data key="d0">2665805</data>
    </edge>
    <edge source="CZE" target="MYS">
      <data key="d0">28645487</data>
    </edge>
    <edge source="CZE" target="MEX">
      <data key="d0">636357</data>
    </edge>
    <edge source="CZE" target="MDA">
      <data key="d0">157981</data>
    </edge>
    <edge source="CZE" target="MAR">
      <data key="d0">31334</data>
    </edge>
    <edge source="CZE" target="OMN">
      <data key="d0">47965</data>
    </edge>
    <edge source="CZE" target="NLD">
      <data key="d0">20577130</data>
    </edge>
    <edge source="CZE" target="NZL">
      <data key="d0">994426</data>
    </edge>
    <edge source="CZE" target="NOR">
      <data key="d0">3393806</data>
    </edge>
    <edge source="CZE" target="PAK">
      <data key="d0">24619</data>
    </edge>
    <edge source="CZE" target="PER">
      <data key="d0">300908</data>
    </edge>
    <edge source="CZE" target="PHL">
      <data key="d0">804457</data>
    </edge>
    <edge source="CZE" target="POL">
      <data key="d0">68363513</data>
    </edge>
    <edge source="CZE" target="PRT">
      <data key="d0">1620072</data>
    </edge>
    <edge source="CZE" target="ROU">
      <data key="d0">25207510</data>
    </edge>
    <edge source="CZE" target="RUS">
      <data key="d0">31268070</data>
    </edge>
    <edge source="CZE" target="SAU">
      <data key="d0">13163135</data>
    </edge>
    <edge source="CZE" target="SRB">
      <data key="d0">2310228</data>
    </edge>
    <edge source="CZE" target="IND">
      <data key="d0">3486967</data>
    </edge>
    <edge source="CZE" target="SGP">
      <data key="d0">1534436</data>
    </edge>
    <edge source="CZE" target="SVK">
      <data key="d0">133666753</data>
    </edge>
    <edge source="CZE" target="VNM">
      <data key="d0">1263774</data>
    </edge>
    <edge source="CZE" target="SVN">
      <data key="d0">6094717</data>
    </edge>
    <edge source="CZE" target="ZAF">
      <data key="d0">523398</data>
    </edge>
    <edge source="CZE" target="ESP">
      <data key="d0">17128336</data>
    </edge>
    <edge source="CZE" target="SWE">
      <data key="d0">18482996</data>
    </edge>
    <edge source="CZE" target="CHE">
      <data key="d0">5220846</data>
    </edge>
    <edge source="CZE" target="THA">
      <data key="d0">457354</data>
    </edge>
    <edge source="CZE" target="ARE">
      <data key="d0">1124584</data>
    </edge>
    <edge source="CZE" target="TUN">
      <data key="d0">217555</data>
    </edge>
    <edge source="CZE" target="TUR">
      <data key="d0">6614522</data>
    </edge>
    <edge source="CZE" target="UKR">
      <data key="d0">10180640</data>
    </edge>
    <edge source="CZE" target="MKD">
      <data key="d0">184081</data>
    </edge>
    <edge source="CZE" target="EGY">
      <data key="d0">393764</data>
    </edge>
    <edge source="CZE" target="GBR">
      <data key="d0">7135575</data>
    </edge>
    <edge source="CZE" target="TZA">
      <data key="d0">31928</data>
    </edge>
    <edge source="CZE" target="USA">
      <data key="d0">33760660</data>
    </edge>
    <edge source="DNK" target="ALB">
      <data key="d0">116642</data>
    </edge>
    <edge source="DNK" target="DZA">
      <data key="d0">1785686</data>
    </edge>
    <edge source="DNK" target="AZE">
      <data key="d0">763996</data>
    </edge>
    <edge source="DNK" target="ARG">
      <data key="d0">14865055</data>
    </edge>
    <edge source="DNK" target="AUS">
      <data key="d0">16696567</data>
    </edge>
    <edge source="DNK" target="AUT">
      <data key="d0">15194614</data>
    </edge>
    <edge source="DNK" target="ARM">
      <data key="d0">88745</data>
    </edge>
    <edge source="DNK" target="BEL">
      <data key="d0">24864726</data>
    </edge>
    <edge source="DNK" target="BOL">
      <data key="d0">47817</data>
    </edge>
    <edge source="DNK" target="BRA">
      <data key="d0">36273947</data>
    </edge>
    <edge source="DNK" target="BGR">
      <data key="d0">7906530</data>
    </edge>
    <edge source="DNK" target="BLR">
      <data key="d0">831307</data>
    </edge>
    <edge source="DNK" target="CMR">
      <data key="d0">48297</data>
    </edge>
    <edge source="DNK" target="CAN">
      <data key="d0">7265772</data>
    </edge>
    <edge source="DNK" target="CAF">
      <data key="d0">190036</data>
    </edge>
    <edge source="DNK" target="LKA">
      <data key="d0">877363</data>
    </edge>
    <edge source="DNK" target="CHL">
      <data key="d0">9535123</data>
    </edge>
    <edge source="DNK" target="CHN">
      <data key="d0">49756707</data>
    </edge>
    <edge source="DNK" target="COL">
      <data key="d0">4151963</data>
    </edge>
    <edge source="DNK" target="CRI">
      <data key="d0">239826</data>
    </edge>
    <edge source="DNK" target="HRV">
      <data key="d0">1940508</data>
    </edge>
    <edge source="DNK" target="CZE">
      <data key="d0">8260711</data>
    </edge>
    <edge source="DNK" target="ECU">
      <data key="d0">979040</data>
    </edge>
    <edge source="DNK" target="SLV">
      <data key="d0">40345</data>
    </edge>
    <edge source="DNK" target="ETH">
      <data key="d0">139138</data>
    </edge>
    <edge source="DNK" target="EST">
      <data key="d0">6150471</data>
    </edge>
    <edge source="DNK" target="FIN">
      <data key="d0">33259776</data>
    </edge>
    <edge source="DNK" target="FRA">
      <data key="d0">72247188</data>
    </edge>
    <edge source="DNK" target="GEO">
      <data key="d0">338589</data>
    </edge>
    <edge source="DNK" target="DEU">
      <data key="d0">137234983</data>
    </edge>
    <edge source="DNK" target="GHA">
      <data key="d0">169526</data>
    </edge>
    <edge source="DNK" target="GRC">
      <data key="d0">8228805</data>
    </edge>
    <edge source="DNK" target="GTM">
      <data key="d0">214939</data>
    </edge>
    <edge source="DNK" target="HND">
      <data key="d0">89162</data>
    </edge>
    <edge source="DNK" target="HKG">
      <data key="d0">2854140</data>
    </edge>
    <edge source="DNK" target="HUN">
      <data key="d0">12858415</data>
    </edge>
    <edge source="DNK" target="IDN">
      <data key="d0">15926226</data>
    </edge>
    <edge source="DNK" target="IRL">
      <data key="d0">10607131</data>
    </edge>
    <edge source="DNK" target="ISR">
      <data key="d0">5655290</data>
    </edge>
    <edge source="DNK" target="ITA">
      <data key="d0">50693011</data>
    </edge>
    <edge source="DNK" target="CIV">
      <data key="d0">59980</data>
    </edge>
    <edge source="DNK" target="JAM">
      <data key="d0">130019</data>
    </edge>
    <edge source="DNK" target="JPN">
      <data key="d0">42357767</data>
    </edge>
    <edge source="DNK" target="KAZ">
      <data key="d0">10825421</data>
    </edge>
    <edge source="DNK" target="JOR">
      <data key="d0">1106994</data>
    </edge>
    <edge source="DNK" target="KOR">
      <data key="d0">14287483</data>
    </edge>
    <edge source="DNK" target="KGZ">
      <data key="d0">25253</data>
    </edge>
    <edge source="DNK" target="LBN">
      <data key="d0">615051</data>
    </edge>
    <edge source="DNK" target="LVA">
      <data key="d0">18659963</data>
    </edge>
    <edge source="DNK" target="LTU">
      <data key="d0">28314946</data>
    </edge>
    <edge source="DNK" target="MDG">
      <data key="d0">890386</data>
    </edge>
    <edge source="DNK" target="MWI">
      <data key="d0">42156</data>
    </edge>
    <edge source="DNK" target="MYS">
      <data key="d0">6273509</data>
    </edge>
    <edge source="DNK" target="MUS">
      <data key="d0">21533</data>
    </edge>
    <edge source="DNK" target="MEX">
      <data key="d0">12048088</data>
    </edge>
    <edge source="DNK" target="MDA">
      <data key="d0">315713</data>
    </edge>
    <edge source="DNK" target="MAR">
      <data key="d0">1129969</data>
    </edge>
    <edge source="DNK" target="OMN">
      <data key="d0">1400154</data>
    </edge>
    <edge source="DNK" target="NLD">
      <data key="d0">74836240</data>
    </edge>
    <edge source="DNK" target="NZL">
      <data key="d0">2353627</data>
    </edge>
    <edge source="DNK" target="NIC">
      <data key="d0">21108</data>
    </edge>
    <edge source="DNK" target="NOR">
      <data key="d0">48661437</data>
    </edge>
    <edge source="DNK" target="PAK">
      <data key="d0">6156587</data>
    </edge>
    <edge source="DNK" target="PAN">
      <data key="d0">415434</data>
    </edge>
    <edge source="DNK" target="PRY">
      <data key="d0">11583</data>
    </edge>
    <edge source="DNK" target="PER">
      <data key="d0">3701966</data>
    </edge>
    <edge source="DNK" target="PHL">
      <data key="d0">6026629</data>
    </edge>
    <edge source="DNK" target="POL">
      <data key="d0">26984907</data>
    </edge>
    <edge source="DNK" target="PRT">
      <data key="d0">2214642</data>
    </edge>
    <edge source="DNK" target="ROU">
      <data key="d0">9139670</data>
    </edge>
    <edge source="DNK" target="RUS">
      <data key="d0">60265091</data>
    </edge>
    <edge source="DNK" target="SAU">
      <data key="d0">18110224</data>
    </edge>
    <edge source="DNK" target="SRB">
      <data key="d0">5280405</data>
    </edge>
    <edge source="DNK" target="IND">
      <data key="d0">24715931</data>
    </edge>
    <edge source="DNK" target="SGP">
      <data key="d0">4586585</data>
    </edge>
    <edge source="DNK" target="SVK">
      <data key="d0">14765032</data>
    </edge>
    <edge source="DNK" target="VNM">
      <data key="d0">2576347</data>
    </edge>
    <edge source="DNK" target="SVN">
      <data key="d0">726089</data>
    </edge>
    <edge source="DNK" target="ZAF">
      <data key="d0">19265573</data>
    </edge>
    <edge source="DNK" target="ZWE">
      <data key="d0">55222</data>
    </edge>
    <edge source="DNK" target="ESP">
      <data key="d0">70887027</data>
    </edge>
    <edge source="DNK" target="SWE">
      <data key="d0">131866190</data>
    </edge>
    <edge source="DNK" target="CHE">
      <data key="d0">8243273</data>
    </edge>
    <edge source="DNK" target="THA">
      <data key="d0">4796153</data>
    </edge>
    <edge source="DNK" target="TGO">
      <data key="d0">29386</data>
    </edge>
    <edge source="DNK" target="ARE">
      <data key="d0">14115779</data>
    </edge>
    <edge source="DNK" target="TUN">
      <data key="d0">1125257</data>
    </edge>
    <edge source="DNK" target="TUR">
      <data key="d0">7877543</data>
    </edge>
    <edge source="DNK" target="UKR">
      <data key="d0">14505732</data>
    </edge>
    <edge source="DNK" target="MKD">
      <data key="d0">695314</data>
    </edge>
    <edge source="DNK" target="EGY">
      <data key="d0">8104379</data>
    </edge>
    <edge source="DNK" target="GBR">
      <data key="d0">59523691</data>
    </edge>
    <edge source="DNK" target="TZA">
      <data key="d0">10006</data>
    </edge>
    <edge source="DNK" target="USA">
      <data key="d0">228702853</data>
    </edge>
    <edge source="DNK" target="URY">
      <data key="d0">326358</data>
    </edge>
    <edge source="ECU" target="BOL">
      <data key="d0">2714036</data>
    </edge>
    <edge source="ECU" target="BRA">
      <data key="d0">49630</data>
    </edge>
    <edge source="ECU" target="CAN">
      <data key="d0">27141</data>
    </edge>
    <edge source="ECU" target="CHL">
      <data key="d0">157199</data>
    </edge>
    <edge source="ECU" target="CHN">
      <data key="d0">44600</data>
    </edge>
    <edge source="ECU" target="COL">
      <data key="d0">9530527</data>
    </edge>
    <edge source="ECU" target="CRI">
      <data key="d0">4159735</data>
    </edge>
    <edge source="ECU" target="GTM">
      <data key="d0">50498</data>
    </edge>
    <edge source="ECU" target="ITA">
      <data key="d0">8299849</data>
    </edge>
    <edge source="ECU" target="JPN">
      <data key="d0">17573</data>
    </edge>
    <edge source="ECU" target="PAN">
      <data key="d0">327287</data>
    </edge>
    <edge source="ECU" target="PER">
      <data key="d0">17104678</data>
    </edge>
    <edge source="ECU" target="THA">
      <data key="d0">207815</data>
    </edge>
    <edge source="ECU" target="GBR">
      <data key="d0">43615</data>
    </edge>
    <edge source="ECU" target="USA">
      <data key="d0">50765</data>
    </edge>
    <edge source="ECU" target="URY">
      <data key="d0">17000</data>
    </edge>
    <edge source="SLV" target="CHL">
      <data key="d0">20740</data>
    </edge>
    <edge source="SLV" target="CRI">
      <data key="d0">1170842</data>
    </edge>
    <edge source="SLV" target="GTM">
      <data key="d0">3426673</data>
    </edge>
    <edge source="SLV" target="HND">
      <data key="d0">1596297</data>
    </edge>
    <edge source="SLV" target="MEX">
      <data key="d0">30378</data>
    </edge>
    <edge source="SLV" target="NIC">
      <data key="d0">1782173</data>
    </edge>
    <edge source="SLV" target="PAN">
      <data key="d0">123882</data>
    </edge>
    <edge source="SLV" target="PER">
      <data key="d0">21406</data>
    </edge>
    <edge source="SLV" target="USA">
      <data key="d0">99088</data>
    </edge>
    <edge source="FRA" target="ALB">
      <data key="d0">537654</data>
    </edge>
    <edge source="FRA" target="DZA">
      <data key="d0">90097917</data>
    </edge>
    <edge source="FRA" target="AZE">
      <data key="d0">5506693</data>
    </edge>
    <edge source="FRA" target="ARG">
      <data key="d0">55024161</data>
    </edge>
    <edge source="FRA" target="AUS">
      <data key="d0">92518904</data>
    </edge>
    <edge source="FRA" target="AUT">
      <data key="d0">144168979</data>
    </edge>
    <edge source="FRA" target="ARM">
      <data key="d0">1991340</data>
    </edge>
    <edge source="FRA" target="BEL">
      <data key="d0">945911856</data>
    </edge>
    <edge source="FRA" target="BOL">
      <data key="d0">4348631</data>
    </edge>
    <edge source="FRA" target="BWA">
      <data key="d0">111234</data>
    </edge>
    <edge source="FRA" target="BRA">
      <data key="d0">297937526</data>
    </edge>
    <edge source="FRA" target="BGR">
      <data key="d0">47314652</data>
    </edge>
    <edge source="FRA" target="BDI">
      <data key="d0">393334</data>
    </edge>
    <edge source="FRA" target="BLR">
      <data key="d0">11688470</data>
    </edge>
    <edge source="FRA" target="KHM">
      <data key="d0">1490414</data>
    </edge>
    <edge source="FRA" target="CMR">
      <data key="d0">13829648</data>
    </edge>
    <edge source="FRA" target="CAN">
      <data key="d0">69858495</data>
    </edge>
    <edge source="FRA" target="CAF">
      <data key="d0">652673</data>
    </edge>
    <edge source="FRA" target="LKA">
      <data key="d0">6855385</data>
    </edge>
    <edge source="FRA" target="CHL">
      <data key="d0">61851209</data>
    </edge>
    <edge source="FRA" target="CHN">
      <data key="d0">409090455</data>
    </edge>
    <edge source="FRA" target="COL">
      <data key="d0">33505892</data>
    </edge>
    <edge source="FRA" target="CRI">
      <data key="d0">3074575</data>
    </edge>
    <edge source="FRA" target="HRV">
      <data key="d0">18558466</data>
    </edge>
    <edge source="FRA" target="CZE">
      <data key="d0">110899465</data>
    </edge>
    <edge source="FRA" target="BEN">
      <data key="d0">4065548</data>
    </edge>
    <edge source="FRA" target="DNK">
      <data key="d0">100152279</data>
    </edge>
    <edge source="FRA" target="ECU">
      <data key="d0">8369274</data>
    </edge>
    <edge source="FRA" target="SLV">
      <data key="d0">2288611</data>
    </edge>
    <edge source="FRA" target="ETH">
      <data key="d0">2306613</data>
    </edge>
    <edge source="FRA" target="EST">
      <data key="d0">9220566</data>
    </edge>
    <edge source="FRA" target="FIN">
      <data key="d0">165113532</data>
    </edge>
    <edge source="FRA" target="GEO">
      <data key="d0">5530199</data>
    </edge>
    <edge source="FRA" target="GMB">
      <data key="d0">227008</data>
    </edge>
    <edge source="FRA" target="PSE">
      <data key="d0">429697</data>
    </edge>
    <edge source="FRA" target="DEU">
      <data key="d0">2369523157</data>
    </edge>
    <edge source="FRA" target="GHA">
      <data key="d0">17004376</data>
    </edge>
    <edge source="FRA" target="GRC">
      <data key="d0">106778750</data>
    </edge>
    <edge source="FRA" target="GTM">
      <data key="d0">4240195</data>
    </edge>
    <edge source="FRA" target="HND">
      <data key="d0">860957</data>
    </edge>
    <edge source="FRA" target="HKG">
      <data key="d0">41854652</data>
    </edge>
    <edge source="FRA" target="HUN">
      <data key="d0">125428324</data>
    </edge>
    <edge source="FRA" target="IDN">
      <data key="d0">68945424</data>
    </edge>
    <edge source="FRA" target="IRL">
      <data key="d0">40987322</data>
    </edge>
    <edge source="FRA" target="ISR">
      <data key="d0">51096911</data>
    </edge>
    <edge source="FRA" target="ITA">
      <data key="d0">1083482621</data>
    </edge>
    <edge source="FRA" target="CIV">
      <data key="d0">22085509</data>
    </edge>
    <edge source="FRA" target="JAM">
      <data key="d0">618010</data>
    </edge>
    <edge source="FRA" target="JPN">
      <data key="d0">236059635</data>
    </edge>
    <edge source="FRA" target="KAZ">
      <data key="d0">12833859</data>
    </edge>
    <edge source="FRA" target="JOR">
      <data key="d0">21047773</data>
    </edge>
    <edge source="FRA" target="KOR">
      <data key="d0">185324710</data>
    </edge>
    <edge source="FRA" target="KGZ">
      <data key="d0">2063917</data>
    </edge>
    <edge source="FRA" target="LBN">
      <data key="d0">28801484</data>
    </edge>
    <edge source="FRA" target="LVA">
      <data key="d0">5753011</data>
    </edge>
    <edge source="FRA" target="LTU">
      <data key="d0">13470467</data>
    </edge>
    <edge source="FRA" target="MDG">
      <data key="d0">5445435</data>
    </edge>
    <edge source="FRA" target="MWI">
      <data key="d0">422212</data>
    </edge>
    <edge source="FRA" target="MYS">
      <data key="d0">24864504</data>
    </edge>
    <edge source="FRA" target="MRT">
      <data key="d0">3742298</data>
    </edge>
    <edge source="FRA" target="MUS">
      <data key="d0">5015904</data>
    </edge>
    <edge source="FRA" target="MEX">
      <data key="d0">73858953</data>
    </edge>
    <edge source="FRA" target="MDA">
      <data key="d0">4417656</data>
    </edge>
    <edge source="FRA" target="MAR">
      <data key="d0">92394869</data>
    </edge>
    <edge source="FRA" target="MOZ">
      <data key="d0">974437</data>
    </edge>
    <edge source="FRA" target="OMN">
      <data key="d0">6828707</data>
    </edge>
    <edge source="FRA" target="NAM">
      <data key="d0">131969</data>
    </edge>
    <edge source="FRA" target="NLD">
      <data key="d0">606369060</data>
    </edge>
    <edge source="FRA" target="NZL">
      <data key="d0">14311158</data>
    </edge>
    <edge source="FRA" target="NIC">
      <data key="d0">1054670</data>
    </edge>
    <edge source="FRA" target="NER">
      <data key="d0">2523978</data>
    </edge>
    <edge source="FRA" target="NOR">
      <data key="d0">40844791</data>
    </edge>
    <edge source="FRA" target="PAK">
      <data key="d0">17255069</data>
    </edge>
    <edge source="FRA" target="PAN">
      <data key="d0">8673164</data>
    </edge>
    <edge source="FRA" target="PRY">
      <data key="d0">7316523</data>
    </edge>
    <edge source="FRA" target="PER">
      <data key="d0">12300194</data>
    </edge>
    <edge source="FRA" target="PHL">
      <data key="d0">20197615</data>
    </edge>
    <edge source="FRA" target="POL">
      <data key="d0">359989748</data>
    </edge>
    <edge source="FRA" target="PRT">
      <data key="d0">79875804</data>
    </edge>
    <edge source="FRA" target="ROU">
      <data key="d0">119036116</data>
    </edge>
    <edge source="FRA" target="RUS">
      <data key="d0">394492996</data>
    </edge>
    <edge source="FRA" target="SAU">
      <data key="d0">202419235</data>
    </edge>
    <edge source="FRA" target="SEN">
      <data key="d0">24207320</data>
    </edge>
    <edge source="FRA" target="SRB">
      <data key="d0">28975884</data>
    </edge>
    <edge source="FRA" target="IND">
      <data key="d0">111897877</data>
    </edge>
    <edge source="FRA" target="SGP">
      <data key="d0">201412504</data>
    </edge>
    <edge source="FRA" target="SVK">
      <data key="d0">64771117</data>
    </edge>
    <edge source="FRA" target="VNM">
      <data key="d0">31663164</data>
    </edge>
    <edge source="FRA" target="SVN">
      <data key="d0">22883960</data>
    </edge>
    <edge source="FRA" target="ZAF">
      <data key="d0">177120485</data>
    </edge>
    <edge source="FRA" target="ZWE">
      <data key="d0">508839</data>
    </edge>
    <edge source="FRA" target="ESP">
      <data key="d0">646436202</data>
    </edge>
    <edge source="FRA" target="SWE">
      <data key="d0">181221466</data>
    </edge>
    <edge source="FRA" target="CHE">
      <data key="d0">182000576</data>
    </edge>
    <edge source="FRA" target="THA">
      <data key="d0">51688269</data>
    </edge>
    <edge source="FRA" target="TGO">
      <data key="d0">4822317</data>
    </edge>
    <edge source="FRA" target="ARE">
      <data key="d0">124853658</data>
    </edge>
    <edge source="FRA" target="TUN">
      <data key="d0">77652154</data>
    </edge>
    <edge source="FRA" target="TUR">
      <data key="d0">267590759</data>
    </edge>
    <edge source="FRA" target="UGA">
      <data key="d0">1304566</data>
    </edge>
    <edge source="FRA" target="UKR">
      <data key="d0">159559836</data>
    </edge>
    <edge source="FRA" target="MKD">
      <data key="d0">2933626</data>
    </edge>
    <edge source="FRA" target="EGY">
      <data key="d0">88827001</data>
    </edge>
    <edge source="FRA" target="GBR">
      <data key="d0">979271557</data>
    </edge>
    <edge source="FRA" target="TZA">
      <data key="d0">8595647</data>
    </edge>
    <edge source="FRA" target="USA">
      <data key="d0">700816959</data>
    </edge>
    <edge source="FRA" target="BFA">
      <data key="d0">3595909</data>
    </edge>
    <edge source="FRA" target="URY">
      <data key="d0">4998993</data>
    </edge>
    <edge source="PSE" target="ISR">
      <data key="d0">876965</data>
    </edge>
    <edge source="GHA" target="BEL">
      <data key="d0">19116</data>
    </edge>
    <edge source="GHA" target="CMR">
      <data key="d0">282608</data>
    </edge>
    <edge source="GHA" target="BEN">
      <data key="d0">951513</data>
    </edge>
    <edge source="GHA" target="ISR">
      <data key="d0">261808</data>
    </edge>
    <edge source="GHA" target="CIV">
      <data key="d0">8769200</data>
    </edge>
    <edge source="GHA" target="MRT">
      <data key="d0">341879</data>
    </edge>
    <edge source="GHA" target="NER">
      <data key="d0">527485</data>
    </edge>
    <edge source="GHA" target="SEN">
      <data key="d0">59069</data>
    </edge>
    <edge source="GHA" target="ZAF">
      <data key="d0">86967</data>
    </edge>
    <edge source="GHA" target="ESP">
      <data key="d0">157032</data>
    </edge>
    <edge source="GHA" target="TGO">
      <data key="d0">5468622</data>
    </edge>
    <edge source="GHA" target="GBR">
      <data key="d0">65675</data>
    </edge>
    <edge source="GHA" target="USA">
      <data key="d0">69283</data>
    </edge>
    <edge source="GHA" target="BFA">
      <data key="d0">6039526</data>
    </edge>
    <edge source="GTM" target="BRA">
      <data key="d0">39460</data>
    </edge>
    <edge source="GTM" target="CHN">
      <data key="d0">20628</data>
    </edge>
    <edge source="GTM" target="COL">
      <data key="d0">739341</data>
    </edge>
    <edge source="GTM" target="CRI">
      <data key="d0">29291427</data>
    </edge>
    <edge source="GTM" target="ECU">
      <data key="d0">3062891</data>
    </edge>
    <edge source="GTM" target="SLV">
      <data key="d0">32114377</data>
    </edge>
    <edge source="GTM" target="HND">
      <data key="d0">40982967</data>
    </edge>
    <edge source="GTM" target="JAM">
      <data key="d0">108344</data>
    </edge>
    <edge source="GTM" target="MEX">
      <data key="d0">2160190</data>
    </edge>
    <edge source="GTM" target="NIC">
      <data key="d0">18917459</data>
    </edge>
    <edge source="GTM" target="PAN">
      <data key="d0">6218519</data>
    </edge>
    <edge source="GTM" target="PER">
      <data key="d0">11789</data>
    </edge>
    <edge source="GTM" target="ESP">
      <data key="d0">31596</data>
    </edge>
    <edge source="GTM" target="USA">
      <data key="d0">782469</data>
    </edge>
    <edge source="HND" target="ARG">
      <data key="d0">90150</data>
    </edge>
    <edge source="HND" target="BEL">
      <data key="d0">52034</data>
    </edge>
    <edge source="HND" target="BRA">
      <data key="d0">417384</data>
    </edge>
    <edge source="HND" target="CAN">
      <data key="d0">241402</data>
    </edge>
    <edge source="HND" target="CHL">
      <data key="d0">89000</data>
    </edge>
    <edge source="HND" target="CHN">
      <data key="d0">52063</data>
    </edge>
    <edge source="HND" target="COL">
      <data key="d0">4544703</data>
    </edge>
    <edge source="HND" target="CRI">
      <data key="d0">837073</data>
    </edge>
    <edge source="HND" target="SLV">
      <data key="d0">1217143</data>
    </edge>
    <edge source="HND" target="FRA">
      <data key="d0">407866</data>
    </edge>
    <edge source="HND" target="DEU">
      <data key="d0">1482623</data>
    </edge>
    <edge source="HND" target="GRC">
      <data key="d0">24000</data>
    </edge>
    <edge source="HND" target="GTM">
      <data key="d0">5373676</data>
    </edge>
    <edge source="HND" target="ISR">
      <data key="d0">444834</data>
    </edge>
    <edge source="HND" target="ITA">
      <data key="d0">208997</data>
    </edge>
    <edge source="HND" target="JAM">
      <data key="d0">15681</data>
    </edge>
    <edge source="HND" target="KOR">
      <data key="d0">157986</data>
    </edge>
    <edge source="HND" target="MEX">
      <data key="d0">1751831</data>
    </edge>
    <edge source="HND" target="NIC">
      <data key="d0">378216</data>
    </edge>
    <edge source="HND" target="PAN">
      <data key="d0">146193</data>
    </edge>
    <edge source="HND" target="PER">
      <data key="d0">151157</data>
    </edge>
    <edge source="HND" target="PRT">
      <data key="d0">28000</data>
    </edge>
    <edge source="HND" target="IND">
      <data key="d0">554567</data>
    </edge>
    <edge source="HND" target="ESP">
      <data key="d0">526709</data>
    </edge>
    <edge source="HND" target="CHE">
      <data key="d0">880157</data>
    </edge>
    <edge source="HND" target="GBR">
      <data key="d0">40920</data>
    </edge>
    <edge source="HND" target="USA">
      <data key="d0">8468423</data>
    </edge>
    <edge source="HUN" target="ALB">
      <data key="d0">1318672</data>
    </edge>
    <edge source="HUN" target="DZA">
      <data key="d0">495261</data>
    </edge>
    <edge source="HUN" target="AZE">
      <data key="d0">707294</data>
    </edge>
    <edge source="HUN" target="AUS">
      <data key="d0">1983709</data>
    </edge>
    <edge source="HUN" target="AUT">
      <data key="d0">13453962</data>
    </edge>
    <edge source="HUN" target="ARM">
      <data key="d0">184749</data>
    </edge>
    <edge source="HUN" target="BEL">
      <data key="d0">5989952</data>
    </edge>
    <edge source="HUN" target="BRA">
      <data key="d0">963244</data>
    </edge>
    <edge source="HUN" target="BGR">
      <data key="d0">21063902</data>
    </edge>
    <edge source="HUN" target="BLR">
      <data key="d0">2928661</data>
    </edge>
    <edge source="HUN" target="CMR">
      <data key="d0">348479</data>
    </edge>
    <edge source="HUN" target="CAN">
      <data key="d0">20370</data>
    </edge>
    <edge source="HUN" target="LKA">
      <data key="d0">57388</data>
    </edge>
    <edge source="HUN" target="CHL">
      <data key="d0">78813</data>
    </edge>
    <edge source="HUN" target="CHN">
      <data key="d0">13297853</data>
    </edge>
    <edge source="HUN" target="COL">
      <data key="d0">495918</data>
    </edge>
    <edge source="HUN" target="HRV">
      <data key="d0">8232750</data>
    </edge>
    <edge source="HUN" target="CZE">
      <data key="d0">19077197</data>
    </edge>
    <edge source="HUN" target="DNK">
      <data key="d0">1732228</data>
    </edge>
    <edge source="HUN" target="ECU">
      <data key="d0">125463</data>
    </edge>
    <edge source="HUN" target="ETH">
      <data key="d0">298747</data>
    </edge>
    <edge source="HUN" target="EST">
      <data key="d0">599977</data>
    </edge>
    <edge source="HUN" target="FIN">
      <data key="d0">82848</data>
    </edge>
    <edge source="HUN" target="FRA">
      <data key="d0">16665707</data>
    </edge>
    <edge source="HUN" target="GEO">
      <data key="d0">588030</data>
    </edge>
    <edge source="HUN" target="PSE">
      <data key="d0">10809</data>
    </edge>
    <edge source="HUN" target="DEU">
      <data key="d0">44494080</data>
    </edge>
    <edge source="HUN" target="GHA">
      <data key="d0">14590124</data>
    </edge>
    <edge source="HUN" target="GRC">
      <data key="d0">2925522</data>
    </edge>
    <edge source="HUN" target="HND">
      <data key="d0">35232</data>
    </edge>
    <edge source="HUN" target="HKG">
      <data key="d0">41668</data>
    </edge>
    <edge source="HUN" target="IDN">
      <data key="d0">23721</data>
    </edge>
    <edge source="HUN" target="IRL">
      <data key="d0">1443664</data>
    </edge>
    <edge source="HUN" target="ISR">
      <data key="d0">1986998</data>
    </edge>
    <edge source="HUN" target="ITA">
      <data key="d0">27875280</data>
    </edge>
    <edge source="HUN" target="CIV">
      <data key="d0">45476</data>
    </edge>
    <edge source="HUN" target="JAM">
      <data key="d0">121139</data>
    </edge>
    <edge source="HUN" target="JPN">
      <data key="d0">1483507</data>
    </edge>
    <edge source="HUN" target="KAZ">
      <data key="d0">4830313</data>
    </edge>
    <edge source="HUN" target="JOR">
      <data key="d0">106698</data>
    </edge>
    <edge source="HUN" target="KOR">
      <data key="d0">110193</data>
    </edge>
    <edge source="HUN" target="LBN">
      <data key="d0">126124</data>
    </edge>
    <edge source="HUN" target="LVA">
      <data key="d0">3525357</data>
    </edge>
    <edge source="HUN" target="LTU">
      <data key="d0">2236725</data>
    </edge>
    <edge source="HUN" target="MWI">
      <data key="d0">29910</data>
    </edge>
    <edge source="HUN" target="MYS">
      <data key="d0">245464</data>
    </edge>
    <edge source="HUN" target="MEX">
      <data key="d0">1535998</data>
    </edge>
    <edge source="HUN" target="MDA">
      <data key="d0">1465091</data>
    </edge>
    <edge source="HUN" target="MAR">
      <data key="d0">1474561</data>
    </edge>
    <edge source="HUN" target="OMN">
      <data key="d0">70369</data>
    </edge>
    <edge source="HUN" target="NLD">
      <data key="d0">21268464</data>
    </edge>
    <edge source="HUN" target="NOR">
      <data key="d0">42455</data>
    </edge>
    <edge source="HUN" target="PAK">
      <data key="d0">72720</data>
    </edge>
    <edge source="HUN" target="PAN">
      <data key="d0">60646</data>
    </edge>
    <edge source="HUN" target="PER">
      <data key="d0">41684</data>
    </edge>
    <edge source="HUN" target="PHL">
      <data key="d0">808092</data>
    </edge>
    <edge source="HUN" target="POL">
      <data key="d0">30640831</data>
    </edge>
    <edge source="HUN" target="PRT">
      <data key="d0">980101</data>
    </edge>
    <edge source="HUN" target="ROU">
      <data key="d0">49303538</data>
    </edge>
    <edge source="HUN" target="RUS">
      <data key="d0">26429707</data>
    </edge>
    <edge source="HUN" target="SAU">
      <data key="d0">350638</data>
    </edge>
    <edge source="HUN" target="SEN">
      <data key="d0">11887</data>
    </edge>
    <edge source="HUN" target="SRB">
      <data key="d0">11068553</data>
    </edge>
    <edge source="HUN" target="IND">
      <data key="d0">387925</data>
    </edge>
    <edge source="HUN" target="SGP">
      <data key="d0">426503</data>
    </edge>
    <edge source="HUN" target="SVK">
      <data key="d0">55438958</data>
    </edge>
    <edge source="HUN" target="VNM">
      <data key="d0">451923</data>
    </edge>
    <edge source="HUN" target="SVN">
      <data key="d0">10562182</data>
    </edge>
    <edge source="HUN" target="ZAF">
      <data key="d0">1912998</data>
    </edge>
    <edge source="HUN" target="ZWE">
      <data key="d0">178564</data>
    </edge>
    <edge source="HUN" target="ESP">
      <data key="d0">8664013</data>
    </edge>
    <edge source="HUN" target="SWE">
      <data key="d0">667071</data>
    </edge>
    <edge source="HUN" target="CHE">
      <data key="d0">6583846</data>
    </edge>
    <edge source="HUN" target="THA">
      <data key="d0">4450317</data>
    </edge>
    <edge source="HUN" target="ARE">
      <data key="d0">265590</data>
    </edge>
    <edge source="HUN" target="TUN">
      <data key="d0">247704</data>
    </edge>
    <edge source="HUN" target="TUR">
      <data key="d0">4108160</data>
    </edge>
    <edge source="HUN" target="UKR">
      <data key="d0">18874666</data>
    </edge>
    <edge source="HUN" target="MKD">
      <data key="d0">621382</data>
    </edge>
    <edge source="HUN" target="EGY">
      <data key="d0">2017434</data>
    </edge>
    <edge source="HUN" target="GBR">
      <data key="d0">9303394</data>
    </edge>
    <edge source="HUN" target="TZA">
      <data key="d0">26964</data>
    </edge>
    <edge source="HUN" target="USA">
      <data key="d0">2319628</data>
    </edge>
    <edge source="HUN" target="BFA">
      <data key="d0">23552</data>
    </edge>
    <edge source="IDN" target="DZA">
      <data key="d0">556206</data>
    </edge>
    <edge source="IDN" target="ARG">
      <data key="d0">4736804</data>
    </edge>
    <edge source="IDN" target="AUS">
      <data key="d0">23907670</data>
    </edge>
    <edge source="IDN" target="BEL">
      <data key="d0">17268784</data>
    </edge>
    <edge source="IDN" target="BRA">
      <data key="d0">3262790</data>
    </edge>
    <edge source="IDN" target="KHM">
      <data key="d0">53563</data>
    </edge>
    <edge source="IDN" target="CMR">
      <data key="d0">53644</data>
    </edge>
    <edge source="IDN" target="CAN">
      <data key="d0">443387</data>
    </edge>
    <edge source="IDN" target="LKA">
      <data key="d0">7063331</data>
    </edge>
    <edge source="IDN" target="CHN">
      <data key="d0">206104067</data>
    </edge>
    <edge source="IDN" target="COL">
      <data key="d0">985145</data>
    </edge>
    <edge source="IDN" target="CRI">
      <data key="d0">144783</data>
    </edge>
    <edge source="IDN" target="CZE">
      <data key="d0">90548</data>
    </edge>
    <edge source="IDN" target="BEN">
      <data key="d0">49891</data>
    </edge>
    <edge source="IDN" target="ECU">
      <data key="d0">28032</data>
    </edge>
    <edge source="IDN" target="SLV">
      <data key="d0">352641</data>
    </edge>
    <edge source="IDN" target="EST">
      <data key="d0">47730</data>
    </edge>
    <edge source="IDN" target="FIN">
      <data key="d0">126518</data>
    </edge>
    <edge source="IDN" target="FRA">
      <data key="d0">3803728</data>
    </edge>
    <edge source="IDN" target="GEO">
      <data key="d0">585659</data>
    </edge>
    <edge source="IDN" target="GMB">
      <data key="d0">43435</data>
    </edge>
    <edge source="IDN" target="DEU">
      <data key="d0">13027353</data>
    </edge>
    <edge source="IDN" target="GHA">
      <data key="d0">712969</data>
    </edge>
    <edge source="IDN" target="GRC">
      <data key="d0">438290</data>
    </edge>
    <edge source="IDN" target="GTM">
      <data key="d0">381218</data>
    </edge>
    <edge source="IDN" target="HND">
      <data key="d0">647018</data>
    </edge>
    <edge source="IDN" target="HKG">
      <data key="d0">7168508</data>
    </edge>
    <edge source="IDN" target="HUN">
      <data key="d0">30201</data>
    </edge>
    <edge source="IDN" target="IRL">
      <data key="d0">17460</data>
    </edge>
    <edge source="IDN" target="ISR">
      <data key="d0">98325</data>
    </edge>
    <edge source="IDN" target="ITA">
      <data key="d0">321967338</data>
    </edge>
    <edge source="IDN" target="CIV">
      <data key="d0">775449</data>
    </edge>
    <edge source="IDN" target="JAM">
      <data key="d0">358862</data>
    </edge>
    <edge source="IDN" target="JPN">
      <data key="d0">43768974</data>
    </edge>
    <edge source="IDN" target="KAZ">
      <data key="d0">75616</data>
    </edge>
    <edge source="IDN" target="JOR">
      <data key="d0">395115</data>
    </edge>
    <edge source="IDN" target="KOR">
      <data key="d0">29936408</data>
    </edge>
    <edge source="IDN" target="LBN">
      <data key="d0">822122</data>
    </edge>
    <edge source="IDN" target="MDG">
      <data key="d0">123317</data>
    </edge>
    <edge source="IDN" target="MWI">
      <data key="d0">17136</data>
    </edge>
    <edge source="IDN" target="MYS">
      <data key="d0">217320386</data>
    </edge>
    <edge source="IDN" target="MUS">
      <data key="d0">680324</data>
    </edge>
    <edge source="IDN" target="MEX">
      <data key="d0">6523762</data>
    </edge>
    <edge source="IDN" target="MAR">
      <data key="d0">72552</data>
    </edge>
    <edge source="IDN" target="MOZ">
      <data key="d0">531155</data>
    </edge>
    <edge source="IDN" target="OMN">
      <data key="d0">73990</data>
    </edge>
    <edge source="IDN" target="NLD">
      <data key="d0">403445968</data>
    </edge>
    <edge source="IDN" target="NZL">
      <data key="d0">1419728</data>
    </edge>
    <edge source="IDN" target="NIC">
      <data key="d0">216746</data>
    </edge>
    <edge source="IDN" target="PAK">
      <data key="d0">13743591</data>
    </edge>
    <edge source="IDN" target="PER">
      <data key="d0">10708697</data>
    </edge>
    <edge source="IDN" target="PHL">
      <data key="d0">54903249</data>
    </edge>
    <edge source="IDN" target="POL">
      <data key="d0">2858238</data>
    </edge>
    <edge source="IDN" target="PRT">
      <data key="d0">4476318</data>
    </edge>
    <edge source="IDN" target="ROU">
      <data key="d0">6970578</data>
    </edge>
    <edge source="IDN" target="RUS">
      <data key="d0">1638361</data>
    </edge>
    <edge source="IDN" target="SAU">
      <data key="d0">1126826</data>
    </edge>
    <edge source="IDN" target="IND">
      <data key="d0">37936960</data>
    </edge>
    <edge source="IDN" target="SGP">
      <data key="d0">95699272</data>
    </edge>
    <edge source="IDN" target="VNM">
      <data key="d0">22517071</data>
    </edge>
    <edge source="IDN" target="SVN">
      <data key="d0">166500</data>
    </edge>
    <edge source="IDN" target="ZAF">
      <data key="d0">5515429</data>
    </edge>
    <edge source="IDN" target="ZWE">
      <data key="d0">77222</data>
    </edge>
    <edge source="IDN" target="ESP">
      <data key="d0">347790897</data>
    </edge>
    <edge source="IDN" target="SWE">
      <data key="d0">70153</data>
    </edge>
    <edge source="IDN" target="THA">
      <data key="d0">111047966</data>
    </edge>
    <edge source="IDN" target="TGO">
      <data key="d0">571442</data>
    </edge>
    <edge source="IDN" target="ARE">
      <data key="d0">1397004</data>
    </edge>
    <edge source="IDN" target="TUN">
      <data key="d0">65799</data>
    </edge>
    <edge source="IDN" target="TUR">
      <data key="d0">6860001</data>
    </edge>
    <edge source="IDN" target="UGA">
      <data key="d0">154676</data>
    </edge>
    <edge source="IDN" target="UKR">
      <data key="d0">172665</data>
    </edge>
    <edge source="IDN" target="EGY">
      <data key="d0">1283186</data>
    </edge>
    <edge source="IDN" target="GBR">
      <data key="d0">803771</data>
    </edge>
    <edge source="IDN" target="TZA">
      <data key="d0">1831983</data>
    </edge>
    <edge source="IDN" target="USA">
      <data key="d0">18197697</data>
    </edge>
    <edge source="IDN" target="URY">
      <data key="d0">187089</data>
    </edge>
    <edge source="IRL" target="ALB">
      <data key="d0">1666205</data>
    </edge>
    <edge source="IRL" target="DZA">
      <data key="d0">4850518</data>
    </edge>
    <edge source="IRL" target="AZE">
      <data key="d0">928290</data>
    </edge>
    <edge source="IRL" target="ARG">
      <data key="d0">632973</data>
    </edge>
    <edge source="IRL" target="AUS">
      <data key="d0">20476787</data>
    </edge>
    <edge source="IRL" target="AUT">
      <data key="d0">38706873</data>
    </edge>
    <edge source="IRL" target="BEL">
      <data key="d0">105936377</data>
    </edge>
    <edge source="IRL" target="BOL">
      <data key="d0">72720</data>
    </edge>
    <edge source="IRL" target="BWA">
      <data key="d0">2011950</data>
    </edge>
    <edge source="IRL" target="BRA">
      <data key="d0">8418684</data>
    </edge>
    <edge source="IRL" target="BGR">
      <data key="d0">13180231</data>
    </edge>
    <edge source="IRL" target="BLR">
      <data key="d0">102533</data>
    </edge>
    <edge source="IRL" target="KHM">
      <data key="d0">422388</data>
    </edge>
    <edge source="IRL" target="CAN">
      <data key="d0">17064975</data>
    </edge>
    <edge source="IRL" target="LKA">
      <data key="d0">30433</data>
    </edge>
    <edge source="IRL" target="CHL">
      <data key="d0">36220398</data>
    </edge>
    <edge source="IRL" target="CHN">
      <data key="d0">13832176</data>
    </edge>
    <edge source="IRL" target="COL">
      <data key="d0">73822</data>
    </edge>
    <edge source="IRL" target="CRI">
      <data key="d0">232724</data>
    </edge>
    <edge source="IRL" target="HRV">
      <data key="d0">12958158</data>
    </edge>
    <edge source="IRL" target="CZE">
      <data key="d0">17983743</data>
    </edge>
    <edge source="IRL" target="BEN">
      <data key="d0">31894</data>
    </edge>
    <edge source="IRL" target="DNK">
      <data key="d0">49025276</data>
    </edge>
    <edge source="IRL" target="ECU">
      <data key="d0">10306</data>
    </edge>
    <edge source="IRL" target="ETH">
      <data key="d0">819671</data>
    </edge>
    <edge source="IRL" target="EST">
      <data key="d0">185646</data>
    </edge>
    <edge source="IRL" target="FIN">
      <data key="d0">22605809</data>
    </edge>
    <edge source="IRL" target="FRA">
      <data key="d0">445592339</data>
    </edge>
    <edge source="IRL" target="GEO">
      <data key="d0">229700</data>
    </edge>
    <edge source="IRL" target="DEU">
      <data key="d0">795841507</data>
    </edge>
    <edge source="IRL" target="GHA">
      <data key="d0">60840</data>
    </edge>
    <edge source="IRL" target="GRC">
      <data key="d0">44515913</data>
    </edge>
    <edge source="IRL" target="HKG">
      <data key="d0">2655249</data>
    </edge>
    <edge source="IRL" target="HUN">
      <data key="d0">19163588</data>
    </edge>
    <edge source="IRL" target="IDN">
      <data key="d0">2898983</data>
    </edge>
    <edge source="IRL" target="ISR">
      <data key="d0">34338947</data>
    </edge>
    <edge source="IRL" target="ITA">
      <data key="d0">298510187</data>
    </edge>
    <edge source="IRL" target="CIV">
      <data key="d0">23073</data>
    </edge>
    <edge source="IRL" target="JAM">
      <data key="d0">13314</data>
    </edge>
    <edge source="IRL" target="JPN">
      <data key="d0">19671946</data>
    </edge>
    <edge source="IRL" target="KAZ">
      <data key="d0">13781815</data>
    </edge>
    <edge source="IRL" target="JOR">
      <data key="d0">311973</data>
    </edge>
    <edge source="IRL" target="KOR">
      <data key="d0">12590774</data>
    </edge>
    <edge source="IRL" target="LBN">
      <data key="d0">1234849</data>
    </edge>
    <edge source="IRL" target="LVA">
      <data key="d0">84218</data>
    </edge>
    <edge source="IRL" target="LTU">
      <data key="d0">5371819</data>
    </edge>
    <edge source="IRL" target="MDG">
      <data key="d0">25722</data>
    </edge>
    <edge source="IRL" target="MWI">
      <data key="d0">433658</data>
    </edge>
    <edge source="IRL" target="MYS">
      <data key="d0">1322531</data>
    </edge>
    <edge source="IRL" target="MUS">
      <data key="d0">14175</data>
    </edge>
    <edge source="IRL" target="MEX">
      <data key="d0">251969200</data>
    </edge>
    <edge source="IRL" target="MDA">
      <data key="d0">978044</data>
    </edge>
    <edge source="IRL" target="MAR">
      <data key="d0">24370509</data>
    </edge>
    <edge source="IRL" target="MOZ">
      <data key="d0">1611659</data>
    </edge>
    <edge source="IRL" target="OMN">
      <data key="d0">716454</data>
    </edge>
    <edge source="IRL" target="NAM">
      <data key="d0">411401</data>
    </edge>
    <edge source="IRL" target="NLD">
      <data key="d0">110675222</data>
    </edge>
    <edge source="IRL" target="NZL">
      <data key="d0">745739</data>
    </edge>
    <edge source="IRL" target="NER">
      <data key="d0">120432</data>
    </edge>
    <edge source="IRL" target="NOR">
      <data key="d0">33913930</data>
    </edge>
    <edge source="IRL" target="PAK">
      <data key="d0">145669</data>
    </edge>
    <edge source="IRL" target="PAN">
      <data key="d0">17239</data>
    </edge>
    <edge source="IRL" target="PER">
      <data key="d0">1220578</data>
    </edge>
    <edge source="IRL" target="PHL">
      <data key="d0">2736687</data>
    </edge>
    <edge source="IRL" target="POL">
      <data key="d0">91448533</data>
    </edge>
    <edge source="IRL" target="PRT">
      <data key="d0">25396174</data>
    </edge>
    <edge source="IRL" target="ROU">
      <data key="d0">34722012</data>
    </edge>
    <edge source="IRL" target="RUS">
      <data key="d0">29198635</data>
    </edge>
    <edge source="IRL" target="SAU">
      <data key="d0">724248</data>
    </edge>
    <edge source="IRL" target="SEN">
      <data key="d0">18967</data>
    </edge>
    <edge source="IRL" target="SRB">
      <data key="d0">19853913</data>
    </edge>
    <edge source="IRL" target="IND">
      <data key="d0">2318395</data>
    </edge>
    <edge source="IRL" target="SGP">
      <data key="d0">2244348</data>
    </edge>
    <edge source="IRL" target="SVK">
      <data key="d0">9089297</data>
    </edge>
    <edge source="IRL" target="VNM">
      <data key="d0">260898</data>
    </edge>
    <edge source="IRL" target="SVN">
      <data key="d0">188569</data>
    </edge>
    <edge source="IRL" target="ZAF">
      <data key="d0">9368804</data>
    </edge>
    <edge source="IRL" target="ZWE">
      <data key="d0">179837</data>
    </edge>
    <edge source="IRL" target="ESP">
      <data key="d0">435248093</data>
    </edge>
    <edge source="IRL" target="SWE">
      <data key="d0">54000828</data>
    </edge>
    <edge source="IRL" target="CHE">
      <data key="d0">49898601</data>
    </edge>
    <edge source="IRL" target="THA">
      <data key="d0">5519668</data>
    </edge>
    <edge source="IRL" target="ARE">
      <data key="d0">1148638</data>
    </edge>
    <edge source="IRL" target="TUN">
      <data key="d0">2626892</data>
    </edge>
    <edge source="IRL" target="TUR">
      <data key="d0">82451602</data>
    </edge>
    <edge source="IRL" target="UGA">
      <data key="d0">758040</data>
    </edge>
    <edge source="IRL" target="UKR">
      <data key="d0">523250</data>
    </edge>
    <edge source="IRL" target="MKD">
      <data key="d0">2449402</data>
    </edge>
    <edge source="IRL" target="EGY">
      <data key="d0">7725265</data>
    </edge>
    <edge source="IRL" target="GBR">
      <data key="d0">430312941</data>
    </edge>
    <edge source="IRL" target="TZA">
      <data key="d0">221831</data>
    </edge>
    <edge source="IRL" target="USA">
      <data key="d0">211957117</data>
    </edge>
    <edge source="IRL" target="BFA">
      <data key="d0">13893</data>
    </edge>
    <edge source="IRL" target="URY">
      <data key="d0">101202</data>
    </edge>
    <edge source="JAM" target="GRC">
      <data key="d0">78288</data>
    </edge>
    <edge source="JAM" target="GBR">
      <data key="d0">27644</data>
    </edge>
    <edge source="JAM" target="USA">
      <data key="d0">31600</data>
    </edge>
    <edge source="JPN" target="DZA">
      <data key="d0">1235233</data>
    </edge>
    <edge source="JPN" target="AZE">
      <data key="d0">85152</data>
    </edge>
    <edge source="JPN" target="ARG">
      <data key="d0">8567559</data>
    </edge>
    <edge source="JPN" target="AUS">
      <data key="d0">47712718</data>
    </edge>
    <edge source="JPN" target="AUT">
      <data key="d0">43302589</data>
    </edge>
    <edge source="JPN" target="ARM">
      <data key="d0">24542</data>
    </edge>
    <edge source="JPN" target="BEL">
      <data key="d0">90016348</data>
    </edge>
    <edge source="JPN" target="BOL">
      <data key="d0">340169</data>
    </edge>
    <edge source="JPN" target="BRA">
      <data key="d0">50787716</data>
    </edge>
    <edge source="JPN" target="BGR">
      <data key="d0">3998263</data>
    </edge>
    <edge source="JPN" target="BLR">
      <data key="d0">45927</data>
    </edge>
    <edge source="JPN" target="KHM">
      <data key="d0">660431</data>
    </edge>
    <edge source="JPN" target="CMR">
      <data key="d0">137606</data>
    </edge>
    <edge source="JPN" target="CAN">
      <data key="d0">41189391</data>
    </edge>
    <edge source="JPN" target="LKA">
      <data key="d0">4690590</data>
    </edge>
    <edge source="JPN" target="CHL">
      <data key="d0">8161055</data>
    </edge>
    <edge source="JPN" target="CHN">
      <data key="d0">2644345141</data>
    </edge>
    <edge source="JPN" target="COL">
      <data key="d0">6335872</data>
    </edge>
    <edge source="JPN" target="CRI">
      <data key="d0">9434699</data>
    </edge>
    <edge source="JPN" target="HRV">
      <data key="d0">1704414</data>
    </edge>
    <edge source="JPN" target="CZE">
      <data key="d0">13134248</data>
    </edge>
    <edge source="JPN" target="BEN">
      <data key="d0">34953</data>
    </edge>
    <edge source="JPN" target="DNK">
      <data key="d0">6329847</data>
    </edge>
    <edge source="JPN" target="ECU">
      <data key="d0">4260647</data>
    </edge>
    <edge source="JPN" target="SLV">
      <data key="d0">1299226</data>
    </edge>
    <edge source="JPN" target="ETH">
      <data key="d0">416138</data>
    </edge>
    <edge source="JPN" target="EST">
      <data key="d0">50099</data>
    </edge>
    <edge source="JPN" target="FIN">
      <data key="d0">4422281</data>
    </edge>
    <edge source="JPN" target="FRA">
      <data key="d0">144954628</data>
    </edge>
    <edge source="JPN" target="GEO">
      <data key="d0">39200</data>
    </edge>
    <edge source="JPN" target="PSE">
      <data key="d0">251434</data>
    </edge>
    <edge source="JPN" target="DEU">
      <data key="d0">318813462</data>
    </edge>
    <edge source="JPN" target="GRC">
      <data key="d0">7139158</data>
    </edge>
    <edge source="JPN" target="GTM">
      <data key="d0">985503</data>
    </edge>
    <edge source="JPN" target="HND">
      <data key="d0">210806</data>
    </edge>
    <edge source="JPN" target="HKG">
      <data key="d0">498317759</data>
    </edge>
    <edge source="JPN" target="HUN">
      <data key="d0">10669544</data>
    </edge>
    <edge source="JPN" target="IDN">
      <data key="d0">252722088</data>
    </edge>
    <edge source="JPN" target="IRL">
      <data key="d0">28623193</data>
    </edge>
    <edge source="JPN" target="ISR">
      <data key="d0">68726645</data>
    </edge>
    <edge source="JPN" target="ITA">
      <data key="d0">126883856</data>
    </edge>
    <edge source="JPN" target="CIV">
      <data key="d0">12089</data>
    </edge>
    <edge source="JPN" target="JAM">
      <data key="d0">241750</data>
    </edge>
    <edge source="JPN" target="KAZ">
      <data key="d0">1512199</data>
    </edge>
    <edge source="JPN" target="JOR">
      <data key="d0">2013038</data>
    </edge>
    <edge source="JPN" target="KOR">
      <data key="d0">2894071895</data>
    </edge>
    <edge source="JPN" target="KGZ">
      <data key="d0">21949</data>
    </edge>
    <edge source="JPN" target="LBN">
      <data key="d0">1086854</data>
    </edge>
    <edge source="JPN" target="LVA">
      <data key="d0">414020</data>
    </edge>
    <edge source="JPN" target="LTU">
      <data key="d0">1590724</data>
    </edge>
    <edge source="JPN" target="MDG">
      <data key="d0">11939</data>
    </edge>
    <edge source="JPN" target="MWI">
      <data key="d0">48358</data>
    </edge>
    <edge source="JPN" target="MYS">
      <data key="d0">236835083</data>
    </edge>
    <edge source="JPN" target="MUS">
      <data key="d0">223848</data>
    </edge>
    <edge source="JPN" target="MEX">
      <data key="d0">49595929</data>
    </edge>
    <edge source="JPN" target="MDA">
      <data key="d0">38147</data>
    </edge>
    <edge source="JPN" target="MAR">
      <data key="d0">1382248</data>
    </edge>
    <edge source="JPN" target="MOZ">
      <data key="d0">114981</data>
    </edge>
    <edge source="JPN" target="OMN">
      <data key="d0">1387923</data>
    </edge>
    <edge source="JPN" target="NLD">
      <data key="d0">142800389</data>
    </edge>
    <edge source="JPN" target="NZL">
      <data key="d0">5914198</data>
    </edge>
    <edge source="JPN" target="NIC">
      <data key="d0">516736</data>
    </edge>
    <edge source="JPN" target="NOR">
      <data key="d0">714927</data>
    </edge>
    <edge source="JPN" target="PAK">
      <data key="d0">6557828</data>
    </edge>
    <edge source="JPN" target="PAN">
      <data key="d0">1733203</data>
    </edge>
    <edge source="JPN" target="PRY">
      <data key="d0">383089</data>
    </edge>
    <edge source="JPN" target="PER">
      <data key="d0">3897026</data>
    </edge>
    <edge source="JPN" target="PHL">
      <data key="d0">303750176</data>
    </edge>
    <edge source="JPN" target="POL">
      <data key="d0">22136786</data>
    </edge>
    <edge source="JPN" target="PRT">
      <data key="d0">1950373</data>
    </edge>
    <edge source="JPN" target="ROU">
      <data key="d0">3318978</data>
    </edge>
    <edge source="JPN" target="RUS">
      <data key="d0">34519539</data>
    </edge>
    <edge source="JPN" target="SAU">
      <data key="d0">63413534</data>
    </edge>
    <edge source="JPN" target="SRB">
      <data key="d0">29415</data>
    </edge>
    <edge source="JPN" target="IND">
      <data key="d0">167028587</data>
    </edge>
    <edge source="JPN" target="SGP">
      <data key="d0">403006139</data>
    </edge>
    <edge source="JPN" target="SVK">
      <data key="d0">1324645</data>
    </edge>
    <edge source="JPN" target="VNM">
      <data key="d0">172734134</data>
    </edge>
    <edge source="JPN" target="SVN">
      <data key="d0">2643251</data>
    </edge>
    <edge source="JPN" target="ZAF">
      <data key="d0">43329098</data>
    </edge>
    <edge source="JPN" target="ESP">
      <data key="d0">17296564</data>
    </edge>
    <edge source="JPN" target="SWE">
      <data key="d0">13064906</data>
    </edge>
    <edge source="JPN" target="CHE">
      <data key="d0">20853558</data>
    </edge>
    <edge source="JPN" target="THA">
      <data key="d0">617160214</data>
    </edge>
    <edge source="JPN" target="TGO">
      <data key="d0">17714</data>
    </edge>
    <edge source="JPN" target="ARE">
      <data key="d0">11412220</data>
    </edge>
    <edge source="JPN" target="TUN">
      <data key="d0">372015</data>
    </edge>
    <edge source="JPN" target="TUR">
      <data key="d0">23230994</data>
    </edge>
    <edge source="JPN" target="UKR">
      <data key="d0">950112</data>
    </edge>
    <edge source="JPN" target="MKD">
      <data key="d0">935129</data>
    </edge>
    <edge source="JPN" target="EGY">
      <data key="d0">12627760</data>
    </edge>
    <edge source="JPN" target="GBR">
      <data key="d0">100551543</data>
    </edge>
    <edge source="JPN" target="TZA">
      <data key="d0">129763</data>
    </edge>
    <edge source="JPN" target="USA">
      <data key="d0">1705076139</data>
    </edge>
    <edge source="JPN" target="URY">
      <data key="d0">697150</data>
    </edge>
    <edge source="JOR" target="ALB">
      <data key="d0">101418</data>
    </edge>
    <edge source="JOR" target="DZA">
      <data key="d0">8002385</data>
    </edge>
    <edge source="JOR" target="AZE">
      <data key="d0">113383</data>
    </edge>
    <edge source="JOR" target="BGR">
      <data key="d0">19175</data>
    </edge>
    <edge source="JOR" target="CHN">
      <data key="d0">21570</data>
    </edge>
    <edge source="JOR" target="FRA">
      <data key="d0">235596</data>
    </edge>
    <edge source="JOR" target="PSE">
      <data key="d0">546254</data>
    </edge>
    <edge source="JOR" target="DEU">
      <data key="d0">89610</data>
    </edge>
    <edge source="JOR" target="IDN">
      <data key="d0">532945</data>
    </edge>
    <edge source="JOR" target="ISR">
      <data key="d0">120985</data>
    </edge>
    <edge source="JOR" target="ITA">
      <data key="d0">73570</data>
    </edge>
    <edge source="JOR" target="JAM">
      <data key="d0">371859</data>
    </edge>
    <edge source="JOR" target="KOR">
      <data key="d0">51041</data>
    </edge>
    <edge source="JOR" target="LBN">
      <data key="d0">3301613</data>
    </edge>
    <edge source="JOR" target="LTU">
      <data key="d0">25620</data>
    </edge>
    <edge source="JOR" target="MAR">
      <data key="d0">148785</data>
    </edge>
    <edge source="JOR" target="OMN">
      <data key="d0">1734279</data>
    </edge>
    <edge source="JOR" target="NLD">
      <data key="d0">122800</data>
    </edge>
    <edge source="JOR" target="PAK">
      <data key="d0">43431</data>
    </edge>
    <edge source="JOR" target="PER">
      <data key="d0">763121</data>
    </edge>
    <edge source="JOR" target="RUS">
      <data key="d0">28461</data>
    </edge>
    <edge source="JOR" target="SAU">
      <data key="d0">11038257</data>
    </edge>
    <edge source="JOR" target="IND">
      <data key="d0">95652</data>
    </edge>
    <edge source="JOR" target="SGP">
      <data key="d0">17338</data>
    </edge>
    <edge source="JOR" target="ZAF">
      <data key="d0">86279</data>
    </edge>
    <edge source="JOR" target="CHE">
      <data key="d0">24393</data>
    </edge>
    <edge source="JOR" target="ARE">
      <data key="d0">3879495</data>
    </edge>
    <edge source="JOR" target="TUN">
      <data key="d0">1864050</data>
    </edge>
    <edge source="JOR" target="TUR">
      <data key="d0">139993</data>
    </edge>
    <edge source="JOR" target="EGY">
      <data key="d0">5083421</data>
    </edge>
    <edge source="JOR" target="GBR">
      <data key="d0">27338</data>
    </edge>
    <edge source="JOR" target="USA">
      <data key="d0">24138</data>
    </edge>
    <edge source="KOR" target="DZA">
      <data key="d0">1006900</data>
    </edge>
    <edge source="KOR" target="AZE">
      <data key="d0">307648</data>
    </edge>
    <edge source="KOR" target="ARG">
      <data key="d0">2281897</data>
    </edge>
    <edge source="KOR" target="AUS">
      <data key="d0">28274559</data>
    </edge>
    <edge source="KOR" target="AUT">
      <data key="d0">4094098</data>
    </edge>
    <edge source="KOR" target="ARM">
      <data key="d0">11183</data>
    </edge>
    <edge source="KOR" target="BEL">
      <data key="d0">26273901</data>
    </edge>
    <edge source="KOR" target="BOL">
      <data key="d0">165167</data>
    </edge>
    <edge source="KOR" target="BWA">
      <data key="d0">20024</data>
    </edge>
    <edge source="KOR" target="BRA">
      <data key="d0">21081130</data>
    </edge>
    <edge source="KOR" target="BGR">
      <data key="d0">487640</data>
    </edge>
    <edge source="KOR" target="BDI">
      <data key="d0">18801</data>
    </edge>
    <edge source="KOR" target="BLR">
      <data key="d0">75464</data>
    </edge>
    <edge source="KOR" target="KHM">
      <data key="d0">1096274</data>
    </edge>
    <edge source="KOR" target="CMR">
      <data key="d0">488907</data>
    </edge>
    <edge source="KOR" target="CAN">
      <data key="d0">6898913</data>
    </edge>
    <edge source="KOR" target="CAF">
      <data key="d0">90694</data>
    </edge>
    <edge source="KOR" target="LKA">
      <data key="d0">1859336</data>
    </edge>
    <edge source="KOR" target="CHL">
      <data key="d0">1658458</data>
    </edge>
    <edge source="KOR" target="CHN">
      <data key="d0">976414336</data>
    </edge>
    <edge source="KOR" target="COL">
      <data key="d0">22099304</data>
    </edge>
    <edge source="KOR" target="CRI">
      <data key="d0">877099</data>
    </edge>
    <edge source="KOR" target="HRV">
      <data key="d0">91723</data>
    </edge>
    <edge source="KOR" target="CZE">
      <data key="d0">1752316</data>
    </edge>
    <edge source="KOR" target="BEN">
      <data key="d0">895303</data>
    </edge>
    <edge source="KOR" target="DNK">
      <data key="d0">898788</data>
    </edge>
    <edge source="KOR" target="ECU">
      <data key="d0">4036382</data>
    </edge>
    <edge source="KOR" target="SLV">
      <data key="d0">45426</data>
    </edge>
    <edge source="KOR" target="ETH">
      <data key="d0">4511391</data>
    </edge>
    <edge source="KOR" target="EST">
      <data key="d0">424464</data>
    </edge>
    <edge source="KOR" target="FIN">
      <data key="d0">2019301</data>
    </edge>
    <edge source="KOR" target="FRA">
      <data key="d0">46323142</data>
    </edge>
    <edge source="KOR" target="GEO">
      <data key="d0">398939</data>
    </edge>
    <edge source="KOR" target="PSE">
      <data key="d0">16725</data>
    </edge>
    <edge source="KOR" target="DEU">
      <data key="d0">62099093</data>
    </edge>
    <edge source="KOR" target="GHA">
      <data key="d0">380082</data>
    </edge>
    <edge source="KOR" target="GRC">
      <data key="d0">1006637</data>
    </edge>
    <edge source="KOR" target="GTM">
      <data key="d0">1277179</data>
    </edge>
    <edge source="KOR" target="HND">
      <data key="d0">1768150</data>
    </edge>
    <edge source="KOR" target="HKG">
      <data key="d0">67471266</data>
    </edge>
    <edge source="KOR" target="HUN">
      <data key="d0">2856312</data>
    </edge>
    <edge source="KOR" target="IDN">
      <data key="d0">97308029</data>
    </edge>
    <edge source="KOR" target="IRL">
      <data key="d0">3343456</data>
    </edge>
    <edge source="KOR" target="ISR">
      <data key="d0">8217014</data>
    </edge>
    <edge source="KOR" target="ITA">
      <data key="d0">24907818</data>
    </edge>
    <edge source="KOR" target="CIV">
      <data key="d0">143273</data>
    </edge>
    <edge source="KOR" target="JAM">
      <data key="d0">265435</data>
    </edge>
    <edge source="KOR" target="JPN">
      <data key="d0">458380899</data>
    </edge>
    <edge source="KOR" target="KAZ">
      <data key="d0">2907350</data>
    </edge>
    <edge source="KOR" target="JOR">
      <data key="d0">2322576</data>
    </edge>
    <edge source="KOR" target="KGZ">
      <data key="d0">13264</data>
    </edge>
    <edge source="KOR" target="LBN">
      <data key="d0">638340</data>
    </edge>
    <edge source="KOR" target="LVA">
      <data key="d0">3347513</data>
    </edge>
    <edge source="KOR" target="LTU">
      <data key="d0">1918278</data>
    </edge>
    <edge source="KOR" target="MDG">
      <data key="d0">752721</data>
    </edge>
    <edge source="KOR" target="MWI">
      <data key="d0">340687</data>
    </edge>
    <edge source="KOR" target="MYS">
      <data key="d0">91413642</data>
    </edge>
    <edge source="KOR" target="MRT">
      <data key="d0">67575</data>
    </edge>
    <edge source="KOR" target="MUS">
      <data key="d0">115190</data>
    </edge>
    <edge source="KOR" target="MEX">
      <data key="d0">32996886</data>
    </edge>
    <edge source="KOR" target="MDA">
      <data key="d0">51153</data>
    </edge>
    <edge source="KOR" target="MAR">
      <data key="d0">538287</data>
    </edge>
    <edge source="KOR" target="MOZ">
      <data key="d0">1285000</data>
    </edge>
    <edge source="KOR" target="OMN">
      <data key="d0">704848</data>
    </edge>
    <edge source="KOR" target="NLD">
      <data key="d0">72502463</data>
    </edge>
    <edge source="KOR" target="NZL">
      <data key="d0">16988328</data>
    </edge>
    <edge source="KOR" target="NIC">
      <data key="d0">122447</data>
    </edge>
    <edge source="KOR" target="NER">
      <data key="d0">558964</data>
    </edge>
    <edge source="KOR" target="NOR">
      <data key="d0">297852</data>
    </edge>
    <edge source="KOR" target="PAK">
      <data key="d0">11286249</data>
    </edge>
    <edge source="KOR" target="PAN">
      <data key="d0">816157</data>
    </edge>
    <edge source="KOR" target="PRY">
      <data key="d0">918566</data>
    </edge>
    <edge source="KOR" target="PER">
      <data key="d0">11302330</data>
    </edge>
    <edge source="KOR" target="PHL">
      <data key="d0">116545716</data>
    </edge>
    <edge source="KOR" target="POL">
      <data key="d0">4904380</data>
    </edge>
    <edge source="KOR" target="PRT">
      <data key="d0">256064</data>
    </edge>
    <edge source="KOR" target="ROU">
      <data key="d0">924105</data>
    </edge>
    <edge source="KOR" target="RUS">
      <data key="d0">31520927</data>
    </edge>
    <edge source="KOR" target="SAU">
      <data key="d0">16485743</data>
    </edge>
    <edge source="KOR" target="SEN">
      <data key="d0">735949</data>
    </edge>
    <edge source="KOR" target="SRB">
      <data key="d0">373827</data>
    </edge>
    <edge source="KOR" target="IND">
      <data key="d0">94233654</data>
    </edge>
    <edge source="KOR" target="SGP">
      <data key="d0">108723524</data>
    </edge>
    <edge source="KOR" target="SVK">
      <data key="d0">66576592</data>
    </edge>
    <edge source="KOR" target="VNM">
      <data key="d0">182676627</data>
    </edge>
    <edge source="KOR" target="SVN">
      <data key="d0">1021177</data>
    </edge>
    <edge source="KOR" target="ZAF">
      <data key="d0">17962925</data>
    </edge>
    <edge source="KOR" target="ZWE">
      <data key="d0">290022</data>
    </edge>
    <edge source="KOR" target="ESP">
      <data key="d0">7727945</data>
    </edge>
    <edge source="KOR" target="SWE">
      <data key="d0">1060040</data>
    </edge>
    <edge source="KOR" target="CHE">
      <data key="d0">2296708</data>
    </edge>
    <edge source="KOR" target="THA">
      <data key="d0">154298363</data>
    </edge>
    <edge source="KOR" target="TGO">
      <data key="d0">2136650</data>
    </edge>
    <edge source="KOR" target="ARE">
      <data key="d0">14707962</data>
    </edge>
    <edge source="KOR" target="TUN">
      <data key="d0">590067</data>
    </edge>
    <edge source="KOR" target="TUR">
      <data key="d0">22202026</data>
    </edge>
    <edge source="KOR" target="UGA">
      <data key="d0">717703</data>
    </edge>
    <edge source="KOR" target="UKR">
      <data key="d0">1613118</data>
    </edge>
    <edge source="KOR" target="MKD">
      <data key="d0">45974</data>
    </edge>
    <edge source="KOR" target="EGY">
      <data key="d0">6567995</data>
    </edge>
    <edge source="KOR" target="GBR">
      <data key="d0">22845358</data>
    </edge>
    <edge source="KOR" target="TZA">
      <data key="d0">3468376</data>
    </edge>
    <edge source="KOR" target="USA">
      <data key="d0">282642636</data>
    </edge>
    <edge source="KOR" target="BFA">
      <data key="d0">1604220</data>
    </edge>
    <edge source="KOR" target="URY">
      <data key="d0">2139504</data>
    </edge>
    <edge source="LBN" target="DZA">
      <data key="d0">47640</data>
    </edge>
    <edge source="LBN" target="AUT">
      <data key="d0">95614</data>
    </edge>
    <edge source="LBN" target="BEL">
      <data key="d0">285849</data>
    </edge>
    <edge source="LBN" target="CMR">
      <data key="d0">24462</data>
    </edge>
    <edge source="LBN" target="CHN">
      <data key="d0">63094</data>
    </edge>
    <edge source="LBN" target="DNK">
      <data key="d0">11789</data>
    </edge>
    <edge source="LBN" target="FRA">
      <data key="d0">22424</data>
    </edge>
    <edge source="LBN" target="DEU">
      <data key="d0">183686</data>
    </edge>
    <edge source="LBN" target="GHA">
      <data key="d0">97018</data>
    </edge>
    <edge source="LBN" target="ITA">
      <data key="d0">20606</data>
    </edge>
    <edge source="LBN" target="CIV">
      <data key="d0">96034</data>
    </edge>
    <edge source="LBN" target="JOR">
      <data key="d0">394334</data>
    </edge>
    <edge source="LBN" target="LTU">
      <data key="d0">11801</data>
    </edge>
    <edge source="LBN" target="MAR">
      <data key="d0">150600</data>
    </edge>
    <edge source="LBN" target="MOZ">
      <data key="d0">18686</data>
    </edge>
    <edge source="LBN" target="OMN">
      <data key="d0">35664</data>
    </edge>
    <edge source="LBN" target="NLD">
      <data key="d0">18227</data>
    </edge>
    <edge source="LBN" target="PAN">
      <data key="d0">11613</data>
    </edge>
    <edge source="LBN" target="PRT">
      <data key="d0">12082</data>
    </edge>
    <edge source="LBN" target="ROU">
      <data key="d0">14022</data>
    </edge>
    <edge source="LBN" target="SAU">
      <data key="d0">4681745</data>
    </edge>
    <edge source="LBN" target="SEN">
      <data key="d0">19484</data>
    </edge>
    <edge source="LBN" target="IND">
      <data key="d0">33828</data>
    </edge>
    <edge source="LBN" target="ESP">
      <data key="d0">119918</data>
    </edge>
    <edge source="LBN" target="TGO">
      <data key="d0">25708</data>
    </edge>
    <edge source="LBN" target="ARE">
      <data key="d0">729483</data>
    </edge>
    <edge source="LBN" target="TUN">
      <data key="d0">76875</data>
    </edge>
    <edge source="LBN" target="TUR">
      <data key="d0">127380</data>
    </edge>
    <edge source="LBN" target="EGY">
      <data key="d0">359293</data>
    </edge>
    <edge source="LBN" target="GBR">
      <data key="d0">332393</data>
    </edge>
    <edge source="LBN" target="USA">
      <data key="d0">48674</data>
    </edge>
    <edge source="MYS" target="DZA">
      <data key="d0">498413</data>
    </edge>
    <edge source="MYS" target="ARG">
      <data key="d0">5355803</data>
    </edge>
    <edge source="MYS" target="AUS">
      <data key="d0">45597609</data>
    </edge>
    <edge source="MYS" target="AUT">
      <data key="d0">3271952</data>
    </edge>
    <edge source="MYS" target="BEL">
      <data key="d0">22419979</data>
    </edge>
    <edge source="MYS" target="BOL">
      <data key="d0">78862</data>
    </edge>
    <edge source="MYS" target="BRA">
      <data key="d0">17189204</data>
    </edge>
    <edge source="MYS" target="BGR">
      <data key="d0">269054</data>
    </edge>
    <edge source="MYS" target="BLR">
      <data key="d0">94885</data>
    </edge>
    <edge source="MYS" target="KHM">
      <data key="d0">2214531</data>
    </edge>
    <edge source="MYS" target="CMR">
      <data key="d0">320855</data>
    </edge>
    <edge source="MYS" target="CAN">
      <data key="d0">3850045</data>
    </edge>
    <edge source="MYS" target="CAF">
      <data key="d0">70604</data>
    </edge>
    <edge source="MYS" target="LKA">
      <data key="d0">15086173</data>
    </edge>
    <edge source="MYS" target="CHL">
      <data key="d0">1647686</data>
    </edge>
    <edge source="MYS" target="CHN">
      <data key="d0">203712199</data>
    </edge>
    <edge source="MYS" target="COL">
      <data key="d0">1552718</data>
    </edge>
    <edge source="MYS" target="CRI">
      <data key="d0">414877</data>
    </edge>
    <edge source="MYS" target="HRV">
      <data key="d0">37988</data>
    </edge>
    <edge source="MYS" target="CZE">
      <data key="d0">140803</data>
    </edge>
    <edge source="MYS" target="DNK">
      <data key="d0">2063537</data>
    </edge>
    <edge source="MYS" target="ECU">
      <data key="d0">558911</data>
    </edge>
    <edge source="MYS" target="SLV">
      <data key="d0">91060</data>
    </edge>
    <edge source="MYS" target="ETH">
      <data key="d0">29415</data>
    </edge>
    <edge source="MYS" target="EST">
      <data key="d0">42206</data>
    </edge>
    <edge source="MYS" target="FIN">
      <data key="d0">828547</data>
    </edge>
    <edge source="MYS" target="FRA">
      <data key="d0">12511654</data>
    </edge>
    <edge source="MYS" target="DEU">
      <data key="d0">25854040</data>
    </edge>
    <edge source="MYS" target="GHA">
      <data key="d0">687592</data>
    </edge>
    <edge source="MYS" target="GRC">
      <data key="d0">469265</data>
    </edge>
    <edge source="MYS" target="GTM">
      <data key="d0">963597</data>
    </edge>
    <edge source="MYS" target="HND">
      <data key="d0">207112</data>
    </edge>
    <edge source="MYS" target="HKG">
      <data key="d0">18846389</data>
    </edge>
    <edge source="MYS" target="HUN">
      <data key="d0">850925</data>
    </edge>
    <edge source="MYS" target="IDN">
      <data key="d0">147724345</data>
    </edge>
    <edge source="MYS" target="IRL">
      <data key="d0">234335</data>
    </edge>
    <edge source="MYS" target="ITA">
      <data key="d0">8861357</data>
    </edge>
    <edge source="MYS" target="CIV">
      <data key="d0">783033</data>
    </edge>
    <edge source="MYS" target="JPN">
      <data key="d0">112852264</data>
    </edge>
    <edge source="MYS" target="KAZ">
      <data key="d0">2260967</data>
    </edge>
    <edge source="MYS" target="JOR">
      <data key="d0">714460</data>
    </edge>
    <edge source="MYS" target="KOR">
      <data key="d0">83647700</data>
    </edge>
    <edge source="MYS" target="LBN">
      <data key="d0">855963</data>
    </edge>
    <edge source="MYS" target="LVA">
      <data key="d0">2613989</data>
    </edge>
    <edge source="MYS" target="LTU">
      <data key="d0">648050</data>
    </edge>
    <edge source="MYS" target="MDG">
      <data key="d0">285166</data>
    </edge>
    <edge source="MYS" target="MWI">
      <data key="d0">56508</data>
    </edge>
    <edge source="MYS" target="MUS">
      <data key="d0">992288</data>
    </edge>
    <edge source="MYS" target="MEX">
      <data key="d0">5852754</data>
    </edge>
    <edge source="MYS" target="MAR">
      <data key="d0">90048</data>
    </edge>
    <edge source="MYS" target="MOZ">
      <data key="d0">1440722</data>
    </edge>
    <edge source="MYS" target="OMN">
      <data key="d0">800019</data>
    </edge>
    <edge source="MYS" target="NAM">
      <data key="d0">70774</data>
    </edge>
    <edge source="MYS" target="NLD">
      <data key="d0">272671056</data>
    </edge>
    <edge source="MYS" target="NZL">
      <data key="d0">5609034</data>
    </edge>
    <edge source="MYS" target="NIC">
      <data key="d0">15905</data>
    </edge>
    <edge source="MYS" target="NOR">
      <data key="d0">79234</data>
    </edge>
    <edge source="MYS" target="PAK">
      <data key="d0">14335985</data>
    </edge>
    <edge source="MYS" target="PAN">
      <data key="d0">796476</data>
    </edge>
    <edge source="MYS" target="PRY">
      <data key="d0">49498</data>
    </edge>
    <edge source="MYS" target="PER">
      <data key="d0">752266</data>
    </edge>
    <edge source="MYS" target="PHL">
      <data key="d0">36293891</data>
    </edge>
    <edge source="MYS" target="POL">
      <data key="d0">3472060</data>
    </edge>
    <edge source="MYS" target="PRT">
      <data key="d0">298118</data>
    </edge>
    <edge source="MYS" target="ROU">
      <data key="d0">86642</data>
    </edge>
    <edge source="MYS" target="RUS">
      <data key="d0">8935397</data>
    </edge>
    <edge source="MYS" target="SAU">
      <data key="d0">3909940</data>
    </edge>
    <edge source="MYS" target="SEN">
      <data key="d0">48235</data>
    </edge>
    <edge source="MYS" target="SRB">
      <data key="d0">52840</data>
    </edge>
    <edge source="MYS" target="IND">
      <data key="d0">70087530</data>
    </edge>
    <edge source="MYS" target="SGP">
      <data key="d0">136911317</data>
    </edge>
    <edge source="MYS" target="SVK">
      <data key="d0">220710</data>
    </edge>
    <edge source="MYS" target="VNM">
      <data key="d0">39890664</data>
    </edge>
    <edge source="MYS" target="SVN">
      <data key="d0">45351</data>
    </edge>
    <edge source="MYS" target="ZAF">
      <data key="d0">14316238</data>
    </edge>
    <edge source="MYS" target="ZWE">
      <data key="d0">30871</data>
    </edge>
    <edge source="MYS" target="ESP">
      <data key="d0">3228680</data>
    </edge>
    <edge source="MYS" target="SWE">
      <data key="d0">1494518</data>
    </edge>
    <edge source="MYS" target="CHE">
      <data key="d0">561311</data>
    </edge>
    <edge source="MYS" target="THA">
      <data key="d0">173453099</data>
    </edge>
    <edge source="MYS" target="ARE">
      <data key="d0">11267122</data>
    </edge>
    <edge source="MYS" target="TUN">
      <data key="d0">707587</data>
    </edge>
    <edge source="MYS" target="TUR">
      <data key="d0">10356923</data>
    </edge>
    <edge source="MYS" target="UGA">
      <data key="d0">287055</data>
    </edge>
    <edge source="MYS" target="UKR">
      <data key="d0">1293693</data>
    </edge>
    <edge source="MYS" target="EGY">
      <data key="d0">3189625</data>
    </edge>
    <edge source="MYS" target="GBR">
      <data key="d0">7690835</data>
    </edge>
    <edge source="MYS" target="TZA">
      <data key="d0">813904</data>
    </edge>
    <edge source="MYS" target="USA">
      <data key="d0">112152933</data>
    </edge>
    <edge source="MYS" target="URY">
      <data key="d0">1624086</data>
    </edge>
    <edge source="MUS" target="AUT">
      <data key="d0">34425</data>
    </edge>
    <edge source="MUS" target="FRA">
      <data key="d0">324474</data>
    </edge>
    <edge source="MUS" target="GHA">
      <data key="d0">14099</data>
    </edge>
    <edge source="MUS" target="HKG">
      <data key="d0">24700</data>
    </edge>
    <edge source="MUS" target="CIV">
      <data key="d0">19115</data>
    </edge>
    <edge source="MUS" target="JPN">
      <data key="d0">70857</data>
    </edge>
    <edge source="MUS" target="MDG">
      <data key="d0">650937</data>
    </edge>
    <edge source="MUS" target="MYS">
      <data key="d0">99566</data>
    </edge>
    <edge source="MUS" target="PHL">
      <data key="d0">24700</data>
    </edge>
    <edge source="MUS" target="IND">
      <data key="d0">12124</data>
    </edge>
    <edge source="MUS" target="SGP">
      <data key="d0">135941</data>
    </edge>
    <edge source="MUS" target="ZAF">
      <data key="d0">299506</data>
    </edge>
    <edge source="MEX" target="DZA">
      <data key="d0">59017</data>
    </edge>
    <edge source="MEX" target="ARG">
      <data key="d0">26871394</data>
    </edge>
    <edge source="MEX" target="AUS">
      <data key="d0">3605523</data>
    </edge>
    <edge source="MEX" target="AUT">
      <data key="d0">41738</data>
    </edge>
    <edge source="MEX" target="BEL">
      <data key="d0">4655944</data>
    </edge>
    <edge source="MEX" target="BOL">
      <data key="d0">2225881</data>
    </edge>
    <edge source="MEX" target="BRA">
      <data key="d0">59282175</data>
    </edge>
    <edge source="MEX" target="CAN">
      <data key="d0">27923735</data>
    </edge>
    <edge source="MEX" target="LKA">
      <data key="d0">41233</data>
    </edge>
    <edge source="MEX" target="CHL">
      <data key="d0">19844611</data>
    </edge>
    <edge source="MEX" target="CHN">
      <data key="d0">11261077</data>
    </edge>
    <edge source="MEX" target="COL">
      <data key="d0">45634688</data>
    </edge>
    <edge source="MEX" target="CRI">
      <data key="d0">32028643</data>
    </edge>
    <edge source="MEX" target="CZE">
      <data key="d0">165895</data>
    </edge>
    <edge source="MEX" target="DNK">
      <data key="d0">1104711</data>
    </edge>
    <edge source="MEX" target="ECU">
      <data key="d0">12976502</data>
    </edge>
    <edge source="MEX" target="SLV">
      <data key="d0">18210295</data>
    </edge>
    <edge source="MEX" target="FRA">
      <data key="d0">14166431</data>
    </edge>
    <edge source="MEX" target="DEU">
      <data key="d0">3848320</data>
    </edge>
    <edge source="MEX" target="GRC">
      <data key="d0">103264</data>
    </edge>
    <edge source="MEX" target="GTM">
      <data key="d0">57140242</data>
    </edge>
    <edge source="MEX" target="HND">
      <data key="d0">16144634</data>
    </edge>
    <edge source="MEX" target="HKG">
      <data key="d0">541392</data>
    </edge>
    <edge source="MEX" target="IDN">
      <data key="d0">844096</data>
    </edge>
    <edge source="MEX" target="IRL">
      <data key="d0">352411</data>
    </edge>
    <edge source="MEX" target="ISR">
      <data key="d0">551530</data>
    </edge>
    <edge source="MEX" target="ITA">
      <data key="d0">12542997</data>
    </edge>
    <edge source="MEX" target="JAM">
      <data key="d0">1242855</data>
    </edge>
    <edge source="MEX" target="JPN">
      <data key="d0">21960330</data>
    </edge>
    <edge source="MEX" target="KOR">
      <data key="d0">2392377</data>
    </edge>
    <edge source="MEX" target="LBN">
      <data key="d0">109125</data>
    </edge>
    <edge source="MEX" target="MYS">
      <data key="d0">1462766</data>
    </edge>
    <edge source="MEX" target="MAR">
      <data key="d0">267259</data>
    </edge>
    <edge source="MEX" target="OMN">
      <data key="d0">110409</data>
    </edge>
    <edge source="MEX" target="NLD">
      <data key="d0">5804369</data>
    </edge>
    <edge source="MEX" target="NZL">
      <data key="d0">352920</data>
    </edge>
    <edge source="MEX" target="NIC">
      <data key="d0">5891832</data>
    </edge>
    <edge source="MEX" target="NOR">
      <data key="d0">28302</data>
    </edge>
    <edge source="MEX" target="PAK">
      <data key="d0">321371</data>
    </edge>
    <edge source="MEX" target="PAN">
      <data key="d0">21422531</data>
    </edge>
    <edge source="MEX" target="PRY">
      <data key="d0">228434</data>
    </edge>
    <edge source="MEX" target="PER">
      <data key="d0">27100162</data>
    </edge>
    <edge source="MEX" target="PHL">
      <data key="d0">1040314</data>
    </edge>
    <edge source="MEX" target="POL">
      <data key="d0">114418</data>
    </edge>
    <edge source="MEX" target="PRT">
      <data key="d0">667133</data>
    </edge>
    <edge source="MEX" target="RUS">
      <data key="d0">2359764</data>
    </edge>
    <edge source="MEX" target="SAU">
      <data key="d0">1723202</data>
    </edge>
    <edge source="MEX" target="IND">
      <data key="d0">2212650</data>
    </edge>
    <edge source="MEX" target="SGP">
      <data key="d0">13396908</data>
    </edge>
    <edge source="MEX" target="VNM">
      <data key="d0">1214584</data>
    </edge>
    <edge source="MEX" target="ZAF">
      <data key="d0">1272254</data>
    </edge>
    <edge source="MEX" target="ESP">
      <data key="d0">7958243</data>
    </edge>
    <edge source="MEX" target="SWE">
      <data key="d0">134834</data>
    </edge>
    <edge source="MEX" target="CHE">
      <data key="d0">207094</data>
    </edge>
    <edge source="MEX" target="THA">
      <data key="d0">1160100</data>
    </edge>
    <edge source="MEX" target="ARE">
      <data key="d0">785739</data>
    </edge>
    <edge source="MEX" target="TUR">
      <data key="d0">3220580</data>
    </edge>
    <edge source="MEX" target="UKR">
      <data key="d0">141093</data>
    </edge>
    <edge source="MEX" target="EGY">
      <data key="d0">1697501</data>
    </edge>
    <edge source="MEX" target="GBR">
      <data key="d0">5369764</data>
    </edge>
    <edge source="MEX" target="TZA">
      <data key="d0">436219</data>
    </edge>
    <edge source="MEX" target="USA">
      <data key="d0">665734257</data>
    </edge>
    <edge source="MEX" target="URY">
      <data key="d0">679311</data>
    </edge>
    <edge source="MAR" target="DZA">
      <data key="d0">284668</data>
    </edge>
    <edge source="MAR" target="AUT">
      <data key="d0">36709</data>
    </edge>
    <edge source="MAR" target="BEL">
      <data key="d0">40746</data>
    </edge>
    <edge source="MAR" target="CMR">
      <data key="d0">379777</data>
    </edge>
    <edge source="MAR" target="CHN">
      <data key="d0">52884</data>
    </edge>
    <edge source="MAR" target="CZE">
      <data key="d0">172757</data>
    </edge>
    <edge source="MAR" target="FRA">
      <data key="d0">884650</data>
    </edge>
    <edge source="MAR" target="GMB">
      <data key="d0">11048</data>
    </edge>
    <edge source="MAR" target="DEU">
      <data key="d0">1291812</data>
    </edge>
    <edge source="MAR" target="HKG">
      <data key="d0">62364</data>
    </edge>
    <edge source="MAR" target="IDN">
      <data key="d0">10110</data>
    </edge>
    <edge source="MAR" target="ITA">
      <data key="d0">548679</data>
    </edge>
    <edge source="MAR" target="CIV">
      <data key="d0">68776</data>
    </edge>
    <edge source="MAR" target="LBN">
      <data key="d0">10029</data>
    </edge>
    <edge source="MAR" target="MRT">
      <data key="d0">3398249</data>
    </edge>
    <edge source="MAR" target="NLD">
      <data key="d0">60820</data>
    </edge>
    <edge source="MAR" target="NER">
      <data key="d0">247645</data>
    </edge>
    <edge source="MAR" target="PRT">
      <data key="d0">18045</data>
    </edge>
    <edge source="MAR" target="RUS">
      <data key="d0">78790</data>
    </edge>
    <edge source="MAR" target="SEN">
      <data key="d0">425879</data>
    </edge>
    <edge source="MAR" target="ESP">
      <data key="d0">278413</data>
    </edge>
    <edge source="MAR" target="CHE">
      <data key="d0">480687</data>
    </edge>
    <edge source="MAR" target="TUN">
      <data key="d0">52490</data>
    </edge>
    <edge source="MAR" target="EGY">
      <data key="d0">69021</data>
    </edge>
    <edge source="MAR" target="USA">
      <data key="d0">104122</data>
    </edge>
    <edge source="MAR" target="BFA">
      <data key="d0">90840</data>
    </edge>
    <edge source="NZL" target="DZA">
      <data key="d0">889970</data>
    </edge>
    <edge source="NZL" target="ARG">
      <data key="d0">391605</data>
    </edge>
    <edge source="NZL" target="AUS">
      <data key="d0">159804515</data>
    </edge>
    <edge source="NZL" target="AUT">
      <data key="d0">65658</data>
    </edge>
    <edge source="NZL" target="BEL">
      <data key="d0">3267652</data>
    </edge>
    <edge source="NZL" target="BRA">
      <data key="d0">23084439</data>
    </edge>
    <edge source="NZL" target="CAN">
      <data key="d0">8594980</data>
    </edge>
    <edge source="NZL" target="LKA">
      <data key="d0">1011182</data>
    </edge>
    <edge source="NZL" target="CHL">
      <data key="d0">586606</data>
    </edge>
    <edge source="NZL" target="CHN">
      <data key="d0">128035624</data>
    </edge>
    <edge source="NZL" target="COL">
      <data key="d0">497439</data>
    </edge>
    <edge source="NZL" target="CRI">
      <data key="d0">103363</data>
    </edge>
    <edge source="NZL" target="CZE">
      <data key="d0">12094</data>
    </edge>
    <edge source="NZL" target="DNK">
      <data key="d0">139458</data>
    </edge>
    <edge source="NZL" target="ECU">
      <data key="d0">28709</data>
    </edge>
    <edge source="NZL" target="SLV">
      <data key="d0">712172</data>
    </edge>
    <edge source="NZL" target="FRA">
      <data key="d0">1605898</data>
    </edge>
    <edge source="NZL" target="DEU">
      <data key="d0">100954078</data>
    </edge>
    <edge source="NZL" target="GHA">
      <data key="d0">63684</data>
    </edge>
    <edge source="NZL" target="HKG">
      <data key="d0">881683</data>
    </edge>
    <edge source="NZL" target="IDN">
      <data key="d0">32845179</data>
    </edge>
    <edge source="NZL" target="IRL">
      <data key="d0">3902868</data>
    </edge>
    <edge source="NZL" target="ITA">
      <data key="d0">5838247</data>
    </edge>
    <edge source="NZL" target="JAM">
      <data key="d0">809268</data>
    </edge>
    <edge source="NZL" target="JPN">
      <data key="d0">149044681</data>
    </edge>
    <edge source="NZL" target="JOR">
      <data key="d0">13052</data>
    </edge>
    <edge source="NZL" target="KOR">
      <data key="d0">31376955</data>
    </edge>
    <edge source="NZL" target="MYS">
      <data key="d0">16443872</data>
    </edge>
    <edge source="NZL" target="MEX">
      <data key="d0">50401100</data>
    </edge>
    <edge source="NZL" target="OMN">
      <data key="d0">33781</data>
    </edge>
    <edge source="NZL" target="NLD">
      <data key="d0">4658791</data>
    </edge>
    <edge source="NZL" target="NOR">
      <data key="d0">165761</data>
    </edge>
    <edge source="NZL" target="PAN">
      <data key="d0">134054</data>
    </edge>
    <edge source="NZL" target="PER">
      <data key="d0">264893</data>
    </edge>
    <edge source="NZL" target="PHL">
      <data key="d0">10257807</data>
    </edge>
    <edge source="NZL" target="POL">
      <data key="d0">2335750</data>
    </edge>
    <edge source="NZL" target="SAU">
      <data key="d0">5986213</data>
    </edge>
    <edge source="NZL" target="IND">
      <data key="d0">2284720</data>
    </edge>
    <edge source="NZL" target="SGP">
      <data key="d0">28247473</data>
    </edge>
    <edge source="NZL" target="VNM">
      <data key="d0">839885</data>
    </edge>
    <edge source="NZL" target="ZAF">
      <data key="d0">4972571</data>
    </edge>
    <edge source="NZL" target="ESP">
      <data key="d0">41548</data>
    </edge>
    <edge source="NZL" target="SWE">
      <data key="d0">730831</data>
    </edge>
    <edge source="NZL" target="CHE">
      <data key="d0">630313</data>
    </edge>
    <edge source="NZL" target="THA">
      <data key="d0">3621280</data>
    </edge>
    <edge source="NZL" target="ARE">
      <data key="d0">359688</data>
    </edge>
    <edge source="NZL" target="TUN">
      <data key="d0">573017</data>
    </edge>
    <edge source="NZL" target="EGY">
      <data key="d0">5059898</data>
    </edge>
    <edge source="NZL" target="GBR">
      <data key="d0">3422037</data>
    </edge>
    <edge source="NZL" target="TZA">
      <data key="d0">42900</data>
    </edge>
    <edge source="NZL" target="USA">
      <data key="d0">339882277</data>
    </edge>
    <edge source="NZL" target="URY">
      <data key="d0">746521</data>
    </edge>
    <edge source="NIC" target="CRI">
      <data key="d0">601474</data>
    </edge>
    <edge source="NIC" target="SLV">
      <data key="d0">50976</data>
    </edge>
    <edge source="NIC" target="GTM">
      <data key="d0">82980</data>
    </edge>
    <edge source="NIC" target="HND">
      <data key="d0">77123</data>
    </edge>
    <edge source="NIC" target="USA">
      <data key="d0">510359</data>
    </edge>
    <edge source="NOR" target="ALB">
      <data key="d0">18655</data>
    </edge>
    <edge source="NOR" target="DZA">
      <data key="d0">80194</data>
    </edge>
    <edge source="NOR" target="AZE">
      <data key="d0">178955</data>
    </edge>
    <edge source="NOR" target="ARG">
      <data key="d0">37336</data>
    </edge>
    <edge source="NOR" target="AUS">
      <data key="d0">1094806</data>
    </edge>
    <edge source="NOR" target="AUT">
      <data key="d0">4089683</data>
    </edge>
    <edge source="NOR" target="BEL">
      <data key="d0">31235754</data>
    </edge>
    <edge source="NOR" target="BRA">
      <data key="d0">3034191</data>
    </edge>
    <edge source="NOR" target="BGR">
      <data key="d0">266107</data>
    </edge>
    <edge source="NOR" target="BLR">
      <data key="d0">40181</data>
    </edge>
    <edge source="NOR" target="CAN">
      <data key="d0">5610035</data>
    </edge>
    <edge source="NOR" target="LKA">
      <data key="d0">248182</data>
    </edge>
    <edge source="NOR" target="CHL">
      <data key="d0">683266</data>
    </edge>
    <edge source="NOR" target="CHN">
      <data key="d0">25077094</data>
    </edge>
    <edge source="NOR" target="COL">
      <data key="d0">216084</data>
    </edge>
    <edge source="NOR" target="CRI">
      <data key="d0">12601</data>
    </edge>
    <edge source="NOR" target="HRV">
      <data key="d0">342238</data>
    </edge>
    <edge source="NOR" target="CZE">
      <data key="d0">643752</data>
    </edge>
    <edge source="NOR" target="DNK">
      <data key="d0">13224190</data>
    </edge>
    <edge source="NOR" target="ECU">
      <data key="d0">83940</data>
    </edge>
    <edge source="NOR" target="EST">
      <data key="d0">728467</data>
    </edge>
    <edge source="NOR" target="FIN">
      <data key="d0">96922680</data>
    </edge>
    <edge source="NOR" target="FRA">
      <data key="d0">13058149</data>
    </edge>
    <edge source="NOR" target="GEO">
      <data key="d0">125912</data>
    </edge>
    <edge source="NOR" target="DEU">
      <data key="d0">125552118</data>
    </edge>
    <edge source="NOR" target="GHA">
      <data key="d0">41956</data>
    </edge>
    <edge source="NOR" target="GRC">
      <data key="d0">6535578</data>
    </edge>
    <edge source="NOR" target="GTM">
      <data key="d0">23744</data>
    </edge>
    <edge source="NOR" target="HND">
      <data key="d0">311634</data>
    </edge>
    <edge source="NOR" target="HKG">
      <data key="d0">6526704</data>
    </edge>
    <edge source="NOR" target="HUN">
      <data key="d0">251201</data>
    </edge>
    <edge source="NOR" target="IDN">
      <data key="d0">9322596</data>
    </edge>
    <edge source="NOR" target="IRL">
      <data key="d0">3433165</data>
    </edge>
    <edge source="NOR" target="ISR">
      <data key="d0">60578</data>
    </edge>
    <edge source="NOR" target="ITA">
      <data key="d0">26650239</data>
    </edge>
    <edge source="NOR" target="CIV">
      <data key="d0">55462</data>
    </edge>
    <edge source="NOR" target="JAM">
      <data key="d0">19955</data>
    </edge>
    <edge source="NOR" target="JPN">
      <data key="d0">23340410</data>
    </edge>
    <edge source="NOR" target="KAZ">
      <data key="d0">137433</data>
    </edge>
    <edge source="NOR" target="JOR">
      <data key="d0">211323</data>
    </edge>
    <edge source="NOR" target="KOR">
      <data key="d0">19914463</data>
    </edge>
    <edge source="NOR" target="LBN">
      <data key="d0">387218</data>
    </edge>
    <edge source="NOR" target="LVA">
      <data key="d0">928716</data>
    </edge>
    <edge source="NOR" target="LTU">
      <data key="d0">1038197</data>
    </edge>
    <edge source="NOR" target="MYS">
      <data key="d0">660786</data>
    </edge>
    <edge source="NOR" target="MEX">
      <data key="d0">975704</data>
    </edge>
    <edge source="NOR" target="MAR">
      <data key="d0">492827</data>
    </edge>
    <edge source="NOR" target="OMN">
      <data key="d0">449580</data>
    </edge>
    <edge source="NOR" target="NLD">
      <data key="d0">127517356</data>
    </edge>
    <edge source="NOR" target="PAK">
      <data key="d0">103701</data>
    </edge>
    <edge source="NOR" target="PAN">
      <data key="d0">237685</data>
    </edge>
    <edge source="NOR" target="PER">
      <data key="d0">40173</data>
    </edge>
    <edge source="NOR" target="PHL">
      <data key="d0">63463084</data>
    </edge>
    <edge source="NOR" target="POL">
      <data key="d0">6617089</data>
    </edge>
    <edge source="NOR" target="PRT">
      <data key="d0">86810</data>
    </edge>
    <edge source="NOR" target="ROU">
      <data key="d0">3565465</data>
    </edge>
    <edge source="NOR" target="RUS">
      <data key="d0">2327884</data>
    </edge>
    <edge source="NOR" target="SAU">
      <data key="d0">1259841</data>
    </edge>
    <edge source="NOR" target="SRB">
      <data key="d0">1150988</data>
    </edge>
    <edge source="NOR" target="IND">
      <data key="d0">4391375</data>
    </edge>
    <edge source="NOR" target="SGP">
      <data key="d0">23911368</data>
    </edge>
    <edge source="NOR" target="SVK">
      <data key="d0">310718</data>
    </edge>
    <edge source="NOR" target="VNM">
      <data key="d0">495355</data>
    </edge>
    <edge source="NOR" target="SVN">
      <data key="d0">385048</data>
    </edge>
    <edge source="NOR" target="ZAF">
      <data key="d0">1113988</data>
    </edge>
    <edge source="NOR" target="ZWE">
      <data key="d0">30482</data>
    </edge>
    <edge source="NOR" target="ESP">
      <data key="d0">5151038</data>
    </edge>
    <edge source="NOR" target="SWE">
      <data key="d0">80402614</data>
    </edge>
    <edge source="NOR" target="CHE">
      <data key="d0">12300510</data>
    </edge>
    <edge source="NOR" target="THA">
      <data key="d0">217415</data>
    </edge>
    <edge source="NOR" target="ARE">
      <data key="d0">3773839</data>
    </edge>
    <edge source="NOR" target="TUN">
      <data key="d0">274071</data>
    </edge>
    <edge source="NOR" target="TUR">
      <data key="d0">2046028</data>
    </edge>
    <edge source="NOR" target="MKD">
      <data key="d0">1609541</data>
    </edge>
    <edge source="NOR" target="EGY">
      <data key="d0">601579</data>
    </edge>
    <edge source="NOR" target="GBR">
      <data key="d0">30405724</data>
    </edge>
    <edge source="NOR" target="TZA">
      <data key="d0">303350</data>
    </edge>
    <edge source="NOR" target="USA">
      <data key="d0">88230689</data>
    </edge>
    <edge source="NOR" target="URY">
      <data key="d0">455592</data>
    </edge>
    <edge source="PAK" target="DZA">
      <data key="d0">37266</data>
    </edge>
    <edge source="PAK" target="AUS">
      <data key="d0">64275</data>
    </edge>
    <edge source="PAK" target="BEL">
      <data key="d0">384123</data>
    </edge>
    <edge source="PAK" target="BRA">
      <data key="d0">175203</data>
    </edge>
    <edge source="PAK" target="KHM">
      <data key="d0">168254</data>
    </edge>
    <edge source="PAK" target="CMR">
      <data key="d0">87123</data>
    </edge>
    <edge source="PAK" target="CAN">
      <data key="d0">17994</data>
    </edge>
    <edge source="PAK" target="LKA">
      <data key="d0">262507</data>
    </edge>
    <edge source="PAK" target="CHN">
      <data key="d0">213670</data>
    </edge>
    <edge source="PAK" target="COL">
      <data key="d0">75318</data>
    </edge>
    <edge source="PAK" target="BEN">
      <data key="d0">98253</data>
    </edge>
    <edge source="PAK" target="DNK">
      <data key="d0">244812</data>
    </edge>
    <edge source="PAK" target="ETH">
      <data key="d0">13541</data>
    </edge>
    <edge source="PAK" target="FIN">
      <data key="d0">22897</data>
    </edge>
    <edge source="PAK" target="FRA">
      <data key="d0">41081</data>
    </edge>
    <edge source="PAK" target="DEU">
      <data key="d0">1265591</data>
    </edge>
    <edge source="PAK" target="GHA">
      <data key="d0">36702</data>
    </edge>
    <edge source="PAK" target="HKG">
      <data key="d0">151734</data>
    </edge>
    <edge source="PAK" target="IDN">
      <data key="d0">121071</data>
    </edge>
    <edge source="PAK" target="ITA">
      <data key="d0">30878</data>
    </edge>
    <edge source="PAK" target="JPN">
      <data key="d0">12271</data>
    </edge>
    <edge source="PAK" target="JOR">
      <data key="d0">14604</data>
    </edge>
    <edge source="PAK" target="MDG">
      <data key="d0">176281</data>
    </edge>
    <edge source="PAK" target="MYS">
      <data key="d0">2583220</data>
    </edge>
    <edge source="PAK" target="MRT">
      <data key="d0">92913</data>
    </edge>
    <edge source="PAK" target="MEX">
      <data key="d0">183081</data>
    </edge>
    <edge source="PAK" target="MOZ">
      <data key="d0">426466</data>
    </edge>
    <edge source="PAK" target="OMN">
      <data key="d0">511896</data>
    </edge>
    <edge source="PAK" target="NLD">
      <data key="d0">25947</data>
    </edge>
    <edge source="PAK" target="NER">
      <data key="d0">91576</data>
    </edge>
    <edge source="PAK" target="NOR">
      <data key="d0">29198</data>
    </edge>
    <edge source="PAK" target="PAN">
      <data key="d0">84504</data>
    </edge>
    <edge source="PAK" target="PER">
      <data key="d0">71348</data>
    </edge>
    <edge source="PAK" target="PHL">
      <data key="d0">14444</data>
    </edge>
    <edge source="PAK" target="SAU">
      <data key="d0">512718</data>
    </edge>
    <edge source="PAK" target="SEN">
      <data key="d0">269343</data>
    </edge>
    <edge source="PAK" target="IND">
      <data key="d0">298391</data>
    </edge>
    <edge source="PAK" target="SGP">
      <data key="d0">859003</data>
    </edge>
    <edge source="PAK" target="SVN">
      <data key="d0">14498</data>
    </edge>
    <edge source="PAK" target="ZAF">
      <data key="d0">478919</data>
    </edge>
    <edge source="PAK" target="ESP">
      <data key="d0">32333</data>
    </edge>
    <edge source="PAK" target="THA">
      <data key="d0">168027</data>
    </edge>
    <edge source="PAK" target="ARE">
      <data key="d0">1474062</data>
    </edge>
    <edge source="PAK" target="TUR">
      <data key="d0">965323</data>
    </edge>
    <edge source="PAK" target="GBR">
      <data key="d0">76751</data>
    </edge>
    <edge source="PAK" target="TZA">
      <data key="d0">516393</data>
    </edge>
    <edge source="PAK" target="USA">
      <data key="d0">58647</data>
    </edge>
    <edge source="PAN" target="ARG">
      <data key="d0">223145</data>
    </edge>
    <edge source="PAN" target="AUS">
      <data key="d0">240000</data>
    </edge>
    <edge source="PAN" target="BOL">
      <data key="d0">38496</data>
    </edge>
    <edge source="PAN" target="BRA">
      <data key="d0">4380182</data>
    </edge>
    <edge source="PAN" target="CHL">
      <data key="d0">226947</data>
    </edge>
    <edge source="PAN" target="COL">
      <data key="d0">15426345</data>
    </edge>
    <edge source="PAN" target="CRI">
      <data key="d0">15335581</data>
    </edge>
    <edge source="PAN" target="ECU">
      <data key="d0">3865732</data>
    </edge>
    <edge source="PAN" target="SLV">
      <data key="d0">2468467</data>
    </edge>
    <edge source="PAN" target="GTM">
      <data key="d0">7692387</data>
    </edge>
    <edge source="PAN" target="HND">
      <data key="d0">7879073</data>
    </edge>
    <edge source="PAN" target="JAM">
      <data key="d0">318223</data>
    </edge>
    <edge source="PAN" target="MEX">
      <data key="d0">17264181</data>
    </edge>
    <edge source="PAN" target="NLD">
      <data key="d0">87679</data>
    </edge>
    <edge source="PAN" target="NIC">
      <data key="d0">9396228</data>
    </edge>
    <edge source="PAN" target="PRY">
      <data key="d0">25061</data>
    </edge>
    <edge source="PAN" target="PER">
      <data key="d0">563278</data>
    </edge>
    <edge source="PAN" target="USA">
      <data key="d0">6681992</data>
    </edge>
    <edge source="PAN" target="URY">
      <data key="d0">158075</data>
    </edge>
    <edge source="PRY" target="ARG">
      <data key="d0">1893889</data>
    </edge>
    <edge source="PRY" target="BOL">
      <data key="d0">16684557</data>
    </edge>
    <edge source="PRY" target="BRA">
      <data key="d0">14797220</data>
    </edge>
    <edge source="PRY" target="CHL">
      <data key="d0">4934340</data>
    </edge>
    <edge source="PRY" target="CHN">
      <data key="d0">34366</data>
    </edge>
    <edge source="PRY" target="COL">
      <data key="d0">1368938</data>
    </edge>
    <edge source="PRY" target="CRI">
      <data key="d0">14055</data>
    </edge>
    <edge source="PRY" target="ECU">
      <data key="d0">153685</data>
    </edge>
    <edge source="PRY" target="GHA">
      <data key="d0">78544</data>
    </edge>
    <edge source="PRY" target="MEX">
      <data key="d0">177328</data>
    </edge>
    <edge source="PRY" target="PAN">
      <data key="d0">116970</data>
    </edge>
    <edge source="PRY" target="PER">
      <data key="d0">143855</data>
    </edge>
    <edge source="PRY" target="ESP">
      <data key="d0">125366</data>
    </edge>
    <edge source="PRY" target="TGO">
      <data key="d0">39272</data>
    </edge>
    <edge source="PRY" target="USA">
      <data key="d0">1123317</data>
    </edge>
    <edge source="PRY" target="URY">
      <data key="d0">3048567</data>
    </edge>
    <edge source="PER" target="DZA">
      <data key="d0">68500</data>
    </edge>
    <edge source="PER" target="ARG">
      <data key="d0">4143985</data>
    </edge>
    <edge source="PER" target="AUS">
      <data key="d0">833839</data>
    </edge>
    <edge source="PER" target="BOL">
      <data key="d0">13299080</data>
    </edge>
    <edge source="PER" target="BRA">
      <data key="d0">2871783</data>
    </edge>
    <edge source="PER" target="CAN">
      <data key="d0">25781</data>
    </edge>
    <edge source="PER" target="LKA">
      <data key="d0">95734</data>
    </edge>
    <edge source="PER" target="CHL">
      <data key="d0">11082816</data>
    </edge>
    <edge source="PER" target="CHN">
      <data key="d0">81979</data>
    </edge>
    <edge source="PER" target="COL">
      <data key="d0">4658539</data>
    </edge>
    <edge source="PER" target="CRI">
      <data key="d0">1747834</data>
    </edge>
    <edge source="PER" target="ECU">
      <data key="d0">16625090</data>
    </edge>
    <edge source="PER" target="SLV">
      <data key="d0">266963</data>
    </edge>
    <edge source="PER" target="FRA">
      <data key="d0">162080</data>
    </edge>
    <edge source="PER" target="GRC">
      <data key="d0">1247246</data>
    </edge>
    <edge source="PER" target="GTM">
      <data key="d0">250946</data>
    </edge>
    <edge source="PER" target="HND">
      <data key="d0">1118246</data>
    </edge>
    <edge source="PER" target="HUN">
      <data key="d0">263443</data>
    </edge>
    <edge source="PER" target="ITA">
      <data key="d0">193368</data>
    </edge>
    <edge source="PER" target="JPN">
      <data key="d0">773118</data>
    </edge>
    <edge source="PER" target="JOR">
      <data key="d0">146182</data>
    </edge>
    <edge source="PER" target="LBN">
      <data key="d0">661235</data>
    </edge>
    <edge source="PER" target="MYS">
      <data key="d0">184119</data>
    </edge>
    <edge source="PER" target="MEX">
      <data key="d0">3441576</data>
    </edge>
    <edge source="PER" target="NLD">
      <data key="d0">272542</data>
    </edge>
    <edge source="PER" target="NZL">
      <data key="d0">15200</data>
    </edge>
    <edge source="PER" target="NIC">
      <data key="d0">156776</data>
    </edge>
    <edge source="PER" target="PAN">
      <data key="d0">1216326</data>
    </edge>
    <edge source="PER" target="PRY">
      <data key="d0">122257</data>
    </edge>
    <edge source="PER" target="PRT">
      <data key="d0">1013190</data>
    </edge>
    <edge source="PER" target="VNM">
      <data key="d0">132521</data>
    </edge>
    <edge source="PER" target="ESP">
      <data key="d0">216657</data>
    </edge>
    <edge source="PER" target="THA">
      <data key="d0">1236723</data>
    </edge>
    <edge source="PER" target="ARE">
      <data key="d0">527562</data>
    </edge>
    <edge source="PER" target="TUR">
      <data key="d0">1439289</data>
    </edge>
    <edge source="PER" target="EGY">
      <data key="d0">1059843</data>
    </edge>
    <edge source="PER" target="GBR">
      <data key="d0">172028</data>
    </edge>
    <edge source="PER" target="TZA">
      <data key="d0">104150</data>
    </edge>
    <edge source="PER" target="USA">
      <data key="d0">1788664</data>
    </edge>
    <edge source="PER" target="URY">
      <data key="d0">643565</data>
    </edge>
    <edge source="PHL" target="DZA">
      <data key="d0">32942</data>
    </edge>
    <edge source="PHL" target="ARG">
      <data key="d0">85738</data>
    </edge>
    <edge source="PHL" target="AUS">
      <data key="d0">7723208</data>
    </edge>
    <edge source="PHL" target="BEL">
      <data key="d0">93857</data>
    </edge>
    <edge source="PHL" target="CAN">
      <data key="d0">3159511</data>
    </edge>
    <edge source="PHL" target="LKA">
      <data key="d0">369299</data>
    </edge>
    <edge source="PHL" target="CHL">
      <data key="d0">64260</data>
    </edge>
    <edge source="PHL" target="CHN">
      <data key="d0">8314530</data>
    </edge>
    <edge source="PHL" target="DNK">
      <data key="d0">208554</data>
    </edge>
    <edge source="PHL" target="ETH">
      <data key="d0">37600</data>
    </edge>
    <edge source="PHL" target="EST">
      <data key="d0">59220</data>
    </edge>
    <edge source="PHL" target="FIN">
      <data key="d0">283911</data>
    </edge>
    <edge source="PHL" target="FRA">
      <data key="d0">342396</data>
    </edge>
    <edge source="PHL" target="GEO">
      <data key="d0">36135</data>
    </edge>
    <edge source="PHL" target="DEU">
      <data key="d0">11086453</data>
    </edge>
    <edge source="PHL" target="GHA">
      <data key="d0">4981096</data>
    </edge>
    <edge source="PHL" target="GRC">
      <data key="d0">118090</data>
    </edge>
    <edge source="PHL" target="HKG">
      <data key="d0">673204</data>
    </edge>
    <edge source="PHL" target="IDN">
      <data key="d0">30999569</data>
    </edge>
    <edge source="PHL" target="ISR">
      <data key="d0">51856</data>
    </edge>
    <edge source="PHL" target="ITA">
      <data key="d0">1157740</data>
    </edge>
    <edge source="PHL" target="CIV">
      <data key="d0">697859</data>
    </edge>
    <edge source="PHL" target="JPN">
      <data key="d0">51219532</data>
    </edge>
    <edge source="PHL" target="KOR">
      <data key="d0">88763797</data>
    </edge>
    <edge source="PHL" target="MYS">
      <data key="d0">5760008</data>
    </edge>
    <edge source="PHL" target="MEX">
      <data key="d0">178727</data>
    </edge>
    <edge source="PHL" target="NLD">
      <data key="d0">666419</data>
    </edge>
    <edge source="PHL" target="PAK">
      <data key="d0">49157</data>
    </edge>
    <edge source="PHL" target="PRT">
      <data key="d0">140602</data>
    </edge>
    <edge source="PHL" target="ROU">
      <data key="d0">93647</data>
    </edge>
    <edge source="PHL" target="RUS">
      <data key="d0">729000</data>
    </edge>
    <edge source="PHL" target="SAU">
      <data key="d0">20411</data>
    </edge>
    <edge source="PHL" target="SEN">
      <data key="d0">290400</data>
    </edge>
    <edge source="PHL" target="IND">
      <data key="d0">1098222</data>
    </edge>
    <edge source="PHL" target="SGP">
      <data key="d0">8232720</data>
    </edge>
    <edge source="PHL" target="VNM">
      <data key="d0">5281144</data>
    </edge>
    <edge source="PHL" target="ZAF">
      <data key="d0">2846077</data>
    </edge>
    <edge source="PHL" target="ESP">
      <data key="d0">1175973</data>
    </edge>
    <edge source="PHL" target="SWE">
      <data key="d0">47075</data>
    </edge>
    <edge source="PHL" target="THA">
      <data key="d0">3575926</data>
    </edge>
    <edge source="PHL" target="ARE">
      <data key="d0">57311</data>
    </edge>
    <edge source="PHL" target="TUR">
      <data key="d0">219658</data>
    </edge>
    <edge source="PHL" target="UKR">
      <data key="d0">24600</data>
    </edge>
    <edge source="PHL" target="EGY">
      <data key="d0">31320</data>
    </edge>
    <edge source="PHL" target="GBR">
      <data key="d0">738968</data>
    </edge>
    <edge source="PHL" target="TZA">
      <data key="d0">68260</data>
    </edge>
    <edge source="PHL" target="USA">
      <data key="d0">5206489</data>
    </edge>
    <edge source="POL" target="ALB">
      <data key="d0">165716</data>
    </edge>
    <edge source="POL" target="DZA">
      <data key="d0">4269347</data>
    </edge>
    <edge source="POL" target="AZE">
      <data key="d0">905887</data>
    </edge>
    <edge source="POL" target="ARG">
      <data key="d0">787097</data>
    </edge>
    <edge source="POL" target="AUS">
      <data key="d0">5637927</data>
    </edge>
    <edge source="POL" target="AUT">
      <data key="d0">47401979</data>
    </edge>
    <edge source="POL" target="ARM">
      <data key="d0">194912</data>
    </edge>
    <edge source="POL" target="BEL">
      <data key="d0">20847281</data>
    </edge>
    <edge source="POL" target="BOL">
      <data key="d0">10992</data>
    </edge>
    <edge source="POL" target="BRA">
      <data key="d0">2966037</data>
    </edge>
    <edge source="POL" target="BGR">
      <data key="d0">13617381</data>
    </edge>
    <edge source="POL" target="BLR">
      <data key="d0">26045045</data>
    </edge>
    <edge source="POL" target="KHM">
      <data key="d0">64935</data>
    </edge>
    <edge source="POL" target="CMR">
      <data key="d0">193543</data>
    </edge>
    <edge source="POL" target="CAN">
      <data key="d0">2667145</data>
    </edge>
    <edge source="POL" target="LKA">
      <data key="d0">53135</data>
    </edge>
    <edge source="POL" target="CHL">
      <data key="d0">444357</data>
    </edge>
    <edge source="POL" target="CHN">
      <data key="d0">13581972</data>
    </edge>
    <edge source="POL" target="COL">
      <data key="d0">1854984</data>
    </edge>
    <edge source="POL" target="CRI">
      <data key="d0">452671</data>
    </edge>
    <edge source="POL" target="HRV">
      <data key="d0">2462737</data>
    </edge>
    <edge source="POL" target="CZE">
      <data key="d0">62604472</data>
    </edge>
    <edge source="POL" target="DNK">
      <data key="d0">3011923</data>
    </edge>
    <edge source="POL" target="ECU">
      <data key="d0">60840</data>
    </edge>
    <edge source="POL" target="EST">
      <data key="d0">14435970</data>
    </edge>
    <edge source="POL" target="FIN">
      <data key="d0">5187538</data>
    </edge>
    <edge source="POL" target="FRA">
      <data key="d0">37081143</data>
    </edge>
    <edge source="POL" target="GEO">
      <data key="d0">337635</data>
    </edge>
    <edge source="POL" target="DEU">
      <data key="d0">363852543</data>
    </edge>
    <edge source="POL" target="GHA">
      <data key="d0">3204641</data>
    </edge>
    <edge source="POL" target="GRC">
      <data key="d0">20452347</data>
    </edge>
    <edge source="POL" target="GTM">
      <data key="d0">268634</data>
    </edge>
    <edge source="POL" target="HKG">
      <data key="d0">2025418</data>
    </edge>
    <edge source="POL" target="HUN">
      <data key="d0">18691268</data>
    </edge>
    <edge source="POL" target="IDN">
      <data key="d0">2560840</data>
    </edge>
    <edge source="POL" target="IRL">
      <data key="d0">2442555</data>
    </edge>
    <edge source="POL" target="ISR">
      <data key="d0">7304687</data>
    </edge>
    <edge source="POL" target="ITA">
      <data key="d0">31138706</data>
    </edge>
    <edge source="POL" target="CIV">
      <data key="d0">120092</data>
    </edge>
    <edge source="POL" target="JPN">
      <data key="d0">57300248</data>
    </edge>
    <edge source="POL" target="KAZ">
      <data key="d0">5789721</data>
    </edge>
    <edge source="POL" target="JOR">
      <data key="d0">1331551</data>
    </edge>
    <edge source="POL" target="KOR">
      <data key="d0">8610425</data>
    </edge>
    <edge source="POL" target="KGZ">
      <data key="d0">279967</data>
    </edge>
    <edge source="POL" target="LBN">
      <data key="d0">675628</data>
    </edge>
    <edge source="POL" target="LVA">
      <data key="d0">42820408</data>
    </edge>
    <edge source="POL" target="LTU">
      <data key="d0">77786110</data>
    </edge>
    <edge source="POL" target="MDG">
      <data key="d0">237054</data>
    </edge>
    <edge source="POL" target="MYS">
      <data key="d0">3102801</data>
    </edge>
    <edge source="POL" target="MRT">
      <data key="d0">21202</data>
    </edge>
    <edge source="POL" target="MUS">
      <data key="d0">18036</data>
    </edge>
    <edge source="POL" target="MEX">
      <data key="d0">11155560</data>
    </edge>
    <edge source="POL" target="MDA">
      <data key="d0">1861138</data>
    </edge>
    <edge source="POL" target="MAR">
      <data key="d0">267042</data>
    </edge>
    <edge source="POL" target="OMN">
      <data key="d0">41308</data>
    </edge>
    <edge source="POL" target="NLD">
      <data key="d0">55194335</data>
    </edge>
    <edge source="POL" target="NZL">
      <data key="d0">187985</data>
    </edge>
    <edge source="POL" target="NOR">
      <data key="d0">11583446</data>
    </edge>
    <edge source="POL" target="PAK">
      <data key="d0">164093</data>
    </edge>
    <edge source="POL" target="PAN">
      <data key="d0">77775</data>
    </edge>
    <edge source="POL" target="PER">
      <data key="d0">1947136</data>
    </edge>
    <edge source="POL" target="PHL">
      <data key="d0">625460</data>
    </edge>
    <edge source="POL" target="PRT">
      <data key="d0">1698752</data>
    </edge>
    <edge source="POL" target="ROU">
      <data key="d0">19895167</data>
    </edge>
    <edge source="POL" target="RUS">
      <data key="d0">74856662</data>
    </edge>
    <edge source="POL" target="SAU">
      <data key="d0">495115</data>
    </edge>
    <edge source="POL" target="SRB">
      <data key="d0">1258403</data>
    </edge>
    <edge source="POL" target="IND">
      <data key="d0">2594663</data>
    </edge>
    <edge source="POL" target="SGP">
      <data key="d0">569770</data>
    </edge>
    <edge source="POL" target="SVK">
      <data key="d0">32275589</data>
    </edge>
    <edge source="POL" target="VNM">
      <data key="d0">4095731</data>
    </edge>
    <edge source="POL" target="SVN">
      <data key="d0">1662390</data>
    </edge>
    <edge source="POL" target="ZAF">
      <data key="d0">1754120</data>
    </edge>
    <edge source="POL" target="ESP">
      <data key="d0">13653047</data>
    </edge>
    <edge source="POL" target="SWE">
      <data key="d0">47033206</data>
    </edge>
    <edge source="POL" target="CHE">
      <data key="d0">11809792</data>
    </edge>
    <edge source="POL" target="THA">
      <data key="d0">24295185</data>
    </edge>
    <edge source="POL" target="ARE">
      <data key="d0">1144112</data>
    </edge>
    <edge source="POL" target="TUN">
      <data key="d0">75054</data>
    </edge>
    <edge source="POL" target="TUR">
      <data key="d0">13467985</data>
    </edge>
    <edge source="POL" target="UGA">
      <data key="d0">101908</data>
    </edge>
    <edge source="POL" target="UKR">
      <data key="d0">58336055</data>
    </edge>
    <edge source="POL" target="MKD">
      <data key="d0">285610</data>
    </edge>
    <edge source="POL" target="EGY">
      <data key="d0">656355</data>
    </edge>
    <edge source="POL" target="GBR">
      <data key="d0">68743943</data>
    </edge>
    <edge source="POL" target="TZA">
      <data key="d0">76938</data>
    </edge>
    <edge source="POL" target="USA">
      <data key="d0">86923885</data>
    </edge>
    <edge source="POL" target="URY">
      <data key="d0">208198</data>
    </edge>
    <edge source="PRT" target="DZA">
      <data key="d0">1390724</data>
    </edge>
    <edge source="PRT" target="AUS">
      <data key="d0">103858</data>
    </edge>
    <edge source="PRT" target="AUT">
      <data key="d0">535167</data>
    </edge>
    <edge source="PRT" target="ARM">
      <data key="d0">17668</data>
    </edge>
    <edge source="PRT" target="BEL">
      <data key="d0">5354882</data>
    </edge>
    <edge source="PRT" target="BRA">
      <data key="d0">4004031</data>
    </edge>
    <edge source="PRT" target="BGR">
      <data key="d0">238575</data>
    </edge>
    <edge source="PRT" target="BLR">
      <data key="d0">55787</data>
    </edge>
    <edge source="PRT" target="CMR">
      <data key="d0">255571</data>
    </edge>
    <edge source="PRT" target="CAN">
      <data key="d0">514987</data>
    </edge>
    <edge source="PRT" target="LKA">
      <data key="d0">27550</data>
    </edge>
    <edge source="PRT" target="CHL">
      <data key="d0">244846</data>
    </edge>
    <edge source="PRT" target="CHN">
      <data key="d0">406649</data>
    </edge>
    <edge source="PRT" target="COL">
      <data key="d0">36809</data>
    </edge>
    <edge source="PRT" target="HRV">
      <data key="d0">125359</data>
    </edge>
    <edge source="PRT" target="CZE">
      <data key="d0">604286</data>
    </edge>
    <edge source="PRT" target="DNK">
      <data key="d0">2115866</data>
    </edge>
    <edge source="PRT" target="ECU">
      <data key="d0">275023</data>
    </edge>
    <edge source="PRT" target="SLV">
      <data key="d0">130129</data>
    </edge>
    <edge source="PRT" target="EST">
      <data key="d0">43286</data>
    </edge>
    <edge source="PRT" target="FIN">
      <data key="d0">834565</data>
    </edge>
    <edge source="PRT" target="FRA">
      <data key="d0">29642653</data>
    </edge>
    <edge source="PRT" target="DEU">
      <data key="d0">96421484</data>
    </edge>
    <edge source="PRT" target="GHA">
      <data key="d0">224668</data>
    </edge>
    <edge source="PRT" target="GRC">
      <data key="d0">1914053</data>
    </edge>
    <edge source="PRT" target="GTM">
      <data key="d0">637738</data>
    </edge>
    <edge source="PRT" target="HND">
      <data key="d0">57894</data>
    </edge>
    <edge source="PRT" target="HKG">
      <data key="d0">87994</data>
    </edge>
    <edge source="PRT" target="HUN">
      <data key="d0">255688</data>
    </edge>
    <edge source="PRT" target="IDN">
      <data key="d0">57857</data>
    </edge>
    <edge source="PRT" target="IRL">
      <data key="d0">2042204</data>
    </edge>
    <edge source="PRT" target="ISR">
      <data key="d0">1708369</data>
    </edge>
    <edge source="PRT" target="ITA">
      <data key="d0">39312429</data>
    </edge>
    <edge source="PRT" target="CIV">
      <data key="d0">154037</data>
    </edge>
    <edge source="PRT" target="JPN">
      <data key="d0">822483</data>
    </edge>
    <edge source="PRT" target="JOR">
      <data key="d0">16440</data>
    </edge>
    <edge source="PRT" target="KOR">
      <data key="d0">485517</data>
    </edge>
    <edge source="PRT" target="LBN">
      <data key="d0">220732</data>
    </edge>
    <edge source="PRT" target="LTU">
      <data key="d0">20814</data>
    </edge>
    <edge source="PRT" target="MWI">
      <data key="d0">293071</data>
    </edge>
    <edge source="PRT" target="MEX">
      <data key="d0">2594014</data>
    </edge>
    <edge source="PRT" target="MAR">
      <data key="d0">2973056</data>
    </edge>
    <edge source="PRT" target="MOZ">
      <data key="d0">6245845</data>
    </edge>
    <edge source="PRT" target="OMN">
      <data key="d0">48430</data>
    </edge>
    <edge source="PRT" target="NLD">
      <data key="d0">31855402</data>
    </edge>
    <edge source="PRT" target="NZL">
      <data key="d0">55000</data>
    </edge>
    <edge source="PRT" target="NOR">
      <data key="d0">298421</data>
    </edge>
    <edge source="PRT" target="PAK">
      <data key="d0">60378</data>
    </edge>
    <edge source="PRT" target="PER">
      <data key="d0">433917</data>
    </edge>
    <edge source="PRT" target="POL">
      <data key="d0">15885818</data>
    </edge>
    <edge source="PRT" target="ROU">
      <data key="d0">924057</data>
    </edge>
    <edge source="PRT" target="RUS">
      <data key="d0">2942582</data>
    </edge>
    <edge source="PRT" target="SAU">
      <data key="d0">189325</data>
    </edge>
    <edge source="PRT" target="SEN">
      <data key="d0">159918</data>
    </edge>
    <edge source="PRT" target="IND">
      <data key="d0">918207</data>
    </edge>
    <edge source="PRT" target="SGP">
      <data key="d0">271989</data>
    </edge>
    <edge source="PRT" target="SVK">
      <data key="d0">458324</data>
    </edge>
    <edge source="PRT" target="SVN">
      <data key="d0">1586722</data>
    </edge>
    <edge source="PRT" target="ZAF">
      <data key="d0">590786</data>
    </edge>
    <edge source="PRT" target="ZWE">
      <data key="d0">137388</data>
    </edge>
    <edge source="PRT" target="ESP">
      <data key="d0">110492070</data>
    </edge>
    <edge source="PRT" target="SWE">
      <data key="d0">3070844</data>
    </edge>
    <edge source="PRT" target="CHE">
      <data key="d0">3172606</data>
    </edge>
    <edge source="PRT" target="TGO">
      <data key="d0">42142</data>
    </edge>
    <edge source="PRT" target="ARE">
      <data key="d0">410833</data>
    </edge>
    <edge source="PRT" target="TUN">
      <data key="d0">448724</data>
    </edge>
    <edge source="PRT" target="TUR">
      <data key="d0">5833868</data>
    </edge>
    <edge source="PRT" target="UKR">
      <data key="d0">522991</data>
    </edge>
    <edge source="PRT" target="EGY">
      <data key="d0">263215</data>
    </edge>
    <edge source="PRT" target="GBR">
      <data key="d0">27078346</data>
    </edge>
    <edge source="PRT" target="USA">
      <data key="d0">1237669</data>
    </edge>
    <edge source="PRT" target="URY">
      <data key="d0">86987</data>
    </edge>
    <edge source="ROU" target="ALB">
      <data key="d0">56728</data>
    </edge>
    <edge source="ROU" target="DZA">
      <data key="d0">19731</data>
    </edge>
    <edge source="ROU" target="AUT">
      <data key="d0">6555704</data>
    </edge>
    <edge source="ROU" target="BEL">
      <data key="d0">394064</data>
    </edge>
    <edge source="ROU" target="BGR">
      <data key="d0">50191591</data>
    </edge>
    <edge source="ROU" target="CHL">
      <data key="d0">28312</data>
    </edge>
    <edge source="ROU" target="HRV">
      <data key="d0">772324</data>
    </edge>
    <edge source="ROU" target="CZE">
      <data key="d0">1212939</data>
    </edge>
    <edge source="ROU" target="DNK">
      <data key="d0">336875</data>
    </edge>
    <edge source="ROU" target="EST">
      <data key="d0">111327</data>
    </edge>
    <edge source="ROU" target="FIN">
      <data key="d0">76457</data>
    </edge>
    <edge source="ROU" target="FRA">
      <data key="d0">606622</data>
    </edge>
    <edge source="ROU" target="GEO">
      <data key="d0">310796</data>
    </edge>
    <edge source="ROU" target="DEU">
      <data key="d0">5373741</data>
    </edge>
    <edge source="ROU" target="GRC">
      <data key="d0">14744832</data>
    </edge>
    <edge source="ROU" target="HUN">
      <data key="d0">7249658</data>
    </edge>
    <edge source="ROU" target="ISR">
      <data key="d0">131515</data>
    </edge>
    <edge source="ROU" target="ITA">
      <data key="d0">4707275</data>
    </edge>
    <edge source="ROU" target="KAZ">
      <data key="d0">226926</data>
    </edge>
    <edge source="ROU" target="LBN">
      <data key="d0">175224</data>
    </edge>
    <edge source="ROU" target="MEX">
      <data key="d0">224740</data>
    </edge>
    <edge source="ROU" target="MDA">
      <data key="d0">7304931</data>
    </edge>
    <edge source="ROU" target="MAR">
      <data key="d0">32558</data>
    </edge>
    <edge source="ROU" target="NLD">
      <data key="d0">900078</data>
    </edge>
    <edge source="ROU" target="NOR">
      <data key="d0">182606</data>
    </edge>
    <edge source="ROU" target="PHL">
      <data key="d0">18615</data>
    </edge>
    <edge source="ROU" target="POL">
      <data key="d0">683556</data>
    </edge>
    <edge source="ROU" target="PRT">
      <data key="d0">35442</data>
    </edge>
    <edge source="ROU" target="RUS">
      <data key="d0">270346</data>
    </edge>
    <edge source="ROU" target="SRB">
      <data key="d0">1508414</data>
    </edge>
    <edge source="ROU" target="IND">
      <data key="d0">231911</data>
    </edge>
    <edge source="ROU" target="SVK">
      <data key="d0">82432</data>
    </edge>
    <edge source="ROU" target="VNM">
      <data key="d0">36867</data>
    </edge>
    <edge source="ROU" target="SVN">
      <data key="d0">70346</data>
    </edge>
    <edge source="ROU" target="ESP">
      <data key="d0">1055934</data>
    </edge>
    <edge source="ROU" target="SWE">
      <data key="d0">808541</data>
    </edge>
    <edge source="ROU" target="CHE">
      <data key="d0">50085</data>
    </edge>
    <edge source="ROU" target="ARE">
      <data key="d0">56767</data>
    </edge>
    <edge source="ROU" target="TUR">
      <data key="d0">2464778</data>
    </edge>
    <edge source="ROU" target="UKR">
      <data key="d0">992225</data>
    </edge>
    <edge source="ROU" target="MKD">
      <data key="d0">82726</data>
    </edge>
    <edge source="ROU" target="GBR">
      <data key="d0">239216</data>
    </edge>
    <edge source="ROU" target="USA">
      <data key="d0">115665</data>
    </edge>
    <edge source="RUS" target="DZA">
      <data key="d0">278133</data>
    </edge>
    <edge source="RUS" target="AZE">
      <data key="d0">23935574</data>
    </edge>
    <edge source="RUS" target="ARG">
      <data key="d0">176790</data>
    </edge>
    <edge source="RUS" target="AUS">
      <data key="d0">60417</data>
    </edge>
    <edge source="RUS" target="AUT">
      <data key="d0">13395</data>
    </edge>
    <edge source="RUS" target="ARM">
      <data key="d0">5071602</data>
    </edge>
    <edge source="RUS" target="BEL">
      <data key="d0">245118</data>
    </edge>
    <edge source="RUS" target="BRA">
      <data key="d0">205276</data>
    </edge>
    <edge source="RUS" target="BGR">
      <data key="d0">1664433</data>
    </edge>
    <edge source="RUS" target="BLR">
      <data key="d0">90520087</data>
    </edge>
    <edge source="RUS" target="CAN">
      <data key="d0">650611</data>
    </edge>
    <edge source="RUS" target="CHL">
      <data key="d0">23941</data>
    </edge>
    <edge source="RUS" target="CHN">
      <data key="d0">6250919</data>
    </edge>
    <edge source="RUS" target="COL">
      <data key="d0">422804</data>
    </edge>
    <edge source="RUS" target="HRV">
      <data key="d0">21137</data>
    </edge>
    <edge source="RUS" target="CZE">
      <data key="d0">759440</data>
    </edge>
    <edge source="RUS" target="DNK">
      <data key="d0">190998</data>
    </edge>
    <edge source="RUS" target="ECU">
      <data key="d0">171907</data>
    </edge>
    <edge source="RUS" target="ETH">
      <data key="d0">37926</data>
    </edge>
    <edge source="RUS" target="EST">
      <data key="d0">698288</data>
    </edge>
    <edge source="RUS" target="FIN">
      <data key="d0">24321905</data>
    </edge>
    <edge source="RUS" target="FRA">
      <data key="d0">1849959</data>
    </edge>
    <edge source="RUS" target="GEO">
      <data key="d0">2992775</data>
    </edge>
    <edge source="RUS" target="PSE">
      <data key="d0">286649</data>
    </edge>
    <edge source="RUS" target="DEU">
      <data key="d0">8157792</data>
    </edge>
    <edge source="RUS" target="GRC">
      <data key="d0">13203765</data>
    </edge>
    <edge source="RUS" target="HKG">
      <data key="d0">2641411</data>
    </edge>
    <edge source="RUS" target="HUN">
      <data key="d0">143142</data>
    </edge>
    <edge source="RUS" target="IDN">
      <data key="d0">111552</data>
    </edge>
    <edge source="RUS" target="ISR">
      <data key="d0">6324903</data>
    </edge>
    <edge source="RUS" target="ITA">
      <data key="d0">2054883</data>
    </edge>
    <edge source="RUS" target="JPN">
      <data key="d0">867332</data>
    </edge>
    <edge source="RUS" target="KAZ">
      <data key="d0">149219473</data>
    </edge>
    <edge source="RUS" target="JOR">
      <data key="d0">81783</data>
    </edge>
    <edge source="RUS" target="KOR">
      <data key="d0">1016494</data>
    </edge>
    <edge source="RUS" target="KGZ">
      <data key="d0">9668356</data>
    </edge>
    <edge source="RUS" target="LBN">
      <data key="d0">380504</data>
    </edge>
    <edge source="RUS" target="LVA">
      <data key="d0">4800259</data>
    </edge>
    <edge source="RUS" target="LTU">
      <data key="d0">6895908</data>
    </edge>
    <edge source="RUS" target="MYS">
      <data key="d0">298259</data>
    </edge>
    <edge source="RUS" target="MEX">
      <data key="d0">182469</data>
    </edge>
    <edge source="RUS" target="MDA">
      <data key="d0">8094264</data>
    </edge>
    <edge source="RUS" target="MAR">
      <data key="d0">174720</data>
    </edge>
    <edge source="RUS" target="OMN">
      <data key="d0">22359</data>
    </edge>
    <edge source="RUS" target="NAM">
      <data key="d0">10346</data>
    </edge>
    <edge source="RUS" target="NLD">
      <data key="d0">3840192</data>
    </edge>
    <edge source="RUS" target="NIC">
      <data key="d0">49953</data>
    </edge>
    <edge source="RUS" target="NOR">
      <data key="d0">2395421</data>
    </edge>
    <edge source="RUS" target="PAK">
      <data key="d0">186579</data>
    </edge>
    <edge source="RUS" target="PAN">
      <data key="d0">25577</data>
    </edge>
    <edge source="RUS" target="PER">
      <data key="d0">318129</data>
    </edge>
    <edge source="RUS" target="PHL">
      <data key="d0">20716</data>
    </edge>
    <edge source="RUS" target="POL">
      <data key="d0">7508521</data>
    </edge>
    <edge source="RUS" target="ROU">
      <data key="d0">548022</data>
    </edge>
    <edge source="RUS" target="SAU">
      <data key="d0">17477222</data>
    </edge>
    <edge source="RUS" target="SRB">
      <data key="d0">186529</data>
    </edge>
    <edge source="RUS" target="IND">
      <data key="d0">18672076</data>
    </edge>
    <edge source="RUS" target="SGP">
      <data key="d0">472092</data>
    </edge>
    <edge source="RUS" target="SVK">
      <data key="d0">1356985</data>
    </edge>
    <edge source="RUS" target="VNM">
      <data key="d0">2784839</data>
    </edge>
    <edge source="RUS" target="SVN">
      <data key="d0">15972</data>
    </edge>
    <edge source="RUS" target="ZAF">
      <data key="d0">81830</data>
    </edge>
    <edge source="RUS" target="ESP">
      <data key="d0">77626</data>
    </edge>
    <edge source="RUS" target="SWE">
      <data key="d0">90724</data>
    </edge>
    <edge source="RUS" target="CHE">
      <data key="d0">6805436</data>
    </edge>
    <edge source="RUS" target="THA">
      <data key="d0">79697</data>
    </edge>
    <edge source="RUS" target="ARE">
      <data key="d0">1905333</data>
    </edge>
    <edge source="RUS" target="TUR">
      <data key="d0">9917179</data>
    </edge>
    <edge source="RUS" target="UGA">
      <data key="d0">23860</data>
    </edge>
    <edge source="RUS" target="UKR">
      <data key="d0">98352337</data>
    </edge>
    <edge source="RUS" target="MKD">
      <data key="d0">94545</data>
    </edge>
    <edge source="RUS" target="EGY">
      <data key="d0">2750035</data>
    </edge>
    <edge source="RUS" target="GBR">
      <data key="d0">1180248</data>
    </edge>
    <edge source="RUS" target="USA">
      <data key="d0">15677809</data>
    </edge>
    <edge source="SAU" target="DZA">
      <data key="d0">7100809</data>
    </edge>
    <edge source="SAU" target="AUS">
      <data key="d0">491467</data>
    </edge>
    <edge source="SAU" target="BEL">
      <data key="d0">344800</data>
    </edge>
    <edge source="SAU" target="CMR">
      <data key="d0">653334</data>
    </edge>
    <edge source="SAU" target="LKA">
      <data key="d0">413067</data>
    </edge>
    <edge source="SAU" target="CHN">
      <data key="d0">8708544</data>
    </edge>
    <edge source="SAU" target="BEN">
      <data key="d0">73333</data>
    </edge>
    <edge source="SAU" target="DNK">
      <data key="d0">806668</data>
    </edge>
    <edge source="SAU" target="ETH">
      <data key="d0">453601</data>
    </edge>
    <edge source="SAU" target="FRA">
      <data key="d0">1024535</data>
    </edge>
    <edge source="SAU" target="GEO">
      <data key="d0">62933</data>
    </edge>
    <edge source="SAU" target="GMB">
      <data key="d0">113600</data>
    </edge>
    <edge source="SAU" target="DEU">
      <data key="d0">25858966</data>
    </edge>
    <edge source="SAU" target="GHA">
      <data key="d0">1563735</data>
    </edge>
    <edge source="SAU" target="IDN">
      <data key="d0">10621347</data>
    </edge>
    <edge source="SAU" target="ITA">
      <data key="d0">6758408</data>
    </edge>
    <edge source="SAU" target="CIV">
      <data key="d0">661867</data>
    </edge>
    <edge source="SAU" target="JPN">
      <data key="d0">1804536</data>
    </edge>
    <edge source="SAU" target="JOR">
      <data key="d0">41717919</data>
    </edge>
    <edge source="SAU" target="LBN">
      <data key="d0">16205620</data>
    </edge>
    <edge source="SAU" target="LVA">
      <data key="d0">63467</data>
    </edge>
    <edge source="SAU" target="MYS">
      <data key="d0">10393346</data>
    </edge>
    <edge source="SAU" target="MRT">
      <data key="d0">469867</data>
    </edge>
    <edge source="SAU" target="MAR">
      <data key="d0">1789602</data>
    </edge>
    <edge source="SAU" target="OMN">
      <data key="d0">4430672</data>
    </edge>
    <edge source="SAU" target="NLD">
      <data key="d0">2084536</data>
    </edge>
    <edge source="SAU" target="PAK">
      <data key="d0">20092558</data>
    </edge>
    <edge source="SAU" target="PHL">
      <data key="d0">4619739</data>
    </edge>
    <edge source="SAU" target="SEN">
      <data key="d0">836268</data>
    </edge>
    <edge source="SAU" target="IND">
      <data key="d0">59416074</data>
    </edge>
    <edge source="SAU" target="SGP">
      <data key="d0">36000</data>
    </edge>
    <edge source="SAU" target="VNM">
      <data key="d0">31737373</data>
    </edge>
    <edge source="SAU" target="ZAF">
      <data key="d0">30654438</data>
    </edge>
    <edge source="SAU" target="ESP">
      <data key="d0">512801</data>
    </edge>
    <edge source="SAU" target="CHE">
      <data key="d0">152000</data>
    </edge>
    <edge source="SAU" target="THA">
      <data key="d0">50945130</data>
    </edge>
    <edge source="SAU" target="TGO">
      <data key="d0">98933</data>
    </edge>
    <edge source="SAU" target="ARE">
      <data key="d0">39641650</data>
    </edge>
    <edge source="SAU" target="TUN">
      <data key="d0">994401</data>
    </edge>
    <edge source="SAU" target="TUR">
      <data key="d0">18150423</data>
    </edge>
    <edge source="SAU" target="UGA">
      <data key="d0">206134</data>
    </edge>
    <edge source="SAU" target="EGY">
      <data key="d0">12790949</data>
    </edge>
    <edge source="SAU" target="GBR">
      <data key="d0">624801</data>
    </edge>
    <edge source="SAU" target="TZA">
      <data key="d0">3901338</data>
    </edge>
    <edge source="SAU" target="USA">
      <data key="d0">349548970</data>
    </edge>
    <edge source="IND" target="ALB">
      <data key="d0">193906</data>
    </edge>
    <edge source="IND" target="DZA">
      <data key="d0">3454616</data>
    </edge>
    <edge source="IND" target="AZE">
      <data key="d0">290390</data>
    </edge>
    <edge source="IND" target="ARG">
      <data key="d0">29056398</data>
    </edge>
    <edge source="IND" target="AUS">
      <data key="d0">39772801</data>
    </edge>
    <edge source="IND" target="AUT">
      <data key="d0">235307</data>
    </edge>
    <edge source="IND" target="ARM">
      <data key="d0">221459</data>
    </edge>
    <edge source="IND" target="BEL">
      <data key="d0">61531019</data>
    </edge>
    <edge source="IND" target="BOL">
      <data key="d0">671660</data>
    </edge>
    <edge source="IND" target="BWA">
      <data key="d0">325752</data>
    </edge>
    <edge source="IND" target="BRA">
      <data key="d0">281976363</data>
    </edge>
    <edge source="IND" target="BGR">
      <data key="d0">4192369</data>
    </edge>
    <edge source="IND" target="BDI">
      <data key="d0">1198438</data>
    </edge>
    <edge source="IND" target="BLR">
      <data key="d0">36751</data>
    </edge>
    <edge source="IND" target="KHM">
      <data key="d0">370323</data>
    </edge>
    <edge source="IND" target="CMR">
      <data key="d0">4474050</data>
    </edge>
    <edge source="IND" target="CAN">
      <data key="d0">19705012</data>
    </edge>
    <edge source="IND" target="LKA">
      <data key="d0">38169162</data>
    </edge>
    <edge source="IND" target="CHL">
      <data key="d0">2697629</data>
    </edge>
    <edge source="IND" target="CHN">
      <data key="d0">79051548</data>
    </edge>
    <edge source="IND" target="COL">
      <data key="d0">26852889</data>
    </edge>
    <edge source="IND" target="CRI">
      <data key="d0">9393537</data>
    </edge>
    <edge source="IND" target="HRV">
      <data key="d0">1328885</data>
    </edge>
    <edge source="IND" target="CZE">
      <data key="d0">1551498</data>
    </edge>
    <edge source="IND" target="BEN">
      <data key="d0">435985</data>
    </edge>
    <edge source="IND" target="DNK">
      <data key="d0">757190</data>
    </edge>
    <edge source="IND" target="ECU">
      <data key="d0">5142489</data>
    </edge>
    <edge source="IND" target="SLV">
      <data key="d0">93484</data>
    </edge>
    <edge source="IND" target="ETH">
      <data key="d0">9647190</data>
    </edge>
    <edge source="IND" target="EST">
      <data key="d0">1648581</data>
    </edge>
    <edge source="IND" target="FIN">
      <data key="d0">1832066</data>
    </edge>
    <edge source="IND" target="FRA">
      <data key="d0">90182524</data>
    </edge>
    <edge source="IND" target="GEO">
      <data key="d0">727704</data>
    </edge>
    <edge source="IND" target="GMB">
      <data key="d0">33854</data>
    </edge>
    <edge source="IND" target="DEU">
      <data key="d0">113024365</data>
    </edge>
    <edge source="IND" target="GHA">
      <data key="d0">13062500</data>
    </edge>
    <edge source="IND" target="GRC">
      <data key="d0">3076214</data>
    </edge>
    <edge source="IND" target="GTM">
      <data key="d0">9527767</data>
    </edge>
    <edge source="IND" target="HND">
      <data key="d0">82304</data>
    </edge>
    <edge source="IND" target="HKG">
      <data key="d0">2662071</data>
    </edge>
    <edge source="IND" target="HUN">
      <data key="d0">717928</data>
    </edge>
    <edge source="IND" target="IDN">
      <data key="d0">93970892</data>
    </edge>
    <edge source="IND" target="IRL">
      <data key="d0">268438</data>
    </edge>
    <edge source="IND" target="ISR">
      <data key="d0">31812249</data>
    </edge>
    <edge source="IND" target="ITA">
      <data key="d0">48452336</data>
    </edge>
    <edge source="IND" target="CIV">
      <data key="d0">6349837</data>
    </edge>
    <edge source="IND" target="JAM">
      <data key="d0">177291</data>
    </edge>
    <edge source="IND" target="JPN">
      <data key="d0">65974129</data>
    </edge>
    <edge source="IND" target="KAZ">
      <data key="d0">765658</data>
    </edge>
    <edge source="IND" target="JOR">
      <data key="d0">9363117</data>
    </edge>
    <edge source="IND" target="KOR">
      <data key="d0">35558079</data>
    </edge>
    <edge source="IND" target="KGZ">
      <data key="d0">85082</data>
    </edge>
    <edge source="IND" target="LBN">
      <data key="d0">2964290</data>
    </edge>
    <edge source="IND" target="LVA">
      <data key="d0">872330</data>
    </edge>
    <edge source="IND" target="LTU">
      <data key="d0">897580</data>
    </edge>
    <edge source="IND" target="MDG">
      <data key="d0">1722832</data>
    </edge>
    <edge source="IND" target="MWI">
      <data key="d0">4001210</data>
    </edge>
    <edge source="IND" target="MYS">
      <data key="d0">36893505</data>
    </edge>
    <edge source="IND" target="MRT">
      <data key="d0">24292</data>
    </edge>
    <edge source="IND" target="MUS">
      <data key="d0">1818753</data>
    </edge>
    <edge source="IND" target="MEX">
      <data key="d0">34474961</data>
    </edge>
    <edge source="IND" target="MDA">
      <data key="d0">103809</data>
    </edge>
    <edge source="IND" target="MAR">
      <data key="d0">9899163</data>
    </edge>
    <edge source="IND" target="MOZ">
      <data key="d0">3259982</data>
    </edge>
    <edge source="IND" target="OMN">
      <data key="d0">23404887</data>
    </edge>
    <edge source="IND" target="NAM">
      <data key="d0">420157</data>
    </edge>
    <edge source="IND" target="NLD">
      <data key="d0">91643205</data>
    </edge>
    <edge source="IND" target="NZL">
      <data key="d0">12620219</data>
    </edge>
    <edge source="IND" target="NIC">
      <data key="d0">1721970</data>
    </edge>
    <edge source="IND" target="NER">
      <data key="d0">79160</data>
    </edge>
    <edge source="IND" target="NOR">
      <data key="d0">3403751</data>
    </edge>
    <edge source="IND" target="PAK">
      <data key="d0">50847113</data>
    </edge>
    <edge source="IND" target="PAN">
      <data key="d0">971058</data>
    </edge>
    <edge source="IND" target="PRY">
      <data key="d0">7779058</data>
    </edge>
    <edge source="IND" target="PER">
      <data key="d0">7787840</data>
    </edge>
    <edge source="IND" target="PHL">
      <data key="d0">21356161</data>
    </edge>
    <edge source="IND" target="POL">
      <data key="d0">7711789</data>
    </edge>
    <edge source="IND" target="PRT">
      <data key="d0">4803777</data>
    </edge>
    <edge source="IND" target="ROU">
      <data key="d0">3543826</data>
    </edge>
    <edge source="IND" target="RUS">
      <data key="d0">24303397</data>
    </edge>
    <edge source="IND" target="SAU">
      <data key="d0">47359810</data>
    </edge>
    <edge source="IND" target="SEN">
      <data key="d0">1505056</data>
    </edge>
    <edge source="IND" target="SRB">
      <data key="d0">779004</data>
    </edge>
    <edge source="IND" target="SGP">
      <data key="d0">54856864</data>
    </edge>
    <edge source="IND" target="SVK">
      <data key="d0">50738</data>
    </edge>
    <edge source="IND" target="VNM">
      <data key="d0">51611303</data>
    </edge>
    <edge source="IND" target="SVN">
      <data key="d0">791197</data>
    </edge>
    <edge source="IND" target="ZAF">
      <data key="d0">27371823</data>
    </edge>
    <edge source="IND" target="ZWE">
      <data key="d0">2773154</data>
    </edge>
    <edge source="IND" target="ESP">
      <data key="d0">22869847</data>
    </edge>
    <edge source="IND" target="SWE">
      <data key="d0">6877963</data>
    </edge>
    <edge source="IND" target="CHE">
      <data key="d0">11068887</data>
    </edge>
    <edge source="IND" target="THA">
      <data key="d0">56125819</data>
    </edge>
    <edge source="IND" target="TGO">
      <data key="d0">1052758</data>
    </edge>
    <edge source="IND" target="ARE">
      <data key="d0">64911515</data>
    </edge>
    <edge source="IND" target="TUN">
      <data key="d0">1465517</data>
    </edge>
    <edge source="IND" target="TUR">
      <data key="d0">49320652</data>
    </edge>
    <edge source="IND" target="UGA">
      <data key="d0">9572425</data>
    </edge>
    <edge source="IND" target="UKR">
      <data key="d0">2188253</data>
    </edge>
    <edge source="IND" target="MKD">
      <data key="d0">12761</data>
    </edge>
    <edge source="IND" target="EGY">
      <data key="d0">38753195</data>
    </edge>
    <edge source="IND" target="GBR">
      <data key="d0">70534270</data>
    </edge>
    <edge source="IND" target="TZA">
      <data key="d0">20176388</data>
    </edge>
    <edge source="IND" target="USA">
      <data key="d0">439368100</data>
    </edge>
    <edge source="IND" target="BFA">
      <data key="d0">219612</data>
    </edge>
    <edge source="IND" target="URY">
      <data key="d0">21514666</data>
    </edge>
    <edge source="SGP" target="DZA">
      <data key="d0">964351</data>
    </edge>
    <edge source="SGP" target="AZE">
      <data key="d0">375018</data>
    </edge>
    <edge source="SGP" target="ARG">
      <data key="d0">501116</data>
    </edge>
    <edge source="SGP" target="AUS">
      <data key="d0">141475932</data>
    </edge>
    <edge source="SGP" target="AUT">
      <data key="d0">1328342</data>
    </edge>
    <edge source="SGP" target="BEL">
      <data key="d0">1374236</data>
    </edge>
    <edge source="SGP" target="BRA">
      <data key="d0">5339185</data>
    </edge>
    <edge source="SGP" target="BGR">
      <data key="d0">148465</data>
    </edge>
    <edge source="SGP" target="KHM">
      <data key="d0">2665483</data>
    </edge>
    <edge source="SGP" target="CMR">
      <data key="d0">58717</data>
    </edge>
    <edge source="SGP" target="CAN">
      <data key="d0">13952161</data>
    </edge>
    <edge source="SGP" target="LKA">
      <data key="d0">25857844</data>
    </edge>
    <edge source="SGP" target="CHL">
      <data key="d0">2573018</data>
    </edge>
    <edge source="SGP" target="CHN">
      <data key="d0">915122306</data>
    </edge>
    <edge source="SGP" target="COL">
      <data key="d0">997798</data>
    </edge>
    <edge source="SGP" target="CRI">
      <data key="d0">229901</data>
    </edge>
    <edge source="SGP" target="HRV">
      <data key="d0">37421</data>
    </edge>
    <edge source="SGP" target="CZE">
      <data key="d0">899122</data>
    </edge>
    <edge source="SGP" target="DNK">
      <data key="d0">2094601</data>
    </edge>
    <edge source="SGP" target="ECU">
      <data key="d0">435893</data>
    </edge>
    <edge source="SGP" target="SLV">
      <data key="d0">84107</data>
    </edge>
    <edge source="SGP" target="ETH">
      <data key="d0">284066</data>
    </edge>
    <edge source="SGP" target="FIN">
      <data key="d0">191148</data>
    </edge>
    <edge source="SGP" target="FRA">
      <data key="d0">37867029</data>
    </edge>
    <edge source="SGP" target="GEO">
      <data key="d0">846657</data>
    </edge>
    <edge source="SGP" target="DEU">
      <data key="d0">35800847</data>
    </edge>
    <edge source="SGP" target="GHA">
      <data key="d0">3699740</data>
    </edge>
    <edge source="SGP" target="GRC">
      <data key="d0">53851</data>
    </edge>
    <edge source="SGP" target="GTM">
      <data key="d0">102106</data>
    </edge>
    <edge source="SGP" target="HKG">
      <data key="d0">115426121</data>
    </edge>
    <edge source="SGP" target="HUN">
      <data key="d0">189882</data>
    </edge>
    <edge source="SGP" target="IDN">
      <data key="d0">424693230</data>
    </edge>
    <edge source="SGP" target="IRL">
      <data key="d0">246516</data>
    </edge>
    <edge source="SGP" target="ISR">
      <data key="d0">9154864</data>
    </edge>
    <edge source="SGP" target="ITA">
      <data key="d0">7018287</data>
    </edge>
    <edge source="SGP" target="CIV">
      <data key="d0">985913</data>
    </edge>
    <edge source="SGP" target="JPN">
      <data key="d0">290073992</data>
    </edge>
    <edge source="SGP" target="KAZ">
      <data key="d0">107702</data>
    </edge>
    <edge source="SGP" target="JOR">
      <data key="d0">383123</data>
    </edge>
    <edge source="SGP" target="KOR">
      <data key="d0">811466444</data>
    </edge>
    <edge source="SGP" target="KGZ">
      <data key="d0">31276</data>
    </edge>
    <edge source="SGP" target="LBN">
      <data key="d0">1154769</data>
    </edge>
    <edge source="SGP" target="LVA">
      <data key="d0">58402</data>
    </edge>
    <edge source="SGP" target="MDG">
      <data key="d0">113681</data>
    </edge>
    <edge source="SGP" target="MYS">
      <data key="d0">419939291</data>
    </edge>
    <edge source="SGP" target="MUS">
      <data key="d0">979402</data>
    </edge>
    <edge source="SGP" target="MEX">
      <data key="d0">2489077</data>
    </edge>
    <edge source="SGP" target="MAR">
      <data key="d0">76597</data>
    </edge>
    <edge source="SGP" target="MOZ">
      <data key="d0">264682</data>
    </edge>
    <edge source="SGP" target="OMN">
      <data key="d0">1792189</data>
    </edge>
    <edge source="SGP" target="NAM">
      <data key="d0">80674</data>
    </edge>
    <edge source="SGP" target="NLD">
      <data key="d0">51896306</data>
    </edge>
    <edge source="SGP" target="NZL">
      <data key="d0">14909115</data>
    </edge>
    <edge source="SGP" target="NOR">
      <data key="d0">82137</data>
    </edge>
    <edge source="SGP" target="PAK">
      <data key="d0">51063912</data>
    </edge>
    <edge source="SGP" target="PAN">
      <data key="d0">139824</data>
    </edge>
    <edge source="SGP" target="PER">
      <data key="d0">659061</data>
    </edge>
    <edge source="SGP" target="PHL">
      <data key="d0">78997528</data>
    </edge>
    <edge source="SGP" target="POL">
      <data key="d0">93893</data>
    </edge>
    <edge source="SGP" target="PRT">
      <data key="d0">11444</data>
    </edge>
    <edge source="SGP" target="RUS">
      <data key="d0">5464057</data>
    </edge>
    <edge source="SGP" target="SAU">
      <data key="d0">22254290</data>
    </edge>
    <edge source="SGP" target="IND">
      <data key="d0">150379927</data>
    </edge>
    <edge source="SGP" target="VNM">
      <data key="d0">160540869</data>
    </edge>
    <edge source="SGP" target="SVN">
      <data key="d0">29380</data>
    </edge>
    <edge source="SGP" target="ZAF">
      <data key="d0">16562663</data>
    </edge>
    <edge source="SGP" target="ESP">
      <data key="d0">668164</data>
    </edge>
    <edge source="SGP" target="SWE">
      <data key="d0">1293760</data>
    </edge>
    <edge source="SGP" target="CHE">
      <data key="d0">701594</data>
    </edge>
    <edge source="SGP" target="THA">
      <data key="d0">296598809</data>
    </edge>
    <edge source="SGP" target="ARE">
      <data key="d0">46899925</data>
    </edge>
    <edge source="SGP" target="TUN">
      <data key="d0">30679</data>
    </edge>
    <edge source="SGP" target="TUR">
      <data key="d0">777622</data>
    </edge>
    <edge source="SGP" target="UGA">
      <data key="d0">746448</data>
    </edge>
    <edge source="SGP" target="UKR">
      <data key="d0">379083</data>
    </edge>
    <edge source="SGP" target="EGY">
      <data key="d0">3632775</data>
    </edge>
    <edge source="SGP" target="GBR">
      <data key="d0">7029325</data>
    </edge>
    <edge source="SGP" target="TZA">
      <data key="d0">1066633</data>
    </edge>
    <edge source="SGP" target="USA">
      <data key="d0">330638537</data>
    </edge>
    <edge source="SGP" target="URY">
      <data key="d0">32382</data>
    </edge>
    <edge source="VNM" target="ARG">
      <data key="d0">693408</data>
    </edge>
    <edge source="VNM" target="AUS">
      <data key="d0">3056336</data>
    </edge>
    <edge source="VNM" target="BEL">
      <data key="d0">388458</data>
    </edge>
    <edge source="VNM" target="BRA">
      <data key="d0">894019</data>
    </edge>
    <edge source="VNM" target="BGR">
      <data key="d0">41800</data>
    </edge>
    <edge source="VNM" target="BLR">
      <data key="d0">28800</data>
    </edge>
    <edge source="VNM" target="KHM">
      <data key="d0">27015582</data>
    </edge>
    <edge source="VNM" target="CMR">
      <data key="d0">52211</data>
    </edge>
    <edge source="VNM" target="CAN">
      <data key="d0">948556</data>
    </edge>
    <edge source="VNM" target="LKA">
      <data key="d0">1885556</data>
    </edge>
    <edge source="VNM" target="CHL">
      <data key="d0">436797</data>
    </edge>
    <edge source="VNM" target="CHN">
      <data key="d0">721388886</data>
    </edge>
    <edge source="VNM" target="COL">
      <data key="d0">366516</data>
    </edge>
    <edge source="VNM" target="CZE">
      <data key="d0">120978</data>
    </edge>
    <edge source="VNM" target="DNK">
      <data key="d0">271301</data>
    </edge>
    <edge source="VNM" target="ECU">
      <data key="d0">57770</data>
    </edge>
    <edge source="VNM" target="EST">
      <data key="d0">23040</data>
    </edge>
    <edge source="VNM" target="FRA">
      <data key="d0">3601759</data>
    </edge>
    <edge source="VNM" target="GEO">
      <data key="d0">20625</data>
    </edge>
    <edge source="VNM" target="GMB">
      <data key="d0">97755</data>
    </edge>
    <edge source="VNM" target="DEU">
      <data key="d0">8432588</data>
    </edge>
    <edge source="VNM" target="GHA">
      <data key="d0">1807492</data>
    </edge>
    <edge source="VNM" target="GRC">
      <data key="d0">291357</data>
    </edge>
    <edge source="VNM" target="GTM">
      <data key="d0">75547</data>
    </edge>
    <edge source="VNM" target="HND">
      <data key="d0">368225</data>
    </edge>
    <edge source="VNM" target="HKG">
      <data key="d0">8139390</data>
    </edge>
    <edge source="VNM" target="IDN">
      <data key="d0">77900401</data>
    </edge>
    <edge source="VNM" target="ISR">
      <data key="d0">199308</data>
    </edge>
    <edge source="VNM" target="ITA">
      <data key="d0">1670063</data>
    </edge>
    <edge source="VNM" target="CIV">
      <data key="d0">43418</data>
    </edge>
    <edge source="VNM" target="JPN">
      <data key="d0">115714326</data>
    </edge>
    <edge source="VNM" target="JOR">
      <data key="d0">127044</data>
    </edge>
    <edge source="VNM" target="KOR">
      <data key="d0">36583690</data>
    </edge>
    <edge source="VNM" target="LBN">
      <data key="d0">52216</data>
    </edge>
    <edge source="VNM" target="LVA">
      <data key="d0">94719</data>
    </edge>
    <edge source="VNM" target="MYS">
      <data key="d0">34869680</data>
    </edge>
    <edge source="VNM" target="MRT">
      <data key="d0">43985</data>
    </edge>
    <edge source="VNM" target="MUS">
      <data key="d0">24300</data>
    </edge>
    <edge source="VNM" target="MEX">
      <data key="d0">14312904</data>
    </edge>
    <edge source="VNM" target="MAR">
      <data key="d0">54270</data>
    </edge>
    <edge source="VNM" target="MOZ">
      <data key="d0">11173</data>
    </edge>
    <edge source="VNM" target="OMN">
      <data key="d0">49627</data>
    </edge>
    <edge source="VNM" target="NLD">
      <data key="d0">880126</data>
    </edge>
    <edge source="VNM" target="NZL">
      <data key="d0">492558</data>
    </edge>
    <edge source="VNM" target="NOR">
      <data key="d0">396593</data>
    </edge>
    <edge source="VNM" target="PAK">
      <data key="d0">5957496</data>
    </edge>
    <edge source="VNM" target="PAN">
      <data key="d0">30381</data>
    </edge>
    <edge source="VNM" target="PER">
      <data key="d0">1191772</data>
    </edge>
    <edge source="VNM" target="PHL">
      <data key="d0">25637125</data>
    </edge>
    <edge source="VNM" target="POL">
      <data key="d0">588139</data>
    </edge>
    <edge source="VNM" target="ROU">
      <data key="d0">91083</data>
    </edge>
    <edge source="VNM" target="RUS">
      <data key="d0">3511316</data>
    </edge>
    <edge source="VNM" target="SAU">
      <data key="d0">3167985</data>
    </edge>
    <edge source="VNM" target="SEN">
      <data key="d0">828711</data>
    </edge>
    <edge source="VNM" target="IND">
      <data key="d0">24239041</data>
    </edge>
    <edge source="VNM" target="SGP">
      <data key="d0">12674656</data>
    </edge>
    <edge source="VNM" target="SVN">
      <data key="d0">86400</data>
    </edge>
    <edge source="VNM" target="ZAF">
      <data key="d0">2020340</data>
    </edge>
    <edge source="VNM" target="ESP">
      <data key="d0">765525</data>
    </edge>
    <edge source="VNM" target="SWE">
      <data key="d0">12283</data>
    </edge>
    <edge source="VNM" target="CHE">
      <data key="d0">356334</data>
    </edge>
    <edge source="VNM" target="THA">
      <data key="d0">46717635</data>
    </edge>
    <edge source="VNM" target="ARE">
      <data key="d0">1795851</data>
    </edge>
    <edge source="VNM" target="TUN">
      <data key="d0">31988</data>
    </edge>
    <edge source="VNM" target="TUR">
      <data key="d0">1879846</data>
    </edge>
    <edge source="VNM" target="UKR">
      <data key="d0">356868</data>
    </edge>
    <edge source="VNM" target="EGY">
      <data key="d0">3022552</data>
    </edge>
    <edge source="VNM" target="GBR">
      <data key="d0">965001</data>
    </edge>
    <edge source="VNM" target="TZA">
      <data key="d0">49177</data>
    </edge>
    <edge source="VNM" target="USA">
      <data key="d0">20207665</data>
    </edge>
    <edge source="VNM" target="URY">
      <data key="d0">11125</data>
    </edge>
    <edge source="SVN" target="ALB">
      <data key="d0">1325409</data>
    </edge>
    <edge source="SVN" target="AZE">
      <data key="d0">35901</data>
    </edge>
    <edge source="SVN" target="ARG">
      <data key="d0">517298</data>
    </edge>
    <edge source="SVN" target="AUS">
      <data key="d0">13099</data>
    </edge>
    <edge source="SVN" target="AUT">
      <data key="d0">15663242</data>
    </edge>
    <edge source="SVN" target="ARM">
      <data key="d0">32574</data>
    </edge>
    <edge source="SVN" target="BEL">
      <data key="d0">4759842</data>
    </edge>
    <edge source="SVN" target="BRA">
      <data key="d0">20014</data>
    </edge>
    <edge source="SVN" target="BGR">
      <data key="d0">1005971</data>
    </edge>
    <edge source="SVN" target="BLR">
      <data key="d0">602725</data>
    </edge>
    <edge source="SVN" target="CHL">
      <data key="d0">23081</data>
    </edge>
    <edge source="SVN" target="CHN">
      <data key="d0">1055399</data>
    </edge>
    <edge source="SVN" target="HRV">
      <data key="d0">27541174</data>
    </edge>
    <edge source="SVN" target="CZE">
      <data key="d0">5714137</data>
    </edge>
    <edge source="SVN" target="DNK">
      <data key="d0">6774241</data>
    </edge>
    <edge source="SVN" target="EST">
      <data key="d0">158436</data>
    </edge>
    <edge source="SVN" target="FIN">
      <data key="d0">54496</data>
    </edge>
    <edge source="SVN" target="FRA">
      <data key="d0">1485100</data>
    </edge>
    <edge source="SVN" target="GEO">
      <data key="d0">21598</data>
    </edge>
    <edge source="SVN" target="DEU">
      <data key="d0">12852369</data>
    </edge>
    <edge source="SVN" target="GRC">
      <data key="d0">388923</data>
    </edge>
    <edge source="SVN" target="GTM">
      <data key="d0">313502</data>
    </edge>
    <edge source="SVN" target="HKG">
      <data key="d0">201975</data>
    </edge>
    <edge source="SVN" target="HUN">
      <data key="d0">7536517</data>
    </edge>
    <edge source="SVN" target="IDN">
      <data key="d0">251408</data>
    </edge>
    <edge source="SVN" target="IRL">
      <data key="d0">80721</data>
    </edge>
    <edge source="SVN" target="ISR">
      <data key="d0">24803</data>
    </edge>
    <edge source="SVN" target="ITA">
      <data key="d0">10910167</data>
    </edge>
    <edge source="SVN" target="KAZ">
      <data key="d0">848209</data>
    </edge>
    <edge source="SVN" target="KOR">
      <data key="d0">1990433</data>
    </edge>
    <edge source="SVN" target="KGZ">
      <data key="d0">61513</data>
    </edge>
    <edge source="SVN" target="LBN">
      <data key="d0">267507</data>
    </edge>
    <edge source="SVN" target="LVA">
      <data key="d0">181319</data>
    </edge>
    <edge source="SVN" target="LTU">
      <data key="d0">1137979</data>
    </edge>
    <edge source="SVN" target="MYS">
      <data key="d0">277759</data>
    </edge>
    <edge source="SVN" target="MEX">
      <data key="d0">936185</data>
    </edge>
    <edge source="SVN" target="MDA">
      <data key="d0">213820</data>
    </edge>
    <edge source="SVN" target="MAR">
      <data key="d0">233956</data>
    </edge>
    <edge source="SVN" target="NLD">
      <data key="d0">1468562</data>
    </edge>
    <edge source="SVN" target="NOR">
      <data key="d0">131956</data>
    </edge>
    <edge source="SVN" target="PER">
      <data key="d0">44706</data>
    </edge>
    <edge source="SVN" target="PHL">
      <data key="d0">401446</data>
    </edge>
    <edge source="SVN" target="POL">
      <data key="d0">7619960</data>
    </edge>
    <edge source="SVN" target="PRT">
      <data key="d0">68791</data>
    </edge>
    <edge source="SVN" target="ROU">
      <data key="d0">2442167</data>
    </edge>
    <edge source="SVN" target="RUS">
      <data key="d0">9726099</data>
    </edge>
    <edge source="SVN" target="SAU">
      <data key="d0">43352</data>
    </edge>
    <edge source="SVN" target="SRB">
      <data key="d0">15203658</data>
    </edge>
    <edge source="SVN" target="IND">
      <data key="d0">784600</data>
    </edge>
    <edge source="SVN" target="SGP">
      <data key="d0">553702</data>
    </edge>
    <edge source="SVN" target="SVK">
      <data key="d0">2134392</data>
    </edge>
    <edge source="SVN" target="VNM">
      <data key="d0">948760</data>
    </edge>
    <edge source="SVN" target="ZAF">
      <data key="d0">63190</data>
    </edge>
    <edge source="SVN" target="ESP">
      <data key="d0">1573017</data>
    </edge>
    <edge source="SVN" target="SWE">
      <data key="d0">993354</data>
    </edge>
    <edge source="SVN" target="CHE">
      <data key="d0">3334995</data>
    </edge>
    <edge source="SVN" target="THA">
      <data key="d0">872042</data>
    </edge>
    <edge source="SVN" target="ARE">
      <data key="d0">2545400</data>
    </edge>
    <edge source="SVN" target="TUR">
      <data key="d0">1403342</data>
    </edge>
    <edge source="SVN" target="UKR">
      <data key="d0">3184398</data>
    </edge>
    <edge source="SVN" target="MKD">
      <data key="d0">5495868</data>
    </edge>
    <edge source="SVN" target="EGY">
      <data key="d0">31280</data>
    </edge>
    <edge source="SVN" target="GBR">
      <data key="d0">2011619</data>
    </edge>
    <edge source="SVN" target="USA">
      <data key="d0">429378</data>
    </edge>
    <edge source="ZAF" target="DZA">
      <data key="d0">2195918</data>
    </edge>
    <edge source="ZAF" target="ARG">
      <data key="d0">2160464</data>
    </edge>
    <edge source="ZAF" target="AUS">
      <data key="d0">21753005</data>
    </edge>
    <edge source="ZAF" target="AUT">
      <data key="d0">87055</data>
    </edge>
    <edge source="ZAF" target="BEL">
      <data key="d0">7137068</data>
    </edge>
    <edge source="ZAF" target="BWA">
      <data key="d0">61305803</data>
    </edge>
    <edge source="ZAF" target="BRA">
      <data key="d0">105914754</data>
    </edge>
    <edge source="ZAF" target="BDI">
      <data key="d0">95202</data>
    </edge>
    <edge source="ZAF" target="BLR">
      <data key="d0">20988</data>
    </edge>
    <edge source="ZAF" target="KHM">
      <data key="d0">350075</data>
    </edge>
    <edge source="ZAF" target="CMR">
      <data key="d0">1367282</data>
    </edge>
    <edge source="ZAF" target="CAN">
      <data key="d0">1115095</data>
    </edge>
    <edge source="ZAF" target="LKA">
      <data key="d0">593864</data>
    </edge>
    <edge source="ZAF" target="CHL">
      <data key="d0">4790103</data>
    </edge>
    <edge source="ZAF" target="CHN">
      <data key="d0">12549829</data>
    </edge>
    <edge source="ZAF" target="COL">
      <data key="d0">1156411</data>
    </edge>
    <edge source="ZAF" target="CRI">
      <data key="d0">28156</data>
    </edge>
    <edge source="ZAF" target="HRV">
      <data key="d0">354437</data>
    </edge>
    <edge source="ZAF" target="CZE">
      <data key="d0">1625679</data>
    </edge>
    <edge source="ZAF" target="BEN">
      <data key="d0">310659</data>
    </edge>
    <edge source="ZAF" target="DNK">
      <data key="d0">42018</data>
    </edge>
    <edge source="ZAF" target="ECU">
      <data key="d0">147942</data>
    </edge>
    <edge source="ZAF" target="SLV">
      <data key="d0">39168</data>
    </edge>
    <edge source="ZAF" target="ETH">
      <data key="d0">13557008</data>
    </edge>
    <edge source="ZAF" target="EST">
      <data key="d0">22853</data>
    </edge>
    <edge source="ZAF" target="FIN">
      <data key="d0">94590</data>
    </edge>
    <edge source="ZAF" target="FRA">
      <data key="d0">1361178</data>
    </edge>
    <edge source="ZAF" target="GMB">
      <data key="d0">41519</data>
    </edge>
    <edge source="ZAF" target="DEU">
      <data key="d0">21052517</data>
    </edge>
    <edge source="ZAF" target="GHA">
      <data key="d0">16939131</data>
    </edge>
    <edge source="ZAF" target="GRC">
      <data key="d0">731132</data>
    </edge>
    <edge source="ZAF" target="GTM">
      <data key="d0">20379</data>
    </edge>
    <edge source="ZAF" target="HKG">
      <data key="d0">2345345</data>
    </edge>
    <edge source="ZAF" target="HUN">
      <data key="d0">36046</data>
    </edge>
    <edge source="ZAF" target="IDN">
      <data key="d0">11195740</data>
    </edge>
    <edge source="ZAF" target="ISR">
      <data key="d0">959321</data>
    </edge>
    <edge source="ZAF" target="ITA">
      <data key="d0">1480041</data>
    </edge>
    <edge source="ZAF" target="CIV">
      <data key="d0">3085297</data>
    </edge>
    <edge source="ZAF" target="JAM">
      <data key="d0">11122</data>
    </edge>
    <edge source="ZAF" target="JPN">
      <data key="d0">28289809</data>
    </edge>
    <edge source="ZAF" target="KAZ">
      <data key="d0">20728</data>
    </edge>
    <edge source="ZAF" target="JOR">
      <data key="d0">719736</data>
    </edge>
    <edge source="ZAF" target="KOR">
      <data key="d0">15540510</data>
    </edge>
    <edge source="ZAF" target="LBN">
      <data key="d0">341731</data>
    </edge>
    <edge source="ZAF" target="LTU">
      <data key="d0">471857</data>
    </edge>
    <edge source="ZAF" target="MDG">
      <data key="d0">5815558</data>
    </edge>
    <edge source="ZAF" target="MWI">
      <data key="d0">16988129</data>
    </edge>
    <edge source="ZAF" target="MYS">
      <data key="d0">6823167</data>
    </edge>
    <edge source="ZAF" target="MRT">
      <data key="d0">5399576</data>
    </edge>
    <edge source="ZAF" target="MUS">
      <data key="d0">7711002</data>
    </edge>
    <edge source="ZAF" target="MEX">
      <data key="d0">1211115</data>
    </edge>
    <edge source="ZAF" target="MAR">
      <data key="d0">753212</data>
    </edge>
    <edge source="ZAF" target="MOZ">
      <data key="d0">30386909</data>
    </edge>
    <edge source="ZAF" target="OMN">
      <data key="d0">545000</data>
    </edge>
    <edge source="ZAF" target="NAM">
      <data key="d0">49503737</data>
    </edge>
    <edge source="ZAF" target="NLD">
      <data key="d0">3915075</data>
    </edge>
    <edge source="ZAF" target="NZL">
      <data key="d0">1533574</data>
    </edge>
    <edge source="ZAF" target="NIC">
      <data key="d0">24511</data>
    </edge>
    <edge source="ZAF" target="NER">
      <data key="d0">162774</data>
    </edge>
    <edge source="ZAF" target="NOR">
      <data key="d0">23200904</data>
    </edge>
    <edge source="ZAF" target="PAK">
      <data key="d0">465328</data>
    </edge>
    <edge source="ZAF" target="PRY">
      <data key="d0">167452</data>
    </edge>
    <edge source="ZAF" target="PER">
      <data key="d0">4161746</data>
    </edge>
    <edge source="ZAF" target="PHL">
      <data key="d0">3419278</data>
    </edge>
    <edge source="ZAF" target="POL">
      <data key="d0">1085930</data>
    </edge>
    <edge source="ZAF" target="PRT">
      <data key="d0">202052</data>
    </edge>
    <edge source="ZAF" target="ROU">
      <data key="d0">207880</data>
    </edge>
    <edge source="ZAF" target="RUS">
      <data key="d0">1587038</data>
    </edge>
    <edge source="ZAF" target="SAU">
      <data key="d0">7748478</data>
    </edge>
    <edge source="ZAF" target="SEN">
      <data key="d0">1531158</data>
    </edge>
    <edge source="ZAF" target="IND">
      <data key="d0">10641322</data>
    </edge>
    <edge source="ZAF" target="SGP">
      <data key="d0">3215523</data>
    </edge>
    <edge source="ZAF" target="VNM">
      <data key="d0">1843550</data>
    </edge>
    <edge source="ZAF" target="ZWE">
      <data key="d0">76499657</data>
    </edge>
    <edge source="ZAF" target="ESP">
      <data key="d0">1372577</data>
    </edge>
    <edge source="ZAF" target="SWE">
      <data key="d0">949728</data>
    </edge>
    <edge source="ZAF" target="CHE">
      <data key="d0">25981</data>
    </edge>
    <edge source="ZAF" target="THA">
      <data key="d0">2492998</data>
    </edge>
    <edge source="ZAF" target="TGO">
      <data key="d0">289429</data>
    </edge>
    <edge source="ZAF" target="ARE">
      <data key="d0">5725999</data>
    </edge>
    <edge source="ZAF" target="TUN">
      <data key="d0">424826</data>
    </edge>
    <edge source="ZAF" target="TUR">
      <data key="d0">1829217</data>
    </edge>
    <edge source="ZAF" target="UGA">
      <data key="d0">9885350</data>
    </edge>
    <edge source="ZAF" target="UKR">
      <data key="d0">393162</data>
    </edge>
    <edge source="ZAF" target="EGY">
      <data key="d0">5478291</data>
    </edge>
    <edge source="ZAF" target="GBR">
      <data key="d0">8258493</data>
    </edge>
    <edge source="ZAF" target="TZA">
      <data key="d0">16642783</data>
    </edge>
    <edge source="ZAF" target="USA">
      <data key="d0">29835607</data>
    </edge>
    <edge source="ZAF" target="BFA">
      <data key="d0">2881045</data>
    </edge>
    <edge source="ZAF" target="URY">
      <data key="d0">410338</data>
    </edge>
    <edge source="ESP" target="ALB">
      <data key="d0">500684</data>
    </edge>
    <edge source="ESP" target="DZA">
      <data key="d0">42453906</data>
    </edge>
    <edge source="ESP" target="AZE">
      <data key="d0">420581</data>
    </edge>
    <edge source="ESP" target="ARG">
      <data key="d0">26260343</data>
    </edge>
    <edge source="ESP" target="AUS">
      <data key="d0">15721063</data>
    </edge>
    <edge source="ESP" target="AUT">
      <data key="d0">20131013</data>
    </edge>
    <edge source="ESP" target="ARM">
      <data key="d0">146701</data>
    </edge>
    <edge source="ESP" target="BEL">
      <data key="d0">88138758</data>
    </edge>
    <edge source="ESP" target="BOL">
      <data key="d0">688070</data>
    </edge>
    <edge source="ESP" target="BRA">
      <data key="d0">178072407</data>
    </edge>
    <edge source="ESP" target="BGR">
      <data key="d0">9358819</data>
    </edge>
    <edge source="ESP" target="BLR">
      <data key="d0">3267029</data>
    </edge>
    <edge source="ESP" target="KHM">
      <data key="d0">30858</data>
    </edge>
    <edge source="ESP" target="CMR">
      <data key="d0">4335408</data>
    </edge>
    <edge source="ESP" target="CAN">
      <data key="d0">7573092</data>
    </edge>
    <edge source="ESP" target="CAF">
      <data key="d0">69624</data>
    </edge>
    <edge source="ESP" target="LKA">
      <data key="d0">584919</data>
    </edge>
    <edge source="ESP" target="CHL">
      <data key="d0">22392545</data>
    </edge>
    <edge source="ESP" target="CHN">
      <data key="d0">94481611</data>
    </edge>
    <edge source="ESP" target="COL">
      <data key="d0">22861359</data>
    </edge>
    <edge source="ESP" target="CRI">
      <data key="d0">11425937</data>
    </edge>
    <edge source="ESP" target="HRV">
      <data key="d0">4042671</data>
    </edge>
    <edge source="ESP" target="CZE">
      <data key="d0">15775003</data>
    </edge>
    <edge source="ESP" target="BEN">
      <data key="d0">4664500</data>
    </edge>
    <edge source="ESP" target="DNK">
      <data key="d0">24703843</data>
    </edge>
    <edge source="ESP" target="ECU">
      <data key="d0">6920913</data>
    </edge>
    <edge source="ESP" target="SLV">
      <data key="d0">1216037</data>
    </edge>
    <edge source="ESP" target="ETH">
      <data key="d0">2394502</data>
    </edge>
    <edge source="ESP" target="EST">
      <data key="d0">353889</data>
    </edge>
    <edge source="ESP" target="FIN">
      <data key="d0">2241210</data>
    </edge>
    <edge source="ESP" target="FRA">
      <data key="d0">545802998</data>
    </edge>
    <edge source="ESP" target="GEO">
      <data key="d0">974556</data>
    </edge>
    <edge source="ESP" target="GMB">
      <data key="d0">270740</data>
    </edge>
    <edge source="ESP" target="DEU">
      <data key="d0">265406286</data>
    </edge>
    <edge source="ESP" target="GHA">
      <data key="d0">40165174</data>
    </edge>
    <edge source="ESP" target="GRC">
      <data key="d0">37965986</data>
    </edge>
    <edge source="ESP" target="GTM">
      <data key="d0">3490656</data>
    </edge>
    <edge source="ESP" target="HND">
      <data key="d0">855764</data>
    </edge>
    <edge source="ESP" target="HKG">
      <data key="d0">6291221</data>
    </edge>
    <edge source="ESP" target="HUN">
      <data key="d0">42226496</data>
    </edge>
    <edge source="ESP" target="IDN">
      <data key="d0">9343598</data>
    </edge>
    <edge source="ESP" target="IRL">
      <data key="d0">9379251</data>
    </edge>
    <edge source="ESP" target="ISR">
      <data key="d0">25464062</data>
    </edge>
    <edge source="ESP" target="ITA">
      <data key="d0">667260781</data>
    </edge>
    <edge source="ESP" target="CIV">
      <data key="d0">7354188</data>
    </edge>
    <edge source="ESP" target="JAM">
      <data key="d0">67238</data>
    </edge>
    <edge source="ESP" target="JPN">
      <data key="d0">9840143</data>
    </edge>
    <edge source="ESP" target="KAZ">
      <data key="d0">1458988</data>
    </edge>
    <edge source="ESP" target="JOR">
      <data key="d0">4036445</data>
    </edge>
    <edge source="ESP" target="KOR">
      <data key="d0">7093107</data>
    </edge>
    <edge source="ESP" target="KGZ">
      <data key="d0">33094</data>
    </edge>
    <edge source="ESP" target="LBN">
      <data key="d0">6538100</data>
    </edge>
    <edge source="ESP" target="LVA">
      <data key="d0">438208</data>
    </edge>
    <edge source="ESP" target="LTU">
      <data key="d0">8055919</data>
    </edge>
    <edge source="ESP" target="MDG">
      <data key="d0">475992</data>
    </edge>
    <edge source="ESP" target="MYS">
      <data key="d0">1415213</data>
    </edge>
    <edge source="ESP" target="MRT">
      <data key="d0">1847015</data>
    </edge>
    <edge source="ESP" target="MUS">
      <data key="d0">762957</data>
    </edge>
    <edge source="ESP" target="MEX">
      <data key="d0">33893223</data>
    </edge>
    <edge source="ESP" target="MDA">
      <data key="d0">891408</data>
    </edge>
    <edge source="ESP" target="MAR">
      <data key="d0">64738277</data>
    </edge>
    <edge source="ESP" target="MOZ">
      <data key="d0">352243</data>
    </edge>
    <edge source="ESP" target="OMN">
      <data key="d0">2264230</data>
    </edge>
    <edge source="ESP" target="NAM">
      <data key="d0">57726</data>
    </edge>
    <edge source="ESP" target="NLD">
      <data key="d0">93577508</data>
    </edge>
    <edge source="ESP" target="NZL">
      <data key="d0">1891902</data>
    </edge>
    <edge source="ESP" target="NIC">
      <data key="d0">562766</data>
    </edge>
    <edge source="ESP" target="NER">
      <data key="d0">208355</data>
    </edge>
    <edge source="ESP" target="NOR">
      <data key="d0">1865203</data>
    </edge>
    <edge source="ESP" target="PAK">
      <data key="d0">6580331</data>
    </edge>
    <edge source="ESP" target="PAN">
      <data key="d0">2939991</data>
    </edge>
    <edge source="ESP" target="PRY">
      <data key="d0">887165</data>
    </edge>
    <edge source="ESP" target="PER">
      <data key="d0">9295381</data>
    </edge>
    <edge source="ESP" target="PHL">
      <data key="d0">3279146</data>
    </edge>
    <edge source="ESP" target="POL">
      <data key="d0">48962356</data>
    </edge>
    <edge source="ESP" target="PRT">
      <data key="d0">260687371</data>
    </edge>
    <edge source="ESP" target="ROU">
      <data key="d0">62872573</data>
    </edge>
    <edge source="ESP" target="RUS">
      <data key="d0">29852939</data>
    </edge>
    <edge source="ESP" target="SAU">
      <data key="d0">34899057</data>
    </edge>
    <edge source="ESP" target="SEN">
      <data key="d0">4260160</data>
    </edge>
    <edge source="ESP" target="SRB">
      <data key="d0">5314263</data>
    </edge>
    <edge source="ESP" target="IND">
      <data key="d0">22728491</data>
    </edge>
    <edge source="ESP" target="SGP">
      <data key="d0">5512070</data>
    </edge>
    <edge source="ESP" target="SVK">
      <data key="d0">17230695</data>
    </edge>
    <edge source="ESP" target="VNM">
      <data key="d0">9242563</data>
    </edge>
    <edge source="ESP" target="SVN">
      <data key="d0">3232734</data>
    </edge>
    <edge source="ESP" target="ZAF">
      <data key="d0">47438447</data>
    </edge>
    <edge source="ESP" target="ZWE">
      <data key="d0">50401</data>
    </edge>
    <edge source="ESP" target="SWE">
      <data key="d0">11926668</data>
    </edge>
    <edge source="ESP" target="CHE">
      <data key="d0">13060509</data>
    </edge>
    <edge source="ESP" target="THA">
      <data key="d0">9136991</data>
    </edge>
    <edge source="ESP" target="TGO">
      <data key="d0">765520</data>
    </edge>
    <edge source="ESP" target="ARE">
      <data key="d0">30782327</data>
    </edge>
    <edge source="ESP" target="TUN">
      <data key="d0">24073080</data>
    </edge>
    <edge source="ESP" target="TUR">
      <data key="d0">76240811</data>
    </edge>
    <edge source="ESP" target="UGA">
      <data key="d0">62548</data>
    </edge>
    <edge source="ESP" target="UKR">
      <data key="d0">11000638</data>
    </edge>
    <edge source="ESP" target="MKD">
      <data key="d0">1145741</data>
    </edge>
    <edge source="ESP" target="EGY">
      <data key="d0">20997457</data>
    </edge>
    <edge source="ESP" target="GBR">
      <data key="d0">108955474</data>
    </edge>
    <edge source="ESP" target="TZA">
      <data key="d0">515378</data>
    </edge>
    <edge source="ESP" target="USA">
      <data key="d0">54052732</data>
    </edge>
    <edge source="ESP" target="BFA">
      <data key="d0">530208</data>
    </edge>
    <edge source="ESP" target="URY">
      <data key="d0">2911148</data>
    </edge>
    <edge source="THA" target="DZA">
      <data key="d0">42817</data>
    </edge>
    <edge source="THA" target="ARG">
      <data key="d0">979359</data>
    </edge>
    <edge source="THA" target="AUS">
      <data key="d0">33344957</data>
    </edge>
    <edge source="THA" target="AUT">
      <data key="d0">720696</data>
    </edge>
    <edge source="THA" target="ARM">
      <data key="d0">18946</data>
    </edge>
    <edge source="THA" target="BEL">
      <data key="d0">7376469</data>
    </edge>
    <edge source="THA" target="BRA">
      <data key="d0">3189854</data>
    </edge>
    <edge source="THA" target="BGR">
      <data key="d0">20205</data>
    </edge>
    <edge source="THA" target="KHM">
      <data key="d0">21379563</data>
    </edge>
    <edge source="THA" target="CMR">
      <data key="d0">36215</data>
    </edge>
    <edge source="THA" target="CAN">
      <data key="d0">9664224</data>
    </edge>
    <edge source="THA" target="LKA">
      <data key="d0">7004348</data>
    </edge>
    <edge source="THA" target="CHL">
      <data key="d0">1522130</data>
    </edge>
    <edge source="THA" target="CHN">
      <data key="d0">478966424</data>
    </edge>
    <edge source="THA" target="COL">
      <data key="d0">3483185</data>
    </edge>
    <edge source="THA" target="CRI">
      <data key="d0">559385</data>
    </edge>
    <edge source="THA" target="HRV">
      <data key="d0">92175</data>
    </edge>
    <edge source="THA" target="CZE">
      <data key="d0">102357</data>
    </edge>
    <edge source="THA" target="DNK">
      <data key="d0">945513</data>
    </edge>
    <edge source="THA" target="ECU">
      <data key="d0">609216</data>
    </edge>
    <edge source="THA" target="SLV">
      <data key="d0">246638</data>
    </edge>
    <edge source="THA" target="ETH">
      <data key="d0">669799</data>
    </edge>
    <edge source="THA" target="EST">
      <data key="d0">183268</data>
    </edge>
    <edge source="THA" target="FIN">
      <data key="d0">4679567</data>
    </edge>
    <edge source="THA" target="FRA">
      <data key="d0">6770161</data>
    </edge>
    <edge source="THA" target="GEO">
      <data key="d0">80992</data>
    </edge>
    <edge source="THA" target="DEU">
      <data key="d0">18235489</data>
    </edge>
    <edge source="THA" target="GHA">
      <data key="d0">3033091</data>
    </edge>
    <edge source="THA" target="GRC">
      <data key="d0">1271399</data>
    </edge>
    <edge source="THA" target="GTM">
      <data key="d0">845873</data>
    </edge>
    <edge source="THA" target="HND">
      <data key="d0">66627</data>
    </edge>
    <edge source="THA" target="HKG">
      <data key="d0">24526137</data>
    </edge>
    <edge source="THA" target="HUN">
      <data key="d0">1069204</data>
    </edge>
    <edge source="THA" target="IDN">
      <data key="d0">419089443</data>
    </edge>
    <edge source="THA" target="IRL">
      <data key="d0">74025</data>
    </edge>
    <edge source="THA" target="ISR">
      <data key="d0">4392600</data>
    </edge>
    <edge source="THA" target="ITA">
      <data key="d0">10503683</data>
    </edge>
    <edge source="THA" target="CIV">
      <data key="d0">15148</data>
    </edge>
    <edge source="THA" target="JAM">
      <data key="d0">59232</data>
    </edge>
    <edge source="THA" target="JPN">
      <data key="d0">394746860</data>
    </edge>
    <edge source="THA" target="JOR">
      <data key="d0">303438</data>
    </edge>
    <edge source="THA" target="KOR">
      <data key="d0">69071088</data>
    </edge>
    <edge source="THA" target="LBN">
      <data key="d0">966172</data>
    </edge>
    <edge source="THA" target="LVA">
      <data key="d0">142543</data>
    </edge>
    <edge source="THA" target="LTU">
      <data key="d0">826464</data>
    </edge>
    <edge source="THA" target="MDG">
      <data key="d0">300824</data>
    </edge>
    <edge source="THA" target="MWI">
      <data key="d0">231809</data>
    </edge>
    <edge source="THA" target="MYS">
      <data key="d0">176844016</data>
    </edge>
    <edge source="THA" target="MRT">
      <data key="d0">60703</data>
    </edge>
    <edge source="THA" target="MUS">
      <data key="d0">589454</data>
    </edge>
    <edge source="THA" target="MEX">
      <data key="d0">6766261</data>
    </edge>
    <edge source="THA" target="MAR">
      <data key="d0">130156</data>
    </edge>
    <edge source="THA" target="OMN">
      <data key="d0">98678</data>
    </edge>
    <edge source="THA" target="NLD">
      <data key="d0">24507991</data>
    </edge>
    <edge source="THA" target="NZL">
      <data key="d0">7390538</data>
    </edge>
    <edge source="THA" target="NIC">
      <data key="d0">71720</data>
    </edge>
    <edge source="THA" target="NOR">
      <data key="d0">1327384</data>
    </edge>
    <edge source="THA" target="PAK">
      <data key="d0">7932482</data>
    </edge>
    <edge source="THA" target="PAN">
      <data key="d0">310538</data>
    </edge>
    <edge source="THA" target="PRY">
      <data key="d0">182400</data>
    </edge>
    <edge source="THA" target="PER">
      <data key="d0">1515708</data>
    </edge>
    <edge source="THA" target="PHL">
      <data key="d0">67792004</data>
    </edge>
    <edge source="THA" target="POL">
      <data key="d0">1445920</data>
    </edge>
    <edge source="THA" target="PRT">
      <data key="d0">225069</data>
    </edge>
    <edge source="THA" target="ROU">
      <data key="d0">53766</data>
    </edge>
    <edge source="THA" target="RUS">
      <data key="d0">5073675</data>
    </edge>
    <edge source="THA" target="SAU">
      <data key="d0">13607569</data>
    </edge>
    <edge source="THA" target="SEN">
      <data key="d0">2080262</data>
    </edge>
    <edge source="THA" target="IND">
      <data key="d0">34765758</data>
    </edge>
    <edge source="THA" target="SGP">
      <data key="d0">48697702</data>
    </edge>
    <edge source="THA" target="SVK">
      <data key="d0">38794</data>
    </edge>
    <edge source="THA" target="VNM">
      <data key="d0">119535879</data>
    </edge>
    <edge source="THA" target="SVN">
      <data key="d0">29655</data>
    </edge>
    <edge source="THA" target="ZAF">
      <data key="d0">19604457</data>
    </edge>
    <edge source="THA" target="ZWE">
      <data key="d0">23734</data>
    </edge>
    <edge source="THA" target="ESP">
      <data key="d0">5190227</data>
    </edge>
    <edge source="THA" target="SWE">
      <data key="d0">3140620</data>
    </edge>
    <edge source="THA" target="CHE">
      <data key="d0">164367</data>
    </edge>
    <edge source="THA" target="TGO">
      <data key="d0">33473</data>
    </edge>
    <edge source="THA" target="ARE">
      <data key="d0">5688573</data>
    </edge>
    <edge source="THA" target="TUN">
      <data key="d0">350250</data>
    </edge>
    <edge source="THA" target="TUR">
      <data key="d0">8208989</data>
    </edge>
    <edge source="THA" target="UGA">
      <data key="d0">101197</data>
    </edge>
    <edge source="THA" target="UKR">
      <data key="d0">204205</data>
    </edge>
    <edge source="THA" target="EGY">
      <data key="d0">4427917</data>
    </edge>
    <edge source="THA" target="GBR">
      <data key="d0">9708722</data>
    </edge>
    <edge source="THA" target="TZA">
      <data key="d0">111399</data>
    </edge>
    <edge source="THA" target="USA">
      <data key="d0">90194432</data>
    </edge>
    <edge source="THA" target="BFA">
      <data key="d0">22000</data>
    </edge>
    <edge source="THA" target="URY">
      <data key="d0">20395</data>
    </edge>
    <edge source="TUR" target="ALB">
      <data key="d0">2823718</data>
    </edge>
    <edge source="TUR" target="DZA">
      <data key="d0">13030212</data>
    </edge>
    <edge source="TUR" target="AZE">
      <data key="d0">34153122</data>
    </edge>
    <edge source="TUR" target="ARG">
      <data key="d0">138448</data>
    </edge>
    <edge source="TUR" target="AUS">
      <data key="d0">109308</data>
    </edge>
    <edge source="TUR" target="AUT">
      <data key="d0">695247</data>
    </edge>
    <edge source="TUR" target="BEL">
      <data key="d0">857073</data>
    </edge>
    <edge source="TUR" target="BRA">
      <data key="d0">485554</data>
    </edge>
    <edge source="TUR" target="BGR">
      <data key="d0">9807125</data>
    </edge>
    <edge source="TUR" target="BDI">
      <data key="d0">11515</data>
    </edge>
    <edge source="TUR" target="BLR">
      <data key="d0">704323</data>
    </edge>
    <edge source="TUR" target="KHM">
      <data key="d0">19579</data>
    </edge>
    <edge source="TUR" target="CMR">
      <data key="d0">181360</data>
    </edge>
    <edge source="TUR" target="CAN">
      <data key="d0">554874</data>
    </edge>
    <edge source="TUR" target="LKA">
      <data key="d0">203451</data>
    </edge>
    <edge source="TUR" target="CHL">
      <data key="d0">447239</data>
    </edge>
    <edge source="TUR" target="CHN">
      <data key="d0">2698677</data>
    </edge>
    <edge source="TUR" target="COL">
      <data key="d0">1862413</data>
    </edge>
    <edge source="TUR" target="HRV">
      <data key="d0">484494</data>
    </edge>
    <edge source="TUR" target="CZE">
      <data key="d0">522967</data>
    </edge>
    <edge source="TUR" target="BEN">
      <data key="d0">474287</data>
    </edge>
    <edge source="TUR" target="DNK">
      <data key="d0">342523</data>
    </edge>
    <edge source="TUR" target="ECU">
      <data key="d0">90140</data>
    </edge>
    <edge source="TUR" target="ETH">
      <data key="d0">2967428</data>
    </edge>
    <edge source="TUR" target="EST">
      <data key="d0">10154</data>
    </edge>
    <edge source="TUR" target="FIN">
      <data key="d0">627493</data>
    </edge>
    <edge source="TUR" target="FRA">
      <data key="d0">2423183</data>
    </edge>
    <edge source="TUR" target="GEO">
      <data key="d0">19918720</data>
    </edge>
    <edge source="TUR" target="PSE">
      <data key="d0">405435</data>
    </edge>
    <edge source="TUR" target="DEU">
      <data key="d0">8088520</data>
    </edge>
    <edge source="TUR" target="GHA">
      <data key="d0">1271542</data>
    </edge>
    <edge source="TUR" target="GRC">
      <data key="d0">4033592</data>
    </edge>
    <edge source="TUR" target="HKG">
      <data key="d0">1105514</data>
    </edge>
    <edge source="TUR" target="HUN">
      <data key="d0">689050</data>
    </edge>
    <edge source="TUR" target="IDN">
      <data key="d0">1297351</data>
    </edge>
    <edge source="TUR" target="IRL">
      <data key="d0">46243</data>
    </edge>
    <edge source="TUR" target="ISR">
      <data key="d0">6887012</data>
    </edge>
    <edge source="TUR" target="ITA">
      <data key="d0">4042297</data>
    </edge>
    <edge source="TUR" target="CIV">
      <data key="d0">634005</data>
    </edge>
    <edge source="TUR" target="JAM">
      <data key="d0">60537</data>
    </edge>
    <edge source="TUR" target="JPN">
      <data key="d0">30678</data>
    </edge>
    <edge source="TUR" target="KAZ">
      <data key="d0">8171920</data>
    </edge>
    <edge source="TUR" target="JOR">
      <data key="d0">3806712</data>
    </edge>
    <edge source="TUR" target="KOR">
      <data key="d0">767002</data>
    </edge>
    <edge source="TUR" target="KGZ">
      <data key="d0">1434981</data>
    </edge>
    <edge source="TUR" target="LBN">
      <data key="d0">4569914</data>
    </edge>
    <edge source="TUR" target="LVA">
      <data key="d0">221380</data>
    </edge>
    <edge source="TUR" target="LTU">
      <data key="d0">81890</data>
    </edge>
    <edge source="TUR" target="MYS">
      <data key="d0">325298</data>
    </edge>
    <edge source="TUR" target="MRT">
      <data key="d0">251342</data>
    </edge>
    <edge source="TUR" target="MUS">
      <data key="d0">552668</data>
    </edge>
    <edge source="TUR" target="MEX">
      <data key="d0">740303</data>
    </edge>
    <edge source="TUR" target="MDA">
      <data key="d0">1021297</data>
    </edge>
    <edge source="TUR" target="MAR">
      <data key="d0">4620373</data>
    </edge>
    <edge source="TUR" target="MOZ">
      <data key="d0">32156</data>
    </edge>
    <edge source="TUR" target="OMN">
      <data key="d0">320261</data>
    </edge>
    <edge source="TUR" target="NLD">
      <data key="d0">20219253</data>
    </edge>
    <edge source="TUR" target="NZL">
      <data key="d0">44564</data>
    </edge>
    <edge source="TUR" target="NER">
      <data key="d0">254610</data>
    </edge>
    <edge source="TUR" target="NOR">
      <data key="d0">29862</data>
    </edge>
    <edge source="TUR" target="PAK">
      <data key="d0">7935570</data>
    </edge>
    <edge source="TUR" target="PAN">
      <data key="d0">27681</data>
    </edge>
    <edge source="TUR" target="PER">
      <data key="d0">1859768</data>
    </edge>
    <edge source="TUR" target="PHL">
      <data key="d0">135256</data>
    </edge>
    <edge source="TUR" target="POL">
      <data key="d0">3548086</data>
    </edge>
    <edge source="TUR" target="PRT">
      <data key="d0">661249</data>
    </edge>
    <edge source="TUR" target="ROU">
      <data key="d0">9898456</data>
    </edge>
    <edge source="TUR" target="RUS">
      <data key="d0">38252341</data>
    </edge>
    <edge source="TUR" target="SAU">
      <data key="d0">26234761</data>
    </edge>
    <edge source="TUR" target="SEN">
      <data key="d0">968599</data>
    </edge>
    <edge source="TUR" target="SRB">
      <data key="d0">4922948</data>
    </edge>
    <edge source="TUR" target="IND">
      <data key="d0">3143964</data>
    </edge>
    <edge source="TUR" target="SGP">
      <data key="d0">304587</data>
    </edge>
    <edge source="TUR" target="SVK">
      <data key="d0">216856</data>
    </edge>
    <edge source="TUR" target="VNM">
      <data key="d0">207707</data>
    </edge>
    <edge source="TUR" target="SVN">
      <data key="d0">194066</data>
    </edge>
    <edge source="TUR" target="ZAF">
      <data key="d0">744903</data>
    </edge>
    <edge source="TUR" target="ZWE">
      <data key="d0">55783</data>
    </edge>
    <edge source="TUR" target="ESP">
      <data key="d0">2841969</data>
    </edge>
    <edge source="TUR" target="SWE">
      <data key="d0">841440</data>
    </edge>
    <edge source="TUR" target="CHE">
      <data key="d0">3697260</data>
    </edge>
    <edge source="TUR" target="THA">
      <data key="d0">1425174</data>
    </edge>
    <edge source="TUR" target="TGO">
      <data key="d0">31454</data>
    </edge>
    <edge source="TUR" target="ARE">
      <data key="d0">8059733</data>
    </edge>
    <edge source="TUR" target="TUN">
      <data key="d0">2535320</data>
    </edge>
    <edge source="TUR" target="UGA">
      <data key="d0">89326</data>
    </edge>
    <edge source="TUR" target="UKR">
      <data key="d0">16707873</data>
    </edge>
    <edge source="TUR" target="MKD">
      <data key="d0">2279523</data>
    </edge>
    <edge source="TUR" target="EGY">
      <data key="d0">27400339</data>
    </edge>
    <edge source="TUR" target="GBR">
      <data key="d0">7154291</data>
    </edge>
    <edge source="TUR" target="TZA">
      <data key="d0">453247</data>
    </edge>
    <edge source="TUR" target="USA">
      <data key="d0">2078998</data>
    </edge>
    <edge source="TUR" target="BFA">
      <data key="d0">14599</data>
    </edge>
    <edge source="TUR" target="URY">
      <data key="d0">186535</data>
    </edge>
    <edge source="EGY" target="DZA">
      <data key="d0">44248641</data>
    </edge>
    <edge source="EGY" target="AUS">
      <data key="d0">1660924</data>
    </edge>
    <edge source="EGY" target="BEL">
      <data key="d0">9916835</data>
    </edge>
    <edge source="EGY" target="BDI">
      <data key="d0">28107</data>
    </edge>
    <edge source="EGY" target="CMR">
      <data key="d0">451860</data>
    </edge>
    <edge source="EGY" target="CAN">
      <data key="d0">73659</data>
    </edge>
    <edge source="EGY" target="LKA">
      <data key="d0">18542</data>
    </edge>
    <edge source="EGY" target="CHL">
      <data key="d0">31271</data>
    </edge>
    <edge source="EGY" target="CHN">
      <data key="d0">255755</data>
    </edge>
    <edge source="EGY" target="CZE">
      <data key="d0">4885448</data>
    </edge>
    <edge source="EGY" target="BEN">
      <data key="d0">16982</data>
    </edge>
    <edge source="EGY" target="ETH">
      <data key="d0">2270909</data>
    </edge>
    <edge source="EGY" target="FIN">
      <data key="d0">402486</data>
    </edge>
    <edge source="EGY" target="FRA">
      <data key="d0">5473989</data>
    </edge>
    <edge source="EGY" target="GEO">
      <data key="d0">25052</data>
    </edge>
    <edge source="EGY" target="PSE">
      <data key="d0">38775</data>
    </edge>
    <edge source="EGY" target="DEU">
      <data key="d0">2271189</data>
    </edge>
    <edge source="EGY" target="GHA">
      <data key="d0">131320</data>
    </edge>
    <edge source="EGY" target="GRC">
      <data key="d0">3940972</data>
    </edge>
    <edge source="EGY" target="HKG">
      <data key="d0">44194</data>
    </edge>
    <edge source="EGY" target="IDN">
      <data key="d0">4536346</data>
    </edge>
    <edge source="EGY" target="ISR">
      <data key="d0">795941</data>
    </edge>
    <edge source="EGY" target="ITA">
      <data key="d0">9652223</data>
    </edge>
    <edge source="EGY" target="CIV">
      <data key="d0">389316</data>
    </edge>
    <edge source="EGY" target="JPN">
      <data key="d0">1110372</data>
    </edge>
    <edge source="EGY" target="JOR">
      <data key="d0">2704160</data>
    </edge>
    <edge source="EGY" target="LBN">
      <data key="d0">3908346</data>
    </edge>
    <edge source="EGY" target="MYS">
      <data key="d0">2860190</data>
    </edge>
    <edge source="EGY" target="MEX">
      <data key="d0">9632129</data>
    </edge>
    <edge source="EGY" target="MAR">
      <data key="d0">17314848</data>
    </edge>
    <edge source="EGY" target="OMN">
      <data key="d0">1486837</data>
    </edge>
    <edge source="EGY" target="NLD">
      <data key="d0">2133629</data>
    </edge>
    <edge source="EGY" target="PAK">
      <data key="d0">1516424</data>
    </edge>
    <edge source="EGY" target="PRY">
      <data key="d0">348635</data>
    </edge>
    <edge source="EGY" target="POL">
      <data key="d0">2994475</data>
    </edge>
    <edge source="EGY" target="PRT">
      <data key="d0">57527</data>
    </edge>
    <edge source="EGY" target="ROU">
      <data key="d0">629895</data>
    </edge>
    <edge source="EGY" target="RUS">
      <data key="d0">67643</data>
    </edge>
    <edge source="EGY" target="SAU">
      <data key="d0">11727773</data>
    </edge>
    <edge source="EGY" target="IND">
      <data key="d0">1756038</data>
    </edge>
    <edge source="EGY" target="SGP">
      <data key="d0">181277</data>
    </edge>
    <edge source="EGY" target="SVK">
      <data key="d0">1474871</data>
    </edge>
    <edge source="EGY" target="VNM">
      <data key="d0">12672</data>
    </edge>
    <edge source="EGY" target="ZAF">
      <data key="d0">176766</data>
    </edge>
    <edge source="EGY" target="ESP">
      <data key="d0">47297364</data>
    </edge>
    <edge source="EGY" target="THA">
      <data key="d0">79121</data>
    </edge>
    <edge source="EGY" target="ARE">
      <data key="d0">678515</data>
    </edge>
    <edge source="EGY" target="TUN">
      <data key="d0">4325864</data>
    </edge>
    <edge source="EGY" target="TUR">
      <data key="d0">178764566</data>
    </edge>
    <edge source="EGY" target="UGA">
      <data key="d0">174085</data>
    </edge>
    <edge source="EGY" target="UKR">
      <data key="d0">13042031</data>
    </edge>
    <edge source="EGY" target="MKD">
      <data key="d0">416456</data>
    </edge>
    <edge source="EGY" target="GBR">
      <data key="d0">222416</data>
    </edge>
    <edge source="EGY" target="TZA">
      <data key="d0">2787275</data>
    </edge>
    <edge source="EGY" target="USA">
      <data key="d0">84055</data>
    </edge>
    <edge source="EGY" target="URY">
      <data key="d0">2952254</data>
    </edge>
    <edge source="GBR" target="ALB">
      <data key="d0">2762629</data>
    </edge>
    <edge source="GBR" target="DZA">
      <data key="d0">16861221</data>
    </edge>
    <edge source="GBR" target="AZE">
      <data key="d0">19024909</data>
    </edge>
    <edge source="GBR" target="ARG">
      <data key="d0">18307815</data>
    </edge>
    <edge source="GBR" target="AUS">
      <data key="d0">108209429</data>
    </edge>
    <edge source="GBR" target="AUT">
      <data key="d0">44271435</data>
    </edge>
    <edge source="GBR" target="ARM">
      <data key="d0">305683</data>
    </edge>
    <edge source="GBR" target="BEL">
      <data key="d0">289151659</data>
    </edge>
    <edge source="GBR" target="BOL">
      <data key="d0">630009</data>
    </edge>
    <edge source="GBR" target="BWA">
      <data key="d0">89789</data>
    </edge>
    <edge source="GBR" target="BRA">
      <data key="d0">342829351</data>
    </edge>
    <edge source="GBR" target="BGR">
      <data key="d0">7073730</data>
    </edge>
    <edge source="GBR" target="BDI">
      <data key="d0">18256</data>
    </edge>
    <edge source="GBR" target="BLR">
      <data key="d0">2220635</data>
    </edge>
    <edge source="GBR" target="KHM">
      <data key="d0">56851</data>
    </edge>
    <edge source="GBR" target="CMR">
      <data key="d0">1117057</data>
    </edge>
    <edge source="GBR" target="CAN">
      <data key="d0">118103477</data>
    </edge>
    <edge source="GBR" target="CAF">
      <data key="d0">30028</data>
    </edge>
    <edge source="GBR" target="LKA">
      <data key="d0">5441461</data>
    </edge>
    <edge source="GBR" target="CHL">
      <data key="d0">28698781</data>
    </edge>
    <edge source="GBR" target="CHN">
      <data key="d0">193925126</data>
    </edge>
    <edge source="GBR" target="COL">
      <data key="d0">24998396</data>
    </edge>
    <edge source="GBR" target="CRI">
      <data key="d0">2412607</data>
    </edge>
    <edge source="GBR" target="HRV">
      <data key="d0">3278842</data>
    </edge>
    <edge source="GBR" target="CZE">
      <data key="d0">101428477</data>
    </edge>
    <edge source="GBR" target="BEN">
      <data key="d0">78436</data>
    </edge>
    <edge source="GBR" target="DNK">
      <data key="d0">105089623</data>
    </edge>
    <edge source="GBR" target="ECU">
      <data key="d0">2229358</data>
    </edge>
    <edge source="GBR" target="SLV">
      <data key="d0">922507</data>
    </edge>
    <edge source="GBR" target="ETH">
      <data key="d0">3314096</data>
    </edge>
    <edge source="GBR" target="EST">
      <data key="d0">6532446</data>
    </edge>
    <edge source="GBR" target="FIN">
      <data key="d0">45401675</data>
    </edge>
    <edge source="GBR" target="FRA">
      <data key="d0">414985611</data>
    </edge>
    <edge source="GBR" target="GEO">
      <data key="d0">664038</data>
    </edge>
    <edge source="GBR" target="GMB">
      <data key="d0">688697</data>
    </edge>
    <edge source="GBR" target="DEU">
      <data key="d0">1346788345</data>
    </edge>
    <edge source="GBR" target="GHA">
      <data key="d0">7761630</data>
    </edge>
    <edge source="GBR" target="GRC">
      <data key="d0">28810935</data>
    </edge>
    <edge source="GBR" target="GTM">
      <data key="d0">1460961</data>
    </edge>
    <edge source="GBR" target="HND">
      <data key="d0">542628</data>
    </edge>
    <edge source="GBR" target="HKG">
      <data key="d0">27320729</data>
    </edge>
    <edge source="GBR" target="HUN">
      <data key="d0">32568526</data>
    </edge>
    <edge source="GBR" target="IDN">
      <data key="d0">20484213</data>
    </edge>
    <edge source="GBR" target="IRL">
      <data key="d0">292301964</data>
    </edge>
    <edge source="GBR" target="ISR">
      <data key="d0">36110196</data>
    </edge>
    <edge source="GBR" target="ITA">
      <data key="d0">269733788</data>
    </edge>
    <edge source="GBR" target="CIV">
      <data key="d0">2007402</data>
    </edge>
    <edge source="GBR" target="JAM">
      <data key="d0">1332689</data>
    </edge>
    <edge source="GBR" target="JPN">
      <data key="d0">186811949</data>
    </edge>
    <edge source="GBR" target="KAZ">
      <data key="d0">12987957</data>
    </edge>
    <edge source="GBR" target="JOR">
      <data key="d0">6207316</data>
    </edge>
    <edge source="GBR" target="KOR">
      <data key="d0">77810340</data>
    </edge>
    <edge source="GBR" target="KGZ">
      <data key="d0">298464</data>
    </edge>
    <edge source="GBR" target="LBN">
      <data key="d0">6070977</data>
    </edge>
    <edge source="GBR" target="LVA">
      <data key="d0">8586244</data>
    </edge>
    <edge source="GBR" target="LTU">
      <data key="d0">11463047</data>
    </edge>
    <edge source="GBR" target="MDG">
      <data key="d0">2408506</data>
    </edge>
    <edge source="GBR" target="MWI">
      <data key="d0">368641</data>
    </edge>
    <edge source="GBR" target="MYS">
      <data key="d0">53112109</data>
    </edge>
    <edge source="GBR" target="MRT">
      <data key="d0">842319</data>
    </edge>
    <edge source="GBR" target="MUS">
      <data key="d0">1792499</data>
    </edge>
    <edge source="GBR" target="MEX">
      <data key="d0">35075633</data>
    </edge>
    <edge source="GBR" target="MDA">
      <data key="d0">186624</data>
    </edge>
    <edge source="GBR" target="MAR">
      <data key="d0">14637908</data>
    </edge>
    <edge source="GBR" target="MOZ">
      <data key="d0">438194</data>
    </edge>
    <edge source="GBR" target="OMN">
      <data key="d0">7295624</data>
    </edge>
    <edge source="GBR" target="NAM">
      <data key="d0">108811</data>
    </edge>
    <edge source="GBR" target="NLD">
      <data key="d0">306082366</data>
    </edge>
    <edge source="GBR" target="NZL">
      <data key="d0">21812707</data>
    </edge>
    <edge source="GBR" target="NIC">
      <data key="d0">1676114</data>
    </edge>
    <edge source="GBR" target="NER">
      <data key="d0">146999</data>
    </edge>
    <edge source="GBR" target="NOR">
      <data key="d0">89338765</data>
    </edge>
    <edge source="GBR" target="PAK">
      <data key="d0">26071919</data>
    </edge>
    <edge source="GBR" target="PAN">
      <data key="d0">5237091</data>
    </edge>
    <edge source="GBR" target="PRY">
      <data key="d0">169035</data>
    </edge>
    <edge source="GBR" target="PER">
      <data key="d0">6678724</data>
    </edge>
    <edge source="GBR" target="PHL">
      <data key="d0">16701848</data>
    </edge>
    <edge source="GBR" target="POL">
      <data key="d0">118951040</data>
    </edge>
    <edge source="GBR" target="PRT">
      <data key="d0">40353726</data>
    </edge>
    <edge source="GBR" target="ROU">
      <data key="d0">36114000</data>
    </edge>
    <edge source="GBR" target="RUS">
      <data key="d0">189008441</data>
    </edge>
    <edge source="GBR" target="SAU">
      <data key="d0">137918025</data>
    </edge>
    <edge source="GBR" target="SEN">
      <data key="d0">881460</data>
    </edge>
    <edge source="GBR" target="SRB">
      <data key="d0">3837106</data>
    </edge>
    <edge source="GBR" target="IND">
      <data key="d0">58159705</data>
    </edge>
    <edge source="GBR" target="SGP">
      <data key="d0">72099401</data>
    </edge>
    <edge source="GBR" target="SVK">
      <data key="d0">13808912</data>
    </edge>
    <edge source="GBR" target="VNM">
      <data key="d0">78601157</data>
    </edge>
    <edge source="GBR" target="SVN">
      <data key="d0">9359434</data>
    </edge>
    <edge source="GBR" target="ZAF">
      <data key="d0">63889989</data>
    </edge>
    <edge source="GBR" target="ZWE">
      <data key="d0">275449</data>
    </edge>
    <edge source="GBR" target="ESP">
      <data key="d0">311419315</data>
    </edge>
    <edge source="GBR" target="SWE">
      <data key="d0">168078924</data>
    </edge>
    <edge source="GBR" target="CHE">
      <data key="d0">77878011</data>
    </edge>
    <edge source="GBR" target="THA">
      <data key="d0">51687351</data>
    </edge>
    <edge source="GBR" target="TGO">
      <data key="d0">91127</data>
    </edge>
    <edge source="GBR" target="ARE">
      <data key="d0">67791416</data>
    </edge>
    <edge source="GBR" target="TUN">
      <data key="d0">4522906</data>
    </edge>
    <edge source="GBR" target="TUR">
      <data key="d0">81841075</data>
    </edge>
    <edge source="GBR" target="UGA">
      <data key="d0">2048287</data>
    </edge>
    <edge source="GBR" target="UKR">
      <data key="d0">37261988</data>
    </edge>
    <edge source="GBR" target="MKD">
      <data key="d0">951677</data>
    </edge>
    <edge source="GBR" target="EGY">
      <data key="d0">50341507</data>
    </edge>
    <edge source="GBR" target="TZA">
      <data key="d0">2041884</data>
    </edge>
    <edge source="GBR" target="USA">
      <data key="d0">754409078</data>
    </edge>
    <edge source="GBR" target="BFA">
      <data key="d0">191419</data>
    </edge>
    <edge source="GBR" target="URY">
      <data key="d0">4044704</data>
    </edge>
    <edge source="BFA" target="BEN">
      <data key="d0">1490840</data>
    </edge>
    <edge source="BFA" target="GHA">
      <data key="d0">657779</data>
    </edge>
    <edge source="BFA" target="CIV">
      <data key="d0">110149</data>
    </edge>
    <edge source="BFA" target="NER">
      <data key="d0">232904</data>
    </edge>
    <edge source="BFA" target="SEN">
      <data key="d0">46148</data>
    </edge>
    <edge source="URY" target="ARG">
      <data key="d0">5685267</data>
    </edge>
    <edge source="URY" target="BOL">
      <data key="d0">8901343</data>
    </edge>
    <edge source="URY" target="BRA">
      <data key="d0">104664077</data>
    </edge>
    <edge source="URY" target="BGR">
      <data key="d0">430954</data>
    </edge>
    <edge source="URY" target="CHL">
      <data key="d0">1745629</data>
    </edge>
    <edge source="URY" target="CHN">
      <data key="d0">260946</data>
    </edge>
    <edge source="URY" target="COL">
      <data key="d0">4825970</data>
    </edge>
    <edge source="URY" target="CRI">
      <data key="d0">679617</data>
    </edge>
    <edge source="URY" target="DNK">
      <data key="d0">339992</data>
    </edge>
    <edge source="URY" target="ECU">
      <data key="d0">290318</data>
    </edge>
    <edge source="URY" target="DEU">
      <data key="d0">58353</data>
    </edge>
    <edge source="URY" target="GTM">
      <data key="d0">22214</data>
    </edge>
    <edge source="URY" target="HKG">
      <data key="d0">17629</data>
    </edge>
    <edge source="URY" target="ISR">
      <data key="d0">189892</data>
    </edge>
    <edge source="URY" target="ITA">
      <data key="d0">52414</data>
    </edge>
    <edge source="URY" target="LVA">
      <data key="d0">882041</data>
    </edge>
    <edge source="URY" target="MYS">
      <data key="d0">27844</data>
    </edge>
    <edge source="URY" target="MEX">
      <data key="d0">5030833</data>
    </edge>
    <edge source="URY" target="PAN">
      <data key="d0">24115</data>
    </edge>
    <edge source="URY" target="PRY">
      <data key="d0">1466319</data>
    </edge>
    <edge source="URY" target="PER">
      <data key="d0">282287</data>
    </edge>
    <edge source="URY" target="POL">
      <data key="d0">2957592</data>
    </edge>
    <edge source="URY" target="ROU">
      <data key="d0">2165007</data>
    </edge>
    <edge source="URY" target="RUS">
      <data key="d0">1980407</data>
    </edge>
    <edge source="URY" target="ZAF">
      <data key="d0">93698</data>
    </edge>
    <edge source="URY" target="ESP">
      <data key="d0">2410412</data>
    </edge>
    <edge source="URY" target="USA">
      <data key="d0">14887718</data>
    </edge>
    <edge source="GEO" target="AZE">
      <data key="d0">2241543</data>
    </edge>
    <edge source="GEO" target="ARM">
      <data key="d0">2876793</data>
    </edge>
    <edge source="GEO" target="KAZ">
      <data key="d0">24801</data>
    </edge>
    <edge source="GEO" target="TUR">
      <data key="d0">88127</data>
    </edge>
    <edge source="GEO" target="UKR">
      <data key="d0">77908</data>
    </edge>
    <edge source="GEO" target="GBR">
      <data key="d0">633105</data>
    </edge>
    <edge source="AUT" target="ALB">
      <data key="d0">329644</data>
    </edge>
    <edge source="AUT" target="DZA">
      <data key="d0">3142281</data>
    </edge>
    <edge source="AUT" target="AZE">
      <data key="d0">1209075</data>
    </edge>
    <edge source="AUT" target="ARG">
      <data key="d0">3935426</data>
    </edge>
    <edge source="AUT" target="AUS">
      <data key="d0">4163839</data>
    </edge>
    <edge source="AUT" target="ARM">
      <data key="d0">234557</data>
    </edge>
    <edge source="AUT" target="BEL">
      <data key="d0">27826478</data>
    </edge>
    <edge source="AUT" target="BOL">
      <data key="d0">173149</data>
    </edge>
    <edge source="AUT" target="BRA">
      <data key="d0">66920669</data>
    </edge>
    <edge source="AUT" target="BGR">
      <data key="d0">13027486</data>
    </edge>
    <edge source="AUT" target="BLR">
      <data key="d0">4670874</data>
    </edge>
    <edge source="AUT" target="CMR">
      <data key="d0">35553</data>
    </edge>
    <edge source="AUT" target="CAN">
      <data key="d0">943483</data>
    </edge>
    <edge source="AUT" target="LKA">
      <data key="d0">54238</data>
    </edge>
    <edge source="AUT" target="CHL">
      <data key="d0">2000510</data>
    </edge>
    <edge source="AUT" target="CHN">
      <data key="d0">23934730</data>
    </edge>
    <edge source="AUT" target="COL">
      <data key="d0">6514184</data>
    </edge>
    <edge source="AUT" target="CRI">
      <data key="d0">80006</data>
    </edge>
    <edge source="AUT" target="HRV">
      <data key="d0">19558830</data>
    </edge>
    <edge source="AUT" target="CZE">
      <data key="d0">60383578</data>
    </edge>
    <edge source="AUT" target="BEN">
      <data key="d0">11260</data>
    </edge>
    <edge source="AUT" target="DNK">
      <data key="d0">4147100</data>
    </edge>
    <edge source="AUT" target="ECU">
      <data key="d0">250043</data>
    </edge>
    <edge source="AUT" target="SLV">
      <data key="d0">59813</data>
    </edge>
    <edge source="AUT" target="ETH">
      <data key="d0">105710</data>
    </edge>
    <edge source="AUT" target="EST">
      <data key="d0">805071</data>
    </edge>
    <edge source="AUT" target="FIN">
      <data key="d0">10006287</data>
    </edge>
    <edge source="AUT" target="FRA">
      <data key="d0">68560737</data>
    </edge>
    <edge source="AUT" target="GEO">
      <data key="d0">357318</data>
    </edge>
    <edge source="AUT" target="DEU">
      <data key="d0">456251941</data>
    </edge>
    <edge source="AUT" target="GHA">
      <data key="d0">93757</data>
    </edge>
    <edge source="AUT" target="GRC">
      <data key="d0">9252904</data>
    </edge>
    <edge source="AUT" target="GTM">
      <data key="d0">83260</data>
    </edge>
    <edge source="AUT" target="HKG">
      <data key="d0">3350004</data>
    </edge>
    <edge source="AUT" target="HUN">
      <data key="d0">72456082</data>
    </edge>
    <edge source="AUT" target="IDN">
      <data key="d0">1200709</data>
    </edge>
    <edge source="AUT" target="IRL">
      <data key="d0">1805081</data>
    </edge>
    <edge source="AUT" target="ISR">
      <data key="d0">8537935</data>
    </edge>
    <edge source="AUT" target="ITA">
      <data key="d0">120536420</data>
    </edge>
    <edge source="AUT" target="CIV">
      <data key="d0">197329</data>
    </edge>
    <edge source="AUT" target="JPN">
      <data key="d0">16356270</data>
    </edge>
    <edge source="AUT" target="KAZ">
      <data key="d0">5768992</data>
    </edge>
    <edge source="AUT" target="JOR">
      <data key="d0">1431849</data>
    </edge>
    <edge source="AUT" target="KOR">
      <data key="d0">28961632</data>
    </edge>
    <edge source="AUT" target="KGZ">
      <data key="d0">113575</data>
    </edge>
    <edge source="AUT" target="LBN">
      <data key="d0">1084877</data>
    </edge>
    <edge source="AUT" target="LVA">
      <data key="d0">2089342</data>
    </edge>
    <edge source="AUT" target="LTU">
      <data key="d0">4031024</data>
    </edge>
    <edge source="AUT" target="MYS">
      <data key="d0">3068134</data>
    </edge>
    <edge source="AUT" target="MUS">
      <data key="d0">140445</data>
    </edge>
    <edge source="AUT" target="MEX">
      <data key="d0">5093440</data>
    </edge>
    <edge source="AUT" target="MDA">
      <data key="d0">438446</data>
    </edge>
    <edge source="AUT" target="MAR">
      <data key="d0">1142893</data>
    </edge>
    <edge source="AUT" target="MOZ">
      <data key="d0">22160</data>
    </edge>
    <edge source="AUT" target="OMN">
      <data key="d0">1231344</data>
    </edge>
    <edge source="AUT" target="NLD">
      <data key="d0">41247202</data>
    </edge>
    <edge source="AUT" target="NZL">
      <data key="d0">495313</data>
    </edge>
    <edge source="AUT" target="NIC">
      <data key="d0">127587</data>
    </edge>
    <edge source="AUT" target="NOR">
      <data key="d0">3994963</data>
    </edge>
    <edge source="AUT" target="PAK">
      <data key="d0">2388436</data>
    </edge>
    <edge source="AUT" target="PAN">
      <data key="d0">1160469</data>
    </edge>
    <edge source="AUT" target="PRY">
      <data key="d0">456288</data>
    </edge>
    <edge source="AUT" target="PER">
      <data key="d0">508331</data>
    </edge>
    <edge source="AUT" target="PHL">
      <data key="d0">363079</data>
    </edge>
    <edge source="AUT" target="POL">
      <data key="d0">72915710</data>
    </edge>
    <edge source="AUT" target="PRT">
      <data key="d0">7369658</data>
    </edge>
    <edge source="AUT" target="ROU">
      <data key="d0">32571219</data>
    </edge>
    <edge source="AUT" target="RUS">
      <data key="d0">36174525</data>
    </edge>
    <edge source="AUT" target="SAU">
      <data key="d0">7033674</data>
    </edge>
    <edge source="AUT" target="SEN">
      <data key="d0">65766</data>
    </edge>
    <edge source="AUT" target="SRB">
      <data key="d0">12054621</data>
    </edge>
    <edge source="AUT" target="IND">
      <data key="d0">7253905</data>
    </edge>
    <edge source="AUT" target="SGP">
      <data key="d0">1542316</data>
    </edge>
    <edge source="AUT" target="SVK">
      <data key="d0">29926224</data>
    </edge>
    <edge source="AUT" target="VNM">
      <data key="d0">858681</data>
    </edge>
    <edge source="AUT" target="SVN">
      <data key="d0">82906780</data>
    </edge>
    <edge source="AUT" target="ZAF">
      <data key="d0">6956871</data>
    </edge>
    <edge source="AUT" target="ZWE">
      <data key="d0">120748</data>
    </edge>
    <edge source="AUT" target="ESP">
      <data key="d0">31053894</data>
    </edge>
    <edge source="AUT" target="SWE">
      <data key="d0">13395212</data>
    </edge>
    <edge source="AUT" target="CHE">
      <data key="d0">51737846</data>
    </edge>
    <edge source="AUT" target="THA">
      <data key="d0">7223806</data>
    </edge>
    <edge source="AUT" target="TGO">
      <data key="d0">45215</data>
    </edge>
    <edge source="AUT" target="ARE">
      <data key="d0">2912372</data>
    </edge>
    <edge source="AUT" target="TUN">
      <data key="d0">1108977</data>
    </edge>
    <edge source="AUT" target="TUR">
      <data key="d0">23584105</data>
    </edge>
    <edge source="AUT" target="UGA">
      <data key="d0">111945</data>
    </edge>
    <edge source="AUT" target="UKR">
      <data key="d0">11057785</data>
    </edge>
    <edge source="AUT" target="MKD">
      <data key="d0">1277424</data>
    </edge>
    <edge source="AUT" target="EGY">
      <data key="d0">3526840</data>
    </edge>
    <edge source="AUT" target="GBR">
      <data key="d0">27613721</data>
    </edge>
    <edge source="AUT" target="TZA">
      <data key="d0">190864</data>
    </edge>
    <edge source="AUT" target="USA">
      <data key="d0">37061969</data>
    </edge>
    <edge source="AUT" target="BFA">
      <data key="d0">27332</data>
    </edge>
    <edge source="AUT" target="URY">
      <data key="d0">8466307</data>
    </edge>
    <edge source="KHM" target="CHN">
      <data key="d0">1278614</data>
    </edge>
    <edge source="KHM" target="HKG">
      <data key="d0">56087</data>
    </edge>
    <edge source="KHM" target="KOR">
      <data key="d0">14506</data>
    </edge>
    <edge source="KHM" target="MYS">
      <data key="d0">315666</data>
    </edge>
    <edge source="KHM" target="VNM">
      <data key="d0">2480402</data>
    </edge>
    <edge source="ETH" target="DEU">
      <data key="d0">10086</data>
    </edge>
    <edge source="ETH" target="USA">
      <data key="d0">94503</data>
    </edge>
    <edge source="EST" target="AZE">
      <data key="d0">166458</data>
    </edge>
    <edge source="EST" target="AUS">
      <data key="d0">12327</data>
    </edge>
    <edge source="EST" target="AUT">
      <data key="d0">659626</data>
    </edge>
    <edge source="EST" target="ARM">
      <data key="d0">13443</data>
    </edge>
    <edge source="EST" target="BEL">
      <data key="d0">4328106</data>
    </edge>
    <edge source="EST" target="BRA">
      <data key="d0">10149</data>
    </edge>
    <edge source="EST" target="BGR">
      <data key="d0">87424</data>
    </edge>
    <edge source="EST" target="BLR">
      <data key="d0">6535406</data>
    </edge>
    <edge source="EST" target="CAN">
      <data key="d0">91949</data>
    </edge>
    <edge source="EST" target="CHL">
      <data key="d0">40636</data>
    </edge>
    <edge source="EST" target="CHN">
      <data key="d0">58879</data>
    </edge>
    <edge source="EST" target="HRV">
      <data key="d0">11928</data>
    </edge>
    <edge source="EST" target="CZE">
      <data key="d0">289013</data>
    </edge>
    <edge source="EST" target="DNK">
      <data key="d0">290754</data>
    </edge>
    <edge source="EST" target="ECU">
      <data key="d0">17476</data>
    </edge>
    <edge source="EST" target="FIN">
      <data key="d0">8377926</data>
    </edge>
    <edge source="EST" target="FRA">
      <data key="d0">3312654</data>
    </edge>
    <edge source="EST" target="GEO">
      <data key="d0">40940</data>
    </edge>
    <edge source="EST" target="DEU">
      <data key="d0">7506094</data>
    </edge>
    <edge source="EST" target="GRC">
      <data key="d0">111136</data>
    </edge>
    <edge source="EST" target="HKG">
      <data key="d0">21167</data>
    </edge>
    <edge source="EST" target="HUN">
      <data key="d0">575884</data>
    </edge>
    <edge source="EST" target="IRL">
      <data key="d0">13139</data>
    </edge>
    <edge source="EST" target="ISR">
      <data key="d0">260420</data>
    </edge>
    <edge source="EST" target="ITA">
      <data key="d0">3583679</data>
    </edge>
    <edge source="EST" target="JPN">
      <data key="d0">217379</data>
    </edge>
    <edge source="EST" target="KAZ">
      <data key="d0">369766</data>
    </edge>
    <edge source="EST" target="KOR">
      <data key="d0">500267</data>
    </edge>
    <edge source="EST" target="KGZ">
      <data key="d0">68702</data>
    </edge>
    <edge source="EST" target="LVA">
      <data key="d0">15130746</data>
    </edge>
    <edge source="EST" target="LTU">
      <data key="d0">8496933</data>
    </edge>
    <edge source="EST" target="MYS">
      <data key="d0">55879</data>
    </edge>
    <edge source="EST" target="MDA">
      <data key="d0">17119</data>
    </edge>
    <edge source="EST" target="NLD">
      <data key="d0">4751822</data>
    </edge>
    <edge source="EST" target="NOR">
      <data key="d0">536196</data>
    </edge>
    <edge source="EST" target="POL">
      <data key="d0">2108939</data>
    </edge>
    <edge source="EST" target="PRT">
      <data key="d0">225197</data>
    </edge>
    <edge source="EST" target="ROU">
      <data key="d0">377360</data>
    </edge>
    <edge source="EST" target="RUS">
      <data key="d0">29949090</data>
    </edge>
    <edge source="EST" target="SAU">
      <data key="d0">91698</data>
    </edge>
    <edge source="EST" target="SRB">
      <data key="d0">308954</data>
    </edge>
    <edge source="EST" target="IND">
      <data key="d0">18798</data>
    </edge>
    <edge source="EST" target="SGP">
      <data key="d0">40866</data>
    </edge>
    <edge source="EST" target="SVK">
      <data key="d0">307204</data>
    </edge>
    <edge source="EST" target="SVN">
      <data key="d0">986225</data>
    </edge>
    <edge source="EST" target="ESP">
      <data key="d0">135482</data>
    </edge>
    <edge source="EST" target="SWE">
      <data key="d0">1596028</data>
    </edge>
    <edge source="EST" target="CHE">
      <data key="d0">413693</data>
    </edge>
    <edge source="EST" target="ARE">
      <data key="d0">31467</data>
    </edge>
    <edge source="EST" target="TUR">
      <data key="d0">1119604</data>
    </edge>
    <edge source="EST" target="UKR">
      <data key="d0">6806606</data>
    </edge>
    <edge source="EST" target="GBR">
      <data key="d0">2116452</data>
    </edge>
    <edge source="EST" target="USA">
      <data key="d0">1517319</data>
    </edge>
    <edge source="FIN" target="DZA">
      <data key="d0">43528</data>
    </edge>
    <edge source="FIN" target="AZE">
      <data key="d0">45542</data>
    </edge>
    <edge source="FIN" target="ARG">
      <data key="d0">1264283</data>
    </edge>
    <edge source="FIN" target="AUS">
      <data key="d0">2733811</data>
    </edge>
    <edge source="FIN" target="AUT">
      <data key="d0">9616939</data>
    </edge>
    <edge source="FIN" target="ARM">
      <data key="d0">87255</data>
    </edge>
    <edge source="FIN" target="BEL">
      <data key="d0">9689261</data>
    </edge>
    <edge source="FIN" target="BOL">
      <data key="d0">246306</data>
    </edge>
    <edge source="FIN" target="BRA">
      <data key="d0">6001784</data>
    </edge>
    <edge source="FIN" target="BGR">
      <data key="d0">361546</data>
    </edge>
    <edge source="FIN" target="BLR">
      <data key="d0">3816354</data>
    </edge>
    <edge source="FIN" target="KHM">
      <data key="d0">19185</data>
    </edge>
    <edge source="FIN" target="CAN">
      <data key="d0">11060867</data>
    </edge>
    <edge source="FIN" target="CAF">
      <data key="d0">27146</data>
    </edge>
    <edge source="FIN" target="LKA">
      <data key="d0">20673</data>
    </edge>
    <edge source="FIN" target="CHL">
      <data key="d0">1296436</data>
    </edge>
    <edge source="FIN" target="CHN">
      <data key="d0">43614568</data>
    </edge>
    <edge source="FIN" target="COL">
      <data key="d0">413843</data>
    </edge>
    <edge source="FIN" target="CRI">
      <data key="d0">576535</data>
    </edge>
    <edge source="FIN" target="HRV">
      <data key="d0">190464</data>
    </edge>
    <edge source="FIN" target="CZE">
      <data key="d0">5897205</data>
    </edge>
    <edge source="FIN" target="DNK">
      <data key="d0">22293090</data>
    </edge>
    <edge source="FIN" target="ECU">
      <data key="d0">42344</data>
    </edge>
    <edge source="FIN" target="SLV">
      <data key="d0">28495</data>
    </edge>
    <edge source="FIN" target="EST">
      <data key="d0">15820914</data>
    </edge>
    <edge source="FIN" target="FRA">
      <data key="d0">20989994</data>
    </edge>
    <edge source="FIN" target="GEO">
      <data key="d0">14258</data>
    </edge>
    <edge source="FIN" target="PSE">
      <data key="d0">25925</data>
    </edge>
    <edge source="FIN" target="DEU">
      <data key="d0">44247505</data>
    </edge>
    <edge source="FIN" target="GHA">
      <data key="d0">15802</data>
    </edge>
    <edge source="FIN" target="GRC">
      <data key="d0">720675</data>
    </edge>
    <edge source="FIN" target="GTM">
      <data key="d0">49000</data>
    </edge>
    <edge source="FIN" target="HKG">
      <data key="d0">4299625</data>
    </edge>
    <edge source="FIN" target="HUN">
      <data key="d0">399242</data>
    </edge>
    <edge source="FIN" target="IDN">
      <data key="d0">329570</data>
    </edge>
    <edge source="FIN" target="IRL">
      <data key="d0">821841</data>
    </edge>
    <edge source="FIN" target="ISR">
      <data key="d0">2334141</data>
    </edge>
    <edge source="FIN" target="ITA">
      <data key="d0">22461216</data>
    </edge>
    <edge source="FIN" target="CIV">
      <data key="d0">12909</data>
    </edge>
    <edge source="FIN" target="JPN">
      <data key="d0">15604399</data>
    </edge>
    <edge source="FIN" target="KAZ">
      <data key="d0">7838290</data>
    </edge>
    <edge source="FIN" target="JOR">
      <data key="d0">351100</data>
    </edge>
    <edge source="FIN" target="KOR">
      <data key="d0">4269842</data>
    </edge>
    <edge source="FIN" target="KGZ">
      <data key="d0">51253</data>
    </edge>
    <edge source="FIN" target="LBN">
      <data key="d0">98186</data>
    </edge>
    <edge source="FIN" target="LVA">
      <data key="d0">6359026</data>
    </edge>
    <edge source="FIN" target="LTU">
      <data key="d0">7732629</data>
    </edge>
    <edge source="FIN" target="MDG">
      <data key="d0">58277</data>
    </edge>
    <edge source="FIN" target="MYS">
      <data key="d0">284054</data>
    </edge>
    <edge source="FIN" target="MEX">
      <data key="d0">4068822</data>
    </edge>
    <edge source="FIN" target="MDA">
      <data key="d0">78071</data>
    </edge>
    <edge source="FIN" target="MAR">
      <data key="d0">243391</data>
    </edge>
    <edge source="FIN" target="NAM">
      <data key="d0">25267</data>
    </edge>
    <edge source="FIN" target="NLD">
      <data key="d0">13450809</data>
    </edge>
    <edge source="FIN" target="NZL">
      <data key="d0">522219</data>
    </edge>
    <edge source="FIN" target="NIC">
      <data key="d0">37830</data>
    </edge>
    <edge source="FIN" target="NOR">
      <data key="d0">12812805</data>
    </edge>
    <edge source="FIN" target="PAN">
      <data key="d0">217781</data>
    </edge>
    <edge source="FIN" target="PRY">
      <data key="d0">64667</data>
    </edge>
    <edge source="FIN" target="PER">
      <data key="d0">47124</data>
    </edge>
    <edge source="FIN" target="PHL">
      <data key="d0">2662839</data>
    </edge>
    <edge source="FIN" target="POL">
      <data key="d0">16924182</data>
    </edge>
    <edge source="FIN" target="PRT">
      <data key="d0">8609687</data>
    </edge>
    <edge source="FIN" target="ROU">
      <data key="d0">1612678</data>
    </edge>
    <edge source="FIN" target="RUS">
      <data key="d0">213903757</data>
    </edge>
    <edge source="FIN" target="SAU">
      <data key="d0">1447766</data>
    </edge>
    <edge source="FIN" target="SRB">
      <data key="d0">193505</data>
    </edge>
    <edge source="FIN" target="IND">
      <data key="d0">1778959</data>
    </edge>
    <edge source="FIN" target="SGP">
      <data key="d0">3418811</data>
    </edge>
    <edge source="FIN" target="SVK">
      <data key="d0">825566</data>
    </edge>
    <edge source="FIN" target="SVN">
      <data key="d0">871661</data>
    </edge>
    <edge source="FIN" target="ZAF">
      <data key="d0">1242867</data>
    </edge>
    <edge source="FIN" target="ZWE">
      <data key="d0">25912</data>
    </edge>
    <edge source="FIN" target="ESP">
      <data key="d0">6969107</data>
    </edge>
    <edge source="FIN" target="SWE">
      <data key="d0">131320995</data>
    </edge>
    <edge source="FIN" target="CHE">
      <data key="d0">3226587</data>
    </edge>
    <edge source="FIN" target="THA">
      <data key="d0">1646249</data>
    </edge>
    <edge source="FIN" target="ARE">
      <data key="d0">448288</data>
    </edge>
    <edge source="FIN" target="TUN">
      <data key="d0">328574</data>
    </edge>
    <edge source="FIN" target="TUR">
      <data key="d0">4028139</data>
    </edge>
    <edge source="FIN" target="UKR">
      <data key="d0">16165827</data>
    </edge>
    <edge source="FIN" target="MKD">
      <data key="d0">38155</data>
    </edge>
    <edge source="FIN" target="EGY">
      <data key="d0">1653204</data>
    </edge>
    <edge source="FIN" target="GBR">
      <data key="d0">27831539</data>
    </edge>
    <edge source="FIN" target="USA">
      <data key="d0">92143643</data>
    </edge>
    <edge source="FIN" target="BFA">
      <data key="d0">110782</data>
    </edge>
    <edge source="FIN" target="URY">
      <data key="d0">254622</data>
    </edge>
    <edge source="HKG" target="ARG">
      <data key="d0">79641</data>
    </edge>
    <edge source="HKG" target="AUS">
      <data key="d0">7082835</data>
    </edge>
    <edge source="HKG" target="AUT">
      <data key="d0">23972</data>
    </edge>
    <edge source="HKG" target="BEL">
      <data key="d0">349221</data>
    </edge>
    <edge source="HKG" target="BRA">
      <data key="d0">392664</data>
    </edge>
    <edge source="HKG" target="BGR">
      <data key="d0">24700</data>
    </edge>
    <edge source="HKG" target="KHM">
      <data key="d0">926355</data>
    </edge>
    <edge source="HKG" target="CAN">
      <data key="d0">1010151</data>
    </edge>
    <edge source="HKG" target="LKA">
      <data key="d0">2951999</data>
    </edge>
    <edge source="HKG" target="CHN">
      <data key="d0">1998992697</data>
    </edge>
    <edge source="HKG" target="COL">
      <data key="d0">23032</data>
    </edge>
    <edge source="HKG" target="CRI">
      <data key="d0">63984</data>
    </edge>
    <edge source="HKG" target="CZE">
      <data key="d0">183532</data>
    </edge>
    <edge source="HKG" target="DNK">
      <data key="d0">11505</data>
    </edge>
    <edge source="HKG" target="ECU">
      <data key="d0">63544</data>
    </edge>
    <edge source="HKG" target="SLV">
      <data key="d0">32146</data>
    </edge>
    <edge source="HKG" target="ETH">
      <data key="d0">245256</data>
    </edge>
    <edge source="HKG" target="FIN">
      <data key="d0">60616</data>
    </edge>
    <edge source="HKG" target="FRA">
      <data key="d0">713656</data>
    </edge>
    <edge source="HKG" target="DEU">
      <data key="d0">4749448</data>
    </edge>
    <edge source="HKG" target="GHA">
      <data key="d0">1149060</data>
    </edge>
    <edge source="HKG" target="GRC">
      <data key="d0">101104</data>
    </edge>
    <edge source="HKG" target="GTM">
      <data key="d0">71709</data>
    </edge>
    <edge source="HKG" target="HND">
      <data key="d0">13923</data>
    </edge>
    <edge source="HKG" target="IDN">
      <data key="d0">5664332</data>
    </edge>
    <edge source="HKG" target="IRL">
      <data key="d0">21191</data>
    </edge>
    <edge source="HKG" target="ISR">
      <data key="d0">345650</data>
    </edge>
    <edge source="HKG" target="ITA">
      <data key="d0">402182</data>
    </edge>
    <edge source="HKG" target="JPN">
      <data key="d0">19135777</data>
    </edge>
    <edge source="HKG" target="KAZ">
      <data key="d0">81854</data>
    </edge>
    <edge source="HKG" target="JOR">
      <data key="d0">80760</data>
    </edge>
    <edge source="HKG" target="KOR">
      <data key="d0">28868127</data>
    </edge>
    <edge source="HKG" target="LBN">
      <data key="d0">505487</data>
    </edge>
    <edge source="HKG" target="LTU">
      <data key="d0">24617</data>
    </edge>
    <edge source="HKG" target="MDG">
      <data key="d0">462541</data>
    </edge>
    <edge source="HKG" target="MYS">
      <data key="d0">5929112</data>
    </edge>
    <edge source="HKG" target="MUS">
      <data key="d0">18722</data>
    </edge>
    <edge source="HKG" target="MEX">
      <data key="d0">825777</data>
    </edge>
    <edge source="HKG" target="MAR">
      <data key="d0">16699</data>
    </edge>
    <edge source="HKG" target="MOZ">
      <data key="d0">20251</data>
    </edge>
    <edge source="HKG" target="OMN">
      <data key="d0">13959</data>
    </edge>
    <edge source="HKG" target="NLD">
      <data key="d0">666136</data>
    </edge>
    <edge source="HKG" target="NZL">
      <data key="d0">271838</data>
    </edge>
    <edge source="HKG" target="NIC">
      <data key="d0">35110</data>
    </edge>
    <edge source="HKG" target="NER">
      <data key="d0">17175</data>
    </edge>
    <edge source="HKG" target="NOR">
      <data key="d0">51167</data>
    </edge>
    <edge source="HKG" target="PAK">
      <data key="d0">165924</data>
    </edge>
    <edge source="HKG" target="PAN">
      <data key="d0">130140</data>
    </edge>
    <edge source="HKG" target="PRY">
      <data key="d0">553920</data>
    </edge>
    <edge source="HKG" target="PER">
      <data key="d0">50175</data>
    </edge>
    <edge source="HKG" target="PHL">
      <data key="d0">8475594</data>
    </edge>
    <edge source="HKG" target="POL">
      <data key="d0">17860</data>
    </edge>
    <edge source="HKG" target="ROU">
      <data key="d0">80475</data>
    </edge>
    <edge source="HKG" target="RUS">
      <data key="d0">1522808</data>
    </edge>
    <edge source="HKG" target="SAU">
      <data key="d0">84987</data>
    </edge>
    <edge source="HKG" target="SRB">
      <data key="d0">21043</data>
    </edge>
    <edge source="HKG" target="IND">
      <data key="d0">16132309</data>
    </edge>
    <edge source="HKG" target="SGP">
      <data key="d0">9568620</data>
    </edge>
    <edge source="HKG" target="VNM">
      <data key="d0">24220533</data>
    </edge>
    <edge source="HKG" target="SVN">
      <data key="d0">42965</data>
    </edge>
    <edge source="HKG" target="ZAF">
      <data key="d0">690877</data>
    </edge>
    <edge source="HKG" target="ZWE">
      <data key="d0">130366</data>
    </edge>
    <edge source="HKG" target="ESP">
      <data key="d0">1948403</data>
    </edge>
    <edge source="HKG" target="SWE">
      <data key="d0">747811</data>
    </edge>
    <edge source="HKG" target="CHE">
      <data key="d0">537962</data>
    </edge>
    <edge source="HKG" target="THA">
      <data key="d0">12346423</data>
    </edge>
    <edge source="HKG" target="TGO">
      <data key="d0">27710</data>
    </edge>
    <edge source="HKG" target="ARE">
      <data key="d0">2260397</data>
    </edge>
    <edge source="HKG" target="TUR">
      <data key="d0">1618121</data>
    </edge>
    <edge source="HKG" target="UGA">
      <data key="d0">34423</data>
    </edge>
    <edge source="HKG" target="UKR">
      <data key="d0">42125</data>
    </edge>
    <edge source="HKG" target="EGY">
      <data key="d0">738223</data>
    </edge>
    <edge source="HKG" target="GBR">
      <data key="d0">3535687</data>
    </edge>
    <edge source="HKG" target="TZA">
      <data key="d0">41307</data>
    </edge>
    <edge source="HKG" target="USA">
      <data key="d0">8150398</data>
    </edge>
    <edge source="HKG" target="BFA">
      <data key="d0">13331</data>
    </edge>
    <edge source="CIV" target="CMR">
      <data key="d0">55768</data>
    </edge>
    <edge source="CIV" target="BEN">
      <data key="d0">4729444</data>
    </edge>
    <edge source="CIV" target="FRA">
      <data key="d0">27745</data>
    </edge>
    <edge source="CIV" target="GHA">
      <data key="d0">3745231</data>
    </edge>
    <edge source="CIV" target="ITA">
      <data key="d0">88339</data>
    </edge>
    <edge source="CIV" target="NAM">
      <data key="d0">1573541</data>
    </edge>
    <edge source="CIV" target="NER">
      <data key="d0">123245</data>
    </edge>
    <edge source="CIV" target="SEN">
      <data key="d0">117404</data>
    </edge>
    <edge source="CIV" target="SGP">
      <data key="d0">58620</data>
    </edge>
    <edge source="CIV" target="TGO">
      <data key="d0">169888</data>
    </edge>
    <edge source="CIV" target="USA">
      <data key="d0">56432</data>
    </edge>
    <edge source="CIV" target="BFA">
      <data key="d0">1237297</data>
    </edge>
    <edge source="KAZ" target="AZE">
      <data key="d0">251300</data>
    </edge>
    <edge source="KAZ" target="AUS">
      <data key="d0">22400</data>
    </edge>
    <edge source="KAZ" target="BEL">
      <data key="d0">50200</data>
    </edge>
    <edge source="KAZ" target="BLR">
      <data key="d0">39650</data>
    </edge>
    <edge source="KAZ" target="KGZ">
      <data key="d0">2770400</data>
    </edge>
    <edge source="KAZ" target="NOR">
      <data key="d0">20400</data>
    </edge>
    <edge source="KAZ" target="RUS">
      <data key="d0">4034940</data>
    </edge>
    <edge source="KAZ" target="GBR">
      <data key="d0">43500</data>
    </edge>
    <edge source="LVA" target="DZA">
      <data key="d0">17345</data>
    </edge>
    <edge source="LVA" target="AZE">
      <data key="d0">39244</data>
    </edge>
    <edge source="LVA" target="AUT">
      <data key="d0">166731</data>
    </edge>
    <edge source="LVA" target="ARM">
      <data key="d0">30758</data>
    </edge>
    <edge source="LVA" target="BEL">
      <data key="d0">6709697</data>
    </edge>
    <edge source="LVA" target="BRA">
      <data key="d0">99405</data>
    </edge>
    <edge source="LVA" target="BGR">
      <data key="d0">53094</data>
    </edge>
    <edge source="LVA" target="BLR">
      <data key="d0">11018459</data>
    </edge>
    <edge source="LVA" target="CAN">
      <data key="d0">26915</data>
    </edge>
    <edge source="LVA" target="CHN">
      <data key="d0">260326</data>
    </edge>
    <edge source="LVA" target="HRV">
      <data key="d0">21797</data>
    </edge>
    <edge source="LVA" target="CZE">
      <data key="d0">903037</data>
    </edge>
    <edge source="LVA" target="DNK">
      <data key="d0">194081</data>
    </edge>
    <edge source="LVA" target="EST">
      <data key="d0">8217457</data>
    </edge>
    <edge source="LVA" target="FIN">
      <data key="d0">10173293</data>
    </edge>
    <edge source="LVA" target="FRA">
      <data key="d0">67483</data>
    </edge>
    <edge source="LVA" target="GEO">
      <data key="d0">87705</data>
    </edge>
    <edge source="LVA" target="DEU">
      <data key="d0">10241218</data>
    </edge>
    <edge source="LVA" target="GHA">
      <data key="d0">21895</data>
    </edge>
    <edge source="LVA" target="GRC">
      <data key="d0">52841</data>
    </edge>
    <edge source="LVA" target="HKG">
      <data key="d0">70700</data>
    </edge>
    <edge source="LVA" target="HUN">
      <data key="d0">18491</data>
    </edge>
    <edge source="LVA" target="ISR">
      <data key="d0">35968</data>
    </edge>
    <edge source="LVA" target="ITA">
      <data key="d0">1017848</data>
    </edge>
    <edge source="LVA" target="JPN">
      <data key="d0">65113</data>
    </edge>
    <edge source="LVA" target="KAZ">
      <data key="d0">983869</data>
    </edge>
    <edge source="LVA" target="LTU">
      <data key="d0">58180088</data>
    </edge>
    <edge source="LVA" target="MDA">
      <data key="d0">37531</data>
    </edge>
    <edge source="LVA" target="MAR">
      <data key="d0">20274</data>
    </edge>
    <edge source="LVA" target="NLD">
      <data key="d0">17917051</data>
    </edge>
    <edge source="LVA" target="NZL">
      <data key="d0">73433</data>
    </edge>
    <edge source="LVA" target="NER">
      <data key="d0">110235</data>
    </edge>
    <edge source="LVA" target="NOR">
      <data key="d0">1837245</data>
    </edge>
    <edge source="LVA" target="POL">
      <data key="d0">6843629</data>
    </edge>
    <edge source="LVA" target="PRT">
      <data key="d0">90475</data>
    </edge>
    <edge source="LVA" target="ROU">
      <data key="d0">50507</data>
    </edge>
    <edge source="LVA" target="RUS">
      <data key="d0">4320364</data>
    </edge>
    <edge source="LVA" target="IND">
      <data key="d0">251068</data>
    </edge>
    <edge source="LVA" target="SGP">
      <data key="d0">35889</data>
    </edge>
    <edge source="LVA" target="SVK">
      <data key="d0">755121</data>
    </edge>
    <edge source="LVA" target="ZAF">
      <data key="d0">27029</data>
    </edge>
    <edge source="LVA" target="ESP">
      <data key="d0">69995</data>
    </edge>
    <edge source="LVA" target="SWE">
      <data key="d0">8855250</data>
    </edge>
    <edge source="LVA" target="CHE">
      <data key="d0">336688</data>
    </edge>
    <edge source="LVA" target="TGO">
      <data key="d0">451965</data>
    </edge>
    <edge source="LVA" target="UKR">
      <data key="d0">766905</data>
    </edge>
    <edge source="LVA" target="EGY">
      <data key="d0">75016</data>
    </edge>
    <edge source="LVA" target="GBR">
      <data key="d0">305396</data>
    </edge>
    <edge source="LVA" target="USA">
      <data key="d0">209772</data>
    </edge>
    <edge source="LTU" target="ALB">
      <data key="d0">49965</data>
    </edge>
    <edge source="LTU" target="DZA">
      <data key="d0">19146</data>
    </edge>
    <edge source="LTU" target="AZE">
      <data key="d0">1032434</data>
    </edge>
    <edge source="LTU" target="ARG">
      <data key="d0">13675</data>
    </edge>
    <edge source="LTU" target="AUS">
      <data key="d0">244702</data>
    </edge>
    <edge source="LTU" target="AUT">
      <data key="d0">3200713</data>
    </edge>
    <edge source="LTU" target="ARM">
      <data key="d0">85891</data>
    </edge>
    <edge source="LTU" target="BEL">
      <data key="d0">4657919</data>
    </edge>
    <edge source="LTU" target="BRA">
      <data key="d0">1314687</data>
    </edge>
    <edge source="LTU" target="BGR">
      <data key="d0">317320</data>
    </edge>
    <edge source="LTU" target="BLR">
      <data key="d0">30461324</data>
    </edge>
    <edge source="LTU" target="CAN">
      <data key="d0">2755460</data>
    </edge>
    <edge source="LTU" target="CHL">
      <data key="d0">317961</data>
    </edge>
    <edge source="LTU" target="CHN">
      <data key="d0">3073400</data>
    </edge>
    <edge source="LTU" target="COL">
      <data key="d0">166153</data>
    </edge>
    <edge source="LTU" target="CRI">
      <data key="d0">39445</data>
    </edge>
    <edge source="LTU" target="CZE">
      <data key="d0">2348738</data>
    </edge>
    <edge source="LTU" target="DNK">
      <data key="d0">1253919</data>
    </edge>
    <edge source="LTU" target="ECU">
      <data key="d0">135152</data>
    </edge>
    <edge source="LTU" target="EST">
      <data key="d0">12885175</data>
    </edge>
    <edge source="LTU" target="FIN">
      <data key="d0">14431637</data>
    </edge>
    <edge source="LTU" target="FRA">
      <data key="d0">2370901</data>
    </edge>
    <edge source="LTU" target="GEO">
      <data key="d0">133443</data>
    </edge>
    <edge source="LTU" target="DEU">
      <data key="d0">30800763</data>
    </edge>
    <edge source="LTU" target="GRC">
      <data key="d0">3118936</data>
    </edge>
    <edge source="LTU" target="HKG">
      <data key="d0">406892</data>
    </edge>
    <edge source="LTU" target="HUN">
      <data key="d0">1051291</data>
    </edge>
    <edge source="LTU" target="IDN">
      <data key="d0">71823</data>
    </edge>
    <edge source="LTU" target="IRL">
      <data key="d0">571160</data>
    </edge>
    <edge source="LTU" target="ISR">
      <data key="d0">892920</data>
    </edge>
    <edge source="LTU" target="ITA">
      <data key="d0">1023212</data>
    </edge>
    <edge source="LTU" target="JPN">
      <data key="d0">132430</data>
    </edge>
    <edge source="LTU" target="KAZ">
      <data key="d0">7690051</data>
    </edge>
    <edge source="LTU" target="JOR">
      <data key="d0">14874</data>
    </edge>
    <edge source="LTU" target="KOR">
      <data key="d0">711236</data>
    </edge>
    <edge source="LTU" target="KGZ">
      <data key="d0">1077833</data>
    </edge>
    <edge source="LTU" target="LBN">
      <data key="d0">19026</data>
    </edge>
    <edge source="LTU" target="LVA">
      <data key="d0">33024839</data>
    </edge>
    <edge source="LTU" target="MYS">
      <data key="d0">173115</data>
    </edge>
    <edge source="LTU" target="MEX">
      <data key="d0">142797</data>
    </edge>
    <edge source="LTU" target="MDA">
      <data key="d0">203974</data>
    </edge>
    <edge source="LTU" target="MAR">
      <data key="d0">31978</data>
    </edge>
    <edge source="LTU" target="OMN">
      <data key="d0">13155</data>
    </edge>
    <edge source="LTU" target="NLD">
      <data key="d0">14474571</data>
    </edge>
    <edge source="LTU" target="NZL">
      <data key="d0">63814</data>
    </edge>
    <edge source="LTU" target="NOR">
      <data key="d0">20090138</data>
    </edge>
    <edge source="LTU" target="PAK">
      <data key="d0">108995</data>
    </edge>
    <edge source="LTU" target="PAN">
      <data key="d0">11369</data>
    </edge>
    <edge source="LTU" target="PER">
      <data key="d0">69141</data>
    </edge>
    <edge source="LTU" target="POL">
      <data key="d0">24660815</data>
    </edge>
    <edge source="LTU" target="PRT">
      <data key="d0">270605</data>
    </edge>
    <edge source="LTU" target="ROU">
      <data key="d0">1722961</data>
    </edge>
    <edge source="LTU" target="RUS">
      <data key="d0">66205536</data>
    </edge>
    <edge source="LTU" target="SAU">
      <data key="d0">121080</data>
    </edge>
    <edge source="LTU" target="SRB">
      <data key="d0">118300</data>
    </edge>
    <edge source="LTU" target="IND">
      <data key="d0">927121</data>
    </edge>
    <edge source="LTU" target="SGP">
      <data key="d0">260616</data>
    </edge>
    <edge source="LTU" target="SVK">
      <data key="d0">112602</data>
    </edge>
    <edge source="LTU" target="VNM">
      <data key="d0">73875</data>
    </edge>
    <edge source="LTU" target="SVN">
      <data key="d0">491277</data>
    </edge>
    <edge source="LTU" target="ZAF">
      <data key="d0">1158682</data>
    </edge>
    <edge source="LTU" target="ESP">
      <data key="d0">732272</data>
    </edge>
    <edge source="LTU" target="SWE">
      <data key="d0">93946665</data>
    </edge>
    <edge source="LTU" target="CHE">
      <data key="d0">705328</data>
    </edge>
    <edge source="LTU" target="THA">
      <data key="d0">393605</data>
    </edge>
    <edge source="LTU" target="ARE">
      <data key="d0">178945</data>
    </edge>
    <edge source="LTU" target="TUR">
      <data key="d0">643592</data>
    </edge>
    <edge source="LTU" target="UGA">
      <data key="d0">12220</data>
    </edge>
    <edge source="LTU" target="UKR">
      <data key="d0">3837110</data>
    </edge>
    <edge source="LTU" target="EGY">
      <data key="d0">78766</data>
    </edge>
    <edge source="LTU" target="GBR">
      <data key="d0">5876311</data>
    </edge>
    <edge source="LTU" target="USA">
      <data key="d0">16389243</data>
    </edge>
    <edge source="MOZ" target="BEL">
      <data key="d0">203238</data>
    </edge>
    <edge source="MOZ" target="BWA">
      <data key="d0">381636</data>
    </edge>
    <edge source="MOZ" target="BRA">
      <data key="d0">4697987</data>
    </edge>
    <edge source="MOZ" target="JPN">
      <data key="d0">5394471</data>
    </edge>
    <edge source="MOZ" target="KOR">
      <data key="d0">5057316</data>
    </edge>
    <edge source="MOZ" target="MWI">
      <data key="d0">20125</data>
    </edge>
    <edge source="MOZ" target="NLD">
      <data key="d0">10067114</data>
    </edge>
    <edge source="MOZ" target="IND">
      <data key="d0">44098393</data>
    </edge>
    <edge source="MOZ" target="SGP">
      <data key="d0">23165724</data>
    </edge>
    <edge source="MOZ" target="ZAF">
      <data key="d0">6085513</data>
    </edge>
    <edge source="MOZ" target="GBR">
      <data key="d0">105486</data>
    </edge>
    <edge source="OMN" target="ARG">
      <data key="d0">232525</data>
    </edge>
    <edge source="OMN" target="BEL">
      <data key="d0">214850</data>
    </edge>
    <edge source="OMN" target="LKA">
      <data key="d0">363709</data>
    </edge>
    <edge source="OMN" target="CHN">
      <data key="d0">16993</data>
    </edge>
    <edge source="OMN" target="ETH">
      <data key="d0">156949</data>
    </edge>
    <edge source="OMN" target="GEO">
      <data key="d0">1072439</data>
    </edge>
    <edge source="OMN" target="DEU">
      <data key="d0">137116</data>
    </edge>
    <edge source="OMN" target="KAZ">
      <data key="d0">5224184</data>
    </edge>
    <edge source="OMN" target="JOR">
      <data key="d0">353925</data>
    </edge>
    <edge source="OMN" target="LBN">
      <data key="d0">1664905</data>
    </edge>
    <edge source="OMN" target="LVA">
      <data key="d0">3173305</data>
    </edge>
    <edge source="OMN" target="MAR">
      <data key="d0">57586</data>
    </edge>
    <edge source="OMN" target="NLD">
      <data key="d0">388406</data>
    </edge>
    <edge source="OMN" target="PAK">
      <data key="d0">224996</data>
    </edge>
    <edge source="OMN" target="SAU">
      <data key="d0">975904</data>
    </edge>
    <edge source="OMN" target="IND">
      <data key="d0">663199</data>
    </edge>
    <edge source="OMN" target="SGP">
      <data key="d0">451058</data>
    </edge>
    <edge source="OMN" target="ZAF">
      <data key="d0">122653</data>
    </edge>
    <edge source="OMN" target="ESP">
      <data key="d0">76429</data>
    </edge>
    <edge source="OMN" target="ARE">
      <data key="d0">5182345</data>
    </edge>
    <edge source="OMN" target="TUN">
      <data key="d0">2302546</data>
    </edge>
    <edge source="OMN" target="TUR">
      <data key="d0">51488</data>
    </edge>
    <edge source="OMN" target="UGA">
      <data key="d0">26283</data>
    </edge>
    <edge source="OMN" target="EGY">
      <data key="d0">1399295</data>
    </edge>
    <edge source="OMN" target="TZA">
      <data key="d0">131329</data>
    </edge>
    <edge source="OMN" target="USA">
      <data key="d0">59566</data>
    </edge>
    <edge source="SEN" target="CMR">
      <data key="d0">421706</data>
    </edge>
    <edge source="SEN" target="CAF">
      <data key="d0">170194</data>
    </edge>
    <edge source="SEN" target="BEN">
      <data key="d0">93720</data>
    </edge>
    <edge source="SEN" target="FRA">
      <data key="d0">74940</data>
    </edge>
    <edge source="SEN" target="GMB">
      <data key="d0">355779</data>
    </edge>
    <edge source="SEN" target="GHA">
      <data key="d0">11469</data>
    </edge>
    <edge source="SEN" target="CIV">
      <data key="d0">398107</data>
    </edge>
    <edge source="SEN" target="MRT">
      <data key="d0">1072364</data>
    </edge>
    <edge source="SEN" target="NER">
      <data key="d0">560267</data>
    </edge>
    <edge source="SEN" target="TGO">
      <data key="d0">1100712</data>
    </edge>
    <edge source="SEN" target="GBR">
      <data key="d0">1584277</data>
    </edge>
    <edge source="SEN" target="BFA">
      <data key="d0">2363414</data>
    </edge>
    <edge source="ZWE" target="BWA">
      <data key="d0">32524</data>
    </edge>
    <edge source="ZWE" target="MOZ">
      <data key="d0">1294950</data>
    </edge>
    <edge source="ZWE" target="ZAF">
      <data key="d0">532154</data>
    </edge>
    <edge source="ZWE" target="TZA">
      <data key="d0">35040</data>
    </edge>
    <edge source="SWE" target="ALB">
      <data key="d0">10332</data>
    </edge>
    <edge source="SWE" target="DZA">
      <data key="d0">816842</data>
    </edge>
    <edge source="SWE" target="AZE">
[truncated: 34,943 more chars]
