# Supplementary material for: Core-periphery structure in sectoral international trade networks: A new approach to an old theory
Source: PLoS One. 2020 Apr 2;15(4):e0229547. doi: 10.1371/journal.pone.0229547 (PMC7117750; doi:10.1371/journal.pone.0229547)
Supplement: S8 File — (ZIP) [file pone.0229547.s008.zip › S8_File/Networks 2012/6-SUGAR,SUGR.PREPTNS,HONEY.graphml]

<?xml version='1.0' encoding='utf-8'?>
<graphml xmlns="http://graphml.graphdrawing.org/xmlns" xmlns:xsi="http://www.w3.org/2001/XMLSchema-instance" xsi:schemaLocation="http://graphml.graphdrawing.org/xmlns http://graphml.graphdrawing.org/xmlns/1.0/graphml.xsd">
  <key attr.name="weight" attr.type="long" for="edge" id="d0" />
  <graph edgedefault="directed">
    <node id="ALB" />
    <node id="GRC" />
    <node id="SRB" />
    <node id="MKD" />
    <node id="DZA" />
    <node id="BEL" />
    <node id="CMR" />
    <node id="CAN" />
    <node id="HRV" />
    <node id="DNK" />
    <node id="FRA" />
    <node id="GMB" />
    <node id="DEU" />
    <node id="GHA" />
    <node id="IRL" />
    <node id="ITA" />
    <node id="JOR" />
    <node id="LBN" />
    <node id="NLD" />
    <node id="NER" />
    <node id="POL" />
    <node id="SAU" />
    <node id="ESP" />
    <node id="ARE" />
    <node id="TUN" />
    <node id="TUR" />
    <node id="GBR" />
    <node id="ARG" />
    <node id="AZE" />
    <node id="AUS" />
    <node id="AUT" />
    <node id="ARM" />
    <node id="BOL" />
    <node id="BRA" />
    <node id="CHL" />
    <node id="CHN" />
    <node id="COL" />
    <node id="CRI" />
    <node id="CZE" />
    <node id="ECU" />
    <node id="SLV" />
    <node id="EST" />
    <node id="FIN" />
    <node id="GEO" />
    <node id="GTM" />
    <node id="HND" />
    <node id="HKG" />
    <node id="HUN" />
    <node id="IDN" />
    <node id="ISR" />
    <node id="CIV" />
    <node id="JAM" />
    <node id="JPN" />
    <node id="KOR" />
    <node id="KGZ" />
    <node id="LVA" />
    <node id="MDG" />
    <node id="MRT" />
    <node id="MEX" />
    <node id="MAR" />
    <node id="MOZ" />
    <node id="NZL" />
    <node id="NIC" />
    <node id="NOR" />
    <node id="PAN" />
    <node id="PRY" />
    <node id="PER" />
    <node id="PHL" />
    <node id="RUS" />
    <node id="SEN" />
    <node id="IND" />
    <node id="SGP" />
    <node id="VNM" />
    <node id="ZAF" />
    <node id="SWE" />
    <node id="CHE" />
    <node id="THA" />
    <node id="TGO" />
    <node id="UKR" />
    <node id="EGY" />
    <node id="TZA" />
    <node id="USA" />
    <node id="BFA" />
    <node id="URY" />
    <node id="LKA" />
    <node id="MYS" />
    <node id="MUS" />
    <node id="OMN" />
    <node id="PAK" />
    <node id="BGR" />
    <node id="BLR" />
    <node id="KAZ" />
    <node id="LTU" />
    <node id="MDA" />
    <node id="NAM" />
    <node id="PRT" />
    <node id="ROU" />
    <node id="SVK" />
    <node id="SVN" />
    <node id="BDI" />
    <node id="CAF" />
    <node id="BEN" />
    <node id="ETH" />
    <node id="PSE" />
    <node id="UGA" />
    <node id="BWA" />
    <node id="ZWE" />
    <node id="KHM" />
    <node id="MWI" />
    <edge source="ALB" target="GRC">
      <data key="d0">42173</data>
    </edge>
    <edge source="ALB" target="SRB">
      <data key="d0">332073</data>
    </edge>
    <edge source="ALB" target="MKD">
      <data key="d0">74970</data>
    </edge>
    <edge source="GRC" target="ALB">
      <data key="d0">1033443</data>
    </edge>
    <edge source="GRC" target="DZA">
      <data key="d0">94568</data>
    </edge>
    <edge source="GRC" target="AUS">
      <data key="d0">1156346</data>
    </edge>
    <edge source="GRC" target="AUT">
      <data key="d0">436073</data>
    </edge>
    <edge source="GRC" target="ARM">
      <data key="d0">10390</data>
    </edge>
    <edge source="GRC" target="BEL">
      <data key="d0">669785</data>
    </edge>
    <edge source="GRC" target="BGR">
      <data key="d0">63881053</data>
    </edge>
    <edge source="GRC" target="CMR">
      <data key="d0">18408</data>
    </edge>
    <edge source="GRC" target="CAN">
      <data key="d0">1306603</data>
    </edge>
    <edge source="GRC" target="CHL">
      <data key="d0">12136</data>
    </edge>
    <edge source="GRC" target="CHN">
      <data key="d0">147016</data>
    </edge>
    <edge source="GRC" target="HRV">
      <data key="d0">34093</data>
    </edge>
    <edge source="GRC" target="CZE">
      <data key="d0">17251106</data>
    </edge>
    <edge source="GRC" target="DNK">
      <data key="d0">557544</data>
    </edge>
    <edge source="GRC" target="EST">
      <data key="d0">42505</data>
    </edge>
    <edge source="GRC" target="FIN">
      <data key="d0">573527</data>
    </edge>
    <edge source="GRC" target="FRA">
      <data key="d0">3568421</data>
    </edge>
    <edge source="GRC" target="DEU">
      <data key="d0">14481402</data>
    </edge>
    <edge source="GRC" target="HKG">
      <data key="d0">56503</data>
    </edge>
    <edge source="GRC" target="HUN">
      <data key="d0">189580</data>
    </edge>
    <edge source="GRC" target="IRL">
      <data key="d0">258834</data>
    </edge>
    <edge source="GRC" target="ISR">
      <data key="d0">1426912</data>
    </edge>
    <edge source="GRC" target="ITA">
      <data key="d0">10037050</data>
    </edge>
    <edge source="GRC" target="JPN">
      <data key="d0">87088</data>
    </edge>
    <edge source="GRC" target="JOR">
      <data key="d0">162518</data>
    </edge>
    <edge source="GRC" target="KOR">
      <data key="d0">27290</data>
    </edge>
    <edge source="GRC" target="LBN">
      <data key="d0">563256</data>
    </edge>
    <edge source="GRC" target="LTU">
      <data key="d0">13955</data>
    </edge>
    <edge source="GRC" target="MEX">
      <data key="d0">11663</data>
    </edge>
    <edge source="GRC" target="MAR">
      <data key="d0">114215</data>
    </edge>
    <edge source="GRC" target="NLD">
      <data key="d0">649826</data>
    </edge>
    <edge source="GRC" target="NZL">
      <data key="d0">27948</data>
    </edge>
    <edge source="GRC" target="NOR">
      <data key="d0">20443</data>
    </edge>
    <edge source="GRC" target="PAN">
      <data key="d0">27171</data>
    </edge>
    <edge source="GRC" target="PHL">
      <data key="d0">31327</data>
    </edge>
    <edge source="GRC" target="POL">
      <data key="d0">2832683</data>
    </edge>
    <edge source="GRC" target="PRT">
      <data key="d0">2440324</data>
    </edge>
    <edge source="GRC" target="ROU">
      <data key="d0">4052921</data>
    </edge>
    <edge source="GRC" target="RUS">
      <data key="d0">291449</data>
    </edge>
    <edge source="GRC" target="SAU">
      <data key="d0">206672</data>
    </edge>
    <edge source="GRC" target="SRB">
      <data key="d0">253107</data>
    </edge>
    <edge source="GRC" target="IND">
      <data key="d0">119405</data>
    </edge>
    <edge source="GRC" target="SGP">
      <data key="d0">28644</data>
    </edge>
    <edge source="GRC" target="SVK">
      <data key="d0">331961</data>
    </edge>
    <edge source="GRC" target="SVN">
      <data key="d0">238279</data>
    </edge>
    <edge source="GRC" target="ZAF">
      <data key="d0">381809</data>
    </edge>
    <edge source="GRC" target="ESP">
      <data key="d0">1030641</data>
    </edge>
    <edge source="GRC" target="SWE">
      <data key="d0">232797</data>
    </edge>
    <edge source="GRC" target="CHE">
      <data key="d0">117749</data>
    </edge>
    <edge source="GRC" target="ARE">
      <data key="d0">342558</data>
    </edge>
    <edge source="GRC" target="TUR">
      <data key="d0">1068590</data>
    </edge>
    <edge source="GRC" target="MKD">
      <data key="d0">259373</data>
    </edge>
    <edge source="GRC" target="EGY">
      <data key="d0">338921</data>
    </edge>
    <edge source="GRC" target="GBR">
      <data key="d0">3764303</data>
    </edge>
    <edge source="GRC" target="USA">
      <data key="d0">2105883</data>
    </edge>
    <edge source="SRB" target="ALB">
      <data key="d0">67945</data>
    </edge>
    <edge source="SRB" target="AUS">
      <data key="d0">72163</data>
    </edge>
    <edge source="SRB" target="AUT">
      <data key="d0">981509</data>
    </edge>
    <edge source="SRB" target="BEL">
      <data key="d0">28677</data>
    </edge>
    <edge source="SRB" target="BGR">
      <data key="d0">4792863</data>
    </edge>
    <edge source="SRB" target="CAN">
      <data key="d0">14183</data>
    </edge>
    <edge source="SRB" target="HRV">
      <data key="d0">1579627</data>
    </edge>
    <edge source="SRB" target="CZE">
      <data key="d0">159150</data>
    </edge>
    <edge source="SRB" target="FRA">
      <data key="d0">239604</data>
    </edge>
    <edge source="SRB" target="DEU">
      <data key="d0">5070809</data>
    </edge>
    <edge source="SRB" target="GRC">
      <data key="d0">48550364</data>
    </edge>
    <edge source="SRB" target="HUN">
      <data key="d0">57579992</data>
    </edge>
    <edge source="SRB" target="ITA">
      <data key="d0">30899856</data>
    </edge>
    <edge source="SRB" target="NLD">
      <data key="d0">25014</data>
    </edge>
    <edge source="SRB" target="NOR">
      <data key="d0">937625</data>
    </edge>
    <edge source="SRB" target="ROU">
      <data key="d0">11720436</data>
    </edge>
    <edge source="SRB" target="RUS">
      <data key="d0">43414</data>
    </edge>
    <edge source="SRB" target="SVK">
      <data key="d0">12052462</data>
    </edge>
    <edge source="SRB" target="SVN">
      <data key="d0">4567835</data>
    </edge>
    <edge source="SRB" target="SWE">
      <data key="d0">66895</data>
    </edge>
    <edge source="SRB" target="CHE">
      <data key="d0">111949</data>
    </edge>
    <edge source="SRB" target="UKR">
      <data key="d0">33045</data>
    </edge>
    <edge source="SRB" target="MKD">
      <data key="d0">5442490</data>
    </edge>
    <edge source="SRB" target="USA">
      <data key="d0">69895</data>
    </edge>
    <edge source="MKD" target="ALB">
      <data key="d0">24124</data>
    </edge>
    <edge source="MKD" target="AUS">
      <data key="d0">48615</data>
    </edge>
    <edge source="MKD" target="AUT">
      <data key="d0">105168</data>
    </edge>
    <edge source="MKD" target="BEL">
      <data key="d0">357141</data>
    </edge>
    <edge source="MKD" target="BGR">
      <data key="d0">80930</data>
    </edge>
    <edge source="MKD" target="CAN">
      <data key="d0">16686</data>
    </edge>
    <edge source="MKD" target="HRV">
      <data key="d0">1411711</data>
    </edge>
    <edge source="MKD" target="CZE">
      <data key="d0">189090</data>
    </edge>
    <edge source="MKD" target="FRA">
      <data key="d0">76262</data>
    </edge>
    <edge source="MKD" target="DEU">
      <data key="d0">934333</data>
    </edge>
    <edge source="MKD" target="GRC">
      <data key="d0">58550</data>
    </edge>
    <edge source="MKD" target="HUN">
      <data key="d0">57182</data>
    </edge>
    <edge source="MKD" target="ISR">
      <data key="d0">39456</data>
    </edge>
    <edge source="MKD" target="ITA">
      <data key="d0">128816</data>
    </edge>
    <edge source="MKD" target="ROU">
      <data key="d0">35983</data>
    </edge>
    <edge source="MKD" target="SRB">
      <data key="d0">4648550</data>
    </edge>
    <edge source="MKD" target="SVN">
      <data key="d0">97187</data>
    </edge>
    <edge source="MKD" target="SWE">
      <data key="d0">23844</data>
    </edge>
    <edge source="MKD" target="CHE">
      <data key="d0">115386</data>
    </edge>
    <edge source="MKD" target="GBR">
      <data key="d0">51397</data>
    </edge>
    <edge source="MKD" target="USA">
      <data key="d0">498980</data>
    </edge>
    <edge source="DZA" target="ALB">
      <data key="d0">6892535</data>
    </edge>
    <edge source="DZA" target="BEL">
      <data key="d0">4685995</data>
    </edge>
    <edge source="DZA" target="CMR">
      <data key="d0">209232</data>
    </edge>
    <edge source="DZA" target="CAN">
      <data key="d0">3518100</data>
    </edge>
    <edge source="DZA" target="HRV">
      <data key="d0">2264050</data>
    </edge>
    <edge source="DZA" target="DNK">
      <data key="d0">138668</data>
    </edge>
    <edge source="DZA" target="FRA">
      <data key="d0">684999</data>
    </edge>
    <edge source="DZA" target="GMB">
      <data key="d0">146744</data>
    </edge>
    <edge source="DZA" target="DEU">
      <data key="d0">275800</data>
    </edge>
    <edge source="DZA" target="GHA">
      <data key="d0">3047131</data>
    </edge>
    <edge source="DZA" target="GRC">
      <data key="d0">9302607</data>
    </edge>
    <edge source="DZA" target="IRL">
      <data key="d0">74283</data>
    </edge>
    <edge source="DZA" target="ITA">
      <data key="d0">21522888</data>
    </edge>
    <edge source="DZA" target="JOR">
      <data key="d0">4021839</data>
    </edge>
    <edge source="DZA" target="LBN">
      <data key="d0">8339986</data>
    </edge>
    <edge source="DZA" target="NLD">
      <data key="d0">1262860</data>
    </edge>
    <edge source="DZA" target="NER">
      <data key="d0">56267</data>
    </edge>
    <edge source="DZA" target="POL">
      <data key="d0">135241</data>
    </edge>
    <edge source="DZA" target="SAU">
      <data key="d0">4045578</data>
    </edge>
    <edge source="DZA" target="SRB">
      <data key="d0">2029016</data>
    </edge>
    <edge source="DZA" target="ESP">
      <data key="d0">7501574</data>
    </edge>
    <edge source="DZA" target="ARE">
      <data key="d0">1572366</data>
    </edge>
    <edge source="DZA" target="TUN">
      <data key="d0">621871</data>
    </edge>
    <edge source="DZA" target="TUR">
      <data key="d0">78942</data>
    </edge>
    <edge source="DZA" target="GBR">
      <data key="d0">4648254</data>
    </edge>
    <edge source="BEL" target="DZA">
      <data key="d0">27524823</data>
    </edge>
    <edge source="BEL" target="AZE">
      <data key="d0">108445</data>
    </edge>
    <edge source="BEL" target="ARG">
      <data key="d0">87059</data>
    </edge>
    <edge source="BEL" target="AUS">
      <data key="d0">2151059</data>
    </edge>
    <edge source="BEL" target="AUT">
      <data key="d0">12508481</data>
    </edge>
    <edge source="BEL" target="ARM">
      <data key="d0">76535</data>
    </edge>
    <edge source="BEL" target="BRA">
      <data key="d0">1636982</data>
    </edge>
    <edge source="BEL" target="BGR">
      <data key="d0">500646</data>
    </edge>
    <edge source="BEL" target="BDI">
      <data key="d0">116615</data>
    </edge>
    <edge source="BEL" target="BLR">
      <data key="d0">108604</data>
    </edge>
    <edge source="BEL" target="CMR">
      <data key="d0">5793174</data>
    </edge>
    <edge source="BEL" target="CAN">
      <data key="d0">12520649</data>
    </edge>
    <edge source="BEL" target="CAF">
      <data key="d0">10531</data>
    </edge>
    <edge source="BEL" target="LKA">
      <data key="d0">23325</data>
    </edge>
    <edge source="BEL" target="CHL">
      <data key="d0">1324886</data>
    </edge>
    <edge source="BEL" target="CHN">
      <data key="d0">2217529</data>
    </edge>
    <edge source="BEL" target="COL">
      <data key="d0">154689</data>
    </edge>
    <edge source="BEL" target="CRI">
      <data key="d0">132090</data>
    </edge>
    <edge source="BEL" target="HRV">
      <data key="d0">4453616</data>
    </edge>
    <edge source="BEL" target="CZE">
      <data key="d0">6500239</data>
    </edge>
    <edge source="BEL" target="BEN">
      <data key="d0">354422</data>
    </edge>
    <edge source="BEL" target="DNK">
      <data key="d0">11736212</data>
    </edge>
    <edge source="BEL" target="ETH">
      <data key="d0">884627</data>
    </edge>
    <edge source="BEL" target="EST">
      <data key="d0">686463</data>
    </edge>
    <edge source="BEL" target="FIN">
      <data key="d0">5540053</data>
    </edge>
    <edge source="BEL" target="FRA">
      <data key="d0">243319559</data>
    </edge>
    <edge source="BEL" target="GEO">
      <data key="d0">410145</data>
    </edge>
    <edge source="BEL" target="PSE">
      <data key="d0">1303977</data>
    </edge>
    <edge source="BEL" target="DEU">
      <data key="d0">223704748</data>
    </edge>
    <edge source="BEL" target="GHA">
      <data key="d0">1383734</data>
    </edge>
    <edge source="BEL" target="GRC">
      <data key="d0">30560977</data>
    </edge>
    <edge source="BEL" target="HKG">
      <data key="d0">632613</data>
    </edge>
    <edge source="BEL" target="HUN">
      <data key="d0">4649255</data>
    </edge>
    <edge source="BEL" target="IDN">
      <data key="d0">3672249</data>
    </edge>
    <edge source="BEL" target="IRL">
      <data key="d0">10714261</data>
    </edge>
    <edge source="BEL" target="ISR">
      <data key="d0">25050400</data>
    </edge>
    <edge source="BEL" target="ITA">
      <data key="d0">31690185</data>
    </edge>
    <edge source="BEL" target="CIV">
      <data key="d0">56172</data>
    </edge>
    <edge source="BEL" target="JPN">
      <data key="d0">6570481</data>
    </edge>
    <edge source="BEL" target="KAZ">
      <data key="d0">70148</data>
    </edge>
    <edge source="BEL" target="JOR">
      <data key="d0">4797877</data>
    </edge>
    <edge source="BEL" target="KOR">
      <data key="d0">5383253</data>
    </edge>
    <edge source="BEL" target="LBN">
      <data key="d0">14442109</data>
    </edge>
    <edge source="BEL" target="LVA">
      <data key="d0">221834</data>
    </edge>
    <edge source="BEL" target="LTU">
      <data key="d0">1214004</data>
    </edge>
    <edge source="BEL" target="MYS">
      <data key="d0">708298</data>
    </edge>
    <edge source="BEL" target="MRT">
      <data key="d0">145161</data>
    </edge>
    <edge source="BEL" target="MUS">
      <data key="d0">30190</data>
    </edge>
    <edge source="BEL" target="MEX">
      <data key="d0">580772</data>
    </edge>
    <edge source="BEL" target="MDA">
      <data key="d0">30860</data>
    </edge>
    <edge source="BEL" target="MAR">
      <data key="d0">644284</data>
    </edge>
    <edge source="BEL" target="OMN">
      <data key="d0">494226</data>
    </edge>
    <edge source="BEL" target="NAM">
      <data key="d0">11259</data>
    </edge>
    <edge source="BEL" target="NLD">
      <data key="d0">273449234</data>
    </edge>
    <edge source="BEL" target="NZL">
      <data key="d0">2120852</data>
    </edge>
    <edge source="BEL" target="NER">
      <data key="d0">132735</data>
    </edge>
    <edge source="BEL" target="NOR">
      <data key="d0">4878795</data>
    </edge>
    <edge source="BEL" target="PER">
      <data key="d0">54783</data>
    </edge>
    <edge source="BEL" target="PHL">
      <data key="d0">2783602</data>
    </edge>
    <edge source="BEL" target="POL">
      <data key="d0">14524828</data>
    </edge>
    <edge source="BEL" target="PRT">
      <data key="d0">4017575</data>
    </edge>
    <edge source="BEL" target="ROU">
      <data key="d0">1311899</data>
    </edge>
    <edge source="BEL" target="RUS">
      <data key="d0">7562231</data>
    </edge>
    <edge source="BEL" target="SAU">
      <data key="d0">12425618</data>
    </edge>
    <edge source="BEL" target="SEN">
      <data key="d0">24956470</data>
    </edge>
    <edge source="BEL" target="SRB">
      <data key="d0">1228458</data>
    </edge>
    <edge source="BEL" target="IND">
      <data key="d0">573699</data>
    </edge>
    <edge source="BEL" target="SGP">
      <data key="d0">4574706</data>
    </edge>
    <edge source="BEL" target="SVK">
      <data key="d0">2399315</data>
    </edge>
    <edge source="BEL" target="VNM">
      <data key="d0">1402124</data>
    </edge>
    <edge source="BEL" target="SVN">
      <data key="d0">336921</data>
    </edge>
    <edge source="BEL" target="ZAF">
      <data key="d0">1597571</data>
    </edge>
    <edge source="BEL" target="ESP">
      <data key="d0">25913069</data>
    </edge>
    <edge source="BEL" target="SWE">
      <data key="d0">19138283</data>
    </edge>
    <edge source="BEL" target="CHE">
      <data key="d0">7469965</data>
    </edge>
    <edge source="BEL" target="THA">
      <data key="d0">1605500</data>
    </edge>
    <edge source="BEL" target="TGO">
      <data key="d0">16518</data>
    </edge>
    <edge source="BEL" target="ARE">
      <data key="d0">6009668</data>
    </edge>
    <edge source="BEL" target="TUN">
      <data key="d0">6008680</data>
    </edge>
    <edge source="BEL" target="TUR">
      <data key="d0">1032170</data>
    </edge>
    <edge source="BEL" target="UGA">
      <data key="d0">45136</data>
    </edge>
    <edge source="BEL" target="UKR">
      <data key="d0">669834</data>
    </edge>
    <edge source="BEL" target="MKD">
      <data key="d0">31642</data>
    </edge>
    <edge source="BEL" target="EGY">
      <data key="d0">15611493</data>
    </edge>
    <edge source="BEL" target="GBR">
      <data key="d0">149553243</data>
    </edge>
    <edge source="BEL" target="USA">
      <data key="d0">15660559</data>
    </edge>
    <edge source="BEL" target="URY">
      <data key="d0">61784</data>
    </edge>
    <edge source="CMR" target="CAF">
      <data key="d0">634775</data>
    </edge>
    <edge source="CMR" target="CIV">
      <data key="d0">61629</data>
    </edge>
    <edge source="CMR" target="NLD">
      <data key="d0">10139</data>
    </edge>
    <edge source="CMR" target="ESP">
      <data key="d0">10460</data>
    </edge>
    <edge source="CAN" target="ARG">
      <data key="d0">45348</data>
    </edge>
    <edge source="CAN" target="AUS">
      <data key="d0">8626823</data>
    </edge>
    <edge source="CAN" target="AUT">
      <data key="d0">464490</data>
    </edge>
    <edge source="CAN" target="BEL">
      <data key="d0">1199531</data>
    </edge>
    <edge source="CAN" target="BRA">
      <data key="d0">700336</data>
    </edge>
    <edge source="CAN" target="BGR">
      <data key="d0">34253</data>
    </edge>
    <edge source="CAN" target="CHL">
      <data key="d0">531787</data>
    </edge>
    <edge source="CAN" target="CHN">
      <data key="d0">2427845</data>
    </edge>
    <edge source="CAN" target="COL">
      <data key="d0">259090</data>
    </edge>
    <edge source="CAN" target="CRI">
      <data key="d0">29353</data>
    </edge>
    <edge source="CAN" target="HRV">
      <data key="d0">64919</data>
    </edge>
    <edge source="CAN" target="CZE">
      <data key="d0">326890</data>
    </edge>
    <edge source="CAN" target="DNK">
      <data key="d0">4076139</data>
    </edge>
    <edge source="CAN" target="FIN">
      <data key="d0">329394</data>
    </edge>
    <edge source="CAN" target="FRA">
      <data key="d0">7991638</data>
    </edge>
    <edge source="CAN" target="DEU">
      <data key="d0">20888678</data>
    </edge>
    <edge source="CAN" target="GHA">
      <data key="d0">577187</data>
    </edge>
    <edge source="CAN" target="GRC">
      <data key="d0">84145</data>
    </edge>
    <edge source="CAN" target="GTM">
      <data key="d0">254188</data>
    </edge>
    <edge source="CAN" target="HKG">
      <data key="d0">2541868</data>
    </edge>
    <edge source="CAN" target="HUN">
      <data key="d0">41602</data>
    </edge>
    <edge source="CAN" target="IRL">
      <data key="d0">1592263</data>
    </edge>
    <edge source="CAN" target="ISR">
      <data key="d0">1308437</data>
    </edge>
    <edge source="CAN" target="ITA">
      <data key="d0">1137361</data>
    </edge>
    <edge source="CAN" target="JAM">
      <data key="d0">2058255</data>
    </edge>
    <edge source="CAN" target="JPN">
      <data key="d0">34699862</data>
    </edge>
    <edge source="CAN" target="KAZ">
      <data key="d0">19115</data>
    </edge>
    <edge source="CAN" target="JOR">
      <data key="d0">161668</data>
    </edge>
    <edge source="CAN" target="KOR">
      <data key="d0">6196812</data>
    </edge>
    <edge source="CAN" target="LBN">
      <data key="d0">49438</data>
    </edge>
    <edge source="CAN" target="LVA">
      <data key="d0">21440</data>
    </edge>
    <edge source="CAN" target="MYS">
      <data key="d0">39337</data>
    </edge>
    <edge source="CAN" target="MEX">
      <data key="d0">21789957</data>
    </edge>
    <edge source="CAN" target="MAR">
      <data key="d0">209324</data>
    </edge>
    <edge source="CAN" target="NLD">
      <data key="d0">3727766</data>
    </edge>
    <edge source="CAN" target="NZL">
      <data key="d0">1350736</data>
    </edge>
    <edge source="CAN" target="NIC">
      <data key="d0">91850</data>
    </edge>
    <edge source="CAN" target="NOR">
      <data key="d0">356769</data>
    </edge>
    <edge source="CAN" target="PRY">
      <data key="d0">24080</data>
    </edge>
    <edge source="CAN" target="PER">
      <data key="d0">20112</data>
    </edge>
    <edge source="CAN" target="PHL">
      <data key="d0">27415</data>
    </edge>
    <edge source="CAN" target="POL">
      <data key="d0">612250</data>
    </edge>
    <edge source="CAN" target="RUS">
      <data key="d0">587317</data>
    </edge>
    <edge source="CAN" target="SAU">
      <data key="d0">482964</data>
    </edge>
    <edge source="CAN" target="IND">
      <data key="d0">164065</data>
    </edge>
    <edge source="CAN" target="SGP">
      <data key="d0">389357</data>
    </edge>
    <edge source="CAN" target="VNM">
      <data key="d0">30222</data>
    </edge>
    <edge source="CAN" target="ZAF">
      <data key="d0">576921</data>
    </edge>
    <edge source="CAN" target="ESP">
      <data key="d0">340318</data>
    </edge>
    <edge source="CAN" target="SWE">
      <data key="d0">808581</data>
    </edge>
    <edge source="CAN" target="CHE">
      <data key="d0">3348571</data>
    </edge>
    <edge source="CAN" target="THA">
      <data key="d0">137427</data>
    </edge>
    <edge source="CAN" target="ARE">
      <data key="d0">547527</data>
    </edge>
    <edge source="CAN" target="TUR">
      <data key="d0">45665</data>
    </edge>
    <edge source="CAN" target="UKR">
      <data key="d0">57337</data>
    </edge>
    <edge source="CAN" target="MKD">
      <data key="d0">104779</data>
    </edge>
    <edge source="CAN" target="EGY">
      <data key="d0">71657</data>
    </edge>
    <edge source="CAN" target="GBR">
      <data key="d0">12294919</data>
    </edge>
    <edge source="CAN" target="TZA">
      <data key="d0">27164</data>
    </edge>
    <edge source="CAN" target="USA">
      <data key="d0">842795882</data>
    </edge>
    <edge source="CAN" target="BFA">
      <data key="d0">18195</data>
    </edge>
    <edge source="HRV" target="AUS">
      <data key="d0">85095</data>
    </edge>
    <edge source="HRV" target="AUT">
      <data key="d0">75749</data>
    </edge>
    <edge source="HRV" target="BEL">
      <data key="d0">35502</data>
    </edge>
    <edge source="HRV" target="CAN">
      <data key="d0">227805</data>
    </edge>
    <edge source="HRV" target="CZE">
      <data key="d0">296278</data>
    </edge>
    <edge source="HRV" target="FRA">
      <data key="d0">129916</data>
    </edge>
    <edge source="HRV" target="DEU">
      <data key="d0">346180</data>
    </edge>
    <edge source="HRV" target="GRC">
      <data key="d0">27586375</data>
    </edge>
    <edge source="HRV" target="HUN">
      <data key="d0">83619793</data>
    </edge>
    <edge source="HRV" target="ITA">
      <data key="d0">32175410</data>
    </edge>
    <edge source="HRV" target="NLD">
      <data key="d0">19034</data>
    </edge>
    <edge source="HRV" target="NOR">
      <data key="d0">193919</data>
    </edge>
    <edge source="HRV" target="RUS">
      <data key="d0">52143</data>
    </edge>
    <edge source="HRV" target="SRB">
      <data key="d0">1943280</data>
    </edge>
    <edge source="HRV" target="SVK">
      <data key="d0">6637530</data>
    </edge>
    <edge source="HRV" target="SVN">
      <data key="d0">36170194</data>
    </edge>
    <edge source="HRV" target="SWE">
      <data key="d0">81615</data>
    </edge>
    <edge source="HRV" target="CHE">
      <data key="d0">59460</data>
    </edge>
    <edge source="HRV" target="MKD">
      <data key="d0">1090128</data>
    </edge>
    <edge source="HRV" target="GBR">
      <data key="d0">1366027</data>
    </edge>
    <edge source="HRV" target="USA">
      <data key="d0">278321</data>
    </edge>
    <edge source="DNK" target="DZA">
      <data key="d0">15418979</data>
    </edge>
    <edge source="DNK" target="AUS">
      <data key="d0">43695</data>
    </edge>
    <edge source="DNK" target="AUT">
      <data key="d0">1258391</data>
    </edge>
    <edge source="DNK" target="BEL">
      <data key="d0">1177569</data>
    </edge>
    <edge source="DNK" target="BLR">
      <data key="d0">27123</data>
    </edge>
    <edge source="DNK" target="CAN">
      <data key="d0">245156</data>
    </edge>
    <edge source="DNK" target="LKA">
      <data key="d0">726870</data>
    </edge>
    <edge source="DNK" target="CHN">
      <data key="d0">116516</data>
    </edge>
    <edge source="DNK" target="CZE">
      <data key="d0">299784</data>
    </edge>
    <edge source="DNK" target="EST">
      <data key="d0">2802079</data>
    </edge>
    <edge source="DNK" target="FIN">
      <data key="d0">21076094</data>
    </edge>
    <edge source="DNK" target="FRA">
      <data key="d0">760838</data>
    </edge>
    <edge source="DNK" target="DEU">
      <data key="d0">49265438</data>
    </edge>
    <edge source="DNK" target="GHA">
      <data key="d0">18059</data>
    </edge>
    <edge source="DNK" target="GRC">
      <data key="d0">24477097</data>
    </edge>
    <edge source="DNK" target="HKG">
      <data key="d0">106214</data>
    </edge>
    <edge source="DNK" target="HUN">
      <data key="d0">29085</data>
    </edge>
    <edge source="DNK" target="IRL">
      <data key="d0">18920137</data>
    </edge>
    <edge source="DNK" target="ISR">
      <data key="d0">9478174</data>
    </edge>
    <edge source="DNK" target="ITA">
      <data key="d0">3519997</data>
    </edge>
    <edge source="DNK" target="JPN">
      <data key="d0">407019</data>
    </edge>
    <edge source="DNK" target="JOR">
      <data key="d0">38757</data>
    </edge>
    <edge source="DNK" target="KOR">
      <data key="d0">15456</data>
    </edge>
    <edge source="DNK" target="LBN">
      <data key="d0">882081</data>
    </edge>
    <edge source="DNK" target="LVA">
      <data key="d0">471404</data>
    </edge>
    <edge source="DNK" target="LTU">
      <data key="d0">884233</data>
    </edge>
    <edge source="DNK" target="MEX">
      <data key="d0">17705</data>
    </edge>
    <edge source="DNK" target="NLD">
      <data key="d0">9463125</data>
    </edge>
    <edge source="DNK" target="NOR">
      <data key="d0">93263253</data>
    </edge>
    <edge source="DNK" target="POL">
      <data key="d0">4322698</data>
    </edge>
    <edge source="DNK" target="PRT">
      <data key="d0">405942</data>
    </edge>
    <edge source="DNK" target="ROU">
      <data key="d0">178640</data>
    </edge>
    <edge source="DNK" target="RUS">
      <data key="d0">1090920</data>
    </edge>
    <edge source="DNK" target="SAU">
      <data key="d0">6254808</data>
    </edge>
    <edge source="DNK" target="IND">
      <data key="d0">34007</data>
    </edge>
    <edge source="DNK" target="SGP">
      <data key="d0">96657</data>
    </edge>
    <edge source="DNK" target="SVK">
      <data key="d0">138362</data>
    </edge>
    <edge source="DNK" target="VNM">
      <data key="d0">20268</data>
    </edge>
    <edge source="DNK" target="ZAF">
      <data key="d0">35671</data>
    </edge>
    <edge source="DNK" target="ESP">
      <data key="d0">832684</data>
    </edge>
    <edge source="DNK" target="SWE">
      <data key="d0">77637573</data>
    </edge>
    <edge source="DNK" target="CHE">
      <data key="d0">573930</data>
    </edge>
    <edge source="DNK" target="THA">
      <data key="d0">16596</data>
    </edge>
    <edge source="DNK" target="ARE">
      <data key="d0">500556</data>
    </edge>
    <edge source="DNK" target="TUR">
      <data key="d0">137733</data>
    </edge>
    <edge source="DNK" target="UKR">
      <data key="d0">247144</data>
    </edge>
    <edge source="DNK" target="EGY">
      <data key="d0">4394657</data>
    </edge>
    <edge source="DNK" target="GBR">
      <data key="d0">4803180</data>
    </edge>
    <edge source="DNK" target="USA">
      <data key="d0">1009824</data>
    </edge>
    <edge source="FRA" target="DZA">
      <data key="d0">49522026</data>
    </edge>
    <edge source="FRA" target="AZE">
      <data key="d0">13735</data>
    </edge>
    <edge source="FRA" target="ARG">
      <data key="d0">25972</data>
    </edge>
    <edge source="FRA" target="AUS">
      <data key="d0">2080361</data>
    </edge>
    <edge source="FRA" target="AUT">
      <data key="d0">20375136</data>
    </edge>
    <edge source="FRA" target="ARM">
      <data key="d0">115089</data>
    </edge>
    <edge source="FRA" target="BEL">
      <data key="d0">227888796</data>
    </edge>
    <edge source="FRA" target="BRA">
      <data key="d0">3762953</data>
    </edge>
    <edge source="FRA" target="BGR">
      <data key="d0">1081627</data>
    </edge>
    <edge source="FRA" target="BDI">
      <data key="d0">19434</data>
    </edge>
    <edge source="FRA" target="KHM">
      <data key="d0">23249</data>
    </edge>
    <edge source="FRA" target="CMR">
      <data key="d0">3053060</data>
    </edge>
    <edge source="FRA" target="CAN">
      <data key="d0">2541436</data>
    </edge>
    <edge source="FRA" target="LKA">
      <data key="d0">367588</data>
    </edge>
    <edge source="FRA" target="CHL">
      <data key="d0">91100</data>
    </edge>
    <edge source="FRA" target="CHN">
      <data key="d0">5568107</data>
    </edge>
    <edge source="FRA" target="COL">
      <data key="d0">51090</data>
    </edge>
    <edge source="FRA" target="HRV">
      <data key="d0">175916</data>
    </edge>
    <edge source="FRA" target="CZE">
      <data key="d0">8104309</data>
    </edge>
    <edge source="FRA" target="BEN">
      <data key="d0">9419591</data>
    </edge>
    <edge source="FRA" target="DNK">
      <data key="d0">18683606</data>
    </edge>
    <edge source="FRA" target="EST">
      <data key="d0">262095</data>
    </edge>
    <edge source="FRA" target="FIN">
      <data key="d0">1079603</data>
    </edge>
    <edge source="FRA" target="GEO">
      <data key="d0">167285</data>
    </edge>
    <edge source="FRA" target="GMB">
      <data key="d0">271133</data>
    </edge>
    <edge source="FRA" target="PSE">
      <data key="d0">872970</data>
    </edge>
    <edge source="FRA" target="DEU">
      <data key="d0">327453822</data>
    </edge>
    <edge source="FRA" target="GHA">
      <data key="d0">1863840</data>
    </edge>
    <edge source="FRA" target="GRC">
      <data key="d0">59019154</data>
    </edge>
    <edge source="FRA" target="HND">
      <data key="d0">22247</data>
    </edge>
    <edge source="FRA" target="HKG">
      <data key="d0">1629073</data>
    </edge>
    <edge source="FRA" target="HUN">
      <data key="d0">2842538</data>
    </edge>
    <edge source="FRA" target="IDN">
      <data key="d0">377136</data>
    </edge>
    <edge source="FRA" target="IRL">
      <data key="d0">58972533</data>
    </edge>
    <edge source="FRA" target="ISR">
      <data key="d0">30694592</data>
    </edge>
    <edge source="FRA" target="ITA">
      <data key="d0">398279394</data>
    </edge>
    <edge source="FRA" target="CIV">
      <data key="d0">902483</data>
    </edge>
    <edge source="FRA" target="JPN">
      <data key="d0">14969854</data>
    </edge>
    <edge source="FRA" target="KAZ">
      <data key="d0">38713</data>
    </edge>
    <edge source="FRA" target="JOR">
      <data key="d0">4063072</data>
    </edge>
    <edge source="FRA" target="KOR">
      <data key="d0">5808783</data>
    </edge>
    <edge source="FRA" target="LBN">
      <data key="d0">17734244</data>
    </edge>
    <edge source="FRA" target="LVA">
      <data key="d0">53056</data>
    </edge>
    <edge source="FRA" target="LTU">
      <data key="d0">1085767</data>
    </edge>
    <edge source="FRA" target="MDG">
      <data key="d0">133174</data>
    </edge>
    <edge source="FRA" target="MYS">
      <data key="d0">453277</data>
    </edge>
    <edge source="FRA" target="MRT">
      <data key="d0">236277</data>
    </edge>
    <edge source="FRA" target="MUS">
      <data key="d0">341333</data>
    </edge>
    <edge source="FRA" target="MEX">
      <data key="d0">162551</data>
    </edge>
    <edge source="FRA" target="MDA">
      <data key="d0">18909</data>
    </edge>
    <edge source="FRA" target="MAR">
      <data key="d0">1829280</data>
    </edge>
    <edge source="FRA" target="MOZ">
      <data key="d0">64665</data>
    </edge>
    <edge source="FRA" target="OMN">
      <data key="d0">426642</data>
    </edge>
    <edge source="FRA" target="NLD">
      <data key="d0">64018262</data>
    </edge>
    <edge source="FRA" target="NZL">
      <data key="d0">320731</data>
    </edge>
    <edge source="FRA" target="NER">
      <data key="d0">2711106</data>
    </edge>
    <edge source="FRA" target="NOR">
      <data key="d0">1480543</data>
    </edge>
    <edge source="FRA" target="PAK">
      <data key="d0">761834</data>
    </edge>
    <edge source="FRA" target="PAN">
      <data key="d0">15522</data>
    </edge>
    <edge source="FRA" target="PRY">
      <data key="d0">10737</data>
    </edge>
    <edge source="FRA" target="PHL">
      <data key="d0">1024632</data>
    </edge>
    <edge source="FRA" target="POL">
      <data key="d0">13087115</data>
    </edge>
    <edge source="FRA" target="PRT">
      <data key="d0">5056684</data>
    </edge>
    <edge source="FRA" target="ROU">
      <data key="d0">17181638</data>
    </edge>
    <edge source="FRA" target="RUS">
      <data key="d0">4557650</data>
    </edge>
    <edge source="FRA" target="SAU">
      <data key="d0">8751314</data>
    </edge>
    <edge source="FRA" target="SEN">
      <data key="d0">9381597</data>
    </edge>
    <edge source="FRA" target="SRB">
      <data key="d0">165196</data>
    </edge>
    <edge source="FRA" target="IND">
      <data key="d0">457933</data>
    </edge>
    <edge source="FRA" target="SGP">
      <data key="d0">1627775</data>
    </edge>
    <edge source="FRA" target="SVK">
      <data key="d0">582099</data>
    </edge>
    <edge source="FRA" target="VNM">
      <data key="d0">114779</data>
    </edge>
    <edge source="FRA" target="SVN">
      <data key="d0">743787</data>
    </edge>
    <edge source="FRA" target="ZAF">
      <data key="d0">853182</data>
    </edge>
    <edge source="FRA" target="ESP">
      <data key="d0">263473919</data>
    </edge>
    <edge source="FRA" target="SWE">
      <data key="d0">11722708</data>
    </edge>
    <edge source="FRA" target="CHE">
      <data key="d0">58812372</data>
    </edge>
    <edge source="FRA" target="THA">
      <data key="d0">2168517</data>
    </edge>
    <edge source="FRA" target="TGO">
      <data key="d0">4589984</data>
    </edge>
    <edge source="FRA" target="ARE">
      <data key="d0">8450902</data>
    </edge>
    <edge source="FRA" target="TUN">
      <data key="d0">41459594</data>
    </edge>
    <edge source="FRA" target="TUR">
      <data key="d0">3993246</data>
    </edge>
    <edge source="FRA" target="UKR">
      <data key="d0">693705</data>
    </edge>
    <edge source="FRA" target="EGY">
      <data key="d0">24296121</data>
    </edge>
    <edge source="FRA" target="GBR">
      <data key="d0">280295686</data>
    </edge>
    <edge source="FRA" target="TZA">
      <data key="d0">150129</data>
    </edge>
    <edge source="FRA" target="USA">
      <data key="d0">13886867</data>
    </edge>
    <edge source="FRA" target="BFA">
      <data key="d0">4533327</data>
    </edge>
    <edge source="FRA" target="URY">
      <data key="d0">19174</data>
    </edge>
    <edge source="GMB" target="SEN">
      <data key="d0">1493876</data>
    </edge>
    <edge source="DEU" target="ALB">
      <data key="d0">237893</data>
    </edge>
    <edge source="DEU" target="DZA">
      <data key="d0">14937713</data>
    </edge>
    <edge source="DEU" target="AZE">
      <data key="d0">568417</data>
    </edge>
    <edge source="DEU" target="ARG">
      <data key="d0">541929</data>
    </edge>
    <edge source="DEU" target="AUS">
      <data key="d0">18265155</data>
    </edge>
    <edge source="DEU" target="AUT">
      <data key="d0">156208321</data>
    </edge>
    <edge source="DEU" target="ARM">
      <data key="d0">260747</data>
    </edge>
    <edge source="DEU" target="BEL">
      <data key="d0">136918034</data>
    </edge>
    <edge source="DEU" target="BOL">
      <data key="d0">82711</data>
    </edge>
    <edge source="DEU" target="BRA">
      <data key="d0">3974100</data>
    </edge>
    <edge source="DEU" target="BGR">
      <data key="d0">3410759</data>
    </edge>
    <edge source="DEU" target="BLR">
      <data key="d0">1979961</data>
    </edge>
    <edge source="DEU" target="KHM">
      <data key="d0">58301</data>
    </edge>
    <edge source="DEU" target="CMR">
      <data key="d0">2944446</data>
    </edge>
    <edge source="DEU" target="CAN">
      <data key="d0">21181467</data>
    </edge>
    <edge source="DEU" target="LKA">
      <data key="d0">420307</data>
    </edge>
    <edge source="DEU" target="CHL">
      <data key="d0">1693887</data>
    </edge>
    <edge source="DEU" target="CHN">
      <data key="d0">20097354</data>
    </edge>
    <edge source="DEU" target="COL">
      <data key="d0">286857</data>
    </edge>
    <edge source="DEU" target="CRI">
      <data key="d0">154207</data>
    </edge>
    <edge source="DEU" target="HRV">
      <data key="d0">6596659</data>
    </edge>
    <edge source="DEU" target="CZE">
      <data key="d0">36942038</data>
    </edge>
    <edge source="DEU" target="BEN">
      <data key="d0">681959</data>
    </edge>
    <edge source="DEU" target="DNK">
      <data key="d0">68321561</data>
    </edge>
    <edge source="DEU" target="ECU">
      <data key="d0">943885</data>
    </edge>
    <edge source="DEU" target="SLV">
      <data key="d0">11521</data>
    </edge>
    <edge source="DEU" target="ETH">
      <data key="d0">376704</data>
    </edge>
    <edge source="DEU" target="EST">
      <data key="d0">2355213</data>
    </edge>
    <edge source="DEU" target="FIN">
      <data key="d0">40354390</data>
    </edge>
    <edge source="DEU" target="FRA">
      <data key="d0">202147503</data>
    </edge>
    <edge source="DEU" target="GEO">
      <data key="d0">657523</data>
    </edge>
    <edge source="DEU" target="PSE">
      <data key="d0">293220</data>
    </edge>
    <edge source="DEU" target="GHA">
      <data key="d0">365920</data>
    </edge>
    <edge source="DEU" target="GRC">
      <data key="d0">29719416</data>
    </edge>
    <edge source="DEU" target="GTM">
      <data key="d0">127030</data>
    </edge>
    <edge source="DEU" target="HND">
      <data key="d0">19179</data>
    </edge>
    <edge source="DEU" target="HKG">
      <data key="d0">7992899</data>
    </edge>
    <edge source="DEU" target="HUN">
      <data key="d0">21881951</data>
    </edge>
    <edge source="DEU" target="IDN">
      <data key="d0">2764213</data>
    </edge>
    <edge source="DEU" target="IRL">
      <data key="d0">43699585</data>
    </edge>
    <edge source="DEU" target="ISR">
      <data key="d0">5726077</data>
    </edge>
    <edge source="DEU" target="ITA">
      <data key="d0">429401082</data>
    </edge>
    <edge source="DEU" target="JPN">
      <data key="d0">43300442</data>
    </edge>
    <edge source="DEU" target="KAZ">
      <data key="d0">3328042</data>
    </edge>
    <edge source="DEU" target="JOR">
      <data key="d0">2863915</data>
    </edge>
    <edge source="DEU" target="KOR">
      <data key="d0">12555950</data>
    </edge>
    <edge source="DEU" target="KGZ">
      <data key="d0">291567</data>
    </edge>
    <edge source="DEU" target="LBN">
      <data key="d0">6559198</data>
    </edge>
    <edge source="DEU" target="LVA">
      <data key="d0">2478530</data>
    </edge>
    <edge source="DEU" target="LTU">
      <data key="d0">4243622</data>
    </edge>
    <edge source="DEU" target="MYS">
      <data key="d0">2031595</data>
    </edge>
    <edge source="DEU" target="MUS">
      <data key="d0">96649</data>
    </edge>
    <edge source="DEU" target="MEX">
      <data key="d0">2118579</data>
    </edge>
    <edge source="DEU" target="MDA">
      <data key="d0">490356</data>
    </edge>
    <edge source="DEU" target="MAR">
      <data key="d0">516756</data>
    </edge>
    <edge source="DEU" target="MOZ">
      <data key="d0">25854</data>
    </edge>
    <edge source="DEU" target="OMN">
      <data key="d0">1209065</data>
    </edge>
    <edge source="DEU" target="NAM">
      <data key="d0">160499</data>
    </edge>
    <edge source="DEU" target="NLD">
      <data key="d0">307363894</data>
    </edge>
    <edge source="DEU" target="NZL">
      <data key="d0">31226346</data>
    </edge>
    <edge source="DEU" target="NIC">
      <data key="d0">49567</data>
    </edge>
    <edge source="DEU" target="NOR">
      <data key="d0">18523048</data>
    </edge>
    <edge source="DEU" target="PAK">
      <data key="d0">3682454</data>
    </edge>
    <edge source="DEU" target="PAN">
      <data key="d0">194755</data>
    </edge>
    <edge source="DEU" target="PRY">
      <data key="d0">320369</data>
    </edge>
    <edge source="DEU" target="PER">
      <data key="d0">728402</data>
    </edge>
    <edge source="DEU" target="PHL">
      <data key="d0">4123837</data>
    </edge>
    <edge source="DEU" target="POL">
      <data key="d0">108664712</data>
    </edge>
    <edge source="DEU" target="PRT">
      <data key="d0">14626242</data>
    </edge>
    <edge source="DEU" target="ROU">
      <data key="d0">14756686</data>
    </edge>
    <edge source="DEU" target="RUS">
      <data key="d0">26698440</data>
    </edge>
    <edge source="DEU" target="SAU">
      <data key="d0">25050326</data>
    </edge>
    <edge source="DEU" target="SEN">
      <data key="d0">385143</data>
    </edge>
    <edge source="DEU" target="SRB">
      <data key="d0">2293071</data>
    </edge>
    <edge source="DEU" target="IND">
      <data key="d0">5786645</data>
    </edge>
    <edge source="DEU" target="SGP">
      <data key="d0">2623598</data>
    </edge>
    <edge source="DEU" target="SVK">
      <data key="d0">12042500</data>
    </edge>
    <edge source="DEU" target="VNM">
      <data key="d0">4568358</data>
    </edge>
    <edge source="DEU" target="SVN">
      <data key="d0">11064921</data>
    </edge>
    <edge source="DEU" target="ZAF">
      <data key="d0">7623590</data>
    </edge>
    <edge source="DEU" target="ESP">
      <data key="d0">102417096</data>
    </edge>
    <edge source="DEU" target="SWE">
      <data key="d0">41142154</data>
    </edge>
    <edge source="DEU" target="CHE">
      <data key="d0">83324611</data>
    </edge>
    <edge source="DEU" target="THA">
      <data key="d0">9907598</data>
    </edge>
    <edge source="DEU" target="ARE">
      <data key="d0">16410219</data>
    </edge>
    <edge source="DEU" target="TUN">
      <data key="d0">523110</data>
    </edge>
    <edge source="DEU" target="TUR">
      <data key="d0">7413059</data>
    </edge>
    <edge source="DEU" target="UGA">
      <data key="d0">26082</data>
    </edge>
    <edge source="DEU" target="UKR">
      <data key="d0">11943274</data>
    </edge>
    <edge source="DEU" target="MKD">
      <data key="d0">642891</data>
    </edge>
    <edge source="DEU" target="EGY">
      <data key="d0">21860122</data>
    </edge>
    <edge source="DEU" target="GBR">
      <data key="d0">179579613</data>
    </edge>
    <edge source="DEU" target="TZA">
      <data key="d0">80964</data>
    </edge>
    <edge source="DEU" target="USA">
      <data key="d0">82978159</data>
    </edge>
    <edge source="DEU" target="URY">
      <data key="d0">776865</data>
    </edge>
    <edge source="GHA" target="BEN">
      <data key="d0">22280</data>
    </edge>
    <edge source="GHA" target="IRL">
      <data key="d0">40686</data>
    </edge>
    <edge source="GHA" target="NLD">
      <data key="d0">12963</data>
    </edge>
    <edge source="GHA" target="BFA">
      <data key="d0">933774</data>
    </edge>
    <edge source="IRL" target="AUS">
      <data key="d0">406809</data>
    </edge>
    <edge source="IRL" target="AUT">
      <data key="d0">604874</data>
    </edge>
    <edge source="IRL" target="BEL">
      <data key="d0">6257541</data>
    </edge>
    <edge source="IRL" target="BGR">
      <data key="d0">523631</data>
    </edge>
    <edge source="IRL" target="CAN">
      <data key="d0">837370</data>
    </edge>
    <edge source="IRL" target="CHN">
      <data key="d0">1935421</data>
    </edge>
    <edge source="IRL" target="HRV">
      <data key="d0">23439</data>
    </edge>
    <edge source="IRL" target="CZE">
      <data key="d0">467728</data>
    </edge>
    <edge source="IRL" target="DNK">
      <data key="d0">769427</data>
    </edge>
    <edge source="IRL" target="FIN">
      <data key="d0">193975</data>
    </edge>
    <edge source="IRL" target="FRA">
      <data key="d0">16847515</data>
    </edge>
    <edge source="IRL" target="DEU">
      <data key="d0">26429045</data>
    </edge>
    <edge source="IRL" target="GRC">
      <data key="d0">319342</data>
    </edge>
    <edge source="IRL" target="HKG">
      <data key="d0">84631</data>
    </edge>
    <edge source="IRL" target="HUN">
      <data key="d0">267384</data>
    </edge>
    <edge source="IRL" target="IDN">
      <data key="d0">58397</data>
    </edge>
    <edge source="IRL" target="ITA">
      <data key="d0">8785208</data>
    </edge>
    <edge source="IRL" target="JAM">
      <data key="d0">406497</data>
    </edge>
    <edge source="IRL" target="JOR">
      <data key="d0">21407</data>
    </edge>
    <edge source="IRL" target="KOR">
      <data key="d0">55813</data>
    </edge>
    <edge source="IRL" target="LBN">
      <data key="d0">53711</data>
    </edge>
    <edge source="IRL" target="LTU">
      <data key="d0">143652</data>
    </edge>
    <edge source="IRL" target="MAR">
      <data key="d0">22910</data>
    </edge>
    <edge source="IRL" target="NLD">
      <data key="d0">3762158</data>
    </edge>
    <edge source="IRL" target="NZL">
      <data key="d0">168795</data>
    </edge>
    <edge source="IRL" target="NOR">
      <data key="d0">720941</data>
    </edge>
    <edge source="IRL" target="PHL">
      <data key="d0">91320</data>
    </edge>
    <edge source="IRL" target="POL">
      <data key="d0">8761587</data>
    </edge>
    <edge source="IRL" target="ROU">
      <data key="d0">150713</data>
    </edge>
    <edge source="IRL" target="RUS">
      <data key="d0">26252</data>
    </edge>
    <edge source="IRL" target="SAU">
      <data key="d0">39077</data>
    </edge>
    <edge source="IRL" target="SRB">
      <data key="d0">58710</data>
    </edge>
    <edge source="IRL" target="SGP">
      <data key="d0">86115</data>
    </edge>
    <edge source="IRL" target="ZAF">
      <data key="d0">278917</data>
    </edge>
    <edge source="IRL" target="ESP">
      <data key="d0">751263</data>
    </edge>
    <edge source="IRL" target="SWE">
      <data key="d0">255598</data>
    </edge>
    <edge source="IRL" target="CHE">
      <data key="d0">143820</data>
    </edge>
    <edge source="IRL" target="ARE">
      <data key="d0">673191</data>
    </edge>
    <edge source="IRL" target="TUR">
      <data key="d0">279972</data>
    </edge>
    <edge source="IRL" target="EGY">
      <data key="d0">54042</data>
    </edge>
    <edge source="IRL" target="GBR">
      <data key="d0">47354127</data>
    </edge>
    <edge source="IRL" target="USA">
      <data key="d0">2513477</data>
    </edge>
    <edge source="ITA" target="ALB">
      <data key="d0">340558</data>
    </edge>
    <edge source="ITA" target="DZA">
      <data key="d0">3644319</data>
    </edge>
    <edge source="ITA" target="AZE">
      <data key="d0">667869</data>
    </edge>
    <edge source="ITA" target="ARG">
      <data key="d0">73606</data>
    </edge>
    <edge source="ITA" target="AUS">
      <data key="d0">3352797</data>
    </edge>
    <edge source="ITA" target="AUT">
      <data key="d0">26531461</data>
    </edge>
    <edge source="ITA" target="ARM">
      <data key="d0">168964</data>
    </edge>
    <edge source="ITA" target="BEL">
      <data key="d0">11776577</data>
    </edge>
    <edge source="ITA" target="BRA">
      <data key="d0">1717672</data>
    </edge>
    <edge source="ITA" target="BGR">
      <data key="d0">1314854</data>
    </edge>
    <edge source="ITA" target="BLR">
      <data key="d0">69877</data>
    </edge>
    <edge source="ITA" target="CMR">
      <data key="d0">10196</data>
    </edge>
    <edge source="ITA" target="CAN">
      <data key="d0">1606264</data>
    </edge>
    <edge source="ITA" target="LKA">
      <data key="d0">233438</data>
    </edge>
    <edge source="ITA" target="CHL">
      <data key="d0">217323</data>
    </edge>
    <edge source="ITA" target="CHN">
      <data key="d0">1411573</data>
    </edge>
    <edge source="ITA" target="COL">
      <data key="d0">290117</data>
    </edge>
    <edge source="ITA" target="CRI">
      <data key="d0">91664</data>
    </edge>
    <edge source="ITA" target="HRV">
      <data key="d0">4527030</data>
    </edge>
    <edge source="ITA" target="CZE">
      <data key="d0">3665328</data>
    </edge>
    <edge source="ITA" target="DNK">
      <data key="d0">3270432</data>
    </edge>
    <edge source="ITA" target="ECU">
      <data key="d0">15820</data>
    </edge>
    <edge source="ITA" target="ETH">
      <data key="d0">22984</data>
    </edge>
    <edge source="ITA" target="EST">
      <data key="d0">808616</data>
    </edge>
    <edge source="ITA" target="FIN">
      <data key="d0">6188783</data>
    </edge>
    <edge source="ITA" target="FRA">
      <data key="d0">102011797</data>
    </edge>
    <edge source="ITA" target="GEO">
      <data key="d0">271148</data>
    </edge>
    <edge source="ITA" target="DEU">
      <data key="d0">79647284</data>
    </edge>
    <edge source="ITA" target="GRC">
      <data key="d0">11926105</data>
    </edge>
    <edge source="ITA" target="GTM">
      <data key="d0">43246</data>
    </edge>
    <edge source="ITA" target="HKG">
      <data key="d0">1966064</data>
    </edge>
    <edge source="ITA" target="HUN">
      <data key="d0">2655790</data>
    </edge>
    <edge source="ITA" target="IDN">
      <data key="d0">2630893</data>
    </edge>
    <edge source="ITA" target="IRL">
      <data key="d0">10037555</data>
    </edge>
    <edge source="ITA" target="ISR">
      <data key="d0">852108</data>
    </edge>
    <edge source="ITA" target="CIV">
      <data key="d0">19670</data>
    </edge>
    <edge source="ITA" target="JAM">
      <data key="d0">19966</data>
    </edge>
    <edge source="ITA" target="JPN">
      <data key="d0">2510932</data>
    </edge>
    <edge source="ITA" target="KAZ">
      <data key="d0">129225</data>
    </edge>
    <edge source="ITA" target="JOR">
      <data key="d0">839149</data>
    </edge>
    <edge source="ITA" target="KOR">
      <data key="d0">931820</data>
    </edge>
    <edge source="ITA" target="KGZ">
      <data key="d0">178357</data>
    </edge>
    <edge source="ITA" target="LBN">
      <data key="d0">1760836</data>
    </edge>
    <edge source="ITA" target="LVA">
      <data key="d0">259262</data>
    </edge>
    <edge source="ITA" target="LTU">
      <data key="d0">867018</data>
    </edge>
    <edge source="ITA" target="MDG">
      <data key="d0">151027</data>
    </edge>
    <edge source="ITA" target="MYS">
      <data key="d0">267194</data>
    </edge>
    <edge source="ITA" target="MUS">
      <data key="d0">395767</data>
    </edge>
    <edge source="ITA" target="MEX">
      <data key="d0">501386</data>
    </edge>
    <edge source="ITA" target="MDA">
      <data key="d0">65307</data>
    </edge>
    <edge source="ITA" target="MAR">
      <data key="d0">678326</data>
    </edge>
    <edge source="ITA" target="OMN">
      <data key="d0">224349</data>
    </edge>
    <edge source="ITA" target="NLD">
      <data key="d0">29537719</data>
    </edge>
    <edge source="ITA" target="NZL">
      <data key="d0">1872847</data>
    </edge>
    <edge source="ITA" target="NOR">
      <data key="d0">1139458</data>
    </edge>
    <edge source="ITA" target="PAK">
      <data key="d0">980781</data>
    </edge>
    <edge source="ITA" target="PAN">
      <data key="d0">15047</data>
    </edge>
    <edge source="ITA" target="PRY">
      <data key="d0">17216</data>
    </edge>
    <edge source="ITA" target="PER">
      <data key="d0">254628</data>
    </edge>
    <edge source="ITA" target="PHL">
      <data key="d0">645452</data>
    </edge>
    <edge source="ITA" target="POL">
      <data key="d0">14639823</data>
    </edge>
    <edge source="ITA" target="PRT">
      <data key="d0">3016097</data>
    </edge>
    <edge source="ITA" target="ROU">
      <data key="d0">4507856</data>
    </edge>
    <edge source="ITA" target="RUS">
      <data key="d0">6877444</data>
    </edge>
    <edge source="ITA" target="SAU">
      <data key="d0">4083723</data>
    </edge>
    <edge source="ITA" target="SRB">
      <data key="d0">523543</data>
    </edge>
    <edge source="ITA" target="IND">
      <data key="d0">1961237</data>
    </edge>
    <edge source="ITA" target="SGP">
      <data key="d0">1566885</data>
    </edge>
    <edge source="ITA" target="SVK">
      <data key="d0">1342173</data>
    </edge>
    <edge source="ITA" target="VNM">
      <data key="d0">390558</data>
    </edge>
    <edge source="ITA" target="SVN">
      <data key="d0">4090094</data>
    </edge>
    <edge source="ITA" target="ZAF">
      <data key="d0">998524</data>
    </edge>
    <edge source="ITA" target="ESP">
      <data key="d0">23988140</data>
    </edge>
    <edge source="ITA" target="SWE">
      <data key="d0">3683836</data>
    </edge>
    <edge source="ITA" target="CHE">
      <data key="d0">13482804</data>
    </edge>
    <edge source="ITA" target="THA">
      <data key="d0">226057</data>
    </edge>
    <edge source="ITA" target="ARE">
      <data key="d0">4025275</data>
    </edge>
    <edge source="ITA" target="TUN">
      <data key="d0">2259347</data>
    </edge>
    <edge source="ITA" target="TUR">
      <data key="d0">5170606</data>
    </edge>
    <edge source="ITA" target="UKR">
      <data key="d0">686611</data>
    </edge>
    <edge source="ITA" target="MKD">
      <data key="d0">375211</data>
    </edge>
    <edge source="ITA" target="EGY">
      <data key="d0">2525589</data>
    </edge>
    <edge source="ITA" target="GBR">
      <data key="d0">21218009</data>
    </edge>
    <edge source="ITA" target="TZA">
      <data key="d0">22189</data>
    </edge>
    <edge source="ITA" target="USA">
      <data key="d0">11272873</data>
    </edge>
    <edge source="ITA" target="URY">
      <data key="d0">32116</data>
    </edge>
    <edge source="JOR" target="DZA">
      <data key="d0">23797</data>
    </edge>
    <edge source="JOR" target="AUS">
      <data key="d0">109096</data>
    </edge>
    <edge source="JOR" target="BGR">
      <data key="d0">92872</data>
    </edge>
    <edge source="JOR" target="CAN">
      <data key="d0">66132</data>
    </edge>
    <edge source="JOR" target="PSE">
      <data key="d0">407461</data>
    </edge>
    <edge source="JOR" target="DEU">
      <data key="d0">36966</data>
    </edge>
    <edge source="JOR" target="GHA">
      <data key="d0">103610</data>
    </edge>
    <edge source="JOR" target="ISR">
      <data key="d0">50154</data>
    </edge>
    <edge source="JOR" target="LBN">
      <data key="d0">458947</data>
    </edge>
    <edge source="JOR" target="MAR">
      <data key="d0">11525</data>
    </edge>
    <edge source="JOR" target="OMN">
      <data key="d0">12493</data>
    </edge>
    <edge source="JOR" target="NLD">
      <data key="d0">22144</data>
    </edge>
    <edge source="JOR" target="RUS">
      <data key="d0">21142</data>
    </edge>
    <edge source="JOR" target="SAU">
      <data key="d0">949454</data>
    </edge>
    <edge source="JOR" target="SWE">
      <data key="d0">44835</data>
    </edge>
    <edge source="JOR" target="ARE">
      <data key="d0">427496</data>
    </edge>
    <edge source="JOR" target="TUN">
      <data key="d0">27899</data>
    </edge>
    <edge source="JOR" target="EGY">
      <data key="d0">1130990</data>
    </edge>
    <edge source="JOR" target="GBR">
      <data key="d0">13394</data>
    </edge>
    <edge source="JOR" target="USA">
      <data key="d0">475824</data>
    </edge>
    <edge source="LBN" target="AUS">
      <data key="d0">964010</data>
    </edge>
    <edge source="LBN" target="AUT">
      <data key="d0">10786</data>
    </edge>
    <edge source="LBN" target="ARM">
      <data key="d0">42998</data>
    </edge>
    <edge source="LBN" target="BEL">
      <data key="d0">57392</data>
    </edge>
    <edge source="LBN" target="BRA">
      <data key="d0">59461</data>
    </edge>
    <edge source="LBN" target="CAN">
      <data key="d0">684913</data>
    </edge>
    <edge source="LBN" target="CAF">
      <data key="d0">52557</data>
    </edge>
    <edge source="LBN" target="COL">
      <data key="d0">11918</data>
    </edge>
    <edge source="LBN" target="BEN">
      <data key="d0">30298</data>
    </edge>
    <edge source="LBN" target="DNK">
      <data key="d0">27382</data>
    </edge>
    <edge source="LBN" target="FRA">
      <data key="d0">393225</data>
    </edge>
    <edge source="LBN" target="DEU">
      <data key="d0">514415</data>
    </edge>
    <edge source="LBN" target="GHA">
      <data key="d0">36780</data>
    </edge>
    <edge source="LBN" target="GRC">
      <data key="d0">13119</data>
    </edge>
    <edge source="LBN" target="ITA">
      <data key="d0">12587</data>
    </edge>
    <edge source="LBN" target="CIV">
      <data key="d0">98834</data>
    </edge>
    <edge source="LBN" target="JOR">
      <data key="d0">1769705</data>
    </edge>
    <edge source="LBN" target="MRT">
      <data key="d0">11800</data>
    </edge>
    <edge source="LBN" target="MAR">
      <data key="d0">42405</data>
    </edge>
    <edge source="LBN" target="OMN">
      <data key="d0">171545</data>
    </edge>
    <edge source="LBN" target="NLD">
      <data key="d0">70359</data>
    </edge>
    <edge source="LBN" target="NZL">
      <data key="d0">20655</data>
    </edge>
    <edge source="LBN" target="NER">
      <data key="d0">25267</data>
    </edge>
    <edge source="LBN" target="PRY">
      <data key="d0">10036</data>
    </edge>
    <edge source="LBN" target="POL">
      <data key="d0">13955</data>
    </edge>
    <edge source="LBN" target="RUS">
      <data key="d0">40584</data>
    </edge>
    <edge source="LBN" target="SAU">
      <data key="d0">5418992</data>
    </edge>
    <edge source="LBN" target="SEN">
      <data key="d0">61954</data>
    </edge>
    <edge source="LBN" target="IND">
      <data key="d0">25724</data>
    </edge>
    <edge source="LBN" target="SGP">
      <data key="d0">17879</data>
    </edge>
    <edge source="LBN" target="SWE">
      <data key="d0">185886</data>
    </edge>
    <edge source="LBN" target="CHE">
      <data key="d0">17538</data>
    </edge>
    <edge source="LBN" target="TGO">
      <data key="d0">16666</data>
    </edge>
    <edge source="LBN" target="ARE">
      <data key="d0">1621238</data>
    </edge>
    <edge source="LBN" target="TUR">
      <data key="d0">37364</data>
    </edge>
    <edge source="LBN" target="UGA">
      <data key="d0">13969</data>
    </edge>
    <edge source="LBN" target="EGY">
      <data key="d0">2272311</data>
    </edge>
    <edge source="LBN" target="GBR">
      <data key="d0">330453</data>
    </edge>
    <edge source="LBN" target="USA">
      <data key="d0">1894336</data>
    </edge>
    <edge source="LBN" target="BFA">
      <data key="d0">11124</data>
    </edge>
    <edge source="NLD" target="ALB">
      <data key="d0">79446</data>
    </edge>
    <edge source="NLD" target="DZA">
      <data key="d0">1105427</data>
    </edge>
    <edge source="NLD" target="AZE">
      <data key="d0">31394</data>
    </edge>
    <edge source="NLD" target="ARG">
      <data key="d0">2383665</data>
    </edge>
    <edge source="NLD" target="AUS">
      <data key="d0">3712682</data>
    </edge>
    <edge source="NLD" target="AUT">
      <data key="d0">7786621</data>
    </edge>
    <edge source="NLD" target="ARM">
      <data key="d0">10553</data>
    </edge>
    <edge source="NLD" target="BEL">
      <data key="d0">237708796</data>
    </edge>
    <edge source="NLD" target="BRA">
      <data key="d0">9036759</data>
    </edge>
    <edge source="NLD" target="BGR">
      <data key="d0">2661200</data>
    </edge>
    <edge source="NLD" target="BLR">
      <data key="d0">1437166</data>
    </edge>
    <edge source="NLD" target="CMR">
      <data key="d0">36110</data>
    </edge>
    <edge source="NLD" target="CAN">
      <data key="d0">5148420</data>
    </edge>
    <edge source="NLD" target="LKA">
      <data key="d0">440807</data>
    </edge>
    <edge source="NLD" target="CHL">
      <data key="d0">470587</data>
    </edge>
    <edge source="NLD" target="CHN">
      <data key="d0">12966745</data>
    </edge>
    <edge source="NLD" target="COL">
      <data key="d0">741804</data>
    </edge>
    <edge source="NLD" target="CRI">
      <data key="d0">62652</data>
    </edge>
    <edge source="NLD" target="HRV">
      <data key="d0">635831</data>
    </edge>
    <edge source="NLD" target="CZE">
      <data key="d0">5241314</data>
    </edge>
    <edge source="NLD" target="BEN">
      <data key="d0">489639</data>
    </edge>
    <edge source="NLD" target="DNK">
      <data key="d0">38469918</data>
    </edge>
    <edge source="NLD" target="ECU">
      <data key="d0">53957</data>
    </edge>
    <edge source="NLD" target="SLV">
      <data key="d0">186733</data>
    </edge>
    <edge source="NLD" target="ETH">
      <data key="d0">104905</data>
    </edge>
    <edge source="NLD" target="EST">
      <data key="d0">548449</data>
    </edge>
    <edge source="NLD" target="FIN">
      <data key="d0">21793855</data>
    </edge>
    <edge source="NLD" target="FRA">
      <data key="d0">151362938</data>
    </edge>
    <edge source="NLD" target="GEO">
      <data key="d0">45254</data>
    </edge>
    <edge source="NLD" target="DEU">
      <data key="d0">291086787</data>
    </edge>
    <edge source="NLD" target="GHA">
      <data key="d0">162129</data>
    </edge>
    <edge source="NLD" target="GRC">
      <data key="d0">1486598</data>
    </edge>
    <edge source="NLD" target="GTM">
      <data key="d0">323480</data>
    </edge>
    <edge source="NLD" target="HND">
      <data key="d0">69226</data>
    </edge>
    <edge source="NLD" target="HKG">
      <data key="d0">2846296</data>
    </edge>
    <edge source="NLD" target="HUN">
      <data key="d0">3451800</data>
    </edge>
    <edge source="NLD" target="IDN">
      <data key="d0">6062964</data>
    </edge>
    <edge source="NLD" target="IRL">
      <data key="d0">53937744</data>
    </edge>
    <edge source="NLD" target="ISR">
      <data key="d0">15746105</data>
    </edge>
    <edge source="NLD" target="ITA">
      <data key="d0">30191976</data>
    </edge>
    <edge source="NLD" target="CIV">
      <data key="d0">54744</data>
    </edge>
    <edge source="NLD" target="JAM">
      <data key="d0">49002</data>
    </edge>
    <edge source="NLD" target="JPN">
      <data key="d0">27754073</data>
    </edge>
    <edge source="NLD" target="KAZ">
      <data key="d0">557839</data>
    </edge>
    <edge source="NLD" target="JOR">
      <data key="d0">1392176</data>
    </edge>
    <edge source="NLD" target="KOR">
      <data key="d0">985388</data>
    </edge>
    <edge source="NLD" target="LBN">
      <data key="d0">2251805</data>
    </edge>
    <edge source="NLD" target="LVA">
      <data key="d0">1136384</data>
    </edge>
    <edge source="NLD" target="LTU">
      <data key="d0">1238122</data>
    </edge>
    <edge source="NLD" target="MDG">
      <data key="d0">72593</data>
    </edge>
    <edge source="NLD" target="MYS">
      <data key="d0">2861435</data>
    </edge>
    <edge source="NLD" target="MRT">
      <data key="d0">247548</data>
    </edge>
    <edge source="NLD" target="MUS">
      <data key="d0">104645</data>
    </edge>
    <edge source="NLD" target="MEX">
      <data key="d0">4350724</data>
    </edge>
    <edge source="NLD" target="MDA">
      <data key="d0">85633</data>
    </edge>
    <edge source="NLD" target="MAR">
      <data key="d0">721901</data>
    </edge>
    <edge source="NLD" target="OMN">
      <data key="d0">538485</data>
    </edge>
    <edge source="NLD" target="NZL">
      <data key="d0">1297593</data>
    </edge>
    <edge source="NLD" target="NER">
      <data key="d0">79501</data>
    </edge>
    <edge source="NLD" target="NOR">
      <data key="d0">7546658</data>
    </edge>
    <edge source="NLD" target="PAK">
      <data key="d0">2595426</data>
    </edge>
    <edge source="NLD" target="PAN">
      <data key="d0">213577</data>
    </edge>
    <edge source="NLD" target="PRY">
      <data key="d0">71672</data>
    </edge>
    <edge source="NLD" target="PER">
      <data key="d0">80073</data>
    </edge>
    <edge source="NLD" target="PHL">
      <data key="d0">3289944</data>
    </edge>
    <edge source="NLD" target="POL">
      <data key="d0">11786369</data>
    </edge>
    <edge source="NLD" target="PRT">
      <data key="d0">2407836</data>
    </edge>
    <edge source="NLD" target="ROU">
      <data key="d0">2311394</data>
    </edge>
    <edge source="NLD" target="RUS">
      <data key="d0">14545490</data>
    </edge>
    <edge source="NLD" target="SAU">
      <data key="d0">5030324</data>
    </edge>
    <edge source="NLD" target="SRB">
      <data key="d0">1132966</data>
    </edge>
    <edge source="NLD" target="IND">
      <data key="d0">23282603</data>
    </edge>
    <edge source="NLD" target="SGP">
      <data key="d0">4398337</data>
    </edge>
    <edge source="NLD" target="SVK">
      <data key="d0">2754445</data>
    </edge>
    <edge source="NLD" target="VNM">
      <data key="d0">2916925</data>
    </edge>
    <edge source="NLD" target="SVN">
      <data key="d0">2365361</data>
    </edge>
    <edge source="NLD" target="ZAF">
      <data key="d0">5111354</data>
    </edge>
    <edge source="NLD" target="ESP">
      <data key="d0">29855371</data>
    </edge>
    <edge source="NLD" target="SWE">
      <data key="d0">46130821</data>
    </edge>
    <edge source="NLD" target="CHE">
      <data key="d0">21911253</data>
    </edge>
    <edge source="NLD" target="THA">
      <data key="d0">3936990</data>
    </edge>
    <edge source="NLD" target="TGO">
      <data key="d0">64802</data>
    </edge>
    <edge source="NLD" target="ARE">
      <data key="d0">10350619</data>
    </edge>
    <edge source="NLD" target="TUN">
      <data key="d0">3132283</data>
    </edge>
    <edge source="NLD" target="TUR">
      <data key="d0">7421478</data>
    </edge>
    <edge source="NLD" target="UGA">
      <data key="d0">67437</data>
    </edge>
    <edge source="NLD" target="UKR">
      <data key="d0">758804</data>
    </edge>
    <edge source="NLD" target="MKD">
      <data key="d0">75844</data>
    </edge>
    <edge source="NLD" target="EGY">
      <data key="d0">4140166</data>
    </edge>
    <edge source="NLD" target="GBR">
      <data key="d0">120177093</data>
    </edge>
    <edge source="NLD" target="USA">
      <data key="d0">29363803</data>
    </edge>
    <edge source="NLD" target="BFA">
      <data key="d0">20037</data>
    </edge>
    <edge source="NLD" target="URY">
      <data key="d0">423050</data>
    </edge>
    <edge source="NER" target="BEL">
      <data key="d0">148478</data>
    </edge>
    <edge source="NER" target="BRA">
      <data key="d0">25243228</data>
    </edge>
    <edge source="NER" target="CHN">
      <data key="d0">5602112</data>
    </edge>
    <edge source="NER" target="FRA">
      <data key="d0">554880</data>
    </edge>
    <edge source="NER" target="PAN">
      <data key="d0">1573282</data>
    </edge>
    <edge source="NER" target="IND">
      <data key="d0">498137</data>
    </edge>
    <edge source="NER" target="ZAF">
      <data key="d0">132570</data>
    </edge>
    <edge source="NER" target="THA">
      <data key="d0">3371067</data>
    </edge>
    <edge source="POL" target="ALB">
      <data key="d0">137329</data>
    </edge>
    <edge source="POL" target="DZA">
      <data key="d0">8905811</data>
    </edge>
    <edge source="POL" target="AZE">
      <data key="d0">2417628</data>
    </edge>
    <edge source="POL" target="AUS">
      <data key="d0">4214600</data>
    </edge>
    <edge source="POL" target="AUT">
      <data key="d0">4695252</data>
    </edge>
    <edge source="POL" target="ARM">
      <data key="d0">1668933</data>
    </edge>
    <edge source="POL" target="BEL">
      <data key="d0">3210626</data>
    </edge>
    <edge source="POL" target="BRA">
      <data key="d0">4051999</data>
    </edge>
    <edge source="POL" target="BGR">
      <data key="d0">5167815</data>
    </edge>
    <edge source="POL" target="BLR">
      <data key="d0">1974116</data>
    </edge>
    <edge source="POL" target="CMR">
      <data key="d0">222335</data>
    </edge>
    <edge source="POL" target="CAN">
      <data key="d0">5954429</data>
    </edge>
    <edge source="POL" target="LKA">
      <data key="d0">139860</data>
    </edge>
    <edge source="POL" target="CHL">
      <data key="d0">125432</data>
    </edge>
    <edge source="POL" target="CHN">
      <data key="d0">2964470</data>
    </edge>
    <edge source="POL" target="COL">
      <data key="d0">38516</data>
    </edge>
    <edge source="POL" target="HRV">
      <data key="d0">1559910</data>
    </edge>
    <edge source="POL" target="CZE">
      <data key="d0">80432008</data>
    </edge>
    <edge source="POL" target="DNK">
      <data key="d0">12127071</data>
    </edge>
    <edge source="POL" target="EST">
      <data key="d0">12308361</data>
    </edge>
    <edge source="POL" target="FIN">
      <data key="d0">8029950</data>
    </edge>
    <edge source="POL" target="FRA">
      <data key="d0">6894721</data>
    </edge>
    <edge source="POL" target="GEO">
      <data key="d0">1358993</data>
    </edge>
    <edge source="POL" target="PSE">
      <data key="d0">98863</data>
    </edge>
    <edge source="POL" target="DEU">
      <data key="d0">160087224</data>
    </edge>
    <edge source="POL" target="GRC">
      <data key="d0">3093657</data>
    </edge>
    <edge source="POL" target="HKG">
      <data key="d0">733194</data>
    </edge>
    <edge source="POL" target="HUN">
      <data key="d0">18253208</data>
    </edge>
    <edge source="POL" target="IRL">
      <data key="d0">924346</data>
    </edge>
    <edge source="POL" target="ISR">
      <data key="d0">38785427</data>
    </edge>
    <edge source="POL" target="ITA">
      <data key="d0">7018970</data>
    </edge>
    <edge source="POL" target="KAZ">
      <data key="d0">11622061</data>
    </edge>
    <edge source="POL" target="JOR">
      <data key="d0">6845886</data>
    </edge>
    <edge source="POL" target="KOR">
      <data key="d0">65911</data>
    </edge>
    <edge source="POL" target="KGZ">
      <data key="d0">4347047</data>
    </edge>
    <edge source="POL" target="LBN">
      <data key="d0">6066305</data>
    </edge>
    <edge source="POL" target="LVA">
      <data key="d0">17730815</data>
    </edge>
    <edge source="POL" target="LTU">
      <data key="d0">60031035</data>
    </edge>
    <edge source="POL" target="MEX">
      <data key="d0">959939</data>
    </edge>
    <edge source="POL" target="MDA">
      <data key="d0">5769109</data>
    </edge>
    <edge source="POL" target="OMN">
      <data key="d0">551500</data>
    </edge>
    <edge source="POL" target="NLD">
      <data key="d0">6351780</data>
    </edge>
    <edge source="POL" target="NZL">
      <data key="d0">93307</data>
    </edge>
    <edge source="POL" target="NOR">
      <data key="d0">2285923</data>
    </edge>
    <edge source="POL" target="PAN">
      <data key="d0">756513</data>
    </edge>
    <edge source="POL" target="PRT">
      <data key="d0">1079284</data>
    </edge>
    <edge source="POL" target="ROU">
      <data key="d0">8203536</data>
    </edge>
    <edge source="POL" target="RUS">
      <data key="d0">30879514</data>
    </edge>
    <edge source="POL" target="SAU">
      <data key="d0">17591401</data>
    </edge>
    <edge source="POL" target="SRB">
      <data key="d0">964327</data>
    </edge>
    <edge source="POL" target="IND">
      <data key="d0">105191</data>
    </edge>
    <edge source="POL" target="SGP">
      <data key="d0">115970</data>
    </edge>
    <edge source="POL" target="SVK">
      <data key="d0">77445221</data>
    </edge>
    <edge source="POL" target="VNM">
      <data key="d0">193676</data>
    </edge>
    <edge source="POL" target="SVN">
      <data key="d0">3246267</data>
    </edge>
    <edge source="POL" target="ZAF">
      <data key="d0">541063</data>
    </edge>
    <edge source="POL" target="ESP">
      <data key="d0">2630420</data>
    </edge>
    <edge source="POL" target="SWE">
      <data key="d0">12954886</data>
    </edge>
    <edge source="POL" target="CHE">
      <data key="d0">982489</data>
    </edge>
    <edge source="POL" target="TGO">
      <data key="d0">588514</data>
    </edge>
    <edge source="POL" target="ARE">
      <data key="d0">3489032</data>
    </edge>
    <edge source="POL" target="TUR">
      <data key="d0">846004</data>
    </edge>
    <edge source="POL" target="UKR">
      <data key="d0">3189323</data>
    </edge>
    <edge source="POL" target="MKD">
      <data key="d0">143489</data>
    </edge>
    <edge source="POL" target="EGY">
      <data key="d0">2616435</data>
    </edge>
    <edge source="POL" target="GBR">
      <data key="d0">35423322</data>
    </edge>
    <edge source="POL" target="USA">
      <data key="d0">11312102</data>
    </edge>
    <edge source="SAU" target="DZA">
      <data key="d0">11442414</data>
    </edge>
    <edge source="SAU" target="AUS">
      <data key="d0">88267</data>
    </edge>
    <edge source="SAU" target="CMR">
      <data key="d0">316267</data>
    </edge>
    <edge source="SAU" target="CAN">
      <data key="d0">30400</data>
    </edge>
    <edge source="SAU" target="CHN">
      <data key="d0">138667</data>
    </edge>
    <edge source="SAU" target="ETH">
      <data key="d0">6489075</data>
    </edge>
    <edge source="SAU" target="DEU">
      <data key="d0">505067</data>
    </edge>
    <edge source="SAU" target="GHA">
      <data key="d0">43200</data>
    </edge>
    <edge source="SAU" target="GRC">
      <data key="d0">57600</data>
    </edge>
    <edge source="SAU" target="IDN">
      <data key="d0">1219735</data>
    </edge>
    <edge source="SAU" target="ITA">
      <data key="d0">683201</data>
    </edge>
    <edge source="SAU" target="JOR">
      <data key="d0">109918271</data>
    </edge>
    <edge source="SAU" target="LBN">
      <data key="d0">6089874</data>
    </edge>
    <edge source="SAU" target="MYS">
      <data key="d0">422667</data>
    </edge>
    <edge source="SAU" target="MRT">
      <data key="d0">174934</data>
    </edge>
    <edge source="SAU" target="MUS">
      <data key="d0">74933</data>
    </edge>
    <edge source="SAU" target="OMN">
      <data key="d0">2222936</data>
    </edge>
    <edge source="SAU" target="PAK">
      <data key="d0">2290403</data>
    </edge>
    <edge source="SAU" target="PHL">
      <data key="d0">33600</data>
    </edge>
    <edge source="SAU" target="IND">
      <data key="d0">136800</data>
    </edge>
    <edge source="SAU" target="SGP">
      <data key="d0">62133</data>
    </edge>
    <edge source="SAU" target="ESP">
      <data key="d0">1878936</data>
    </edge>
    <edge source="SAU" target="SWE">
      <data key="d0">321600</data>
    </edge>
    <edge source="SAU" target="THA">
      <data key="d0">104267</data>
    </edge>
    <edge source="SAU" target="ARE">
      <data key="d0">13650950</data>
    </edge>
    <edge source="SAU" target="TUN">
      <data key="d0">606401</data>
    </edge>
    <edge source="SAU" target="TUR">
      <data key="d0">494934</data>
    </edge>
    <edge source="SAU" target="UGA">
      <data key="d0">7022142</data>
    </edge>
    <edge source="SAU" target="EGY">
      <data key="d0">5379740</data>
    </edge>
    <edge source="SAU" target="TZA">
      <data key="d0">21701094</data>
    </edge>
    <edge source="SAU" target="USA">
      <data key="d0">57067</data>
    </edge>
    <edge source="ESP" target="ALB">
      <data key="d0">45194</data>
    </edge>
    <edge source="ESP" target="DZA">
      <data key="d0">10850316</data>
    </edge>
    <edge source="ESP" target="ARG">
      <data key="d0">867460</data>
    </edge>
    <edge source="ESP" target="AUS">
      <data key="d0">4878112</data>
    </edge>
    <edge source="ESP" target="AUT">
      <data key="d0">6479616</data>
    </edge>
    <edge source="ESP" target="ARM">
      <data key="d0">106535</data>
    </edge>
    <edge source="ESP" target="BEL">
      <data key="d0">11257572</data>
    </edge>
    <edge source="ESP" target="BOL">
      <data key="d0">109616</data>
    </edge>
    <edge source="ESP" target="BRA">
      <data key="d0">3870463</data>
    </edge>
    <edge source="ESP" target="BGR">
      <data key="d0">755087</data>
    </edge>
    <edge source="ESP" target="BLR">
      <data key="d0">19481</data>
    </edge>
    <edge source="ESP" target="CMR">
      <data key="d0">29062</data>
    </edge>
    <edge source="ESP" target="CAN">
      <data key="d0">8324101</data>
    </edge>
    <edge source="ESP" target="CHL">
      <data key="d0">1434766</data>
    </edge>
    <edge source="ESP" target="CHN">
      <data key="d0">1095752</data>
    </edge>
    <edge source="ESP" target="COL">
      <data key="d0">2900207</data>
    </edge>
    <edge source="ESP" target="CRI">
      <data key="d0">667249</data>
    </edge>
    <edge source="ESP" target="HRV">
      <data key="d0">775198</data>
    </edge>
    <edge source="ESP" target="CZE">
      <data key="d0">5681494</data>
    </edge>
    <edge source="ESP" target="BEN">
      <data key="d0">110514</data>
    </edge>
    <edge source="ESP" target="DNK">
      <data key="d0">4492016</data>
    </edge>
    <edge source="ESP" target="ECU">
      <data key="d0">464557</data>
    </edge>
    <edge source="ESP" target="SLV">
      <data key="d0">196389</data>
    </edge>
    <edge source="ESP" target="EST">
      <data key="d0">236253</data>
    </edge>
    <edge source="ESP" target="FIN">
      <data key="d0">1562272</data>
    </edge>
    <edge source="ESP" target="FRA">
      <data key="d0">221850794</data>
    </edge>
    <edge source="ESP" target="GEO">
      <data key="d0">40548</data>
    </edge>
    <edge source="ESP" target="PSE">
      <data key="d0">108143</data>
    </edge>
    <edge source="ESP" target="DEU">
      <data key="d0">70537880</data>
    </edge>
    <edge source="ESP" target="GHA">
      <data key="d0">433180</data>
    </edge>
    <edge source="ESP" target="GRC">
      <data key="d0">6147974</data>
    </edge>
    <edge source="ESP" target="GTM">
      <data key="d0">511389</data>
    </edge>
    <edge source="ESP" target="HKG">
      <data key="d0">832756</data>
    </edge>
    <edge source="ESP" target="HUN">
      <data key="d0">2112652</data>
    </edge>
    <edge source="ESP" target="IRL">
      <data key="d0">2788207</data>
    </edge>
    <edge source="ESP" target="ISR">
      <data key="d0">16139741</data>
    </edge>
    <edge source="ESP" target="ITA">
      <data key="d0">36248597</data>
    </edge>
    <edge source="ESP" target="CIV">
      <data key="d0">108600</data>
    </edge>
    <edge source="ESP" target="JAM">
      <data key="d0">68789</data>
    </edge>
    <edge source="ESP" target="JPN">
      <data key="d0">8555943</data>
    </edge>
    <edge source="ESP" target="KAZ">
      <data key="d0">19451</data>
    </edge>
    <edge source="ESP" target="JOR">
      <data key="d0">5078536</data>
    </edge>
    <edge source="ESP" target="KOR">
      <data key="d0">2288714</data>
    </edge>
    <edge source="ESP" target="LBN">
      <data key="d0">4560163</data>
    </edge>
    <edge source="ESP" target="LVA">
      <data key="d0">1205273</data>
    </edge>
    <edge source="ESP" target="LTU">
      <data key="d0">1872414</data>
    </edge>
    <edge source="ESP" target="MYS">
      <data key="d0">127415</data>
    </edge>
    <edge source="ESP" target="MRT">
      <data key="d0">57090</data>
    </edge>
    <edge source="ESP" target="MUS">
      <data key="d0">53083</data>
    </edge>
    <edge source="ESP" target="MEX">
      <data key="d0">4397875</data>
    </edge>
    <edge source="ESP" target="MAR">
      <data key="d0">3026874</data>
    </edge>
    <edge source="ESP" target="OMN">
      <data key="d0">67153</data>
    </edge>
    <edge source="ESP" target="NLD">
      <data key="d0">20297025</data>
    </edge>
    <edge source="ESP" target="NZL">
      <data key="d0">1599220</data>
    </edge>
    <edge source="ESP" target="NIC">
      <data key="d0">13635</data>
    </edge>
    <edge source="ESP" target="NOR">
      <data key="d0">779611</data>
    </edge>
    <edge source="ESP" target="PAK">
      <data key="d0">107310</data>
    </edge>
    <edge source="ESP" target="PAN">
      <data key="d0">367580</data>
    </edge>
    <edge source="ESP" target="PRY">
      <data key="d0">113387</data>
    </edge>
    <edge source="ESP" target="PER">
      <data key="d0">756397</data>
    </edge>
    <edge source="ESP" target="PHL">
      <data key="d0">548144</data>
    </edge>
    <edge source="ESP" target="POL">
      <data key="d0">12445569</data>
    </edge>
    <edge source="ESP" target="PRT">
      <data key="d0">67205511</data>
    </edge>
    <edge source="ESP" target="ROU">
      <data key="d0">2327477</data>
    </edge>
    <edge source="ESP" target="RUS">
      <data key="d0">3574000</data>
    </edge>
    <edge source="ESP" target="SAU">
      <data key="d0">4713819</data>
    </edge>
    <edge source="ESP" target="SEN">
      <data key="d0">39660</data>
    </edge>
    <edge source="ESP" target="SRB">
      <data key="d0">616840</data>
    </edge>
    <edge source="ESP" target="IND">
      <data key="d0">201999</data>
    </edge>
    <edge source="ESP" target="SGP">
      <data key="d0">599992</data>
    </edge>
    <edge source="ESP" target="SVK">
      <data key="d0">1483091</data>
    </edge>
    <edge source="ESP" target="VNM">
      <data key="d0">217832</data>
    </edge>
    <edge source="ESP" target="SVN">
      <data key="d0">1218613</data>
    </edge>
    <edge source="ESP" target="ZAF">
      <data key="d0">1101059</data>
    </edge>
    <edge source="ESP" target="SWE">
      <data key="d0">7449826</data>
    </edge>
    <edge source="ESP" target="CHE">
      <data key="d0">4749482</data>
    </edge>
    <edge source="ESP" target="THA">
      <data key="d0">58304</data>
    </edge>
    <edge source="ESP" target="TGO">
      <data key="d0">117556</data>
    </edge>
    <edge source="ESP" target="ARE">
      <data key="d0">2076127</data>
    </edge>
    <edge source="ESP" target="TUN">
      <data key="d0">6468588</data>
    </edge>
    <edge source="ESP" target="TUR">
      <data key="d0">307341</data>
    </edge>
    <edge source="ESP" target="UKR">
      <data key="d0">443280</data>
    </edge>
    <edge source="ESP" target="MKD">
      <data key="d0">25646</data>
    </edge>
    <edge source="ESP" target="EGY">
      <data key="d0">2295234</data>
    </edge>
    <edge source="ESP" target="GBR">
      <data key="d0">50023440</data>
    </edge>
    <edge source="ESP" target="TZA">
      <data key="d0">17900</data>
    </edge>
    <edge source="ESP" target="USA">
      <data key="d0">53681907</data>
    </edge>
    <edge source="ESP" target="URY">
      <data key="d0">1261574</data>
    </edge>
    <edge source="ARE" target="DZA">
      <data key="d0">90496</data>
    </edge>
    <edge source="ARE" target="AZE">
      <data key="d0">18316</data>
    </edge>
    <edge source="ARE" target="AUS">
      <data key="d0">254447</data>
    </edge>
    <edge source="ARE" target="ARM">
      <data key="d0">80726</data>
    </edge>
    <edge source="ARE" target="BEL">
      <data key="d0">21851</data>
    </edge>
    <edge source="ARE" target="CMR">
      <data key="d0">385821</data>
    </edge>
    <edge source="ARE" target="CAN">
      <data key="d0">122859</data>
    </edge>
    <edge source="ARE" target="LKA">
      <data key="d0">2722603</data>
    </edge>
    <edge source="ARE" target="CHN">
      <data key="d0">116677</data>
    </edge>
    <edge source="ARE" target="BEN">
      <data key="d0">592209</data>
    </edge>
    <edge source="ARE" target="DNK">
      <data key="d0">486711</data>
    </edge>
    <edge source="ARE" target="ETH">
      <data key="d0">202312</data>
    </edge>
    <edge source="ARE" target="FRA">
      <data key="d0">41899</data>
    </edge>
    <edge source="ARE" target="GEO">
      <data key="d0">186583</data>
    </edge>
    <edge source="ARE" target="GMB">
      <data key="d0">39746</data>
    </edge>
    <edge source="ARE" target="DEU">
      <data key="d0">321901</data>
    </edge>
    <edge source="ARE" target="GHA">
      <data key="d0">549719</data>
    </edge>
    <edge source="ARE" target="GRC">
      <data key="d0">369775</data>
    </edge>
    <edge source="ARE" target="HKG">
      <data key="d0">46896</data>
    </edge>
    <edge source="ARE" target="IDN">
      <data key="d0">6309083</data>
    </edge>
    <edge source="ARE" target="IRL">
      <data key="d0">526839</data>
    </edge>
    <edge source="ARE" target="ITA">
      <data key="d0">1469896</data>
    </edge>
    <edge source="ARE" target="CIV">
      <data key="d0">39602</data>
    </edge>
    <edge source="ARE" target="JPN">
      <data key="d0">34753</data>
    </edge>
    <edge source="ARE" target="KAZ">
      <data key="d0">51947</data>
    </edge>
    <edge source="ARE" target="JOR">
      <data key="d0">953645</data>
    </edge>
    <edge source="ARE" target="KOR">
      <data key="d0">975054</data>
    </edge>
    <edge source="ARE" target="LBN">
      <data key="d0">642848</data>
    </edge>
    <edge source="ARE" target="MDG">
      <data key="d0">976478</data>
    </edge>
    <edge source="ARE" target="MYS">
      <data key="d0">57877</data>
    </edge>
    <edge source="ARE" target="MUS">
      <data key="d0">13314</data>
    </edge>
    <edge source="ARE" target="MAR">
      <data key="d0">99001</data>
    </edge>
    <edge source="ARE" target="MOZ">
      <data key="d0">68479</data>
    </edge>
    <edge source="ARE" target="OMN">
      <data key="d0">56047398</data>
    </edge>
    <edge source="ARE" target="NLD">
      <data key="d0">1063213</data>
    </edge>
    <edge source="ARE" target="NZL">
      <data key="d0">100634</data>
    </edge>
    <edge source="ARE" target="NER">
      <data key="d0">27230</data>
    </edge>
    <edge source="ARE" target="PAK">
      <data key="d0">3589427</data>
    </edge>
    <edge source="ARE" target="POL">
      <data key="d0">370677</data>
    </edge>
    <edge source="ARE" target="SAU">
      <data key="d0">22868520</data>
    </edge>
    <edge source="ARE" target="SEN">
      <data key="d0">79623</data>
    </edge>
    <edge source="ARE" target="IND">
      <data key="d0">1767646</data>
    </edge>
    <edge source="ARE" target="SGP">
      <data key="d0">649277</data>
    </edge>
    <edge source="ARE" target="VNM">
      <data key="d0">35494</data>
    </edge>
    <edge source="ARE" target="ZAF">
      <data key="d0">352468</data>
    </edge>
    <edge source="ARE" target="ZWE">
      <data key="d0">676521</data>
    </edge>
    <edge source="ARE" target="CHE">
      <data key="d0">10597</data>
    </edge>
    <edge source="ARE" target="TGO">
      <data key="d0">133438</data>
    </edge>
    <edge source="ARE" target="TUR">
      <data key="d0">152214</data>
    </edge>
    <edge source="ARE" target="EGY">
      <data key="d0">220270</data>
    </edge>
    <edge source="ARE" target="GBR">
      <data key="d0">1463793</data>
    </edge>
    <edge source="ARE" target="TZA">
      <data key="d0">19795654</data>
    </edge>
    <edge source="ARE" target="USA">
      <data key="d0">2214574</data>
    </edge>
    <edge source="TUN" target="DZA">
      <data key="d0">6333186</data>
    </edge>
    <edge source="TUN" target="CMR">
      <data key="d0">21702</data>
    </edge>
    <edge source="TUN" target="CAN">
      <data key="d0">77540</data>
    </edge>
    <edge source="TUN" target="DNK">
      <data key="d0">102408</data>
    </edge>
    <edge source="TUN" target="ETH">
      <data key="d0">152301</data>
    </edge>
    <edge source="TUN" target="FRA">
      <data key="d0">656498</data>
    </edge>
    <edge source="TUN" target="ITA">
      <data key="d0">241207</data>
    </edge>
    <edge source="TUN" target="CIV">
      <data key="d0">389298</data>
    </edge>
    <edge source="TUN" target="LBN">
      <data key="d0">37254</data>
    </edge>
    <edge source="TUN" target="MAR">
      <data key="d0">33881</data>
    </edge>
    <edge source="TUN" target="RUS">
      <data key="d0">1101237</data>
    </edge>
    <edge source="TUN" target="SEN">
      <data key="d0">11362</data>
    </edge>
    <edge source="TUN" target="IND">
      <data key="d0">11300</data>
    </edge>
    <edge source="TUN" target="ESP">
      <data key="d0">84226</data>
    </edge>
    <edge source="TUN" target="TUR">
      <data key="d0">18997</data>
    </edge>
    <edge source="TUN" target="GBR">
      <data key="d0">199727</data>
    </edge>
    <edge source="TUN" target="BFA">
      <data key="d0">81486</data>
    </edge>
    <edge source="TUR" target="ALB">
      <data key="d0">3173808</data>
    </edge>
    <edge source="TUR" target="DZA">
      <data key="d0">16430417</data>
    </edge>
    <edge source="TUR" target="AZE">
      <data key="d0">10663440</data>
    </edge>
    <edge source="TUR" target="ARG">
      <data key="d0">19903</data>
    </edge>
    <edge source="TUR" target="AUS">
      <data key="d0">2247748</data>
    </edge>
    <edge source="TUR" target="AUT">
      <data key="d0">3086211</data>
    </edge>
    <edge source="TUR" target="BEL">
      <data key="d0">6553814</data>
    </edge>
    <edge source="TUR" target="BOL">
      <data key="d0">68111</data>
    </edge>
    <edge source="TUR" target="BRA">
      <data key="d0">86591</data>
    </edge>
    <edge source="TUR" target="BGR">
      <data key="d0">5862480</data>
    </edge>
    <edge source="TUR" target="BLR">
      <data key="d0">108969</data>
    </edge>
    <edge source="TUR" target="CMR">
      <data key="d0">550430</data>
    </edge>
    <edge source="TUR" target="CAN">
      <data key="d0">1191059</data>
    </edge>
    <edge source="TUR" target="LKA">
      <data key="d0">75591</data>
    </edge>
    <edge source="TUR" target="CHL">
      <data key="d0">68879</data>
    </edge>
    <edge source="TUR" target="CHN">
      <data key="d0">2135585</data>
    </edge>
    <edge source="TUR" target="COL">
      <data key="d0">274587</data>
    </edge>
    <edge source="TUR" target="HRV">
      <data key="d0">427677</data>
    </edge>
    <edge source="TUR" target="CZE">
      <data key="d0">6681361</data>
    </edge>
    <edge source="TUR" target="BEN">
      <data key="d0">1019563</data>
    </edge>
    <edge source="TUR" target="DNK">
      <data key="d0">889149</data>
    </edge>
    <edge source="TUR" target="ECU">
      <data key="d0">13416</data>
    </edge>
    <edge source="TUR" target="ETH">
      <data key="d0">260860</data>
    </edge>
    <edge source="TUR" target="EST">
      <data key="d0">118448</data>
    </edge>
    <edge source="TUR" target="FIN">
      <data key="d0">646758</data>
    </edge>
    <edge source="TUR" target="FRA">
      <data key="d0">7162628</data>
    </edge>
    <edge source="TUR" target="GEO">
      <data key="d0">3620393</data>
    </edge>
    <edge source="TUR" target="GMB">
      <data key="d0">60332</data>
    </edge>
    <edge source="TUR" target="PSE">
      <data key="d0">816392</data>
    </edge>
    <edge source="TUR" target="DEU">
      <data key="d0">29195417</data>
    </edge>
    <edge source="TUR" target="GHA">
      <data key="d0">1644532</data>
    </edge>
    <edge source="TUR" target="GRC">
      <data key="d0">1966857</data>
    </edge>
    <edge source="TUR" target="GTM">
      <data key="d0">154443</data>
    </edge>
    <edge source="TUR" target="HND">
      <data key="d0">73319</data>
    </edge>
    <edge source="TUR" target="HKG">
      <data key="d0">133582</data>
    </edge>
    <edge source="TUR" target="HUN">
      <data key="d0">1784225</data>
    </edge>
    <edge source="TUR" target="IRL">
      <data key="d0">651109</data>
    </edge>
    <edge source="TUR" target="ISR">
      <data key="d0">11866466</data>
    </edge>
    <edge source="TUR" target="ITA">
      <data key="d0">7719820</data>
    </edge>
    <edge source="TUR" target="CIV">
      <data key="d0">215785</data>
    </edge>
    <edge source="TUR" target="JAM">
      <data key="d0">208310</data>
    </edge>
    <edge source="TUR" target="JPN">
      <data key="d0">906543</data>
    </edge>
    <edge source="TUR" target="KAZ">
      <data key="d0">6685839</data>
    </edge>
    <edge source="TUR" target="JOR">
      <data key="d0">5974831</data>
    </edge>
    <edge source="TUR" target="KOR">
      <data key="d0">2380143</data>
    </edge>
    <edge source="TUR" target="KGZ">
      <data key="d0">5973816</data>
    </edge>
    <edge source="TUR" target="LBN">
      <data key="d0">4541145</data>
    </edge>
    <edge source="TUR" target="LVA">
      <data key="d0">222730</data>
    </edge>
    <edge source="TUR" target="LTU">
      <data key="d0">2218491</data>
    </edge>
    <edge source="TUR" target="MWI">
      <data key="d0">17752</data>
    </edge>
    <edge source="TUR" target="MYS">
      <data key="d0">316961</data>
    </edge>
    <edge source="TUR" target="MRT">
      <data key="d0">325966</data>
    </edge>
    <edge source="TUR" target="MUS">
      <data key="d0">145381</data>
    </edge>
    <edge source="TUR" target="MEX">
      <data key="d0">44660</data>
    </edge>
    <edge source="TUR" target="MDA">
      <data key="d0">2322914</data>
    </edge>
    <edge source="TUR" target="MAR">
      <data key="d0">1607465</data>
    </edge>
    <edge source="TUR" target="MOZ">
      <data key="d0">26641</data>
    </edge>
    <edge source="TUR" target="OMN">
      <data key="d0">1037116</data>
    </edge>
    <edge source="TUR" target="NAM">
      <data key="d0">63144</data>
    </edge>
    <edge source="TUR" target="NLD">
      <data key="d0">18385796</data>
    </edge>
    <edge source="TUR" target="NZL">
      <data key="d0">794611</data>
    </edge>
    <edge source="TUR" target="NIC">
      <data key="d0">14739</data>
    </edge>
    <edge source="TUR" target="NER">
      <data key="d0">1237762</data>
    </edge>
    <edge source="TUR" target="NOR">
      <data key="d0">856829</data>
    </edge>
    <edge source="TUR" target="PAK">
      <data key="d0">247185</data>
    </edge>
    <edge source="TUR" target="PAN">
      <data key="d0">251585</data>
    </edge>
    <edge source="TUR" target="PER">
      <data key="d0">267705</data>
    </edge>
    <edge source="TUR" target="PHL">
      <data key="d0">113789</data>
    </edge>
    <edge source="TUR" target="POL">
      <data key="d0">3701920</data>
    </edge>
    <edge source="TUR" target="PRT">
      <data key="d0">244067</data>
    </edge>
    <edge source="TUR" target="ROU">
      <data key="d0">12945255</data>
    </edge>
    <edge source="TUR" target="RUS">
      <data key="d0">18599203</data>
    </edge>
    <edge source="TUR" target="SAU">
      <data key="d0">14977744</data>
    </edge>
    <edge source="TUR" target="SEN">
      <data key="d0">236767</data>
    </edge>
    <edge source="TUR" target="SRB">
      <data key="d0">7522901</data>
    </edge>
    <edge source="TUR" target="IND">
      <data key="d0">1789734</data>
    </edge>
    <edge source="TUR" target="SGP">
      <data key="d0">309380</data>
    </edge>
    <edge source="TUR" target="SVK">
      <data key="d0">1883382</data>
    </edge>
    <edge source="TUR" target="VNM">
      <data key="d0">632402</data>
    </edge>
    <edge source="TUR" target="SVN">
      <data key="d0">38652</data>
    </edge>
    <edge source="TUR" target="ZAF">
      <data key="d0">2481700</data>
    </edge>
    <edge source="TUR" target="ESP">
      <data key="d0">5495968</data>
    </edge>
    <edge source="TUR" target="SWE">
      <data key="d0">1564165</data>
    </edge>
    <edge source="TUR" target="CHE">
      <data key="d0">1952240</data>
    </edge>
    <edge source="TUR" target="THA">
      <data key="d0">106885</data>
    </edge>
    <edge source="TUR" target="TGO">
      <data key="d0">49088</data>
    </edge>
    <edge source="TUR" target="ARE">
      <data key="d0">9204519</data>
    </edge>
    <edge source="TUR" target="TUN">
      <data key="d0">1632346</data>
    </edge>
    <edge source="TUR" target="UGA">
      <data key="d0">133492</data>
    </edge>
    <edge source="TUR" target="UKR">
      <data key="d0">6448364</data>
    </edge>
    <edge source="TUR" target="MKD">
      <data key="d0">1984971</data>
    </edge>
    <edge source="TUR" target="EGY">
      <data key="d0">15003201</data>
    </edge>
    <edge source="TUR" target="GBR">
      <data key="d0">22988091</data>
    </edge>
    <edge source="TUR" target="TZA">
      <data key="d0">58121</data>
    </edge>
    <edge source="TUR" target="USA">
      <data key="d0">38678952</data>
    </edge>
    <edge source="TUR" target="BFA">
      <data key="d0">36304</data>
    </edge>
    <edge source="TUR" target="URY">
      <data key="d0">193716</data>
    </edge>
    <edge source="GBR" target="DZA">
      <data key="d0">133533</data>
    </edge>
    <edge source="GBR" target="AZE">
      <data key="d0">12727</data>
    </edge>
    <edge source="GBR" target="ARG">
      <data key="d0">101703</data>
    </edge>
    <edge source="GBR" target="AUS">
      <data key="d0">7210909</data>
    </edge>
    <edge source="GBR" target="AUT">
      <data key="d0">2444786</data>
    </edge>
    <edge source="GBR" target="BEL">
      <data key="d0">11623655</data>
    </edge>
    <edge source="GBR" target="BOL">
      <data key="d0">11976</data>
    </edge>
    <edge source="GBR" target="BRA">
      <data key="d0">94305</data>
    </edge>
    <edge source="GBR" target="BGR">
      <data key="d0">5594392</data>
    </edge>
    <edge source="GBR" target="KHM">
      <data key="d0">15024</data>
    </edge>
    <edge source="GBR" target="CAN">
      <data key="d0">13841595</data>
    </edge>
    <edge source="GBR" target="CHN">
      <data key="d0">2111113</data>
    </edge>
    <edge source="GBR" target="COL">
      <data key="d0">34742</data>
    </edge>
    <edge source="GBR" target="HRV">
      <data key="d0">13726</data>
    </edge>
    <edge source="GBR" target="CZE">
      <data key="d0">3809553</data>
    </edge>
    <edge source="GBR" target="DNK">
      <data key="d0">12077011</data>
    </edge>
    <edge source="GBR" target="EST">
      <data key="d0">334099</data>
    </edge>
    <edge source="GBR" target="FIN">
      <data key="d0">2725374</data>
    </edge>
    <edge source="GBR" target="FRA">
      <data key="d0">58305845</data>
    </edge>
    <edge source="GBR" target="GMB">
      <data key="d0">20751</data>
    </edge>
    <edge source="GBR" target="DEU">
      <data key="d0">35480567</data>
    </edge>
    <edge source="GBR" target="GHA">
      <data key="d0">258667</data>
    </edge>
    <edge source="GBR" target="GRC">
      <data key="d0">2657432</data>
    </edge>
    <edge source="GBR" target="HKG">
      <data key="d0">9709122</data>
    </edge>
    <edge source="GBR" target="HUN">
      <data key="d0">779429</data>
    </edge>
    <edge source="GBR" target="IDN">
      <data key="d0">556792</data>
    </edge>
    <edge source="GBR" target="IRL">
      <data key="d0">173940091</data>
    </edge>
    <edge source="GBR" target="ISR">
      <data key="d0">31431772</data>
    </edge>
    <edge source="GBR" target="ITA">
      <data key="d0">30742170</data>
    </edge>
    <edge source="GBR" target="JAM">
      <data key="d0">123838</data>
    </edge>
    <edge source="GBR" target="JPN">
      <data key="d0">1329490</data>
    </edge>
    <edge source="GBR" target="JOR">
      <data key="d0">626752</data>
    </edge>
    <edge source="GBR" target="KOR">
      <data key="d0">897552</data>
    </edge>
    <edge source="GBR" target="LBN">
      <data key="d0">5193362</data>
    </edge>
    <edge source="GBR" target="LVA">
      <data key="d0">835544</data>
    </edge>
    <edge source="GBR" target="LTU">
      <data key="d0">1152327</data>
    </edge>
    <edge source="GBR" target="MYS">
      <data key="d0">1785866</data>
    </edge>
    <edge source="GBR" target="MUS">
      <data key="d0">36232</data>
    </edge>
    <edge source="GBR" target="MAR">
      <data key="d0">13826</data>
    </edge>
    <edge source="GBR" target="MOZ">
      <data key="d0">76835</data>
    </edge>
    <edge source="GBR" target="OMN">
      <data key="d0">412617</data>
    </edge>
    <edge source="GBR" target="NLD">
      <data key="d0">36905472</data>
    </edge>
    <edge source="GBR" target="NZL">
      <data key="d0">1513668</data>
    </edge>
    <edge source="GBR" target="NOR">
      <data key="d0">13385059</data>
    </edge>
    <edge source="GBR" target="PAK">
      <data key="d0">321918</data>
    </edge>
    <edge source="GBR" target="PAN">
      <data key="d0">24472</data>
    </edge>
    <edge source="GBR" target="PHL">
      <data key="d0">823430</data>
    </edge>
    <edge source="GBR" target="POL">
      <data key="d0">5133115</data>
    </edge>
    <edge source="GBR" target="PRT">
      <data key="d0">974107</data>
    </edge>
    <edge source="GBR" target="ROU">
      <data key="d0">853669</data>
    </edge>
    <edge source="GBR" target="RUS">
      <data key="d0">324217</data>
    </edge>
    <edge source="GBR" target="SAU">
      <data key="d0">1616215</data>
    </edge>
    <edge source="GBR" target="SRB">
      <data key="d0">109386</data>
    </edge>
    <edge source="GBR" target="IND">
      <data key="d0">510075</data>
    </edge>
    <edge source="GBR" target="SGP">
      <data key="d0">3075976</data>
    </edge>
    <edge source="GBR" target="SVK">
      <data key="d0">1443968</data>
    </edge>
    <edge source="GBR" target="VNM">
      <data key="d0">160860</data>
    </edge>
    <edge source="GBR" target="SVN">
      <data key="d0">1161711</data>
    </edge>
    <edge source="GBR" target="ZAF">
      <data key="d0">3808801</data>
    </edge>
    <edge source="GBR" target="ZWE">
      <data key="d0">26147</data>
    </edge>
    <edge source="GBR" target="ESP">
      <data key="d0">15908122</data>
    </edge>
    <edge source="GBR" target="SWE">
      <data key="d0">8701421</data>
    </edge>
    <edge source="GBR" target="CHE">
      <data key="d0">4716591</data>
    </edge>
    <edge source="GBR" target="THA">
      <data key="d0">1605924</data>
    </edge>
    <edge source="GBR" target="ARE">
      <data key="d0">4941218</data>
    </edge>
    <edge source="GBR" target="TUN">
      <data key="d0">39655</data>
    </edge>
    <edge source="GBR" target="TUR">
      <data key="d0">2612426</data>
    </edge>
    <edge source="GBR" target="UGA">
      <data key="d0">19981</data>
    </edge>
    <edge source="GBR" target="UKR">
      <data key="d0">90845</data>
    </edge>
    <edge source="GBR" target="EGY">
      <data key="d0">706649</data>
    </edge>
    <edge source="GBR" target="TZA">
      <data key="d0">29841</data>
    </edge>
    <edge source="GBR" target="USA">
      <data key="d0">15764856</data>
    </edge>
    <edge source="GBR" target="URY">
      <data key="d0">70210</data>
    </edge>
    <edge source="ARG" target="ALB">
      <data key="d0">59064</data>
    </edge>
    <edge source="ARG" target="DZA">
      <data key="d0">14601135</data>
    </edge>
    <edge source="ARG" target="AZE">
      <data key="d0">110143</data>
    </edge>
    <edge source="ARG" target="AUS">
      <data key="d0">4402529</data>
    </edge>
    <edge source="ARG" target="AUT">
      <data key="d0">156473</data>
    </edge>
    <edge source="ARG" target="ARM">
      <data key="d0">84424</data>
    </edge>
    <edge source="ARG" target="BEL">
      <data key="d0">9608020</data>
    </edge>
    <edge source="ARG" target="BOL">
      <data key="d0">8145092</data>
    </edge>
    <edge source="ARG" target="BRA">
      <data key="d0">9445269</data>
    </edge>
    <edge source="ARG" target="CMR">
      <data key="d0">681453</data>
    </edge>
    <edge source="ARG" target="CAN">
      <data key="d0">8760925</data>
    </edge>
    <edge source="ARG" target="CHL">
      <data key="d0">81073202</data>
    </edge>
    <edge source="ARG" target="CHN">
      <data key="d0">853997</data>
    </edge>
    <edge source="ARG" target="COL">
      <data key="d0">2441559</data>
    </edge>
    <edge source="ARG" target="CRI">
      <data key="d0">256923</data>
    </edge>
    <edge source="ARG" target="CZE">
      <data key="d0">111511</data>
    </edge>
    <edge source="ARG" target="DNK">
      <data key="d0">1285192</data>
    </edge>
    <edge source="ARG" target="ECU">
      <data key="d0">3056314</data>
    </edge>
    <edge source="ARG" target="SLV">
      <data key="d0">631019</data>
    </edge>
    <edge source="ARG" target="EST">
      <data key="d0">60043</data>
    </edge>
    <edge source="ARG" target="FIN">
      <data key="d0">494094</data>
    </edge>
    <edge source="ARG" target="FRA">
      <data key="d0">5647174</data>
    </edge>
    <edge source="ARG" target="GEO">
      <data key="d0">1911517</data>
    </edge>
    <edge source="ARG" target="GMB">
      <data key="d0">160597</data>
    </edge>
    <edge source="ARG" target="DEU">
      <data key="d0">49860005</data>
    </edge>
    <edge source="ARG" target="GHA">
      <data key="d0">9181380</data>
    </edge>
    <edge source="ARG" target="GRC">
      <data key="d0">63347</data>
    </edge>
    <edge source="ARG" target="GTM">
      <data key="d0">625989</data>
    </edge>
    <edge source="ARG" target="HND">
      <data key="d0">534261</data>
    </edge>
    <edge source="ARG" target="HKG">
      <data key="d0">742240</data>
    </edge>
    <edge source="ARG" target="HUN">
      <data key="d0">65430</data>
    </edge>
    <edge source="ARG" target="IDN">
      <data key="d0">4192780</data>
    </edge>
    <edge source="ARG" target="IRL">
      <data key="d0">524313</data>
    </edge>
    <edge source="ARG" target="ISR">
      <data key="d0">851717</data>
    </edge>
    <edge source="ARG" target="ITA">
      <data key="d0">8214138</data>
    </edge>
    <edge source="ARG" target="CIV">
      <data key="d0">284400</data>
    </edge>
    <edge source="ARG" target="JAM">
      <data key="d0">338401</data>
    </edge>
    <edge source="ARG" target="JPN">
      <data key="d0">7063801</data>
    </edge>
    <edge source="ARG" target="JOR">
      <data key="d0">586481</data>
    </edge>
    <edge source="ARG" target="KOR">
      <data key="d0">571010</data>
    </edge>
    <edge source="ARG" target="KGZ">
      <data key="d0">88425</data>
    </edge>
    <edge source="ARG" target="LBN">
      <data key="d0">7536879</data>
    </edge>
    <edge source="ARG" target="LVA">
      <data key="d0">660606</data>
    </edge>
    <edge source="ARG" target="MDG">
      <data key="d0">150872</data>
    </edge>
    <edge source="ARG" target="MRT">
      <data key="d0">233125</data>
    </edge>
    <edge source="ARG" target="MEX">
      <data key="d0">1224298</data>
    </edge>
    <edge source="ARG" target="MAR">
      <data key="d0">744910</data>
    </edge>
    <edge source="ARG" target="MOZ">
      <data key="d0">885573</data>
    </edge>
    <edge source="ARG" target="NLD">
      <data key="d0">4121679</data>
    </edge>
    <edge source="ARG" target="NZL">
      <data key="d0">163161</data>
    </edge>
    <edge source="ARG" target="NIC">
      <data key="d0">219430</data>
    </edge>
    <edge source="ARG" target="NOR">
      <data key="d0">244428</data>
    </edge>
    <edge source="ARG" target="PAN">
      <data key="d0">211924</data>
    </edge>
    <edge source="ARG" target="PRY">
      <data key="d0">10535071</data>
    </edge>
    <edge source="ARG" target="PER">
      <data key="d0">2322372</data>
    </edge>
    <edge source="ARG" target="PHL">
      <data key="d0">53871</data>
    </edge>
    <edge source="ARG" target="RUS">
      <data key="d0">327789</data>
    </edge>
    <edge source="ARG" target="SAU">
      <data key="d0">4312244</data>
    </edge>
    <edge source="ARG" target="SEN">
      <data key="d0">1595026</data>
    </edge>
    <edge source="ARG" target="IND">
      <data key="d0">854221</data>
    </edge>
    <edge source="ARG" target="SGP">
      <data key="d0">34812</data>
    </edge>
    <edge source="ARG" target="VNM">
      <data key="d0">618700</data>
    </edge>
    <edge source="ARG" target="ZAF">
      <data key="d0">392044</data>
    </edge>
    <edge source="ARG" target="ESP">
      <data key="d0">2156922</data>
    </edge>
    <edge source="ARG" target="SWE">
      <data key="d0">32753</data>
    </edge>
    <edge source="ARG" target="CHE">
      <data key="d0">1240866</data>
    </edge>
    <edge source="ARG" target="THA">
      <data key="d0">78352</data>
    </edge>
    <edge source="ARG" target="TGO">
      <data key="d0">296872</data>
    </edge>
    <edge source="ARG" target="ARE">
      <data key="d0">1268431</data>
    </edge>
    <edge source="ARG" target="TUN">
      <data key="d0">211821</data>
    </edge>
    <edge source="ARG" target="TUR">
      <data key="d0">49925</data>
    </edge>
    <edge source="ARG" target="UKR">
      <data key="d0">110826</data>
    </edge>
    <edge source="ARG" target="MKD">
      <data key="d0">232634</data>
    </edge>
    <edge source="ARG" target="EGY">
      <data key="d0">45130</data>
    </edge>
    <edge source="ARG" target="GBR">
      <data key="d0">3043277</data>
    </edge>
    <edge source="ARG" target="TZA">
      <data key="d0">119422</data>
    </edge>
    <edge source="ARG" target="USA">
      <data key="d0">182369279</data>
    </edge>
    <edge source="ARG" target="BFA">
      <data key="d0">94080</data>
    </edge>
    <edge source="ARG" target="URY">
      <data key="d0">19698091</data>
    </edge>
    <edge source="AZE" target="GEO">
      <data key="d0">5141472</data>
    </edge>
    <edge source="AZE" target="KAZ">
      <data key="d0">14262079</data>
    </edge>
    <edge source="AZE" target="KGZ">
      <data key="d0">1425280</data>
    </edge>
    <edge source="AZE" target="RUS">
      <data key="d0">25408</data>
    </edge>
    <edge source="AUS" target="ARG">
      <data key="d0">862287</data>
    </edge>
    <edge source="AUS" target="BEL">
      <data key="d0">340545</data>
    </edge>
    <edge source="AUS" target="BRA">
      <data key="d0">18885</data>
    </edge>
    <edge source="AUS" target="CAN">
      <data key="d0">3558538</data>
    </edge>
    <edge source="AUS" target="LKA">
      <data key="d0">70700</data>
    </edge>
    <edge source="AUS" target="CHN">
      <data key="d0">15919736</data>
    </edge>
    <edge source="AUS" target="HRV">
      <data key="d0">149494</data>
    </edge>
    <edge source="AUS" target="ECU">
      <data key="d0">23500</data>
    </edge>
    <edge source="AUS" target="DEU">
      <data key="d0">2480136</data>
    </edge>
    <edge source="AUS" target="GHA">
      <data key="d0">36892</data>
    </edge>
    <edge source="AUS" target="HKG">
      <data key="d0">7026708</data>
    </edge>
    <edge source="AUS" target="IDN">
      <data key="d0">4108888</data>
    </edge>
    <edge source="AUS" target="IRL">
      <data key="d0">1759806</data>
    </edge>
    <edge source="AUS" target="ITA">
      <data key="d0">172149</data>
    </edge>
    <edge source="AUS" target="JPN">
      <data key="d0">1338690</data>
    </edge>
    <edge source="AUS" target="KOR">
      <data key="d0">11182263</data>
    </edge>
    <edge source="AUS" target="LBN">
      <data key="d0">19623</data>
    </edge>
    <edge source="AUS" target="MYS">
      <data key="d0">4228594</data>
    </edge>
    <edge source="AUS" target="MUS">
      <data key="d0">419741</data>
    </edge>
    <edge source="AUS" target="MEX">
      <data key="d0">398088</data>
    </edge>
    <edge source="AUS" target="MAR">
      <data key="d0">1875202</data>
    </edge>
    <edge source="AUS" target="OMN">
      <data key="d0">956511</data>
    </edge>
    <edge source="AUS" target="NLD">
      <data key="d0">5641624</data>
    </edge>
    <edge source="AUS" target="NZL">
      <data key="d0">68077955</data>
    </edge>
    <edge source="AUS" target="NOR">
      <data key="d0">30227</data>
    </edge>
    <edge source="AUS" target="PAK">
      <data key="d0">90723</data>
    </edge>
    <edge source="AUS" target="PHL">
      <data key="d0">3216981</data>
    </edge>
    <edge source="AUS" target="RUS">
      <data key="d0">16465</data>
    </edge>
    <edge source="AUS" target="SAU">
      <data key="d0">1574344</data>
    </edge>
    <edge source="AUS" target="IND">
      <data key="d0">252853</data>
    </edge>
    <edge source="AUS" target="SGP">
      <data key="d0">102353955</data>
    </edge>
    <edge source="AUS" target="VNM">
      <data key="d0">448555</data>
    </edge>
    <edge source="AUS" target="ZAF">
      <data key="d0">145089</data>
    </edge>
    <edge source="AUS" target="ESP">
      <data key="d0">71986</data>
    </edge>
    <edge source="AUS" target="SWE">
      <data key="d0">31472</data>
    </edge>
    <edge source="AUS" target="CHE">
      <data key="d0">14023</data>
    </edge>
    <edge source="AUS" target="THA">
      <data key="d0">1111481</data>
    </edge>
    <edge source="AUS" target="ARE">
      <data key="d0">1417725</data>
    </edge>
    <edge source="AUS" target="TUR">
      <data key="d0">1279305</data>
    </edge>
    <edge source="AUS" target="GBR">
      <data key="d0">5183035</data>
    </edge>
    <edge source="AUS" target="USA">
      <data key="d0">35284093</data>
    </edge>
    <edge source="AUT" target="ALB">
      <data key="d0">392643</data>
    </edge>
    <edge source="AUT" target="AZE">
      <data key="d0">19221</data>
    </edge>
    <edge source="AUT" target="AUS">
      <data key="d0">607299</data>
    </edge>
    <edge source="AUT" target="ARM">
      <data key="d0">1991463</data>
    </edge>
    <edge source="AUT" target="BEL">
      <data key="d0">1484647</data>
    </edge>
    <edge source="AUT" target="BRA">
      <data key="d0">34192</data>
    </edge>
    <edge source="AUT" target="BGR">
      <data key="d0">10030172</data>
    </edge>
    <edge source="AUT" target="BLR">
      <data key="d0">66293</data>
    </edge>
    <edge source="AUT" target="CAN">
      <data key="d0">105624</data>
    </edge>
    <edge source="AUT" target="CHN">
      <data key="d0">89920</data>
    </edge>
    <edge source="AUT" target="HRV">
      <data key="d0">2113977</data>
    </edge>
    <edge source="AUT" target="CZE">
      <data key="d0">16321210</data>
    </edge>
    <edge source="AUT" target="DNK">
      <data key="d0">780950</data>
    </edge>
    <edge source="AUT" target="EST">
      <data key="d0">60752</data>
    </edge>
    <edge source="AUT" target="FIN">
      <data key="d0">488166</data>
    </edge>
    <edge source="AUT" target="FRA">
      <data key="d0">1899198</data>
    </edge>
    <edge source="AUT" target="GEO">
      <data key="d0">24661</data>
    </edge>
    <edge source="AUT" target="DEU">
      <data key="d0">52416071</data>
    </edge>
    <edge source="AUT" target="GRC">
      <data key="d0">2049963</data>
    </edge>
    <edge source="AUT" target="HKG">
      <data key="d0">674057</data>
    </edge>
    <edge source="AUT" target="HUN">
      <data key="d0">22096829</data>
    </edge>
    <edge source="AUT" target="IDN">
      <data key="d0">58023</data>
    </edge>
    <edge source="AUT" target="IRL">
      <data key="d0">14028</data>
    </edge>
    <edge source="AUT" target="ISR">
      <data key="d0">15022194</data>
    </edge>
    <edge source="AUT" target="ITA">
      <data key="d0">54163315</data>
    </edge>
    <edge source="AUT" target="JPN">
      <data key="d0">154334</data>
    </edge>
    <edge source="AUT" target="KAZ">
      <data key="d0">4808205</data>
    </edge>
    <edge source="AUT" target="JOR">
      <data key="d0">6900253</data>
    </edge>
    <edge source="AUT" target="KOR">
      <data key="d0">96303</data>
    </edge>
    <edge source="AUT" target="KGZ">
      <data key="d0">4193662</data>
    </edge>
    <edge source="AUT" target="LBN">
      <data key="d0">393271</data>
    </edge>
    <edge source="AUT" target="LVA">
      <data key="d0">364325</data>
    </edge>
    <edge source="AUT" target="LTU">
      <data key="d0">325871</data>
    </edge>
    <edge source="AUT" target="MYS">
      <data key="d0">44769</data>
    </edge>
    <edge source="AUT" target="MUS">
      <data key="d0">13088</data>
    </edge>
    <edge source="AUT" target="MDA">
      <data key="d0">41400</data>
    </edge>
    <edge source="AUT" target="NAM">
      <data key="d0">34598</data>
    </edge>
    <edge source="AUT" target="NLD">
      <data key="d0">4129874</data>
    </edge>
    <edge source="AUT" target="NZL">
      <data key="d0">15628</data>
    </edge>
    <edge source="AUT" target="NOR">
      <data key="d0">258319</data>
    </edge>
    <edge source="AUT" target="PHL">
      <data key="d0">111192</data>
    </edge>
    <edge source="AUT" target="POL">
      <data key="d0">1217159</data>
    </edge>
    <edge source="AUT" target="PRT">
      <data key="d0">19135</data>
    </edge>
    <edge source="AUT" target="ROU">
      <data key="d0">3068448</data>
    </edge>
    <edge source="AUT" target="RUS">
      <data key="d0">2777714</data>
    </edge>
    <edge source="AUT" target="SAU">
      <data key="d0">285762</data>
    </edge>
    <edge source="AUT" target="SRB">
      <data key="d0">1406302</data>
    </edge>
    <edge source="AUT" target="IND">
      <data key="d0">56578</data>
    </edge>
    <edge source="AUT" target="SGP">
      <data key="d0">97430</data>
    </edge>
    <edge source="AUT" target="SVK">
      <data key="d0">7518839</data>
    </edge>
    <edge source="AUT" target="VNM">
      <data key="d0">12891</data>
    </edge>
    <edge source="AUT" target="SVN">
      <data key="d0">8088573</data>
    </edge>
    <edge source="AUT" target="ESP">
      <data key="d0">1081361</data>
    </edge>
    <edge source="AUT" target="SWE">
      <data key="d0">388329</data>
    </edge>
    <edge source="AUT" target="CHE">
      <data key="d0">14676418</data>
    </edge>
    <edge source="AUT" target="THA">
      <data key="d0">21092</data>
    </edge>
    <edge source="AUT" target="ARE">
      <data key="d0">210484</data>
    </edge>
    <edge source="AUT" target="TUN">
      <data key="d0">20132</data>
    </edge>
    <edge source="AUT" target="UKR">
      <data key="d0">269097</data>
    </edge>
    <edge source="AUT" target="MKD">
      <data key="d0">460949</data>
    </edge>
    <edge source="AUT" target="GBR">
      <data key="d0">908025</data>
    </edge>
    <edge source="AUT" target="USA">
      <data key="d0">2708011</data>
    </edge>
    <edge source="ARM" target="GEO">
      <data key="d0">818113</data>
    </edge>
    <edge source="ARM" target="RUS">
      <data key="d0">31508</data>
    </edge>
    <edge source="ARM" target="USA">
      <data key="d0">26091</data>
    </edge>
    <edge source="BOL" target="BRA">
      <data key="d0">12500</data>
    </edge>
    <edge source="BOL" target="CHL">
      <data key="d0">135829</data>
    </edge>
    <edge source="BOL" target="COL">
      <data key="d0">12502434</data>
    </edge>
    <edge source="BOL" target="ECU">
      <data key="d0">25050</data>
    </edge>
    <edge source="BOL" target="FIN">
      <data key="d0">45054</data>
    </edge>
    <edge source="BOL" target="JPN">
      <data key="d0">1330335</data>
    </edge>
    <edge source="BOL" target="PRY">
      <data key="d0">149141</data>
    </edge>
    <edge source="BOL" target="PER">
      <data key="d0">8970273</data>
    </edge>
    <edge source="BOL" target="USA">
      <data key="d0">1982496</data>
    </edge>
    <edge source="BRA" target="ALB">
      <data key="d0">10698493</data>
    </edge>
    <edge source="BRA" target="DZA">
      <data key="d0">770255997</data>
    </edge>
    <edge source="BRA" target="AZE">
      <data key="d0">159152</data>
    </edge>
    <edge source="BRA" target="ARG">
      <data key="d0">18858469</data>
    </edge>
    <edge source="BRA" target="AUS">
      <data key="d0">16414494</data>
    </edge>
    <edge source="BRA" target="ARM">
      <data key="d0">214987</data>
    </edge>
    <edge source="BRA" target="BEL">
      <data key="d0">6603063</data>
    </edge>
    <edge source="BRA" target="BOL">
      <data key="d0">12461450</data>
    </edge>
    <edge source="BRA" target="BWA">
      <data key="d0">76307</data>
    </edge>
    <edge source="BRA" target="BGR">
      <data key="d0">24751158</data>
    </edge>
    <edge source="BRA" target="CAN">
      <data key="d0">491785092</data>
    </edge>
    <edge source="BRA" target="LKA">
      <data key="d0">109394907</data>
    </edge>
    <edge source="BRA" target="CHL">
      <data key="d0">44784645</data>
    </edge>
    <edge source="BRA" target="CHN">
      <data key="d0">1080289117</data>
    </edge>
    <edge source="BRA" target="COL">
      <data key="d0">171545657</data>
    </edge>
    <edge source="BRA" target="CRI">
      <data key="d0">1133006</data>
    </edge>
    <edge source="BRA" target="HRV">
      <data key="d0">145632379</data>
    </edge>
    <edge source="BRA" target="CZE">
      <data key="d0">138351</data>
    </edge>
    <edge source="BRA" target="BEN">
      <data key="d0">32920793</data>
    </edge>
    <edge source="BRA" target="DNK">
      <data key="d0">2098301</data>
    </edge>
    <edge source="BRA" target="ECU">
      <data key="d0">2661593</data>
    </edge>
    <edge source="BRA" target="SLV">
      <data key="d0">577206</data>
    </edge>
    <edge source="BRA" target="ETH">
      <data key="d0">2695770</data>
    </edge>
    <edge source="BRA" target="EST">
      <data key="d0">20255</data>
    </edge>
    <edge source="BRA" target="FIN">
      <data key="d0">37581276</data>
    </edge>
    <edge source="BRA" target="FRA">
      <data key="d0">62024319</data>
    </edge>
    <edge source="BRA" target="GEO">
      <data key="d0">125062507</data>
    </edge>
    <edge source="BRA" target="GMB">
      <data key="d0">46487257</data>
    </edge>
    <edge source="BRA" target="PSE">
      <data key="d0">239463</data>
    </edge>
    <edge source="BRA" target="DEU">
      <data key="d0">19351296</data>
    </edge>
    <edge source="BRA" target="GHA">
      <data key="d0">196356621</data>
    </edge>
    <edge source="BRA" target="GRC">
      <data key="d0">26886220</data>
    </edge>
    <edge source="BRA" target="GTM">
      <data key="d0">241375</data>
    </edge>
    <edge source="BRA" target="HND">
      <data key="d0">274098</data>
    </edge>
    <edge source="BRA" target="HKG">
      <data key="d0">104395</data>
    </edge>
    <edge source="BRA" target="HUN">
      <data key="d0">216333</data>
    </edge>
    <edge source="BRA" target="IDN">
      <data key="d0">682556862</data>
    </edge>
    <edge source="BRA" target="IRL">
      <data key="d0">53817</data>
    </edge>
    <edge source="BRA" target="ISR">
      <data key="d0">89487854</data>
    </edge>
    <edge source="BRA" target="ITA">
      <data key="d0">10460888</data>
    </edge>
    <edge source="BRA" target="CIV">
      <data key="d0">40221551</data>
    </edge>
    <edge source="BRA" target="JAM">
      <data key="d0">8593428</data>
    </edge>
    <edge source="BRA" target="JPN">
      <data key="d0">2100066</data>
    </edge>
    <edge source="BRA" target="KAZ">
      <data key="d0">156772</data>
    </edge>
    <edge source="BRA" target="JOR">
      <data key="d0">18746473</data>
    </edge>
    <edge source="BRA" target="KOR">
      <data key="d0">23090026</data>
    </edge>
    <edge source="BRA" target="KGZ">
      <data key="d0">44236</data>
    </edge>
    <edge source="BRA" target="LBN">
      <data key="d0">21696741</data>
    </edge>
    <edge source="BRA" target="LTU">
      <data key="d0">16479527</data>
    </edge>
    <edge source="BRA" target="MDG">
      <data key="d0">24736705</data>
    </edge>
    <edge source="BRA" target="MYS">
      <data key="d0">480500809</data>
    </edge>
    <edge source="BRA" target="MRT">
      <data key="d0">120653056</data>
    </edge>
    <edge source="BRA" target="MUS">
      <data key="d0">2684149</data>
    </edge>
    <edge source="BRA" target="MEX">
      <data key="d0">13763524</data>
    </edge>
    <edge source="BRA" target="MAR">
      <data key="d0">518872932</data>
    </edge>
    <edge source="BRA" target="MOZ">
      <data key="d0">484962</data>
    </edge>
    <edge source="BRA" target="OMN">
      <data key="d0">705776</data>
    </edge>
    <edge source="BRA" target="NAM">
      <data key="d0">3531611</data>
    </edge>
    <edge source="BRA" target="NLD">
      <data key="d0">48591216</data>
    </edge>
    <edge source="BRA" target="NZL">
      <data key="d0">1414954</data>
    </edge>
    <edge source="BRA" target="NIC">
      <data key="d0">190230</data>
    </edge>
    <edge source="BRA" target="NER">
      <data key="d0">592480</data>
    </edge>
    <edge source="BRA" target="NOR">
      <data key="d0">27878</data>
    </edge>
    <edge source="BRA" target="PAK">
      <data key="d0">720050</data>
    </edge>
    <edge source="BRA" target="PAN">
      <data key="d0">1517289</data>
    </edge>
    <edge source="BRA" target="PRY">
      <data key="d0">23941699</data>
    </edge>
    <edge source="BRA" target="PER">
      <data key="d0">19580776</data>
    </edge>
    <edge source="BRA" target="PHL">
      <data key="d0">105000</data>
    </edge>
    <edge source="BRA" target="POL">
      <data key="d0">856431</data>
    </edge>
    <edge source="BRA" target="PRT">
      <data key="d0">66007146</data>
    </edge>
    <edge source="BRA" target="ROU">
      <data key="d0">52403510</data>
    </edge>
    <edge source="BRA" target="RUS">
      <data key="d0">747796301</data>
    </edge>
    <edge source="BRA" target="SAU">
      <data key="d0">578520097</data>
    </edge>
    <edge source="BRA" target="SEN">
      <data key="d0">51251644</data>
    </edge>
    <edge source="BRA" target="SRB">
      <data key="d0">128448</data>
    </edge>
    <edge source="BRA" target="IND">
      <data key="d0">473848503</data>
    </edge>
    <edge source="BRA" target="SGP">
      <data key="d0">2022447</data>
    </edge>
    <edge source="BRA" target="VNM">
      <data key="d0">8817809</data>
    </edge>
    <edge source="BRA" target="ZAF">
      <data key="d0">153398021</data>
    </edge>
    <edge source="BRA" target="ZWE">
      <data key="d0">466706</data>
    </edge>
    <edge source="BRA" target="ESP">
      <data key="d0">84320558</data>
    </edge>
    <edge source="BRA" target="SWE">
      <data key="d0">2362910</data>
    </edge>
    <edge source="BRA" target="CHE">
      <data key="d0">539945</data>
    </edge>
    <edge source="BRA" target="THA">
      <data key="d0">144475</data>
    </edge>
    <edge source="BRA" target="TGO">
      <data key="d0">68552264</data>
    </edge>
    <edge source="BRA" target="ARE">
      <data key="d0">739977973</data>
    </edge>
    <edge source="BRA" target="TUN">
      <data key="d0">134715308</data>
    </edge>
    <edge source="BRA" target="TUR">
      <data key="d0">3699630</data>
    </edge>
    <edge source="BRA" target="UGA">
      <data key="d0">573792</data>
    </edge>
    <edge source="BRA" target="UKR">
      <data key="d0">2166763</data>
    </edge>
    <edge source="BRA" target="MKD">
      <data key="d0">121546</data>
    </edge>
    <edge source="BRA" target="EGY">
      <data key="d0">728659728</data>
    </edge>
    <edge source="BRA" target="GBR">
      <data key="d0">142054043</data>
    </edge>
    <edge source="BRA" target="TZA">
      <data key="d0">29186714</data>
    </edge>
    <edge source="BRA" target="USA">
      <data key="d0">255839441</data>
    </edge>
    <edge source="BRA" target="URY">
      <data key="d0">59585701</data>
    </edge>
    <edge source="CHL" target="ARG">
      <data key="d0">2366440</data>
    </edge>
    <edge source="CHL" target="AUS">
      <data key="d0">1973761</data>
    </edge>
    <edge source="CHL" target="BEL">
      <data key="d0">942887</data>
    </edge>
    <edge source="CHL" target="BOL">
      <data key="d0">6210108</data>
    </edge>
    <edge source="CHL" target="BRA">
      <data key="d0">2557824</data>
    </edge>
    <edge source="CHL" target="CAN">
      <data key="d0">182831</data>
    </edge>
    <edge source="CHL" target="LKA">
      <data key="d0">48450</data>
    </edge>
    <edge source="CHL" target="CHN">
      <data key="d0">4857920</data>
    </edge>
    <edge source="CHL" target="COL">
      <data key="d0">1368172</data>
    </edge>
    <edge source="CHL" target="CRI">
      <data key="d0">125270</data>
    </edge>
    <edge source="CHL" target="ECU">
      <data key="d0">1380296</data>
    </edge>
    <edge source="CHL" target="SLV">
      <data key="d0">57372</data>
    </edge>
    <edge source="CHL" target="FRA">
      <data key="d0">2304942</data>
    </edge>
    <edge source="CHL" target="DEU">
      <data key="d0">10167999</data>
    </edge>
    <edge source="CHL" target="GTM">
      <data key="d0">43641</data>
    </edge>
    <edge source="CHL" target="HND">
      <data key="d0">149699</data>
    </edge>
    <edge source="CHL" target="IDN">
      <data key="d0">2680900</data>
    </edge>
    <edge source="CHL" target="ITA">
      <data key="d0">1763041</data>
    </edge>
    <edge source="CHL" target="JAM">
      <data key="d0">39468</data>
    </edge>
    <edge source="CHL" target="KOR">
      <data key="d0">597550</data>
    </edge>
    <edge source="CHL" target="MYS">
      <data key="d0">248710</data>
    </edge>
    <edge source="CHL" target="MEX">
      <data key="d0">6882851</data>
    </edge>
    <edge source="CHL" target="NLD">
      <data key="d0">73440</data>
    </edge>
    <edge source="CHL" target="NIC">
      <data key="d0">26595</data>
    </edge>
    <edge source="CHL" target="PAK">
      <data key="d0">125970</data>
    </edge>
    <edge source="CHL" target="PAN">
      <data key="d0">426044</data>
    </edge>
    <edge source="CHL" target="PRY">
      <data key="d0">596259</data>
    </edge>
    <edge source="CHL" target="PER">
      <data key="d0">716418</data>
    </edge>
    <edge source="CHL" target="PHL">
      <data key="d0">453630</data>
    </edge>
    <edge source="CHL" target="ESP">
      <data key="d0">910011</data>
    </edge>
    <edge source="CHL" target="SWE">
      <data key="d0">72517</data>
    </edge>
    <edge source="CHL" target="CHE">
      <data key="d0">530503</data>
    </edge>
    <edge source="CHL" target="THA">
      <data key="d0">406980</data>
    </edge>
    <edge source="CHL" target="GBR">
      <data key="d0">551894</data>
    </edge>
    <edge source="CHL" target="USA">
      <data key="d0">7796652</data>
    </edge>
    <edge source="CHL" target="URY">
      <data key="d0">448243</data>
    </edge>
    <edge source="CHN" target="ALB">
      <data key="d0">221406</data>
    </edge>
    <edge source="CHN" target="DZA">
      <data key="d0">2809675</data>
    </edge>
    <edge source="CHN" target="AZE">
      <data key="d0">201606</data>
    </edge>
    <edge source="CHN" target="ARG">
      <data key="d0">2014090</data>
    </edge>
    <edge source="CHN" target="AUS">
      <data key="d0">64916897</data>
    </edge>
    <edge source="CHN" target="AUT">
      <data key="d0">312244</data>
    </edge>
    <edge source="CHN" target="ARM">
      <data key="d0">804328</data>
    </edge>
    <edge source="CHN" target="BEL">
      <data key="d0">35971443</data>
    </edge>
    <edge source="CHN" target="BOL">
      <data key="d0">1534137</data>
    </edge>
    <edge source="CHN" target="BRA">
      <data key="d0">6943920</data>
    </edge>
    <edge source="CHN" target="BGR">
      <data key="d0">468861</data>
    </edge>
    <edge source="CHN" target="BLR">
      <data key="d0">469317</data>
    </edge>
    <edge source="CHN" target="KHM">
      <data key="d0">56481</data>
    </edge>
    <edge source="CHN" target="CMR">
      <data key="d0">1188425</data>
    </edge>
    <edge source="CHN" target="CAN">
      <data key="d0">24558380</data>
    </edge>
    <edge source="CHN" target="LKA">
      <data key="d0">1272110</data>
    </edge>
    <edge source="CHN" target="CHL">
      <data key="d0">12184219</data>
    </edge>
    <edge source="CHN" target="COL">
      <data key="d0">7290792</data>
    </edge>
    <edge source="CHN" target="CRI">
      <data key="d0">882266</data>
    </edge>
    <edge source="CHN" target="HRV">
      <data key="d0">2771378</data>
    </edge>
    <edge source="CHN" target="CZE">
      <data key="d0">609058</data>
    </edge>
    <edge source="CHN" target="BEN">
      <data key="d0">5924166</data>
    </edge>
    <edge source="CHN" target="DNK">
      <data key="d0">1551940</data>
    </edge>
    <edge source="CHN" target="ECU">
      <data key="d0">5783585</data>
    </edge>
    <edge source="CHN" target="SLV">
      <data key="d0">552437</data>
    </edge>
    <edge source="CHN" target="ETH">
      <data key="d0">978738</data>
    </edge>
    <edge source="CHN" target="EST">
      <data key="d0">33269</data>
    </edge>
    <edge source="CHN" target="FIN">
      <data key="d0">2460547</data>
    </edge>
    <edge source="CHN" target="FRA">
      <data key="d0">10967825</data>
    </edge>
    <edge source="CHN" target="GEO">
      <data key="d0">379792</data>
    </edge>
    <edge source="CHN" target="GMB">
      <data key="d0">191491</data>
    </edge>
    <edge source="CHN" target="PSE">
      <data key="d0">418361</data>
    </edge>
    <edge source="CHN" target="DEU">
      <data key="d0">27118037</data>
    </edge>
    <edge source="CHN" target="GHA">
      <data key="d0">7015768</data>
    </edge>
    <edge source="CHN" target="GRC">
      <data key="d0">422128</data>
    </edge>
    <edge source="CHN" target="GTM">
      <data key="d0">2411769</data>
    </edge>
    <edge source="CHN" target="HND">
      <data key="d0">964847</data>
    </edge>
    <edge source="CHN" target="HKG">
      <data key="d0">74108673</data>
    </edge>
    <edge source="CHN" target="HUN">
      <data key="d0">243579</data>
    </edge>
    <edge source="CHN" target="IDN">
      <data key="d0">95435330</data>
    </edge>
    <edge source="CHN" target="IRL">
      <data key="d0">2977321</data>
    </edge>
    <edge source="CHN" target="ISR">
      <data key="d0">9291873</data>
    </edge>
    <edge source="CHN" target="ITA">
      <data key="d0">6243463</data>
    </edge>
    <edge source="CHN" target="CIV">
      <data key="d0">685553</data>
    </edge>
    <edge source="CHN" target="JAM">
      <data key="d0">227665</data>
    </edge>
    <edge source="CHN" target="JPN">
      <data key="d0">163442484</data>
    </edge>
    <edge source="CHN" target="KAZ">
      <data key="d0">948671</data>
    </edge>
    <edge source="CHN" target="JOR">
      <data key="d0">3947245</data>
    </edge>
    <edge source="CHN" target="KOR">
      <data key="d0">78393954</data>
    </edge>
    <edge source="CHN" target="KGZ">
      <data key="d0">223530</data>
    </edge>
    <edge source="CHN" target="LBN">
      <data key="d0">1200259</data>
    </edge>
    <edge source="CHN" target="LVA">
      <data key="d0">2506961</data>
    </edge>
    <edge source="CHN" target="LTU">
      <data key="d0">3075504</data>
    </edge>
    <edge source="CHN" target="MDG">
      <data key="d0">560442</data>
    </edge>
    <edge source="CHN" target="MYS">
      <data key="d0">68213339</data>
    </edge>
    <edge source="CHN" target="MRT">
      <data key="d0">571111</data>
    </edge>
    <edge source="CHN" target="MUS">
      <data key="d0">1787221</data>
    </edge>
    <edge source="CHN" target="MEX">
      <data key="d0">10562674</data>
    </edge>
    <edge source="CHN" target="MDA">
      <data key="d0">529163</data>
    </edge>
    <edge source="CHN" target="MAR">
      <data key="d0">2244107</data>
    </edge>
    <edge source="CHN" target="MOZ">
      <data key="d0">2898119</data>
    </edge>
    <edge source="CHN" target="OMN">
      <data key="d0">1280248</data>
    </edge>
    <edge source="CHN" target="NAM">
      <data key="d0">984175</data>
    </edge>
    <edge source="CHN" target="NLD">
      <data key="d0">30266188</data>
    </edge>
    <edge source="CHN" target="NZL">
      <data key="d0">14320459</data>
    </edge>
    <edge source="CHN" target="NIC">
      <data key="d0">555824</data>
    </edge>
    <edge source="CHN" target="NER">
      <data key="d0">67368</data>
    </edge>
    <edge source="CHN" target="NOR">
      <data key="d0">892144</data>
    </edge>
    <edge source="CHN" target="PAK">
      <data key="d0">9773418</data>
    </edge>
    <edge source="CHN" target="PAN">
      <data key="d0">2280302</data>
    </edge>
    <edge source="CHN" target="PRY">
      <data key="d0">112625</data>
    </edge>
    <edge source="CHN" target="PER">
      <data key="d0">10597234</data>
    </edge>
    <edge source="CHN" target="PHL">
      <data key="d0">137991820</data>
    </edge>
    <edge source="CHN" target="POL">
      <data key="d0">9391674</data>
    </edge>
    <edge source="CHN" target="PRT">
      <data key="d0">7748758</data>
    </edge>
    <edge source="CHN" target="ROU">
      <data key="d0">1431189</data>
    </edge>
    <edge source="CHN" target="RUS">
      <data key="d0">61302513</data>
    </edge>
    <edge source="CHN" target="SAU">
      <data key="d0">23811620</data>
    </edge>
    <edge source="CHN" target="SEN">
      <data key="d0">399425</data>
    </edge>
    <edge source="CHN" target="SRB">
      <data key="d0">10560</data>
    </edge>
    <edge source="CHN" target="IND">
      <data key="d0">12874703</data>
    </edge>
    <edge source="CHN" target="SGP">
      <data key="d0">24510929</data>
    </edge>
    <edge source="CHN" target="VNM">
      <data key="d0">44774356</data>
    </edge>
    <edge source="CHN" target="SVN">
      <data key="d0">467051</data>
    </edge>
    <edge source="CHN" target="ZAF">
      <data key="d0">29296027</data>
    </edge>
    <edge source="CHN" target="ESP">
      <data key="d0">18470393</data>
    </edge>
    <edge source="CHN" target="SWE">
      <data key="d0">1003610</data>
    </edge>
    <edge source="CHN" target="CHE">
      <data key="d0">280097</data>
    </edge>
    <edge source="CHN" target="THA">
      <data key="d0">58865263</data>
    </edge>
    <edge source="CHN" target="TGO">
      <data key="d0">2124681</data>
    </edge>
    <edge source="CHN" target="ARE">
      <data key="d0">28534896</data>
    </edge>
    <edge source="CHN" target="TUN">
      <data key="d0">361540</data>
    </edge>
    <edge source="CHN" target="TUR">
      <data key="d0">6542927</data>
    </edge>
    <edge source="CHN" target="UGA">
      <data key="d0">664976</data>
    </edge>
    <edge source="CHN" target="UKR">
      <data key="d0">7323171</data>
    </edge>
    <edge source="CHN" target="MKD">
      <data key="d0">99944</data>
    </edge>
    <edge source="CHN" target="EGY">
      <data key="d0">12989819</data>
    </edge>
    <edge source="CHN" target="GBR">
      <data key="d0">65770235</data>
    </edge>
    <edge source="CHN" target="TZA">
      <data key="d0">1259803</data>
    </edge>
    <edge source="CHN" target="USA">
      <data key="d0">170408114</data>
    </edge>
    <edge source="CHN" target="URY">
      <data key="d0">609055</data>
    </edge>
    <edge source="COL" target="DZA">
      <data key="d0">45779</data>
    </edge>
    <edge source="COL" target="ARG">
      <data key="d0">610528</data>
    </edge>
    <edge source="COL" target="AUS">
      <data key="d0">518820</data>
    </edge>
    <edge source="COL" target="BEL">
      <data key="d0">1029394</data>
    </edge>
    <edge source="COL" target="BOL">
      <data key="d0">3289306</data>
    </edge>
    <edge source="COL" target="BRA">
      <data key="d0">375037</data>
    </edge>
    <edge source="COL" target="BGR">
      <data key="d0">61856</data>
    </edge>
    <edge source="COL" target="CMR">
      <data key="d0">120277</data>
    </edge>
    <edge source="COL" target="CAN">
      <data key="d0">13129053</data>
    </edge>
    <edge source="COL" target="CHL">
      <data key="d0">143668765</data>
    </edge>
    <edge source="COL" target="CHN">
      <data key="d0">942045</data>
    </edge>
    <edge source="COL" target="CRI">
      <data key="d0">4446033</data>
    </edge>
    <edge source="COL" target="HRV">
      <data key="d0">446846</data>
    </edge>
    <edge source="COL" target="CZE">
      <data key="d0">62521</data>
    </edge>
    <edge source="COL" target="BEN">
      <data key="d0">784977</data>
    </edge>
    <edge source="COL" target="ECU">
      <data key="d0">52955728</data>
    </edge>
    <edge source="COL" target="SLV">
      <data key="d0">1465962</data>
    </edge>
    <edge source="COL" target="FRA">
      <data key="d0">965044</data>
    </edge>
    <edge source="COL" target="GEO">
      <data key="d0">1884178</data>
    </edge>
    <edge source="COL" target="DEU">
      <data key="d0">3938976</data>
    </edge>
    <edge source="COL" target="GRC">
      <data key="d0">959120</data>
    </edge>
    <edge source="COL" target="GTM">
      <data key="d0">2539431</data>
    </edge>
    <edge source="COL" target="HND">
      <data key="d0">1479912</data>
    </edge>
    <edge source="COL" target="HUN">
      <data key="d0">306879</data>
    </edge>
    <edge source="COL" target="ISR">
      <data key="d0">859624</data>
    </edge>
    <edge source="COL" target="ITA">
      <data key="d0">1674422</data>
    </edge>
    <edge source="COL" target="CIV">
      <data key="d0">416701</data>
    </edge>
    <edge source="COL" target="JAM">
      <data key="d0">23602637</data>
    </edge>
    <edge source="COL" target="JPN">
      <data key="d0">116671</data>
    </edge>
    <edge source="COL" target="JOR">
      <data key="d0">241942</data>
    </edge>
    <edge source="COL" target="KOR">
      <data key="d0">1887415</data>
    </edge>
    <edge source="COL" target="LBN">
      <data key="d0">32400</data>
    </edge>
    <edge source="COL" target="LTU">
      <data key="d0">415027</data>
    </edge>
    <edge source="COL" target="MDG">
      <data key="d0">95152</data>
    </edge>
    <edge source="COL" target="MRT">
      <data key="d0">260000</data>
    </edge>
    <edge source="COL" target="MEX">
      <data key="d0">15204944</data>
    </edge>
    <edge source="COL" target="MAR">
      <data key="d0">1084008</data>
    </edge>
    <edge source="COL" target="MOZ">
      <data key="d0">1247374</data>
    </edge>
    <edge source="COL" target="NLD">
      <data key="d0">1356003</data>
    </edge>
    <edge source="COL" target="NZL">
      <data key="d0">148532</data>
    </edge>
    <edge source="COL" target="NER">
      <data key="d0">24705</data>
    </edge>
    <edge source="COL" target="NOR">
      <data key="d0">27000</data>
    </edge>
    <edge source="COL" target="PAN">
      <data key="d0">2643969</data>
    </edge>
    <edge source="COL" target="PRY">
      <data key="d0">381004</data>
    </edge>
    <edge source="COL" target="PER">
      <data key="d0">146140669</data>
    </edge>
    <edge source="COL" target="POL">
      <data key="d0">1899280</data>
    </edge>
    <edge source="COL" target="ROU">
      <data key="d0">40415</data>
    </edge>
    <edge source="COL" target="RUS">
      <data key="d0">2412165</data>
    </edge>
    <edge source="COL" target="SAU">
      <data key="d0">370623</data>
    </edge>
    <edge source="COL" target="SEN">
      <data key="d0">277583</data>
    </edge>
    <edge source="COL" target="IND">
      <data key="d0">1108752</data>
    </edge>
    <edge source="COL" target="SGP">
      <data key="d0">75602</data>
    </edge>
    <edge source="COL" target="VNM">
      <data key="d0">18640</data>
    </edge>
    <edge source="COL" target="ZAF">
      <data key="d0">3111487</data>
    </edge>
    <edge source="COL" target="ZWE">
      <data key="d0">1311488</data>
    </edge>
    <edge source="COL" target="ESP">
      <data key="d0">4584021</data>
    </edge>
    <edge source="COL" target="SWE">
      <data key="d0">1954388</data>
    </edge>
    <edge source="COL" target="CHE">
      <data key="d0">1437639</data>
    </edge>
    <edge source="COL" target="ARE">
      <data key="d0">6422585</data>
    </edge>
    <edge source="COL" target="TUN">
      <data key="d0">89094</data>
    </edge>
    <edge source="COL" target="UGA">
      <data key="d0">590565</data>
    </edge>
    <edge source="COL" target="UKR">
      <data key="d0">96401</data>
    </edge>
    <edge source="COL" target="EGY">
      <data key="d0">895931</data>
    </edge>
    <edge source="COL" target="GBR">
      <data key="d0">2786191</data>
    </edge>
    <edge source="COL" target="TZA">
      <data key="d0">1925011</data>
    </edge>
    <edge source="COL" target="USA">
      <data key="d0">89009130</data>
    </edge>
    <edge source="COL" target="URY">
      <data key="d0">174136</data>
    </edge>
    <edge source="CRI" target="AUS">
      <data key="d0">22974</data>
    </edge>
    <edge source="CRI" target="BEL">
      <data key="d0">98664</data>
    </edge>
    <edge source="CRI" target="CAN">
      <data key="d0">278701</data>
    </edge>
    <edge source="CRI" target="CHL">
      <data key="d0">22270</data>
    </edge>
    <edge source="CRI" target="COL">
      <data key="d0">463438</data>
    </edge>
    <edge source="CRI" target="ECU">
      <data key="d0">228429</data>
    </edge>
    <edge source="CRI" target="SLV">
      <data key="d0">582975</data>
    </edge>
    <edge source="CRI" target="FRA">
      <data key="d0">574260</data>
    </edge>
    <edge source="CRI" target="DEU">
      <data key="d0">855791</data>
    </edge>
    <edge source="CRI" target="GTM">
      <data key="d0">1752148</data>
    </edge>
    <edge source="CRI" target="HND">
      <data key="d0">791986</data>
    </edge>
    <edge source="CRI" target="ITA">
      <data key="d0">539272</data>
    </edge>
    <edge source="CRI" target="JAM">
      <data key="d0">416342</data>
    </edge>
    <edge source="CRI" target="JPN">
      <data key="d0">53617</data>
    </edge>
    <edge source="CRI" target="KOR">
      <data key="d0">57634</data>
    </edge>
    <edge source="CRI" target="MEX">
      <data key="d0">225044</data>
    </edge>
    <edge source="CRI" target="NLD">
      <data key="d0">1678945</data>
    </edge>
    <edge source="CRI" target="NZL">
      <data key="d0">173250</data>
    </edge>
    <edge source="CRI" target="NIC">
      <data key="d0">1979026</data>
    </edge>
    <edge source="CRI" target="PAN">
      <data key="d0">626753</data>
    </edge>
    <edge source="CRI" target="PER">
      <data key="d0">173955</data>
    </edge>
    <edge source="CRI" target="ESP">
      <data key="d0">85872</data>
    </edge>
    <edge source="CRI" target="GBR">
      <data key="d0">78954</data>
    </edge>
    <edge source="CRI" target="USA">
      <data key="d0">44910287</data>
    </edge>
    <edge source="CZE" target="DZA">
      <data key="d0">2719159</data>
    </edge>
    <edge source="CZE" target="AZE">
      <data key="d0">13644</data>
    </edge>
    <edge source="CZE" target="AUS">
      <data key="d0">786281</data>
    </edge>
    <edge source="CZE" target="AUT">
      <data key="d0">40089835</data>
    </edge>
    <edge source="CZE" target="ARM">
      <data key="d0">33669</data>
    </edge>
    <edge source="CZE" target="BEL">
      <data key="d0">3271830</data>
    </edge>
    <edge source="CZE" target="BGR">
      <data key="d0">2102207</data>
    </edge>
    <edge source="CZE" target="CMR">
      <data key="d0">552172</data>
    </edge>
    <edge source="CZE" target="CAN">
      <data key="d0">2654343</data>
    </edge>
    <edge source="CZE" target="LKA">
      <data key="d0">333620</data>
    </edge>
    <edge source="CZE" target="CHN">
      <data key="d0">58277</data>
    </edge>
    <edge source="CZE" target="COL">
      <data key="d0">165983</data>
    </edge>
    <edge source="CZE" target="HRV">
      <data key="d0">404910</data>
    </edge>
    <edge source="CZE" target="BEN">
      <data key="d0">585017</data>
    </edge>
    <edge source="CZE" target="DNK">
      <data key="d0">2197808</data>
    </edge>
    <edge source="CZE" target="ECU">
      <data key="d0">66520</data>
    </edge>
    <edge source="CZE" target="EST">
      <data key="d0">178375</data>
    </edge>
    <edge source="CZE" target="FIN">
      <data key="d0">2248848</data>
    </edge>
    <edge source="CZE" target="FRA">
      <data key="d0">10544305</data>
    </edge>
    <edge source="CZE" target="DEU">
      <data key="d0">30340166</data>
    </edge>
    <edge source="CZE" target="GRC">
      <data key="d0">502543</data>
    </edge>
    <edge source="CZE" target="HKG">
      <data key="d0">564885</data>
    </edge>
    <edge source="CZE" target="HUN">
      <data key="d0">57029762</data>
    </edge>
    <edge source="CZE" target="IRL">
      <data key="d0">705944</data>
    </edge>
    <edge source="CZE" target="ISR">
      <data key="d0">4893344</data>
    </edge>
    <edge source="CZE" target="ITA">
      <data key="d0">6298652</data>
    </edge>
    <edge source="CZE" target="JPN">
      <data key="d0">103696</data>
    </edge>
    <edge source="CZE" target="KAZ">
      <data key="d0">1691960</data>
    </edge>
    <edge source="CZE" target="JOR">
      <data key="d0">1740287</data>
    </edge>
    <edge source="CZE" target="KOR">
      <data key="d0">37996</data>
    </edge>
    <edge source="CZE" target="KGZ">
      <data key="d0">782293</data>
    </edge>
    <edge source="CZE" target="LBN">
      <data key="d0">10330818</data>
    </edge>
    <edge source="CZE" target="LVA">
      <data key="d0">311694</data>
    </edge>
    <edge source="CZE" target="LTU">
      <data key="d0">3537394</data>
    </edge>
    <edge source="CZE" target="MEX">
      <data key="d0">154699</data>
    </edge>
    <edge source="CZE" target="MDA">
      <data key="d0">36195</data>
    </edge>
    <edge source="CZE" target="MAR">
      <data key="d0">21863</data>
    </edge>
    <edge source="CZE" target="OMN">
      <data key="d0">609923</data>
    </edge>
    <edge source="CZE" target="NLD">
      <data key="d0">8397810</data>
    </edge>
    <edge source="CZE" target="NZL">
      <data key="d0">678182</data>
    </edge>
    <edge source="CZE" target="NOR">
      <data key="d0">1428865</data>
    </edge>
    <edge source="CZE" target="PHL">
      <data key="d0">159076</data>
    </edge>
    <edge source="CZE" target="POL">
      <data key="d0">43871715</data>
    </edge>
    <edge source="CZE" target="PRT">
      <data key="d0">112958</data>
    </edge>
    <edge source="CZE" target="ROU">
      <data key="d0">4787419</data>
    </edge>
    <edge source="CZE" target="RUS">
      <data key="d0">9917855</data>
    </edge>
    <edge source="CZE" target="SAU">
      <data key="d0">8523547</data>
    </edge>
    <edge source="CZE" target="SRB">
      <data key="d0">163651</data>
    </edge>
    <edge source="CZE" target="SGP">
      <data key="d0">385827</data>
    </edge>
    <edge source="CZE" target="SVK">
      <data key="d0">137826833</data>
    </edge>
    <edge source="CZE" target="SVN">
      <data key="d0">1772499</data>
    </edge>
    <edge source="CZE" target="ZAF">
      <data key="d0">312644</data>
    </edge>
    <edge source="CZE" target="ESP">
      <data key="d0">4067786</data>
    </edge>
    <edge source="CZE" target="SWE">
      <data key="d0">5223548</data>
    </edge>
    <edge source="CZE" target="CHE">
      <data key="d0">1053527</data>
    </edge>
    <edge source="CZE" target="ARE">
      <data key="d0">3307350</data>
    </edge>
    <edge source="CZE" target="TUR">
      <data key="d0">20682</data>
    </edge>
    <edge source="CZE" target="UKR">
      <data key="d0">1274846</data>
    </edge>
    <edge source="CZE" target="EGY">
      <data key="d0">3439206</data>
    </edge>
    <edge source="CZE" target="GBR">
      <data key="d0">59515878</data>
    </edge>
    <edge source="CZE" target="USA">
      <data key="d0">1846306</data>
    </edge>
    <edge source="ECU" target="ARG">
      <data key="d0">4800435</data>
    </edge>
    <edge source="ECU" target="AUS">
      <data key="d0">10063</data>
    </edge>
    <edge source="ECU" target="BOL">
      <data key="d0">856818</data>
    </edge>
    <edge source="ECU" target="BRA">
      <data key="d0">16068688</data>
    </edge>
    <edge source="ECU" target="CMR">
      <data key="d0">111874</data>
    </edge>
    <edge source="ECU" target="CHL">
      <data key="d0">764069</data>
    </edge>
    <edge source="ECU" target="COL">
      <data key="d0">7196717</data>
    </edge>
    <edge source="ECU" target="SLV">
      <data key="d0">76538</data>
    </edge>
    <edge source="ECU" target="FRA">
      <data key="d0">43718</data>
    </edge>
    <edge source="ECU" target="DEU">
      <data key="d0">79345</data>
    </edge>
    <edge source="ECU" target="GHA">
      <data key="d0">193473</data>
    </edge>
    <edge source="ECU" target="GRC">
      <data key="d0">51268</data>
    </edge>
    <edge source="ECU" target="HND">
      <data key="d0">22649</data>
    </edge>
    <edge source="ECU" target="ISR">
      <data key="d0">486733</data>
    </edge>
    <edge source="ECU" target="ITA">
      <data key="d0">990892</data>
    </edge>
    <edge source="ECU" target="JAM">
      <data key="d0">51217</data>
    </edge>
    <edge source="ECU" target="LVA">
      <data key="d0">21511</data>
    </edge>
    <edge source="ECU" target="MRT">
      <data key="d0">24268</data>
    </edge>
    <edge source="ECU" target="MEX">
      <data key="d0">1388472</data>
    </edge>
    <edge source="ECU" target="OMN">
      <data key="d0">173564</data>
    </edge>
    <edge source="ECU" target="NLD">
      <data key="d0">493464</data>
    </edge>
    <edge source="ECU" target="NZL">
      <data key="d0">27040</data>
    </edge>
    <edge source="ECU" target="NIC">
      <data key="d0">357409</data>
    </edge>
    <edge source="ECU" target="PAN">
      <data key="d0">560060</data>
    </edge>
    <edge source="ECU" target="PER">
      <data key="d0">2502316</data>
    </edge>
    <edge source="ECU" target="POL">
      <data key="d0">1391986</data>
    </edge>
    <edge source="ECU" target="SAU">
      <data key="d0">840400</data>
    </edge>
    <edge source="ECU" target="ZAF">
      <data key="d0">166228</data>
    </edge>
    <edge source="ECU" target="ESP">
      <data key="d0">541317</data>
    </edge>
    <edge source="ECU" target="SWE">
      <data key="d0">42645</data>
    </edge>
    <edge source="ECU" target="ARE">
      <data key="d0">585160</data>
    </edge>
    <edge source="ECU" target="USA">
      <data key="d0">10088545</data>
    </edge>
    <edge source="ECU" target="URY">
      <data key="d0">322816</data>
    </edge>
    <edge source="SLV" target="ARM">
      <data key="d0">56814</data>
    </edge>
    <edge source="SLV" target="BEL">
      <data key="d0">124125</data>
    </edge>
    <edge source="SLV" target="CAN">
      <data key="d0">10688146</data>
    </edge>
    <edge source="SLV" target="CHL">
      <data key="d0">35752354</data>
    </edge>
    <edge source="SLV" target="CRI">
      <data key="d0">2706868</data>
    </edge>
    <edge source="SLV" target="DEU">
      <data key="d0">4111810</data>
    </edge>
    <edge source="SLV" target="GTM">
      <data key="d0">8042302</data>
    </edge>
    <edge source="SLV" target="HND">
      <data key="d0">9257729</data>
    </edge>
    <edge source="SLV" target="KOR">
      <data key="d0">11133570</data>
    </edge>
    <edge source="SLV" target="MEX">
      <data key="d0">83331</data>
    </edge>
    <edge source="SLV" target="NLD">
      <data key="d0">36550</data>
    </edge>
    <edge source="SLV" target="NIC">
      <data key="d0">8686962</data>
    </edge>
    <edge source="SLV" target="PAN">
      <data key="d0">831275</data>
    </edge>
    <edge source="SLV" target="PER">
      <data key="d0">1708824</data>
    </edge>
    <edge source="SLV" target="ESP">
      <data key="d0">243086</data>
    </edge>
    <edge source="SLV" target="USA">
      <data key="d0">155255786</data>
    </edge>
    <edge source="EST" target="CHN">
      <data key="d0">44120</data>
    </edge>
    <edge source="EST" target="DNK">
      <data key="d0">24184</data>
    </edge>
    <edge source="EST" target="FIN">
      <data key="d0">2379628</data>
    </edge>
    <edge source="EST" target="DEU">
      <data key="d0">151974</data>
    </edge>
    <edge source="EST" target="LVA">
      <data key="d0">15944951</data>
    </edge>
    <edge source="EST" target="LTU">
      <data key="d0">4134915</data>
    </edge>
    <edge source="EST" target="NOR">
      <data key="d0">817143</data>
    </edge>
    <edge source="EST" target="RUS">
      <data key="d0">2841242</data>
    </edge>
    <edge source="EST" target="SWE">
      <data key="d0">595818</data>
    </edge>
    <edge source="FIN" target="AZE">
      <data key="d0">317725</data>
    </edge>
    <edge source="FIN" target="AUS">
      <data key="d0">69922</data>
    </edge>
    <edge source="FIN" target="AUT">
      <data key="d0">79483</data>
    </edge>
    <edge source="FIN" target="BEL">
      <data key="d0">34446</data>
    </edge>
    <edge source="FIN" target="CAN">
      <data key="d0">1500332</data>
    </edge>
    <edge source="FIN" target="CHN">
      <data key="d0">33146</data>
    </edge>
    <edge source="FIN" target="CZE">
      <data key="d0">482966</data>
    </edge>
    <edge source="FIN" target="DNK">
      <data key="d0">7352104</data>
    </edge>
    <edge source="FIN" target="EST">
      <data key="d0">9134232</data>
    </edge>
    <edge source="FIN" target="FRA">
      <data key="d0">68187</data>
    </edge>
    <edge source="FIN" target="DEU">
      <data key="d0">3375395</data>
    </edge>
    <edge source="FIN" target="GRC">
      <data key="d0">50799</data>
    </edge>
    <edge source="FIN" target="HKG">
      <data key="d0">10643</data>
    </edge>
    <edge source="FIN" target="IRL">
      <data key="d0">16719365</data>
    </edge>
    <edge source="FIN" target="ISR">
      <data key="d0">4811761</data>
    </edge>
    <edge source="FIN" target="ITA">
      <data key="d0">738629</data>
    </edge>
    <edge source="FIN" target="JPN">
      <data key="d0">35740</data>
    </edge>
    <edge source="FIN" target="KAZ">
      <data key="d0">23948</data>
    </edge>
    <edge source="FIN" target="JOR">
      <data key="d0">54971</data>
    </edge>
    <edge source="FIN" target="LBN">
      <data key="d0">115088</data>
    </edge>
    <edge source="FIN" target="LVA">
      <data key="d0">1545988</data>
    </edge>
    <edge source="FIN" target="LTU">
      <data key="d0">628495</data>
    </edge>
    <edge source="FIN" target="NLD">
      <data key="d0">801257</data>
    </edge>
    <edge source="FIN" target="NZL">
      <data key="d0">18376</data>
    </edge>
    <edge source="FIN" target="NOR">
      <data key="d0">3384286</data>
    </edge>
    <edge source="FIN" target="POL">
      <data key="d0">222557</data>
    </edge>
    <edge source="FIN" target="RUS">
      <data key="d0">3498445</data>
    </edge>
    <edge source="FIN" target="SAU">
      <data key="d0">354428</data>
    </edge>
    <edge source="FIN" target="SGP">
      <data key="d0">56952</data>
    </edge>
    <edge source="FIN" target="SVK">
      <data key="d0">1173311</data>
    </edge>
    <edge source="FIN" target="ZAF">
      <data key="d0">4136013</data>
    </edge>
    <edge source="FIN" target="ESP">
      <data key="d0">1010075</data>
    </edge>
    <edge source="FIN" target="SWE">
      <data key="d0">19589893</data>
    </edge>
    <edge source="FIN" target="THA">
      <data key="d0">423849</data>
    </edge>
    <edge source="FIN" target="ARE">
      <data key="d0">209721</data>
    </edge>
    <edge source="FIN" target="UKR">
      <data key="d0">187541</data>
    </edge>
    <edge source="FIN" target="GBR">
      <data key="d0">3005929</data>
    </edge>
    <edge source="FIN" target="USA">
      <data key="d0">3173685</data>
    </edge>
    <edge source="GEO" target="AZE">
      <data key="d0">273171</data>
    </edge>
    <edge source="GEO" target="ARM">
      <data key="d0">136020</data>
    </edge>
    <edge source="GTM" target="DZA">
      <data key="d0">21707713</data>
    </edge>
    <edge source="GTM" target="ARG">
      <data key="d0">189741</data>
    </edge>
    <edge source="GTM" target="AUS">
      <data key="d0">66000</data>
    </edge>
    <edge source="GTM" target="AUT">
      <data key="d0">107064</data>
    </edge>
    <edge source="GTM" target="BEL">
      <data key="d0">730773</data>
    </edge>
    <edge source="GTM" target="BOL">
      <data key="d0">526932</data>
    </edge>
    <edge source="GTM" target="BRA">
      <data key="d0">397597</data>
    </edge>
    <edge source="GTM" target="CAN">
      <data key="d0">56972464</data>
    </edge>
    <edge source="GTM" target="LKA">
      <data key="d0">279810</data>
    </edge>
    <edge source="GTM" target="CHL">
      <data key="d0">92384480</data>
    </edge>
    <edge source="GTM" target="CHN">
      <data key="d0">21072286</data>
    </edge>
    <edge source="GTM" target="COL">
      <data key="d0">6704109</data>
    </edge>
    <edge source="GTM" target="CRI">
      <data key="d0">5951953</data>
    </edge>
    <edge source="GTM" target="HRV">
      <data key="d0">23565030</data>
    </edge>
    <edge source="GTM" target="CZE">
      <data key="d0">55080</data>
    </edge>
    <edge source="GTM" target="ECU">
      <data key="d0">1364476</data>
    </edge>
    <edge source="GTM" target="SLV">
      <data key="d0">5405855</data>
    </edge>
    <edge source="GTM" target="DEU">
      <data key="d0">2441727</data>
    </edge>
    <edge source="GTM" target="GHA">
      <data key="d0">65937023</data>
    </edge>
    <edge source="GTM" target="HND">
      <data key="d0">7682995</data>
    </edge>
    <edge source="GTM" target="ISR">
      <data key="d0">15254289</data>
    </edge>
    <edge source="GTM" target="ITA">
      <data key="d0">694025</data>
    </edge>
    <edge source="GTM" target="JAM">
      <data key="d0">17786020</data>
    </edge>
    <edge source="GTM" target="JPN">
      <data key="d0">17085228</data>
    </edge>
    <edge source="GTM" target="JOR">
      <data key="d0">1187250</data>
    </edge>
    <edge source="GTM" target="KOR">
      <data key="d0">39595387</data>
    </edge>
    <edge source="GTM" target="LBN">
      <data key="d0">55086</data>
    </edge>
    <edge source="GTM" target="MEX">
      <data key="d0">46311984</data>
    </edge>
    <edge source="GTM" target="NLD">
      <data key="d0">3336740</data>
    </edge>
    <edge source="GTM" target="NZL">
      <data key="d0">17802</data>
    </edge>
    <edge source="GTM" target="NIC">
      <data key="d0">4677184</data>
    </edge>
    <edge source="GTM" target="PAN">
      <data key="d0">2703255</data>
    </edge>
    <edge source="GTM" target="PER">
      <data key="d0">35916733</data>
    </edge>
    <edge source="GTM" target="PHL">
      <data key="d0">59752</data>
    </edge>
    <edge source="GTM" target="POL">
      <data key="d0">11780</data>
    </edge>
    <edge source="GTM" target="PRT">
      <data key="d0">8669641</data>
    </edge>
    <edge source="GTM" target="SAU">
      <data key="d0">539168</data>
    </edge>
    <edge source="GTM" target="ESP">
      <data key="d0">6032744</data>
    </edge>
    <edge source="GTM" target="SWE">
      <data key="d0">67320</data>
    </edge>
    <edge source="GTM" target="CHE">
      <data key="d0">199873</data>
    </edge>
    <edge source="GTM" target="ARE">
      <data key="d0">35200</data>
    </edge>
    <edge source="GTM" target="TUN">
      <data key="d0">22081672</data>
    </edge>
    <edge source="GTM" target="TUR">
      <data key="d0">1234308</data>
    </edge>
    <edge source="GTM" target="GBR">
      <data key="d0">643545</data>
    </edge>
    <edge source="GTM" target="USA">
      <data key="d0">172211225</data>
    </edge>
    <edge source="GTM" target="URY">
      <data key="d0">142915</data>
    </edge>
    <edge source="HND" target="ALB">
      <data key="d0">30019</data>
    </edge>
    <edge source="HND" target="BEL">
      <data key="d0">33812</data>
    </edge>
    <edge source="HND" target="CAN">
      <data key="d0">33576</data>
    </edge>
    <edge source="HND" target="CRI">
      <data key="d0">227349</data>
    </edge>
    <edge source="HND" target="SLV">
      <data key="d0">437402</data>
    </edge>
    <edge source="HND" target="DEU">
      <data key="d0">858000</data>
    </edge>
    <edge source="HND" target="GTM">
      <data key="d0">944215</data>
    </edge>
    <edge source="HND" target="JAM">
      <data key="d0">9381466</data>
    </edge>
    <edge source="HND" target="MEX">
      <data key="d0">869448</data>
    </edge>
    <edge source="HND" target="NIC">
      <data key="d0">1500830</data>
    </edge>
    <edge source="HND" target="PAN">
      <data key="d0">1050291</data>
    </edge>
    <edge source="HND" target="PER">
      <data key="d0">2386416</data>
    </edge>
    <edge source="HND" target="USA">
      <data key="d0">47200348</data>
    </edge>
    <edge source="HKG" target="AUS">
      <data key="d0">2812775</data>
    </edge>
    <edge source="HKG" target="AUT">
      <data key="d0">589620</data>
    </edge>
    <edge source="HKG" target="BEL">
      <data key="d0">52114</data>
    </edge>
    <edge source="HKG" target="BRA">
      <data key="d0">233971</data>
    </edge>
    <edge source="HKG" target="KHM">
      <data key="d0">42277</data>
    </edge>
    <edge source="HKG" target="CAN">
      <data key="d0">3475572</data>
    </edge>
    <edge source="HKG" target="CHN">
      <data key="d0">51648216</data>
    </edge>
    <edge source="HKG" target="CZE">
      <data key="d0">54990</data>
    </edge>
    <edge source="HKG" target="FRA">
      <data key="d0">1643962</data>
    </edge>
    <edge source="HKG" target="DEU">
      <data key="d0">113769</data>
    </edge>
    <edge source="HKG" target="IDN">
      <data key="d0">228508</data>
    </edge>
    <edge source="HKG" target="IRL">
      <data key="d0">10241</data>
    </edge>
    <edge source="HKG" target="ITA">
      <data key="d0">242690</data>
    </edge>
    <edge source="HKG" target="JPN">
      <data key="d0">208298</data>
    </edge>
    <edge source="HKG" target="KAZ">
      <data key="d0">43111</data>
    </edge>
    <edge source="HKG" target="JOR">
      <data key="d0">13154</data>
    </edge>
    <edge source="HKG" target="KOR">
      <data key="d0">657478</data>
    </edge>
    <edge source="HKG" target="KGZ">
      <data key="d0">18582</data>
    </edge>
    <edge source="HKG" target="MYS">
      <data key="d0">523372</data>
    </edge>
    <edge source="HKG" target="MEX">
      <data key="d0">43833</data>
    </edge>
    <edge source="HKG" target="OMN">
      <data key="d0">148539</data>
    </edge>
    <edge source="HKG" target="NLD">
      <data key="d0">1042970</data>
    </edge>
    <edge source="HKG" target="NZL">
      <data key="d0">1136971</data>
    </edge>
    <edge source="HKG" target="NOR">
      <data key="d0">46681</data>
    </edge>
    <edge source="HKG" target="PAN">
      <data key="d0">54647</data>
    </edge>
    <edge source="HKG" target="PHL">
      <data key="d0">524830</data>
    </edge>
    <edge source="HKG" target="POL">
      <data key="d0">105458</data>
    </edge>
    <edge source="HKG" target="RUS">
      <data key="d0">978641</data>
    </edge>
    <edge source="HKG" target="IND">
      <data key="d0">89362</data>
    </edge>
    <edge source="HKG" target="SGP">
      <data key="d0">1722132</data>
    </edge>
    <edge source="HKG" target="VNM">
      <data key="d0">4806018</data>
    </edge>
    <edge source="HKG" target="ZAF">
      <data key="d0">265685</data>
    </edge>
    <edge source="HKG" target="ESP">
      <data key="d0">1133618</data>
    </edge>
    <edge source="HKG" target="SWE">
      <data key="d0">93892</data>
    </edge>
    <edge source="HKG" target="CHE">
      <data key="d0">36336</data>
    </edge>
    <edge source="HKG" target="THA">
      <data key="d0">151701</data>
    </edge>
    <edge source="HKG" target="ARE">
      <data key="d0">243403</data>
    </edge>
    <edge source="HKG" target="GBR">
      <data key="d0">1606761</data>
    </edge>
    <edge source="HKG" target="USA">
      <data key="d0">16482864</data>
    </edge>
    <edge source="HUN" target="AZE">
      <data key="d0">16575</data>
    </edge>
    <edge source="HUN" target="ARG">
      <data key="d0">303248</data>
    </edge>
    <edge source="HUN" target="AUS">
      <data key="d0">612173</data>
    </edge>
    <edge source="HUN" target="AUT">
      <data key="d0">48182557</data>
    </edge>
    <edge source="HUN" target="BEL">
      <data key="d0">9537053</data>
    </edge>
    <edge source="HUN" target="BRA">
      <data key="d0">74845</data>
    </edge>
    <edge source="HUN" target="BGR">
      <data key="d0">11194433</data>
    </edge>
    <edge source="HUN" target="CAN">
      <data key="d0">795595</data>
    </edge>
    <edge source="HUN" target="CHL">
      <data key="d0">150717</data>
    </edge>
    <edge source="HUN" target="CHN">
      <data key="d0">451742</data>
    </edge>
    <edge source="HUN" target="COL">
      <data key="d0">16247</data>
    </edge>
    <edge source="HUN" target="HRV">
      <data key="d0">20929641</data>
    </edge>
    <edge source="HUN" target="CZE">
      <data key="d0">45050176</data>
    </edge>
    <edge source="HUN" target="DNK">
      <data key="d0">2889208</data>
    </edge>
    <edge source="HUN" target="EST">
      <data key="d0">451677</data>
    </edge>
    <edge source="HUN" target="FIN">
      <data key="d0">1514561</data>
    </edge>
    <edge source="HUN" target="FRA">
      <data key="d0">15606203</data>
    </edge>
    <edge source="HUN" target="GEO">
      <data key="d0">20187</data>
    </edge>
    <edge source="HUN" target="DEU">
      <data key="d0">38436268</data>
    </edge>
    <edge source="HUN" target="GRC">
      <data key="d0">1903167</data>
    </edge>
    <edge source="HUN" target="HKG">
      <data key="d0">162013</data>
    </edge>
    <edge source="HUN" target="IDN">
      <data key="d0">354353</data>
    </edge>
    <edge source="HUN" target="IRL">
      <data key="d0">655944</data>
    </edge>
    <edge source="HUN" target="ISR">
      <data key="d0">1413436</data>
    </edge>
    <edge source="HUN" target="ITA">
      <data key="d0">57421495</data>
    </edge>
    <edge source="HUN" target="JPN">
      <data key="d0">5481333</data>
    </edge>
    <edge source="HUN" target="KAZ">
      <data key="d0">70807</data>
    </edge>
    <edge source="HUN" target="JOR">
      <data key="d0">12716</data>
    </edge>
    <edge source="HUN" target="KOR">
      <data key="d0">225683</data>
    </edge>
    <edge source="HUN" target="KGZ">
      <data key="d0">10395</data>
    </edge>
    <edge source="HUN" target="LBN">
      <data key="d0">58567</data>
    </edge>
    <edge source="HUN" target="LVA">
      <data key="d0">127230</data>
    </edge>
    <edge source="HUN" target="LTU">
      <data key="d0">1381275</data>
    </edge>
    <edge source="HUN" target="MEX">
      <data key="d0">141956</data>
    </edge>
    <edge source="HUN" target="MDA">
      <data key="d0">18166</data>
    </edge>
    <edge source="HUN" target="MAR">
      <data key="d0">20793</data>
    </edge>
    <edge source="HUN" target="NLD">
      <data key="d0">10748205</data>
    </edge>
    <edge source="HUN" target="NZL">
      <data key="d0">37461</data>
    </edge>
    <edge source="HUN" target="NOR">
      <data key="d0">53731</data>
    </edge>
    <edge source="HUN" target="PER">
      <data key="d0">19192</data>
    </edge>
    <edge source="HUN" target="PHL">
      <data key="d0">33821</data>
    </edge>
    <edge source="HUN" target="POL">
      <data key="d0">46498729</data>
    </edge>
    <edge source="HUN" target="ROU">
      <data key="d0">52101695</data>
    </edge>
    <edge source="HUN" target="RUS">
      <data key="d0">5298713</data>
    </edge>
    <edge source="HUN" target="SAU">
      <data key="d0">305406</data>
    </edge>
    <edge source="HUN" target="SRB">
      <data key="d0">6702264</data>
    </edge>
    <edge source="HUN" target="IND">
      <data key="d0">63019</data>
    </edge>
    <edge source="HUN" target="SGP">
      <data key="d0">191567</data>
    </edge>
    <edge source="HUN" target="SVK">
      <data key="d0">149652407</data>
    </edge>
    <edge source="HUN" target="SVN">
      <data key="d0">38545720</data>
    </edge>
    <edge source="HUN" target="ZAF">
      <data key="d0">225049</data>
    </edge>
    <edge source="HUN" target="ESP">
      <data key="d0">1908941</data>
    </edge>
    <edge source="HUN" target="SWE">
      <data key="d0">1399345</data>
    </edge>
    <edge source="HUN" target="CHE">
      <data key="d0">1356582</data>
    </edge>
    <edge source="HUN" target="THA">
      <data key="d0">167724</data>
    </edge>
    <edge source="HUN" target="ARE">
      <data key="d0">199481</data>
    </edge>
    <edge source="HUN" target="TUR">
      <data key="d0">425668</data>
    </edge>
    <edge source="HUN" target="UKR">
      <data key="d0">303254</data>
    </edge>
    <edge source="HUN" target="MKD">
      <data key="d0">107448</data>
    </edge>
    <edge source="HUN" target="EGY">
      <data key="d0">38955</data>
    </edge>
    <edge source="HUN" target="GBR">
      <data key="d0">10051014</data>
    </edge>
    <edge source="HUN" target="USA">
      <data key="d0">3241571</data>
    </edge>
    <edge source="IDN" target="AUS">
      <data key="d0">3390861</data>
    </edge>
    <edge source="IDN" target="BEL">
      <data key="d0">173478</data>
    </edge>
    <edge source="IDN" target="BRA">
      <data key="d0">1012969</data>
    </edge>
    <edge source="IDN" target="BGR">
      <data key="d0">64324</data>
    </edge>
    <edge source="IDN" target="BLR">
      <data key="d0">25504</data>
    </edge>
    <edge source="IDN" target="KHM">
      <data key="d0">215945</data>
    </edge>
    <edge source="IDN" target="CMR">
      <data key="d0">49200</data>
    </edge>
    <edge source="IDN" target="CAN">
      <data key="d0">1261141</data>
    </edge>
    <edge source="IDN" target="LKA">
      <data key="d0">134719</data>
    </edge>
    <edge source="IDN" target="CHN">
      <data key="d0">6618395</data>
    </edge>
    <edge source="IDN" target="COL">
      <data key="d0">264881</data>
    </edge>
    <edge source="IDN" target="CRI">
      <data key="d0">29290</data>
    </edge>
    <edge source="IDN" target="CZE">
      <data key="d0">57706</data>
    </edge>
    <edge source="IDN" target="BEN">
      <data key="d0">526969</data>
    </edge>
    <edge source="IDN" target="DNK">
      <data key="d0">19511</data>
    </edge>
    <edge source="IDN" target="ECU">
      <data key="d0">10947</data>
    </edge>
    <edge source="IDN" target="FIN">
      <data key="d0">260081</data>
    </edge>
    <edge source="IDN" target="FRA">
      <data key="d0">35400</data>
    </edge>
    <edge source="IDN" target="DEU">
      <data key="d0">1599097</data>
    </edge>
    <edge source="IDN" target="GHA">
      <data key="d0">199882</data>
    </edge>
    <edge source="IDN" target="GRC">
      <data key="d0">424013</data>
    </edge>
    <edge source="IDN" target="HKG">
      <data key="d0">2820711</data>
    </edge>
    <edge source="IDN" target="HUN">
      <data key="d0">21039</data>
    </edge>
    <edge source="IDN" target="ISR">
      <data key="d0">436874</data>
    </edge>
    <edge source="IDN" target="ITA">
      <data key="d0">359934</data>
    </edge>
    <edge source="IDN" target="JAM">
      <data key="d0">30959</data>
    </edge>
    <edge source="IDN" target="JPN">
      <data key="d0">1534744</data>
    </edge>
    <edge source="IDN" target="KAZ">
      <data key="d0">50940</data>
    </edge>
    <edge source="IDN" target="JOR">
      <data key="d0">501868</data>
    </edge>
    <edge source="IDN" target="KOR">
      <data key="d0">29083530</data>
    </edge>
    <edge source="IDN" target="LBN">
      <data key="d0">562219</data>
    </edge>
    <edge source="IDN" target="MDG">
      <data key="d0">718898</data>
    </edge>
    <edge source="IDN" target="MYS">
      <data key="d0">9216118</data>
    </edge>
    <edge source="IDN" target="MUS">
      <data key="d0">582759</data>
    </edge>
    <edge source="IDN" target="MEX">
      <data key="d0">43329</data>
    </edge>
    <edge source="IDN" target="MAR">
      <data key="d0">66040</data>
    </edge>
    <edge source="IDN" target="MOZ">
      <data key="d0">20069</data>
    </edge>
    <edge source="IDN" target="OMN">
      <data key="d0">201715</data>
    </edge>
    <edge source="IDN" target="NLD">
      <data key="d0">920902</data>
    </edge>
    <edge source="IDN" target="NZL">
      <data key="d0">616403</data>
    </edge>
    <edge source="IDN" target="NOR">
      <data key="d0">135010</data>
    </edge>
    <edge source="IDN" target="PAK">
      <data key="d0">1591793</data>
    </edge>
    <edge source="IDN" target="PAN">
      <data key="d0">77270</data>
    </edge>
    <edge source="IDN" target="PER">
      <data key="d0">69614</data>
    </edge>
    <edge source="IDN" target="PHL">
      <data key="d0">19098259</data>
    </edge>
    <edge source="IDN" target="POL">
      <data key="d0">27031</data>
    </edge>
    <edge source="IDN" target="RUS">
      <data key="d0">222103</data>
    </edge>
    <edge source="IDN" target="SAU">
      <data key="d0">6652549</data>
    </edge>
    <edge source="IDN" target="SEN">
      <data key="d0">155611</data>
    </edge>
    <edge source="IDN" target="IND">
      <data key="d0">4706135</data>
    </edge>
    <edge source="IDN" target="SGP">
      <data key="d0">7430125</data>
    </edge>
    <edge source="IDN" target="SVK">
      <data key="d0">10420</data>
    </edge>
    <edge source="IDN" target="VNM">
      <data key="d0">18864915</data>
    </edge>
    <edge source="IDN" target="SVN">
      <data key="d0">16594</data>
    </edge>
    <edge source="IDN" target="ZAF">
      <data key="d0">843254</data>
    </edge>
    <edge source="IDN" target="ZWE">
      <data key="d0">61591</data>
    </edge>
    <edge source="IDN" target="ESP">
      <data key="d0">2590213</data>
    </edge>
    <edge source="IDN" target="SWE">
      <data key="d0">87197</data>
    </edge>
    <edge source="IDN" target="THA">
      <data key="d0">17559059</data>
    </edge>
    <edge source="IDN" target="TGO">
      <data key="d0">62003</data>
    </edge>
    <edge source="IDN" target="ARE">
      <data key="d0">5458036</data>
    </edge>
    <edge source="IDN" target="TUN">
      <data key="d0">97855</data>
    </edge>
    <edge source="IDN" target="UGA">
      <data key="d0">778055</data>
    </edge>
    <edge source="IDN" target="UKR">
      <data key="d0">25263</data>
    </edge>
    <edge source="IDN" target="EGY">
      <data key="d0">1655651</data>
    </edge>
    <edge source="IDN" target="GBR">
      <data key="d0">1618281</data>
    </edge>
    <edge source="IDN" target="TZA">
      <data key="d0">43632</data>
    </edge>
    <edge source="IDN" target="USA">
      <data key="d0">27912923</data>
    </edge>
    <edge source="IDN" target="URY">
      <data key="d0">147123</data>
    </edge>
    <edge source="ISR" target="ARG">
      <data key="d0">37000</data>
    </edge>
    <edge source="ISR" target="AUS">
      <data key="d0">555000</data>
    </edge>
    <edge source="ISR" target="BEL">
      <data key="d0">7459000</data>
    </edge>
    <edge source="ISR" target="BRA">
      <data key="d0">405000</data>
    </edge>
    <edge source="ISR" target="BGR">
      <data key="d0">110000</data>
    </edge>
    <edge source="ISR" target="CAN">
      <data key="d0">644000</data>
    </edge>
    <edge source="ISR" target="CHL">
      <data key="d0">168000</data>
    </edge>
    <edge source="ISR" target="CHN">
      <data key="d0">4855000</data>
    </edge>
    <edge source="ISR" target="CZE">
      <data key="d0">2091000</data>
    </edge>
    <edge source="ISR" target="DNK">
      <data key="d0">203000</data>
    </edge>
    <edge source="ISR" target="FIN">
      <data key="d0">1234000</data>
    </edge>
    <edge source="ISR" target="FRA">
      <data key="d0">2138000</data>
    </edge>
    <edge source="ISR" target="GEO">
      <data key="d0">24000</data>
    </edge>
    <edge source="ISR" target="DEU">
      <data key="d0">10266000</data>
    </edge>
    <edge source="ISR" target="GRC">
      <data key="d0">369000</data>
    </edge>
    <edge source="ISR" target="HUN">
      <data key="d0">528000</data>
    </edge>
    <edge source="ISR" target="IRL">
      <data key="d0">538000</data>
    </edge>
    <edge source="ISR" target="ITA">
      <data key="d0">8675000</data>
    </edge>
    <edge source="ISR" target="JPN">
      <data key="d0">7095000</data>
    </edge>
    <edge source="ISR" target="JOR">
      <data key="d0">27000</data>
    </edge>
    <edge source="ISR" target="KOR">
      <data key="d0">3017000</data>
    </edge>
    <edge source="ISR" target="LTU">
      <data key="d0">78000</data>
    </edge>
    <edge source="ISR" target="MEX">
      <data key="d0">18000</data>
    </edge>
    <edge source="ISR" target="NLD">
      <data key="d0">8663000</data>
    </edge>
    <edge source="ISR" target="NZL">
      <data key="d0">252000</data>
    </edge>
    <edge source="ISR" target="PHL">
      <data key="d0">50000</data>
    </edge>
    <edge source="ISR" target="POL">
      <data key="d0">407000</data>
    </edge>
    <edge source="ISR" target="ROU">
      <data key="d0">50000</data>
    </edge>
    <edge source="ISR" target="RUS">
      <data key="d0">1638000</data>
    </edge>
    <edge source="ISR" target="IND">
      <data key="d0">1338000</data>
    </edge>
    <edge source="ISR" target="SGP">
      <data key="d0">15000</data>
    </edge>
    <edge source="ISR" target="SVK">
      <data key="d0">103000</data>
    </edge>
    <edge source="ISR" target="SVN">
      <data key="d0">835000</data>
    </edge>
    <edge source="ISR" target="ZAF">
      <data key="d0">2383000</data>
    </edge>
    <edge source="ISR" target="ESP">
      <data key="d0">5117000</data>
    </edge>
    <edge source="ISR" target="SWE">
      <data key="d0">600000</data>
    </edge>
    <edge source="ISR" target="CHE">
      <data key="d0">98000</data>
    </edge>
    <edge source="ISR" target="THA">
      <data key="d0">928000</data>
    </edge>
    <edge source="ISR" target="TUR">
      <data key="d0">80000</data>
    </edge>
    <edge source="ISR" target="UKR">
      <data key="d0">34000</data>
    </edge>
    <edge source="ISR" target="GBR">
      <data key="d0">3188000</data>
    </edge>
    <edge source="ISR" target="USA">
      <data key="d0">9272000</data>
    </edge>
    <edge source="CIV" target="CMR">
      <data key="d0">585918</data>
    </edge>
    <edge source="CIV" target="BEN">
      <data key="d0">99772</data>
    </edge>
    <edge source="CIV" target="FRA">
      <data key="d0">87071</data>
    </edge>
    <edge source="CIV" target="GMB">
      <data key="d0">903672</data>
    </edge>
    <edge source="CIV" target="GHA">
      <data key="d0">585113</data>
    </edge>
    <edge source="CIV" target="MRT">
      <data key="d0">1001124</data>
    </edge>
    <edge source="CIV" target="NER">
      <data key="d0">85548</data>
    </edge>
    <edge source="CIV" target="SEN">
      <data key="d0">1959660</data>
    </edge>
    <edge source="CIV" target="TGO">
      <data key="d0">274798</data>
    </edge>
    <edge source="CIV" target="BFA">
      <data key="d0">14732426</data>
    </edge>
    <edge source="JAM" target="BGR">
      <data key="d0">18285606</data>
    </edge>
    <edge source="JAM" target="CAN">
      <data key="d0">155705</data>
    </edge>
    <edge source="JAM" target="ITA">
      <data key="d0">36707394</data>
    </edge>
    <edge source="JAM" target="JPN">
      <data key="d0">11797</data>
    </edge>
    <edge source="JAM" target="NLD">
      <data key="d0">18399978</data>
    </edge>
    <edge source="JAM" target="POL">
      <data key="d0">18637435</data>
    </edge>
    <edge source="JAM" target="GBR">
      <data key="d0">575250</data>
    </edge>
    <edge source="JAM" target="USA">
      <data key="d0">1802043</data>
    </edge>
    <edge source="JPN" target="AUS">
      <data key="d0">1039398</data>
    </edge>
    <edge source="JPN" target="AUT">
      <data key="d0">174939</data>
    </edge>
    <edge source="JPN" target="BEL">
      <data key="d0">29403</data>
    </edge>
    <edge source="JPN" target="BRA">
      <data key="d0">565858</data>
    </edge>
    <edge source="JPN" target="KHM">
      <data key="d0">10110</data>
    </edge>
    <edge source="JPN" target="CAN">
      <data key="d0">623586</data>
    </edge>
    <edge source="JPN" target="CHN">
      <data key="d0">4381089</data>
    </edge>
    <edge source="JPN" target="ECU">
      <data key="d0">38598</data>
    </edge>
    <edge source="JPN" target="FIN">
      <data key="d0">27449</data>
    </edge>
    <edge source="JPN" target="FRA">
      <data key="d0">622684</data>
    </edge>
    <edge source="JPN" target="DEU">
      <data key="d0">218035</data>
    </edge>
    <edge source="JPN" target="HKG">
      <data key="d0">19168550</data>
    </edge>
    <edge source="JPN" target="IDN">
      <data key="d0">1635498</data>
    </edge>
    <edge source="JPN" target="IRL">
      <data key="d0">301721</data>
    </edge>
    <edge source="JPN" target="ITA">
      <data key="d0">198554</data>
    </edge>
    <edge source="JPN" target="JOR">
      <data key="d0">90125</data>
    </edge>
    <edge source="JPN" target="KOR">
      <data key="d0">8999581</data>
    </edge>
    <edge source="JPN" target="LTU">
      <data key="d0">11939</data>
    </edge>
    <edge source="JPN" target="MYS">
      <data key="d0">191576</data>
    </edge>
    <edge source="JPN" target="MEX">
      <data key="d0">86931</data>
    </edge>
    <edge source="JPN" target="NLD">
      <data key="d0">64331</data>
    </edge>
    <edge source="JPN" target="NZL">
      <data key="d0">146964</data>
    </edge>
    <edge source="JPN" target="PHL">
      <data key="d0">67174</data>
    </edge>
    <edge source="JPN" target="RUS">
      <data key="d0">1013954</data>
    </edge>
    <edge source="JPN" target="SAU">
      <data key="d0">1451502</data>
    </edge>
    <edge source="JPN" target="IND">
      <data key="d0">244243</data>
    </edge>
    <edge source="JPN" target="SGP">
      <data key="d0">3641245</data>
    </edge>
    <edge source="JPN" target="VNM">
      <data key="d0">80579</data>
    </edge>
    <edge source="JPN" target="ESP">
      <data key="d0">63278</data>
    </edge>
    <edge source="JPN" target="SWE">
      <data key="d0">138458</data>
    </edge>
    <edge source="JPN" target="THA">
      <data key="d0">3235593</data>
    </edge>
    <edge source="JPN" target="ARE">
      <data key="d0">3350611</data>
    </edge>
    <edge source="JPN" target="GBR">
      <data key="d0">184961</data>
    </edge>
    <edge source="JPN" target="USA">
      <data key="d0">11407635</data>
    </edge>
    <edge source="KOR" target="DZA">
      <data key="d0">12740</data>
    </edge>
    <edge source="KOR" target="ARG">
      <data key="d0">14005</data>
    </edge>
    <edge source="KOR" target="AUS">
      <data key="d0">1951932</data>
    </edge>
    <edge source="KOR" target="BOL">
      <data key="d0">114190</data>
    </edge>
    <edge source="KOR" target="BRA">
      <data key="d0">125165</data>
    </edge>
    <edge source="KOR" target="KHM">
      <data key="d0">225840</data>
    </edge>
    <edge source="KOR" target="CAN">
      <data key="d0">481253</data>
    </edge>
    <edge source="KOR" target="LKA">
      <data key="d0">76659</data>
    </edge>
    <edge source="KOR" target="CHL">
      <data key="d0">89628</data>
    </edge>
    <edge source="KOR" target="CHN">
      <data key="d0">162155402</data>
    </edge>
    <edge source="KOR" target="CRI">
      <data key="d0">109530</data>
    </edge>
    <edge source="KOR" target="CZE">
      <data key="d0">93378</data>
    </edge>
    <edge source="KOR" target="ETH">
      <data key="d0">44097</data>
    </edge>
    <edge source="KOR" target="GEO">
      <data key="d0">206470</data>
    </edge>
    <edge source="KOR" target="DEU">
      <data key="d0">330176</data>
    </edge>
    <edge source="KOR" target="GTM">
      <data key="d0">542354</data>
    </edge>
    <edge source="KOR" target="HKG">
      <data key="d0">71977127</data>
    </edge>
    <edge source="KOR" target="IDN">
      <data key="d0">6514769</data>
    </edge>
    <edge source="KOR" target="ITA">
      <data key="d0">81056</data>
    </edge>
    <edge source="KOR" target="JPN">
      <data key="d0">147088730</data>
    </edge>
    <edge source="KOR" target="KAZ">
      <data key="d0">238419</data>
    </edge>
    <edge source="KOR" target="JOR">
      <data key="d0">102761</data>
    </edge>
    <edge source="KOR" target="KGZ">
      <data key="d0">15868</data>
    </edge>
    <edge source="KOR" target="LBN">
      <data key="d0">812064</data>
    </edge>
    <edge source="KOR" target="MYS">
      <data key="d0">983428</data>
    </edge>
    <edge source="KOR" target="MUS">
      <data key="d0">23428</data>
    </edge>
    <edge source="KOR" target="MEX">
      <data key="d0">119911</data>
    </edge>
    <edge source="KOR" target="OMN">
      <data key="d0">101680</data>
    </edge>
    <edge source="KOR" target="NLD">
      <data key="d0">1362134</data>
    </edge>
    <edge source="KOR" target="NZL">
      <data key="d0">287761</data>
    </edge>
    <edge source="KOR" target="PAK">
      <data key="d0">2620229</data>
    </edge>
    <edge source="KOR" target="PRY">
      <data key="d0">57870</data>
    </edge>
    <edge source="KOR" target="PHL">
      <data key="d0">14321431</data>
    </edge>
    <edge source="KOR" target="RUS">
      <data key="d0">951902</data>
    </edge>
    <edge source="KOR" target="SAU">
      <data key="d0">3511511</data>
    </edge>
    <edge source="KOR" target="IND">
      <data key="d0">701975</data>
    </edge>
    <edge source="KOR" target="SGP">
      <data key="d0">2403675</data>
    </edge>
    <edge source="KOR" target="VNM">
      <data key="d0">11973561</data>
    </edge>
    <edge source="KOR" target="SVN">
      <data key="d0">366967</data>
    </edge>
    <edge source="KOR" target="ESP">
      <data key="d0">1983433</data>
    </edge>
    <edge source="KOR" target="CHE">
      <data key="d0">23005</data>
    </edge>
    <edge source="KOR" target="THA">
      <data key="d0">92254</data>
    </edge>
    <edge source="KOR" target="ARE">
      <data key="d0">3775625</data>
    </edge>
    <edge source="KOR" target="TUR">
      <data key="d0">421196</data>
    </edge>
    <edge source="KOR" target="GBR">
      <data key="d0">99052</data>
    </edge>
    <edge source="KOR" target="USA">
      <data key="d0">4731549</data>
    </edge>
    <edge source="KGZ" target="AZE">
      <data key="d0">13674</data>
    </edge>
    <edge source="KGZ" target="CHN">
      <data key="d0">154836</data>
    </edge>
    <edge source="KGZ" target="KAZ">
      <data key="d0">710088</data>
    </edge>
    <edge source="KGZ" target="RUS">
      <data key="d0">782362</data>
    </edge>
    <edge source="KGZ" target="SAU">
      <data key="d0">25415</data>
    </edge>
    <edge source="KGZ" target="ARE">
      <data key="d0">20268</data>
    </edge>
    <edge source="LVA" target="AZE">
      <data key="d0">17572</data>
    </edge>
    <edge source="LVA" target="BLR">
      <data key="d0">155799</data>
    </edge>
    <edge source="LVA" target="DNK">
      <data key="d0">37072</data>
    </edge>
    <edge source="LVA" target="EST">
      <data key="d0">11786679</data>
    </edge>
    <edge source="LVA" target="FIN">
      <data key="d0">163806</data>
    </edge>
    <edge source="LVA" target="DEU">
      <data key="d0">334947</data>
    </edge>
    <edge source="LVA" target="GRC">
      <data key="d0">23919</data>
    </edge>
    <edge source="LVA" target="IRL">
      <data key="d0">69623</data>
    </edge>
    <edge source="LVA" target="ISR">
      <data key="d0">47816</data>
    </edge>
    <edge source="LVA" target="KAZ">
      <data key="d0">20499</data>
    </edge>
    <edge source="LVA" target="KGZ">
      <data key="d0">112957</data>
    </edge>
    <edge source="LVA" target="LTU">
      <data key="d0">18113580</data>
    </edge>
    <edge source="LVA" target="NLD">
      <data key="d0">14746</data>
    </edge>
    <edge source="LVA" target="NOR">
      <data key="d0">79133</data>
    </edge>
    <edge source="LVA" target="POL">
      <data key="d0">2847813</data>
    </edge>
    <edge source="LVA" target="RUS">
      <data key="d0">852954</data>
    </edge>
    <edge source="LVA" target="SVK">
      <data key="d0">12716</data>
    </edge>
    <edge source="LVA" target="SWE">
      <data key="d0">1136907</data>
    </edge>
    <edge source="LVA" target="UKR">
      <data key="d0">12305</data>
    </edge>
    <edge source="LVA" target="GBR">
      <data key="d0">684339</data>
    </edge>
    <edge source="LVA" target="USA">
      <data key="d0">155036</data>
    </edge>
    <edge source="MDG" target="FRA">
      <data key="d0">27367</data>
    </edge>
    <edge source="MDG" target="ITA">
      <data key="d0">13050094</data>
    </edge>
    <edge source="MDG" target="MUS">
      <data key="d0">31478</data>
    </edge>
    <edge source="MEX" target="ALB">
      <data key="d0">42163</data>
    </edge>
    <edge source="MEX" target="DZA">
      <data key="d0">148405</data>
    </edge>
    <edge source="MEX" target="AZE">
      <data key="d0">26873</data>
    </edge>
    <edge source="MEX" target="ARG">
      <data key="d0">154823</data>
    </edge>
    <edge source="MEX" target="AUS">
      <data key="d0">1446817</data>
    </edge>
    <edge source="MEX" target="AUT">
      <data key="d0">725064</data>
    </edge>
    <edge source="MEX" target="BEL">
      <data key="d0">2089825</data>
    </edge>
    <edge source="MEX" target="BOL">
      <data key="d0">417379</data>
    </edge>
    <edge source="MEX" target="BRA">
      <data key="d0">1555410</data>
    </edge>
    <edge source="MEX" target="CMR">
      <data key="d0">13570</data>
    </edge>
    <edge source="MEX" target="CAN">
      <data key="d0">4886599</data>
    </edge>
    <edge source="MEX" target="CHL">
      <data key="d0">2593209</data>
    </edge>
    <edge source="MEX" target="CHN">
      <data key="d0">647125</data>
    </edge>
    <edge source="MEX" target="COL">
      <data key="d0">5263100</data>
    </edge>
    <edge source="MEX" target="CRI">
      <data key="d0">6446901</data>
    </edge>
    <edge source="MEX" target="CZE">
      <data key="d0">184069</data>
    </edge>
    <edge source="MEX" target="DNK">
      <data key="d0">58510</data>
    </edge>
    <edge source="MEX" target="SLV">
      <data key="d0">9442971</data>
    </edge>
    <edge source="MEX" target="FRA">
      <data key="d0">5155484</data>
    </edge>
    <edge source="MEX" target="GEO">
      <data key="d0">20640</data>
    </edge>
    <edge source="MEX" target="DEU">
      <data key="d0">61326663</data>
    </edge>
    <edge source="MEX" target="GRC">
      <data key="d0">50195</data>
    </edge>
    <edge source="MEX" target="GTM">
      <data key="d0">23540441</data>
    </edge>
    <edge source="MEX" target="HND">
      <data key="d0">3795196</data>
    </edge>
    <edge source="MEX" target="HKG">
      <data key="d0">52250</data>
    </edge>
    <edge source="MEX" target="ISR">
      <data key="d0">1256275</data>
    </edge>
    <edge source="MEX" target="ITA">
      <data key="d0">450320</data>
    </edge>
    <edge source="MEX" target="JAM">
      <data key="d0">1190815</data>
    </edge>
    <edge source="MEX" target="JPN">
      <data key="d0">1481586</data>
    </edge>
    <edge source="MEX" target="JOR">
      <data key="d0">148658</data>
    </edge>
    <edge source="MEX" target="KOR">
      <data key="d0">1855574</data>
    </edge>
    <edge source="MEX" target="LBN">
      <data key="d0">23054</data>
    </edge>
    <edge source="MEX" target="LTU">
      <data key="d0">71119</data>
    </edge>
    <edge source="MEX" target="MYS">
      <data key="d0">23624</data>
    </edge>
    <edge source="MEX" target="MAR">
      <data key="d0">48435</data>
    </edge>
    <edge source="MEX" target="NLD">
      <data key="d0">4376725</data>
    </edge>
    <edge source="MEX" target="NZL">
      <data key="d0">163146</data>
    </edge>
    <edge source="MEX" target="NIC">
      <data key="d0">2431415</data>
    </edge>
    <edge source="MEX" target="PAN">
      <data key="d0">5641625</data>
    </edge>
    <edge source="MEX" target="PER">
      <data key="d0">300213</data>
    </edge>
    <edge source="MEX" target="PHL">
      <data key="d0">60012</data>
    </edge>
    <edge source="MEX" target="RUS">
      <data key="d0">31802</data>
    </edge>
    <edge source="MEX" target="SAU">
      <data key="d0">5672479</data>
    </edge>
    <edge source="MEX" target="SEN">
      <data key="d0">20807</data>
    </edge>
    <edge source="MEX" target="IND">
      <data key="d0">335040</data>
    </edge>
    <edge source="MEX" target="SGP">
      <data key="d0">196502</data>
    </edge>
    <edge source="MEX" target="ZAF">
      <data key="d0">387586</data>
    </edge>
    <edge source="MEX" target="ESP">
      <data key="d0">1817043</data>
    </edge>
    <edge source="MEX" target="SWE">
      <data key="d0">165149</data>
    </edge>
    <edge source="MEX" target="CHE">
      <data key="d0">5791162</data>
    </edge>
    <edge source="MEX" target="THA">
      <data key="d0">68159</data>
    </edge>
    <edge source="MEX" target="ARE">
      <data key="d0">603806</data>
    </edge>
    <edge source="MEX" target="TUN">
      <data key="d0">20562</data>
    </edge>
    <edge source="MEX" target="TUR">
      <data key="d0">17121</data>
    </edge>
    <edge source="MEX" target="EGY">
      <data key="d0">101541</data>
    </edge>
    <edge source="MEX" target="GBR">
      <data key="d0">12978890</data>
    </edge>
    <edge source="MEX" target="USA">
      <data key="d0">1279619406</data>
    </edge>
    <edge source="MEX" target="URY">
      <data key="d0">389779</data>
    </edge>
    <edge source="MAR" target="DZA">
      <data key="d0">2699944</data>
    </edge>
    <edge source="MAR" target="BEL">
      <data key="d0">727416</data>
    </edge>
    <edge source="MAR" target="CMR">
      <data key="d0">2290550</data>
    </edge>
    <edge source="MAR" target="CAN">
      <data key="d0">61425</data>
    </edge>
    <edge source="MAR" target="CZE">
      <data key="d0">61926</data>
    </edge>
    <edge source="MAR" target="BEN">
      <data key="d0">15172</data>
    </edge>
    <edge source="MAR" target="FRA">
      <data key="d0">763828</data>
    </edge>
    <edge source="MAR" target="PSE">
      <data key="d0">725998</data>
    </edge>
    <edge source="MAR" target="DEU">
      <data key="d0">88045</data>
    </edge>
    <edge source="MAR" target="GHA">
      <data key="d0">1497178</data>
    </edge>
    <edge source="MAR" target="JOR">
      <data key="d0">1810026</data>
    </edge>
    <edge source="MAR" target="LBN">
      <data key="d0">45518</data>
    </edge>
    <edge source="MAR" target="MRT">
      <data key="d0">433338</data>
    </edge>
    <edge source="MAR" target="NLD">
      <data key="d0">121049</data>
    </edge>
    <edge source="MAR" target="NER">
      <data key="d0">565045</data>
    </edge>
    <edge source="MAR" target="POL">
      <data key="d0">12328</data>
    </edge>
    <edge source="MAR" target="PRT">
      <data key="d0">448471</data>
    </edge>
    <edge source="MAR" target="SAU">
      <data key="d0">86845</data>
    </edge>
    <edge source="MAR" target="SEN">
      <data key="d0">4457796</data>
    </edge>
    <edge source="MAR" target="ESP">
      <data key="d0">86641</data>
    </edge>
    <edge source="MAR" target="SWE">
      <data key="d0">60154</data>
    </edge>
    <edge source="MAR" target="TGO">
      <data key="d0">182945</data>
    </edge>
    <edge source="MAR" target="ARE">
      <data key="d0">124672</data>
    </edge>
    <edge source="MAR" target="TUN">
      <data key="d0">98125</data>
    </edge>
    <edge source="MAR" target="EGY">
      <data key="d0">26834</data>
    </edge>
    <edge source="MAR" target="GBR">
      <data key="d0">64611</data>
    </edge>
    <edge source="MAR" target="USA">
      <data key="d0">822508</data>
    </edge>
    <edge source="MAR" target="BFA">
      <data key="d0">10900</data>
    </edge>
    <edge source="MOZ" target="FIN">
      <data key="d0">15219647</data>
    </edge>
    <edge source="MOZ" target="ITA">
      <data key="d0">56930792</data>
    </edge>
    <edge source="MOZ" target="POL">
      <data key="d0">24393408</data>
    </edge>
    <edge source="MOZ" target="ZAF">
      <data key="d0">1990074</data>
    </edge>
    <edge source="MOZ" target="ESP">
      <data key="d0">42355943</data>
    </edge>
    <edge source="MOZ" target="GBR">
      <data key="d0">7204875</data>
    </edge>
    <edge source="NZL" target="AZE">
      <data key="d0">13998</data>
    </edge>
    <edge source="NZL" target="AUS">
      <data key="d0">78506408</data>
    </edge>
    <edge source="NZL" target="AUT">
      <data key="d0">136785</data>
    </edge>
    <edge source="NZL" target="BEL">
      <data key="d0">3615397</data>
    </edge>
    <edge source="NZL" target="BRA">
      <data key="d0">1133749</data>
    </edge>
    <edge source="NZL" target="CAN">
      <data key="d0">2900354</data>
    </edge>
    <edge source="NZL" target="LKA">
      <data key="d0">158959</data>
    </edge>
    <edge source="NZL" target="CHL">
      <data key="d0">1234064</data>
    </edge>
    <edge source="NZL" target="CHN">
      <data key="d0">9945280</data>
    </edge>
    <edge source="NZL" target="COL">
      <data key="d0">405089</data>
    </edge>
    <edge source="NZL" target="ECU">
      <data key="d0">11616</data>
    </edge>
    <edge source="NZL" target="FIN">
      <data key="d0">36519</data>
    </edge>
    <edge source="NZL" target="FRA">
      <data key="d0">1213838</data>
    </edge>
    <edge source="NZL" target="DEU">
      <data key="d0">4022599</data>
    </edge>
    <edge source="NZL" target="GHA">
      <data key="d0">500620</data>
    </edge>
    <edge source="NZL" target="HKG">
      <data key="d0">15233082</data>
    </edge>
    <edge source="NZL" target="IDN">
      <data key="d0">7247705</data>
    </edge>
    <edge source="NZL" target="IRL">
      <data key="d0">1984075</data>
    </edge>
    <edge source="NZL" target="ISR">
      <data key="d0">829866</data>
    </edge>
    <edge source="NZL" target="ITA">
      <data key="d0">33543</data>
    </edge>
    <edge source="NZL" target="JPN">
      <data key="d0">14869226</data>
    </edge>
    <edge source="NZL" target="JOR">
      <data key="d0">174465</data>
    </edge>
    <edge source="NZL" target="KOR">
      <data key="d0">3606704</data>
    </edge>
    <edge source="NZL" target="MYS">
      <data key="d0">5216558</data>
    </edge>
    <edge source="NZL" target="MEX">
      <data key="d0">86491</data>
    </edge>
    <edge source="NZL" target="OMN">
      <data key="d0">78494</data>
    </edge>
    <edge source="NZL" target="NLD">
      <data key="d0">510707</data>
    </edge>
    <edge source="NZL" target="PAK">
      <data key="d0">2145950</data>
    </edge>
    <edge source="NZL" target="PER">
      <data key="d0">555063</data>
    </edge>
    <edge source="NZL" target="PHL">
      <data key="d0">130079</data>
    </edge>
    <edge source="NZL" target="POL">
      <data key="d0">1035455</data>
    </edge>
    <edge source="NZL" target="SAU">
      <data key="d0">176450</data>
    </edge>
    <edge source="NZL" target="IND">
      <data key="d0">5772589</data>
    </edge>
    <edge source="NZL" target="SGP">
      <data key="d0">11997254</data>
    </edge>
    <edge source="NZL" target="VNM">
      <data key="d0">633643</data>
    </edge>
    <edge source="NZL" target="ZAF">
      <data key="d0">5529556</data>
    </edge>
    <edge source="NZL" target="CHE">
      <data key="d0">29331</data>
    </edge>
    <edge source="NZL" target="THA">
      <data key="d0">3364086</data>
    </edge>
    <edge source="NZL" target="ARE">
      <data key="d0">599392</data>
    </edge>
    <edge source="NZL" target="EGY">
      <data key="d0">332061</data>
    </edge>
    <edge source="NZL" target="GBR">
      <data key="d0">24818810</data>
    </edge>
    <edge source="NZL" target="USA">
      <data key="d0">11106736</data>
    </edge>
    <edge source="NZL" target="URY">
      <data key="d0">74316</data>
    </edge>
    <edge source="NIC" target="BEL">
      <data key="d0">74460</data>
    </edge>
    <edge source="NIC" target="CAN">
      <data key="d0">16972164</data>
    </edge>
    <edge source="NIC" target="CHL">
      <data key="d0">3508865</data>
    </edge>
    <edge source="NIC" target="COL">
      <data key="d0">625730</data>
    </edge>
    <edge source="NIC" target="CRI">
      <data key="d0">2506097</data>
    </edge>
    <edge source="NIC" target="ECU">
      <data key="d0">1500000</data>
    </edge>
    <edge source="NIC" target="SLV">
      <data key="d0">33934</data>
    </edge>
    <edge source="NIC" target="DEU">
      <data key="d0">1516489</data>
    </edge>
    <edge source="NIC" target="JAM">
      <data key="d0">4306830</data>
    </edge>
    <edge source="NIC" target="KOR">
      <data key="d0">18642969</data>
    </edge>
    <edge source="NIC" target="MEX">
      <data key="d0">3769831</data>
    </edge>
    <edge source="NIC" target="PER">
      <data key="d0">4075631</data>
    </edge>
    <edge source="NIC" target="TUN">
      <data key="d0">13656880</data>
    </edge>
    <edge source="NIC" target="USA">
      <data key="d0">89256450</data>
    </edge>
    <edge source="NOR" target="AUT">
      <data key="d0">23033</data>
    </edge>
    <edge source="NOR" target="BEL">
      <data key="d0">14671</data>
    </edge>
    <edge source="NOR" target="DNK">
      <data key="d0">1128728</data>
    </edge>
    <edge source="NOR" target="EST">
      <data key="d0">43592</data>
    </edge>
    <edge source="NOR" target="FIN">
      <data key="d0">763472</data>
    </edge>
    <edge source="NOR" target="DEU">
      <data key="d0">4044894</data>
    </edge>
    <edge source="NOR" target="ITA">
      <data key="d0">141825</data>
    </edge>
    <edge source="NOR" target="LVA">
      <data key="d0">33023</data>
    </edge>
    <edge source="NOR" target="NLD">
      <data key="d0">127262</data>
    </edge>
    <edge source="NOR" target="POL">
      <data key="d0">43772</data>
    </edge>
    <edge source="NOR" target="SGP">
      <data key="d0">81751</data>
    </edge>
    <edge source="NOR" target="ESP">
      <data key="d0">49612</data>
    </edge>
    <edge source="NOR" target="SWE">
      <data key="d0">4740037</data>
    </edge>
    <edge source="NOR" target="GBR">
      <data key="d0">33108</data>
    </edge>
    <edge source="NOR" target="USA">
      <data key="d0">36683</data>
    </edge>
    <edge source="PAN" target="CHL">
      <data key="d0">150783</data>
    </edge>
    <edge source="PAN" target="COL">
      <data key="d0">1370241</data>
    </edge>
    <edge source="PAN" target="CRI">
      <data key="d0">192391</data>
    </edge>
    <edge source="PAN" target="GTM">
      <data key="d0">67105</data>
    </edge>
    <edge source="PAN" target="HND">
      <data key="d0">64765</data>
    </edge>
    <edge source="PAN" target="MEX">
      <data key="d0">221164</data>
    </edge>
    <edge source="PAN" target="NIC">
      <data key="d0">98417</data>
    </edge>
    <edge source="PAN" target="PRY">
      <data key="d0">43129</data>
    </edge>
    <edge source="PAN" target="USA">
      <data key="d0">752570</data>
    </edge>
    <edge source="PAN" target="URY">
      <data key="d0">100262</data>
    </edge>
    <edge source="PRY" target="ARG">
      <data key="d0">20240</data>
    </edge>
    <edge source="PRY" target="AUS">
      <data key="d0">65200</data>
    </edge>
    <edge source="PRY" target="BEL">
      <data key="d0">2313960</data>
    </edge>
    <edge source="PRY" target="CAN">
      <data key="d0">1605861</data>
    </edge>
    <edge source="PRY" target="CHN">
      <data key="d0">33750</data>
    </edge>
    <edge source="PRY" target="CZE">
      <data key="d0">28560</data>
    </edge>
    <edge source="PRY" target="DNK">
      <data key="d0">62350</data>
    </edge>
    <edge source="PRY" target="FRA">
      <data key="d0">3080275</data>
    </edge>
    <edge source="PRY" target="DEU">
      <data key="d0">5295814</data>
    </edge>
    <edge source="PRY" target="ISR">
      <data key="d0">157552</data>
    </edge>
    <edge source="PRY" target="ITA">
      <data key="d0">1259760</data>
    </edge>
    <edge source="PRY" target="JPN">
      <data key="d0">28200</data>
    </edge>
    <edge source="PRY" target="KOR">
      <data key="d0">95160</data>
    </edge>
    <edge source="PRY" target="MYS">
      <data key="d0">133075</data>
    </edge>
    <edge source="PRY" target="MEX">
      <data key="d0">79000</data>
    </edge>
    <edge source="PRY" target="NLD">
      <data key="d0">2311913</data>
    </edge>
    <edge source="PRY" target="NZL">
      <data key="d0">150000</data>
    </edge>
    <edge source="PRY" target="PER">
      <data key="d0">192680</data>
    </edge>
    <edge source="PRY" target="SAU">
      <data key="d0">30750</data>
    </edge>
    <edge source="PRY" target="ESP">
      <data key="d0">966863</data>
    </edge>
    <edge source="PRY" target="SWE">
      <data key="d0">1758000</data>
    </edge>
    <edge source="PRY" target="CHE">
      <data key="d0">5853220</data>
    </edge>
    <edge source="PRY" target="TUN">
      <data key="d0">432000</data>
    </edge>
    <edge source="PRY" target="GBR">
      <data key="d0">413271</data>
    </edge>
    <edge source="PRY" target="USA">
      <data key="d0">53852388</data>
    </edge>
    <edge source="PRY" target="URY">
      <data key="d0">295375</data>
    </edge>
    <edge source="PER" target="BOL">
      <data key="d0">837646</data>
    </edge>
    <edge source="PER" target="CAN">
      <data key="d0">163771</data>
    </edge>
    <edge source="PER" target="CHL">
      <data key="d0">800383</data>
    </edge>
    <edge source="PER" target="COL">
      <data key="d0">6325668</data>
    </edge>
    <edge source="PER" target="HRV">
      <data key="d0">45290</data>
    </edge>
    <edge source="PER" target="ECU">
      <data key="d0">6022805</data>
    </edge>
    <edge source="PER" target="FRA">
      <data key="d0">333608</data>
    </edge>
    <edge source="PER" target="GTM">
      <data key="d0">23632</data>
    </edge>
    <edge source="PER" target="ITA">
      <data key="d0">544093</data>
    </edge>
    <edge source="PER" target="PAN">
      <data key="d0">140188</data>
    </edge>
    <edge source="PER" target="PER">
      <data key="d0">35477</data>
    </edge>
    <edge source="PER" target="SAU">
      <data key="d0">117329</data>
    </edge>
    <edge source="PER" target="USA">
      <data key="d0">34479713</data>
    </edge>
    <edge source="PHL" target="ARG">
      <data key="d0">117182</data>
    </edge>
    <edge source="PHL" target="AUS">
      <data key="d0">963077</data>
    </edge>
    <edge source="PHL" target="BEL">
      <data key="d0">60206</data>
    </edge>
    <edge source="PHL" target="KHM">
      <data key="d0">1388829</data>
    </edge>
    <edge source="PHL" target="CAN">
      <data key="d0">399468</data>
    </edge>
    <edge source="PHL" target="CHN">
      <data key="d0">24502876</data>
    </edge>
    <edge source="PHL" target="FRA">
      <data key="d0">105421</data>
    </edge>
    <edge source="PHL" target="DEU">
      <data key="d0">387711</data>
    </edge>
    <edge source="PHL" target="GHA">
      <data key="d0">45946</data>
    </edge>
    <edge source="PHL" target="HKG">
      <data key="d0">639517</data>
    </edge>
    <edge source="PHL" target="IDN">
      <data key="d0">5013659</data>
    </edge>
    <edge source="PHL" target="ITA">
      <data key="d0">379111</data>
    </edge>
    <edge source="PHL" target="JPN">
      <data key="d0">17699486</data>
    </edge>
    <edge source="PHL" target="JOR">
      <data key="d0">56408</data>
    </edge>
    <edge source="PHL" target="KOR">
      <data key="d0">13770249</data>
    </edge>
    <edge source="PHL" target="MYS">
      <data key="d0">46581307</data>
    </edge>
    <edge source="PHL" target="MUS">
      <data key="d0">17595</data>
    </edge>
    <edge source="PHL" target="MEX">
      <data key="d0">23417</data>
    </edge>
    <edge source="PHL" target="OMN">
      <data key="d0">14535</data>
    </edge>
    <edge source="PHL" target="NLD">
      <data key="d0">46706</data>
    </edge>
    <edge source="PHL" target="NZL">
      <data key="d0">913995</data>
    </edge>
    <edge source="PHL" target="NOR">
      <data key="d0">25166</data>
    </edge>
    <edge source="PHL" target="RUS">
      <data key="d0">13302</data>
    </edge>
    <edge source="PHL" target="SAU">
      <data key="d0">813885</data>
    </edge>
    <edge source="PHL" target="SGP">
      <data key="d0">668488</data>
    </edge>
    <edge source="PHL" target="VNM">
      <data key="d0">15161060</data>
    </edge>
    <edge source="PHL" target="ESP">
      <data key="d0">67744</data>
    </edge>
    <edge source="PHL" target="SWE">
      <data key="d0">38267</data>
    </edge>
    <edge source="PHL" target="CHE">
      <data key="d0">232080</data>
    </edge>
    <edge source="PHL" target="THA">
      <data key="d0">6547810</data>
    </edge>
    <edge source="PHL" target="ARE">
      <data key="d0">274128</data>
    </edge>
    <edge source="PHL" target="EGY">
      <data key="d0">23260</data>
    </edge>
    <edge source="PHL" target="GBR">
      <data key="d0">2707982</data>
    </edge>
    <edge source="PHL" target="USA">
      <data key="d0">62926072</data>
    </edge>
    <edge source="RUS" target="AZE">
      <data key="d0">19428089</data>
    </edge>
    <edge source="RUS" target="AUS">
      <data key="d0">381874</data>
    </edge>
    <edge source="RUS" target="ARM">
      <data key="d0">2397235</data>
    </edge>
    <edge source="RUS" target="BGR">
      <data key="d0">2504092</data>
    </edge>
    <edge source="RUS" target="BLR">
      <data key="d0">18913235</data>
    </edge>
    <edge source="RUS" target="CAN">
      <data key="d0">133381</data>
    </edge>
    <edge source="RUS" target="HRV">
      <data key="d0">18922</data>
    </edge>
    <edge source="RUS" target="CZE">
      <data key="d0">405491</data>
    </edge>
    <edge source="RUS" target="EST">
      <data key="d0">461585</data>
    </edge>
    <edge source="RUS" target="FIN">
      <data key="d0">905479</data>
    </edge>
    <edge source="RUS" target="FRA">
      <data key="d0">84642</data>
    </edge>
    <edge source="RUS" target="GEO">
      <data key="d0">4964563</data>
    </edge>
    <edge source="RUS" target="DEU">
      <data key="d0">9437544</data>
    </edge>
    <edge source="RUS" target="GRC">
      <data key="d0">167236</data>
    </edge>
    <edge source="RUS" target="ISR">
      <data key="d0">360594</data>
    </edge>
    <edge source="RUS" target="ITA">
      <data key="d0">2036040</data>
    </edge>
    <edge source="RUS" target="JPN">
      <data key="d0">36921</data>
    </edge>
    <edge source="RUS" target="KAZ">
      <data key="d0">79598300</data>
    </edge>
    <edge source="RUS" target="KOR">
      <data key="d0">1486362</data>
    </edge>
    <edge source="RUS" target="KGZ">
      <data key="d0">8045604</data>
    </edge>
    <edge source="RUS" target="LVA">
      <data key="d0">4375348</data>
    </edge>
    <edge source="RUS" target="LTU">
      <data key="d0">3259805</data>
    </edge>
    <edge source="RUS" target="MDA">
      <data key="d0">3405484</data>
    </edge>
    <edge source="RUS" target="NLD">
      <data key="d0">5907031</data>
    </edge>
    <edge source="RUS" target="NZL">
      <data key="d0">45585</data>
    </edge>
    <edge source="RUS" target="NOR">
      <data key="d0">18217</data>
    </edge>
    <edge source="RUS" target="PHL">
      <data key="d0">13071</data>
    </edge>
    <edge source="RUS" target="POL">
      <data key="d0">994921</data>
    </edge>
    <edge source="RUS" target="ROU">
      <data key="d0">134459</data>
    </edge>
    <edge source="RUS" target="SAU">
      <data key="d0">34389</data>
    </edge>
    <edge source="RUS" target="SRB">
      <data key="d0">50144</data>
    </edge>
    <edge source="RUS" target="VNM">
      <data key="d0">11010731</data>
    </edge>
    <edge source="RUS" target="ESP">
      <data key="d0">882230</data>
    </edge>
    <edge source="RUS" target="ARE">
      <data key="d0">212955</data>
    </edge>
    <edge source="RUS" target="TUN">
      <data key="d0">334180</data>
    </edge>
    <edge source="RUS" target="TUR">
      <data key="d0">21010470</data>
    </edge>
    <edge source="RUS" target="UKR">
      <data key="d0">43388413</data>
    </edge>
    <edge source="RUS" target="GBR">
      <data key="d0">25023</data>
    </edge>
    <edge source="RUS" target="USA">
      <data key="d0">2348008</data>
    </edge>
    <edge source="SEN" target="ALB">
      <data key="d0">38851</data>
    </edge>
    <edge source="SEN" target="CMR">
      <data key="d0">19355</data>
    </edge>
    <edge source="SEN" target="BEN">
      <data key="d0">13193</data>
    </edge>
    <edge source="SEN" target="FRA">
      <data key="d0">268308</data>
    </edge>
    <edge source="SEN" target="GMB">
      <data key="d0">815935</data>
    </edge>
    <edge source="SEN" target="ITA">
      <data key="d0">14082</data>
    </edge>
    <edge source="SEN" target="CIV">
      <data key="d0">55463</data>
    </edge>
    <edge source="SEN" target="MRT">
      <data key="d0">304065</data>
    </edge>
    <edge source="SEN" target="ESP">
      <data key="d0">32462</data>
    </edge>
    <edge source="SEN" target="GBR">
      <data key="d0">255242</data>
    </edge>
    <edge source="SEN" target="BFA">
      <data key="d0">29633</data>
    </edge>
    <edge source="IND" target="ALB">
      <data key="d0">890051</data>
    </edge>
    <edge source="IND" target="DZA">
      <data key="d0">298532</data>
    </edge>
    <edge source="IND" target="AZE">
      <data key="d0">26180</data>
    </edge>
    <edge source="IND" target="AUS">
      <data key="d0">1307778</data>
    </edge>
    <edge source="IND" target="BEL">
      <data key="d0">16916627</data>
    </edge>
    <edge source="IND" target="BWA">
      <data key="d0">36621</data>
    </edge>
    <edge source="IND" target="BRA">
      <data key="d0">18611</data>
    </edge>
    <edge source="IND" target="BDI">
      <data key="d0">12438</data>
    </edge>
    <edge source="IND" target="KHM">
      <data key="d0">203898</data>
    </edge>
    <edge source="IND" target="CMR">
      <data key="d0">2571610</data>
    </edge>
    <edge source="IND" target="CAN">
      <data key="d0">4145996</data>
    </edge>
    <edge source="IND" target="LKA">
      <data key="d0">186405883</data>
    </edge>
    <edge source="IND" target="CHN">
      <data key="d0">6018083</data>
    </edge>
    <edge source="IND" target="COL">
      <data key="d0">70540</data>
    </edge>
    <edge source="IND" target="HRV">
      <data key="d0">867628</data>
    </edge>
    <edge source="IND" target="CZE">
      <data key="d0">29414</data>
    </edge>
    <edge source="IND" target="BEN">
      <data key="d0">3330049</data>
    </edge>
    <edge source="IND" target="ECU">
      <data key="d0">844030</data>
    </edge>
    <edge source="IND" target="ETH">
      <data key="d0">8359000</data>
    </edge>
    <edge source="IND" target="FIN">
      <data key="d0">1635072</data>
    </edge>
    <edge source="IND" target="FRA">
      <data key="d0">1072189</data>
    </edge>
    <edge source="IND" target="GEO">
      <data key="d0">1033147</data>
    </edge>
    <edge source="IND" target="GMB">
      <data key="d0">1501867</data>
    </edge>
    <edge source="IND" target="DEU">
      <data key="d0">1581683</data>
    </edge>
    <edge source="IND" target="GHA">
      <data key="d0">7112309</data>
    </edge>
    <edge source="IND" target="GRC">
      <data key="d0">1052812</data>
    </edge>
    <edge source="IND" target="HKG">
      <data key="d0">349608</data>
    </edge>
    <edge source="IND" target="HUN">
      <data key="d0">11910</data>
    </edge>
    <edge source="IND" target="IDN">
      <data key="d0">547741</data>
    </edge>
    <edge source="IND" target="ISR">
      <data key="d0">3698596</data>
    </edge>
    <edge source="IND" target="ITA">
      <data key="d0">1141846</data>
    </edge>
    <edge source="IND" target="CIV">
      <data key="d0">1012783</data>
    </edge>
    <edge source="IND" target="JAM">
      <data key="d0">61788</data>
    </edge>
    <edge source="IND" target="JPN">
      <data key="d0">69002</data>
    </edge>
    <edge source="IND" target="JOR">
      <data key="d0">34828627</data>
    </edge>
    <edge source="IND" target="KOR">
      <data key="d0">81256</data>
    </edge>
    <edge source="IND" target="LBN">
      <data key="d0">6753941</data>
    </edge>
    <edge source="IND" target="LVA">
      <data key="d0">45568</data>
    </edge>
    <edge source="IND" target="MDG">
      <data key="d0">16495574</data>
    </edge>
    <edge source="IND" target="MWI">
      <data key="d0">128367</data>
    </edge>
    <edge source="IND" target="MYS">
      <data key="d0">99258881</data>
    </edge>
    <edge source="IND" target="MRT">
      <data key="d0">622449</data>
    </edge>
    <edge source="IND" target="MUS">
      <data key="d0">292624</data>
    </edge>
    <edge source="IND" target="MEX">
      <data key="d0">1697349</data>
    </edge>
    <edge source="IND" target="MAR">
      <data key="d0">1073810</data>
    </edge>
    <edge source="IND" target="MOZ">
      <data key="d0">7365876</data>
    </edge>
    <edge source="IND" target="OMN">
      <data key="d0">20208102</data>
    </edge>
    <edge source="IND" target="NAM">
      <data key="d0">2521469</data>
    </edge>
    <edge source="IND" target="NLD">
      <data key="d0">27400744</data>
    </edge>
    <edge source="IND" target="NZL">
      <data key="d0">149878</data>
    </edge>
    <edge source="IND" target="NER">
      <data key="d0">2231625</data>
    </edge>
    <edge source="IND" target="NOR">
      <data key="d0">55108</data>
    </edge>
    <edge source="IND" target="PAK">
      <data key="d0">598671</data>
    </edge>
    <edge source="IND" target="PER">
      <data key="d0">78921</data>
    </edge>
    <edge source="IND" target="PHL">
      <data key="d0">164178</data>
    </edge>
    <edge source="IND" target="POL">
      <data key="d0">214041</data>
    </edge>
    <edge source="IND" target="PRT">
      <data key="d0">22853</data>
    </edge>
    <edge source="IND" target="RUS">
      <data key="d0">10308663</data>
    </edge>
    <edge source="IND" target="SAU">
      <data key="d0">61039639</data>
    </edge>
    <edge source="IND" target="SEN">
      <data key="d0">2205000</data>
    </edge>
    <edge source="IND" target="SRB">
      <data key="d0">967672</data>
    </edge>
    <edge source="IND" target="SGP">
      <data key="d0">15603988</data>
    </edge>
    <edge source="IND" target="VNM">
      <data key="d0">8455801</data>
    </edge>
    <edge source="IND" target="ZAF">
      <data key="d0">4180963</data>
    </edge>
    <edge source="IND" target="ZWE">
      <data key="d0">1581031</data>
    </edge>
    <edge source="IND" target="ESP">
      <data key="d0">5117958</data>
    </edge>
    <edge source="IND" target="SWE">
      <data key="d0">1516226</data>
    </edge>
    <edge source="IND" target="CHE">
      <data key="d0">24330</data>
    </edge>
    <edge source="IND" target="THA">
      <data key="d0">10112247</data>
    </edge>
    <edge source="IND" target="TGO">
      <data key="d0">5524886</data>
    </edge>
    <edge source="IND" target="ARE">
      <data key="d0">260315331</data>
    </edge>
    <edge source="IND" target="TUN">
      <data key="d0">65666703</data>
    </edge>
    <edge source="IND" target="TUR">
      <data key="d0">1251981</data>
    </edge>
    <edge source="IND" target="UGA">
      <data key="d0">2564761</data>
    </edge>
    <edge source="IND" target="EGY">
      <data key="d0">8047213</data>
    </edge>
    <edge source="IND" target="GBR">
      <data key="d0">8485760</data>
    </edge>
    <edge source="IND" target="TZA">
      <data key="d0">74195182</data>
    </edge>
    <edge source="IND" target="USA">
      <data key="d0">71771577</data>
    </edge>
    <edge source="IND" target="BFA">
      <data key="d0">2370770</data>
    </edge>
    <edge source="SGP" target="AUS">
      <data key="d0">5349900</data>
    </edge>
    <edge source="SGP" target="BEL">
      <data key="d0">26112</data>
    </edge>
    <edge source="SGP" target="BRA">
      <data key="d0">492743</data>
    </edge>
    <edge source="SGP" target="KHM">
      <data key="d0">237559</data>
    </edge>
    <edge source="SGP" target="CAN">
      <data key="d0">43451</data>
    </edge>
    <edge source="SGP" target="LKA">
      <data key="d0">601676</data>
    </edge>
    <edge source="SGP" target="CHL">
      <data key="d0">504619</data>
    </edge>
    <edge source="SGP" target="CHN">
      <data key="d0">3140774</data>
    </edge>
    <edge source="SGP" target="DEU">
      <data key="d0">21456</data>
    </edge>
    <edge source="SGP" target="HKG">
      <data key="d0">1161803</data>
    </edge>
    <edge source="SGP" target="IDN">
      <data key="d0">43205152</data>
    </edge>
    <edge source="SGP" target="ISR">
      <data key="d0">36099</data>
    </edge>
    <edge source="SGP" target="JPN">
      <data key="d0">121724399</data>
    </edge>
    <edge source="SGP" target="JOR">
      <data key="d0">274056</data>
    </edge>
    <edge source="SGP" target="KOR">
      <data key="d0">6522463</data>
    </edge>
    <edge source="SGP" target="MDG">
      <data key="d0">194512</data>
    </edge>
    <edge source="SGP" target="MYS">
      <data key="d0">12768034</data>
    </edge>
    <edge source="SGP" target="MUS">
      <data key="d0">189635</data>
    </edge>
    <edge source="SGP" target="MAR">
      <data key="d0">11124</data>
    </edge>
    <edge source="SGP" target="OMN">
      <data key="d0">115654</data>
    </edge>
    <edge source="SGP" target="NLD">
      <data key="d0">38151</data>
    </edge>
    <edge source="SGP" target="NZL">
      <data key="d0">407291</data>
    </edge>
    <edge source="SGP" target="PAK">
      <data key="d0">128661</data>
    </edge>
    <edge source="SGP" target="PHL">
      <data key="d0">12507078</data>
    </edge>
    <edge source="SGP" target="SAU">
      <data key="d0">1096384</data>
    </edge>
    <edge source="SGP" target="IND">
      <data key="d0">1194541</data>
    </edge>
    <edge source="SGP" target="VNM">
      <data key="d0">1976100</data>
    </edge>
    <edge source="SGP" target="ZAF">
      <data key="d0">328992</data>
    </edge>
    <edge source="SGP" target="ESP">
      <data key="d0">765425</data>
    </edge>
    <edge source="SGP" target="THA">
      <data key="d0">1805326</data>
    </edge>
    <edge source="SGP" target="ARE">
      <data key="d0">10414187</data>
    </edge>
    <edge source="SGP" target="GBR">
      <data key="d0">375759</data>
    </edge>
    <edge source="SGP" target="USA">
      <data key="d0">2388110</data>
    </edge>
    <edge source="VNM" target="AZE">
      <data key="d0">94387</data>
    </edge>
    <edge source="VNM" target="AUS">
      <data key="d0">514990</data>
    </edge>
    <edge source="VNM" target="BEL">
      <data key="d0">1252991</data>
    </edge>
    <edge source="VNM" target="BRA">
      <data key="d0">1452345</data>
    </edge>
    <edge source="VNM" target="BGR">
      <data key="d0">18653</data>
    </edge>
    <edge source="VNM" target="BLR">
      <data key="d0">96108</data>
    </edge>
    <edge source="VNM" target="KHM">
      <data key="d0">7588482</data>
    </edge>
    <edge source="VNM" target="CAN">
      <data key="d0">782657</data>
    </edge>
    <edge source="VNM" target="LKA">
      <data key="d0">170992</data>
    </edge>
    <edge source="VNM" target="CHN">
      <data key="d0">57881693</data>
    </edge>
    <edge source="VNM" target="CZE">
      <data key="d0">17946</data>
    </edge>
    <edge source="VNM" target="ETH">
      <data key="d0">1603100</data>
    </edge>
    <edge source="VNM" target="FRA">
      <data key="d0">512086</data>
    </edge>
    <edge source="VNM" target="GEO">
      <data key="d0">19303</data>
    </edge>
    <edge source="VNM" target="DEU">
      <data key="d0">61882</data>
    </edge>
    <edge source="VNM" target="GHA">
      <data key="d0">1715618</data>
    </edge>
    <edge source="VNM" target="HKG">
      <data key="d0">982737</data>
    </edge>
    <edge source="VNM" target="IDN">
      <data key="d0">652755</data>
    </edge>
    <edge source="VNM" target="ITA">
      <data key="d0">848489</data>
    </edge>
    <edge source="VNM" target="JPN">
      <data key="d0">5150809</data>
    </edge>
    <edge source="VNM" target="KAZ">
      <data key="d0">82487</data>
    </edge>
    <edge source="VNM" target="JOR">
      <data key="d0">76666</data>
    </edge>
    <edge source="VNM" target="KOR">
      <data key="d0">12013193</data>
    </edge>
    <edge source="VNM" target="LBN">
      <data key="d0">299967</data>
    </edge>
    <edge source="VNM" target="MYS">
      <data key="d0">6136731</data>
    </edge>
    <edge source="VNM" target="MUS">
      <data key="d0">343798</data>
    </edge>
    <edge source="VNM" target="MEX">
      <data key="d0">639816</data>
    </edge>
    <edge source="VNM" target="MAR">
      <data key="d0">67053</data>
    </edge>
    <edge source="VNM" target="MOZ">
      <data key="d0">114177</data>
    </edge>
    <edge source="VNM" target="OMN">
      <data key="d0">267868</data>
    </edge>
    <edge source="VNM" target="NLD">
      <data key="d0">113432</data>
    </edge>
    <edge source="VNM" target="NZL">
      <data key="d0">207140</data>
    </edge>
    <edge source="VNM" target="NOR">
      <data key="d0">15901</data>
    </edge>
    <edge source="VNM" target="PHL">
      <data key="d0">10635330</data>
    </edge>
    <edge source="VNM" target="POL">
      <data key="d0">48786</data>
    </edge>
    <edge source="VNM" target="RUS">
      <data key="d0">106063</data>
    </edge>
    <edge source="VNM" target="SAU">
      <data key="d0">567577</data>
    </edge>
    <edge source="VNM" target="SEN">
      <data key="d0">47056</data>
    </edge>
    <edge source="VNM" target="IND">
      <data key="d0">13740</data>
    </edge>
    <edge source="VNM" target="SGP">
      <data key="d0">1985455</data>
    </edge>
    <edge source="VNM" target="SVK">
      <data key="d0">15860</data>
    </edge>
    <edge source="VNM" target="SVN">
      <data key="d0">16590</data>
    </edge>
    <edge source="VNM" target="ZWE">
      <data key="d0">28555</data>
    </edge>
    <edge source="VNM" target="SWE">
      <data key="d0">50225</data>
    </edge>
    <edge source="VNM" target="THA">
      <data key="d0">11433030</data>
    </edge>
    <edge source="VNM" target="TGO">
      <data key="d0">12787</data>
    </edge>
    <edge source="VNM" target="ARE">
      <data key="d0">12422711</data>
    </edge>
    <edge source="VNM" target="TUN">
      <data key="d0">210702</data>
    </edge>
    <edge source="VNM" target="TUR">
      <data key="d0">177531</data>
    </edge>
    <edge source="VNM" target="UKR">
      <data key="d0">41950</data>
    </edge>
    <edge source="VNM" target="EGY">
      <data key="d0">838493</data>
    </edge>
    <edge source="VNM" target="GBR">
      <data key="d0">11793</data>
    </edge>
    <edge source="VNM" target="USA">
      <data key="d0">57351095</data>
    </edge>
    <edge source="ZAF" target="AUS">
      <data key="d0">5615842</data>
    </edge>
    <edge source="ZAF" target="BEL">
      <data key="d0">43277</data>
    </edge>
    <edge source="ZAF" target="BWA">
      <data key="d0">67337127</data>
    </edge>
    <edge source="ZAF" target="CMR">
      <data key="d0">516975</data>
    </edge>
    <edge source="ZAF" target="CAN">
      <data key="d0">1164252</data>
    </edge>
    <edge source="ZAF" target="CHL">
      <data key="d0">69054</data>
    </edge>
    <edge source="ZAF" target="CZE">
      <data key="d0">13641</data>
    </edge>
    <edge source="ZAF" target="BEN">
      <data key="d0">276521</data>
    </edge>
    <edge source="ZAF" target="DNK">
      <data key="d0">19517</data>
    </edge>
    <edge source="ZAF" target="ETH">
      <data key="d0">23641</data>
    </edge>
    <edge source="ZAF" target="FRA">
      <data key="d0">253661</data>
    </edge>
    <edge source="ZAF" target="GMB">
      <data key="d0">30565</data>
    </edge>
    <edge source="ZAF" target="DEU">
      <data key="d0">478177</data>
    </edge>
    <edge source="ZAF" target="GHA">
      <data key="d0">1323446</data>
    </edge>
    <edge source="ZAF" target="HKG">
      <data key="d0">137441</data>
    </edge>
    <edge source="ZAF" target="IDN">
      <data key="d0">17333111</data>
    </edge>
    <edge source="ZAF" target="IRL">
      <data key="d0">18376</data>
    </edge>
    <edge source="ZAF" target="ISR">
      <data key="d0">862524</data>
    </edge>
    <edge source="ZAF" target="CIV">
      <data key="d0">193187</data>
    </edge>
    <edge source="ZAF" target="JPN">
      <data key="d0">15796804</data>
    </edge>
    <edge source="ZAF" target="JOR">
      <data key="d0">19693</data>
    </edge>
    <edge source="ZAF" target="KOR">
      <data key="d0">23289</data>
    </edge>
    <edge source="ZAF" target="MDG">
      <data key="d0">15547743</data>
    </edge>
    <edge source="ZAF" target="MWI">
      <data key="d0">1698368</data>
    </edge>
    <edge source="ZAF" target="MUS">
      <data key="d0">1634139</data>
    </edge>
    <edge source="ZAF" target="MOZ">
      <data key="d0">41913428</data>
    </edge>
    <edge source="ZAF" target="OMN">
      <data key="d0">16211</data>
    </edge>
    <edge source="ZAF" target="NAM">
      <data key="d0">85715213</data>
    </edge>
    <edge source="ZAF" target="NLD">
      <data key="d0">151186</data>
    </edge>
    <edge source="ZAF" target="NZL">
      <data key="d0">1136522</data>
    </edge>
    <edge source="ZAF" target="SAU">
      <data key="d0">497384</data>
    </edge>
    <edge source="ZAF" target="SEN">
      <data key="d0">288289</data>
    </edge>
    <edge source="ZAF" target="SGP">
      <data key="d0">11971</data>
    </edge>
    <edge source="ZAF" target="ZWE">
      <data key="d0">51554828</data>
    </edge>
    <edge source="ZAF" target="SWE">
      <data key="d0">35723</data>
    </edge>
    <edge source="ZAF" target="CHE">
      <data key="d0">101057</data>
    </edge>
    <edge source="ZAF" target="ARE">
      <data key="d0">479540</data>
    </edge>
    <edge source="ZAF" target="TUR">
      <data key="d0">16428</data>
    </edge>
    <edge source="ZAF" target="UGA">
      <data key="d0">7515624</data>
    </edge>
    <edge source="ZAF" target="GBR">
      <data key="d0">1387052</data>
    </edge>
    <edge source="ZAF" target="TZA">
      <data key="d0">183618</data>
    </edge>
    <edge source="ZAF" target="USA">
      <data key="d0">14355083</data>
    </edge>
    <edge source="ZAF" target="URY">
      <data key="d0">31047</data>
    </edge>
    <edge source="SWE" target="AUS">
      <data key="d0">331224</data>
    </edge>
    <edge source="SWE" target="AUT">
      <data key="d0">133729</data>
    </edge>
    <edge source="SWE" target="BEL">
      <data key="d0">1003709</data>
    </edge>
    <edge source="SWE" target="BRA">
      <data key="d0">69964</data>
    </edge>
    <edge source="SWE" target="BGR">
      <data key="d0">18893</data>
    </edge>
    <edge source="SWE" target="CAN">
      <data key="d0">130187</data>
    </edge>
    <edge source="SWE" target="CHN">
      <data key="d0">729608</data>
    </edge>
    <edge source="SWE" target="CZE">
      <data key="d0">163988</data>
    </edge>
    <edge source="SWE" target="DNK">
      <data key="d0">37335472</data>
    </edge>
    <edge source="SWE" target="EST">
      <data key="d0">1489770</data>
    </edge>
    <edge source="SWE" target="FIN">
      <data key="d0">18516515</data>
    </edge>
    <edge source="SWE" target="FRA">
      <data key="d0">406797</data>
    </edge>
    <edge source="SWE" target="DEU">
      <data key="d0">14946706</data>
    </edge>
    <edge source="SWE" target="GRC">
      <data key="d0">419787</data>
    </edge>
    <edge source="SWE" target="HKG">
      <data key="d0">68636</data>
    </edge>
    <edge source="SWE" target="HUN">
      <data key="d0">245466</data>
    </edge>
    <edge source="SWE" target="IRL">
      <data key="d0">100076</data>
    </edge>
    <edge source="SWE" target="ISR">
      <data key="d0">26126</data>
    </edge>
    <edge source="SWE" target="ITA">
      <data key="d0">893892</data>
    </edge>
    <edge source="SWE" target="JPN">
      <data key="d0">82216</data>
    </edge>
    <edge source="SWE" target="KAZ">
      <data key="d0">16384</data>
    </edge>
    <edge source="SWE" target="JOR">
      <data key="d0">639717</data>
    </edge>
    <edge source="SWE" target="KOR">
      <data key="d0">11956</data>
    </edge>
    <edge source="SWE" target="LBN">
      <data key="d0">1884316</data>
    </edge>
    <edge source="SWE" target="LVA">
      <data key="d0">706877</data>
    </edge>
    <edge source="SWE" target="LTU">
      <data key="d0">2558573</data>
    </edge>
    <edge source="SWE" target="NLD">
      <data key="d0">4280377</data>
    </edge>
    <edge source="SWE" target="NZL">
      <data key="d0">397794</data>
    </edge>
    <edge source="SWE" target="NOR">
      <data key="d0">51230940</data>
    </edge>
    <edge source="SWE" target="PER">
      <data key="d0">23026</data>
    </edge>
    <edge source="SWE" target="POL">
      <data key="d0">2044910</data>
    </edge>
    <edge source="SWE" target="PRT">
      <data key="d0">31292</data>
    </edge>
    <edge source="SWE" target="ROU">
      <data key="d0">31145</data>
    </edge>
    <edge source="SWE" target="RUS">
      <data key="d0">1507483</data>
    </edge>
    <edge source="SWE" target="SAU">
      <data key="d0">66422</data>
    </edge>
    <edge source="SWE" target="SRB">
      <data key="d0">16679</data>
    </edge>
    <edge source="SWE" target="SGP">
      <data key="d0">75721</data>
    </edge>
    <edge source="SWE" target="SVK">
      <data key="d0">1224820</data>
    </edge>
    <edge source="SWE" target="ESP">
      <data key="d0">1940849</data>
    </edge>
    <edge source="SWE" target="CHE">
      <data key="d0">264507</data>
    </edge>
    <edge source="SWE" target="THA">
      <data key="d0">60813</data>
    </edge>
    <edge source="SWE" target="ARE">
      <data key="d0">2673704</data>
    </edge>
    <edge source="SWE" target="TUR">
      <data key="d0">96681</data>
    </edge>
    <edge source="SWE" target="UKR">
      <data key="d0">161774</data>
    </edge>
    <edge source="SWE" target="EGY">
      <data key="d0">10800354</data>
    </edge>
    <edge source="SWE" target="GBR">
      <data key="d0">1847120</data>
    </edge>
    <edge source="SWE" target="USA">
      <data key="d0">699940</data>
    </edge>
    <edge source="CHE" target="DZA">
      <data key="d0">188502</data>
    </edge>
    <edge source="CHE" target="AZE">
      <data key="d0">29671</data>
    </edge>
    <edge source="CHE" target="ARG">
      <data key="d0">88943</data>
    </edge>
    <edge source="CHE" target="AUS">
      <data key="d0">1387137</data>
    </edge>
    <edge source="CHE" target="AUT">
      <data key="d0">3657180</data>
    </edge>
    <edge source="CHE" target="BEL">
      <data key="d0">5050221</data>
    </edge>
    <edge source="CHE" target="BOL">
      <data key="d0">16274</data>
    </edge>
    <edge source="CHE" target="BRA">
      <data key="d0">887657</data>
    </edge>
    <edge source="CHE" target="BGR">
      <data key="d0">49239</data>
    </edge>
    <edge source="CHE" target="CAN">
      <data key="d0">5469236</data>
    </edge>
    <edge source="CHE" target="LKA">
      <data key="d0">200556</data>
    </edge>
    <edge source="CHE" target="CHL">
      <data key="d0">159507</data>
    </edge>
    <edge source="CHE" target="CHN">
      <data key="d0">3378527</data>
    </edge>
    <edge source="CHE" target="COL">
      <data key="d0">56562</data>
    </edge>
    <edge source="CHE" target="CRI">
      <data key="d0">77455</data>
    </edge>
    <edge source="CHE" target="HRV">
      <data key="d0">58617</data>
    </edge>
    <edge source="CHE" target="CZE">
      <data key="d0">533846</data>
    </edge>
    <edge source="CHE" target="DNK">
      <data key="d0">652871</data>
    </edge>
    <edge source="CHE" target="EST">
      <data key="d0">514700</data>
    </edge>
    <edge source="CHE" target="FIN">
      <data key="d0">1990507</data>
    </edge>
    <edge source="CHE" target="FRA">
      <data key="d0">8819563</data>
    </edge>
    <edge source="CHE" target="DEU">
      <data key="d0">41397634</data>
    </edge>
    <edge source="CHE" target="GRC">
      <data key="d0">417347</data>
    </edge>
    <edge source="CHE" target="GTM">
      <data key="d0">11220</data>
    </edge>
    <edge source="CHE" target="HKG">
      <data key="d0">1360460</data>
    </edge>
    <edge source="CHE" target="HUN">
      <data key="d0">154091</data>
    </edge>
    <edge source="CHE" target="IDN">
      <data key="d0">733192</data>
    </edge>
    <edge source="CHE" target="IRL">
      <data key="d0">39548</data>
    </edge>
    <edge source="CHE" target="ISR">
      <data key="d0">1105054</data>
    </edge>
    <edge source="CHE" target="ITA">
      <data key="d0">9151685</data>
    </edge>
    <edge source="CHE" target="JPN">
      <data key="d0">2639858</data>
    </edge>
    <edge source="CHE" target="KAZ">
      <data key="d0">15349</data>
    </edge>
    <edge source="CHE" target="JOR">
      <data key="d0">49478</data>
    </edge>
    <edge source="CHE" target="KOR">
      <data key="d0">1557922</data>
    </edge>
    <edge source="CHE" target="LBN">
      <data key="d0">266846</data>
    </edge>
    <edge source="CHE" target="LVA">
      <data key="d0">18969</data>
    </edge>
    <edge source="CHE" target="LTU">
      <data key="d0">95587</data>
    </edge>
    <edge source="CHE" target="MYS">
      <data key="d0">984577</data>
    </edge>
    <edge source="CHE" target="MUS">
      <data key="d0">32953</data>
    </edge>
    <edge source="CHE" target="MEX">
      <data key="d0">68960</data>
    </edge>
    <edge source="CHE" target="MAR">
      <data key="d0">142237</data>
    </edge>
    <edge source="CHE" target="OMN">
      <data key="d0">192783</data>
    </edge>
    <edge source="CHE" target="NLD">
      <data key="d0">3876622</data>
    </edge>
    <edge source="CHE" target="NZL">
      <data key="d0">156582</data>
    </edge>
    <edge source="CHE" target="NOR">
      <data key="d0">523116</data>
    </edge>
    <edge source="CHE" target="PAK">
      <data key="d0">15443</data>
    </edge>
    <edge source="CHE" target="PAN">
      <data key="d0">150148</data>
    </edge>
    <edge source="CHE" target="PRY">
      <data key="d0">70998</data>
    </edge>
    <edge source="CHE" target="PHL">
      <data key="d0">2354615</data>
    </edge>
    <edge source="CHE" target="POL">
      <data key="d0">1628193</data>
    </edge>
    <edge source="CHE" target="PRT">
      <data key="d0">484430</data>
    </edge>
    <edge source="CHE" target="ROU">
      <data key="d0">119578</data>
    </edge>
    <edge source="CHE" target="RUS">
      <data key="d0">756243</data>
    </edge>
    <edge source="CHE" target="SAU">
      <data key="d0">2319168</data>
    </edge>
    <edge source="CHE" target="SRB">
      <data key="d0">102760</data>
    </edge>
    <edge source="CHE" target="IND">
      <data key="d0">327781</data>
    </edge>
    <edge source="CHE" target="SGP">
      <data key="d0">1468601</data>
    </edge>
    <edge source="CHE" target="SVK">
      <data key="d0">613028</data>
    </edge>
    <edge source="CHE" target="VNM">
      <data key="d0">95584</data>
    </edge>
    <edge source="CHE" target="SVN">
      <data key="d0">326264</data>
    </edge>
    <edge source="CHE" target="ZAF">
      <data key="d0">671701</data>
    </edge>
    <edge source="CHE" target="ESP">
      <data key="d0">3346603</data>
    </edge>
    <edge source="CHE" target="SWE">
      <data key="d0">2649621</data>
    </edge>
    <edge source="CHE" target="THA">
      <data key="d0">1067122</data>
    </edge>
    <edge source="CHE" target="ARE">
      <data key="d0">3199808</data>
    </edge>
    <edge source="CHE" target="TUN">
      <data key="d0">57450</data>
    </edge>
    <edge source="CHE" target="TUR">
      <data key="d0">304708</data>
    </edge>
    <edge source="CHE" target="UKR">
      <data key="d0">29142</data>
    </edge>
    <edge source="CHE" target="MKD">
      <data key="d0">20430</data>
    </edge>
    <edge source="CHE" target="EGY">
      <data key="d0">652903</data>
    </edge>
    <edge source="CHE" target="GBR">
      <data key="d0">7929763</data>
    </edge>
    <edge source="CHE" target="USA">
      <data key="d0">24587956</data>
    </edge>
    <edge source="CHE" target="URY">
      <data key="d0">440248</data>
    </edge>
    <edge source="THA" target="ALB">
      <data key="d0">1032611</data>
    </edge>
    <edge source="THA" target="DZA">
      <data key="d0">65240</data>
    </edge>
    <edge source="THA" target="AZE">
      <data key="d0">422875</data>
    </edge>
    <edge source="THA" target="ARG">
      <data key="d0">885751</data>
    </edge>
    <edge source="THA" target="AUS">
      <data key="d0">50957264</data>
    </edge>
    <edge source="THA" target="AUT">
      <data key="d0">69079</data>
    </edge>
    <edge source="THA" target="ARM">
      <data key="d0">59090</data>
    </edge>
    <edge source="THA" target="BEL">
      <data key="d0">4354357</data>
    </edge>
    <edge source="THA" target="BRA">
      <data key="d0">577421</data>
    </edge>
    <edge source="THA" target="BGR">
      <data key="d0">141753</data>
    </edge>
    <edge source="THA" target="BLR">
      <data key="d0">223240</data>
    </edge>
    <edge source="THA" target="KHM">
      <data key="d0">336408417</data>
    </edge>
    <edge source="THA" target="CAN">
      <data key="d0">6403437</data>
    </edge>
    <edge source="THA" target="LKA">
      <data key="d0">33521178</data>
    </edge>
    <edge source="THA" target="CHL">
      <data key="d0">829167</data>
    </edge>
    <edge source="THA" target="CHN">
      <data key="d0">543445487</data>
    </edge>
    <edge source="THA" target="CRI">
      <data key="d0">16145</data>
    </edge>
    <edge source="THA" target="HRV">
      <data key="d0">1376555</data>
    </edge>
    <edge source="THA" target="CZE">
      <data key="d0">121842</data>
    </edge>
    <edge source="THA" target="BEN">
      <data key="d0">4016042</data>
    </edge>
    <edge source="THA" target="DNK">
      <data key="d0">1763185</data>
    </edge>
    <edge source="THA" target="ECU">
      <data key="d0">108947</data>
    </edge>
    <edge source="THA" target="EST">
      <data key="d0">44230</data>
    </edge>
    <edge source="THA" target="FIN">
      <data key="d0">48271</data>
    </edge>
    <edge source="THA" target="FRA">
      <data key="d0">11834527</data>
    </edge>
    <edge source="THA" target="GEO">
      <data key="d0">87759</data>
    </edge>
    <edge source="THA" target="DEU">
      <data key="d0">23117375</data>
    </edge>
    <edge source="THA" target="GHA">
      <data key="d0">75065958</data>
    </edge>
    <edge source="THA" target="GRC">
      <data key="d0">5619581</data>
    </edge>
    <edge source="THA" target="HKG">
      <data key="d0">30337604</data>
    </edge>
    <edge source="THA" target="IDN">
      <data key="d0">865236852</data>
    </edge>
    <edge source="THA" target="IRL">
      <data key="d0">15993</data>
    </edge>
    <edge source="THA" target="ISR">
      <data key="d0">6922356</data>
    </edge>
    <edge source="THA" target="ITA">
      <data key="d0">4852784</data>
    </edge>
    <edge source="THA" target="CIV">
      <data key="d0">248580</data>
    </edge>
    <edge source="THA" target="JPN">
      <data key="d0">521695536</data>
    </edge>
    <edge source="THA" target="JOR">
      <data key="d0">29719581</data>
    </edge>
    <edge source="THA" target="KOR">
      <data key="d0">295692087</data>
    </edge>
    <edge source="THA" target="LBN">
      <data key="d0">16113159</data>
    </edge>
    <edge source="THA" target="LVA">
      <data key="d0">265171</data>
    </edge>
    <edge source="THA" target="LTU">
      <data key="d0">1001236</data>
    </edge>
    <edge source="THA" target="MDG">
      <data key="d0">22743074</data>
    </edge>
    <edge source="THA" target="MYS">
      <data key="d0">267429442</data>
    </edge>
    <edge source="THA" target="MUS">
      <data key="d0">9553967</data>
    </edge>
    <edge source="THA" target="MEX">
      <data key="d0">4264573</data>
    </edge>
    <edge source="THA" target="MAR">
      <data key="d0">356958</data>
    </edge>
    <edge source="THA" target="MOZ">
      <data key="d0">4755729</data>
    </edge>
    <edge source="THA" target="OMN">
      <data key="d0">352194</data>
    </edge>
    <edge source="THA" target="NLD">
      <data key="d0">10564622</data>
    </edge>
    <edge source="THA" target="NZL">
      <data key="d0">26674321</data>
    </edge>
    <edge source="THA" target="NOR">
      <data key="d0">2061487</data>
    </edge>
    <edge source="THA" target="PAK">
      <data key="d0">1815867</data>
    </edge>
    <edge source="THA" target="PER">
      <data key="d0">25420</data>
    </edge>
    <edge source="THA" target="PHL">
      <data key="d0">62127862</data>
    </edge>
    <edge source="THA" target="POL">
      <data key="d0">2198497</data>
    </edge>
    <edge source="THA" target="PRT">
      <data key="d0">53456</data>
    </edge>
    <edge source="THA" target="ROU">
      <data key="d0">130351</data>
    </edge>
    <edge source="THA" target="RUS">
      <data key="d0">42339496</data>
    </edge>
    <edge source="THA" target="SAU">
      <data key="d0">9370729</data>
    </edge>
    <edge source="THA" target="SEN">
      <data key="d0">374862</data>
    </edge>
    <edge source="THA" target="SRB">
      <data key="d0">45112</data>
    </edge>
    <edge source="THA" target="IND">
      <data key="d0">9301327</data>
    </edge>
    <edge source="THA" target="SGP">
      <data key="d0">94205800</data>
    </edge>
    <edge source="THA" target="SVK">
      <data key="d0">19382</data>
    </edge>
    <edge source="THA" target="VNM">
      <data key="d0">196769157</data>
    </edge>
    <edge source="THA" target="SVN">
      <data key="d0">114868</data>
    </edge>
    <edge source="THA" target="ZAF">
      <data key="d0">12781272</data>
    </edge>
    <edge source="THA" target="ZWE">
      <data key="d0">125837</data>
    </edge>
    <edge source="THA" target="ESP">
      <data key="d0">2641192</data>
    </edge>
    <edge source="THA" target="SWE">
      <data key="d0">1430414</data>
    </edge>
    <edge source="THA" target="CHE">
      <data key="d0">1262573</data>
    </edge>
    <edge source="THA" target="TGO">
      <data key="d0">404587</data>
    </edge>
    <edge source="THA" target="ARE">
      <data key="d0">10581529</data>
    </edge>
    <edge source="THA" target="TUN">
      <data key="d0">33452</data>
    </edge>
    <edge source="THA" target="TUR">
      <data key="d0">938544</data>
    </edge>
    <edge source="THA" target="UGA">
      <data key="d0">255823</data>
    </edge>
    <edge source="THA" target="UKR">
      <data key="d0">1820722</data>
    </edge>
    <edge source="THA" target="EGY">
      <data key="d0">216662</data>
    </edge>
    <edge source="THA" target="GBR">
      <data key="d0">19088276</data>
    </edge>
    <edge source="THA" target="TZA">
      <data key="d0">16391519</data>
    </edge>
    <edge source="THA" target="USA">
      <data key="d0">106700540</data>
    </edge>
    <edge source="THA" target="URY">
      <data key="d0">80518</data>
    </edge>
    <edge source="TGO" target="CMR">
      <data key="d0">467723</data>
    </edge>
    <edge source="TGO" target="CHN">
      <data key="d0">11725</data>
    </edge>
    <edge source="TGO" target="BEN">
      <data key="d0">1377955</data>
    </edge>
    <edge source="TGO" target="GHA">
      <data key="d0">397863</data>
    </edge>
    <edge source="TGO" target="CIV">
      <data key="d0">236379</data>
    </edge>
    <edge source="TGO" target="NER">
      <data key="d0">1980530</data>
    </edge>
    <edge source="TGO" target="SEN">
      <data key="d0">483851</data>
    </edge>
    <edge source="TGO" target="BFA">
      <data key="d0">675921</data>
    </edge>
    <edge source="UKR" target="AZE">
      <data key="d0">16609904</data>
    </edge>
    <edge source="UKR" target="AUT">
      <data key="d0">597087</data>
    </edge>
    <edge source="UKR" target="ARM">
      <data key="d0">3188171</data>
    </edge>
    <edge source="UKR" target="BGR">
      <data key="d0">315869</data>
    </edge>
    <edge source="UKR" target="BLR">
      <data key="d0">12707744</data>
    </edge>
    <edge source="UKR" target="CAN">
      <data key="d0">4698337</data>
    </edge>
    <edge source="UKR" target="CHN">
      <data key="d0">1413598</data>
    </edge>
    <edge source="UKR" target="HRV">
      <data key="d0">590749</data>
    </edge>
    <edge source="UKR" target="CZE">
      <data key="d0">255932</data>
    </edge>
    <edge source="UKR" target="EST">
      <data key="d0">635800</data>
    </edge>
    <edge source="UKR" target="GEO">
      <data key="d0">10653026</data>
    </edge>
    <edge source="UKR" target="DEU">
      <data key="d0">15529142</data>
    </edge>
    <edge source="UKR" target="GHA">
      <data key="d0">167065</data>
    </edge>
    <edge source="UKR" target="GRC">
      <data key="d0">126157</data>
    </edge>
    <edge source="UKR" target="HUN">
      <data key="d0">11689180</data>
    </edge>
    <edge source="UKR" target="ISR">
      <data key="d0">1010760</data>
    </edge>
    <edge source="UKR" target="ITA">
      <data key="d0">844823</data>
    </edge>
    <edge source="UKR" target="KAZ">
      <data key="d0">94425380</data>
    </edge>
    <edge source="UKR" target="JOR">
      <data key="d0">455815</data>
    </edge>
    <edge source="UKR" target="KGZ">
      <data key="d0">15636076</data>
    </edge>
    <edge source="UKR" target="LBN">
      <data key="d0">2871787</data>
    </edge>
    <edge source="UKR" target="LVA">
      <data key="d0">9195842</data>
    </edge>
    <edge source="UKR" target="LTU">
      <data key="d0">2480618</data>
    </edge>
    <edge source="UKR" target="MDA">
      <data key="d0">11749201</data>
    </edge>
    <edge source="UKR" target="NLD">
      <data key="d0">1937127</data>
    </edge>
    <edge source="UKR" target="NZL">
      <data key="d0">17007</data>
    </edge>
    <edge source="UKR" target="PAN">
      <data key="d0">12568</data>
    </edge>
    <edge source="UKR" target="PHL">
      <data key="d0">24654</data>
    </edge>
    <edge source="UKR" target="POL">
      <data key="d0">10930537</data>
    </edge>
    <edge source="UKR" target="PRT">
      <data key="d0">1501244</data>
    </edge>
    <edge source="UKR" target="ROU">
      <data key="d0">251786</data>
    </edge>
    <edge source="UKR" target="RUS">
      <data key="d0">85019133</data>
    </edge>
    <edge source="UKR" target="SVK">
      <data key="d0">1654483</data>
    </edge>
    <edge source="UKR" target="VNM">
      <data key="d0">2355381</data>
    </edge>
    <edge source="UKR" target="ESP">
      <data key="d0">7543593</data>
    </edge>
    <edge source="UKR" target="ARE">
      <data key="d0">37178</data>
    </edge>
    <edge source="UKR" target="TUR">
      <data key="d0">4543212</data>
    </edge>
    <edge source="UKR" target="GBR">
      <data key="d0">102779</data>
    </edge>
    <edge source="UKR" target="USA">
      <data key="d0">7718630</data>
    </edge>
    <edge source="EGY" target="ALB">
      <data key="d0">363579</data>
    </edge>
    <edge source="EGY" target="DZA">
      <data key="d0">2415541</data>
    </edge>
    <edge source="EGY" target="AUS">
      <data key="d0">23455</data>
    </edge>
    <edge source="EGY" target="BEL">
      <data key="d0">129885</data>
    </edge>
    <edge source="EGY" target="BRA">
      <data key="d0">121749</data>
    </edge>
    <edge source="EGY" target="BDI">
      <data key="d0">47494</data>
    </edge>
    <edge source="EGY" target="BLR">
      <data key="d0">68952</data>
    </edge>
    <edge source="EGY" target="CMR">
      <data key="d0">1460187</data>
    </edge>
    <edge source="EGY" target="CAN">
      <data key="d0">104409</data>
    </edge>
    <edge source="EGY" target="CHN">
      <data key="d0">15509</data>
    </edge>
    <edge source="EGY" target="COL">
      <data key="d0">32094</data>
    </edge>
    <edge source="EGY" target="CRI">
      <data key="d0">23116</data>
    </edge>
    <edge source="EGY" target="ETH">
      <data key="d0">88180</data>
    </edge>
    <edge source="EGY" target="FRA">
      <data key="d0">13983</data>
    </edge>
    <edge source="EGY" target="GMB">
      <data key="d0">1453998</data>
    </edge>
    <edge source="EGY" target="PSE">
      <data key="d0">878393</data>
    </edge>
    <edge source="EGY" target="DEU">
      <data key="d0">47870</data>
    </edge>
    <edge source="EGY" target="GHA">
      <data key="d0">553665</data>
    </edge>
    <edge source="EGY" target="GRC">
      <data key="d0">684657</data>
    </edge>
    <edge source="EGY" target="HKG">
      <data key="d0">31496</data>
    </edge>
    <edge source="EGY" target="IDN">
      <data key="d0">5033737</data>
    </edge>
    <edge source="EGY" target="ISR">
      <data key="d0">423768</data>
    </edge>
    <edge source="EGY" target="ITA">
      <data key="d0">4989693</data>
    </edge>
    <edge source="EGY" target="CIV">
      <data key="d0">323036</data>
    </edge>
    <edge source="EGY" target="JOR">
      <data key="d0">2542328</data>
    </edge>
    <edge source="EGY" target="LBN">
      <data key="d0">3820470</data>
    </edge>
    <edge source="EGY" target="MYS">
      <data key="d0">41747</data>
    </edge>
    <edge source="EGY" target="MRT">
      <data key="d0">147395</data>
    </edge>
    <edge source="EGY" target="MAR">
      <data key="d0">5158159</data>
    </edge>
    <edge source="EGY" target="MOZ">
      <data key="d0">52284</data>
    </edge>
    <edge source="EGY" target="OMN">
      <data key="d0">85241</data>
    </edge>
    <edge source="EGY" target="NLD">
      <data key="d0">20091836</data>
    </edge>
    <edge source="EGY" target="NER">
      <data key="d0">216219</data>
    </edge>
    <edge source="EGY" target="PAK">
      <data key="d0">534529</data>
    </edge>
    <edge source="EGY" target="PHL">
      <data key="d0">49455</data>
    </edge>
    <edge source="EGY" target="RUS">
      <data key="d0">134739</data>
    </edge>
    <edge source="EGY" target="SAU">
      <data key="d0">6711292</data>
    </edge>
    <edge source="EGY" target="IND">
      <data key="d0">36791</data>
    </edge>
    <edge source="EGY" target="ZAF">
      <data key="d0">1208235</data>
    </edge>
    <edge source="EGY" target="ZWE">
      <data key="d0">193548</data>
    </edge>
    <edge source="EGY" target="ESP">
      <data key="d0">2908748</data>
    </edge>
    <edge source="EGY" target="TGO">
      <data key="d0">61870</data>
    </edge>
    <edge source="EGY" target="ARE">
      <data key="d0">893706</data>
    </edge>
    <edge source="EGY" target="TUN">
      <data key="d0">9102793</data>
    </edge>
    <edge source="EGY" target="TUR">
      <data key="d0">1468245</data>
    </edge>
    <edge source="EGY" target="UGA">
      <data key="d0">3443050</data>
    </edge>
    <edge source="EGY" target="GBR">
      <data key="d0">2203100</data>
    </edge>
    <edge source="EGY" target="TZA">
      <data key="d0">5321259</data>
    </edge>
    <edge source="EGY" target="USA">
      <data key="d0">217220</data>
    </edge>
    <edge source="EGY" target="BFA">
      <data key="d0">677426</data>
    </edge>
    <edge source="TZA" target="DEU">
      <data key="d0">203387</data>
    </edge>
    <edge source="TZA" target="MWI">
      <data key="d0">15045</data>
    </edge>
    <edge source="TZA" target="OMN">
      <data key="d0">63957</data>
    </edge>
    <edge source="TZA" target="NLD">
      <data key="d0">235745</data>
    </edge>
    <edge source="TZA" target="ZAF">
      <data key="d0">23978</data>
    </edge>
    <edge source="TZA" target="ZWE">
      <data key="d0">27116</data>
    </edge>
    <edge source="TZA" target="THA">
      <data key="d0">117328</data>
    </edge>
    <edge source="TZA" target="ARE">
      <data key="d0">10373</data>
    </edge>
    <edge source="TZA" target="UGA">
      <data key="d0">507007</data>
    </edge>
    <edge source="TZA" target="GBR">
      <data key="d0">26708</data>
    </edge>
    <edge source="TZA" target="USA">
      <data key="d0">131355</data>
    </edge>
    <edge source="USA" target="DZA">
      <data key="d0">669095</data>
    </edge>
    <edge source="USA" target="AZE">
      <data key="d0">262656</data>
    </edge>
    <edge source="USA" target="ARG">
      <data key="d0">4650870</data>
    </edge>
    <edge source="USA" target="AUS">
      <data key="d0">42523440</data>
    </edge>
    <edge source="USA" target="AUT">
      <data key="d0">457495</data>
    </edge>
    <edge source="USA" target="BEL">
      <data key="d0">1588208</data>
    </edge>
    <edge source="USA" target="BOL">
      <data key="d0">282091</data>
    </edge>
    <edge source="USA" target="BRA">
      <data key="d0">54042795</data>
    </edge>
    <edge source="USA" target="BGR">
      <data key="d0">14425</data>
    </edge>
    <edge source="USA" target="BLR">
      <data key="d0">85715</data>
    </edge>
    <edge source="USA" target="KHM">
      <data key="d0">70721</data>
    </edge>
    <edge source="USA" target="CMR">
      <data key="d0">182088</data>
    </edge>
    <edge source="USA" target="CAN">
      <data key="d0">509125987</data>
    </edge>
    <edge source="USA" target="LKA">
      <data key="d0">767707</data>
    </edge>
    <edge source="USA" target="CHL">
      <data key="d0">12721607</data>
    </edge>
    <edge source="USA" target="CHN">
      <data key="d0">131768317</data>
    </edge>
    <edge source="USA" target="COL">
      <data key="d0">16962160</data>
    </edge>
    <edge source="USA" target="CRI">
      <data key="d0">8685662</data>
    </edge>
    <edge source="USA" target="HRV">
      <data key="d0">1667517</data>
    </edge>
    <edge source="USA" target="CZE">
      <data key="d0">94347</data>
    </edge>
    <edge source="USA" target="DNK">
      <data key="d0">1279573</data>
    </edge>
    <edge source="USA" target="ECU">
      <data key="d0">3264557</data>
    </edge>
    <edge source="USA" target="SLV">
      <data key="d0">3263763</data>
    </edge>
    <edge source="USA" target="ETH">
      <data key="d0">571623</data>
    </edge>
    <edge source="USA" target="EST">
      <data key="d0">21273</data>
    </edge>
    <edge source="USA" target="FIN">
      <data key="d0">2164273</data>
    </edge>
    <edge source="USA" target="FRA">
      <data key="d0">1320897</data>
    </edge>
    <edge source="USA" target="GEO">
      <data key="d0">136733</data>
    </edge>
    <edge source="USA" target="DEU">
      <data key="d0">9054097</data>
    </edge>
    <edge source="USA" target="GHA">
      <data key="d0">356501</data>
    </edge>
    <edge source="USA" target="GRC">
      <data key="d0">83637</data>
    </edge>
    <edge source="USA" target="GTM">
      <data key="d0">9559483</data>
    </edge>
    <edge source="USA" target="HND">
      <data key="d0">9077866</data>
    </edge>
    <edge source="USA" target="HKG">
      <data key="d0">9280850</data>
    </edge>
    <edge source="USA" target="HUN">
      <data key="d0">39377</data>
    </edge>
    <edge source="USA" target="IDN">
      <data key="d0">47862190</data>
    </edge>
    <edge source="USA" target="IRL">
      <data key="d0">1648143</data>
    </edge>
    <edge source="USA" target="ISR">
      <data key="d0">6355513</data>
    </edge>
    <edge source="USA" target="ITA">
      <data key="d0">913794</data>
    </edge>
    <edge source="USA" target="CIV">
      <data key="d0">112878</data>
    </edge>
    <edge source="USA" target="JAM">
      <data key="d0">8650889</data>
    </edge>
    <edge source="USA" target="JPN">
      <data key="d0">115719797</data>
    </edge>
    <edge source="USA" target="KAZ">
      <data key="d0">79094</data>
    </edge>
    <edge source="USA" target="JOR">
      <data key="d0">1851240</data>
    </edge>
    <edge source="USA" target="KOR">
      <data key="d0">45493601</data>
    </edge>
    <edge source="USA" target="LBN">
      <data key="d0">1503168</data>
    </edge>
    <edge source="USA" target="LVA">
      <data key="d0">310165</data>
    </edge>
    <edge source="USA" target="MWI">
      <data key="d0">13708</data>
    </edge>
    <edge source="USA" target="MYS">
      <data key="d0">26596565</data>
    </edge>
    <edge source="USA" target="MUS">
      <data key="d0">37871</data>
    </edge>
    <edge source="USA" target="MEX">
      <data key="d0">1025000412</data>
    </edge>
    <edge source="USA" target="MAR">
      <data key="d0">160120</data>
    </edge>
    <edge source="USA" target="OMN">
      <data key="d0">185807</data>
    </edge>
    <edge source="USA" target="NLD">
      <data key="d0">29153960</data>
    </edge>
    <edge source="USA" target="NZL">
      <data key="d0">91987085</data>
    </edge>
    <edge source="USA" target="NIC">
      <data key="d0">1032873</data>
    </edge>
    <edge source="USA" target="NOR">
      <data key="d0">815922</data>
    </edge>
    <edge source="USA" target="PAK">
      <data key="d0">4168031</data>
    </edge>
    <edge source="USA" target="PAN">
      <data key="d0">8168177</data>
    </edge>
    <edge source="USA" target="PRY">
      <data key="d0">125227</data>
    </edge>
    <edge source="USA" target="PER">
      <data key="d0">6453206</data>
    </edge>
    <edge source="USA" target="PHL">
      <data key="d0">53955013</data>
    </edge>
    <edge source="USA" target="POL">
      <data key="d0">202594</data>
    </edge>
    <edge source="USA" target="PRT">
      <data key="d0">130395</data>
    </edge>
    <edge source="USA" target="ROU">
      <data key="d0">24466</data>
    </edge>
    <edge source="USA" target="RUS">
      <data key="d0">9317974</data>
    </edge>
    <edge source="USA" target="SAU">
      <data key="d0">10846078</data>
    </edge>
    <edge source="USA" target="SRB">
      <data key="d0">12317</data>
    </edge>
    <edge source="USA" target="IND">
      <data key="d0">15411496</data>
    </edge>
    <edge source="USA" target="SGP">
      <data key="d0">38643123</data>
    </edge>
    <edge source="USA" target="VNM">
      <data key="d0">35234992</data>
    </edge>
    <edge source="USA" target="SVN">
      <data key="d0">19812</data>
    </edge>
    <edge source="USA" target="ZAF">
      <data key="d0">16150919</data>
    </edge>
    <edge source="USA" target="ZWE">
      <data key="d0">97520</data>
    </edge>
    <edge source="USA" target="ESP">
      <data key="d0">1383199</data>
    </edge>
    <edge source="USA" target="SWE">
      <data key="d0">987683</data>
    </edge>
    <edge source="USA" target="CHE">
      <data key="d0">772428</data>
    </edge>
    <edge source="USA" target="THA">
      <data key="d0">32098588</data>
    </edge>
    <edge source="USA" target="ARE">
      <data key="d0">13051564</data>
    </edge>
    <edge source="USA" target="TUN">
      <data key="d0">164601</data>
    </edge>
    <edge source="USA" target="TUR">
      <data key="d0">1164522</data>
    </edge>
    <edge source="USA" target="UKR">
      <data key="d0">1689725</data>
    </edge>
    <edge source="USA" target="EGY">
      <data key="d0">1625190</data>
    </edge>
    <edge source="USA" target="GBR">
      <data key="d0">23670544</data>
    </edge>
    <edge source="USA" target="TZA">
      <data key="d0">24256</data>
    </edge>
    <edge source="USA" target="URY">
      <data key="d0">4395682</data>
    </edge>
    <edge source="BFA" target="GHA">
      <data key="d0">37469</data>
    </edge>
    <edge source="BFA" target="NER">
      <data key="d0">143427</data>
    </edge>
    <edge source="BFA" target="TGO">
      <data key="d0">86013</data>
    </edge>
    <edge source="URY" target="ARG">
      <data key="d0">280103</data>
    </edge>
    <edge source="URY" target="BEL">
      <data key="d0">124754</data>
    </edge>
    <edge source="URY" target="CAN">
      <data key="d0">339836</data>
    </edge>
    <edge source="URY" target="CHL">
      <data key="d0">186746</data>
    </edge>
    <edge source="URY" target="CZE">
      <data key="d0">55226</data>
    </edge>
    <edge source="URY" target="FRA">
      <data key="d0">366039</data>
    </edge>
    <edge source="URY" target="DEU">
      <data key="d0">572098</data>
    </edge>
    <edge source="URY" target="ISR">
      <data key="d0">250098</data>
    </edge>
    <edge source="URY" target="ITA">
      <data key="d0">182533</data>
    </edge>
    <edge source="URY" target="MYS">
      <data key="d0">30186</data>
    </edge>
    <edge source="URY" target="PRY">
      <data key="d0">39355</data>
    </edge>
    <edge source="URY" target="ESP">
      <data key="d0">350079</data>
    </edge>
    <edge source="URY" target="USA">
      <data key="d0">27488872</data>
    </edge>
    <edge source="LKA" target="AUS">
      <data key="d0">242093</data>
    </edge>
    <edge source="LKA" target="AUT">
      <data key="d0">12593</data>
    </edge>
    <edge source="LKA" target="CAN">
      <data key="d0">238771</data>
    </edge>
    <edge source="LKA" target="CHL">
      <data key="d0">30813</data>
    </edge>
    <edge source="LKA" target="FRA">
      <data key="d0">29973</data>
    </edge>
    <edge source="LKA" target="DEU">
      <data key="d0">22921</data>
    </edge>
    <edge source="LKA" target="ITA">
      <data key="d0">39976</data>
    </edge>
    <edge source="LKA" target="MYS">
      <data key="d0">12424</data>
    </edge>
    <edge source="LKA" target="NZL">
      <data key="d0">13787</data>
    </edge>
    <edge source="LKA" target="NOR">
      <data key="d0">10080</data>
    </edge>
    <edge source="LKA" target="PAK">
      <data key="d0">127382</data>
    </edge>
    <edge source="LKA" target="IND">
      <data key="d0">24477</data>
    </edge>
    <edge source="LKA" target="CHE">
      <data key="d0">38819</data>
    </edge>
    <edge source="LKA" target="ARE">
      <data key="d0">68351</data>
    </edge>
    <edge source="LKA" target="GBR">
      <data key="d0">237079</data>
    </edge>
    <edge source="LKA" target="USA">
      <data key="d0">40600</data>
    </edge>
    <edge source="MYS" target="DZA">
      <data key="d0">99272</data>
    </edge>
    <edge source="MYS" target="AUS">
      <data key="d0">14616957</data>
    </edge>
    <edge source="MYS" target="BEL">
      <data key="d0">41902</data>
    </edge>
    <edge source="MYS" target="KHM">
      <data key="d0">7189711</data>
    </edge>
    <edge source="MYS" target="CAN">
      <data key="d0">735015</data>
    </edge>
    <edge source="MYS" target="LKA">
      <data key="d0">6972928</data>
    </edge>
    <edge source="MYS" target="CHN">
      <data key="d0">15876963</data>
    </edge>
    <edge source="MYS" target="BEN">
      <data key="d0">51581</data>
    </edge>
    <edge source="MYS" target="FRA">
      <data key="d0">318807</data>
    </edge>
    <edge source="MYS" target="GHA">
      <data key="d0">882857</data>
    </edge>
    <edge source="MYS" target="GTM">
      <data key="d0">32492</data>
    </edge>
    <edge source="MYS" target="HKG">
      <data key="d0">25314966</data>
    </edge>
    <edge source="MYS" target="IDN">
      <data key="d0">30355824</data>
    </edge>
    <edge source="MYS" target="JPN">
      <data key="d0">3825612</data>
    </edge>
    <edge source="MYS" target="JOR">
      <data key="d0">166844</data>
    </edge>
    <edge source="MYS" target="KOR">
      <data key="d0">13795534</data>
    </edge>
    <edge source="MYS" target="LBN">
      <data key="d0">23066</data>
    </edge>
    <edge source="MYS" target="MDG">
      <data key="d0">178223</data>
    </edge>
    <edge source="MYS" target="MUS">
      <data key="d0">3920904</data>
    </edge>
    <edge source="MYS" target="MEX">
      <data key="d0">13030</data>
    </edge>
    <edge source="MYS" target="MAR">
      <data key="d0">60208</data>
    </edge>
    <edge source="MYS" target="OMN">
      <data key="d0">104854</data>
    </edge>
    <edge source="MYS" target="NLD">
      <data key="d0">43327</data>
    </edge>
    <edge source="MYS" target="NZL">
      <data key="d0">9851544</data>
    </edge>
    <edge source="MYS" target="PAK">
      <data key="d0">4671873</data>
    </edge>
    <edge source="MYS" target="PHL">
      <data key="d0">14752642</data>
    </edge>
    <edge source="MYS" target="PRT">
      <data key="d0">131748</data>
    </edge>
    <edge source="MYS" target="SAU">
      <data key="d0">352696</data>
    </edge>
    <edge source="MYS" target="IND">
      <data key="d0">507570</data>
    </edge>
    <edge source="MYS" target="SGP">
      <data key="d0">74953275</data>
    </edge>
    <edge source="MYS" target="VNM">
      <data key="d0">12114252</data>
    </edge>
    <edge source="MYS" target="ZAF">
      <data key="d0">9203841</data>
    </edge>
    <edge source="MYS" target="ESP">
      <data key="d0">400538</data>
    </edge>
    <edge source="MYS" target="THA">
      <data key="d0">5117106</data>
    </edge>
    <edge source="MYS" target="ARE">
      <data key="d0">1150415</data>
    </edge>
    <edge source="MYS" target="TUR">
      <data key="d0">312032</data>
    </edge>
    <edge source="MYS" target="EGY">
      <data key="d0">14444</data>
    </edge>
    <edge source="MYS" target="GBR">
      <data key="d0">90585</data>
    </edge>
    <edge source="MYS" target="TZA">
      <data key="d0">886596</data>
    </edge>
    <edge source="MYS" target="USA">
      <data key="d0">5812552</data>
    </edge>
    <edge source="MUS" target="AUS">
      <data key="d0">61359</data>
    </edge>
    <edge source="MUS" target="AUT">
      <data key="d0">2338496</data>
    </edge>
    <edge source="MUS" target="BEL">
      <data key="d0">9865576</data>
    </edge>
    <edge source="MUS" target="BGR">
      <data key="d0">345597</data>
    </edge>
    <edge source="MUS" target="CAN">
      <data key="d0">314671</data>
    </edge>
    <edge source="MUS" target="CHN">
      <data key="d0">409419</data>
    </edge>
    <edge source="MUS" target="HRV">
      <data key="d0">248231</data>
    </edge>
    <edge source="MUS" target="CZE">
      <data key="d0">685956</data>
    </edge>
    <edge source="MUS" target="DNK">
      <data key="d0">101481</data>
    </edge>
    <edge source="MUS" target="FRA">
      <data key="d0">3418341</data>
    </edge>
    <edge source="MUS" target="DEU">
      <data key="d0">7645620</data>
    </edge>
    <edge source="MUS" target="GRC">
      <data key="d0">9410151</data>
    </edge>
    <edge source="MUS" target="HKG">
      <data key="d0">637140</data>
    </edge>
    <edge source="MUS" target="IRL">
      <data key="d0">22174</data>
    </edge>
    <edge source="MUS" target="ISR">
      <data key="d0">1791032</data>
    </edge>
    <edge source="MUS" target="ITA">
      <data key="d0">90595291</data>
    </edge>
    <edge source="MUS" target="JPN">
      <data key="d0">19419</data>
    </edge>
    <edge source="MUS" target="KOR">
      <data key="d0">123410</data>
    </edge>
    <edge source="MUS" target="LVA">
      <data key="d0">84826</data>
    </edge>
    <edge source="MUS" target="MDG">
      <data key="d0">1364331</data>
    </edge>
    <edge source="MUS" target="MYS">
      <data key="d0">55775</data>
    </edge>
    <edge source="MUS" target="OMN">
      <data key="d0">270651</data>
    </edge>
    <edge source="MUS" target="NLD">
      <data key="d0">6202646</data>
    </edge>
    <edge source="MUS" target="NZL">
      <data key="d0">102682</data>
    </edge>
    <edge source="MUS" target="POL">
      <data key="d0">3170977</data>
    </edge>
    <edge source="MUS" target="PRT">
      <data key="d0">675794</data>
    </edge>
    <edge source="MUS" target="ROU">
      <data key="d0">1806396</data>
    </edge>
    <edge source="MUS" target="RUS">
      <data key="d0">5049708</data>
    </edge>
    <edge source="MUS" target="SAU">
      <data key="d0">339240</data>
    </edge>
    <edge source="MUS" target="SGP">
      <data key="d0">695047</data>
    </edge>
    <edge source="MUS" target="SVK">
      <data key="d0">80768</data>
    </edge>
    <edge source="MUS" target="ZAF">
      <data key="d0">799518</data>
    </edge>
    <edge source="MUS" target="ESP">
      <data key="d0">48515184</data>
    </edge>
    <edge source="MUS" target="SWE">
      <data key="d0">376300</data>
    </edge>
    <edge source="MUS" target="CHE">
      <data key="d0">1042141</data>
    </edge>
    <edge source="MUS" target="ARE">
      <data key="d0">237721</data>
    </edge>
    <edge source="MUS" target="UKR">
      <data key="d0">24798</data>
    </edge>
    <edge source="MUS" target="MKD">
      <data key="d0">168575</data>
    </edge>
    <edge source="MUS" target="EGY">
      <data key="d0">128893</data>
    </edge>
    <edge source="MUS" target="GBR">
      <data key="d0">57794630</data>
    </edge>
    <edge source="MUS" target="USA">
      <data key="d0">9029179</data>
    </edge>
    <edge source="OMN" target="CAN">
      <data key="d0">14705</data>
    </edge>
    <edge source="OMN" target="CHN">
      <data key="d0">97961</data>
    </edge>
    <edge source="OMN" target="JOR">
      <data key="d0">1278068</data>
    </edge>
    <edge source="OMN" target="LBN">
      <data key="d0">157467</data>
    </edge>
    <edge source="OMN" target="MYS">
      <data key="d0">64453</data>
    </edge>
    <edge source="OMN" target="PAK">
      <data key="d0">410460</data>
    </edge>
    <edge source="OMN" target="SAU">
      <data key="d0">14057</data>
    </edge>
    <edge source="OMN" target="IND">
      <data key="d0">507113</data>
    </edge>
    <edge source="OMN" target="SGP">
      <data key="d0">235121</data>
    </edge>
    <edge source="OMN" target="ZAF">
      <data key="d0">16398</data>
    </edge>
    <edge source="OMN" target="ARE">
      <data key="d0">375958</data>
    </edge>
    <edge source="OMN" target="EGY">
      <data key="d0">16317</data>
    </edge>
    <edge source="OMN" target="USA">
      <data key="d0">59597</data>
    </edge>
    <edge source="PAK" target="AUS">
      <data key="d0">2543224</data>
    </edge>
    <edge source="PAK" target="BEL">
      <data key="d0">287259</data>
    </edge>
    <edge source="PAK" target="CMR">
      <data key="d0">71469</data>
    </edge>
    <edge source="PAK" target="CAN">
      <data key="d0">661847</data>
    </edge>
    <edge source="PAK" target="LKA">
      <data key="d0">3346520</data>
    </edge>
    <edge source="PAK" target="CHN">
      <data key="d0">274532</data>
    </edge>
    <edge source="PAK" target="COL">
      <data key="d0">106271</data>
    </edge>
    <edge source="PAK" target="BEN">
      <data key="d0">206177</data>
    </edge>
    <edge source="PAK" target="DNK">
      <data key="d0">10495</data>
    </edge>
    <edge source="PAK" target="FRA">
      <data key="d0">24024</data>
    </edge>
    <edge source="PAK" target="GMB">
      <data key="d0">807049</data>
    </edge>
    <edge source="PAK" target="DEU">
      <data key="d0">1362521</data>
    </edge>
    <edge source="PAK" target="GHA">
      <data key="d0">714289</data>
    </edge>
    <edge source="PAK" target="GTM">
      <data key="d0">111850</data>
    </edge>
    <edge source="PAK" target="HKG">
      <data key="d0">251621</data>
    </edge>
    <edge source="PAK" target="ITA">
      <data key="d0">281966</data>
    </edge>
    <edge source="PAK" target="CIV">
      <data key="d0">12900</data>
    </edge>
    <edge source="PAK" target="JAM">
      <data key="d0">126174</data>
    </edge>
    <edge source="PAK" target="JPN">
      <data key="d0">13123</data>
    </edge>
    <edge source="PAK" target="JOR">
      <data key="d0">118762</data>
    </edge>
    <edge source="PAK" target="KOR">
      <data key="d0">174441</data>
    </edge>
    <edge source="PAK" target="LBN">
      <data key="d0">244368</data>
    </edge>
    <edge source="PAK" target="MDG">
      <data key="d0">13792</data>
    </edge>
    <edge source="PAK" target="MYS">
      <data key="d0">10570256</data>
    </edge>
    <edge source="PAK" target="MRT">
      <data key="d0">263992</data>
    </edge>
    <edge source="PAK" target="MUS">
      <data key="d0">66073</data>
    </edge>
    <edge source="PAK" target="MEX">
      <data key="d0">40775</data>
    </edge>
    <edge source="PAK" target="MOZ">
      <data key="d0">1124693</data>
    </edge>
    <edge source="PAK" target="OMN">
      <data key="d0">2472401</data>
    </edge>
    <edge source="PAK" target="NAM">
      <data key="d0">110475</data>
    </edge>
    <edge source="PAK" target="NLD">
      <data key="d0">2298199</data>
    </edge>
    <edge source="PAK" target="NZL">
      <data key="d0">438155</data>
    </edge>
    <edge source="PAK" target="NOR">
      <data key="d0">10222</data>
    </edge>
    <edge source="PAK" target="PAN">
      <data key="d0">39158</data>
    </edge>
    <edge source="PAK" target="POL">
      <data key="d0">99153</data>
    </edge>
    <edge source="PAK" target="RUS">
      <data key="d0">164255</data>
    </edge>
    <edge source="PAK" target="SAU">
      <data key="d0">20622466</data>
    </edge>
    <edge source="PAK" target="SEN">
      <data key="d0">1137579</data>
    </edge>
    <edge source="PAK" target="IND">
      <data key="d0">1574337</data>
    </edge>
    <edge source="PAK" target="SGP">
      <data key="d0">8705963</data>
    </edge>
    <edge source="PAK" target="VNM">
      <data key="d0">5550740</data>
    </edge>
    <edge source="PAK" target="ZAF">
      <data key="d0">1575143</data>
    </edge>
    <edge source="PAK" target="ZWE">
      <data key="d0">10230</data>
    </edge>
    <edge source="PAK" target="ESP">
      <data key="d0">25584</data>
    </edge>
    <edge source="PAK" target="SWE">
      <data key="d0">66188</data>
    </edge>
    <edge source="PAK" target="THA">
      <data key="d0">2790161</data>
    </edge>
    <edge source="PAK" target="ARE">
      <data key="d0">11085905</data>
    </edge>
    <edge source="PAK" target="TUR">
      <data key="d0">239514</data>
    </edge>
    <edge source="PAK" target="UGA">
      <data key="d0">62283</data>
    </edge>
    <edge source="PAK" target="EGY">
      <data key="d0">39798</data>
    </edge>
    <edge source="PAK" target="GBR">
      <data key="d0">1246787</data>
    </edge>
    <edge source="PAK" target="TZA">
      <data key="d0">1248718</data>
    </edge>
    <edge source="PAK" target="USA">
      <data key="d0">19129528</data>
    </edge>
    <edge source="BGR" target="ALB">
      <data key="d0">627752</data>
    </edge>
    <edge source="BGR" target="DZA">
      <data key="d0">41602</data>
    </edge>
    <edge source="BGR" target="AUS">
      <data key="d0">225306</data>
    </edge>
    <edge source="BGR" target="AUT">
      <data key="d0">2282223</data>
    </edge>
    <edge source="BGR" target="ARM">
      <data key="d0">50329</data>
    </edge>
    <edge source="BGR" target="BEL">
      <data key="d0">721492</data>
    </edge>
    <edge source="BGR" target="BLR">
      <data key="d0">10009</data>
    </edge>
    <edge source="BGR" target="CAN">
      <data key="d0">34046</data>
    </edge>
    <edge source="BGR" target="CHN">
      <data key="d0">64567</data>
    </edge>
    <edge source="BGR" target="HRV">
      <data key="d0">99092</data>
    </edge>
    <edge source="BGR" target="CZE">
      <data key="d0">4324378</data>
    </edge>
    <edge source="BGR" target="DNK">
      <data key="d0">551594</data>
    </edge>
    <edge source="BGR" target="EST">
      <data key="d0">45784</data>
    </edge>
    <edge source="BGR" target="FIN">
      <data key="d0">53608</data>
    </edge>
    <edge source="BGR" target="FRA">
      <data key="d0">3665022</data>
    </edge>
    <edge source="BGR" target="DEU">
      <data key="d0">18419466</data>
    </edge>
    <edge source="BGR" target="GRC">
      <data key="d0">49036839</data>
    </edge>
    <edge source="BGR" target="HUN">
      <data key="d0">449565</data>
    </edge>
    <edge source="BGR" target="ITA">
      <data key="d0">11728252</data>
    </edge>
    <edge source="BGR" target="JPN">
      <data key="d0">66686</data>
    </edge>
    <edge source="BGR" target="KAZ">
      <data key="d0">16515</data>
    </edge>
    <edge source="BGR" target="JOR">
      <data key="d0">44585</data>
    </edge>
    <edge source="BGR" target="LBN">
      <data key="d0">52046</data>
    </edge>
    <edge source="BGR" target="LVA">
      <data key="d0">269580</data>
    </edge>
    <edge source="BGR" target="LTU">
      <data key="d0">203868</data>
    </edge>
    <edge source="BGR" target="MDA">
      <data key="d0">12401</data>
    </edge>
    <edge source="BGR" target="MAR">
      <data key="d0">129738</data>
    </edge>
    <edge source="BGR" target="NLD">
      <data key="d0">507323</data>
    </edge>
    <edge source="BGR" target="POL">
      <data key="d0">4194830</data>
    </edge>
    <edge source="BGR" target="ROU">
      <data key="d0">53522581</data>
    </edge>
    <edge source="BGR" target="RUS">
      <data key="d0">824861</data>
    </edge>
    <edge source="BGR" target="SAU">
      <data key="d0">204953</data>
    </edge>
    <edge source="BGR" target="SRB">
      <data key="d0">11622239</data>
    </edge>
    <edge source="BGR" target="SVK">
      <data key="d0">937739</data>
    </edge>
    <edge source="BGR" target="SVN">
      <data key="d0">211834</data>
    </edge>
    <edge source="BGR" target="ESP">
      <data key="d0">1543953</data>
    </edge>
    <edge source="BGR" target="SWE">
      <data key="d0">120325</data>
    </edge>
    <edge source="BGR" target="CHE">
      <data key="d0">494855</data>
    </edge>
    <edge source="BGR" target="ARE">
      <data key="d0">101646</data>
    </edge>
    <edge source="BGR" target="TUR">
      <data key="d0">2142057</data>
    </edge>
    <edge source="BGR" target="UKR">
      <data key="d0">32107</data>
    </edge>
    <edge source="BGR" target="MKD">
      <data key="d0">1654195</data>
    </edge>
    <edge source="BGR" target="EGY">
      <data key="d0">228360</data>
    </edge>
    <edge source="BGR" target="GBR">
      <data key="d0">1326806</data>
    </edge>
    <edge source="BGR" target="USA">
      <data key="d0">564404</data>
    </edge>
    <edge source="BLR" target="AZE">
      <data key="d0">1286500</data>
    </edge>
    <edge source="BLR" target="ARM">
      <data key="d0">25600</data>
    </edge>
    <edge source="BLR" target="EST">
      <data key="d0">122200</data>
    </edge>
    <edge source="BLR" target="GEO">
      <data key="d0">3461300</data>
    </edge>
    <edge source="BLR" target="DEU">
      <data key="d0">516800</data>
    </edge>
    <edge source="BLR" target="GRC">
      <data key="d0">382700</data>
    </edge>
    <edge source="BLR" target="ISR">
      <data key="d0">1482900</data>
    </edge>
    <edge source="BLR" target="KAZ">
      <data key="d0">37363800</data>
    </edge>
    <edge source="BLR" target="KGZ">
      <data key="d0">26719200</data>
    </edge>
    <edge source="BLR" target="LVA">
      <data key="d0">847600</data>
    </edge>
    <edge source="BLR" target="LTU">
      <data key="d0">3320000</data>
    </edge>
    <edge source="BLR" target="MDA">
      <data key="d0">12209900</data>
    </edge>
    <edge source="BLR" target="POL">
      <data key="d0">573300</data>
    </edge>
    <edge source="BLR" target="RUS">
      <data key="d0">170818000</data>
    </edge>
    <edge source="BLR" target="UKR">
      <data key="d0">407700</data>
    </edge>
    <edge source="BLR" target="USA">
      <data key="d0">63000</data>
    </edge>
    <edge source="KAZ" target="AZE">
      <data key="d0">440700</data>
    </edge>
    <edge source="KAZ" target="BLR">
      <data key="d0">15800</data>
    </edge>
    <edge source="KAZ" target="CHN">
      <data key="d0">89100</data>
    </edge>
    <edge source="KAZ" target="DEU">
      <data key="d0">441000</data>
    </edge>
    <edge source="KAZ" target="GHA">
      <data key="d0">270900</data>
    </edge>
    <edge source="KAZ" target="KGZ">
      <data key="d0">6183500</data>
    </edge>
    <edge source="KAZ" target="RUS">
      <data key="d0">19042190</data>
    </edge>
    <edge source="KAZ" target="ARE">
      <data key="d0">45200</data>
    </edge>
    <edge source="LTU" target="AZE">
      <data key="d0">56544</data>
    </edge>
    <edge source="LTU" target="AUT">
      <data key="d0">1828907</data>
    </edge>
    <edge source="LTU" target="BEL">
      <data key="d0">481638</data>
    </edge>
    <edge source="LTU" target="BGR">
      <data key="d0">183040</data>
    </edge>
    <edge source="LTU" target="BLR">
      <data key="d0">4079411</data>
    </edge>
    <edge source="LTU" target="CHN">
      <data key="d0">14517</data>
    </edge>
    <edge source="LTU" target="CZE">
      <data key="d0">414121</data>
    </edge>
    <edge source="LTU" target="DNK">
      <data key="d0">986593</data>
    </edge>
    <edge source="LTU" target="EST">
      <data key="d0">18561349</data>
    </edge>
    <edge source="LTU" target="FIN">
      <data key="d0">2147961</data>
    </edge>
    <edge source="LTU" target="FRA">
      <data key="d0">15112</data>
    </edge>
    <edge source="LTU" target="DEU">
      <data key="d0">2219084</data>
    </edge>
    <edge source="LTU" target="GRC">
      <data key="d0">29731</data>
    </edge>
    <edge source="LTU" target="HUN">
      <data key="d0">424151</data>
    </edge>
    <edge source="LTU" target="IRL">
      <data key="d0">188170</data>
    </edge>
    <edge source="LTU" target="ISR">
      <data key="d0">10115</data>
    </edge>
    <edge source="LTU" target="KAZ">
      <data key="d0">923414</data>
    </edge>
    <edge source="LTU" target="LVA">
      <data key="d0">55505949</data>
    </edge>
    <edge source="LTU" target="MDA">
      <data key="d0">16105</data>
    </edge>
    <edge source="LTU" target="NLD">
      <data key="d0">1079425</data>
    </edge>
    <edge source="LTU" target="PHL">
      <data key="d0">3940996</data>
    </edge>
    <edge source="LTU" target="POL">
      <data key="d0">8490189</data>
    </edge>
    <edge source="LTU" target="ROU">
      <data key="d0">946944</data>
    </edge>
    <edge source="LTU" target="RUS">
      <data key="d0">24311304</data>
    </edge>
    <edge source="LTU" target="IND">
      <data key="d0">391350</data>
    </edge>
    <edge source="LTU" target="SVK">
      <data key="d0">1794244</data>
    </edge>
    <edge source="LTU" target="SVN">
      <data key="d0">10854</data>
    </edge>
    <edge source="LTU" target="ESP">
      <data key="d0">896335</data>
    </edge>
    <edge source="LTU" target="SWE">
      <data key="d0">428314</data>
    </edge>
    <edge source="LTU" target="UKR">
      <data key="d0">260681</data>
    </edge>
    <edge source="LTU" target="GBR">
      <data key="d0">740470</data>
    </edge>
    <edge source="LTU" target="USA">
      <data key="d0">121434</data>
    </edge>
    <edge source="MDA" target="AZE">
      <data key="d0">69872</data>
    </edge>
    <edge source="MDA" target="BEL">
      <data key="d0">62037</data>
    </edge>
    <edge source="MDA" target="BGR">
      <data key="d0">4553420</data>
    </edge>
    <edge source="MDA" target="BLR">
      <data key="d0">394859</data>
    </edge>
    <edge source="MDA" target="CAN">
      <data key="d0">34439</data>
    </edge>
    <edge source="MDA" target="HRV">
      <data key="d0">93268</data>
    </edge>
    <edge source="MDA" target="CZE">
      <data key="d0">398524</data>
    </edge>
    <edge source="MDA" target="EST">
      <data key="d0">187622</data>
    </edge>
    <edge source="MDA" target="FRA">
      <data key="d0">71840</data>
    </edge>
    <edge source="MDA" target="DEU">
      <data key="d0">1204758</data>
    </edge>
    <edge source="MDA" target="GRC">
      <data key="d0">11593</data>
    </edge>
    <edge source="MDA" target="ITA">
      <data key="d0">11610</data>
    </edge>
    <edge source="MDA" target="KAZ">
      <data key="d0">729478</data>
    </edge>
    <edge source="MDA" target="LVA">
      <data key="d0">502511</data>
    </edge>
    <edge source="MDA" target="LTU">
      <data key="d0">14600</data>
    </edge>
    <edge source="MDA" target="POL">
      <data key="d0">5968097</data>
    </edge>
    <edge source="MDA" target="ROU">
      <data key="d0">17876378</data>
    </edge>
    <edge source="MDA" target="RUS">
      <data key="d0">4288723</data>
    </edge>
    <edge source="MDA" target="SVK">
      <data key="d0">273714</data>
    </edge>
    <edge source="MDA" target="UKR">
      <data key="d0">152072</data>
    </edge>
    <edge source="MDA" target="USA">
      <data key="d0">178251</data>
    </edge>
    <edge source="NAM" target="ZAF">
      <data key="d0">704089</data>
    </edge>
    <edge source="PRT" target="DZA">
      <data key="d0">10804</data>
    </edge>
    <edge source="PRT" target="BEL">
      <data key="d0">673178</data>
    </edge>
    <edge source="PRT" target="BRA">
      <data key="d0">108306</data>
    </edge>
    <edge source="PRT" target="CAN">
      <data key="d0">224326</data>
    </edge>
    <edge source="PRT" target="CHN">
      <data key="d0">41775</data>
    </edge>
    <edge source="PRT" target="DNK">
      <data key="d0">17811</data>
    </edge>
    <edge source="PRT" target="FIN">
      <data key="d0">564893</data>
    </edge>
    <edge source="PRT" target="FRA">
      <data key="d0">1678850</data>
    </edge>
    <edge source="PRT" target="DEU">
      <data key="d0">3876082</data>
    </edge>
    <edge source="PRT" target="GRC">
      <data key="d0">1782955</data>
    </edge>
    <edge source="PRT" target="HKG">
      <data key="d0">10171</data>
    </edge>
    <edge source="PRT" target="IRL">
      <data key="d0">15012</data>
    </edge>
    <edge source="PRT" target="ISR">
      <data key="d0">437917</data>
    </edge>
    <edge source="PRT" target="JPN">
      <data key="d0">15341</data>
    </edge>
    <edge source="PRT" target="LBN">
      <data key="d0">16672</data>
    </edge>
    <edge source="PRT" target="MAR">
      <data key="d0">70282</data>
    </edge>
    <edge source="PRT" target="MOZ">
      <data key="d0">315833</data>
    </edge>
    <edge source="PRT" target="NLD">
      <data key="d0">55072</data>
    </edge>
    <edge source="PRT" target="POL">
      <data key="d0">154172</data>
    </edge>
    <edge source="PRT" target="RUS">
      <data key="d0">147292</data>
    </edge>
    <edge source="PRT" target="IND">
      <data key="d0">11888</data>
    </edge>
    <edge source="PRT" target="ZAF">
      <data key="d0">11073</data>
    </edge>
    <edge source="PRT" target="ESP">
      <data key="d0">159580145</data>
    </edge>
    <edge source="PRT" target="CHE">
      <data key="d0">195904</data>
    </edge>
    <edge source="PRT" target="ARE">
      <data key="d0">284726</data>
    </edge>
    <edge source="PRT" target="EGY">
      <data key="d0">84554</data>
    </edge>
    <edge source="PRT" target="GBR">
      <data key="d0">1284084</data>
    </edge>
    <edge source="PRT" target="USA">
      <data key="d0">248602</data>
    </edge>
    <edge source="ROU" target="ALB">
      <data key="d0">800751</data>
    </edge>
    <edge source="ROU" target="AUT">
      <data key="d0">2929518</data>
    </edge>
    <edge source="ROU" target="ARM">
      <data key="d0">565559</data>
    </edge>
    <edge source="ROU" target="BEL">
      <data key="d0">909607</data>
    </edge>
    <edge source="ROU" target="BGR">
      <data key="d0">44831116</data>
    </edge>
    <edge source="ROU" target="BLR">
      <data key="d0">50807</data>
    </edge>
    <edge source="ROU" target="CMR">
      <data key="d0">699747</data>
    </edge>
    <edge source="ROU" target="CAN">
      <data key="d0">94101</data>
    </edge>
    <edge source="ROU" target="CHN">
      <data key="d0">200998</data>
    </edge>
    <edge source="ROU" target="HRV">
      <data key="d0">1427446</data>
    </edge>
    <edge source="ROU" target="CZE">
      <data key="d0">4427978</data>
    </edge>
    <edge source="ROU" target="DNK">
      <data key="d0">135092</data>
    </edge>
    <edge source="ROU" target="FIN">
      <data key="d0">42647</data>
    </edge>
    <edge source="ROU" target="FRA">
      <data key="d0">3174075</data>
    </edge>
    <edge source="ROU" target="DEU">
      <data key="d0">22884143</data>
    </edge>
    <edge source="ROU" target="GRC">
      <data key="d0">2586254</data>
    </edge>
    <edge source="ROU" target="HUN">
      <data key="d0">23511837</data>
    </edge>
    <edge source="ROU" target="IRL">
      <data key="d0">53108</data>
    </edge>
    <edge source="ROU" target="ISR">
      <data key="d0">762823</data>
    </edge>
    <edge source="ROU" target="ITA">
      <data key="d0">9051418</data>
    </edge>
    <edge source="ROU" target="JPN">
      <data key="d0">2538521</data>
    </edge>
    <edge source="ROU" target="JOR">
      <data key="d0">1492985</data>
    </edge>
    <edge source="ROU" target="KOR">
      <data key="d0">16535</data>
    </edge>
    <edge source="ROU" target="LBN">
      <data key="d0">3742949</data>
    </edge>
    <edge source="ROU" target="LTU">
      <data key="d0">160307</data>
    </edge>
    <edge source="ROU" target="MDA">
      <data key="d0">976053</data>
    </edge>
    <edge source="ROU" target="NLD">
      <data key="d0">4148923</data>
    </edge>
    <edge source="ROU" target="POL">
      <data key="d0">3623937</data>
    </edge>
    <edge source="ROU" target="PRT">
      <data key="d0">17974</data>
    </edge>
    <edge source="ROU" target="RUS">
      <data key="d0">923915</data>
    </edge>
    <edge source="ROU" target="SAU">
      <data key="d0">17736</data>
    </edge>
    <edge source="ROU" target="SRB">
      <data key="d0">324908</data>
    </edge>
    <edge source="ROU" target="SGP">
      <data key="d0">92814</data>
    </edge>
    <edge source="ROU" target="SVK">
      <data key="d0">15088152</data>
    </edge>
    <edge source="ROU" target="SVN">
      <data key="d0">71886</data>
    </edge>
    <edge source="ROU" target="ESP">
      <data key="d0">2910037</data>
    </edge>
    <edge source="ROU" target="SWE">
      <data key="d0">762127</data>
    </edge>
    <edge source="ROU" target="CHE">
      <data key="d0">472720</data>
    </edge>
    <edge source="ROU" target="ARE">
      <data key="d0">69950</data>
    </edge>
    <edge source="ROU" target="UKR">
      <data key="d0">31084</data>
    </edge>
    <edge source="ROU" target="MKD">
      <data key="d0">268010</data>
    </edge>
    <edge source="ROU" target="GBR">
      <data key="d0">3925459</data>
    </edge>
    <edge source="ROU" target="USA">
      <data key="d0">32897</data>
    </edge>
    <edge source="SVK" target="AUS">
      <data key="d0">10265</data>
    </edge>
    <edge source="SVK" target="AUT">
      <data key="d0">24608675</data>
    </edge>
    <edge source="SVK" target="BEL">
      <data key="d0">4187242</data>
    </edge>
    <edge source="SVK" target="BRA">
      <data key="d0">18830</data>
    </edge>
    <edge source="SVK" target="BGR">
      <data key="d0">2979088</data>
    </edge>
    <edge source="SVK" target="BLR">
      <data key="d0">586726</data>
    </edge>
    <edge source="SVK" target="HRV">
      <data key="d0">140164</data>
    </edge>
    <edge source="SVK" target="CZE">
      <data key="d0">213097274</data>
    </edge>
    <edge source="SVK" target="DNK">
      <data key="d0">5712798</data>
    </edge>
    <edge source="SVK" target="EST">
      <data key="d0">2231759</data>
    </edge>
    <edge source="SVK" target="FIN">
      <data key="d0">13688892</data>
    </edge>
    <edge source="SVK" target="FRA">
      <data key="d0">4395439</data>
    </edge>
    <edge source="SVK" target="DEU">
      <data key="d0">18098790</data>
    </edge>
    <edge source="SVK" target="GRC">
      <data key="d0">272732</data>
    </edge>
    <edge source="SVK" target="HUN">
      <data key="d0">273142918</data>
    </edge>
    <edge source="SVK" target="IRL">
      <data key="d0">680591</data>
    </edge>
    <edge source="SVK" target="ITA">
      <data key="d0">13252395</data>
    </edge>
    <edge source="SVK" target="CIV">
      <data key="d0">183249</data>
    </edge>
    <edge source="SVK" target="JPN">
      <data key="d0">546738</data>
    </edge>
    <edge source="SVK" target="LBN">
      <data key="d0">10615</data>
    </edge>
    <edge source="SVK" target="LVA">
      <data key="d0">1858768</data>
    </edge>
    <edge source="SVK" target="LTU">
      <data key="d0">4941877</data>
    </edge>
    <edge source="SVK" target="MAR">
      <data key="d0">17230</data>
    </edge>
    <edge source="SVK" target="NLD">
      <data key="d0">10860973</data>
    </edge>
    <edge source="SVK" target="NOR">
      <data key="d0">1641503</data>
    </edge>
    <edge source="SVK" target="PAK">
      <data key="d0">162538</data>
    </edge>
    <edge source="SVK" target="POL">
      <data key="d0">64419669</data>
    </edge>
    <edge source="SVK" target="PRT">
      <data key="d0">191002</data>
    </edge>
    <edge source="SVK" target="ROU">
      <data key="d0">3920885</data>
    </edge>
    <edge source="SVK" target="RUS">
      <data key="d0">76732</data>
    </edge>
    <edge source="SVK" target="SAU">
      <data key="d0">192253</data>
    </edge>
    <edge source="SVK" target="SEN">
      <data key="d0">36366</data>
    </edge>
    <edge source="SVK" target="SRB">
      <data key="d0">252842</data>
    </edge>
    <edge source="SVK" target="IND">
      <data key="d0">19956</data>
    </edge>
    <edge source="SVK" target="SVN">
      <data key="d0">4762780</data>
    </edge>
    <edge source="SVK" target="ZAF">
      <data key="d0">110443</data>
    </edge>
    <edge source="SVK" target="ESP">
      <data key="d0">985394</data>
    </edge>
    <edge source="SVK" target="SWE">
      <data key="d0">19097016</data>
    </edge>
    <edge source="SVK" target="CHE">
      <data key="d0">1655301</data>
    </edge>
    <edge source="SVK" target="TUR">
      <data key="d0">1297626</data>
    </edge>
    <edge source="SVK" target="UKR">
      <data key="d0">67993</data>
    </edge>
    <edge source="SVK" target="GBR">
      <data key="d0">5894310</data>
    </edge>
    <edge source="SVK" target="USA">
      <data key="d0">265193</data>
    </edge>
    <edge source="SVN" target="ALB">
      <data key="d0">74405</data>
    </edge>
    <edge source="SVN" target="AUT">
      <data key="d0">384891</data>
    </edge>
    <edge source="SVN" target="BGR">
      <data key="d0">13661</data>
    </edge>
    <edge source="SVN" target="BLR">
      <data key="d0">10767</data>
    </edge>
    <edge source="SVN" target="HRV">
      <data key="d0">2644923</data>
    </edge>
    <edge source="SVN" target="CZE">
      <data key="d0">1020584</data>
    </edge>
    <edge source="SVN" target="FRA">
      <data key="d0">775611</data>
    </edge>
    <edge source="SVN" target="DEU">
      <data key="d0">6007989</data>
    </edge>
    <edge source="SVN" target="GRC">
      <data key="d0">3132540</data>
    </edge>
    <edge source="SVN" target="HUN">
      <data key="d0">5905364</data>
    </edge>
    <edge source="SVN" target="ISR">
      <data key="d0">33487</data>
    </edge>
    <edge source="SVN" target="ITA">
      <data key="d0">19754348</data>
    </edge>
    <edge source="SVN" target="KAZ">
      <data key="d0">40378</data>
    </edge>
    <edge source="SVN" target="KOR">
      <data key="d0">19329</data>
    </edge>
    <edge source="SVN" target="NLD">
      <data key="d0">59811</data>
    </edge>
    <edge source="SVN" target="POL">
      <data key="d0">565142</data>
    </edge>
    <edge source="SVN" target="PRT">
      <data key="d0">12070</data>
    </edge>
    <edge source="SVN" target="ROU">
      <data key="d0">142256</data>
    </edge>
    <edge source="SVN" target="RUS">
      <data key="d0">127638</data>
    </edge>
    <edge source="SVN" target="SRB">
      <data key="d0">717437</data>
    </edge>
    <edge source="SVN" target="SVK">
      <data key="d0">5937325</data>
    </edge>
    <edge source="SVN" target="ESP">
      <data key="d0">142802</data>
    </edge>
    <edge source="SVN" target="SWE">
      <data key="d0">35688</data>
    </edge>
    <edge source="SVN" target="CHE">
      <data key="d0">21002</data>
    </edge>
    <edge source="SVN" target="ARE">
      <data key="d0">61509</data>
    </edge>
    <edge source="SVN" target="TUR">
      <data key="d0">138498</data>
    </edge>
    <edge source="SVN" target="UKR">
      <data key="d0">619463</data>
    </edge>
    <edge source="SVN" target="MKD">
      <data key="d0">594370</data>
    </edge>
    <edge source="SVN" target="USA">
      <data key="d0">31354</data>
    </edge>
    <edge source="BEN" target="FIN">
      <data key="d0">3459121</data>
    </edge>
    <edge source="BEN" target="NER">
      <data key="d0">328546</data>
    </edge>
    <edge source="BEN" target="PRT">
      <data key="d0">7218221</data>
    </edge>
    <edge source="ETH" target="CHN">
      <data key="d0">18928</data>
    </edge>
    <edge source="ETH" target="DEU">
      <data key="d0">74968</data>
    </edge>
    <edge source="ETH" target="NOR">
      <data key="d0">1079884</data>
    </edge>
    <edge source="ETH" target="SAU">
      <data key="d0">105849</data>
    </edge>
    <edge source="ETH" target="GBR">
      <data key="d0">188748</data>
    </edge>
    <edge source="PSE" target="DZA">
      <data key="d0">10034</data>
    </edge>
    <edge source="PSE" target="ISR">
      <data key="d0">8272456</data>
    </edge>
    <edge source="PSE" target="JPN">
      <data key="d0">10670</data>
    </edge>
    <edge source="PSE" target="JOR">
      <data key="d0">196033</data>
    </edge>
    <edge source="PSE" target="OMN">
      <data key="d0">19935</data>
    </edge>
    <edge source="PSE" target="ARE">
      <data key="d0">18440</data>
    </edge>
    <edge source="UGA" target="BEL">
      <data key="d0">32320</data>
    </edge>
    <edge source="UGA" target="BDI">
      <data key="d0">78290</data>
    </edge>
    <edge source="UGA" target="NLD">
      <data key="d0">362647</data>
    </edge>
    <edge source="UGA" target="CHE">
      <data key="d0">24196</data>
    </edge>
    <edge source="UGA" target="TZA">
      <data key="d0">110274</data>
    </edge>
    <edge source="BWA" target="NAM">
      <data key="d0">114545</data>
    </edge>
    <edge source="BWA" target="ZAF">
      <data key="d0">19086838</data>
    </edge>
    <edge source="BWA" target="ZWE">
      <data key="d0">82466</data>
    </edge>
    <edge source="ZWE" target="BWA">
      <data key="d0">670796</data>
    </edge>
    <edge source="ZWE" target="MWI">
      <data key="d0">30346</data>
    </edge>
    <edge source="ZWE" target="MOZ">
      <data key="d0">103073116</data>
    </edge>
    <edge source="ZWE" target="ZAF">
      <data key="d0">2387366</data>
    </edge>
    <edge source="KHM" target="BGR">
      <data key="d0">180565</data>
    </edge>
    <edge source="KHM" target="FRA">
      <data key="d0">15433</data>
    </edge>
    <edge source="KHM" target="GRC">
      <data key="d0">165278</data>
    </edge>
    <edge source="KHM" target="VNM">
      <data key="d0">61146</data>
    </edge>
    <edge source="KHM" target="ESP">
      <data key="d0">33080</data>
    </edge>
    <edge source="MWI" target="PRT">
      <data key="d0">20519594</data>
    </edge>
    <edge source="MWI" target="ZAF">
      <data key="d0">12561</data>
    </edge>
    <edge source="MWI" target="ZWE">
      <data key="d0">5505248</data>
    </edge>
    <edge source="MWI" target="ESP">
      <data key="d0">8172103</data>
    </edge>
    <edge source="MWI" target="GBR">
      <data key="d0">3683440</data>
    </edge>
    <edge source="MWI" target="TZA">
      <data key="d0">373352</data>
    </edge>
    <edge source="MWI" target="USA">
      <data key="d0">585303</data>
    </edge>
  </graph>
</graphml>
