# Supplementary material for: Core-periphery structure in sectoral international trade networks: A new approach to an old theory
Source: PLoS One. 2020 Apr 2;15(4):e0229547. doi: 10.1371/journal.pone.0229547 (PMC7117750; doi:10.1371/journal.pone.0229547)
Supplement: S8 File — (ZIP) [file pone.0229547.s008.zip › S8_File/Networks 2012/61-LEATHER, LEATHER GOODS.graphml]

<?xml version='1.0' encoding='utf-8'?>
<graphml xmlns="http://graphml.graphdrawing.org/xmlns" xmlns:xsi="http://www.w3.org/2001/XMLSchema-instance" xsi:schemaLocation="http://graphml.graphdrawing.org/xmlns http://graphml.graphdrawing.org/xmlns/1.0/graphml.xsd">
  <key attr.name="weight" attr.type="long" for="edge" id="d0" />
  <graph edgedefault="directed">
    <node id="ALB" />
    <node id="DEU" />
    <node id="GRC" />
    <node id="ITA" />
    <node id="ESP" />
    <node id="TUR" />
    <node id="DZA" />
    <node id="CHN" />
    <node id="FRA" />
    <node id="HKG" />
    <node id="JPN" />
    <node id="PRT" />
    <node id="IND" />
    <node id="ARE" />
    <node id="TUN" />
    <node id="ARG" />
    <node id="AUS" />
    <node id="AUT" />
    <node id="BEL" />
    <node id="BOL" />
    <node id="BRA" />
    <node id="BLR" />
    <node id="KHM" />
    <node id="CAN" />
    <node id="CHL" />
    <node id="COL" />
    <node id="CRI" />
    <node id="HRV" />
    <node id="DNK" />
    <node id="ECU" />
    <node id="SLV" />
    <node id="ETH" />
    <node id="EST" />
    <node id="FIN" />
    <node id="GTM" />
    <node id="IDN" />
    <node id="IRL" />
    <node id="ISR" />
    <node id="KOR" />
    <node id="LVA" />
    <node id="MYS" />
    <node id="MEX" />
    <node id="NLD" />
    <node id="NZL" />
    <node id="NIC" />
    <node id="NOR" />
    <node id="PAK" />
    <node id="PAN" />
    <node id="PRY" />
    <node id="PER" />
    <node id="PHL" />
    <node id="POL" />
    <node id="RUS" />
    <node id="SAU" />
    <node id="SGP" />
    <node id="SVK" />
    <node id="VNM" />
    <node id="ZAF" />
    <node id="SWE" />
    <node id="CHE" />
    <node id="THA" />
    <node id="GBR" />
    <node id="USA" />
    <node id="URY" />
    <node id="ARM" />
    <node id="LKA" />
    <node id="OMN" />
    <node id="BGR" />
    <node id="CZE" />
    <node id="HUN" />
    <node id="LBN" />
    <node id="LTU" />
    <node id="MAR" />
    <node id="ROU" />
    <node id="SRB" />
    <node id="SVN" />
    <node id="UKR" />
    <node id="MKD" />
    <node id="AZE" />
    <node id="KAZ" />
    <node id="MDA" />
    <node id="GHA" />
    <node id="SEN" />
    <node id="EGY" />
    <node id="BEN" />
    <node id="BDI" />
    <node id="BFA" />
    <node id="CIV" />
    <node id="CMR" />
    <node id="HND" />
    <node id="JAM" />
    <node id="MUS" />
    <node id="GEO" />
    <node id="JOR" />
    <node id="KGZ" />
    <node id="MWI" />
    <node id="MOZ" />
    <node id="ZWE" />
    <node id="TGO" />
    <node id="TZA" />
    <node id="UGA" />
    <node id="MDG" />
    <node id="MRT" />
    <node id="NAM" />
    <node id="BWA" />
    <node id="NER" />
    <node id="PSE" />
    <edge source="ALB" target="DEU">
      <data key="d0">36448</data>
    </edge>
    <edge source="ALB" target="GRC">
      <data key="d0">194563</data>
    </edge>
    <edge source="ALB" target="ITA">
      <data key="d0">11131808</data>
    </edge>
    <edge source="ALB" target="ESP">
      <data key="d0">17919</data>
    </edge>
    <edge source="ALB" target="TUR">
      <data key="d0">360713</data>
    </edge>
    <edge source="DEU" target="DZA">
      <data key="d0">197213</data>
    </edge>
    <edge source="DEU" target="AZE">
      <data key="d0">65671</data>
    </edge>
    <edge source="DEU" target="ARG">
      <data key="d0">50872</data>
    </edge>
    <edge source="DEU" target="AUS">
      <data key="d0">3375004</data>
    </edge>
    <edge source="DEU" target="AUT">
      <data key="d0">34281362</data>
    </edge>
    <edge source="DEU" target="ARM">
      <data key="d0">24469</data>
    </edge>
    <edge source="DEU" target="BEL">
      <data key="d0">11545975</data>
    </edge>
    <edge source="DEU" target="BRA">
      <data key="d0">1377523</data>
    </edge>
    <edge source="DEU" target="BGR">
      <data key="d0">11615423</data>
    </edge>
    <edge source="DEU" target="BLR">
      <data key="d0">1210800</data>
    </edge>
    <edge source="DEU" target="KHM">
      <data key="d0">28056</data>
    </edge>
    <edge source="DEU" target="CAN">
      <data key="d0">5047940</data>
    </edge>
    <edge source="DEU" target="LKA">
      <data key="d0">706071</data>
    </edge>
    <edge source="DEU" target="CHL">
      <data key="d0">277702</data>
    </edge>
    <edge source="DEU" target="CHN">
      <data key="d0">15333398</data>
    </edge>
    <edge source="DEU" target="COL">
      <data key="d0">133723</data>
    </edge>
    <edge source="DEU" target="CRI">
      <data key="d0">41011</data>
    </edge>
    <edge source="DEU" target="HRV">
      <data key="d0">16005557</data>
    </edge>
    <edge source="DEU" target="CZE">
      <data key="d0">63609237</data>
    </edge>
    <edge source="DEU" target="DNK">
      <data key="d0">11361293</data>
    </edge>
    <edge source="DEU" target="ECU">
      <data key="d0">12574</data>
    </edge>
    <edge source="DEU" target="ETH">
      <data key="d0">720796</data>
    </edge>
    <edge source="DEU" target="EST">
      <data key="d0">353555</data>
    </edge>
    <edge source="DEU" target="FIN">
      <data key="d0">7312892</data>
    </edge>
    <edge source="DEU" target="FRA">
      <data key="d0">51826689</data>
    </edge>
    <edge source="DEU" target="GEO">
      <data key="d0">61852</data>
    </edge>
    <edge source="DEU" target="GHA">
      <data key="d0">11722</data>
    </edge>
    <edge source="DEU" target="GRC">
      <data key="d0">16685153</data>
    </edge>
    <edge source="DEU" target="GTM">
      <data key="d0">37487</data>
    </edge>
    <edge source="DEU" target="HKG">
      <data key="d0">59072079</data>
    </edge>
    <edge source="DEU" target="HUN">
      <data key="d0">97762990</data>
    </edge>
    <edge source="DEU" target="IDN">
      <data key="d0">7244819</data>
    </edge>
    <edge source="DEU" target="IRL">
      <data key="d0">1002124</data>
    </edge>
    <edge source="DEU" target="ISR">
      <data key="d0">668989</data>
    </edge>
    <edge source="DEU" target="ITA">
      <data key="d0">53617905</data>
    </edge>
    <edge source="DEU" target="JPN">
      <data key="d0">7288483</data>
    </edge>
    <edge source="DEU" target="KAZ">
      <data key="d0">209279</data>
    </edge>
    <edge source="DEU" target="JOR">
      <data key="d0">35757</data>
    </edge>
    <edge source="DEU" target="KOR">
      <data key="d0">4667435</data>
    </edge>
    <edge source="DEU" target="LBN">
      <data key="d0">232467</data>
    </edge>
    <edge source="DEU" target="LVA">
      <data key="d0">431097</data>
    </edge>
    <edge source="DEU" target="LTU">
      <data key="d0">3696268</data>
    </edge>
    <edge source="DEU" target="MDG">
      <data key="d0">15300</data>
    </edge>
    <edge source="DEU" target="MYS">
      <data key="d0">741445</data>
    </edge>
    <edge source="DEU" target="MUS">
      <data key="d0">85604</data>
    </edge>
    <edge source="DEU" target="MEX">
      <data key="d0">7330176</data>
    </edge>
    <edge source="DEU" target="MDA">
      <data key="d0">4828962</data>
    </edge>
    <edge source="DEU" target="MAR">
      <data key="d0">4701470</data>
    </edge>
    <edge source="DEU" target="OMN">
      <data key="d0">27574</data>
    </edge>
    <edge source="DEU" target="NAM">
      <data key="d0">65104</data>
    </edge>
    <edge source="DEU" target="NLD">
      <data key="d0">25587450</data>
    </edge>
    <edge source="DEU" target="NZL">
      <data key="d0">244552</data>
    </edge>
    <edge source="DEU" target="NOR">
      <data key="d0">3340603</data>
    </edge>
    <edge source="DEU" target="PAK">
      <data key="d0">2905732</data>
    </edge>
    <edge source="DEU" target="PAN">
      <data key="d0">64005</data>
    </edge>
    <edge source="DEU" target="PRY">
      <data key="d0">444078</data>
    </edge>
    <edge source="DEU" target="PER">
      <data key="d0">62735</data>
    </edge>
    <edge source="DEU" target="PHL">
      <data key="d0">263766</data>
    </edge>
    <edge source="DEU" target="POL">
      <data key="d0">228752955</data>
    </edge>
    <edge source="DEU" target="PRT">
      <data key="d0">26570705</data>
    </edge>
    <edge source="DEU" target="ROU">
      <data key="d0">57867577</data>
    </edge>
    <edge source="DEU" target="RUS">
      <data key="d0">34474205</data>
    </edge>
    <edge source="DEU" target="SAU">
      <data key="d0">360338</data>
    </edge>
    <edge source="DEU" target="SRB">
      <data key="d0">1865132</data>
    </edge>
    <edge source="DEU" target="IND">
      <data key="d0">10968029</data>
    </edge>
    <edge source="DEU" target="SGP">
      <data key="d0">745080</data>
    </edge>
    <edge source="DEU" target="SVK">
      <data key="d0">30552296</data>
    </edge>
    <edge source="DEU" target="VNM">
      <data key="d0">15198851</data>
    </edge>
    <edge source="DEU" target="SVN">
      <data key="d0">12424224</data>
    </edge>
    <edge source="DEU" target="ZAF">
      <data key="d0">1638010</data>
    </edge>
    <edge source="DEU" target="ESP">
      <data key="d0">14371234</data>
    </edge>
    <edge source="DEU" target="SWE">
      <data key="d0">5565279</data>
    </edge>
    <edge source="DEU" target="CHE">
      <data key="d0">23541851</data>
    </edge>
    <edge source="DEU" target="THA">
      <data key="d0">4015277</data>
    </edge>
    <edge source="DEU" target="ARE">
      <data key="d0">655897</data>
    </edge>
    <edge source="DEU" target="TUN">
      <data key="d0">11136932</data>
    </edge>
    <edge source="DEU" target="TUR">
      <data key="d0">20286433</data>
    </edge>
    <edge source="DEU" target="UKR">
      <data key="d0">4093727</data>
    </edge>
    <edge source="DEU" target="MKD">
      <data key="d0">1540744</data>
    </edge>
    <edge source="DEU" target="EGY">
      <data key="d0">874554</data>
    </edge>
    <edge source="DEU" target="GBR">
      <data key="d0">37220458</data>
    </edge>
    <edge source="DEU" target="USA">
      <data key="d0">45944845</data>
    </edge>
    <edge source="DEU" target="URY">
      <data key="d0">5831051</data>
    </edge>
    <edge source="GRC" target="ALB">
      <data key="d0">57713</data>
    </edge>
    <edge source="GRC" target="AUS">
      <data key="d0">112545</data>
    </edge>
    <edge source="GRC" target="AUT">
      <data key="d0">394061</data>
    </edge>
    <edge source="GRC" target="BEL">
      <data key="d0">3006827</data>
    </edge>
    <edge source="GRC" target="BGR">
      <data key="d0">765441</data>
    </edge>
    <edge source="GRC" target="CAN">
      <data key="d0">449856</data>
    </edge>
    <edge source="GRC" target="CHN">
      <data key="d0">10376882</data>
    </edge>
    <edge source="GRC" target="COL">
      <data key="d0">90349</data>
    </edge>
    <edge source="GRC" target="HRV">
      <data key="d0">13743</data>
    </edge>
    <edge source="GRC" target="CZE">
      <data key="d0">95094</data>
    </edge>
    <edge source="GRC" target="DNK">
      <data key="d0">1953888</data>
    </edge>
    <edge source="GRC" target="FIN">
      <data key="d0">640259</data>
    </edge>
    <edge source="GRC" target="FRA">
      <data key="d0">1318328</data>
    </edge>
    <edge source="GRC" target="DEU">
      <data key="d0">11826299</data>
    </edge>
    <edge source="GRC" target="HKG">
      <data key="d0">2866546</data>
    </edge>
    <edge source="GRC" target="IRL">
      <data key="d0">50761</data>
    </edge>
    <edge source="GRC" target="ITA">
      <data key="d0">21447411</data>
    </edge>
    <edge source="GRC" target="JPN">
      <data key="d0">397307</data>
    </edge>
    <edge source="GRC" target="KOR">
      <data key="d0">4526419</data>
    </edge>
    <edge source="GRC" target="LVA">
      <data key="d0">79079</data>
    </edge>
    <edge source="GRC" target="MDA">
      <data key="d0">30417</data>
    </edge>
    <edge source="GRC" target="NLD">
      <data key="d0">200922</data>
    </edge>
    <edge source="GRC" target="POL">
      <data key="d0">2273759</data>
    </edge>
    <edge source="GRC" target="PRT">
      <data key="d0">78262</data>
    </edge>
    <edge source="GRC" target="ROU">
      <data key="d0">77912</data>
    </edge>
    <edge source="GRC" target="RUS">
      <data key="d0">519811</data>
    </edge>
    <edge source="GRC" target="SRB">
      <data key="d0">374948</data>
    </edge>
    <edge source="GRC" target="SVK">
      <data key="d0">103065</data>
    </edge>
    <edge source="GRC" target="SVN">
      <data key="d0">164608</data>
    </edge>
    <edge source="GRC" target="ESP">
      <data key="d0">1276244</data>
    </edge>
    <edge source="GRC" target="SWE">
      <data key="d0">72997</data>
    </edge>
    <edge source="GRC" target="CHE">
      <data key="d0">351394</data>
    </edge>
    <edge source="GRC" target="ARE">
      <data key="d0">271784</data>
    </edge>
    <edge source="GRC" target="TUN">
      <data key="d0">19818</data>
    </edge>
    <edge source="GRC" target="TUR">
      <data key="d0">1502663</data>
    </edge>
    <edge source="GRC" target="UKR">
      <data key="d0">73325</data>
    </edge>
    <edge source="GRC" target="MKD">
      <data key="d0">2430407</data>
    </edge>
    <edge source="GRC" target="GBR">
      <data key="d0">6498559</data>
    </edge>
    <edge source="GRC" target="USA">
      <data key="d0">1240296</data>
    </edge>
    <edge source="ITA" target="ALB">
      <data key="d0">75092940</data>
    </edge>
    <edge source="ITA" target="DZA">
      <data key="d0">1159809</data>
    </edge>
    <edge source="ITA" target="AZE">
      <data key="d0">212674</data>
    </edge>
    <edge source="ITA" target="ARG">
      <data key="d0">1188073</data>
    </edge>
    <edge source="ITA" target="AUS">
      <data key="d0">11595184</data>
    </edge>
    <edge source="ITA" target="AUT">
      <data key="d0">89798359</data>
    </edge>
    <edge source="ITA" target="ARM">
      <data key="d0">251767</data>
    </edge>
    <edge source="ITA" target="BEL">
      <data key="d0">32564520</data>
    </edge>
    <edge source="ITA" target="BOL">
      <data key="d0">30664</data>
    </edge>
    <edge source="ITA" target="BRA">
      <data key="d0">5371343</data>
    </edge>
    <edge source="ITA" target="BGR">
      <data key="d0">73457201</data>
    </edge>
    <edge source="ITA" target="BLR">
      <data key="d0">3130959</data>
    </edge>
    <edge source="ITA" target="KHM">
      <data key="d0">14733516</data>
    </edge>
    <edge source="ITA" target="CMR">
      <data key="d0">634812</data>
    </edge>
    <edge source="ITA" target="CAN">
      <data key="d0">35054701</data>
    </edge>
    <edge source="ITA" target="LKA">
      <data key="d0">1214988</data>
    </edge>
    <edge source="ITA" target="CHL">
      <data key="d0">172907</data>
    </edge>
    <edge source="ITA" target="CHN">
      <data key="d0">340998213</data>
    </edge>
    <edge source="ITA" target="COL">
      <data key="d0">1942074</data>
    </edge>
    <edge source="ITA" target="CRI">
      <data key="d0">105367</data>
    </edge>
    <edge source="ITA" target="HRV">
      <data key="d0">8413606</data>
    </edge>
    <edge source="ITA" target="CZE">
      <data key="d0">58781552</data>
    </edge>
    <edge source="ITA" target="DNK">
      <data key="d0">17931390</data>
    </edge>
    <edge source="ITA" target="ECU">
      <data key="d0">300707</data>
    </edge>
    <edge source="ITA" target="ETH">
      <data key="d0">304882</data>
    </edge>
    <edge source="ITA" target="EST">
      <data key="d0">14085739</data>
    </edge>
    <edge source="ITA" target="FIN">
      <data key="d0">15367785</data>
    </edge>
    <edge source="ITA" target="FRA">
      <data key="d0">325757358</data>
    </edge>
    <edge source="ITA" target="GEO">
      <data key="d0">62018</data>
    </edge>
    <edge source="ITA" target="DEU">
      <data key="d0">325435040</data>
    </edge>
    <edge source="ITA" target="GHA">
      <data key="d0">347176</data>
    </edge>
    <edge source="ITA" target="GRC">
      <data key="d0">66278649</data>
    </edge>
    <edge source="ITA" target="GTM">
      <data key="d0">2081015</data>
    </edge>
    <edge source="ITA" target="HND">
      <data key="d0">30394</data>
    </edge>
    <edge source="ITA" target="HKG">
      <data key="d0">566291978</data>
    </edge>
    <edge source="ITA" target="HUN">
      <data key="d0">58460580</data>
    </edge>
    <edge source="ITA" target="IDN">
      <data key="d0">27246774</data>
    </edge>
    <edge source="ITA" target="IRL">
      <data key="d0">801086</data>
    </edge>
    <edge source="ITA" target="ISR">
      <data key="d0">15355116</data>
    </edge>
    <edge source="ITA" target="CIV">
      <data key="d0">18897</data>
    </edge>
    <edge source="ITA" target="JPN">
      <data key="d0">37846055</data>
    </edge>
    <edge source="ITA" target="KAZ">
      <data key="d0">222599</data>
    </edge>
    <edge source="ITA" target="JOR">
      <data key="d0">92969</data>
    </edge>
    <edge source="ITA" target="KOR">
      <data key="d0">93578752</data>
    </edge>
    <edge source="ITA" target="LBN">
      <data key="d0">2529233</data>
    </edge>
    <edge source="ITA" target="LVA">
      <data key="d0">491240</data>
    </edge>
    <edge source="ITA" target="LTU">
      <data key="d0">11538852</data>
    </edge>
    <edge source="ITA" target="MDG">
      <data key="d0">49736</data>
    </edge>
    <edge source="ITA" target="MYS">
      <data key="d0">21070672</data>
    </edge>
    <edge source="ITA" target="MUS">
      <data key="d0">3525249</data>
    </edge>
    <edge source="ITA" target="MEX">
      <data key="d0">39179160</data>
    </edge>
    <edge source="ITA" target="MDA">
      <data key="d0">23100126</data>
    </edge>
    <edge source="ITA" target="MAR">
      <data key="d0">17509764</data>
    </edge>
    <edge source="ITA" target="OMN">
      <data key="d0">816033</data>
    </edge>
    <edge source="ITA" target="NLD">
      <data key="d0">77434547</data>
    </edge>
    <edge source="ITA" target="NZL">
      <data key="d0">1049320</data>
    </edge>
    <edge source="ITA" target="NIC">
      <data key="d0">301293</data>
    </edge>
    <edge source="ITA" target="NOR">
      <data key="d0">27295214</data>
    </edge>
    <edge source="ITA" target="PAK">
      <data key="d0">1410322</data>
    </edge>
    <edge source="ITA" target="PAN">
      <data key="d0">38494</data>
    </edge>
    <edge source="ITA" target="PER">
      <data key="d0">274193</data>
    </edge>
    <edge source="ITA" target="PHL">
      <data key="d0">10476000</data>
    </edge>
    <edge source="ITA" target="POL">
      <data key="d0">175064919</data>
    </edge>
    <edge source="ITA" target="PRT">
      <data key="d0">218807178</data>
    </edge>
    <edge source="ITA" target="ROU">
      <data key="d0">467906663</data>
    </edge>
    <edge source="ITA" target="RUS">
      <data key="d0">70116138</data>
    </edge>
    <edge source="ITA" target="SAU">
      <data key="d0">1422603</data>
    </edge>
    <edge source="ITA" target="SEN">
      <data key="d0">449801</data>
    </edge>
    <edge source="ITA" target="SRB">
      <data key="d0">60022752</data>
    </edge>
    <edge source="ITA" target="IND">
      <data key="d0">82199634</data>
    </edge>
    <edge source="ITA" target="SGP">
      <data key="d0">8665660</data>
    </edge>
    <edge source="ITA" target="SVK">
      <data key="d0">46286447</data>
    </edge>
    <edge source="ITA" target="VNM">
      <data key="d0">72894387</data>
    </edge>
    <edge source="ITA" target="SVN">
      <data key="d0">21482739</data>
    </edge>
    <edge source="ITA" target="ZAF">
      <data key="d0">9620307</data>
    </edge>
    <edge source="ITA" target="ESP">
      <data key="d0">306761256</data>
    </edge>
    <edge source="ITA" target="SWE">
      <data key="d0">24243459</data>
    </edge>
    <edge source="ITA" target="CHE">
      <data key="d0">65502810</data>
    </edge>
    <edge source="ITA" target="THA">
      <data key="d0">28088231</data>
    </edge>
    <edge source="ITA" target="TGO">
      <data key="d0">30648</data>
    </edge>
    <edge source="ITA" target="ARE">
      <data key="d0">4016197</data>
    </edge>
    <edge source="ITA" target="TUN">
      <data key="d0">162700497</data>
    </edge>
    <edge source="ITA" target="TUR">
      <data key="d0">87083881</data>
    </edge>
    <edge source="ITA" target="UKR">
      <data key="d0">22516014</data>
    </edge>
    <edge source="ITA" target="MKD">
      <data key="d0">20894425</data>
    </edge>
    <edge source="ITA" target="EGY">
      <data key="d0">2664314</data>
    </edge>
    <edge source="ITA" target="GBR">
      <data key="d0">122947354</data>
    </edge>
    <edge source="ITA" target="USA">
      <data key="d0">226200185</data>
    </edge>
    <edge source="ITA" target="URY">
      <data key="d0">4544109</data>
    </edge>
    <edge source="ESP" target="ALB">
      <data key="d0">32863</data>
    </edge>
    <edge source="ESP" target="DZA">
      <data key="d0">646448</data>
    </edge>
    <edge source="ESP" target="ARG">
      <data key="d0">161482</data>
    </edge>
    <edge source="ESP" target="AUS">
      <data key="d0">826670</data>
    </edge>
    <edge source="ESP" target="AUT">
      <data key="d0">1195512</data>
    </edge>
    <edge source="ESP" target="BEL">
      <data key="d0">7466360</data>
    </edge>
    <edge source="ESP" target="BRA">
      <data key="d0">2394399</data>
    </edge>
    <edge source="ESP" target="BGR">
      <data key="d0">267806</data>
    </edge>
    <edge source="ESP" target="BLR">
      <data key="d0">251355</data>
    </edge>
    <edge source="ESP" target="KHM">
      <data key="d0">219693</data>
    </edge>
    <edge source="ESP" target="CAN">
      <data key="d0">1553597</data>
    </edge>
    <edge source="ESP" target="LKA">
      <data key="d0">13842</data>
    </edge>
    <edge source="ESP" target="CHL">
      <data key="d0">250239</data>
    </edge>
    <edge source="ESP" target="CHN">
      <data key="d0">55761008</data>
    </edge>
    <edge source="ESP" target="COL">
      <data key="d0">1546958</data>
    </edge>
    <edge source="ESP" target="CRI">
      <data key="d0">14723</data>
    </edge>
    <edge source="ESP" target="CZE">
      <data key="d0">78414</data>
    </edge>
    <edge source="ESP" target="DNK">
      <data key="d0">1048747</data>
    </edge>
    <edge source="ESP" target="SLV">
      <data key="d0">38386</data>
    </edge>
    <edge source="ESP" target="EST">
      <data key="d0">24562</data>
    </edge>
    <edge source="ESP" target="FIN">
      <data key="d0">2563315</data>
    </edge>
    <edge source="ESP" target="FRA">
      <data key="d0">108763136</data>
    </edge>
    <edge source="ESP" target="DEU">
      <data key="d0">13826212</data>
    </edge>
    <edge source="ESP" target="GHA">
      <data key="d0">102844</data>
    </edge>
    <edge source="ESP" target="GRC">
      <data key="d0">1032442</data>
    </edge>
    <edge source="ESP" target="GTM">
      <data key="d0">322320</data>
    </edge>
    <edge source="ESP" target="HKG">
      <data key="d0">60860223</data>
    </edge>
    <edge source="ESP" target="HUN">
      <data key="d0">4403292</data>
    </edge>
    <edge source="ESP" target="IDN">
      <data key="d0">4284458</data>
    </edge>
    <edge source="ESP" target="IRL">
      <data key="d0">101178</data>
    </edge>
    <edge source="ESP" target="ISR">
      <data key="d0">96201</data>
    </edge>
    <edge source="ESP" target="ITA">
      <data key="d0">133246722</data>
    </edge>
    <edge source="ESP" target="CIV">
      <data key="d0">12346</data>
    </edge>
    <edge source="ESP" target="JPN">
      <data key="d0">4632185</data>
    </edge>
    <edge source="ESP" target="KAZ">
      <data key="d0">28882</data>
    </edge>
    <edge source="ESP" target="KOR">
      <data key="d0">11382325</data>
    </edge>
    <edge source="ESP" target="LBN">
      <data key="d0">91010</data>
    </edge>
    <edge source="ESP" target="LVA">
      <data key="d0">64013</data>
    </edge>
    <edge source="ESP" target="LTU">
      <data key="d0">53908</data>
    </edge>
    <edge source="ESP" target="MYS">
      <data key="d0">152221</data>
    </edge>
    <edge source="ESP" target="MUS">
      <data key="d0">633696</data>
    </edge>
    <edge source="ESP" target="MEX">
      <data key="d0">1644736</data>
    </edge>
    <edge source="ESP" target="MAR">
      <data key="d0">41620831</data>
    </edge>
    <edge source="ESP" target="NLD">
      <data key="d0">1235395</data>
    </edge>
    <edge source="ESP" target="NZL">
      <data key="d0">96051</data>
    </edge>
    <edge source="ESP" target="NIC">
      <data key="d0">12361</data>
    </edge>
    <edge source="ESP" target="NOR">
      <data key="d0">174880</data>
    </edge>
    <edge source="ESP" target="PAK">
      <data key="d0">355848</data>
    </edge>
    <edge source="ESP" target="PAN">
      <data key="d0">145266</data>
    </edge>
    <edge source="ESP" target="PER">
      <data key="d0">142579</data>
    </edge>
    <edge source="ESP" target="PHL">
      <data key="d0">974414</data>
    </edge>
    <edge source="ESP" target="POL">
      <data key="d0">2451564</data>
    </edge>
    <edge source="ESP" target="PRT">
      <data key="d0">88871088</data>
    </edge>
    <edge source="ESP" target="ROU">
      <data key="d0">15265747</data>
    </edge>
    <edge source="ESP" target="RUS">
      <data key="d0">8287554</data>
    </edge>
    <edge source="ESP" target="SAU">
      <data key="d0">101932</data>
    </edge>
    <edge source="ESP" target="SEN">
      <data key="d0">113128</data>
    </edge>
    <edge source="ESP" target="SRB">
      <data key="d0">17089</data>
    </edge>
    <edge source="ESP" target="IND">
      <data key="d0">15072996</data>
    </edge>
    <edge source="ESP" target="SGP">
      <data key="d0">710206</data>
    </edge>
    <edge source="ESP" target="SVK">
      <data key="d0">1472043</data>
    </edge>
    <edge source="ESP" target="VNM">
      <data key="d0">15567256</data>
    </edge>
    <edge source="ESP" target="SVN">
      <data key="d0">83493</data>
    </edge>
    <edge source="ESP" target="ZAF">
      <data key="d0">634276</data>
    </edge>
    <edge source="ESP" target="SWE">
      <data key="d0">1245571</data>
    </edge>
    <edge source="ESP" target="CHE">
      <data key="d0">3075097</data>
    </edge>
    <edge source="ESP" target="THA">
      <data key="d0">7912062</data>
    </edge>
    <edge source="ESP" target="ARE">
      <data key="d0">83719</data>
    </edge>
    <edge source="ESP" target="TUN">
      <data key="d0">7561305</data>
    </edge>
    <edge source="ESP" target="TUR">
      <data key="d0">26325355</data>
    </edge>
    <edge source="ESP" target="UKR">
      <data key="d0">20757</data>
    </edge>
    <edge source="ESP" target="EGY">
      <data key="d0">1153538</data>
    </edge>
    <edge source="ESP" target="GBR">
      <data key="d0">14533676</data>
    </edge>
    <edge source="ESP" target="USA">
      <data key="d0">11801184</data>
    </edge>
    <edge source="ESP" target="URY">
      <data key="d0">176671</data>
    </edge>
    <edge source="TUR" target="ALB">
      <data key="d0">21162</data>
    </edge>
    <edge source="TUR" target="DZA">
      <data key="d0">29234</data>
    </edge>
    <edge source="TUR" target="AZE">
      <data key="d0">101864</data>
    </edge>
    <edge source="TUR" target="ARG">
      <data key="d0">61503</data>
    </edge>
    <edge source="TUR" target="AUS">
      <data key="d0">49704</data>
    </edge>
    <edge source="TUR" target="AUT">
      <data key="d0">1577063</data>
    </edge>
    <edge source="TUR" target="BEL">
      <data key="d0">1230323</data>
    </edge>
    <edge source="TUR" target="BGR">
      <data key="d0">4725143</data>
    </edge>
    <edge source="TUR" target="BLR">
      <data key="d0">2629971</data>
    </edge>
    <edge source="TUR" target="KHM">
      <data key="d0">31383</data>
    </edge>
    <edge source="TUR" target="CAN">
      <data key="d0">614920</data>
    </edge>
    <edge source="TUR" target="CHN">
      <data key="d0">39584635</data>
    </edge>
    <edge source="TUR" target="HRV">
      <data key="d0">43181</data>
    </edge>
    <edge source="TUR" target="CZE">
      <data key="d0">334604</data>
    </edge>
    <edge source="TUR" target="DNK">
      <data key="d0">470231</data>
    </edge>
    <edge source="TUR" target="EST">
      <data key="d0">2138043</data>
    </edge>
    <edge source="TUR" target="FIN">
      <data key="d0">133452</data>
    </edge>
    <edge source="TUR" target="FRA">
      <data key="d0">8361305</data>
    </edge>
    <edge source="TUR" target="GEO">
      <data key="d0">1133743</data>
    </edge>
    <edge source="TUR" target="DEU">
      <data key="d0">12550184</data>
    </edge>
    <edge source="TUR" target="GRC">
      <data key="d0">943725</data>
    </edge>
    <edge source="TUR" target="HKG">
      <data key="d0">41299312</data>
    </edge>
    <edge source="TUR" target="HUN">
      <data key="d0">94234</data>
    </edge>
    <edge source="TUR" target="IDN">
      <data key="d0">1602771</data>
    </edge>
    <edge source="TUR" target="ISR">
      <data key="d0">1061116</data>
    </edge>
    <edge source="TUR" target="ITA">
      <data key="d0">21986249</data>
    </edge>
    <edge source="TUR" target="JPN">
      <data key="d0">840895</data>
    </edge>
    <edge source="TUR" target="KAZ">
      <data key="d0">141722</data>
    </edge>
    <edge source="TUR" target="JOR">
      <data key="d0">54918</data>
    </edge>
    <edge source="TUR" target="KOR">
      <data key="d0">6774378</data>
    </edge>
    <edge source="TUR" target="KGZ">
      <data key="d0">75562</data>
    </edge>
    <edge source="TUR" target="LBN">
      <data key="d0">441565</data>
    </edge>
    <edge source="TUR" target="LVA">
      <data key="d0">725854</data>
    </edge>
    <edge source="TUR" target="LTU">
      <data key="d0">314154</data>
    </edge>
    <edge source="TUR" target="MUS">
      <data key="d0">207492</data>
    </edge>
    <edge source="TUR" target="MEX">
      <data key="d0">25638</data>
    </edge>
    <edge source="TUR" target="MDA">
      <data key="d0">655975</data>
    </edge>
    <edge source="TUR" target="MAR">
      <data key="d0">1497554</data>
    </edge>
    <edge source="TUR" target="OMN">
      <data key="d0">286532</data>
    </edge>
    <edge source="TUR" target="NLD">
      <data key="d0">299890</data>
    </edge>
    <edge source="TUR" target="NZL">
      <data key="d0">78446</data>
    </edge>
    <edge source="TUR" target="NOR">
      <data key="d0">84203</data>
    </edge>
    <edge source="TUR" target="PAK">
      <data key="d0">595728</data>
    </edge>
    <edge source="TUR" target="PHL">
      <data key="d0">181097</data>
    </edge>
    <edge source="TUR" target="POL">
      <data key="d0">3251618</data>
    </edge>
    <edge source="TUR" target="PRT">
      <data key="d0">896440</data>
    </edge>
    <edge source="TUR" target="ROU">
      <data key="d0">1306431</data>
    </edge>
    <edge source="TUR" target="RUS">
      <data key="d0">33259544</data>
    </edge>
    <edge source="TUR" target="SAU">
      <data key="d0">95942</data>
    </edge>
    <edge source="TUR" target="SRB">
      <data key="d0">2653840</data>
    </edge>
    <edge source="TUR" target="IND">
      <data key="d0">1466340</data>
    </edge>
    <edge source="TUR" target="SGP">
      <data key="d0">10228</data>
    </edge>
    <edge source="TUR" target="SVK">
      <data key="d0">73439</data>
    </edge>
    <edge source="TUR" target="VNM">
      <data key="d0">1625671</data>
    </edge>
    <edge source="TUR" target="ZAF">
      <data key="d0">34000</data>
    </edge>
    <edge source="TUR" target="ESP">
      <data key="d0">3621506</data>
    </edge>
    <edge source="TUR" target="CHE">
      <data key="d0">126539</data>
    </edge>
    <edge source="TUR" target="THA">
      <data key="d0">273927</data>
    </edge>
    <edge source="TUR" target="ARE">
      <data key="d0">990028</data>
    </edge>
    <edge source="TUR" target="TUN">
      <data key="d0">1087781</data>
    </edge>
    <edge source="TUR" target="UKR">
      <data key="d0">21778425</data>
    </edge>
    <edge source="TUR" target="MKD">
      <data key="d0">481811</data>
    </edge>
    <edge source="TUR" target="EGY">
      <data key="d0">566888</data>
    </edge>
    <edge source="TUR" target="GBR">
      <data key="d0">3529224</data>
    </edge>
    <edge source="TUR" target="USA">
      <data key="d0">6100005</data>
    </edge>
    <edge source="DZA" target="CHN">
      <data key="d0">585017</data>
    </edge>
    <edge source="DZA" target="FRA">
      <data key="d0">1150166</data>
    </edge>
    <edge source="DZA" target="HKG">
      <data key="d0">96314</data>
    </edge>
    <edge source="DZA" target="ITA">
      <data key="d0">13845803</data>
    </edge>
    <edge source="DZA" target="JPN">
      <data key="d0">48300</data>
    </edge>
    <edge source="DZA" target="PRT">
      <data key="d0">1897493</data>
    </edge>
    <edge source="DZA" target="IND">
      <data key="d0">2074093</data>
    </edge>
    <edge source="DZA" target="ESP">
      <data key="d0">1110789</data>
    </edge>
    <edge source="DZA" target="ARE">
      <data key="d0">1092913</data>
    </edge>
    <edge source="DZA" target="TUN">
      <data key="d0">1067972</data>
    </edge>
    <edge source="DZA" target="TUR">
      <data key="d0">1287324</data>
    </edge>
    <edge source="CHN" target="ALB">
      <data key="d0">220407</data>
    </edge>
    <edge source="CHN" target="DZA">
      <data key="d0">328544</data>
    </edge>
    <edge source="CHN" target="AZE">
      <data key="d0">39693</data>
    </edge>
    <edge source="CHN" target="ARG">
      <data key="d0">1227174</data>
    </edge>
    <edge source="CHN" target="AUS">
      <data key="d0">21366917</data>
    </edge>
    <edge source="CHN" target="AUT">
      <data key="d0">320417</data>
    </edge>
    <edge source="CHN" target="BEL">
      <data key="d0">11017676</data>
    </edge>
    <edge source="CHN" target="BRA">
      <data key="d0">3313744</data>
    </edge>
    <edge source="CHN" target="BGR">
      <data key="d0">898692</data>
    </edge>
    <edge source="CHN" target="BLR">
      <data key="d0">514526</data>
    </edge>
    <edge source="CHN" target="KHM">
      <data key="d0">3237021</data>
    </edge>
    <edge source="CHN" target="CMR">
      <data key="d0">110670</data>
    </edge>
    <edge source="CHN" target="CAN">
      <data key="d0">15937240</data>
    </edge>
    <edge source="CHN" target="LKA">
      <data key="d0">311958</data>
    </edge>
    <edge source="CHN" target="CHL">
      <data key="d0">3325993</data>
    </edge>
    <edge source="CHN" target="COL">
      <data key="d0">638832</data>
    </edge>
    <edge source="CHN" target="CRI">
      <data key="d0">193085</data>
    </edge>
    <edge source="CHN" target="HRV">
      <data key="d0">144460</data>
    </edge>
    <edge source="CHN" target="CZE">
      <data key="d0">339496</data>
    </edge>
    <edge source="CHN" target="DNK">
      <data key="d0">2848639</data>
    </edge>
    <edge source="CHN" target="ECU">
      <data key="d0">416021</data>
    </edge>
    <edge source="CHN" target="SLV">
      <data key="d0">122840</data>
    </edge>
    <edge source="CHN" target="ETH">
      <data key="d0">474523</data>
    </edge>
    <edge source="CHN" target="EST">
      <data key="d0">57087</data>
    </edge>
    <edge source="CHN" target="FIN">
      <data key="d0">4822992</data>
    </edge>
    <edge source="CHN" target="FRA">
      <data key="d0">19712223</data>
    </edge>
    <edge source="CHN" target="GEO">
      <data key="d0">208417</data>
    </edge>
    <edge source="CHN" target="DEU">
      <data key="d0">41610371</data>
    </edge>
    <edge source="CHN" target="GHA">
      <data key="d0">853700</data>
    </edge>
    <edge source="CHN" target="GRC">
      <data key="d0">2615791</data>
    </edge>
    <edge source="CHN" target="GTM">
      <data key="d0">170937</data>
    </edge>
    <edge source="CHN" target="HND">
      <data key="d0">199708</data>
    </edge>
    <edge source="CHN" target="HKG">
      <data key="d0">625989071</data>
    </edge>
    <edge source="CHN" target="HUN">
      <data key="d0">240964</data>
    </edge>
    <edge source="CHN" target="IDN">
      <data key="d0">28320013</data>
    </edge>
    <edge source="CHN" target="IRL">
      <data key="d0">6544156</data>
    </edge>
    <edge source="CHN" target="ISR">
      <data key="d0">1868180</data>
    </edge>
    <edge source="CHN" target="ITA">
      <data key="d0">65510741</data>
    </edge>
    <edge source="CHN" target="CIV">
      <data key="d0">32498</data>
    </edge>
    <edge source="CHN" target="JAM">
      <data key="d0">635642</data>
    </edge>
    <edge source="CHN" target="JPN">
      <data key="d0">74438027</data>
    </edge>
    <edge source="CHN" target="KAZ">
      <data key="d0">134418</data>
    </edge>
    <edge source="CHN" target="JOR">
      <data key="d0">401718</data>
    </edge>
    <edge source="CHN" target="KOR">
      <data key="d0">147328341</data>
    </edge>
    <edge source="CHN" target="KGZ">
      <data key="d0">2734881</data>
    </edge>
    <edge source="CHN" target="LBN">
      <data key="d0">268609</data>
    </edge>
    <edge source="CHN" target="LVA">
      <data key="d0">646450</data>
    </edge>
    <edge source="CHN" target="LTU">
      <data key="d0">2489186</data>
    </edge>
    <edge source="CHN" target="MWI">
      <data key="d0">10647</data>
    </edge>
    <edge source="CHN" target="MYS">
      <data key="d0">15858899</data>
    </edge>
    <edge source="CHN" target="MUS">
      <data key="d0">92404</data>
    </edge>
    <edge source="CHN" target="MEX">
      <data key="d0">9787116</data>
    </edge>
    <edge source="CHN" target="MDA">
      <data key="d0">155505</data>
    </edge>
    <edge source="CHN" target="MAR">
      <data key="d0">384532</data>
    </edge>
    <edge source="CHN" target="MOZ">
      <data key="d0">21976</data>
    </edge>
    <edge source="CHN" target="NLD">
      <data key="d0">22635582</data>
    </edge>
    <edge source="CHN" target="NZL">
      <data key="d0">1945384</data>
    </edge>
    <edge source="CHN" target="NIC">
      <data key="d0">86671</data>
    </edge>
    <edge source="CHN" target="NOR">
      <data key="d0">1152839</data>
    </edge>
    <edge source="CHN" target="PAK">
      <data key="d0">1429916</data>
    </edge>
    <edge source="CHN" target="PAN">
      <data key="d0">1832024</data>
    </edge>
    <edge source="CHN" target="PRY">
      <data key="d0">36818</data>
    </edge>
    <edge source="CHN" target="PER">
      <data key="d0">548827</data>
    </edge>
    <edge source="CHN" target="PHL">
      <data key="d0">5239610</data>
    </edge>
    <edge source="CHN" target="POL">
      <data key="d0">1143825</data>
    </edge>
    <edge source="CHN" target="PRT">
      <data key="d0">3687755</data>
    </edge>
    <edge source="CHN" target="ROU">
      <data key="d0">1360988</data>
    </edge>
    <edge source="CHN" target="RUS">
      <data key="d0">91804629</data>
    </edge>
    <edge source="CHN" target="SAU">
      <data key="d0">1621598</data>
    </edge>
    <edge source="CHN" target="SEN">
      <data key="d0">23976</data>
    </edge>
    <edge source="CHN" target="SRB">
      <data key="d0">57044</data>
    </edge>
    <edge source="CHN" target="IND">
      <data key="d0">13820768</data>
    </edge>
    <edge source="CHN" target="SGP">
      <data key="d0">4780860</data>
    </edge>
    <edge source="CHN" target="SVK">
      <data key="d0">1433364</data>
    </edge>
    <edge source="CHN" target="VNM">
      <data key="d0">42913996</data>
    </edge>
    <edge source="CHN" target="SVN">
      <data key="d0">902627</data>
    </edge>
    <edge source="CHN" target="ZAF">
      <data key="d0">3714625</data>
    </edge>
    <edge source="CHN" target="ZWE">
      <data key="d0">14286</data>
    </edge>
    <edge source="CHN" target="ESP">
      <data key="d0">25553127</data>
    </edge>
    <edge source="CHN" target="SWE">
      <data key="d0">5143286</data>
    </edge>
    <edge source="CHN" target="CHE">
      <data key="d0">642184</data>
    </edge>
    <edge source="CHN" target="THA">
      <data key="d0">32983844</data>
    </edge>
    <edge source="CHN" target="TGO">
      <data key="d0">706548</data>
    </edge>
    <edge source="CHN" target="ARE">
      <data key="d0">1549262</data>
    </edge>
    <edge source="CHN" target="TUN">
      <data key="d0">156426</data>
    </edge>
    <edge source="CHN" target="TUR">
      <data key="d0">10826786</data>
    </edge>
    <edge source="CHN" target="UKR">
      <data key="d0">5818407</data>
    </edge>
    <edge source="CHN" target="EGY">
      <data key="d0">199485</data>
    </edge>
    <edge source="CHN" target="GBR">
      <data key="d0">33396679</data>
    </edge>
    <edge source="CHN" target="TZA">
      <data key="d0">207134</data>
    </edge>
    <edge source="CHN" target="USA">
      <data key="d0">364311131</data>
    </edge>
    <edge source="CHN" target="URY">
      <data key="d0">527932</data>
    </edge>
    <edge source="FRA" target="DZA">
      <data key="d0">233115</data>
    </edge>
    <edge source="FRA" target="AUS">
      <data key="d0">13975810</data>
    </edge>
    <edge source="FRA" target="AUT">
      <data key="d0">1400363</data>
    </edge>
    <edge source="FRA" target="ARM">
      <data key="d0">1383597</data>
    </edge>
    <edge source="FRA" target="BEL">
      <data key="d0">13359373</data>
    </edge>
    <edge source="FRA" target="BRA">
      <data key="d0">1231788</data>
    </edge>
    <edge source="FRA" target="BGR">
      <data key="d0">1242850</data>
    </edge>
    <edge source="FRA" target="CMR">
      <data key="d0">50832</data>
    </edge>
    <edge source="FRA" target="CAN">
      <data key="d0">2555703</data>
    </edge>
    <edge source="FRA" target="LKA">
      <data key="d0">13437</data>
    </edge>
    <edge source="FRA" target="CHL">
      <data key="d0">96356</data>
    </edge>
    <edge source="FRA" target="CHN">
      <data key="d0">92545096</data>
    </edge>
    <edge source="FRA" target="COL">
      <data key="d0">102351</data>
    </edge>
    <edge source="FRA" target="HRV">
      <data key="d0">3484582</data>
    </edge>
    <edge source="FRA" target="CZE">
      <data key="d0">1293622</data>
    </edge>
    <edge source="FRA" target="DNK">
      <data key="d0">3295144</data>
    </edge>
    <edge source="FRA" target="EST">
      <data key="d0">55276</data>
    </edge>
    <edge source="FRA" target="FIN">
      <data key="d0">2848113</data>
    </edge>
    <edge source="FRA" target="DEU">
      <data key="d0">22720322</data>
    </edge>
    <edge source="FRA" target="GRC">
      <data key="d0">2331066</data>
    </edge>
    <edge source="FRA" target="HKG">
      <data key="d0">124440296</data>
    </edge>
    <edge source="FRA" target="HUN">
      <data key="d0">2810999</data>
    </edge>
    <edge source="FRA" target="IDN">
      <data key="d0">2923862</data>
    </edge>
    <edge source="FRA" target="IRL">
      <data key="d0">371850</data>
    </edge>
    <edge source="FRA" target="ISR">
      <data key="d0">519862</data>
    </edge>
    <edge source="FRA" target="ITA">
      <data key="d0">146388034</data>
    </edge>
    <edge source="FRA" target="CIV">
      <data key="d0">53837</data>
    </edge>
    <edge source="FRA" target="JPN">
      <data key="d0">13921808</data>
    </edge>
    <edge source="FRA" target="KAZ">
      <data key="d0">31190</data>
    </edge>
    <edge source="FRA" target="JOR">
      <data key="d0">29052</data>
    </edge>
    <edge source="FRA" target="KOR">
      <data key="d0">59221771</data>
    </edge>
    <edge source="FRA" target="LBN">
      <data key="d0">284335</data>
    </edge>
    <edge source="FRA" target="LVA">
      <data key="d0">301598</data>
    </edge>
    <edge source="FRA" target="LTU">
      <data key="d0">1858659</data>
    </edge>
    <edge source="FRA" target="MDG">
      <data key="d0">12989146</data>
    </edge>
    <edge source="FRA" target="MYS">
      <data key="d0">3380691</data>
    </edge>
    <edge source="FRA" target="MRT">
      <data key="d0">21388</data>
    </edge>
    <edge source="FRA" target="MUS">
      <data key="d0">4633357</data>
    </edge>
    <edge source="FRA" target="MEX">
      <data key="d0">514263</data>
    </edge>
    <edge source="FRA" target="MAR">
      <data key="d0">21913730</data>
    </edge>
    <edge source="FRA" target="OMN">
      <data key="d0">146226</data>
    </edge>
    <edge source="FRA" target="NLD">
      <data key="d0">3145926</data>
    </edge>
    <edge source="FRA" target="NZL">
      <data key="d0">121951</data>
    </edge>
    <edge source="FRA" target="NOR">
      <data key="d0">546249</data>
    </edge>
    <edge source="FRA" target="PAK">
      <data key="d0">274120</data>
    </edge>
    <edge source="FRA" target="PAN">
      <data key="d0">140800</data>
    </edge>
    <edge source="FRA" target="PER">
      <data key="d0">10387</data>
    </edge>
    <edge source="FRA" target="PHL">
      <data key="d0">1970533</data>
    </edge>
    <edge source="FRA" target="POL">
      <data key="d0">9226134</data>
    </edge>
    <edge source="FRA" target="PRT">
      <data key="d0">12689919</data>
    </edge>
    <edge source="FRA" target="ROU">
      <data key="d0">2260647</data>
    </edge>
    <edge source="FRA" target="RUS">
      <data key="d0">749759</data>
    </edge>
    <edge source="FRA" target="SAU">
      <data key="d0">137477</data>
    </edge>
    <edge source="FRA" target="SEN">
      <data key="d0">32264</data>
    </edge>
    <edge source="FRA" target="SRB">
      <data key="d0">43265</data>
    </edge>
    <edge source="FRA" target="IND">
      <data key="d0">12547409</data>
    </edge>
    <edge source="FRA" target="SGP">
      <data key="d0">27535103</data>
    </edge>
    <edge source="FRA" target="SVK">
      <data key="d0">1525577</data>
    </edge>
    <edge source="FRA" target="VNM">
      <data key="d0">8158713</data>
    </edge>
    <edge source="FRA" target="SVN">
      <data key="d0">138975</data>
    </edge>
    <edge source="FRA" target="ZAF">
      <data key="d0">314969</data>
    </edge>
    <edge source="FRA" target="ESP">
      <data key="d0">35443388</data>
    </edge>
    <edge source="FRA" target="SWE">
      <data key="d0">1829954</data>
    </edge>
    <edge source="FRA" target="CHE">
      <data key="d0">10210278</data>
    </edge>
    <edge source="FRA" target="THA">
      <data key="d0">6604532</data>
    </edge>
    <edge source="FRA" target="TGO">
      <data key="d0">40568</data>
    </edge>
    <edge source="FRA" target="ARE">
      <data key="d0">992853</data>
    </edge>
    <edge source="FRA" target="TUN">
      <data key="d0">40785993</data>
    </edge>
    <edge source="FRA" target="TUR">
      <data key="d0">7899173</data>
    </edge>
    <edge source="FRA" target="UKR">
      <data key="d0">41070</data>
    </edge>
    <edge source="FRA" target="EGY">
      <data key="d0">27493</data>
    </edge>
    <edge source="FRA" target="GBR">
      <data key="d0">11546850</data>
    </edge>
    <edge source="FRA" target="USA">
      <data key="d0">38907880</data>
    </edge>
    <edge source="FRA" target="BFA">
      <data key="d0">23648</data>
    </edge>
    <edge source="HKG" target="ARG">
      <data key="d0">78879</data>
    </edge>
    <edge source="HKG" target="AUS">
      <data key="d0">1325111</data>
    </edge>
    <edge source="HKG" target="AUT">
      <data key="d0">1593876</data>
    </edge>
    <edge source="HKG" target="BEL">
      <data key="d0">130094</data>
    </edge>
    <edge source="HKG" target="BRA">
      <data key="d0">172909</data>
    </edge>
    <edge source="HKG" target="BGR">
      <data key="d0">13561</data>
    </edge>
    <edge source="HKG" target="KHM">
      <data key="d0">8632079</data>
    </edge>
    <edge source="HKG" target="CAN">
      <data key="d0">3041169</data>
    </edge>
    <edge source="HKG" target="LKA">
      <data key="d0">356022</data>
    </edge>
    <edge source="HKG" target="CHL">
      <data key="d0">15933</data>
    </edge>
    <edge source="HKG" target="CHN">
      <data key="d0">2471469800</data>
    </edge>
    <edge source="HKG" target="COL">
      <data key="d0">29320</data>
    </edge>
    <edge source="HKG" target="HRV">
      <data key="d0">101333</data>
    </edge>
    <edge source="HKG" target="CZE">
      <data key="d0">74446</data>
    </edge>
    <edge source="HKG" target="DNK">
      <data key="d0">1116529</data>
    </edge>
    <edge source="HKG" target="SLV">
      <data key="d0">118367</data>
    </edge>
    <edge source="HKG" target="ETH">
      <data key="d0">142165</data>
    </edge>
    <edge source="HKG" target="EST">
      <data key="d0">191981</data>
    </edge>
    <edge source="HKG" target="FIN">
      <data key="d0">2681843</data>
    </edge>
    <edge source="HKG" target="FRA">
      <data key="d0">24243635</data>
    </edge>
    <edge source="HKG" target="DEU">
      <data key="d0">11563992</data>
    </edge>
    <edge source="HKG" target="GRC">
      <data key="d0">815354</data>
    </edge>
    <edge source="HKG" target="HUN">
      <data key="d0">39499</data>
    </edge>
    <edge source="HKG" target="IDN">
      <data key="d0">26970165</data>
    </edge>
    <edge source="HKG" target="IRL">
      <data key="d0">106777</data>
    </edge>
    <edge source="HKG" target="ISR">
      <data key="d0">173034</data>
    </edge>
    <edge source="HKG" target="ITA">
      <data key="d0">51722146</data>
    </edge>
    <edge source="HKG" target="JPN">
      <data key="d0">21026537</data>
    </edge>
    <edge source="HKG" target="KAZ">
      <data key="d0">23200</data>
    </edge>
    <edge source="HKG" target="KOR">
      <data key="d0">18111558</data>
    </edge>
    <edge source="HKG" target="LVA">
      <data key="d0">32811</data>
    </edge>
    <edge source="HKG" target="LTU">
      <data key="d0">217496</data>
    </edge>
    <edge source="HKG" target="MDG">
      <data key="d0">19539</data>
    </edge>
    <edge source="HKG" target="MYS">
      <data key="d0">631135</data>
    </edge>
    <edge source="HKG" target="MUS">
      <data key="d0">504981</data>
    </edge>
    <edge source="HKG" target="MEX">
      <data key="d0">985979</data>
    </edge>
    <edge source="HKG" target="MAR">
      <data key="d0">25772</data>
    </edge>
    <edge source="HKG" target="NLD">
      <data key="d0">2537180</data>
    </edge>
    <edge source="HKG" target="NZL">
      <data key="d0">452153</data>
    </edge>
    <edge source="HKG" target="NOR">
      <data key="d0">340201</data>
    </edge>
    <edge source="HKG" target="PAK">
      <data key="d0">1552030</data>
    </edge>
    <edge source="HKG" target="PHL">
      <data key="d0">2038208</data>
    </edge>
    <edge source="HKG" target="POL">
      <data key="d0">176840</data>
    </edge>
    <edge source="HKG" target="PRT">
      <data key="d0">146353</data>
    </edge>
    <edge source="HKG" target="RUS">
      <data key="d0">8958469</data>
    </edge>
    <edge source="HKG" target="SAU">
      <data key="d0">28252</data>
    </edge>
    <edge source="HKG" target="IND">
      <data key="d0">14760443</data>
    </edge>
    <edge source="HKG" target="SGP">
      <data key="d0">372516</data>
    </edge>
    <edge source="HKG" target="VNM">
      <data key="d0">165436974</data>
    </edge>
    <edge source="HKG" target="ZAF">
      <data key="d0">419587</data>
    </edge>
    <edge source="HKG" target="ESP">
      <data key="d0">2309130</data>
    </edge>
    <edge source="HKG" target="SWE">
      <data key="d0">290835</data>
    </edge>
    <edge source="HKG" target="CHE">
      <data key="d0">1401087</data>
    </edge>
    <edge source="HKG" target="THA">
      <data key="d0">7840488</data>
    </edge>
    <edge source="HKG" target="ARE">
      <data key="d0">269145</data>
    </edge>
    <edge source="HKG" target="TUN">
      <data key="d0">652961</data>
    </edge>
    <edge source="HKG" target="TUR">
      <data key="d0">4917792</data>
    </edge>
    <edge source="HKG" target="UKR">
      <data key="d0">53393</data>
    </edge>
    <edge source="HKG" target="EGY">
      <data key="d0">55643</data>
    </edge>
    <edge source="HKG" target="GBR">
      <data key="d0">4957176</data>
    </edge>
    <edge source="HKG" target="USA">
      <data key="d0">16504841</data>
    </edge>
    <edge source="JPN" target="ARG">
      <data key="d0">16086</data>
    </edge>
    <edge source="JPN" target="AUS">
      <data key="d0">282202</data>
    </edge>
    <edge source="JPN" target="BRA">
      <data key="d0">42895</data>
    </edge>
    <edge source="JPN" target="KHM">
      <data key="d0">1049909</data>
    </edge>
    <edge source="JPN" target="CAN">
      <data key="d0">424256</data>
    </edge>
    <edge source="JPN" target="LKA">
      <data key="d0">64932</data>
    </edge>
    <edge source="JPN" target="CHN">
      <data key="d0">80241618</data>
    </edge>
    <edge source="JPN" target="DNK">
      <data key="d0">214364</data>
    </edge>
    <edge source="JPN" target="FRA">
      <data key="d0">164741</data>
    </edge>
    <edge source="JPN" target="DEU">
      <data key="d0">153629</data>
    </edge>
    <edge source="JPN" target="GRC">
      <data key="d0">45764</data>
    </edge>
    <edge source="JPN" target="HKG">
      <data key="d0">32992594</data>
    </edge>
    <edge source="JPN" target="IDN">
      <data key="d0">3225358</data>
    </edge>
    <edge source="JPN" target="ITA">
      <data key="d0">162461</data>
    </edge>
    <edge source="JPN" target="KOR">
      <data key="d0">3536725</data>
    </edge>
    <edge source="JPN" target="MYS">
      <data key="d0">22287</data>
    </edge>
    <edge source="JPN" target="NLD">
      <data key="d0">14520</data>
    </edge>
    <edge source="JPN" target="NZL">
      <data key="d0">67087</data>
    </edge>
    <edge source="JPN" target="NOR">
      <data key="d0">10649</data>
    </edge>
    <edge source="JPN" target="PAK">
      <data key="d0">88146</data>
    </edge>
    <edge source="JPN" target="PHL">
      <data key="d0">5236453</data>
    </edge>
    <edge source="JPN" target="POL">
      <data key="d0">23565</data>
    </edge>
    <edge source="JPN" target="SAU">
      <data key="d0">174839</data>
    </edge>
    <edge source="JPN" target="IND">
      <data key="d0">227744</data>
    </edge>
    <edge source="JPN" target="SGP">
      <data key="d0">18817</data>
    </edge>
    <edge source="JPN" target="VNM">
      <data key="d0">10773600</data>
    </edge>
    <edge source="JPN" target="ESP">
      <data key="d0">13705</data>
    </edge>
    <edge source="JPN" target="SWE">
      <data key="d0">24768</data>
    </edge>
    <edge source="JPN" target="CHE">
      <data key="d0">15058</data>
    </edge>
    <edge source="JPN" target="THA">
      <data key="d0">8103464</data>
    </edge>
    <edge source="JPN" target="TUR">
      <data key="d0">13705</data>
    </edge>
    <edge source="JPN" target="GBR">
      <data key="d0">168387</data>
    </edge>
    <edge source="JPN" target="USA">
      <data key="d0">439778</data>
    </edge>
    <edge source="PRT" target="DZA">
      <data key="d0">1059863</data>
    </edge>
    <edge source="PRT" target="AUS">
      <data key="d0">2377784</data>
    </edge>
    <edge source="PRT" target="AUT">
      <data key="d0">421550</data>
    </edge>
    <edge source="PRT" target="BEL">
      <data key="d0">316595</data>
    </edge>
    <edge source="PRT" target="BRA">
      <data key="d0">481589</data>
    </edge>
    <edge source="PRT" target="CAN">
      <data key="d0">344161</data>
    </edge>
    <edge source="PRT" target="CHN">
      <data key="d0">2347942</data>
    </edge>
    <edge source="PRT" target="CZE">
      <data key="d0">191069</data>
    </edge>
    <edge source="PRT" target="DNK">
      <data key="d0">1139250</data>
    </edge>
    <edge source="PRT" target="FIN">
      <data key="d0">252643</data>
    </edge>
    <edge source="PRT" target="FRA">
      <data key="d0">23840100</data>
    </edge>
    <edge source="PRT" target="DEU">
      <data key="d0">5734776</data>
    </edge>
    <edge source="PRT" target="GHA">
      <data key="d0">10956</data>
    </edge>
    <edge source="PRT" target="GRC">
      <data key="d0">82059</data>
    </edge>
    <edge source="PRT" target="HKG">
      <data key="d0">3105608</data>
    </edge>
    <edge source="PRT" target="HUN">
      <data key="d0">479435</data>
    </edge>
    <edge source="PRT" target="IDN">
      <data key="d0">154848</data>
    </edge>
    <edge source="PRT" target="ISR">
      <data key="d0">16741</data>
    </edge>
    <edge source="PRT" target="ITA">
      <data key="d0">10436814</data>
    </edge>
    <edge source="PRT" target="JPN">
      <data key="d0">173645</data>
    </edge>
    <edge source="PRT" target="KOR">
      <data key="d0">901297</data>
    </edge>
    <edge source="PRT" target="LTU">
      <data key="d0">16166</data>
    </edge>
    <edge source="PRT" target="MYS">
      <data key="d0">15766</data>
    </edge>
    <edge source="PRT" target="MAR">
      <data key="d0">4502075</data>
    </edge>
    <edge source="PRT" target="MOZ">
      <data key="d0">26606</data>
    </edge>
    <edge source="PRT" target="NLD">
      <data key="d0">887066</data>
    </edge>
    <edge source="PRT" target="NOR">
      <data key="d0">55309</data>
    </edge>
    <edge source="PRT" target="PAK">
      <data key="d0">158391</data>
    </edge>
    <edge source="PRT" target="POL">
      <data key="d0">444970</data>
    </edge>
    <edge source="PRT" target="ROU">
      <data key="d0">14667118</data>
    </edge>
    <edge source="PRT" target="RUS">
      <data key="d0">159712</data>
    </edge>
    <edge source="PRT" target="IND">
      <data key="d0">2810138</data>
    </edge>
    <edge source="PRT" target="SGP">
      <data key="d0">15757</data>
    </edge>
    <edge source="PRT" target="SVK">
      <data key="d0">3454410</data>
    </edge>
    <edge source="PRT" target="VNM">
      <data key="d0">463842</data>
    </edge>
    <edge source="PRT" target="SVN">
      <data key="d0">201127</data>
    </edge>
    <edge source="PRT" target="ZAF">
      <data key="d0">240239</data>
    </edge>
    <edge source="PRT" target="ESP">
      <data key="d0">35773515</data>
    </edge>
    <edge source="PRT" target="SWE">
      <data key="d0">387159</data>
    </edge>
    <edge source="PRT" target="CHE">
      <data key="d0">114469</data>
    </edge>
    <edge source="PRT" target="ARE">
      <data key="d0">244095</data>
    </edge>
    <edge source="PRT" target="TUN">
      <data key="d0">5448830</data>
    </edge>
    <edge source="PRT" target="TUR">
      <data key="d0">302603</data>
    </edge>
    <edge source="PRT" target="EGY">
      <data key="d0">220432</data>
    </edge>
    <edge source="PRT" target="GBR">
      <data key="d0">4871970</data>
    </edge>
    <edge source="PRT" target="USA">
      <data key="d0">1445760</data>
    </edge>
    <edge source="IND" target="ARG">
      <data key="d0">216093</data>
    </edge>
    <edge source="IND" target="AUS">
      <data key="d0">11362786</data>
    </edge>
    <edge source="IND" target="AUT">
      <data key="d0">2441695</data>
    </edge>
    <edge source="IND" target="BEL">
      <data key="d0">6916959</data>
    </edge>
    <edge source="IND" target="BWA">
      <data key="d0">45071</data>
    </edge>
    <edge source="IND" target="BRA">
      <data key="d0">707929</data>
    </edge>
    <edge source="IND" target="BGR">
      <data key="d0">271130</data>
    </edge>
    <edge source="IND" target="BLR">
      <data key="d0">474948</data>
    </edge>
    <edge source="IND" target="KHM">
      <data key="d0">5287155</data>
    </edge>
    <edge source="IND" target="CMR">
      <data key="d0">28445</data>
    </edge>
    <edge source="IND" target="CAN">
      <data key="d0">5911766</data>
    </edge>
    <edge source="IND" target="LKA">
      <data key="d0">5098274</data>
    </edge>
    <edge source="IND" target="CHL">
      <data key="d0">832916</data>
    </edge>
    <edge source="IND" target="CHN">
      <data key="d0">104751659</data>
    </edge>
    <edge source="IND" target="COL">
      <data key="d0">176983</data>
    </edge>
    <edge source="IND" target="CRI">
      <data key="d0">13187</data>
    </edge>
    <edge source="IND" target="HRV">
      <data key="d0">30360</data>
    </edge>
    <edge source="IND" target="CZE">
      <data key="d0">394649</data>
    </edge>
    <edge source="IND" target="DNK">
      <data key="d0">5589920</data>
    </edge>
    <edge source="IND" target="ECU">
      <data key="d0">66911</data>
    </edge>
    <edge source="IND" target="ETH">
      <data key="d0">91828</data>
    </edge>
    <edge source="IND" target="EST">
      <data key="d0">265996</data>
    </edge>
    <edge source="IND" target="FIN">
      <data key="d0">1433271</data>
    </edge>
    <edge source="IND" target="FRA">
      <data key="d0">22696840</data>
    </edge>
    <edge source="IND" target="DEU">
      <data key="d0">50657034</data>
    </edge>
    <edge source="IND" target="GHA">
      <data key="d0">13581</data>
    </edge>
    <edge source="IND" target="GRC">
      <data key="d0">942796</data>
    </edge>
    <edge source="IND" target="GTM">
      <data key="d0">30864</data>
    </edge>
    <edge source="IND" target="HND">
      <data key="d0">77002</data>
    </edge>
    <edge source="IND" target="HKG">
      <data key="d0">400233321</data>
    </edge>
    <edge source="IND" target="HUN">
      <data key="d0">1784353</data>
    </edge>
    <edge source="IND" target="IDN">
      <data key="d0">26914747</data>
    </edge>
    <edge source="IND" target="IRL">
      <data key="d0">1487717</data>
    </edge>
    <edge source="IND" target="ISR">
      <data key="d0">1203461</data>
    </edge>
    <edge source="IND" target="ITA">
      <data key="d0">153352528</data>
    </edge>
    <edge source="IND" target="CIV">
      <data key="d0">28641</data>
    </edge>
    <edge source="IND" target="JAM">
      <data key="d0">17136</data>
    </edge>
    <edge source="IND" target="JPN">
      <data key="d0">6978521</data>
    </edge>
    <edge source="IND" target="KAZ">
      <data key="d0">119972</data>
    </edge>
    <edge source="IND" target="JOR">
      <data key="d0">184004</data>
    </edge>
    <edge source="IND" target="KOR">
      <data key="d0">40604092</data>
    </edge>
    <edge source="IND" target="LBN">
      <data key="d0">268628</data>
    </edge>
    <edge source="IND" target="LVA">
      <data key="d0">126656</data>
    </edge>
    <edge source="IND" target="LTU">
      <data key="d0">326487</data>
    </edge>
    <edge source="IND" target="MYS">
      <data key="d0">41081950</data>
    </edge>
    <edge source="IND" target="MUS">
      <data key="d0">343228</data>
    </edge>
    <edge source="IND" target="MEX">
      <data key="d0">1217105</data>
    </edge>
    <edge source="IND" target="MAR">
      <data key="d0">967739</data>
    </edge>
    <edge source="IND" target="MOZ">
      <data key="d0">116969</data>
    </edge>
    <edge source="IND" target="OMN">
      <data key="d0">350480</data>
    </edge>
    <edge source="IND" target="NLD">
      <data key="d0">22682097</data>
    </edge>
    <edge source="IND" target="NZL">
      <data key="d0">1796317</data>
    </edge>
    <edge source="IND" target="NOR">
      <data key="d0">737240</data>
    </edge>
    <edge source="IND" target="PAK">
      <data key="d0">431841</data>
    </edge>
    <edge source="IND" target="PER">
      <data key="d0">243378</data>
    </edge>
    <edge source="IND" target="PHL">
      <data key="d0">3114541</data>
    </edge>
    <edge source="IND" target="POL">
      <data key="d0">4829170</data>
    </edge>
    <edge source="IND" target="PRT">
      <data key="d0">11149943</data>
    </edge>
    <edge source="IND" target="ROU">
      <data key="d0">454728</data>
    </edge>
    <edge source="IND" target="RUS">
      <data key="d0">6960460</data>
    </edge>
    <edge source="IND" target="SAU">
      <data key="d0">894637</data>
    </edge>
    <edge source="IND" target="SEN">
      <data key="d0">28428</data>
    </edge>
    <edge source="IND" target="SRB">
      <data key="d0">74498</data>
    </edge>
    <edge source="IND" target="SGP">
      <data key="d0">2685995</data>
    </edge>
    <edge source="IND" target="SVK">
      <data key="d0">570966</data>
    </edge>
    <edge source="IND" target="VNM">
      <data key="d0">63840582</data>
    </edge>
    <edge source="IND" target="SVN">
      <data key="d0">757065</data>
    </edge>
    <edge source="IND" target="ZAF">
      <data key="d0">16210323</data>
    </edge>
    <edge source="IND" target="ESP">
      <data key="d0">33166459</data>
    </edge>
    <edge source="IND" target="SWE">
      <data key="d0">6512008</data>
    </edge>
    <edge source="IND" target="CHE">
      <data key="d0">1864121</data>
    </edge>
    <edge source="IND" target="THA">
      <data key="d0">16504846</data>
    </edge>
    <edge source="IND" target="ARE">
      <data key="d0">6822517</data>
    </edge>
    <edge source="IND" target="TUN">
      <data key="d0">2692528</data>
    </edge>
    <edge source="IND" target="TUR">
      <data key="d0">26886086</data>
    </edge>
    <edge source="IND" target="UGA">
      <data key="d0">11129</data>
    </edge>
    <edge source="IND" target="UKR">
      <data key="d0">2960520</data>
    </edge>
    <edge source="IND" target="EGY">
      <data key="d0">310815</data>
    </edge>
    <edge source="IND" target="GBR">
      <data key="d0">18184215</data>
    </edge>
    <edge source="IND" target="TZA">
      <data key="d0">61410</data>
    </edge>
    <edge source="IND" target="USA">
      <data key="d0">42383587</data>
    </edge>
    <edge source="IND" target="BFA">
      <data key="d0">10582</data>
    </edge>
    <edge source="IND" target="URY">
      <data key="d0">122335</data>
    </edge>
    <edge source="ARE" target="DZA">
      <data key="d0">17620</data>
    </edge>
    <edge source="ARE" target="AZE">
      <data key="d0">16645</data>
    </edge>
    <edge source="ARE" target="AUS">
      <data key="d0">74145</data>
    </edge>
    <edge source="ARE" target="CHN">
      <data key="d0">80364</data>
    </edge>
    <edge source="ARE" target="DEU">
      <data key="d0">104836</data>
    </edge>
    <edge source="ARE" target="HKG">
      <data key="d0">2168712</data>
    </edge>
    <edge source="ARE" target="IDN">
      <data key="d0">290715</data>
    </edge>
    <edge source="ARE" target="ITA">
      <data key="d0">624534</data>
    </edge>
    <edge source="ARE" target="CIV">
      <data key="d0">11438</data>
    </edge>
    <edge source="ARE" target="JPN">
      <data key="d0">120782</data>
    </edge>
    <edge source="ARE" target="JOR">
      <data key="d0">50135</data>
    </edge>
    <edge source="ARE" target="KOR">
      <data key="d0">10462</data>
    </edge>
    <edge source="ARE" target="LBN">
      <data key="d0">62444</data>
    </edge>
    <edge source="ARE" target="OMN">
      <data key="d0">263889</data>
    </edge>
    <edge source="ARE" target="NLD">
      <data key="d0">115119</data>
    </edge>
    <edge source="ARE" target="PAK">
      <data key="d0">1358834</data>
    </edge>
    <edge source="ARE" target="RUS">
      <data key="d0">18591</data>
    </edge>
    <edge source="ARE" target="SAU">
      <data key="d0">467852</data>
    </edge>
    <edge source="ARE" target="SEN">
      <data key="d0">43656</data>
    </edge>
    <edge source="ARE" target="IND">
      <data key="d0">3993519</data>
    </edge>
    <edge source="ARE" target="ESP">
      <data key="d0">92687</data>
    </edge>
    <edge source="ARE" target="THA">
      <data key="d0">178441</data>
    </edge>
    <edge source="ARE" target="TGO">
      <data key="d0">20938</data>
    </edge>
    <edge source="ARE" target="TUR">
      <data key="d0">708214</data>
    </edge>
    <edge source="ARE" target="EGY">
      <data key="d0">37684</data>
    </edge>
    <edge source="ARE" target="GBR">
      <data key="d0">139781</data>
    </edge>
    <edge source="ARE" target="TZA">
      <data key="d0">80122</data>
    </edge>
    <edge source="ARE" target="USA">
      <data key="d0">51527</data>
    </edge>
    <edge source="ARE" target="BFA">
      <data key="d0">13720</data>
    </edge>
    <edge source="TUN" target="DZA">
      <data key="d0">48195</data>
    </edge>
    <edge source="TUN" target="BEL">
      <data key="d0">67879</data>
    </edge>
    <edge source="TUN" target="CHN">
      <data key="d0">383441</data>
    </edge>
    <edge source="TUN" target="CZE">
      <data key="d0">35406</data>
    </edge>
    <edge source="TUN" target="DNK">
      <data key="d0">58936</data>
    </edge>
    <edge source="TUN" target="FRA">
      <data key="d0">11459393</data>
    </edge>
    <edge source="TUN" target="DEU">
      <data key="d0">405158</data>
    </edge>
    <edge source="TUN" target="HKG">
      <data key="d0">4112924</data>
    </edge>
    <edge source="TUN" target="IDN">
      <data key="d0">413763</data>
    </edge>
    <edge source="TUN" target="ITA">
      <data key="d0">22609583</data>
    </edge>
    <edge source="TUN" target="JPN">
      <data key="d0">25754</data>
    </edge>
    <edge source="TUN" target="KOR">
      <data key="d0">2059064</data>
    </edge>
    <edge source="TUN" target="MAR">
      <data key="d0">20158</data>
    </edge>
    <edge source="TUN" target="PAK">
      <data key="d0">17301</data>
    </edge>
    <edge source="TUN" target="PRT">
      <data key="d0">444092</data>
    </edge>
    <edge source="TUN" target="ROU">
      <data key="d0">3379077</data>
    </edge>
    <edge source="TUN" target="IND">
      <data key="d0">1883808</data>
    </edge>
    <edge source="TUN" target="ESP">
      <data key="d0">663327</data>
    </edge>
    <edge source="TUN" target="ARE">
      <data key="d0">782567</data>
    </edge>
    <edge source="TUN" target="TUR">
      <data key="d0">2122652</data>
    </edge>
    <edge source="TUN" target="GBR">
      <data key="d0">179667</data>
    </edge>
    <edge source="TUN" target="USA">
      <data key="d0">39408</data>
    </edge>
    <edge source="ARG" target="AUS">
      <data key="d0">33120045</data>
    </edge>
    <edge source="ARG" target="AUT">
      <data key="d0">1012038</data>
    </edge>
    <edge source="ARG" target="BEL">
      <data key="d0">2192484</data>
    </edge>
    <edge source="ARG" target="BOL">
      <data key="d0">14251</data>
    </edge>
    <edge source="ARG" target="BRA">
      <data key="d0">3218215</data>
    </edge>
    <edge source="ARG" target="BLR">
      <data key="d0">145987</data>
    </edge>
    <edge source="ARG" target="KHM">
      <data key="d0">9368290</data>
    </edge>
    <edge source="ARG" target="CAN">
      <data key="d0">1564209</data>
    </edge>
    <edge source="ARG" target="CHL">
      <data key="d0">4759576</data>
    </edge>
    <edge source="ARG" target="CHN">
      <data key="d0">102821658</data>
    </edge>
    <edge source="ARG" target="COL">
      <data key="d0">1959403</data>
    </edge>
    <edge source="ARG" target="CRI">
      <data key="d0">80732</data>
    </edge>
    <edge source="ARG" target="HRV">
      <data key="d0">21553367</data>
    </edge>
    <edge source="ARG" target="DNK">
      <data key="d0">517727</data>
    </edge>
    <edge source="ARG" target="ECU">
      <data key="d0">57864</data>
    </edge>
    <edge source="ARG" target="SLV">
      <data key="d0">30959</data>
    </edge>
    <edge source="ARG" target="ETH">
      <data key="d0">15145</data>
    </edge>
    <edge source="ARG" target="EST">
      <data key="d0">620406</data>
    </edge>
    <edge source="ARG" target="FIN">
      <data key="d0">148181</data>
    </edge>
    <edge source="ARG" target="FRA">
      <data key="d0">2274684</data>
    </edge>
    <edge source="ARG" target="DEU">
      <data key="d0">99190625</data>
    </edge>
    <edge source="ARG" target="GRC">
      <data key="d0">831441</data>
    </edge>
    <edge source="ARG" target="GTM">
      <data key="d0">19906</data>
    </edge>
    <edge source="ARG" target="HKG">
      <data key="d0">151980286</data>
    </edge>
    <edge source="ARG" target="IDN">
      <data key="d0">4104203</data>
    </edge>
    <edge source="ARG" target="IRL">
      <data key="d0">70392</data>
    </edge>
    <edge source="ARG" target="ISR">
      <data key="d0">597794</data>
    </edge>
    <edge source="ARG" target="ITA">
      <data key="d0">18936990</data>
    </edge>
    <edge source="ARG" target="JPN">
      <data key="d0">5176247</data>
    </edge>
    <edge source="ARG" target="KOR">
      <data key="d0">3598043</data>
    </edge>
    <edge source="ARG" target="LVA">
      <data key="d0">317923</data>
    </edge>
    <edge source="ARG" target="MYS">
      <data key="d0">2077840</data>
    </edge>
    <edge source="ARG" target="MEX">
      <data key="d0">73038263</data>
    </edge>
    <edge source="ARG" target="NLD">
      <data key="d0">2023538</data>
    </edge>
    <edge source="ARG" target="NZL">
      <data key="d0">141063</data>
    </edge>
    <edge source="ARG" target="NIC">
      <data key="d0">658192</data>
    </edge>
    <edge source="ARG" target="NOR">
      <data key="d0">168806</data>
    </edge>
    <edge source="ARG" target="PAK">
      <data key="d0">3676033</data>
    </edge>
    <edge source="ARG" target="PAN">
      <data key="d0">16309</data>
    </edge>
    <edge source="ARG" target="PRY">
      <data key="d0">470874</data>
    </edge>
    <edge source="ARG" target="PER">
      <data key="d0">4190304</data>
    </edge>
    <edge source="ARG" target="PHL">
      <data key="d0">113596</data>
    </edge>
    <edge source="ARG" target="POL">
      <data key="d0">2549646</data>
    </edge>
    <edge source="ARG" target="PRT">
      <data key="d0">4151148</data>
    </edge>
    <edge source="ARG" target="RUS">
      <data key="d0">5349226</data>
    </edge>
    <edge source="ARG" target="SAU">
      <data key="d0">61263</data>
    </edge>
    <edge source="ARG" target="IND">
      <data key="d0">28913351</data>
    </edge>
    <edge source="ARG" target="SGP">
      <data key="d0">116476</data>
    </edge>
    <edge source="ARG" target="SVK">
      <data key="d0">17500</data>
    </edge>
    <edge source="ARG" target="VNM">
      <data key="d0">30967986</data>
    </edge>
    <edge source="ARG" target="ZAF">
      <data key="d0">6632016</data>
    </edge>
    <edge source="ARG" target="ESP">
      <data key="d0">9844358</data>
    </edge>
    <edge source="ARG" target="SWE">
      <data key="d0">5561799</data>
    </edge>
    <edge source="ARG" target="CHE">
      <data key="d0">519128</data>
    </edge>
    <edge source="ARG" target="THA">
      <data key="d0">68278058</data>
    </edge>
    <edge source="ARG" target="ARE">
      <data key="d0">116058</data>
    </edge>
    <edge source="ARG" target="TUN">
      <data key="d0">74408</data>
    </edge>
    <edge source="ARG" target="TUR">
      <data key="d0">2658431</data>
    </edge>
    <edge source="ARG" target="GBR">
      <data key="d0">3888702</data>
    </edge>
    <edge source="ARG" target="USA">
      <data key="d0">114751092</data>
    </edge>
    <edge source="ARG" target="URY">
      <data key="d0">21417785</data>
    </edge>
    <edge source="AUS" target="AUT">
      <data key="d0">26627628</data>
    </edge>
    <edge source="AUS" target="BRA">
      <data key="d0">131251</data>
    </edge>
    <edge source="AUS" target="CAN">
      <data key="d0">24538</data>
    </edge>
    <edge source="AUS" target="LKA">
      <data key="d0">101734</data>
    </edge>
    <edge source="AUS" target="CHL">
      <data key="d0">194469</data>
    </edge>
    <edge source="AUS" target="CHN">
      <data key="d0">48753507</data>
    </edge>
    <edge source="AUS" target="COL">
      <data key="d0">51744</data>
    </edge>
    <edge source="AUS" target="FIN">
      <data key="d0">25101</data>
    </edge>
    <edge source="AUS" target="FRA">
      <data key="d0">2000327</data>
    </edge>
    <edge source="AUS" target="DEU">
      <data key="d0">544124</data>
    </edge>
    <edge source="AUS" target="HKG">
      <data key="d0">13943864</data>
    </edge>
    <edge source="AUS" target="IDN">
      <data key="d0">1825347</data>
    </edge>
    <edge source="AUS" target="ITA">
      <data key="d0">49620228</data>
    </edge>
    <edge source="AUS" target="JPN">
      <data key="d0">7795365</data>
    </edge>
    <edge source="AUS" target="KOR">
      <data key="d0">1858114</data>
    </edge>
    <edge source="AUS" target="MYS">
      <data key="d0">28051</data>
    </edge>
    <edge source="AUS" target="OMN">
      <data key="d0">13588</data>
    </edge>
    <edge source="AUS" target="NZL">
      <data key="d0">1770695</data>
    </edge>
    <edge source="AUS" target="NOR">
      <data key="d0">171644</data>
    </edge>
    <edge source="AUS" target="PAK">
      <data key="d0">150125</data>
    </edge>
    <edge source="AUS" target="IND">
      <data key="d0">6473762</data>
    </edge>
    <edge source="AUS" target="SGP">
      <data key="d0">7248034</data>
    </edge>
    <edge source="AUS" target="VNM">
      <data key="d0">10090912</data>
    </edge>
    <edge source="AUS" target="ESP">
      <data key="d0">890175</data>
    </edge>
    <edge source="AUS" target="SWE">
      <data key="d0">41309</data>
    </edge>
    <edge source="AUS" target="CHE">
      <data key="d0">11254</data>
    </edge>
    <edge source="AUS" target="THA">
      <data key="d0">7885272</data>
    </edge>
    <edge source="AUS" target="ARE">
      <data key="d0">324462</data>
    </edge>
    <edge source="AUS" target="TUR">
      <data key="d0">12122</data>
    </edge>
    <edge source="AUS" target="GBR">
      <data key="d0">1183481</data>
    </edge>
    <edge source="AUS" target="USA">
      <data key="d0">2173149</data>
    </edge>
    <edge source="AUT" target="ARG">
      <data key="d0">57260</data>
    </edge>
    <edge source="AUT" target="AUS">
      <data key="d0">1099501</data>
    </edge>
    <edge source="AUT" target="BEL">
      <data key="d0">782349</data>
    </edge>
    <edge source="AUT" target="BRA">
      <data key="d0">1037853</data>
    </edge>
    <edge source="AUT" target="BGR">
      <data key="d0">220793</data>
    </edge>
    <edge source="AUT" target="KHM">
      <data key="d0">178903</data>
    </edge>
    <edge source="AUT" target="CAN">
      <data key="d0">123529</data>
    </edge>
    <edge source="AUT" target="CHN">
      <data key="d0">14211321</data>
    </edge>
    <edge source="AUT" target="HRV">
      <data key="d0">181773571</data>
    </edge>
    <edge source="AUT" target="CZE">
      <data key="d0">28157933</data>
    </edge>
    <edge source="AUT" target="DNK">
      <data key="d0">406152</data>
    </edge>
    <edge source="AUT" target="FIN">
      <data key="d0">32346</data>
    </edge>
    <edge source="AUT" target="FRA">
      <data key="d0">2175867</data>
    </edge>
    <edge source="AUT" target="DEU">
      <data key="d0">81147615</data>
    </edge>
    <edge source="AUT" target="HKG">
      <data key="d0">3730881</data>
    </edge>
    <edge source="AUT" target="HUN">
      <data key="d0">20682850</data>
    </edge>
    <edge source="AUT" target="IDN">
      <data key="d0">14957</data>
    </edge>
    <edge source="AUT" target="IRL">
      <data key="d0">255714</data>
    </edge>
    <edge source="AUT" target="ITA">
      <data key="d0">13851837</data>
    </edge>
    <edge source="AUT" target="JPN">
      <data key="d0">592479</data>
    </edge>
    <edge source="AUT" target="KOR">
      <data key="d0">40254</data>
    </edge>
    <edge source="AUT" target="LBN">
      <data key="d0">18178</data>
    </edge>
    <edge source="AUT" target="LVA">
      <data key="d0">35602</data>
    </edge>
    <edge source="AUT" target="LTU">
      <data key="d0">388229</data>
    </edge>
    <edge source="AUT" target="MEX">
      <data key="d0">488108</data>
    </edge>
    <edge source="AUT" target="MAR">
      <data key="d0">1021340</data>
    </edge>
    <edge source="AUT" target="NLD">
      <data key="d0">1562163</data>
    </edge>
    <edge source="AUT" target="NZL">
      <data key="d0">109058</data>
    </edge>
    <edge source="AUT" target="NOR">
      <data key="d0">73901</data>
    </edge>
    <edge source="AUT" target="PHL">
      <data key="d0">32754</data>
    </edge>
    <edge source="AUT" target="POL">
      <data key="d0">5297570</data>
    </edge>
    <edge source="AUT" target="PRT">
      <data key="d0">12866880</data>
    </edge>
    <edge source="AUT" target="ROU">
      <data key="d0">74886419</data>
    </edge>
    <edge source="AUT" target="RUS">
      <data key="d0">107494</data>
    </edge>
    <edge source="AUT" target="SRB">
      <data key="d0">187960</data>
    </edge>
    <edge source="AUT" target="IND">
      <data key="d0">4406297</data>
    </edge>
    <edge source="AUT" target="SGP">
      <data key="d0">648246</data>
    </edge>
    <edge source="AUT" target="SVK">
      <data key="d0">18360279</data>
    </edge>
    <edge source="AUT" target="VNM">
      <data key="d0">786562</data>
    </edge>
    <edge source="AUT" target="SVN">
      <data key="d0">13430178</data>
    </edge>
    <edge source="AUT" target="ZAF">
      <data key="d0">1190944</data>
    </edge>
    <edge source="AUT" target="ESP">
      <data key="d0">11652808</data>
    </edge>
    <edge source="AUT" target="SWE">
      <data key="d0">96095</data>
    </edge>
    <edge source="AUT" target="CHE">
      <data key="d0">3089488</data>
    </edge>
    <edge source="AUT" target="THA">
      <data key="d0">11508</data>
    </edge>
    <edge source="AUT" target="ARE">
      <data key="d0">106990</data>
    </edge>
    <edge source="AUT" target="TUN">
      <data key="d0">13787659</data>
    </edge>
    <edge source="AUT" target="TUR">
      <data key="d0">1468116</data>
    </edge>
    <edge source="AUT" target="UKR">
      <data key="d0">118527</data>
    </edge>
    <edge source="AUT" target="MKD">
      <data key="d0">18262</data>
    </edge>
    <edge source="AUT" target="GBR">
      <data key="d0">2202658</data>
    </edge>
    <edge source="AUT" target="USA">
      <data key="d0">8353458</data>
    </edge>
    <edge source="BEL" target="AUS">
      <data key="d0">135191</data>
    </edge>
    <edge source="BEL" target="AUT">
      <data key="d0">4023277</data>
    </edge>
    <edge source="BEL" target="CAN">
      <data key="d0">129215</data>
    </edge>
    <edge source="BEL" target="CHN">
      <data key="d0">3102655</data>
    </edge>
    <edge source="BEL" target="COL">
      <data key="d0">48113</data>
    </edge>
    <edge source="BEL" target="CZE">
      <data key="d0">111222</data>
    </edge>
    <edge source="BEL" target="DNK">
      <data key="d0">896478</data>
    </edge>
    <edge source="BEL" target="EST">
      <data key="d0">52442</data>
    </edge>
    <edge source="BEL" target="FIN">
      <data key="d0">2523452</data>
    </edge>
    <edge source="BEL" target="FRA">
      <data key="d0">39654210</data>
    </edge>
    <edge source="BEL" target="DEU">
      <data key="d0">13391615</data>
    </edge>
    <edge source="BEL" target="GHA">
      <data key="d0">74098</data>
    </edge>
    <edge source="BEL" target="GRC">
      <data key="d0">137149</data>
    </edge>
    <edge source="BEL" target="HKG">
      <data key="d0">3596551</data>
    </edge>
    <edge source="BEL" target="HUN">
      <data key="d0">116429</data>
    </edge>
    <edge source="BEL" target="IDN">
      <data key="d0">123142</data>
    </edge>
    <edge source="BEL" target="IRL">
      <data key="d0">23347</data>
    </edge>
    <edge source="BEL" target="ISR">
      <data key="d0">77586</data>
    </edge>
    <edge source="BEL" target="ITA">
      <data key="d0">4829851</data>
    </edge>
    <edge source="BEL" target="JPN">
      <data key="d0">1263183</data>
    </edge>
    <edge source="BEL" target="KOR">
      <data key="d0">29676</data>
    </edge>
    <edge source="BEL" target="LBN">
      <data key="d0">76248</data>
    </edge>
    <edge source="BEL" target="LVA">
      <data key="d0">14311</data>
    </edge>
    <edge source="BEL" target="LTU">
      <data key="d0">11591</data>
    </edge>
    <edge source="BEL" target="MYS">
      <data key="d0">60522</data>
    </edge>
    <edge source="BEL" target="MEX">
      <data key="d0">44205</data>
    </edge>
    <edge source="BEL" target="MAR">
      <data key="d0">61193</data>
    </edge>
    <edge source="BEL" target="NLD">
      <data key="d0">8750080</data>
    </edge>
    <edge source="BEL" target="NZL">
      <data key="d0">13898</data>
    </edge>
    <edge source="BEL" target="NOR">
      <data key="d0">130063</data>
    </edge>
    <edge source="BEL" target="PHL">
      <data key="d0">29616</data>
    </edge>
    <edge source="BEL" target="POL">
      <data key="d0">2559146</data>
    </edge>
    <edge source="BEL" target="PRT">
      <data key="d0">3240197</data>
    </edge>
    <edge source="BEL" target="ROU">
      <data key="d0">1176193</data>
    </edge>
    <edge source="BEL" target="RUS">
      <data key="d0">74818</data>
    </edge>
    <edge source="BEL" target="SAU">
      <data key="d0">22440</data>
    </edge>
    <edge source="BEL" target="SEN">
      <data key="d0">37575</data>
    </edge>
    <edge source="BEL" target="IND">
      <data key="d0">787564</data>
    </edge>
    <edge source="BEL" target="SGP">
      <data key="d0">62992</data>
    </edge>
    <edge source="BEL" target="SVK">
      <data key="d0">5778969</data>
    </edge>
    <edge source="BEL" target="VNM">
      <data key="d0">196612</data>
    </edge>
    <edge source="BEL" target="SVN">
      <data key="d0">21941</data>
    </edge>
    <edge source="BEL" target="ZAF">
      <data key="d0">11749</data>
    </edge>
    <edge source="BEL" target="ESP">
      <data key="d0">2468885</data>
    </edge>
    <edge source="BEL" target="SWE">
      <data key="d0">346449</data>
    </edge>
    <edge source="BEL" target="CHE">
      <data key="d0">541815</data>
    </edge>
    <edge source="BEL" target="THA">
      <data key="d0">35108</data>
    </edge>
    <edge source="BEL" target="ARE">
      <data key="d0">306459</data>
    </edge>
    <edge source="BEL" target="TUN">
      <data key="d0">475377</data>
    </edge>
    <edge source="BEL" target="TUR">
      <data key="d0">320497</data>
    </edge>
    <edge source="BEL" target="UKR">
      <data key="d0">29287</data>
    </edge>
    <edge source="BEL" target="EGY">
      <data key="d0">19779</data>
    </edge>
    <edge source="BEL" target="GBR">
      <data key="d0">6470353</data>
    </edge>
    <edge source="BEL" target="USA">
      <data key="d0">4322964</data>
    </edge>
    <edge source="BEL" target="URY">
      <data key="d0">428656</data>
    </edge>
    <edge source="BOL" target="ARG">
      <data key="d0">1457782</data>
    </edge>
    <edge source="BOL" target="BRA">
      <data key="d0">1250428</data>
    </edge>
    <edge source="BOL" target="CHL">
      <data key="d0">2493170</data>
    </edge>
    <edge source="BOL" target="CHN">
      <data key="d0">7990673</data>
    </edge>
    <edge source="BOL" target="FRA">
      <data key="d0">15620</data>
    </edge>
    <edge source="BOL" target="DEU">
      <data key="d0">1069495</data>
    </edge>
    <edge source="BOL" target="HKG">
      <data key="d0">1357009</data>
    </edge>
    <edge source="BOL" target="ITA">
      <data key="d0">21463541</data>
    </edge>
    <edge source="BOL" target="JPN">
      <data key="d0">118876</data>
    </edge>
    <edge source="BOL" target="KOR">
      <data key="d0">257072</data>
    </edge>
    <edge source="BOL" target="MEX">
      <data key="d0">308855</data>
    </edge>
    <edge source="BOL" target="NLD">
      <data key="d0">367384</data>
    </edge>
    <edge source="BOL" target="PRY">
      <data key="d0">795800</data>
    </edge>
    <edge source="BOL" target="PER">
      <data key="d0">868768</data>
    </edge>
    <edge source="BOL" target="PRT">
      <data key="d0">661069</data>
    </edge>
    <edge source="BOL" target="IND">
      <data key="d0">2500255</data>
    </edge>
    <edge source="BOL" target="SGP">
      <data key="d0">267549</data>
    </edge>
    <edge source="BOL" target="ZAF">
      <data key="d0">183229</data>
    </edge>
    <edge source="BOL" target="ESP">
      <data key="d0">1816423</data>
    </edge>
    <edge source="BOL" target="THA">
      <data key="d0">1161603</data>
    </edge>
    <edge source="BOL" target="TUR">
      <data key="d0">163960</data>
    </edge>
    <edge source="BOL" target="USA">
      <data key="d0">462307</data>
    </edge>
    <edge source="BOL" target="URY">
      <data key="d0">111924</data>
    </edge>
    <edge source="BRA" target="ARG">
      <data key="d0">4303960</data>
    </edge>
    <edge source="BRA" target="AUS">
      <data key="d0">8721666</data>
    </edge>
    <edge source="BRA" target="AUT">
      <data key="d0">818379</data>
    </edge>
    <edge source="BRA" target="BEL">
      <data key="d0">868873</data>
    </edge>
    <edge source="BRA" target="BOL">
      <data key="d0">240691</data>
    </edge>
    <edge source="BRA" target="BLR">
      <data key="d0">185321</data>
    </edge>
    <edge source="BRA" target="KHM">
      <data key="d0">268302</data>
    </edge>
    <edge source="BRA" target="CAN">
      <data key="d0">12385252</data>
    </edge>
    <edge source="BRA" target="LKA">
      <data key="d0">1497936</data>
    </edge>
    <edge source="BRA" target="CHL">
      <data key="d0">5633002</data>
    </edge>
    <edge source="BRA" target="CHN">
      <data key="d0">485439210</data>
    </edge>
    <edge source="BRA" target="COL">
      <data key="d0">2741601</data>
    </edge>
    <edge source="BRA" target="CZE">
      <data key="d0">9384064</data>
    </edge>
    <edge source="BRA" target="DNK">
      <data key="d0">6207024</data>
    </edge>
    <edge source="BRA" target="ECU">
      <data key="d0">81476</data>
    </edge>
    <edge source="BRA" target="SLV">
      <data key="d0">75421</data>
    </edge>
    <edge source="BRA" target="EST">
      <data key="d0">5283530</data>
    </edge>
    <edge source="BRA" target="FIN">
      <data key="d0">738340</data>
    </edge>
    <edge source="BRA" target="FRA">
      <data key="d0">6767536</data>
    </edge>
    <edge source="BRA" target="DEU">
      <data key="d0">55499032</data>
    </edge>
    <edge source="BRA" target="GRC">
      <data key="d0">283916</data>
    </edge>
    <edge source="BRA" target="GTM">
      <data key="d0">280461</data>
    </edge>
    <edge source="BRA" target="HKG">
      <data key="d0">245844244</data>
    </edge>
    <edge source="BRA" target="HUN">
      <data key="d0">78376356</data>
    </edge>
    <edge source="BRA" target="IDN">
      <data key="d0">14872710</data>
    </edge>
    <edge source="BRA" target="ISR">
      <data key="d0">247698</data>
    </edge>
    <edge source="BRA" target="ITA">
      <data key="d0">428487460</data>
    </edge>
    <edge source="BRA" target="JPN">
      <data key="d0">16840622</data>
    </edge>
    <edge source="BRA" target="KOR">
      <data key="d0">43764211</data>
    </edge>
    <edge source="BRA" target="LBN">
      <data key="d0">205164</data>
    </edge>
    <edge source="BRA" target="LTU">
      <data key="d0">2793028</data>
    </edge>
    <edge source="BRA" target="MYS">
      <data key="d0">12765485</data>
    </edge>
    <edge source="BRA" target="MEX">
      <data key="d0">53617421</data>
    </edge>
    <edge source="BRA" target="MDA">
      <data key="d0">2403026</data>
    </edge>
    <edge source="BRA" target="OMN">
      <data key="d0">70104</data>
    </edge>
    <edge source="BRA" target="NLD">
      <data key="d0">28757215</data>
    </edge>
    <edge source="BRA" target="NZL">
      <data key="d0">157128</data>
    </edge>
    <edge source="BRA" target="NIC">
      <data key="d0">6696659</data>
    </edge>
    <edge source="BRA" target="NOR">
      <data key="d0">21749374</data>
    </edge>
    <edge source="BRA" target="PAK">
      <data key="d0">281365</data>
    </edge>
    <edge source="BRA" target="PRY">
      <data key="d0">10654499</data>
    </edge>
    <edge source="BRA" target="PER">
      <data key="d0">1338120</data>
    </edge>
    <edge source="BRA" target="PHL">
      <data key="d0">510163</data>
    </edge>
    <edge source="BRA" target="POL">
      <data key="d0">7948047</data>
    </edge>
    <edge source="BRA" target="PRT">
      <data key="d0">17865165</data>
    </edge>
    <edge source="BRA" target="ROU">
      <data key="d0">298080</data>
    </edge>
    <edge source="BRA" target="RUS">
      <data key="d0">3418051</data>
    </edge>
    <edge source="BRA" target="SEN">
      <data key="d0">21290</data>
    </edge>
    <edge source="BRA" target="SRB">
      <data key="d0">32595</data>
    </edge>
    <edge source="BRA" target="IND">
      <data key="d0">10804548</data>
    </edge>
    <edge source="BRA" target="SGP">
      <data key="d0">2146982</data>
    </edge>
    <edge source="BRA" target="SVK">
      <data key="d0">127807</data>
    </edge>
    <edge source="BRA" target="VNM">
      <data key="d0">43416111</data>
    </edge>
    <edge source="BRA" target="SVN">
      <data key="d0">1697601</data>
    </edge>
    <edge source="BRA" target="ZAF">
      <data key="d0">18493344</data>
    </edge>
    <edge source="BRA" target="ESP">
      <data key="d0">15761050</data>
    </edge>
    <edge source="BRA" target="SWE">
      <data key="d0">1314993</data>
    </edge>
    <edge source="BRA" target="CHE">
      <data key="d0">232006</data>
    </edge>
    <edge source="BRA" target="THA">
      <data key="d0">47172816</data>
    </edge>
    <edge source="BRA" target="ARE">
      <data key="d0">84706</data>
    </edge>
    <edge source="BRA" target="TUN">
      <data key="d0">2650504</data>
    </edge>
    <edge source="BRA" target="TUR">
      <data key="d0">1190672</data>
    </edge>
    <edge source="BRA" target="UKR">
      <data key="d0">718334</data>
    </edge>
    <edge source="BRA" target="EGY">
      <data key="d0">69689</data>
    </edge>
    <edge source="BRA" target="GBR">
      <data key="d0">3721207</data>
    </edge>
    <edge source="BRA" target="USA">
      <data key="d0">288076112</data>
    </edge>
    <edge source="BRA" target="URY">
      <data key="d0">25590957</data>
    </edge>
    <edge source="BLR" target="ARM">
      <data key="d0">704300</data>
    </edge>
    <edge source="BLR" target="CAN">
      <data key="d0">11000</data>
    </edge>
    <edge source="BLR" target="CHN">
      <data key="d0">257100</data>
    </edge>
    <edge source="BLR" target="CZE">
      <data key="d0">41200</data>
    </edge>
    <edge source="BLR" target="EST">
      <data key="d0">1365800</data>
    </edge>
    <edge source="BLR" target="DEU">
      <data key="d0">859000</data>
    </edge>
    <edge source="BLR" target="GRC">
      <data key="d0">132200</data>
    </edge>
    <edge source="BLR" target="HKG">
      <data key="d0">755200</data>
    </edge>
    <edge source="BLR" target="HUN">
      <data key="d0">169000</data>
    </edge>
    <edge source="BLR" target="ISR">
      <data key="d0">110900</data>
    </edge>
    <edge source="BLR" target="ITA">
      <data key="d0">5428800</data>
    </edge>
    <edge source="BLR" target="KAZ">
      <data key="d0">428500</data>
    </edge>
    <edge source="BLR" target="LVA">
      <data key="d0">16700</data>
    </edge>
    <edge source="BLR" target="LTU">
      <data key="d0">3387900</data>
    </edge>
    <edge source="BLR" target="MDA">
      <data key="d0">317000</data>
    </edge>
    <edge source="BLR" target="POL">
      <data key="d0">8885400</data>
    </edge>
    <edge source="BLR" target="PRT">
      <data key="d0">55800</data>
    </edge>
    <edge source="BLR" target="RUS">
      <data key="d0">15528400</data>
    </edge>
    <edge source="BLR" target="SRB">
      <data key="d0">72900</data>
    </edge>
    <edge source="BLR" target="IND">
      <data key="d0">4677000</data>
    </edge>
    <edge source="BLR" target="SVK">
      <data key="d0">368300</data>
    </edge>
    <edge source="BLR" target="ZAF">
      <data key="d0">117200</data>
    </edge>
    <edge source="BLR" target="THA">
      <data key="d0">47800</data>
    </edge>
    <edge source="BLR" target="TUR">
      <data key="d0">311900</data>
    </edge>
    <edge source="BLR" target="UKR">
      <data key="d0">3346000</data>
    </edge>
    <edge source="BLR" target="USA">
      <data key="d0">61700</data>
    </edge>
    <edge source="KHM" target="CHN">
      <data key="d0">11965</data>
    </edge>
    <edge source="KHM" target="KOR">
      <data key="d0">127792</data>
    </edge>
    <edge source="KHM" target="VNM">
      <data key="d0">364053</data>
    </edge>
    <edge source="KHM" target="ESP">
      <data key="d0">52261</data>
    </edge>
    <edge source="KHM" target="THA">
      <data key="d0">28647</data>
    </edge>
    <edge source="CAN" target="ARG">
      <data key="d0">31781</data>
    </edge>
    <edge source="CAN" target="AUS">
      <data key="d0">69991</data>
    </edge>
    <edge source="CAN" target="BEL">
      <data key="d0">154432</data>
    </edge>
    <edge source="CAN" target="BOL">
      <data key="d0">16758</data>
    </edge>
    <edge source="CAN" target="BRA">
      <data key="d0">120525</data>
    </edge>
    <edge source="CAN" target="KHM">
      <data key="d0">11065</data>
    </edge>
    <edge source="CAN" target="LKA">
      <data key="d0">46899</data>
    </edge>
    <edge source="CAN" target="CHL">
      <data key="d0">31057</data>
    </edge>
    <edge source="CAN" target="CHN">
      <data key="d0">2576119</data>
    </edge>
    <edge source="CAN" target="COL">
      <data key="d0">143260</data>
    </edge>
    <edge source="CAN" target="CRI">
      <data key="d0">21583</data>
    </edge>
    <edge source="CAN" target="HRV">
      <data key="d0">16991</data>
    </edge>
    <edge source="CAN" target="DNK">
      <data key="d0">60951</data>
    </edge>
    <edge source="CAN" target="SLV">
      <data key="d0">33471</data>
    </edge>
    <edge source="CAN" target="EST">
      <data key="d0">171421</data>
    </edge>
    <edge source="CAN" target="FIN">
      <data key="d0">3676012</data>
    </edge>
    <edge source="CAN" target="FRA">
      <data key="d0">472195</data>
    </edge>
    <edge source="CAN" target="DEU">
      <data key="d0">1186571</data>
    </edge>
    <edge source="CAN" target="GHA">
      <data key="d0">265005</data>
    </edge>
    <edge source="CAN" target="GRC">
      <data key="d0">2297355</data>
    </edge>
    <edge source="CAN" target="GTM">
      <data key="d0">79281</data>
    </edge>
    <edge source="CAN" target="HND">
      <data key="d0">31297</data>
    </edge>
    <edge source="CAN" target="HKG">
      <data key="d0">8244416</data>
    </edge>
    <edge source="CAN" target="HUN">
      <data key="d0">25964</data>
    </edge>
    <edge source="CAN" target="ITA">
      <data key="d0">1207711</data>
    </edge>
    <edge source="CAN" target="CIV">
      <data key="d0">10413</data>
    </edge>
    <edge source="CAN" target="JAM">
      <data key="d0">11621</data>
    </edge>
    <edge source="CAN" target="JPN">
      <data key="d0">437310</data>
    </edge>
    <edge source="CAN" target="KOR">
      <data key="d0">563368</data>
    </edge>
    <edge source="CAN" target="LTU">
      <data key="d0">895905</data>
    </edge>
    <edge source="CAN" target="MUS">
      <data key="d0">52579</data>
    </edge>
    <edge source="CAN" target="MEX">
      <data key="d0">848373</data>
    </edge>
    <edge source="CAN" target="MAR">
      <data key="d0">20018</data>
    </edge>
    <edge source="CAN" target="NLD">
      <data key="d0">2086552</data>
    </edge>
    <edge source="CAN" target="NZL">
      <data key="d0">18231</data>
    </edge>
    <edge source="CAN" target="NOR">
      <data key="d0">358880</data>
    </edge>
    <edge source="CAN" target="PAK">
      <data key="d0">69598</data>
    </edge>
    <edge source="CAN" target="POL">
      <data key="d0">226654</data>
    </edge>
    <edge source="CAN" target="PRT">
      <data key="d0">10567</data>
    </edge>
    <edge source="CAN" target="RUS">
      <data key="d0">454721</data>
    </edge>
    <edge source="CAN" target="IND">
      <data key="d0">26314</data>
    </edge>
    <edge source="CAN" target="ZAF">
      <data key="d0">25952</data>
    </edge>
    <edge source="CAN" target="ESP">
      <data key="d0">46711</data>
    </edge>
    <edge source="CAN" target="SWE">
      <data key="d0">17771</data>
    </edge>
    <edge source="CAN" target="CHE">
      <data key="d0">24767</data>
    </edge>
    <edge source="CAN" target="ARE">
      <data key="d0">253235</data>
    </edge>
    <edge source="CAN" target="TUN">
      <data key="d0">97916</data>
    </edge>
    <edge source="CAN" target="TUR">
      <data key="d0">1404074</data>
    </edge>
    <edge source="CAN" target="EGY">
      <data key="d0">70846</data>
    </edge>
    <edge source="CAN" target="GBR">
      <data key="d0">930832</data>
    </edge>
    <edge source="CAN" target="USA">
      <data key="d0">36538099</data>
    </edge>
    <edge source="CAN" target="URY">
      <data key="d0">10891</data>
    </edge>
    <edge source="CHL" target="ARG">
      <data key="d0">295863</data>
    </edge>
    <edge source="CHL" target="AUS">
      <data key="d0">37418</data>
    </edge>
    <edge source="CHL" target="BOL">
      <data key="d0">94798</data>
    </edge>
    <edge source="CHL" target="BRA">
      <data key="d0">14833</data>
    </edge>
    <edge source="CHL" target="CAN">
      <data key="d0">134617</data>
    </edge>
    <edge source="CHL" target="CHN">
      <data key="d0">10128856</data>
    </edge>
    <edge source="CHL" target="COL">
      <data key="d0">2542912</data>
    </edge>
    <edge source="CHL" target="FRA">
      <data key="d0">13670</data>
    </edge>
    <edge source="CHL" target="HKG">
      <data key="d0">8658496</data>
    </edge>
    <edge source="CHL" target="IDN">
      <data key="d0">168136</data>
    </edge>
    <edge source="CHL" target="ITA">
      <data key="d0">4330543</data>
    </edge>
    <edge source="CHL" target="MEX">
      <data key="d0">808371</data>
    </edge>
    <edge source="CHL" target="PRY">
      <data key="d0">43113</data>
    </edge>
    <edge source="CHL" target="PER">
      <data key="d0">1037666</data>
    </edge>
    <edge source="CHL" target="PHL">
      <data key="d0">273783</data>
    </edge>
    <edge source="CHL" target="PRT">
      <data key="d0">965960</data>
    </edge>
    <edge source="CHL" target="IND">
      <data key="d0">112937</data>
    </edge>
    <edge source="CHL" target="VNM">
      <data key="d0">674089</data>
    </edge>
    <edge source="CHL" target="ESP">
      <data key="d0">542214</data>
    </edge>
    <edge source="CHL" target="TUN">
      <data key="d0">838211</data>
    </edge>
    <edge source="CHL" target="TUR">
      <data key="d0">71694</data>
    </edge>
    <edge source="CHL" target="USA">
      <data key="d0">459847</data>
    </edge>
    <edge source="CHL" target="URY">
      <data key="d0">29828</data>
    </edge>
    <edge source="COL" target="AUS">
      <data key="d0">110649</data>
    </edge>
    <edge source="COL" target="BEL">
      <data key="d0">155442</data>
    </edge>
    <edge source="COL" target="BOL">
      <data key="d0">286766</data>
    </edge>
    <edge source="COL" target="CAN">
      <data key="d0">2305308</data>
    </edge>
    <edge source="COL" target="CHL">
      <data key="d0">162652</data>
    </edge>
    <edge source="COL" target="CHN">
      <data key="d0">30259531</data>
    </edge>
    <edge source="COL" target="CRI">
      <data key="d0">236816</data>
    </edge>
    <edge source="COL" target="ECU">
      <data key="d0">1618742</data>
    </edge>
    <edge source="COL" target="SLV">
      <data key="d0">620669</data>
    </edge>
    <edge source="COL" target="FIN">
      <data key="d0">17650</data>
    </edge>
    <edge source="COL" target="FRA">
      <data key="d0">32651</data>
    </edge>
    <edge source="COL" target="DEU">
      <data key="d0">66570</data>
    </edge>
    <edge source="COL" target="GTM">
      <data key="d0">2874150</data>
    </edge>
    <edge source="COL" target="HND">
      <data key="d0">304844</data>
    </edge>
    <edge source="COL" target="HKG">
      <data key="d0">13850285</data>
    </edge>
    <edge source="COL" target="ISR">
      <data key="d0">244656</data>
    </edge>
    <edge source="COL" target="ITA">
      <data key="d0">32852739</data>
    </edge>
    <edge source="COL" target="JAM">
      <data key="d0">48039</data>
    </edge>
    <edge source="COL" target="JPN">
      <data key="d0">672837</data>
    </edge>
    <edge source="COL" target="KOR">
      <data key="d0">2358056</data>
    </edge>
    <edge source="COL" target="MYS">
      <data key="d0">220532</data>
    </edge>
    <edge source="COL" target="MEX">
      <data key="d0">5563850</data>
    </edge>
    <edge source="COL" target="NLD">
      <data key="d0">706030</data>
    </edge>
    <edge source="COL" target="NIC">
      <data key="d0">31677</data>
    </edge>
    <edge source="COL" target="PAN">
      <data key="d0">811657</data>
    </edge>
    <edge source="COL" target="PER">
      <data key="d0">1959557</data>
    </edge>
    <edge source="COL" target="PRT">
      <data key="d0">988602</data>
    </edge>
    <edge source="COL" target="ROU">
      <data key="d0">195719</data>
    </edge>
    <edge source="COL" target="IND">
      <data key="d0">235475</data>
    </edge>
    <edge source="COL" target="VNM">
      <data key="d0">1591867</data>
    </edge>
    <edge source="COL" target="ZAF">
      <data key="d0">10701</data>
    </edge>
    <edge source="COL" target="ESP">
      <data key="d0">3239457</data>
    </edge>
    <edge source="COL" target="THA">
      <data key="d0">2440038</data>
    </edge>
    <edge source="COL" target="TUN">
      <data key="d0">2344416</data>
    </edge>
    <edge source="COL" target="GBR">
      <data key="d0">74755</data>
    </edge>
    <edge source="COL" target="USA">
      <data key="d0">38973298</data>
    </edge>
    <edge source="COL" target="URY">
      <data key="d0">455879</data>
    </edge>
    <edge source="CRI" target="CHN">
      <data key="d0">2073010</data>
    </edge>
    <edge source="CRI" target="COL">
      <data key="d0">2382391</data>
    </edge>
    <edge source="CRI" target="SLV">
      <data key="d0">288333</data>
    </edge>
    <edge source="CRI" target="GTM">
      <data key="d0">490782</data>
    </edge>
    <edge source="CRI" target="HND">
      <data key="d0">121151</data>
    </edge>
    <edge source="CRI" target="HKG">
      <data key="d0">727733</data>
    </edge>
    <edge source="CRI" target="IDN">
      <data key="d0">805666</data>
    </edge>
    <edge source="CRI" target="ITA">
      <data key="d0">2732842</data>
    </edge>
    <edge source="CRI" target="MEX">
      <data key="d0">381470</data>
    </edge>
    <edge source="CRI" target="PAN">
      <data key="d0">1997919</data>
    </edge>
    <edge source="CRI" target="PRT">
      <data key="d0">200547</data>
    </edge>
    <edge source="CRI" target="VNM">
      <data key="d0">383400</data>
    </edge>
    <edge source="CRI" target="ESP">
      <data key="d0">25821</data>
    </edge>
    <edge source="CRI" target="EGY">
      <data key="d0">41116</data>
    </edge>
    <edge source="CRI" target="GBR">
      <data key="d0">75692</data>
    </edge>
    <edge source="CRI" target="USA">
      <data key="d0">150519</data>
    </edge>
    <edge source="HRV" target="AUT">
      <data key="d0">5855795</data>
    </edge>
    <edge source="HRV" target="CHN">
      <data key="d0">15743855</data>
    </edge>
    <edge source="HRV" target="CZE">
      <data key="d0">16774835</data>
    </edge>
    <edge source="HRV" target="FRA">
      <data key="d0">111034</data>
    </edge>
    <edge source="HRV" target="DEU">
      <data key="d0">6416180</data>
    </edge>
    <edge source="HRV" target="HKG">
      <data key="d0">664058</data>
    </edge>
    <edge source="HRV" target="HUN">
      <data key="d0">7093696</data>
    </edge>
    <edge source="HRV" target="ITA">
      <data key="d0">1064941</data>
    </edge>
    <edge source="HRV" target="JPN">
      <data key="d0">87623</data>
    </edge>
    <edge source="HRV" target="NLD">
      <data key="d0">237945</data>
    </edge>
    <edge source="HRV" target="POL">
      <data key="d0">3359979</data>
    </edge>
    <edge source="HRV" target="ROU">
      <data key="d0">2894464</data>
    </edge>
    <edge source="HRV" target="SRB">
      <data key="d0">7304810</data>
    </edge>
    <edge source="HRV" target="SVK">
      <data key="d0">6698021</data>
    </edge>
    <edge source="HRV" target="SVN">
      <data key="d0">44297817</data>
    </edge>
    <edge source="HRV" target="ESP">
      <data key="d0">173981</data>
    </edge>
    <edge source="HRV" target="CHE">
      <data key="d0">90646</data>
    </edge>
    <edge source="HRV" target="TUR">
      <data key="d0">5857700</data>
    </edge>
    <edge source="HRV" target="MKD">
      <data key="d0">14532</data>
    </edge>
    <edge source="HRV" target="GBR">
      <data key="d0">105992</data>
    </edge>
    <edge source="DNK" target="AUS">
      <data key="d0">187779</data>
    </edge>
    <edge source="DNK" target="AUT">
      <data key="d0">903606</data>
    </edge>
    <edge source="DNK" target="BEL">
      <data key="d0">319787</data>
    </edge>
    <edge source="DNK" target="BRA">
      <data key="d0">16178</data>
    </edge>
    <edge source="DNK" target="BGR">
      <data key="d0">38215</data>
    </edge>
    <edge source="DNK" target="CAN">
      <data key="d0">193825</data>
    </edge>
    <edge source="DNK" target="CHN">
      <data key="d0">1277917</data>
    </edge>
    <edge source="DNK" target="COL">
      <data key="d0">47448</data>
    </edge>
    <edge source="DNK" target="CZE">
      <data key="d0">379409</data>
    </edge>
    <edge source="DNK" target="EST">
      <data key="d0">936846</data>
    </edge>
    <edge source="DNK" target="FIN">
      <data key="d0">1492348</data>
    </edge>
    <edge source="DNK" target="FRA">
      <data key="d0">328814</data>
    </edge>
    <edge source="DNK" target="DEU">
      <data key="d0">13797240</data>
    </edge>
    <edge source="DNK" target="GRC">
      <data key="d0">1366983</data>
    </edge>
    <edge source="DNK" target="HKG">
      <data key="d0">1801742</data>
    </edge>
    <edge source="DNK" target="HUN">
      <data key="d0">96393</data>
    </edge>
    <edge source="DNK" target="IDN">
      <data key="d0">26304</data>
    </edge>
    <edge source="DNK" target="IRL">
      <data key="d0">57017</data>
    </edge>
    <edge source="DNK" target="ITA">
      <data key="d0">20423768</data>
    </edge>
    <edge source="DNK" target="JPN">
      <data key="d0">2514166</data>
    </edge>
    <edge source="DNK" target="KAZ">
      <data key="d0">15371</data>
    </edge>
    <edge source="DNK" target="KOR">
      <data key="d0">265141</data>
    </edge>
    <edge source="DNK" target="LBN">
      <data key="d0">22472</data>
    </edge>
    <edge source="DNK" target="LVA">
      <data key="d0">38671</data>
    </edge>
    <edge source="DNK" target="LTU">
      <data key="d0">1174577</data>
    </edge>
    <edge source="DNK" target="NLD">
      <data key="d0">444531</data>
    </edge>
    <edge source="DNK" target="NOR">
      <data key="d0">3577115</data>
    </edge>
    <edge source="DNK" target="POL">
      <data key="d0">10007253</data>
    </edge>
    <edge source="DNK" target="PRT">
      <data key="d0">63707</data>
    </edge>
    <edge source="DNK" target="ROU">
      <data key="d0">142302</data>
    </edge>
    <edge source="DNK" target="RUS">
      <data key="d0">660443</data>
    </edge>
    <edge source="DNK" target="SAU">
      <data key="d0">55096</data>
    </edge>
    <edge source="DNK" target="IND">
      <data key="d0">743158</data>
    </edge>
    <edge source="DNK" target="SGP">
      <data key="d0">44623</data>
    </edge>
    <edge source="DNK" target="SVK">
      <data key="d0">190987</data>
    </edge>
    <edge source="DNK" target="VNM">
      <data key="d0">15267</data>
    </edge>
    <edge source="DNK" target="SVN">
      <data key="d0">55899</data>
    </edge>
    <edge source="DNK" target="ESP">
      <data key="d0">83491</data>
    </edge>
    <edge source="DNK" target="SWE">
      <data key="d0">5604253</data>
    </edge>
    <edge source="DNK" target="CHE">
      <data key="d0">1866894</data>
    </edge>
    <edge source="DNK" target="ARE">
      <data key="d0">22904</data>
    </edge>
    <edge source="DNK" target="TUR">
      <data key="d0">492198</data>
    </edge>
    <edge source="DNK" target="UKR">
      <data key="d0">2176730</data>
    </edge>
    <edge source="DNK" target="GBR">
      <data key="d0">944152</data>
    </edge>
    <edge source="DNK" target="USA">
      <data key="d0">366568</data>
    </edge>
    <edge source="DNK" target="URY">
      <data key="d0">804381</data>
    </edge>
    <edge source="ECU" target="CHL">
      <data key="d0">41526</data>
    </edge>
    <edge source="ECU" target="CHN">
      <data key="d0">256360</data>
    </edge>
    <edge source="ECU" target="COL">
      <data key="d0">881640</data>
    </edge>
    <edge source="ECU" target="SLV">
      <data key="d0">280532</data>
    </edge>
    <edge source="ECU" target="GTM">
      <data key="d0">465185</data>
    </edge>
    <edge source="ECU" target="HND">
      <data key="d0">52291</data>
    </edge>
    <edge source="ECU" target="HKG">
      <data key="d0">295310</data>
    </edge>
    <edge source="ECU" target="ITA">
      <data key="d0">3448327</data>
    </edge>
    <edge source="ECU" target="JOR">
      <data key="d0">37200</data>
    </edge>
    <edge source="ECU" target="KOR">
      <data key="d0">52245</data>
    </edge>
    <edge source="ECU" target="MEX">
      <data key="d0">870552</data>
    </edge>
    <edge source="ECU" target="PER">
      <data key="d0">454885</data>
    </edge>
    <edge source="ECU" target="PRT">
      <data key="d0">660216</data>
    </edge>
    <edge source="ECU" target="IND">
      <data key="d0">334357</data>
    </edge>
    <edge source="ECU" target="ESP">
      <data key="d0">187063</data>
    </edge>
    <edge source="ECU" target="TUR">
      <data key="d0">143000</data>
    </edge>
    <edge source="ECU" target="USA">
      <data key="d0">121795</data>
    </edge>
    <edge source="ECU" target="URY">
      <data key="d0">19872</data>
    </edge>
    <edge source="SLV" target="CRI">
      <data key="d0">328498</data>
    </edge>
    <edge source="SLV" target="GTM">
      <data key="d0">2099070</data>
    </edge>
    <edge source="SLV" target="HND">
      <data key="d0">147093</data>
    </edge>
    <edge source="SLV" target="MEX">
      <data key="d0">56774</data>
    </edge>
    <edge source="SLV" target="NIC">
      <data key="d0">209458</data>
    </edge>
    <edge source="SLV" target="PAN">
      <data key="d0">412682</data>
    </edge>
    <edge source="SLV" target="USA">
      <data key="d0">102788</data>
    </edge>
    <edge source="ETH" target="BLR">
      <data key="d0">187011</data>
    </edge>
    <edge source="ETH" target="LKA">
      <data key="d0">676110</data>
    </edge>
    <edge source="ETH" target="CHN">
      <data key="d0">19030342</data>
    </edge>
    <edge source="ETH" target="CZE">
      <data key="d0">67825</data>
    </edge>
    <edge source="ETH" target="FRA">
      <data key="d0">198948</data>
    </edge>
    <edge source="ETH" target="DEU">
      <data key="d0">490022</data>
    </edge>
    <edge source="ETH" target="HKG">
      <data key="d0">27645298</data>
    </edge>
    <edge source="ETH" target="HUN">
      <data key="d0">1270273</data>
    </edge>
    <edge source="ETH" target="IDN">
      <data key="d0">2814307</data>
    </edge>
    <edge source="ETH" target="ITA">
      <data key="d0">17357073</data>
    </edge>
    <edge source="ETH" target="KOR">
      <data key="d0">371875</data>
    </edge>
    <edge source="ETH" target="PHL">
      <data key="d0">908655</data>
    </edge>
    <edge source="ETH" target="ROU">
      <data key="d0">383353</data>
    </edge>
    <edge source="ETH" target="IND">
      <data key="d0">3748699</data>
    </edge>
    <edge source="ETH" target="SVK">
      <data key="d0">133454</data>
    </edge>
    <edge source="ETH" target="VNM">
      <data key="d0">780957</data>
    </edge>
    <edge source="ETH" target="ZAF">
      <data key="d0">11635</data>
    </edge>
    <edge source="ETH" target="ZWE">
      <data key="d0">117068</data>
    </edge>
    <edge source="ETH" target="SWE">
      <data key="d0">590386</data>
    </edge>
    <edge source="ETH" target="THA">
      <data key="d0">5302701</data>
    </edge>
    <edge source="ETH" target="TUR">
      <data key="d0">974117</data>
    </edge>
    <edge source="ETH" target="UGA">
      <data key="d0">10011</data>
    </edge>
    <edge source="ETH" target="GBR">
      <data key="d0">2417655</data>
    </edge>
    <edge source="EST" target="BLR">
      <data key="d0">743138</data>
    </edge>
    <edge source="EST" target="CAN">
      <data key="d0">504481</data>
    </edge>
    <edge source="EST" target="CHN">
      <data key="d0">1125087</data>
    </edge>
    <edge source="EST" target="FIN">
      <data key="d0">14977761</data>
    </edge>
    <edge source="EST" target="HKG">
      <data key="d0">29163</data>
    </edge>
    <edge source="EST" target="ITA">
      <data key="d0">882838</data>
    </edge>
    <edge source="EST" target="KOR">
      <data key="d0">65101</data>
    </edge>
    <edge source="EST" target="LVA">
      <data key="d0">366562</data>
    </edge>
    <edge source="EST" target="LTU">
      <data key="d0">181995</data>
    </edge>
    <edge source="EST" target="NLD">
      <data key="d0">70800</data>
    </edge>
    <edge source="EST" target="NOR">
      <data key="d0">119767</data>
    </edge>
    <edge source="EST" target="POL">
      <data key="d0">89540</data>
    </edge>
    <edge source="EST" target="RUS">
      <data key="d0">15982127</data>
    </edge>
    <edge source="EST" target="IND">
      <data key="d0">2924917</data>
    </edge>
    <edge source="EST" target="SVN">
      <data key="d0">19832</data>
    </edge>
    <edge source="EST" target="ESP">
      <data key="d0">338126</data>
    </edge>
    <edge source="EST" target="SWE">
      <data key="d0">412480</data>
    </edge>
    <edge source="EST" target="TUR">
      <data key="d0">7242568</data>
    </edge>
    <edge source="EST" target="UKR">
      <data key="d0">1097580</data>
    </edge>
    <edge source="EST" target="GBR">
      <data key="d0">616793</data>
    </edge>
    <edge source="EST" target="USA">
      <data key="d0">50903</data>
    </edge>
    <edge source="FIN" target="AUS">
      <data key="d0">46551</data>
    </edge>
    <edge source="FIN" target="AUT">
      <data key="d0">146440</data>
    </edge>
    <edge source="FIN" target="BEL">
      <data key="d0">35131</data>
    </edge>
    <edge source="FIN" target="CAN">
      <data key="d0">35564</data>
    </edge>
    <edge source="FIN" target="CHN">
      <data key="d0">1158232</data>
    </edge>
    <edge source="FIN" target="CZE">
      <data key="d0">129743</data>
    </edge>
    <edge source="FIN" target="DNK">
      <data key="d0">1073250</data>
    </edge>
    <edge source="FIN" target="EST">
      <data key="d0">8847812</data>
    </edge>
    <edge source="FIN" target="FRA">
      <data key="d0">844423</data>
    </edge>
    <edge source="FIN" target="DEU">
      <data key="d0">2221797</data>
    </edge>
    <edge source="FIN" target="GRC">
      <data key="d0">780024</data>
    </edge>
    <edge source="FIN" target="HKG">
      <data key="d0">1357757</data>
    </edge>
    <edge source="FIN" target="HUN">
      <data key="d0">15828</data>
    </edge>
    <edge source="FIN" target="ITA">
      <data key="d0">1046432</data>
    </edge>
    <edge source="FIN" target="JPN">
      <data key="d0">346623</data>
    </edge>
    <edge source="FIN" target="KOR">
      <data key="d0">53623</data>
    </edge>
    <edge source="FIN" target="LVA">
      <data key="d0">836008</data>
    </edge>
    <edge source="FIN" target="NLD">
      <data key="d0">322046</data>
    </edge>
    <edge source="FIN" target="NZL">
      <data key="d0">12131</data>
    </edge>
    <edge source="FIN" target="NOR">
      <data key="d0">1048224</data>
    </edge>
    <edge source="FIN" target="PAK">
      <data key="d0">31735</data>
    </edge>
    <edge source="FIN" target="POL">
      <data key="d0">1383015</data>
    </edge>
    <edge source="FIN" target="PRT">
      <data key="d0">176424</data>
    </edge>
    <edge source="FIN" target="ROU">
      <data key="d0">36899</data>
    </edge>
    <edge source="FIN" target="RUS">
      <data key="d0">2701541</data>
    </edge>
    <edge source="FIN" target="IND">
      <data key="d0">1232890</data>
    </edge>
    <edge source="FIN" target="SVK">
      <data key="d0">116999</data>
    </edge>
    <edge source="FIN" target="SVN">
      <data key="d0">25367</data>
    </edge>
    <edge source="FIN" target="ESP">
      <data key="d0">58674</data>
    </edge>
    <edge source="FIN" target="SWE">
      <data key="d0">4411626</data>
    </edge>
    <edge source="FIN" target="CHE">
      <data key="d0">400693</data>
    </edge>
    <edge source="FIN" target="TUR">
      <data key="d0">1173989</data>
    </edge>
    <edge source="FIN" target="UKR">
      <data key="d0">1380468</data>
    </edge>
    <edge source="FIN" target="GBR">
      <data key="d0">506589</data>
    </edge>
    <edge source="FIN" target="USA">
      <data key="d0">831657</data>
    </edge>
    <edge source="GTM" target="CRI">
      <data key="d0">150709</data>
    </edge>
    <edge source="GTM" target="SLV">
      <data key="d0">121969</data>
    </edge>
    <edge source="GTM" target="HND">
      <data key="d0">650075</data>
    </edge>
    <edge source="GTM" target="ITA">
      <data key="d0">164906</data>
    </edge>
    <edge source="GTM" target="MEX">
      <data key="d0">112738</data>
    </edge>
    <edge source="GTM" target="NIC">
      <data key="d0">683952</data>
    </edge>
    <edge source="GTM" target="PAN">
      <data key="d0">87158</data>
    </edge>
    <edge source="GTM" target="USA">
      <data key="d0">44547</data>
    </edge>
    <edge source="IDN" target="AUS">
      <data key="d0">574485</data>
    </edge>
    <edge source="IDN" target="AUT">
      <data key="d0">95040</data>
    </edge>
    <edge source="IDN" target="BRA">
      <data key="d0">342652</data>
    </edge>
    <edge source="IDN" target="KHM">
      <data key="d0">1188701</data>
    </edge>
    <edge source="IDN" target="CAN">
      <data key="d0">22181</data>
    </edge>
    <edge source="IDN" target="LKA">
      <data key="d0">388072</data>
    </edge>
    <edge source="IDN" target="CHN">
      <data key="d0">23194115</data>
    </edge>
    <edge source="IDN" target="DNK">
      <data key="d0">47373</data>
    </edge>
    <edge source="IDN" target="FRA">
      <data key="d0">657669</data>
    </edge>
    <edge source="IDN" target="DEU">
      <data key="d0">11227415</data>
    </edge>
    <edge source="IDN" target="GRC">
      <data key="d0">27195</data>
    </edge>
    <edge source="IDN" target="HKG">
      <data key="d0">27455919</data>
    </edge>
    <edge source="IDN" target="ITA">
      <data key="d0">6218957</data>
    </edge>
    <edge source="IDN" target="JPN">
      <data key="d0">1940990</data>
    </edge>
    <edge source="IDN" target="KOR">
      <data key="d0">4389710</data>
    </edge>
    <edge source="IDN" target="MYS">
      <data key="d0">8349458</data>
    </edge>
    <edge source="IDN" target="MUS">
      <data key="d0">11400</data>
    </edge>
    <edge source="IDN" target="MEX">
      <data key="d0">494697</data>
    </edge>
    <edge source="IDN" target="NLD">
      <data key="d0">261436</data>
    </edge>
    <edge source="IDN" target="NOR">
      <data key="d0">105459</data>
    </edge>
    <edge source="IDN" target="PAK">
      <data key="d0">136042</data>
    </edge>
    <edge source="IDN" target="PHL">
      <data key="d0">157925</data>
    </edge>
    <edge source="IDN" target="SAU">
      <data key="d0">12901</data>
    </edge>
    <edge source="IDN" target="IND">
      <data key="d0">14358860</data>
    </edge>
    <edge source="IDN" target="SGP">
      <data key="d0">8344964</data>
    </edge>
    <edge source="IDN" target="VNM">
      <data key="d0">19605265</data>
    </edge>
    <edge source="IDN" target="ESP">
      <data key="d0">1746980</data>
    </edge>
    <edge source="IDN" target="CHE">
      <data key="d0">78440</data>
    </edge>
    <edge source="IDN" target="THA">
      <data key="d0">5592435</data>
    </edge>
    <edge source="IDN" target="ARE">
      <data key="d0">30992</data>
    </edge>
    <edge source="IDN" target="TUR">
      <data key="d0">309770</data>
    </edge>
    <edge source="IDN" target="GBR">
      <data key="d0">89441</data>
    </edge>
    <edge source="IDN" target="USA">
      <data key="d0">1395464</data>
    </edge>
    <edge source="IRL" target="AUS">
      <data key="d0">44210</data>
    </edge>
    <edge source="IRL" target="AUT">
      <data key="d0">317692</data>
    </edge>
    <edge source="IRL" target="BEL">
      <data key="d0">1184456</data>
    </edge>
    <edge source="IRL" target="CHN">
      <data key="d0">1701772</data>
    </edge>
    <edge source="IRL" target="CZE">
      <data key="d0">119345</data>
    </edge>
    <edge source="IRL" target="DNK">
      <data key="d0">1061538</data>
    </edge>
    <edge source="IRL" target="EST">
      <data key="d0">24090</data>
    </edge>
    <edge source="IRL" target="FIN">
      <data key="d0">416371</data>
    </edge>
    <edge source="IRL" target="FRA">
      <data key="d0">2389531</data>
    </edge>
    <edge source="IRL" target="DEU">
      <data key="d0">8503559</data>
    </edge>
    <edge source="IRL" target="ISR">
      <data key="d0">15762</data>
    </edge>
    <edge source="IRL" target="ITA">
      <data key="d0">721506</data>
    </edge>
    <edge source="IRL" target="JPN">
      <data key="d0">121428</data>
    </edge>
    <edge source="IRL" target="LBN">
      <data key="d0">14625</data>
    </edge>
    <edge source="IRL" target="MEX">
      <data key="d0">19374</data>
    </edge>
    <edge source="IRL" target="NLD">
      <data key="d0">1927536</data>
    </edge>
    <edge source="IRL" target="NZL">
      <data key="d0">11904</data>
    </edge>
    <edge source="IRL" target="NOR">
      <data key="d0">267660</data>
    </edge>
    <edge source="IRL" target="POL">
      <data key="d0">112025</data>
    </edge>
    <edge source="IRL" target="IND">
      <data key="d0">36294</data>
    </edge>
    <edge source="IRL" target="ZAF">
      <data key="d0">53599</data>
    </edge>
    <edge source="IRL" target="ESP">
      <data key="d0">105061</data>
    </edge>
    <edge source="IRL" target="SWE">
      <data key="d0">2970256</data>
    </edge>
    <edge source="IRL" target="CHE">
      <data key="d0">25580</data>
    </edge>
    <edge source="IRL" target="ARE">
      <data key="d0">23345</data>
    </edge>
    <edge source="IRL" target="GBR">
      <data key="d0">11487128</data>
    </edge>
    <edge source="IRL" target="USA">
      <data key="d0">960612</data>
    </edge>
    <edge source="ISR" target="ARG">
      <data key="d0">343000</data>
    </edge>
    <edge source="ISR" target="CAN">
      <data key="d0">31000</data>
    </edge>
    <edge source="ISR" target="CHN">
      <data key="d0">32000</data>
    </edge>
    <edge source="ISR" target="FRA">
      <data key="d0">40000</data>
    </edge>
    <edge source="ISR" target="DEU">
      <data key="d0">286000</data>
    </edge>
    <edge source="ISR" target="GRC">
      <data key="d0">15000</data>
    </edge>
    <edge source="ISR" target="HND">
      <data key="d0">45000</data>
    </edge>
    <edge source="ISR" target="HKG">
      <data key="d0">297000</data>
    </edge>
    <edge source="ISR" target="ITA">
      <data key="d0">62000</data>
    </edge>
    <edge source="ISR" target="JPN">
      <data key="d0">127000</data>
    </edge>
    <edge source="ISR" target="JOR">
      <data key="d0">89000</data>
    </edge>
    <edge source="ISR" target="KOR">
      <data key="d0">86000</data>
    </edge>
    <edge source="ISR" target="POL">
      <data key="d0">355000</data>
    </edge>
    <edge source="ISR" target="ROU">
      <data key="d0">41000</data>
    </edge>
    <edge source="ISR" target="RUS">
      <data key="d0">48000</data>
    </edge>
    <edge source="ISR" target="ZAF">
      <data key="d0">28000</data>
    </edge>
    <edge source="ISR" target="THA">
      <data key="d0">2129000</data>
    </edge>
    <edge source="ISR" target="TUR">
      <data key="d0">243000</data>
    </edge>
    <edge source="ISR" target="USA">
      <data key="d0">1146000</data>
    </edge>
    <edge source="KOR" target="ARG">
      <data key="d0">143031</data>
    </edge>
    <edge source="KOR" target="AUS">
      <data key="d0">400794</data>
    </edge>
    <edge source="KOR" target="AUT">
      <data key="d0">72537</data>
    </edge>
    <edge source="KOR" target="BEL">
      <data key="d0">76369</data>
    </edge>
    <edge source="KOR" target="BRA">
      <data key="d0">295984</data>
    </edge>
    <edge source="KOR" target="BLR">
      <data key="d0">141014</data>
    </edge>
    <edge source="KOR" target="KHM">
      <data key="d0">1693861</data>
    </edge>
    <edge source="KOR" target="CAN">
      <data key="d0">1912269</data>
    </edge>
    <edge source="KOR" target="LKA">
      <data key="d0">250381</data>
    </edge>
    <edge source="KOR" target="CHL">
      <data key="d0">15971</data>
    </edge>
    <edge source="KOR" target="CHN">
      <data key="d0">298041930</data>
    </edge>
    <edge source="KOR" target="CZE">
      <data key="d0">99275</data>
    </edge>
    <edge source="KOR" target="EST">
      <data key="d0">82330</data>
    </edge>
    <edge source="KOR" target="FIN">
      <data key="d0">1775225</data>
    </edge>
    <edge source="KOR" target="FRA">
      <data key="d0">221276</data>
    </edge>
    <edge source="KOR" target="DEU">
      <data key="d0">482685</data>
    </edge>
    <edge source="KOR" target="GRC">
      <data key="d0">69321</data>
    </edge>
    <edge source="KOR" target="HKG">
      <data key="d0">270960650</data>
    </edge>
    <edge source="KOR" target="HUN">
      <data key="d0">48140</data>
    </edge>
    <edge source="KOR" target="IDN">
      <data key="d0">84379310</data>
    </edge>
    <edge source="KOR" target="ISR">
      <data key="d0">125051</data>
    </edge>
    <edge source="KOR" target="ITA">
      <data key="d0">8286287</data>
    </edge>
    <edge source="KOR" target="JAM">
      <data key="d0">341945</data>
    </edge>
    <edge source="KOR" target="JPN">
      <data key="d0">18365156</data>
    </edge>
    <edge source="KOR" target="LVA">
      <data key="d0">44365</data>
    </edge>
    <edge source="KOR" target="LTU">
      <data key="d0">3419689</data>
    </edge>
    <edge source="KOR" target="MDG">
      <data key="d0">55857</data>
    </edge>
    <edge source="KOR" target="MYS">
      <data key="d0">2053349</data>
    </edge>
    <edge source="KOR" target="MEX">
      <data key="d0">699139</data>
    </edge>
    <edge source="KOR" target="NLD">
      <data key="d0">2592911</data>
    </edge>
    <edge source="KOR" target="NZL">
      <data key="d0">79417</data>
    </edge>
    <edge source="KOR" target="NOR">
      <data key="d0">3003833</data>
    </edge>
    <edge source="KOR" target="PAK">
      <data key="d0">2407904</data>
    </edge>
    <edge source="KOR" target="PHL">
      <data key="d0">12566718</data>
    </edge>
    <edge source="KOR" target="POL">
      <data key="d0">239384</data>
    </edge>
    <edge source="KOR" target="PRT">
      <data key="d0">23730</data>
    </edge>
    <edge source="KOR" target="ROU">
      <data key="d0">151659</data>
    </edge>
    <edge source="KOR" target="RUS">
      <data key="d0">17330481</data>
    </edge>
    <edge source="KOR" target="IND">
      <data key="d0">8058699</data>
    </edge>
    <edge source="KOR" target="SGP">
      <data key="d0">449456</data>
    </edge>
    <edge source="KOR" target="VNM">
      <data key="d0">146339052</data>
    </edge>
    <edge source="KOR" target="ZAF">
      <data key="d0">39035</data>
    </edge>
    <edge source="KOR" target="ESP">
      <data key="d0">370368</data>
    </edge>
    <edge source="KOR" target="SWE">
      <data key="d0">96277</data>
    </edge>
    <edge source="KOR" target="CHE">
      <data key="d0">334327</data>
    </edge>
    <edge source="KOR" target="THA">
      <data key="d0">4032484</data>
    </edge>
    <edge source="KOR" target="ARE">
      <data key="d0">191528</data>
    </edge>
    <edge source="KOR" target="TUR">
      <data key="d0">997193</data>
    </edge>
    <edge source="KOR" target="UKR">
      <data key="d0">1466390</data>
    </edge>
    <edge source="KOR" target="EGY">
      <data key="d0">43820</data>
    </edge>
    <edge source="KOR" target="GBR">
      <data key="d0">1941020</data>
    </edge>
    <edge source="KOR" target="USA">
      <data key="d0">8227390</data>
    </edge>
    <edge source="LVA" target="DNK">
      <data key="d0">830359</data>
    </edge>
    <edge source="LVA" target="EST">
      <data key="d0">45480</data>
    </edge>
    <edge source="LVA" target="DEU">
      <data key="d0">539087</data>
    </edge>
    <edge source="LVA" target="HKG">
      <data key="d0">25806</data>
    </edge>
    <edge source="LVA" target="ITA">
      <data key="d0">20765</data>
    </edge>
    <edge source="LVA" target="LTU">
      <data key="d0">111721</data>
    </edge>
    <edge source="LVA" target="POL">
      <data key="d0">14358</data>
    </edge>
    <edge source="LVA" target="CHE">
      <data key="d0">1337461</data>
    </edge>
    <edge source="MYS" target="AUS">
      <data key="d0">318013</data>
    </edge>
    <edge source="MYS" target="BEL">
      <data key="d0">25292</data>
    </edge>
    <edge source="MYS" target="BRA">
      <data key="d0">314904</data>
    </edge>
    <edge source="MYS" target="LKA">
      <data key="d0">26772</data>
    </edge>
    <edge source="MYS" target="CHN">
      <data key="d0">4322740</data>
    </edge>
    <edge source="MYS" target="DNK">
      <data key="d0">418254</data>
    </edge>
    <edge source="MYS" target="FRA">
      <data key="d0">45698</data>
    </edge>
    <edge source="MYS" target="DEU">
      <data key="d0">79008</data>
    </edge>
    <edge source="MYS" target="HKG">
      <data key="d0">1473412</data>
    </edge>
    <edge source="MYS" target="IDN">
      <data key="d0">2525188</data>
    </edge>
    <edge source="MYS" target="IRL">
      <data key="d0">196166</data>
    </edge>
    <edge source="MYS" target="ITA">
      <data key="d0">155986</data>
    </edge>
    <edge source="MYS" target="JPN">
      <data key="d0">787155</data>
    </edge>
    <edge source="MYS" target="KOR">
      <data key="d0">79871</data>
    </edge>
    <edge source="MYS" target="MEX">
      <data key="d0">153010</data>
    </edge>
    <edge source="MYS" target="NLD">
      <data key="d0">2737670</data>
    </edge>
    <edge source="MYS" target="NZL">
      <data key="d0">23488</data>
    </edge>
    <edge source="MYS" target="PHL">
      <data key="d0">135989</data>
    </edge>
    <edge source="MYS" target="IND">
      <data key="d0">758129</data>
    </edge>
    <edge source="MYS" target="SGP">
      <data key="d0">1389509</data>
    </edge>
    <edge source="MYS" target="VNM">
      <data key="d0">748857</data>
    </edge>
    <edge source="MYS" target="ZAF">
      <data key="d0">26378</data>
    </edge>
    <edge source="MYS" target="SWE">
      <data key="d0">444063</data>
    </edge>
    <edge source="MYS" target="CHE">
      <data key="d0">411449</data>
    </edge>
    <edge source="MYS" target="THA">
      <data key="d0">7661953</data>
    </edge>
    <edge source="MYS" target="GBR">
      <data key="d0">641539</data>
    </edge>
    <edge source="MYS" target="USA">
      <data key="d0">923603</data>
    </edge>
    <edge source="MEX" target="ARG">
      <data key="d0">57114</data>
    </edge>
    <edge source="MEX" target="AUS">
      <data key="d0">370255</data>
    </edge>
    <edge source="MEX" target="AUT">
      <data key="d0">40352</data>
    </edge>
    <edge source="MEX" target="BOL">
      <data key="d0">24053</data>
    </edge>
    <edge source="MEX" target="BRA">
      <data key="d0">327697</data>
    </edge>
    <edge source="MEX" target="CAN">
      <data key="d0">4119050</data>
    </edge>
    <edge source="MEX" target="CHL">
      <data key="d0">497140</data>
    </edge>
    <edge source="MEX" target="CHN">
      <data key="d0">26753779</data>
    </edge>
    <edge source="MEX" target="COL">
      <data key="d0">212673</data>
    </edge>
    <edge source="MEX" target="CRI">
      <data key="d0">650046</data>
    </edge>
    <edge source="MEX" target="DNK">
      <data key="d0">64991</data>
    </edge>
    <edge source="MEX" target="ECU">
      <data key="d0">37329</data>
    </edge>
    <edge source="MEX" target="SLV">
      <data key="d0">6280719</data>
    </edge>
    <edge source="MEX" target="FRA">
      <data key="d0">198803</data>
    </edge>
    <edge source="MEX" target="DEU">
      <data key="d0">6814615</data>
    </edge>
    <edge source="MEX" target="GTM">
      <data key="d0">8393127</data>
    </edge>
    <edge source="MEX" target="HND">
      <data key="d0">195112</data>
    </edge>
    <edge source="MEX" target="HKG">
      <data key="d0">16712298</data>
    </edge>
    <edge source="MEX" target="HUN">
      <data key="d0">1058566</data>
    </edge>
    <edge source="MEX" target="IDN">
      <data key="d0">3591084</data>
    </edge>
    <edge source="MEX" target="IRL">
      <data key="d0">29237</data>
    </edge>
    <edge source="MEX" target="ITA">
      <data key="d0">16920113</data>
    </edge>
    <edge source="MEX" target="JAM">
      <data key="d0">68749</data>
    </edge>
    <edge source="MEX" target="JPN">
      <data key="d0">3434410</data>
    </edge>
    <edge source="MEX" target="KOR">
      <data key="d0">1786836</data>
    </edge>
    <edge source="MEX" target="NLD">
      <data key="d0">39552</data>
    </edge>
    <edge source="MEX" target="NZL">
      <data key="d0">67469</data>
    </edge>
    <edge source="MEX" target="NIC">
      <data key="d0">1591483</data>
    </edge>
    <edge source="MEX" target="PER">
      <data key="d0">231924</data>
    </edge>
    <edge source="MEX" target="PRT">
      <data key="d0">3386098</data>
    </edge>
    <edge source="MEX" target="RUS">
      <data key="d0">44896</data>
    </edge>
    <edge source="MEX" target="IND">
      <data key="d0">2780236</data>
    </edge>
    <edge source="MEX" target="SGP">
      <data key="d0">43387</data>
    </edge>
    <edge source="MEX" target="VNM">
      <data key="d0">892796</data>
    </edge>
    <edge source="MEX" target="ZAF">
      <data key="d0">12068</data>
    </edge>
    <edge source="MEX" target="ESP">
      <data key="d0">8508840</data>
    </edge>
    <edge source="MEX" target="SWE">
      <data key="d0">206080</data>
    </edge>
    <edge source="MEX" target="CHE">
      <data key="d0">26536</data>
    </edge>
    <edge source="MEX" target="THA">
      <data key="d0">844286</data>
    </edge>
    <edge source="MEX" target="TUR">
      <data key="d0">368572</data>
    </edge>
    <edge source="MEX" target="GBR">
      <data key="d0">2991048</data>
    </edge>
    <edge source="MEX" target="USA">
      <data key="d0">325175327</data>
    </edge>
    <edge source="MEX" target="URY">
      <data key="d0">901236</data>
    </edge>
    <edge source="NLD" target="DZA">
      <data key="d0">59620</data>
    </edge>
    <edge source="NLD" target="AUS">
      <data key="d0">800022</data>
    </edge>
    <edge source="NLD" target="AUT">
      <data key="d0">983295</data>
    </edge>
    <edge source="NLD" target="BEL">
      <data key="d0">13190805</data>
    </edge>
    <edge source="NLD" target="BGR">
      <data key="d0">197450</data>
    </edge>
    <edge source="NLD" target="BLR">
      <data key="d0">1382979</data>
    </edge>
    <edge source="NLD" target="CAN">
      <data key="d0">844951</data>
    </edge>
    <edge source="NLD" target="CHL">
      <data key="d0">13115</data>
    </edge>
    <edge source="NLD" target="CHN">
      <data key="d0">13207539</data>
    </edge>
    <edge source="NLD" target="COL">
      <data key="d0">52466</data>
    </edge>
    <edge source="NLD" target="HRV">
      <data key="d0">59817</data>
    </edge>
    <edge source="NLD" target="CZE">
      <data key="d0">468976</data>
    </edge>
    <edge source="NLD" target="DNK">
      <data key="d0">33875649</data>
    </edge>
    <edge source="NLD" target="EST">
      <data key="d0">267500</data>
    </edge>
    <edge source="NLD" target="FIN">
      <data key="d0">5121885</data>
    </edge>
    <edge source="NLD" target="FRA">
      <data key="d0">22237589</data>
    </edge>
    <edge source="NLD" target="GEO">
      <data key="d0">10261</data>
    </edge>
    <edge source="NLD" target="DEU">
      <data key="d0">55407992</data>
    </edge>
    <edge source="NLD" target="GHA">
      <data key="d0">45156</data>
    </edge>
    <edge source="NLD" target="GRC">
      <data key="d0">1089407</data>
    </edge>
    <edge source="NLD" target="HKG">
      <data key="d0">42413499</data>
    </edge>
    <edge source="NLD" target="HUN">
      <data key="d0">812783</data>
    </edge>
    <edge source="NLD" target="IDN">
      <data key="d0">304333</data>
    </edge>
    <edge source="NLD" target="IRL">
      <data key="d0">2390067</data>
    </edge>
    <edge source="NLD" target="ISR">
      <data key="d0">120478</data>
    </edge>
    <edge source="NLD" target="ITA">
      <data key="d0">16593524</data>
    </edge>
    <edge source="NLD" target="JPN">
      <data key="d0">2329880</data>
    </edge>
    <edge source="NLD" target="KOR">
      <data key="d0">95084</data>
    </edge>
    <edge source="NLD" target="LBN">
      <data key="d0">29468</data>
    </edge>
    <edge source="NLD" target="LVA">
      <data key="d0">196922</data>
    </edge>
    <edge source="NLD" target="LTU">
      <data key="d0">1266318</data>
    </edge>
    <edge source="NLD" target="MYS">
      <data key="d0">126253</data>
    </edge>
    <edge source="NLD" target="MDA">
      <data key="d0">13604</data>
    </edge>
    <edge source="NLD" target="MAR">
      <data key="d0">4268494</data>
    </edge>
    <edge source="NLD" target="OMN">
      <data key="d0">31939</data>
    </edge>
    <edge source="NLD" target="NZL">
      <data key="d0">563490</data>
    </edge>
    <edge source="NLD" target="NOR">
      <data key="d0">5645506</data>
    </edge>
    <edge source="NLD" target="PHL">
      <data key="d0">536202</data>
    </edge>
    <edge source="NLD" target="POL">
      <data key="d0">33288296</data>
    </edge>
    <edge source="NLD" target="PRT">
      <data key="d0">21861689</data>
    </edge>
    <edge source="NLD" target="ROU">
      <data key="d0">5301677</data>
    </edge>
    <edge source="NLD" target="RUS">
      <data key="d0">1240080</data>
    </edge>
    <edge source="NLD" target="SAU">
      <data key="d0">27262</data>
    </edge>
    <edge source="NLD" target="SRB">
      <data key="d0">261660</data>
    </edge>
    <edge source="NLD" target="IND">
      <data key="d0">4064413</data>
    </edge>
    <edge source="NLD" target="SGP">
      <data key="d0">259496</data>
    </edge>
    <edge source="NLD" target="SVK">
      <data key="d0">1752228</data>
    </edge>
    <edge source="NLD" target="VNM">
      <data key="d0">541115</data>
    </edge>
    <edge source="NLD" target="SVN">
      <data key="d0">327138</data>
    </edge>
    <edge source="NLD" target="ZAF">
      <data key="d0">287011</data>
    </edge>
    <edge source="NLD" target="ESP">
      <data key="d0">3106554</data>
    </edge>
    <edge source="NLD" target="SWE">
      <data key="d0">5136481</data>
    </edge>
    <edge source="NLD" target="CHE">
      <data key="d0">2723704</data>
    </edge>
    <edge source="NLD" target="THA">
      <data key="d0">38924145</data>
    </edge>
    <edge source="NLD" target="ARE">
      <data key="d0">850425</data>
    </edge>
    <edge source="NLD" target="TUN">
      <data key="d0">5646697</data>
    </edge>
    <edge source="NLD" target="TUR">
      <data key="d0">4825978</data>
    </edge>
    <edge source="NLD" target="UKR">
      <data key="d0">185791</data>
    </edge>
    <edge source="NLD" target="MKD">
      <data key="d0">14893</data>
    </edge>
    <edge source="NLD" target="EGY">
      <data key="d0">77387</data>
    </edge>
    <edge source="NLD" target="GBR">
      <data key="d0">20973815</data>
    </edge>
    <edge source="NLD" target="USA">
      <data key="d0">14792022</data>
    </edge>
    <edge source="NLD" target="URY">
      <data key="d0">16727</data>
    </edge>
    <edge source="NZL" target="AUS">
      <data key="d0">16337825</data>
    </edge>
    <edge source="NZL" target="AUT">
      <data key="d0">114795</data>
    </edge>
    <edge source="NZL" target="CAN">
      <data key="d0">185519</data>
    </edge>
    <edge source="NZL" target="CHN">
      <data key="d0">11609949</data>
    </edge>
    <edge source="NZL" target="COL">
      <data key="d0">64357</data>
    </edge>
    <edge source="NZL" target="DNK">
      <data key="d0">52988</data>
    </edge>
    <edge source="NZL" target="FIN">
      <data key="d0">58769</data>
    </edge>
    <edge source="NZL" target="FRA">
      <data key="d0">344967</data>
    </edge>
    <edge source="NZL" target="DEU">
      <data key="d0">841006</data>
    </edge>
    <edge source="NZL" target="HKG">
      <data key="d0">25672144</data>
    </edge>
    <edge source="NZL" target="HUN">
      <data key="d0">19082</data>
    </edge>
    <edge source="NZL" target="IDN">
      <data key="d0">7752267</data>
    </edge>
    <edge source="NZL" target="ITA">
      <data key="d0">89958744</data>
    </edge>
    <edge source="NZL" target="JPN">
      <data key="d0">5831307</data>
    </edge>
    <edge source="NZL" target="KOR">
      <data key="d0">1117868</data>
    </edge>
    <edge source="NZL" target="LBN">
      <data key="d0">21718</data>
    </edge>
    <edge source="NZL" target="MYS">
      <data key="d0">87941</data>
    </edge>
    <edge source="NZL" target="MAR">
      <data key="d0">72912</data>
    </edge>
    <edge source="NZL" target="PAK">
      <data key="d0">857384</data>
    </edge>
    <edge source="NZL" target="PER">
      <data key="d0">15042</data>
    </edge>
    <edge source="NZL" target="PHL">
      <data key="d0">176009</data>
    </edge>
    <edge source="NZL" target="POL">
      <data key="d0">31298</data>
    </edge>
    <edge source="NZL" target="PRT">
      <data key="d0">44985</data>
    </edge>
    <edge source="NZL" target="RUS">
      <data key="d0">11132</data>
    </edge>
    <edge source="NZL" target="IND">
      <data key="d0">5009203</data>
    </edge>
    <edge source="NZL" target="SGP">
      <data key="d0">56175</data>
    </edge>
    <edge source="NZL" target="VNM">
      <data key="d0">21011786</data>
    </edge>
    <edge source="NZL" target="ESP">
      <data key="d0">10262</data>
    </edge>
    <edge source="NZL" target="SWE">
      <data key="d0">10262</data>
    </edge>
    <edge source="NZL" target="CHE">
      <data key="d0">143382</data>
    </edge>
    <edge source="NZL" target="THA">
      <data key="d0">5220307</data>
    </edge>
    <edge source="NZL" target="ARE">
      <data key="d0">27203</data>
    </edge>
    <edge source="NZL" target="TUR">
      <data key="d0">3407368</data>
    </edge>
    <edge source="NZL" target="GBR">
      <data key="d0">893988</data>
    </edge>
    <edge source="NZL" target="USA">
      <data key="d0">1870149</data>
    </edge>
    <edge source="NIC" target="CHN">
      <data key="d0">1482533</data>
    </edge>
    <edge source="NIC" target="CRI">
      <data key="d0">41809</data>
    </edge>
    <edge source="NIC" target="SLV">
      <data key="d0">93000</data>
    </edge>
    <edge source="NIC" target="GTM">
      <data key="d0">2416540</data>
    </edge>
    <edge source="NIC" target="HKG">
      <data key="d0">173040</data>
    </edge>
    <edge source="NIC" target="ITA">
      <data key="d0">15215345</data>
    </edge>
    <edge source="NIC" target="MEX">
      <data key="d0">1470688</data>
    </edge>
    <edge source="NIC" target="PAN">
      <data key="d0">156600</data>
    </edge>
    <edge source="NIC" target="THA">
      <data key="d0">93000</data>
    </edge>
    <edge source="NIC" target="URY">
      <data key="d0">348585</data>
    </edge>
    <edge source="NOR" target="BRA">
      <data key="d0">28750</data>
    </edge>
    <edge source="NOR" target="CHN">
      <data key="d0">41592</data>
    </edge>
    <edge source="NOR" target="CZE">
      <data key="d0">12803</data>
    </edge>
    <edge source="NOR" target="DNK">
      <data key="d0">766162</data>
    </edge>
    <edge source="NOR" target="EST">
      <data key="d0">1364953</data>
    </edge>
    <edge source="NOR" target="FIN">
      <data key="d0">102879</data>
    </edge>
    <edge source="NOR" target="FRA">
      <data key="d0">1390975</data>
    </edge>
    <edge source="NOR" target="DEU">
      <data key="d0">243351</data>
    </edge>
    <edge source="NOR" target="GRC">
      <data key="d0">25154</data>
    </edge>
    <edge source="NOR" target="HKG">
      <data key="d0">18910</data>
    </edge>
    <edge source="NOR" target="ITA">
      <data key="d0">785724</data>
    </edge>
    <edge source="NOR" target="KOR">
      <data key="d0">204983</data>
    </edge>
    <edge source="NOR" target="LTU">
      <data key="d0">5700725</data>
    </edge>
    <edge source="NOR" target="NLD">
      <data key="d0">31903</data>
    </edge>
    <edge source="NOR" target="POL">
      <data key="d0">26249</data>
    </edge>
    <edge source="NOR" target="IND">
      <data key="d0">59572</data>
    </edge>
    <edge source="NOR" target="SVK">
      <data key="d0">10891</data>
    </edge>
    <edge source="NOR" target="SWE">
      <data key="d0">566893</data>
    </edge>
    <edge source="NOR" target="CHE">
      <data key="d0">61165</data>
    </edge>
    <edge source="NOR" target="GBR">
      <data key="d0">179282</data>
    </edge>
    <edge source="NOR" target="USA">
      <data key="d0">1434063</data>
    </edge>
    <edge source="PAK" target="AZE">
      <data key="d0">10327</data>
    </edge>
    <edge source="PAK" target="ARG">
      <data key="d0">254815</data>
    </edge>
    <edge source="PAK" target="AUS">
      <data key="d0">519992</data>
    </edge>
    <edge source="PAK" target="AUT">
      <data key="d0">3984807</data>
    </edge>
    <edge source="PAK" target="BEL">
      <data key="d0">375313</data>
    </edge>
    <edge source="PAK" target="BRA">
      <data key="d0">44086</data>
    </edge>
    <edge source="PAK" target="BGR">
      <data key="d0">13237</data>
    </edge>
    <edge source="PAK" target="KHM">
      <data key="d0">7221886</data>
    </edge>
    <edge source="PAK" target="CAN">
      <data key="d0">1274778</data>
    </edge>
    <edge source="PAK" target="LKA">
      <data key="d0">2661450</data>
    </edge>
    <edge source="PAK" target="CHL">
      <data key="d0">314943</data>
    </edge>
    <edge source="PAK" target="CHN">
      <data key="d0">62023873</data>
    </edge>
    <edge source="PAK" target="CZE">
      <data key="d0">28083</data>
    </edge>
    <edge source="PAK" target="DNK">
      <data key="d0">344074</data>
    </edge>
    <edge source="PAK" target="FIN">
      <data key="d0">222528</data>
    </edge>
    <edge source="PAK" target="FRA">
      <data key="d0">8486299</data>
    </edge>
    <edge source="PAK" target="DEU">
      <data key="d0">18815529</data>
    </edge>
    <edge source="PAK" target="GRC">
      <data key="d0">249240</data>
    </edge>
    <edge source="PAK" target="GTM">
      <data key="d0">18840</data>
    </edge>
    <edge source="PAK" target="HKG">
      <data key="d0">134604935</data>
    </edge>
    <edge source="PAK" target="HUN">
      <data key="d0">1675790</data>
    </edge>
    <edge source="PAK" target="IDN">
      <data key="d0">8818954</data>
    </edge>
    <edge source="PAK" target="IRL">
      <data key="d0">25338</data>
    </edge>
    <edge source="PAK" target="ITA">
      <data key="d0">54826699</data>
    </edge>
    <edge source="PAK" target="JPN">
      <data key="d0">8587391</data>
    </edge>
    <edge source="PAK" target="KAZ">
      <data key="d0">23367</data>
    </edge>
    <edge source="PAK" target="JOR">
      <data key="d0">57906</data>
    </edge>
    <edge source="PAK" target="KOR">
      <data key="d0">33601106</data>
    </edge>
    <edge source="PAK" target="LBN">
      <data key="d0">375833</data>
    </edge>
    <edge source="PAK" target="LVA">
      <data key="d0">89158</data>
    </edge>
    <edge source="PAK" target="MYS">
      <data key="d0">1124494</data>
    </edge>
    <edge source="PAK" target="MUS">
      <data key="d0">983241</data>
    </edge>
    <edge source="PAK" target="MEX">
      <data key="d0">150209</data>
    </edge>
    <edge source="PAK" target="MDA">
      <data key="d0">193461</data>
    </edge>
    <edge source="PAK" target="MAR">
      <data key="d0">20974</data>
    </edge>
    <edge source="PAK" target="OMN">
      <data key="d0">184104</data>
    </edge>
    <edge source="PAK" target="NLD">
      <data key="d0">1404300</data>
    </edge>
    <edge source="PAK" target="NZL">
      <data key="d0">98487</data>
    </edge>
    <edge source="PAK" target="NOR">
      <data key="d0">94054</data>
    </edge>
    <edge source="PAK" target="PER">
      <data key="d0">211502</data>
    </edge>
    <edge source="PAK" target="PHL">
      <data key="d0">3215000</data>
    </edge>
    <edge source="PAK" target="POL">
      <data key="d0">901292</data>
    </edge>
    <edge source="PAK" target="PRT">
      <data key="d0">2895737</data>
    </edge>
    <edge source="PAK" target="ROU">
      <data key="d0">258105</data>
    </edge>
    <edge source="PAK" target="RUS">
      <data key="d0">2145631</data>
    </edge>
    <edge source="PAK" target="SAU">
      <data key="d0">206163</data>
    </edge>
    <edge source="PAK" target="SRB">
      <data key="d0">34937</data>
    </edge>
    <edge source="PAK" target="IND">
      <data key="d0">9851793</data>
    </edge>
    <edge source="PAK" target="SGP">
      <data key="d0">864292</data>
    </edge>
    <edge source="PAK" target="SVK">
      <data key="d0">57561</data>
    </edge>
    <edge source="PAK" target="VNM">
      <data key="d0">20631904</data>
    </edge>
    <edge source="PAK" target="SVN">
      <data key="d0">1691190</data>
    </edge>
    <edge source="PAK" target="ZAF">
      <data key="d0">10399364</data>
    </edge>
    <edge source="PAK" target="ESP">
      <data key="d0">11283854</data>
    </edge>
    <edge source="PAK" target="SWE">
      <data key="d0">557096</data>
    </edge>
    <edge source="PAK" target="CHE">
      <data key="d0">54059</data>
    </edge>
    <edge source="PAK" target="THA">
      <data key="d0">2405379</data>
    </edge>
    <edge source="PAK" target="ARE">
      <data key="d0">1933782</data>
    </edge>
    <edge source="PAK" target="TUN">
      <data key="d0">906027</data>
    </edge>
    <edge source="PAK" target="TUR">
      <data key="d0">17155997</data>
    </edge>
    <edge source="PAK" target="GBR">
      <data key="d0">2602704</data>
    </edge>
    <edge source="PAK" target="USA">
      <data key="d0">10012232</data>
    </edge>
    <edge source="PAK" target="URY">
      <data key="d0">100872</data>
    </edge>
    <edge source="PAN" target="CHL">
      <data key="d0">20555</data>
    </edge>
    <edge source="PAN" target="COL">
      <data key="d0">119606</data>
    </edge>
    <edge source="PAN" target="CRI">
      <data key="d0">85000</data>
    </edge>
    <edge source="PAN" target="ECU">
      <data key="d0">41344</data>
    </edge>
    <edge source="PAN" target="SLV">
      <data key="d0">21530</data>
    </edge>
    <edge source="PAN" target="GTM">
      <data key="d0">35658</data>
    </edge>
    <edge source="PAN" target="HND">
      <data key="d0">83341</data>
    </edge>
    <edge source="PAN" target="NIC">
      <data key="d0">33301</data>
    </edge>
    <edge source="PAN" target="PRY">
      <data key="d0">10819</data>
    </edge>
    <edge source="PAN" target="ESP">
      <data key="d0">11182</data>
    </edge>
    <edge source="PRY" target="ARG">
      <data key="d0">6848956</data>
    </edge>
    <edge source="PRY" target="BRA">
      <data key="d0">1018755</data>
    </edge>
    <edge source="PRY" target="CAN">
      <data key="d0">73116</data>
    </edge>
    <edge source="PRY" target="CHL">
      <data key="d0">606500</data>
    </edge>
    <edge source="PRY" target="CHN">
      <data key="d0">12434646</data>
    </edge>
    <edge source="PRY" target="FRA">
      <data key="d0">2004548</data>
    </edge>
    <edge source="PRY" target="DEU">
      <data key="d0">2368185</data>
    </edge>
    <edge source="PRY" target="HKG">
      <data key="d0">2976617</data>
    </edge>
    <edge source="PRY" target="IDN">
      <data key="d0">426660</data>
    </edge>
    <edge source="PRY" target="ITA">
      <data key="d0">55495554</data>
    </edge>
    <edge source="PRY" target="MEX">
      <data key="d0">3028440</data>
    </edge>
    <edge source="PRY" target="PER">
      <data key="d0">20506</data>
    </edge>
    <edge source="PRY" target="PRT">
      <data key="d0">300206</data>
    </edge>
    <edge source="PRY" target="IND">
      <data key="d0">36169</data>
    </edge>
    <edge source="PRY" target="VNM">
      <data key="d0">2453589</data>
    </edge>
    <edge source="PRY" target="ESP">
      <data key="d0">729337</data>
    </edge>
    <edge source="PRY" target="THA">
      <data key="d0">11339081</data>
    </edge>
    <edge source="PRY" target="TUR">
      <data key="d0">43539</data>
    </edge>
    <edge source="PRY" target="USA">
      <data key="d0">6313986</data>
    </edge>
    <edge source="PRY" target="URY">
      <data key="d0">4957497</data>
    </edge>
    <edge source="PER" target="CHL">
      <data key="d0">45524</data>
    </edge>
    <edge source="PER" target="CHN">
      <data key="d0">2714226</data>
    </edge>
    <edge source="PER" target="COL">
      <data key="d0">209188</data>
    </edge>
    <edge source="PER" target="CRI">
      <data key="d0">12419</data>
    </edge>
    <edge source="PER" target="ECU">
      <data key="d0">589801</data>
    </edge>
    <edge source="PER" target="EST">
      <data key="d0">21864</data>
    </edge>
    <edge source="PER" target="FRA">
      <data key="d0">40588</data>
    </edge>
    <edge source="PER" target="DEU">
      <data key="d0">197796</data>
    </edge>
    <edge source="PER" target="HND">
      <data key="d0">19125</data>
    </edge>
    <edge source="PER" target="HKG">
      <data key="d0">1206533</data>
    </edge>
    <edge source="PER" target="HUN">
      <data key="d0">52744</data>
    </edge>
    <edge source="PER" target="ITA">
      <data key="d0">705655</data>
    </edge>
    <edge source="PER" target="JPN">
      <data key="d0">142088</data>
    </edge>
    <edge source="PER" target="MEX">
      <data key="d0">421509</data>
    </edge>
    <edge source="PER" target="NLD">
      <data key="d0">252245</data>
    </edge>
    <edge source="PER" target="PAN">
      <data key="d0">19392</data>
    </edge>
    <edge source="PER" target="PRT">
      <data key="d0">1206928</data>
    </edge>
    <edge source="PER" target="IND">
      <data key="d0">2347148</data>
    </edge>
    <edge source="PER" target="ZAF">
      <data key="d0">13954</data>
    </edge>
    <edge source="PER" target="ESP">
      <data key="d0">5225684</data>
    </edge>
    <edge source="PER" target="TUR">
      <data key="d0">246981</data>
    </edge>
    <edge source="PER" target="USA">
      <data key="d0">1778015</data>
    </edge>
    <edge source="PHL" target="AUS">
      <data key="d0">14842</data>
    </edge>
    <edge source="PHL" target="CAN">
      <data key="d0">35520</data>
    </edge>
    <edge source="PHL" target="CHN">
      <data key="d0">745832</data>
    </edge>
    <edge source="PHL" target="FRA">
      <data key="d0">25425</data>
    </edge>
    <edge source="PHL" target="DEU">
      <data key="d0">2318714</data>
    </edge>
    <edge source="PHL" target="HKG">
      <data key="d0">19180</data>
    </edge>
    <edge source="PHL" target="IDN">
      <data key="d0">77126</data>
    </edge>
    <edge source="PHL" target="ITA">
      <data key="d0">3039475</data>
    </edge>
    <edge source="PHL" target="JPN">
      <data key="d0">727680</data>
    </edge>
    <edge source="PHL" target="MEX">
      <data key="d0">655205</data>
    </edge>
    <edge source="PHL" target="PAK">
      <data key="d0">36888</data>
    </edge>
    <edge source="PHL" target="SGP">
      <data key="d0">247312</data>
    </edge>
    <edge source="PHL" target="VNM">
      <data key="d0">547335</data>
    </edge>
    <edge source="PHL" target="THA">
      <data key="d0">282365</data>
    </edge>
    <edge source="PHL" target="USA">
      <data key="d0">137772</data>
    </edge>
    <edge source="PHL" target="URY">
      <data key="d0">278179</data>
    </edge>
    <edge source="POL" target="AUT">
      <data key="d0">852025</data>
    </edge>
    <edge source="POL" target="BEL">
      <data key="d0">2982304</data>
    </edge>
    <edge source="POL" target="BGR">
      <data key="d0">785852</data>
    </edge>
    <edge source="POL" target="BLR">
      <data key="d0">7817501</data>
    </edge>
    <edge source="POL" target="CAN">
      <data key="d0">247623</data>
    </edge>
    <edge source="POL" target="CHN">
      <data key="d0">1329236</data>
    </edge>
    <edge source="POL" target="CZE">
      <data key="d0">7598357</data>
    </edge>
    <edge source="POL" target="DNK">
      <data key="d0">20385634</data>
    </edge>
    <edge source="POL" target="EST">
      <data key="d0">873626</data>
    </edge>
    <edge source="POL" target="FIN">
      <data key="d0">1740146</data>
    </edge>
    <edge source="POL" target="FRA">
      <data key="d0">4161046</data>
    </edge>
    <edge source="POL" target="DEU">
      <data key="d0">88161467</data>
    </edge>
    <edge source="POL" target="GRC">
      <data key="d0">1479872</data>
    </edge>
    <edge source="POL" target="HKG">
      <data key="d0">3198049</data>
    </edge>
    <edge source="POL" target="HUN">
      <data key="d0">18200643</data>
    </edge>
    <edge source="POL" target="IRL">
      <data key="d0">25386</data>
    </edge>
    <edge source="POL" target="ISR">
      <data key="d0">17021</data>
    </edge>
    <edge source="POL" target="ITA">
      <data key="d0">16734528</data>
    </edge>
    <edge source="POL" target="KAZ">
      <data key="d0">141984</data>
    </edge>
    <edge source="POL" target="KOR">
      <data key="d0">214437</data>
    </edge>
    <edge source="POL" target="LVA">
      <data key="d0">166459</data>
    </edge>
    <edge source="POL" target="LTU">
      <data key="d0">2913876</data>
    </edge>
    <edge source="POL" target="MDA">
      <data key="d0">302802</data>
    </edge>
    <edge source="POL" target="MAR">
      <data key="d0">1281353</data>
    </edge>
    <edge source="POL" target="NLD">
      <data key="d0">30262777</data>
    </edge>
    <edge source="POL" target="NOR">
      <data key="d0">1275705</data>
    </edge>
    <edge source="POL" target="PRT">
      <data key="d0">9572498</data>
    </edge>
    <edge source="POL" target="ROU">
      <data key="d0">11481092</data>
    </edge>
    <edge source="POL" target="RUS">
      <data key="d0">1696608</data>
    </edge>
    <edge source="POL" target="SRB">
      <data key="d0">242253</data>
    </edge>
    <edge source="POL" target="IND">
      <data key="d0">1608199</data>
    </edge>
    <edge source="POL" target="SVK">
      <data key="d0">9518506</data>
    </edge>
    <edge source="POL" target="SVN">
      <data key="d0">4716005</data>
    </edge>
    <edge source="POL" target="ESP">
      <data key="d0">712282</data>
    </edge>
    <edge source="POL" target="SWE">
      <data key="d0">1227858</data>
    </edge>
    <edge source="POL" target="CHE">
      <data key="d0">595202</data>
    </edge>
    <edge source="POL" target="THA">
      <data key="d0">214395</data>
    </edge>
    <edge source="POL" target="TUR">
      <data key="d0">5819241</data>
    </edge>
    <edge source="POL" target="UKR">
      <data key="d0">42106590</data>
    </edge>
    <edge source="POL" target="EGY">
      <data key="d0">57495</data>
    </edge>
    <edge source="POL" target="GBR">
      <data key="d0">11274626</data>
    </edge>
    <edge source="POL" target="USA">
      <data key="d0">382448</data>
    </edge>
    <edge source="RUS" target="ARM">
      <data key="d0">76897</data>
    </edge>
    <edge source="RUS" target="BLR">
      <data key="d0">32308383</data>
    </edge>
    <edge source="RUS" target="CHN">
      <data key="d0">2168777</data>
    </edge>
    <edge source="RUS" target="CZE">
      <data key="d0">806918</data>
    </edge>
    <edge source="RUS" target="EST">
      <data key="d0">2809288</data>
    </edge>
    <edge source="RUS" target="FIN">
      <data key="d0">361874</data>
    </edge>
    <edge source="RUS" target="FRA">
      <data key="d0">822305</data>
    </edge>
    <edge source="RUS" target="DEU">
      <data key="d0">9681455</data>
    </edge>
    <edge source="RUS" target="GRC">
      <data key="d0">118907</data>
    </edge>
    <edge source="RUS" target="HKG">
      <data key="d0">6769070</data>
    </edge>
    <edge source="RUS" target="HUN">
      <data key="d0">220982</data>
    </edge>
    <edge source="RUS" target="ITA">
      <data key="d0">122644977</data>
    </edge>
    <edge source="RUS" target="KAZ">
      <data key="d0">1585252</data>
    </edge>
    <edge source="RUS" target="LVA">
      <data key="d0">15219603</data>
    </edge>
    <edge source="RUS" target="LTU">
      <data key="d0">272962</data>
    </edge>
    <edge source="RUS" target="MDA">
      <data key="d0">121367</data>
    </edge>
    <edge source="RUS" target="NLD">
      <data key="d0">69056962</data>
    </edge>
    <edge source="RUS" target="POL">
      <data key="d0">7589921</data>
    </edge>
    <edge source="RUS" target="PRT">
      <data key="d0">883501</data>
    </edge>
    <edge source="RUS" target="SVK">
      <data key="d0">808931</data>
    </edge>
    <edge source="RUS" target="VNM">
      <data key="d0">89442</data>
    </edge>
    <edge source="RUS" target="SVN">
      <data key="d0">17613</data>
    </edge>
    <edge source="RUS" target="ESP">
      <data key="d0">22843798</data>
    </edge>
    <edge source="RUS" target="TUR">
      <data key="d0">2537145</data>
    </edge>
    <edge source="RUS" target="UKR">
      <data key="d0">8559017</data>
    </edge>
    <edge source="RUS" target="GBR">
      <data key="d0">4485225</data>
    </edge>
    <edge source="RUS" target="USA">
      <data key="d0">71440</data>
    </edge>
    <edge source="SAU" target="AUT">
      <data key="d0">64000</data>
    </edge>
    <edge source="SAU" target="CHN">
      <data key="d0">30013371</data>
    </edge>
    <edge source="SAU" target="HKG">
      <data key="d0">9406145</data>
    </edge>
    <edge source="SAU" target="IDN">
      <data key="d0">498934</data>
    </edge>
    <edge source="SAU" target="ITA">
      <data key="d0">6210674</data>
    </edge>
    <edge source="SAU" target="JPN">
      <data key="d0">553601</data>
    </edge>
    <edge source="SAU" target="KOR">
      <data key="d0">268800</data>
    </edge>
    <edge source="SAU" target="MYS">
      <data key="d0">1747736</data>
    </edge>
    <edge source="SAU" target="MEX">
      <data key="d0">151200</data>
    </edge>
    <edge source="SAU" target="PAK">
      <data key="d0">11325614</data>
    </edge>
    <edge source="SAU" target="PHL">
      <data key="d0">61867</data>
    </edge>
    <edge source="SAU" target="PRT">
      <data key="d0">3864805</data>
    </edge>
    <edge source="SAU" target="IND">
      <data key="d0">38754448</data>
    </edge>
    <edge source="SAU" target="VNM">
      <data key="d0">36533</data>
    </edge>
    <edge source="SAU" target="ESP">
      <data key="d0">3597604</data>
    </edge>
    <edge source="SAU" target="THA">
      <data key="d0">67200</data>
    </edge>
    <edge source="SAU" target="ARE">
      <data key="d0">901068</data>
    </edge>
    <edge source="SAU" target="TUR">
      <data key="d0">2918670</data>
    </edge>
    <edge source="SGP" target="AUS">
      <data key="d0">6821041</data>
    </edge>
    <edge source="SGP" target="AUT">
      <data key="d0">164595</data>
    </edge>
    <edge source="SGP" target="BEL">
      <data key="d0">34909</data>
    </edge>
    <edge source="SGP" target="BRA">
      <data key="d0">861258</data>
    </edge>
    <edge source="SGP" target="KHM">
      <data key="d0">445292</data>
    </edge>
    <edge source="SGP" target="LKA">
      <data key="d0">155015</data>
    </edge>
    <edge source="SGP" target="CHN">
      <data key="d0">4540453</data>
    </edge>
    <edge source="SGP" target="COL">
      <data key="d0">27209</data>
    </edge>
    <edge source="SGP" target="DNK">
      <data key="d0">39509</data>
    </edge>
    <edge source="SGP" target="FRA">
      <data key="d0">27039440</data>
    </edge>
    <edge source="SGP" target="DEU">
      <data key="d0">1838697</data>
    </edge>
    <edge source="SGP" target="HKG">
      <data key="d0">8038463</data>
    </edge>
    <edge source="SGP" target="IDN">
      <data key="d0">33140410</data>
    </edge>
    <edge source="SGP" target="ITA">
      <data key="d0">19407848</data>
    </edge>
    <edge source="SGP" target="JPN">
      <data key="d0">3584384</data>
    </edge>
    <edge source="SGP" target="KAZ">
      <data key="d0">329823</data>
    </edge>
    <edge source="SGP" target="KOR">
      <data key="d0">6870709</data>
    </edge>
    <edge source="SGP" target="MYS">
      <data key="d0">24025947</data>
    </edge>
    <edge source="SGP" target="MUS">
      <data key="d0">2785795</data>
    </edge>
    <edge source="SGP" target="MEX">
      <data key="d0">1528220</data>
    </edge>
    <edge source="SGP" target="NLD">
      <data key="d0">37765</data>
    </edge>
    <edge source="SGP" target="NZL">
      <data key="d0">554072</data>
    </edge>
    <edge source="SGP" target="PAK">
      <data key="d0">35751</data>
    </edge>
    <edge source="SGP" target="PHL">
      <data key="d0">2626365</data>
    </edge>
    <edge source="SGP" target="IND">
      <data key="d0">72769</data>
    </edge>
    <edge source="SGP" target="VNM">
      <data key="d0">3016364</data>
    </edge>
    <edge source="SGP" target="ZAF">
      <data key="d0">172363</data>
    </edge>
    <edge source="SGP" target="ESP">
      <data key="d0">538433</data>
    </edge>
    <edge source="SGP" target="CHE">
      <data key="d0">5906842</data>
    </edge>
    <edge source="SGP" target="THA">
      <data key="d0">7804079</data>
    </edge>
    <edge source="SGP" target="ARE">
      <data key="d0">33579</data>
    </edge>
    <edge source="SGP" target="TUR">
      <data key="d0">984494</data>
    </edge>
    <edge source="SGP" target="GBR">
      <data key="d0">656142</data>
    </edge>
    <edge source="SGP" target="USA">
      <data key="d0">2105630</data>
    </edge>
    <edge source="SVK" target="AUS">
      <data key="d0">438657</data>
    </edge>
    <edge source="SVK" target="AUT">
      <data key="d0">22573084</data>
    </edge>
    <edge source="SVK" target="BEL">
      <data key="d0">2465103</data>
    </edge>
    <edge source="SVK" target="BGR">
      <data key="d0">370694</data>
    </edge>
    <edge source="SVK" target="BLR">
      <data key="d0">11506</data>
    </edge>
    <edge source="SVK" target="CHN">
      <data key="d0">479601</data>
    </edge>
    <edge source="SVK" target="HRV">
      <data key="d0">100854</data>
    </edge>
    <edge source="SVK" target="CZE">
      <data key="d0">23839103</data>
    </edge>
    <edge source="SVK" target="DNK">
      <data key="d0">1157353</data>
    </edge>
    <edge source="SVK" target="EST">
      <data key="d0">26419</data>
    </edge>
    <edge source="SVK" target="FIN">
      <data key="d0">268791</data>
    </edge>
    <edge source="SVK" target="FRA">
      <data key="d0">162349</data>
    </edge>
    <edge source="SVK" target="DEU">
      <data key="d0">34694432</data>
    </edge>
    <edge source="SVK" target="HUN">
      <data key="d0">2069183</data>
    </edge>
    <edge source="SVK" target="IRL">
      <data key="d0">737369</data>
    </edge>
    <edge source="SVK" target="ITA">
      <data key="d0">18213350</data>
    </edge>
    <edge source="SVK" target="JPN">
      <data key="d0">102268</data>
    </edge>
    <edge source="SVK" target="KOR">
      <data key="d0">205724</data>
    </edge>
    <edge source="SVK" target="LVA">
      <data key="d0">38174</data>
    </edge>
    <edge source="SVK" target="MEX">
      <data key="d0">352060</data>
    </edge>
    <edge source="SVK" target="MAR">
      <data key="d0">18329</data>
    </edge>
    <edge source="SVK" target="NLD">
      <data key="d0">1999489</data>
    </edge>
    <edge source="SVK" target="NOR">
      <data key="d0">176964</data>
    </edge>
    <edge source="SVK" target="POL">
      <data key="d0">25116956</data>
    </edge>
    <edge source="SVK" target="PRT">
      <data key="d0">2184061</data>
    </edge>
    <edge source="SVK" target="ROU">
      <data key="d0">60835</data>
    </edge>
    <edge source="SVK" target="RUS">
      <data key="d0">642812</data>
    </edge>
    <edge source="SVK" target="SRB">
      <data key="d0">1774657</data>
    </edge>
    <edge source="SVK" target="VNM">
      <data key="d0">3819373</data>
    </edge>
    <edge source="SVK" target="SVN">
      <data key="d0">1662058</data>
    </edge>
    <edge source="SVK" target="ESP">
      <data key="d0">7368447</data>
    </edge>
    <edge source="SVK" target="SWE">
      <data key="d0">51580</data>
    </edge>
    <edge source="SVK" target="CHE">
      <data key="d0">371687</data>
    </edge>
    <edge source="SVK" target="TUR">
      <data key="d0">281497</data>
    </edge>
    <edge source="SVK" target="UKR">
      <data key="d0">569791</data>
    </edge>
    <edge source="SVK" target="GBR">
      <data key="d0">6654964</data>
    </edge>
    <edge source="SVK" target="USA">
      <data key="d0">3504693</data>
    </edge>
    <edge source="VNM" target="AUS">
      <data key="d0">2700132</data>
    </edge>
    <edge source="VNM" target="AUT">
      <data key="d0">156600</data>
    </edge>
    <edge source="VNM" target="BEL">
      <data key="d0">1222699</data>
    </edge>
    <edge source="VNM" target="BRA">
      <data key="d0">24723</data>
    </edge>
    <edge source="VNM" target="KHM">
      <data key="d0">4739170</data>
    </edge>
    <edge source="VNM" target="CAN">
      <data key="d0">530463</data>
    </edge>
    <edge source="VNM" target="CHN">
      <data key="d0">75379183</data>
    </edge>
    <edge source="VNM" target="DNK">
      <data key="d0">703502</data>
    </edge>
    <edge source="VNM" target="FIN">
      <data key="d0">118185</data>
    </edge>
    <edge source="VNM" target="FRA">
      <data key="d0">1541575</data>
    </edge>
    <edge source="VNM" target="DEU">
      <data key="d0">2349281</data>
    </edge>
    <edge source="VNM" target="HKG">
      <data key="d0">52339369</data>
    </edge>
    <edge source="VNM" target="IDN">
      <data key="d0">48185998</data>
    </edge>
    <edge source="VNM" target="ISR">
      <data key="d0">359253</data>
    </edge>
    <edge source="VNM" target="ITA">
      <data key="d0">6398225</data>
    </edge>
    <edge source="VNM" target="JPN">
      <data key="d0">1645393</data>
    </edge>
    <edge source="VNM" target="KOR">
      <data key="d0">3328367</data>
    </edge>
    <edge source="VNM" target="LTU">
      <data key="d0">1414962</data>
    </edge>
    <edge source="VNM" target="MYS">
      <data key="d0">421393</data>
    </edge>
    <edge source="VNM" target="MEX">
      <data key="d0">24362</data>
    </edge>
    <edge source="VNM" target="NLD">
      <data key="d0">3595906</data>
    </edge>
    <edge source="VNM" target="NZL">
      <data key="d0">193726</data>
    </edge>
    <edge source="VNM" target="PER">
      <data key="d0">86777</data>
    </edge>
    <edge source="VNM" target="PHL">
      <data key="d0">4686118</data>
    </edge>
    <edge source="VNM" target="POL">
      <data key="d0">13064</data>
    </edge>
    <edge source="VNM" target="PRT">
      <data key="d0">1223299</data>
    </edge>
    <edge source="VNM" target="ROU">
      <data key="d0">2691532</data>
    </edge>
    <edge source="VNM" target="SAU">
      <data key="d0">13744</data>
    </edge>
    <edge source="VNM" target="IND">
      <data key="d0">5731774</data>
    </edge>
    <edge source="VNM" target="SGP">
      <data key="d0">257413</data>
    </edge>
    <edge source="VNM" target="ZAF">
      <data key="d0">859656</data>
    </edge>
    <edge source="VNM" target="ESP">
      <data key="d0">18936858</data>
    </edge>
    <edge source="VNM" target="SWE">
      <data key="d0">45914</data>
    </edge>
    <edge source="VNM" target="THA">
      <data key="d0">7649679</data>
    </edge>
    <edge source="VNM" target="ARE">
      <data key="d0">93118</data>
    </edge>
    <edge source="VNM" target="UKR">
      <data key="d0">802791</data>
    </edge>
    <edge source="VNM" target="GBR">
      <data key="d0">1563434</data>
    </edge>
    <edge source="VNM" target="USA">
      <data key="d0">7928204</data>
    </edge>
    <edge source="ZAF" target="AUS">
      <data key="d0">1127518</data>
    </edge>
    <edge source="ZAF" target="BEL">
      <data key="d0">28673</data>
    </edge>
    <edge source="ZAF" target="BWA">
      <data key="d0">471232</data>
    </edge>
    <edge source="ZAF" target="BRA">
      <data key="d0">4427554</data>
    </edge>
    <edge source="ZAF" target="BGR">
      <data key="d0">1410897</data>
    </edge>
    <edge source="ZAF" target="CAN">
      <data key="d0">404448</data>
    </edge>
    <edge source="ZAF" target="CHN">
      <data key="d0">13559007</data>
    </edge>
    <edge source="ZAF" target="COL">
      <data key="d0">15623</data>
    </edge>
    <edge source="ZAF" target="CZE">
      <data key="d0">2311937</data>
    </edge>
    <edge source="ZAF" target="DNK">
      <data key="d0">377829</data>
    </edge>
    <edge source="ZAF" target="FRA">
      <data key="d0">5035179</data>
    </edge>
    <edge source="ZAF" target="DEU">
      <data key="d0">4717181</data>
    </edge>
    <edge source="ZAF" target="GHA">
      <data key="d0">21369</data>
    </edge>
    <edge source="ZAF" target="HKG">
      <data key="d0">9923592</data>
    </edge>
    <edge source="ZAF" target="HUN">
      <data key="d0">14625</data>
    </edge>
    <edge source="ZAF" target="ISR">
      <data key="d0">73201</data>
    </edge>
    <edge source="ZAF" target="ITA">
      <data key="d0">39334838</data>
    </edge>
    <edge source="ZAF" target="JPN">
      <data key="d0">4902593</data>
    </edge>
    <edge source="ZAF" target="KOR">
      <data key="d0">13779859</data>
    </edge>
    <edge source="ZAF" target="MWI">
      <data key="d0">15867</data>
    </edge>
    <edge source="ZAF" target="MYS">
      <data key="d0">1094897</data>
    </edge>
    <edge source="ZAF" target="MUS">
      <data key="d0">116485</data>
    </edge>
    <edge source="ZAF" target="MEX">
      <data key="d0">7337097</data>
    </edge>
    <edge source="ZAF" target="MOZ">
      <data key="d0">109254</data>
    </edge>
    <edge source="ZAF" target="NAM">
      <data key="d0">2372870</data>
    </edge>
    <edge source="ZAF" target="NLD">
      <data key="d0">794598</data>
    </edge>
    <edge source="ZAF" target="NZL">
      <data key="d0">52948</data>
    </edge>
    <edge source="ZAF" target="NOR">
      <data key="d0">39700</data>
    </edge>
    <edge source="ZAF" target="PAK">
      <data key="d0">94288</data>
    </edge>
    <edge source="ZAF" target="PER">
      <data key="d0">10419</data>
    </edge>
    <edge source="ZAF" target="POL">
      <data key="d0">4514459</data>
    </edge>
    <edge source="ZAF" target="PRT">
      <data key="d0">1711950</data>
    </edge>
    <edge source="ZAF" target="RUS">
      <data key="d0">2209552</data>
    </edge>
    <edge source="ZAF" target="SAU">
      <data key="d0">63832</data>
    </edge>
    <edge source="ZAF" target="IND">
      <data key="d0">258560</data>
    </edge>
    <edge source="ZAF" target="SGP">
      <data key="d0">2240101</data>
    </edge>
    <edge source="ZAF" target="VNM">
      <data key="d0">7428587</data>
    </edge>
    <edge source="ZAF" target="SVN">
      <data key="d0">80405</data>
    </edge>
    <edge source="ZAF" target="ZWE">
      <data key="d0">1914893</data>
    </edge>
    <edge source="ZAF" target="ESP">
      <data key="d0">717836</data>
    </edge>
    <edge source="ZAF" target="SWE">
      <data key="d0">17240</data>
    </edge>
    <edge source="ZAF" target="CHE">
      <data key="d0">374976</data>
    </edge>
    <edge source="ZAF" target="THA">
      <data key="d0">3952559</data>
    </edge>
    <edge source="ZAF" target="ARE">
      <data key="d0">151204</data>
    </edge>
    <edge source="ZAF" target="TUN">
      <data key="d0">12996</data>
    </edge>
    <edge source="ZAF" target="TUR">
      <data key="d0">1990534</data>
    </edge>
    <edge source="ZAF" target="UGA">
      <data key="d0">31077</data>
    </edge>
    <edge source="ZAF" target="GBR">
      <data key="d0">1063066</data>
    </edge>
    <edge source="ZAF" target="TZA">
      <data key="d0">46610</data>
    </edge>
    <edge source="ZAF" target="USA">
      <data key="d0">12897382</data>
    </edge>
    <edge source="ZAF" target="URY">
      <data key="d0">498262</data>
    </edge>
    <edge source="SWE" target="AUS">
      <data key="d0">336685</data>
    </edge>
    <edge source="SWE" target="AUT">
      <data key="d0">706287</data>
    </edge>
    <edge source="SWE" target="BEL">
      <data key="d0">440746</data>
    </edge>
    <edge source="SWE" target="BRA">
      <data key="d0">29078</data>
    </edge>
    <edge source="SWE" target="BLR">
      <data key="d0">16532</data>
    </edge>
    <edge source="SWE" target="CAN">
      <data key="d0">507168</data>
    </edge>
    <edge source="SWE" target="CHN">
      <data key="d0">888725</data>
    </edge>
    <edge source="SWE" target="CZE">
      <data key="d0">19439190</data>
    </edge>
    <edge source="SWE" target="DNK">
      <data key="d0">5098252</data>
    </edge>
    <edge source="SWE" target="EST">
      <data key="d0">1417444</data>
    </edge>
    <edge source="SWE" target="FIN">
      <data key="d0">4316983</data>
    </edge>
    <edge source="SWE" target="FRA">
      <data key="d0">1883136</data>
    </edge>
    <edge source="SWE" target="DEU">
      <data key="d0">5303422</data>
    </edge>
    <edge source="SWE" target="HKG">
      <data key="d0">869980</data>
    </edge>
    <edge source="SWE" target="HUN">
      <data key="d0">723261</data>
    </edge>
    <edge source="SWE" target="ISR">
      <data key="d0">17860</data>
    </edge>
    <edge source="SWE" target="ITA">
      <data key="d0">5181649</data>
    </edge>
    <edge source="SWE" target="JPN">
      <data key="d0">496836</data>
    </edge>
    <edge source="SWE" target="KOR">
      <data key="d0">26864</data>
    </edge>
    <edge source="SWE" target="LVA">
      <data key="d0">21698</data>
    </edge>
    <edge source="SWE" target="LTU">
      <data key="d0">2385876</data>
    </edge>
    <edge source="SWE" target="MYS">
      <data key="d0">134320</data>
    </edge>
    <edge source="SWE" target="NLD">
      <data key="d0">251813</data>
    </edge>
    <edge source="SWE" target="NZL">
      <data key="d0">12989</data>
    </edge>
    <edge source="SWE" target="NOR">
      <data key="d0">15473358</data>
    </edge>
    <edge source="SWE" target="PHL">
      <data key="d0">40444</data>
    </edge>
    <edge source="SWE" target="POL">
      <data key="d0">988949</data>
    </edge>
    <edge source="SWE" target="PRT">
      <data key="d0">4602892</data>
    </edge>
    <edge source="SWE" target="ROU">
      <data key="d0">2205208</data>
    </edge>
    <edge source="SWE" target="RUS">
      <data key="d0">64798</data>
    </edge>
    <edge source="SWE" target="IND">
      <data key="d0">102733</data>
    </edge>
    <edge source="SWE" target="SGP">
      <data key="d0">24650</data>
    </edge>
    <edge source="SWE" target="SVK">
      <data key="d0">319711</data>
    </edge>
    <edge source="SWE" target="VNM">
      <data key="d0">348641</data>
    </edge>
    <edge source="SWE" target="SVN">
      <data key="d0">397056</data>
    </edge>
    <edge source="SWE" target="ESP">
      <data key="d0">492556</data>
    </edge>
    <edge source="SWE" target="CHE">
      <data key="d0">271149</data>
    </edge>
    <edge source="SWE" target="THA">
      <data key="d0">86644</data>
    </edge>
    <edge source="SWE" target="ARE">
      <data key="d0">25388</data>
    </edge>
    <edge source="SWE" target="TUR">
      <data key="d0">36753</data>
    </edge>
    <edge source="SWE" target="UKR">
      <data key="d0">151885</data>
    </edge>
    <edge source="SWE" target="MKD">
      <data key="d0">30554</data>
    </edge>
    <edge source="SWE" target="GBR">
      <data key="d0">728132</data>
    </edge>
    <edge source="SWE" target="USA">
      <data key="d0">6890168</data>
    </edge>
    <edge source="CHE" target="AUS">
      <data key="d0">213468</data>
    </edge>
    <edge source="CHE" target="AUT">
      <data key="d0">1630767</data>
    </edge>
    <edge source="CHE" target="ARM">
      <data key="d0">26516</data>
    </edge>
    <edge source="CHE" target="BEL">
      <data key="d0">226153</data>
    </edge>
    <edge source="CHE" target="BRA">
      <data key="d0">110865</data>
    </edge>
    <edge source="CHE" target="CAN">
      <data key="d0">16637</data>
    </edge>
    <edge source="CHE" target="LKA">
      <data key="d0">20930</data>
    </edge>
    <edge source="CHE" target="CHN">
      <data key="d0">5270955</data>
    </edge>
    <edge source="CHE" target="CZE">
      <data key="d0">362560</data>
    </edge>
    <edge source="CHE" target="DNK">
      <data key="d0">65303</data>
    </edge>
    <edge source="CHE" target="EST">
      <data key="d0">52135</data>
    </edge>
    <edge source="CHE" target="FIN">
      <data key="d0">361024</data>
    </edge>
    <edge source="CHE" target="FRA">
      <data key="d0">10405953</data>
    </edge>
    <edge source="CHE" target="DEU">
      <data key="d0">6262709</data>
    </edge>
    <edge source="CHE" target="HKG">
      <data key="d0">10047206</data>
    </edge>
    <edge source="CHE" target="HUN">
      <data key="d0">325506</data>
    </edge>
    <edge source="CHE" target="IDN">
      <data key="d0">20237</data>
    </edge>
    <edge source="CHE" target="IRL">
      <data key="d0">314965</data>
    </edge>
    <edge source="CHE" target="ISR">
      <data key="d0">106102</data>
    </edge>
    <edge source="CHE" target="ITA">
      <data key="d0">14848214</data>
    </edge>
    <edge source="CHE" target="JPN">
      <data key="d0">240015</data>
    </edge>
    <edge source="CHE" target="KOR">
      <data key="d0">37211</data>
    </edge>
    <edge source="CHE" target="LBN">
      <data key="d0">17337</data>
    </edge>
    <edge source="CHE" target="LVA">
      <data key="d0">109959</data>
    </edge>
    <edge source="CHE" target="LTU">
      <data key="d0">71057</data>
    </edge>
    <edge source="CHE" target="MYS">
      <data key="d0">32890</data>
    </edge>
    <edge source="CHE" target="MUS">
      <data key="d0">131665</data>
    </edge>
    <edge source="CHE" target="MAR">
      <data key="d0">27234</data>
    </edge>
    <edge source="CHE" target="NLD">
      <data key="d0">194499</data>
    </edge>
    <edge source="CHE" target="NZL">
      <data key="d0">78239</data>
    </edge>
    <edge source="CHE" target="NOR">
      <data key="d0">77282</data>
    </edge>
    <edge source="CHE" target="PHL">
      <data key="d0">54616</data>
    </edge>
    <edge source="CHE" target="POL">
      <data key="d0">356807</data>
    </edge>
    <edge source="CHE" target="PRT">
      <data key="d0">434337</data>
    </edge>
    <edge source="CHE" target="ROU">
      <data key="d0">1298629</data>
    </edge>
    <edge source="CHE" target="RUS">
      <data key="d0">128311</data>
    </edge>
    <edge source="CHE" target="SAU">
      <data key="d0">80534</data>
    </edge>
    <edge source="CHE" target="IND">
      <data key="d0">2972821</data>
    </edge>
    <edge source="CHE" target="SGP">
      <data key="d0">225320</data>
    </edge>
    <edge source="CHE" target="SVK">
      <data key="d0">12496</data>
    </edge>
    <edge source="CHE" target="SVN">
      <data key="d0">783906</data>
    </edge>
    <edge source="CHE" target="ZAF">
      <data key="d0">136235</data>
    </edge>
    <edge source="CHE" target="ESP">
      <data key="d0">492326</data>
    </edge>
    <edge source="CHE" target="SWE">
      <data key="d0">953312</data>
    </edge>
    <edge source="CHE" target="THA">
      <data key="d0">6952208</data>
    </edge>
    <edge source="CHE" target="ARE">
      <data key="d0">73738</data>
    </edge>
    <edge source="CHE" target="TUR">
      <data key="d0">353560</data>
    </edge>
    <edge source="CHE" target="UKR">
      <data key="d0">14473</data>
    </edge>
    <edge source="CHE" target="EGY">
      <data key="d0">51215</data>
    </edge>
    <edge source="CHE" target="GBR">
      <data key="d0">1653536</data>
    </edge>
    <edge source="CHE" target="USA">
      <data key="d0">2285794</data>
    </edge>
    <edge source="THA" target="ARG">
      <data key="d0">155705</data>
    </edge>
    <edge source="THA" target="AUS">
      <data key="d0">3743682</data>
    </edge>
    <edge source="THA" target="AUT">
      <data key="d0">450883</data>
    </edge>
    <edge source="THA" target="BEL">
      <data key="d0">1473971</data>
    </edge>
    <edge source="THA" target="BRA">
      <data key="d0">235647</data>
    </edge>
    <edge source="THA" target="KHM">
      <data key="d0">24662929</data>
    </edge>
    <edge source="THA" target="CAN">
      <data key="d0">1339031</data>
    </edge>
    <edge source="THA" target="LKA">
      <data key="d0">46971</data>
    </edge>
    <edge source="THA" target="CHL">
      <data key="d0">22670</data>
    </edge>
    <edge source="THA" target="CHN">
      <data key="d0">102651582</data>
    </edge>
    <edge source="THA" target="DNK">
      <data key="d0">1018767</data>
    </edge>
    <edge source="THA" target="EST">
      <data key="d0">14926</data>
    </edge>
    <edge source="THA" target="FIN">
      <data key="d0">1238980</data>
    </edge>
    <edge source="THA" target="FRA">
      <data key="d0">3321390</data>
    </edge>
    <edge source="THA" target="DEU">
      <data key="d0">6546343</data>
    </edge>
    <edge source="THA" target="GRC">
      <data key="d0">46613</data>
    </edge>
    <edge source="THA" target="HND">
      <data key="d0">10003</data>
    </edge>
    <edge source="THA" target="HKG">
      <data key="d0">109783500</data>
    </edge>
    <edge source="THA" target="HUN">
      <data key="d0">16301</data>
    </edge>
    <edge source="THA" target="IDN">
      <data key="d0">49933384</data>
    </edge>
    <edge source="THA" target="ISR">
      <data key="d0">308917</data>
    </edge>
    <edge source="THA" target="ITA">
      <data key="d0">4253147</data>
    </edge>
    <edge source="THA" target="JPN">
      <data key="d0">17208361</data>
    </edge>
    <edge source="THA" target="KOR">
      <data key="d0">21440645</data>
    </edge>
    <edge source="THA" target="LVA">
      <data key="d0">25486</data>
    </edge>
    <edge source="THA" target="LTU">
      <data key="d0">1778696</data>
    </edge>
    <edge source="THA" target="MYS">
      <data key="d0">23858696</data>
    </edge>
    <edge source="THA" target="MUS">
      <data key="d0">13655</data>
    </edge>
    <edge source="THA" target="MEX">
      <data key="d0">1495877</data>
    </edge>
    <edge source="THA" target="OMN">
      <data key="d0">22236</data>
    </edge>
    <edge source="THA" target="NLD">
      <data key="d0">6738009</data>
    </edge>
    <edge source="THA" target="NZL">
      <data key="d0">535233</data>
    </edge>
    <edge source="THA" target="NOR">
      <data key="d0">140184</data>
    </edge>
    <edge source="THA" target="PAK">
      <data key="d0">481606</data>
    </edge>
    <edge source="THA" target="PHL">
      <data key="d0">4310270</data>
    </edge>
    <edge source="THA" target="POL">
      <data key="d0">2910113</data>
    </edge>
    <edge source="THA" target="PRT">
      <data key="d0">444934</data>
    </edge>
    <edge source="THA" target="ROU">
      <data key="d0">48593</data>
    </edge>
    <edge source="THA" target="RUS">
      <data key="d0">892222</data>
    </edge>
    <edge source="THA" target="SAU">
      <data key="d0">14960</data>
    </edge>
    <edge source="THA" target="IND">
      <data key="d0">17736303</data>
    </edge>
    <edge source="THA" target="SGP">
      <data key="d0">5981847</data>
    </edge>
    <edge source="THA" target="SVK">
      <data key="d0">204585</data>
    </edge>
    <edge source="THA" target="VNM">
      <data key="d0">93809649</data>
    </edge>
    <edge source="THA" target="SVN">
      <data key="d0">24496</data>
    </edge>
    <edge source="THA" target="ZAF">
      <data key="d0">379510</data>
    </edge>
    <edge source="THA" target="ESP">
      <data key="d0">2208981</data>
    </edge>
    <edge source="THA" target="SWE">
      <data key="d0">527400</data>
    </edge>
    <edge source="THA" target="CHE">
      <data key="d0">911758</data>
    </edge>
    <edge source="THA" target="ARE">
      <data key="d0">3163582</data>
    </edge>
    <edge source="THA" target="TUR">
      <data key="d0">559962</data>
    </edge>
    <edge source="THA" target="GBR">
      <data key="d0">6809775</data>
    </edge>
    <edge source="THA" target="USA">
      <data key="d0">18107299</data>
    </edge>
    <edge source="THA" target="URY">
      <data key="d0">1664551</data>
    </edge>
    <edge source="GBR" target="DZA">
      <data key="d0">140040</data>
    </edge>
    <edge source="GBR" target="ARG">
      <data key="d0">88597</data>
    </edge>
    <edge source="GBR" target="AUS">
      <data key="d0">2306255</data>
    </edge>
    <edge source="GBR" target="AUT">
      <data key="d0">1187480</data>
    </edge>
    <edge source="GBR" target="BEL">
      <data key="d0">1184679</data>
    </edge>
    <edge source="GBR" target="BWA">
      <data key="d0">28790</data>
    </edge>
    <edge source="GBR" target="BRA">
      <data key="d0">47477</data>
    </edge>
    <edge source="GBR" target="BGR">
      <data key="d0">46671</data>
    </edge>
    <edge source="GBR" target="BLR">
      <data key="d0">612499</data>
    </edge>
    <edge source="GBR" target="KHM">
      <data key="d0">51607</data>
    </edge>
    <edge source="GBR" target="CAN">
      <data key="d0">1295882</data>
    </edge>
    <edge source="GBR" target="LKA">
      <data key="d0">196186</data>
    </edge>
    <edge source="GBR" target="CHN">
      <data key="d0">10257682</data>
    </edge>
    <edge source="GBR" target="CRI">
      <data key="d0">75364</data>
    </edge>
    <edge source="GBR" target="CZE">
      <data key="d0">1069208</data>
    </edge>
    <edge source="GBR" target="BEN">
      <data key="d0">12250</data>
    </edge>
    <edge source="GBR" target="DNK">
      <data key="d0">1412783</data>
    </edge>
    <edge source="GBR" target="EST">
      <data key="d0">610686</data>
    </edge>
    <edge source="GBR" target="FIN">
      <data key="d0">546071</data>
    </edge>
    <edge source="GBR" target="FRA">
      <data key="d0">7523017</data>
    </edge>
    <edge source="GBR" target="DEU">
      <data key="d0">42569418</data>
    </edge>
    <edge source="GBR" target="GHA">
      <data key="d0">22024</data>
    </edge>
    <edge source="GBR" target="GRC">
      <data key="d0">3864265</data>
    </edge>
    <edge source="GBR" target="HKG">
      <data key="d0">49522312</data>
    </edge>
    <edge source="GBR" target="HUN">
      <data key="d0">3223575</data>
    </edge>
    <edge source="GBR" target="IDN">
      <data key="d0">2891732</data>
    </edge>
    <edge source="GBR" target="IRL">
      <data key="d0">4544095</data>
    </edge>
    <edge source="GBR" target="ISR">
      <data key="d0">213534</data>
    </edge>
    <edge source="GBR" target="ITA">
      <data key="d0">39884562</data>
    </edge>
    <edge source="GBR" target="JPN">
      <data key="d0">4726193</data>
    </edge>
    <edge source="GBR" target="KAZ">
      <data key="d0">335329</data>
    </edge>
    <edge source="GBR" target="JOR">
      <data key="d0">35035</data>
    </edge>
    <edge source="GBR" target="KOR">
      <data key="d0">1321322</data>
    </edge>
    <edge source="GBR" target="LBN">
      <data key="d0">51114</data>
    </edge>
    <edge source="GBR" target="LVA">
      <data key="d0">34975</data>
    </edge>
    <edge source="GBR" target="LTU">
      <data key="d0">393614</data>
    </edge>
    <edge source="GBR" target="MYS">
      <data key="d0">474731</data>
    </edge>
    <edge source="GBR" target="MUS">
      <data key="d0">75540</data>
    </edge>
    <edge source="GBR" target="MEX">
      <data key="d0">85278</data>
    </edge>
    <edge source="GBR" target="MDA">
      <data key="d0">27764</data>
    </edge>
    <edge source="GBR" target="MAR">
      <data key="d0">202553</data>
    </edge>
    <edge source="GBR" target="OMN">
      <data key="d0">320641</data>
    </edge>
    <edge source="GBR" target="NLD">
      <data key="d0">6359282</data>
    </edge>
    <edge source="GBR" target="NZL">
      <data key="d0">971340</data>
    </edge>
    <edge source="GBR" target="NOR">
      <data key="d0">1319220</data>
    </edge>
    <edge source="GBR" target="PAK">
      <data key="d0">1468580</data>
    </edge>
    <edge source="GBR" target="PHL">
      <data key="d0">1373477</data>
    </edge>
    <edge source="GBR" target="POL">
      <data key="d0">10213251</data>
    </edge>
    <edge source="GBR" target="PRT">
      <data key="d0">23065805</data>
    </edge>
    <edge source="GBR" target="ROU">
      <data key="d0">1324652</data>
    </edge>
    <edge source="GBR" target="RUS">
      <data key="d0">2150010</data>
    </edge>
    <edge source="GBR" target="SAU">
      <data key="d0">526352</data>
    </edge>
    <edge source="GBR" target="SRB">
      <data key="d0">58846</data>
    </edge>
    <edge source="GBR" target="IND">
      <data key="d0">9383846</data>
    </edge>
    <edge source="GBR" target="SGP">
      <data key="d0">1579748</data>
    </edge>
    <edge source="GBR" target="SVK">
      <data key="d0">935748</data>
    </edge>
    <edge source="GBR" target="VNM">
      <data key="d0">13325223</data>
    </edge>
    <edge source="GBR" target="SVN">
      <data key="d0">118393</data>
    </edge>
    <edge source="GBR" target="ZAF">
      <data key="d0">689447</data>
    </edge>
    <edge source="GBR" target="ZWE">
      <data key="d0">23254</data>
    </edge>
    <edge source="GBR" target="ESP">
      <data key="d0">7080439</data>
    </edge>
    <edge source="GBR" target="SWE">
      <data key="d0">3695181</data>
    </edge>
    <edge source="GBR" target="CHE">
      <data key="d0">1247870</data>
    </edge>
    <edge source="GBR" target="THA">
      <data key="d0">2219213</data>
    </edge>
    <edge source="GBR" target="ARE">
      <data key="d0">3146626</data>
    </edge>
    <edge source="GBR" target="TUN">
      <data key="d0">38024</data>
    </edge>
    <edge source="GBR" target="TUR">
      <data key="d0">6323275</data>
    </edge>
    <edge source="GBR" target="UGA">
      <data key="d0">18006</data>
    </edge>
    <edge source="GBR" target="UKR">
      <data key="d0">133698</data>
    </edge>
    <edge source="GBR" target="EGY">
      <data key="d0">60674</data>
    </edge>
    <edge source="GBR" target="USA">
      <data key="d0">44608653</data>
    </edge>
    <edge source="USA" target="AZE">
      <data key="d0">27765</data>
    </edge>
    <edge source="USA" target="ARG">
      <data key="d0">384515</data>
    </edge>
    <edge source="USA" target="AUS">
      <data key="d0">6850848</data>
    </edge>
    <edge source="USA" target="AUT">
      <data key="d0">1662538</data>
    </edge>
    <edge source="USA" target="BEL">
      <data key="d0">442313</data>
    </edge>
    <edge source="USA" target="BOL">
      <data key="d0">26541</data>
    </edge>
    <edge source="USA" target="BRA">
      <data key="d0">1812204</data>
    </edge>
    <edge source="USA" target="BGR">
      <data key="d0">45057</data>
    </edge>
    <edge source="USA" target="BLR">
      <data key="d0">144339</data>
    </edge>
    <edge source="USA" target="KHM">
      <data key="d0">79288</data>
    </edge>
    <edge source="USA" target="CAN">
      <data key="d0">92955808</data>
    </edge>
    <edge source="USA" target="LKA">
      <data key="d0">78483</data>
    </edge>
    <edge source="USA" target="CHL">
      <data key="d0">994828</data>
    </edge>
    <edge source="USA" target="CHN">
      <data key="d0">263104749</data>
    </edge>
    <edge source="USA" target="COL">
      <data key="d0">1129282</data>
    </edge>
    <edge source="USA" target="CRI">
      <data key="d0">4232035</data>
    </edge>
    <edge source="USA" target="CZE">
      <data key="d0">262746</data>
    </edge>
    <edge source="USA" target="DNK">
      <data key="d0">658666</data>
    </edge>
    <edge source="USA" target="ECU">
      <data key="d0">247301</data>
    </edge>
    <edge source="USA" target="SLV">
      <data key="d0">994846</data>
    </edge>
    <edge source="USA" target="ETH">
      <data key="d0">33210</data>
    </edge>
    <edge source="USA" target="EST">
      <data key="d0">229380</data>
    </edge>
    <edge source="USA" target="FIN">
      <data key="d0">596904</data>
    </edge>
    <edge source="USA" target="FRA">
      <data key="d0">4910609</data>
    </edge>
    <edge source="USA" target="DEU">
      <data key="d0">14072606</data>
    </edge>
    <edge source="USA" target="GHA">
      <data key="d0">24160</data>
    </edge>
    <edge source="USA" target="GRC">
      <data key="d0">29725541</data>
    </edge>
    <edge source="USA" target="GTM">
      <data key="d0">1044932</data>
    </edge>
    <edge source="USA" target="HND">
      <data key="d0">109123</data>
    </edge>
    <edge source="USA" target="HKG">
      <data key="d0">79613280</data>
    </edge>
    <edge source="USA" target="HUN">
      <data key="d0">261330</data>
    </edge>
    <edge source="USA" target="IDN">
      <data key="d0">2594011</data>
    </edge>
    <edge source="USA" target="IRL">
      <data key="d0">2473479</data>
    </edge>
    <edge source="USA" target="ISR">
      <data key="d0">626092</data>
    </edge>
    <edge source="USA" target="ITA">
      <data key="d0">162519502</data>
    </edge>
    <edge source="USA" target="JAM">
      <data key="d0">138870</data>
    </edge>
    <edge source="USA" target="JPN">
      <data key="d0">14021200</data>
    </edge>
    <edge source="USA" target="KAZ">
      <data key="d0">44183</data>
    </edge>
    <edge source="USA" target="JOR">
      <data key="d0">283409</data>
    </edge>
    <edge source="USA" target="KOR">
      <data key="d0">41614135</data>
    </edge>
    <edge source="USA" target="LBN">
      <data key="d0">143573</data>
    </edge>
    <edge source="USA" target="LVA">
      <data key="d0">116340</data>
    </edge>
    <edge source="USA" target="LTU">
      <data key="d0">84301</data>
    </edge>
    <edge source="USA" target="MYS">
      <data key="d0">396278</data>
    </edge>
    <edge source="USA" target="MUS">
      <data key="d0">28962</data>
    </edge>
    <edge source="USA" target="MEX">
      <data key="d0">299677261</data>
    </edge>
    <edge source="USA" target="OMN">
      <data key="d0">272155</data>
    </edge>
    <edge source="USA" target="NLD">
      <data key="d0">2789570</data>
    </edge>
    <edge source="USA" target="NZL">
      <data key="d0">761573</data>
    </edge>
    <edge source="USA" target="NIC">
      <data key="d0">182167</data>
    </edge>
    <edge source="USA" target="NOR">
      <data key="d0">470929</data>
    </edge>
    <edge source="USA" target="PAK">
      <data key="d0">374819</data>
    </edge>
    <edge source="USA" target="PAN">
      <data key="d0">1426896</data>
    </edge>
    <edge source="USA" target="PRY">
      <data key="d0">85562</data>
    </edge>
    <edge source="USA" target="PER">
      <data key="d0">374179</data>
    </edge>
    <edge source="USA" target="PHL">
      <data key="d0">2568201</data>
    </edge>
    <edge source="USA" target="POL">
      <data key="d0">3723312</data>
    </edge>
    <edge source="USA" target="PRT">
      <data key="d0">421589</data>
    </edge>
    <edge source="USA" target="ROU">
      <data key="d0">17803</data>
    </edge>
    <edge source="USA" target="RUS">
      <data key="d0">563901</data>
    </edge>
    <edge source="USA" target="SAU">
      <data key="d0">1115350</data>
    </edge>
    <edge source="USA" target="IND">
      <data key="d0">15101393</data>
    </edge>
    <edge source="USA" target="SGP">
      <data key="d0">1066670</data>
    </edge>
    <edge source="USA" target="VNM">
      <data key="d0">54186388</data>
    </edge>
    <edge source="USA" target="SVN">
      <data key="d0">12650</data>
    </edge>
    <edge source="USA" target="ZAF">
      <data key="d0">658446</data>
    </edge>
    <edge source="USA" target="ESP">
      <data key="d0">1043497</data>
    </edge>
    <edge source="USA" target="SWE">
      <data key="d0">742003</data>
    </edge>
    <edge source="USA" target="CHE">
      <data key="d0">3640682</data>
    </edge>
    <edge source="USA" target="THA">
      <data key="d0">24694735</data>
    </edge>
    <edge source="USA" target="ARE">
      <data key="d0">3912869</data>
    </edge>
    <edge source="USA" target="TUR">
      <data key="d0">1212357</data>
    </edge>
    <edge source="USA" target="UGA">
      <data key="d0">41860</data>
    </edge>
    <edge source="USA" target="UKR">
      <data key="d0">89573</data>
    </edge>
    <edge source="USA" target="EGY">
      <data key="d0">138236</data>
    </edge>
    <edge source="USA" target="GBR">
      <data key="d0">11640943</data>
    </edge>
    <edge source="USA" target="URY">
      <data key="d0">3374566</data>
    </edge>
    <edge source="URY" target="ARG">
      <data key="d0">9813751</data>
    </edge>
    <edge source="URY" target="BEL">
      <data key="d0">31512</data>
    </edge>
    <edge source="URY" target="BOL">
      <data key="d0">25348</data>
    </edge>
    <edge source="URY" target="BRA">
      <data key="d0">2801591</data>
    </edge>
    <edge source="URY" target="BLR">
      <data key="d0">2646273</data>
    </edge>
    <edge source="URY" target="KHM">
      <data key="d0">934529</data>
    </edge>
    <edge source="URY" target="CAN">
      <data key="d0">828001</data>
    </edge>
    <edge source="URY" target="CHL">
      <data key="d0">977318</data>
    </edge>
    <edge source="URY" target="CHN">
      <data key="d0">13670170</data>
    </edge>
    <edge source="URY" target="COL">
      <data key="d0">1110368</data>
    </edge>
    <edge source="URY" target="DNK">
      <data key="d0">55283</data>
    </edge>
    <edge source="URY" target="ECU">
      <data key="d0">48696</data>
    </edge>
    <edge source="URY" target="FRA">
      <data key="d0">3991265</data>
    </edge>
    <edge source="URY" target="DEU">
      <data key="d0">62311487</data>
    </edge>
    <edge source="URY" target="HKG">
      <data key="d0">10041250</data>
    </edge>
    <edge source="URY" target="HUN">
      <data key="d0">69847</data>
    </edge>
    <edge source="URY" target="IDN">
      <data key="d0">295334</data>
    </edge>
    <edge source="URY" target="ISR">
      <data key="d0">1041537</data>
    </edge>
    <edge source="URY" target="ITA">
      <data key="d0">3272103</data>
    </edge>
    <edge source="URY" target="KOR">
      <data key="d0">1438315</data>
    </edge>
    <edge source="URY" target="MYS">
      <data key="d0">65678</data>
    </edge>
    <edge source="URY" target="MEX">
      <data key="d0">20441491</data>
    </edge>
    <edge source="URY" target="NLD">
      <data key="d0">856430</data>
    </edge>
    <edge source="URY" target="PAK">
      <data key="d0">452336</data>
    </edge>
    <edge source="URY" target="PRY">
      <data key="d0">2827372</data>
    </edge>
    <edge source="URY" target="PER">
      <data key="d0">426671</data>
    </edge>
    <edge source="URY" target="PHL">
      <data key="d0">9643770</data>
    </edge>
    <edge source="URY" target="POL">
      <data key="d0">163833</data>
    </edge>
    <edge source="URY" target="PRT">
      <data key="d0">545527</data>
    </edge>
    <edge source="URY" target="RUS">
      <data key="d0">36653</data>
    </edge>
    <edge source="URY" target="IND">
      <data key="d0">836856</data>
    </edge>
    <edge source="URY" target="SGP">
      <data key="d0">55121</data>
    </edge>
    <edge source="URY" target="VNM">
      <data key="d0">10312150</data>
    </edge>
    <edge source="URY" target="SVN">
      <data key="d0">49856</data>
    </edge>
    <edge source="URY" target="ZAF">
      <data key="d0">11980082</data>
    </edge>
    <edge source="URY" target="ESP">
      <data key="d0">5265362</data>
    </edge>
    <edge source="URY" target="THA">
      <data key="d0">39368425</data>
    </edge>
    <edge source="URY" target="TUR">
      <data key="d0">406651</data>
    </edge>
    <edge source="URY" target="UKR">
      <data key="d0">141314</data>
    </edge>
    <edge source="URY" target="GBR">
      <data key="d0">381979</data>
    </edge>
    <edge source="URY" target="USA">
      <data key="d0">27642916</data>
    </edge>
    <edge source="ARM" target="FRA">
      <data key="d0">1467195</data>
    </edge>
    <edge source="ARM" target="IND">
      <data key="d0">12614</data>
    </edge>
    <edge source="LKA" target="AUS">
      <data key="d0">14324</data>
    </edge>
    <edge source="LKA" target="CAN">
      <data key="d0">11686</data>
    </edge>
    <edge source="LKA" target="CHN">
      <data key="d0">94625</data>
    </edge>
    <edge source="LKA" target="ITA">
      <data key="d0">32166</data>
    </edge>
    <edge source="LKA" target="JPN">
      <data key="d0">12446</data>
    </edge>
    <edge source="LKA" target="PAK">
      <data key="d0">31443</data>
    </edge>
    <edge source="LKA" target="IND">
      <data key="d0">248835</data>
    </edge>
    <edge source="LKA" target="TUR">
      <data key="d0">38326</data>
    </edge>
    <edge source="LKA" target="GBR">
      <data key="d0">76938</data>
    </edge>
    <edge source="OMN" target="PAK">
      <data key="d0">150752</data>
    </edge>
    <edge source="OMN" target="IND">
      <data key="d0">72520</data>
    </edge>
    <edge source="OMN" target="ARE">
      <data key="d0">171061</data>
    </edge>
    <edge source="OMN" target="TUR">
      <data key="d0">21326</data>
    </edge>
    <edge source="BGR" target="BEL">
      <data key="d0">77068</data>
    </edge>
    <edge source="BGR" target="CZE">
      <data key="d0">462338</data>
    </edge>
    <edge source="BGR" target="FRA">
      <data key="d0">28888</data>
    </edge>
    <edge source="BGR" target="DEU">
      <data key="d0">37500</data>
    </edge>
    <edge source="BGR" target="GRC">
      <data key="d0">228801</data>
    </edge>
    <edge source="BGR" target="HUN">
      <data key="d0">77269</data>
    </edge>
    <edge source="BGR" target="ITA">
      <data key="d0">3255508</data>
    </edge>
    <edge source="BGR" target="NLD">
      <data key="d0">272489</data>
    </edge>
    <edge source="BGR" target="POL">
      <data key="d0">2876942</data>
    </edge>
    <edge source="BGR" target="ROU">
      <data key="d0">344215</data>
    </edge>
    <edge source="BGR" target="RUS">
      <data key="d0">173066</data>
    </edge>
    <edge source="BGR" target="SRB">
      <data key="d0">33490</data>
    </edge>
    <edge source="BGR" target="ESP">
      <data key="d0">14863</data>
    </edge>
    <edge source="BGR" target="TUR">
      <data key="d0">397739</data>
    </edge>
    <edge source="BGR" target="UKR">
      <data key="d0">12699</data>
    </edge>
    <edge source="BGR" target="MKD">
      <data key="d0">347265</data>
    </edge>
    <edge source="CZE" target="AUS">
      <data key="d0">45085</data>
    </edge>
    <edge source="CZE" target="AUT">
      <data key="d0">1861507</data>
    </edge>
    <edge source="CZE" target="BEL">
      <data key="d0">216649</data>
    </edge>
    <edge source="CZE" target="CAN">
      <data key="d0">57153</data>
    </edge>
    <edge source="CZE" target="CHL">
      <data key="d0">12252</data>
    </edge>
    <edge source="CZE" target="CHN">
      <data key="d0">20956888</data>
    </edge>
    <edge source="CZE" target="DNK">
      <data key="d0">711116</data>
    </edge>
    <edge source="CZE" target="EST">
      <data key="d0">213391</data>
    </edge>
    <edge source="CZE" target="FIN">
      <data key="d0">102670</data>
    </edge>
    <edge source="CZE" target="FRA">
      <data key="d0">655099</data>
    </edge>
    <edge source="CZE" target="DEU">
      <data key="d0">20082175</data>
    </edge>
    <edge source="CZE" target="GRC">
      <data key="d0">933716</data>
    </edge>
    <edge source="CZE" target="HKG">
      <data key="d0">10459554</data>
    </edge>
    <edge source="CZE" target="HUN">
      <data key="d0">1131394</data>
    </edge>
    <edge source="CZE" target="ITA">
      <data key="d0">4502518</data>
    </edge>
    <edge source="CZE" target="JPN">
      <data key="d0">71230</data>
    </edge>
    <edge source="CZE" target="KOR">
      <data key="d0">1819288</data>
    </edge>
    <edge source="CZE" target="LVA">
      <data key="d0">57590</data>
    </edge>
    <edge source="CZE" target="LTU">
      <data key="d0">201350</data>
    </edge>
    <edge source="CZE" target="MAR">
      <data key="d0">132914</data>
    </edge>
    <edge source="CZE" target="NLD">
      <data key="d0">700814</data>
    </edge>
    <edge source="CZE" target="NZL">
      <data key="d0">15124</data>
    </edge>
    <edge source="CZE" target="NOR">
      <data key="d0">38215</data>
    </edge>
    <edge source="CZE" target="POL">
      <data key="d0">16536318</data>
    </edge>
    <edge source="CZE" target="PRT">
      <data key="d0">22329</data>
    </edge>
    <edge source="CZE" target="ROU">
      <data key="d0">2953720</data>
    </edge>
    <edge source="CZE" target="RUS">
      <data key="d0">166263</data>
    </edge>
    <edge source="CZE" target="SRB">
      <data key="d0">1006985</data>
    </edge>
    <edge source="CZE" target="IND">
      <data key="d0">81240</data>
    </edge>
    <edge source="CZE" target="SVK">
      <data key="d0">32377850</data>
    </edge>
    <edge source="CZE" target="VNM">
      <data key="d0">113381</data>
    </edge>
    <edge source="CZE" target="SVN">
      <data key="d0">119705</data>
    </edge>
    <edge source="CZE" target="ZAF">
      <data key="d0">18212</data>
    </edge>
    <edge source="CZE" target="ESP">
      <data key="d0">74530</data>
    </edge>
    <edge source="CZE" target="SWE">
      <data key="d0">220036</data>
    </edge>
    <edge source="CZE" target="CHE">
      <data key="d0">280389</data>
    </edge>
    <edge source="CZE" target="THA">
      <data key="d0">2051619</data>
    </edge>
    <edge source="CZE" target="TUR">
      <data key="d0">106860</data>
    </edge>
    <edge source="CZE" target="UKR">
      <data key="d0">1604656</data>
    </edge>
    <edge source="CZE" target="GBR">
      <data key="d0">550175</data>
    </edge>
    <edge source="CZE" target="USA">
      <data key="d0">156060</data>
    </edge>
    <edge source="CZE" target="URY">
      <data key="d0">6115440</data>
    </edge>
    <edge source="HUN" target="AUS">
      <data key="d0">15469</data>
    </edge>
    <edge source="HUN" target="AUT">
      <data key="d0">2262721</data>
    </edge>
    <edge source="HUN" target="BEL">
      <data key="d0">502547</data>
    </edge>
    <edge source="HUN" target="BRA">
      <data key="d0">85353</data>
    </edge>
    <edge source="HUN" target="BGR">
      <data key="d0">6650357</data>
    </edge>
    <edge source="HUN" target="CAN">
      <data key="d0">56511</data>
    </edge>
    <edge source="HUN" target="CHN">
      <data key="d0">2893486</data>
    </edge>
    <edge source="HUN" target="HRV">
      <data key="d0">4260994</data>
    </edge>
    <edge source="HUN" target="CZE">
      <data key="d0">15451235</data>
    </edge>
    <edge source="HUN" target="DNK">
      <data key="d0">323120</data>
    </edge>
    <edge source="HUN" target="EST">
      <data key="d0">49289</data>
    </edge>
    <edge source="HUN" target="FIN">
      <data key="d0">71254</data>
    </edge>
    <edge source="HUN" target="FRA">
      <data key="d0">593533</data>
    </edge>
    <edge source="HUN" target="DEU">
      <data key="d0">91599798</data>
    </edge>
    <edge source="HUN" target="GRC">
      <data key="d0">628138</data>
    </edge>
    <edge source="HUN" target="HKG">
      <data key="d0">3174742</data>
    </edge>
    <edge source="HUN" target="IRL">
      <data key="d0">298037</data>
    </edge>
    <edge source="HUN" target="ITA">
      <data key="d0">3109214</data>
    </edge>
    <edge source="HUN" target="JPN">
      <data key="d0">76110</data>
    </edge>
    <edge source="HUN" target="KOR">
      <data key="d0">5740074</data>
    </edge>
    <edge source="HUN" target="LBN">
      <data key="d0">17081</data>
    </edge>
    <edge source="HUN" target="LVA">
      <data key="d0">46022</data>
    </edge>
    <edge source="HUN" target="LTU">
      <data key="d0">43474</data>
    </edge>
    <edge source="HUN" target="MEX">
      <data key="d0">87250</data>
    </edge>
    <edge source="HUN" target="MAR">
      <data key="d0">151284</data>
    </edge>
    <edge source="HUN" target="OMN">
      <data key="d0">49746</data>
    </edge>
    <edge source="HUN" target="NLD">
      <data key="d0">347250</data>
    </edge>
    <edge source="HUN" target="NOR">
      <data key="d0">17009</data>
    </edge>
    <edge source="HUN" target="PAK">
      <data key="d0">47434</data>
    </edge>
    <edge source="HUN" target="POL">
      <data key="d0">31013839</data>
    </edge>
    <edge source="HUN" target="PRT">
      <data key="d0">341257</data>
    </edge>
    <edge source="HUN" target="ROU">
      <data key="d0">23320862</data>
    </edge>
    <edge source="HUN" target="RUS">
      <data key="d0">239419</data>
    </edge>
    <edge source="HUN" target="SAU">
      <data key="d0">60019</data>
    </edge>
    <edge source="HUN" target="SRB">
      <data key="d0">933968</data>
    </edge>
    <edge source="HUN" target="IND">
      <data key="d0">3685150</data>
    </edge>
    <edge source="HUN" target="SVK">
      <data key="d0">9764305</data>
    </edge>
    <edge source="HUN" target="SVN">
      <data key="d0">24103950</data>
    </edge>
    <edge source="HUN" target="ESP">
      <data key="d0">497353</data>
    </edge>
    <edge source="HUN" target="SWE">
      <data key="d0">155591</data>
    </edge>
    <edge source="HUN" target="CHE">
      <data key="d0">74281</data>
    </edge>
    <edge source="HUN" target="ARE">
      <data key="d0">13273</data>
    </edge>
    <edge source="HUN" target="TUN">
      <data key="d0">18520</data>
    </edge>
    <edge source="HUN" target="TUR">
      <data key="d0">2093562</data>
    </edge>
    <edge source="HUN" target="UKR">
      <data key="d0">3030949</data>
    </edge>
    <edge source="HUN" target="GBR">
      <data key="d0">1369083</data>
    </edge>
    <edge source="HUN" target="USA">
      <data key="d0">217741</data>
    </edge>
    <edge source="LBN" target="CHN">
      <data key="d0">514030</data>
    </edge>
    <edge source="LBN" target="FRA">
      <data key="d0">10900</data>
    </edge>
    <edge source="LBN" target="DEU">
      <data key="d0">21025</data>
    </edge>
    <edge source="LBN" target="GHA">
      <data key="d0">53554</data>
    </edge>
    <edge source="LBN" target="HKG">
      <data key="d0">743915</data>
    </edge>
    <edge source="LBN" target="ITA">
      <data key="d0">186888</data>
    </edge>
    <edge source="LBN" target="CIV">
      <data key="d0">50351</data>
    </edge>
    <edge source="LBN" target="PHL">
      <data key="d0">33438</data>
    </edge>
    <edge source="LBN" target="PRT">
      <data key="d0">11056</data>
    </edge>
    <edge source="LBN" target="SAU">
      <data key="d0">118528</data>
    </edge>
    <edge source="LBN" target="IND">
      <data key="d0">1380485</data>
    </edge>
    <edge source="LBN" target="ESP">
      <data key="d0">258826</data>
    </edge>
    <edge source="LBN" target="CHE">
      <data key="d0">19607</data>
    </edge>
    <edge source="LBN" target="ARE">
      <data key="d0">655408</data>
    </edge>
    <edge source="LBN" target="TUR">
      <data key="d0">13549</data>
    </edge>
    <edge source="LBN" target="EGY">
      <data key="d0">25719</data>
    </edge>
    <edge source="LBN" target="GBR">
      <data key="d0">90681</data>
    </edge>
    <edge source="LTU" target="BLR">
      <data key="d0">444359</data>
    </edge>
    <edge source="LTU" target="CHN">
      <data key="d0">691324</data>
    </edge>
    <edge source="LTU" target="DNK">
      <data key="d0">9570713</data>
    </edge>
    <edge source="LTU" target="EST">
      <data key="d0">2233818</data>
    </edge>
    <edge source="LTU" target="FIN">
      <data key="d0">7432884</data>
    </edge>
    <edge source="LTU" target="FRA">
      <data key="d0">14095092</data>
    </edge>
    <edge source="LTU" target="DEU">
      <data key="d0">3061851</data>
    </edge>
    <edge source="LTU" target="GRC">
      <data key="d0">25394</data>
    </edge>
    <edge source="LTU" target="HKG">
      <data key="d0">66255</data>
    </edge>
    <edge source="LTU" target="HUN">
      <data key="d0">181785</data>
    </edge>
    <edge source="LTU" target="ITA">
      <data key="d0">1492291</data>
    </edge>
    <edge source="LTU" target="KAZ">
      <data key="d0">13970</data>
    </edge>
    <edge source="LTU" target="LVA">
      <data key="d0">852097</data>
    </edge>
    <edge source="LTU" target="NLD">
      <data key="d0">12163</data>
    </edge>
    <edge source="LTU" target="NOR">
      <data key="d0">438878</data>
    </edge>
    <edge source="LTU" target="POL">
      <data key="d0">5801870</data>
    </edge>
    <edge source="LTU" target="PRT">
      <data key="d0">1506237</data>
    </edge>
    <edge source="LTU" target="RUS">
      <data key="d0">7451720</data>
    </edge>
    <edge source="LTU" target="SVK">
      <data key="d0">18181</data>
    </edge>
    <edge source="LTU" target="ESP">
      <data key="d0">45248</data>
    </edge>
    <edge source="LTU" target="SWE">
      <data key="d0">1492523</data>
    </edge>
    <edge source="LTU" target="UKR">
      <data key="d0">271932</data>
    </edge>
    <edge source="LTU" target="GBR">
      <data key="d0">7994351</data>
    </edge>
    <edge source="MAR" target="AUS">
      <data key="d0">11269</data>
    </edge>
    <edge source="MAR" target="AUT">
      <data key="d0">23605</data>
    </edge>
    <edge source="MAR" target="BEL">
      <data key="d0">46837</data>
    </edge>
    <edge source="MAR" target="CAN">
      <data key="d0">135108</data>
    </edge>
    <edge source="MAR" target="CHN">
      <data key="d0">1293320</data>
    </edge>
    <edge source="MAR" target="FRA">
      <data key="d0">8667368</data>
    </edge>
    <edge source="MAR" target="DEU">
      <data key="d0">928888</data>
    </edge>
    <edge source="MAR" target="HKG">
      <data key="d0">5395013</data>
    </edge>
    <edge source="MAR" target="ITA">
      <data key="d0">29257035</data>
    </edge>
    <edge source="MAR" target="CIV">
      <data key="d0">16316</data>
    </edge>
    <edge source="MAR" target="JPN">
      <data key="d0">13222</data>
    </edge>
    <edge source="MAR" target="KOR">
      <data key="d0">2308736</data>
    </edge>
    <edge source="MAR" target="NLD">
      <data key="d0">1545124</data>
    </edge>
    <edge source="MAR" target="PRT">
      <data key="d0">1853109</data>
    </edge>
    <edge source="MAR" target="ROU">
      <data key="d0">37976</data>
    </edge>
    <edge source="MAR" target="ESP">
      <data key="d0">7025224</data>
    </edge>
    <edge source="MAR" target="CHE">
      <data key="d0">453995</data>
    </edge>
    <edge source="MAR" target="TUN">
      <data key="d0">1582565</data>
    </edge>
    <edge source="MAR" target="TUR">
      <data key="d0">3547812</data>
    </edge>
    <edge source="MAR" target="GBR">
      <data key="d0">1321533</data>
    </edge>
    <edge source="MAR" target="USA">
      <data key="d0">714485</data>
    </edge>
    <edge source="ROU" target="AUS">
      <data key="d0">12098</data>
    </edge>
    <edge source="ROU" target="AUT">
      <data key="d0">3004267</data>
    </edge>
    <edge source="ROU" target="BEL">
      <data key="d0">9527977</data>
    </edge>
    <edge source="ROU" target="BRA">
      <data key="d0">27266</data>
    </edge>
    <edge source="ROU" target="BGR">
      <data key="d0">634467</data>
    </edge>
    <edge source="ROU" target="CHN">
      <data key="d0">300770</data>
    </edge>
    <edge source="ROU" target="HRV">
      <data key="d0">14406</data>
    </edge>
    <edge source="ROU" target="CZE">
      <data key="d0">115232</data>
    </edge>
    <edge source="ROU" target="ETH">
      <data key="d0">13134</data>
    </edge>
    <edge source="ROU" target="FIN">
      <data key="d0">165892</data>
    </edge>
    <edge source="ROU" target="FRA">
      <data key="d0">255086</data>
    </edge>
    <edge source="ROU" target="DEU">
      <data key="d0">12033566</data>
    </edge>
    <edge source="ROU" target="GRC">
      <data key="d0">12569</data>
    </edge>
    <edge source="ROU" target="HKG">
      <data key="d0">180737</data>
    </edge>
    <edge source="ROU" target="HUN">
      <data key="d0">2798083</data>
    </edge>
    <edge source="ROU" target="IRL">
      <data key="d0">48628</data>
    </edge>
    <edge source="ROU" target="ITA">
      <data key="d0">35355575</data>
    </edge>
    <edge source="ROU" target="MDA">
      <data key="d0">6260565</data>
    </edge>
    <edge source="ROU" target="MAR">
      <data key="d0">43550</data>
    </edge>
    <edge source="ROU" target="NLD">
      <data key="d0">2808875</data>
    </edge>
    <edge source="ROU" target="POL">
      <data key="d0">1477108</data>
    </edge>
    <edge source="ROU" target="PRT">
      <data key="d0">41267</data>
    </edge>
    <edge source="ROU" target="RUS">
      <data key="d0">215701</data>
    </edge>
    <edge source="ROU" target="SRB">
      <data key="d0">3653560</data>
    </edge>
    <edge source="ROU" target="SVK">
      <data key="d0">21217570</data>
    </edge>
    <edge source="ROU" target="SVN">
      <data key="d0">55568</data>
    </edge>
    <edge source="ROU" target="ZAF">
      <data key="d0">348539</data>
    </edge>
    <edge source="ROU" target="ESP">
      <data key="d0">1034124</data>
    </edge>
    <edge source="ROU" target="CHE">
      <data key="d0">15959</data>
    </edge>
    <edge source="ROU" target="ARE">
      <data key="d0">90380</data>
    </edge>
    <edge source="ROU" target="TUR">
      <data key="d0">96572</data>
    </edge>
    <edge source="ROU" target="UKR">
      <data key="d0">12268982</data>
    </edge>
    <edge source="ROU" target="MKD">
      <data key="d0">1923898</data>
    </edge>
    <edge source="ROU" target="GBR">
      <data key="d0">851636</data>
    </edge>
    <edge source="ROU" target="USA">
      <data key="d0">12518</data>
    </edge>
    <edge source="SRB" target="BGR">
      <data key="d0">673776</data>
    </edge>
    <edge source="SRB" target="HRV">
      <data key="d0">198157</data>
    </edge>
    <edge source="SRB" target="FRA">
      <data key="d0">22561</data>
    </edge>
    <edge source="SRB" target="DEU">
      <data key="d0">155065</data>
    </edge>
    <edge source="SRB" target="ITA">
      <data key="d0">14646697</data>
    </edge>
    <edge source="SRB" target="NLD">
      <data key="d0">14394</data>
    </edge>
    <edge source="SRB" target="ROU">
      <data key="d0">97962</data>
    </edge>
    <edge source="SRB" target="RUS">
      <data key="d0">1026397</data>
    </edge>
    <edge source="SRB" target="SVN">
      <data key="d0">566092</data>
    </edge>
    <edge source="SRB" target="SWE">
      <data key="d0">272598</data>
    </edge>
    <edge source="SRB" target="MKD">
      <data key="d0">177769</data>
    </edge>
    <edge source="SRB" target="GBR">
      <data key="d0">29182</data>
    </edge>
    <edge source="SVN" target="AUT">
      <data key="d0">1745471</data>
    </edge>
    <edge source="SVN" target="BEL">
      <data key="d0">162877</data>
    </edge>
    <edge source="SVN" target="BGR">
      <data key="d0">53271</data>
    </edge>
    <edge source="SVN" target="BLR">
      <data key="d0">359240</data>
    </edge>
    <edge source="SVN" target="CHN">
      <data key="d0">1618617</data>
    </edge>
    <edge source="SVN" target="HRV">
      <data key="d0">5501091</data>
    </edge>
    <edge source="SVN" target="CZE">
      <data key="d0">17901640</data>
    </edge>
    <edge source="SVN" target="FRA">
      <data key="d0">18479</data>
    </edge>
    <edge source="SVN" target="DEU">
      <data key="d0">13574051</data>
    </edge>
    <edge source="SVN" target="HKG">
      <data key="d0">3992784</data>
    </edge>
    <edge source="SVN" target="HUN">
      <data key="d0">288614</data>
    </edge>
    <edge source="SVN" target="ITA">
      <data key="d0">6668796</data>
    </edge>
    <edge source="SVN" target="MYS">
      <data key="d0">46398</data>
    </edge>
    <edge source="SVN" target="MEX">
      <data key="d0">104399</data>
    </edge>
    <edge source="SVN" target="NLD">
      <data key="d0">11443</data>
    </edge>
    <edge source="SVN" target="PAK">
      <data key="d0">12260</data>
    </edge>
    <edge source="SVN" target="POL">
      <data key="d0">534653</data>
    </edge>
    <edge source="SVN" target="PRT">
      <data key="d0">3356647</data>
    </edge>
    <edge source="SVN" target="ROU">
      <data key="d0">517444</data>
    </edge>
    <edge source="SVN" target="RUS">
      <data key="d0">147178</data>
    </edge>
    <edge source="SVN" target="SRB">
      <data key="d0">9113004</data>
    </edge>
    <edge source="SVN" target="IND">
      <data key="d0">214709</data>
    </edge>
    <edge source="SVN" target="SVK">
      <data key="d0">1066777</data>
    </edge>
    <edge source="SVN" target="ZAF">
      <data key="d0">162939</data>
    </edge>
    <edge source="SVN" target="ESP">
      <data key="d0">138053</data>
    </edge>
    <edge source="SVN" target="SWE">
      <data key="d0">10357</data>
    </edge>
    <edge source="SVN" target="CHE">
      <data key="d0">449181</data>
    </edge>
    <edge source="SVN" target="TUR">
      <data key="d0">1788195</data>
    </edge>
    <edge source="SVN" target="MKD">
      <data key="d0">223801</data>
    </edge>
    <edge source="SVN" target="GBR">
      <data key="d0">250856</data>
    </edge>
    <edge source="SVN" target="USA">
      <data key="d0">78313</data>
    </edge>
    <edge source="UKR" target="BEL">
      <data key="d0">22927</data>
    </edge>
    <edge source="UKR" target="BLR">
      <data key="d0">3916754</data>
    </edge>
    <edge source="UKR" target="CHN">
      <data key="d0">749989</data>
    </edge>
    <edge source="UKR" target="DNK">
      <data key="d0">225067</data>
    </edge>
    <edge source="UKR" target="EST">
      <data key="d0">133167</data>
    </edge>
    <edge source="UKR" target="FIN">
      <data key="d0">710756</data>
    </edge>
    <edge source="UKR" target="DEU">
      <data key="d0">5394452</data>
    </edge>
    <edge source="UKR" target="HKG">
      <data key="d0">168397</data>
    </edge>
    <edge source="UKR" target="HUN">
      <data key="d0">32913</data>
    </edge>
    <edge source="UKR" target="ISR">
      <data key="d0">183194</data>
    </edge>
    <edge source="UKR" target="ITA">
      <data key="d0">52668497</data>
    </edge>
    <edge source="UKR" target="LTU">
      <data key="d0">324801</data>
    </edge>
    <edge source="UKR" target="MDA">
      <data key="d0">351875</data>
    </edge>
    <edge source="UKR" target="POL">
      <data key="d0">28191449</data>
    </edge>
    <edge source="UKR" target="ROU">
      <data key="d0">476746</data>
    </edge>
    <edge source="UKR" target="RUS">
      <data key="d0">3077613</data>
    </edge>
    <edge source="UKR" target="IND">
      <data key="d0">3861083</data>
    </edge>
    <edge source="UKR" target="SVK">
      <data key="d0">14745</data>
    </edge>
    <edge source="UKR" target="SVN">
      <data key="d0">16562</data>
    </edge>
    <edge source="UKR" target="ESP">
      <data key="d0">3683337</data>
    </edge>
    <edge source="UKR" target="TUR">
      <data key="d0">398183</data>
    </edge>
    <edge source="UKR" target="EGY">
      <data key="d0">27545</data>
    </edge>
    <edge source="UKR" target="GBR">
      <data key="d0">34307</data>
    </edge>
    <edge source="UKR" target="USA">
      <data key="d0">228123</data>
    </edge>
    <edge source="MKD" target="AUT">
      <data key="d0">31366</data>
    </edge>
    <edge source="MKD" target="HRV">
      <data key="d0">49881</data>
    </edge>
    <edge source="MKD" target="FRA">
      <data key="d0">13330</data>
    </edge>
    <edge source="MKD" target="DEU">
      <data key="d0">191740</data>
    </edge>
    <edge source="MKD" target="GRC">
      <data key="d0">19500</data>
    </edge>
    <edge source="MKD" target="ITA">
      <data key="d0">892177</data>
    </edge>
    <edge source="MKD" target="ROU">
      <data key="d0">137600</data>
    </edge>
    <edge source="MKD" target="SRB">
      <data key="d0">135855</data>
    </edge>
    <edge source="MKD" target="SVN">
      <data key="d0">21950</data>
    </edge>
    <edge source="MKD" target="SWE">
      <data key="d0">180718</data>
    </edge>
    <edge source="MKD" target="TUR">
      <data key="d0">22103</data>
    </edge>
    <edge source="AZE" target="TUR">
      <data key="d0">7933175</data>
    </edge>
    <edge source="KAZ" target="CHN">
      <data key="d0">9020400</data>
    </edge>
    <edge source="KAZ" target="DEU">
      <data key="d0">1098800</data>
    </edge>
    <edge source="KAZ" target="ITA">
      <data key="d0">3923100</data>
    </edge>
    <edge source="KAZ" target="KGZ">
      <data key="d0">91500</data>
    </edge>
    <edge source="KAZ" target="POL">
      <data key="d0">91200</data>
    </edge>
    <edge source="KAZ" target="RUS">
      <data key="d0">141030</data>
    </edge>
    <edge source="KAZ" target="TUR">
      <data key="d0">1348100</data>
    </edge>
    <edge source="KAZ" target="UKR">
      <data key="d0">53700</data>
    </edge>
    <edge source="MDA" target="BLR">
      <data key="d0">458852</data>
    </edge>
    <edge source="MDA" target="ITA">
      <data key="d0">708066</data>
    </edge>
    <edge source="MDA" target="NLD">
      <data key="d0">16313</data>
    </edge>
    <edge source="MDA" target="ROU">
      <data key="d0">187554</data>
    </edge>
    <edge source="MDA" target="RUS">
      <data key="d0">471995</data>
    </edge>
    <edge source="MDA" target="UKR">
      <data key="d0">1243307</data>
    </edge>
    <edge source="GHA" target="BFA">
      <data key="d0">30078</data>
    </edge>
    <edge source="SEN" target="CHN">
      <data key="d0">33467</data>
    </edge>
    <edge source="SEN" target="ITA">
      <data key="d0">2422086</data>
    </edge>
    <edge source="SEN" target="PAK">
      <data key="d0">1375102</data>
    </edge>
    <edge source="SEN" target="SAU">
      <data key="d0">2220518</data>
    </edge>
    <edge source="SEN" target="IND">
      <data key="d0">149441</data>
    </edge>
    <edge source="EGY" target="BEL">
      <data key="d0">100265</data>
    </edge>
    <edge source="EGY" target="CAN">
      <data key="d0">37513</data>
    </edge>
    <edge source="EGY" target="CHN">
      <data key="d0">7339629</data>
    </edge>
    <edge source="EGY" target="CZE">
      <data key="d0">119844</data>
    </edge>
    <edge source="EGY" target="FIN">
      <data key="d0">20060</data>
    </edge>
    <edge source="EGY" target="DEU">
      <data key="d0">143270</data>
    </edge>
    <edge source="EGY" target="GRC">
      <data key="d0">193414</data>
    </edge>
    <edge source="EGY" target="HKG">
      <data key="d0">7709734</data>
    </edge>
    <edge source="EGY" target="IDN">
      <data key="d0">337409</data>
    </edge>
    <edge source="EGY" target="ITA">
      <data key="d0">21609933</data>
    </edge>
    <edge source="EGY" target="JPN">
      <data key="d0">19534</data>
    </edge>
    <edge source="EGY" target="JOR">
      <data key="d0">337195</data>
    </edge>
    <edge source="EGY" target="KOR">
      <data key="d0">377448</data>
    </edge>
    <edge source="EGY" target="LBN">
      <data key="d0">440625</data>
    </edge>
    <edge source="EGY" target="NLD">
      <data key="d0">36167</data>
    </edge>
    <edge source="EGY" target="NOR">
      <data key="d0">32278</data>
    </edge>
    <edge source="EGY" target="POL">
      <data key="d0">29640</data>
    </edge>
    <edge source="EGY" target="PRT">
      <data key="d0">15900152</data>
    </edge>
    <edge source="EGY" target="RUS">
      <data key="d0">84747</data>
    </edge>
    <edge source="EGY" target="SAU">
      <data key="d0">199005</data>
    </edge>
    <edge source="EGY" target="IND">
      <data key="d0">8114706</data>
    </edge>
    <edge source="EGY" target="VNM">
      <data key="d0">2512803</data>
    </edge>
    <edge source="EGY" target="ZAF">
      <data key="d0">79104</data>
    </edge>
    <edge source="EGY" target="ESP">
      <data key="d0">25090300</data>
    </edge>
    <edge source="EGY" target="THA">
      <data key="d0">913639</data>
    </edge>
    <edge source="EGY" target="ARE">
      <data key="d0">1160626</data>
    </edge>
    <edge source="EGY" target="TUN">
      <data key="d0">822488</data>
    </edge>
    <edge source="EGY" target="TUR">
      <data key="d0">5020822</data>
    </edge>
    <edge source="EGY" target="UGA">
      <data key="d0">13129</data>
    </edge>
    <edge source="EGY" target="UKR">
      <data key="d0">163789</data>
    </edge>
    <edge source="EGY" target="GBR">
      <data key="d0">186504</data>
    </edge>
    <edge source="BEN" target="MAR">
      <data key="d0">11303</data>
    </edge>
    <edge source="BEN" target="ESP">
      <data key="d0">19556</data>
    </edge>
    <edge source="BEN" target="TUR">
      <data key="d0">29921</data>
    </edge>
    <edge source="BDI" target="ITA">
      <data key="d0">183137</data>
    </edge>
    <edge source="BFA" target="ITA">
      <data key="d0">1077875</data>
    </edge>
    <edge source="BFA" target="CIV">
      <data key="d0">47808</data>
    </edge>
    <edge source="BFA" target="MAR">
      <data key="d0">60923</data>
    </edge>
    <edge source="BFA" target="IND">
      <data key="d0">1552746</data>
    </edge>
    <edge source="BFA" target="GBR">
      <data key="d0">410577</data>
    </edge>
    <edge source="CIV" target="HKG">
      <data key="d0">34396</data>
    </edge>
    <edge source="CIV" target="ITA">
      <data key="d0">986766</data>
    </edge>
    <edge source="CIV" target="SEN">
      <data key="d0">10090</data>
    </edge>
    <edge source="CMR" target="ITA">
      <data key="d0">1211374</data>
    </edge>
    <edge source="HND" target="CRI">
      <data key="d0">18238</data>
    </edge>
    <edge source="HND" target="GTM">
      <data key="d0">204669</data>
    </edge>
    <edge source="HND" target="PAN">
      <data key="d0">166256</data>
    </edge>
    <edge source="MUS" target="FRA">
      <data key="d0">220695</data>
    </edge>
    <edge source="MUS" target="DEU">
      <data key="d0">53625</data>
    </edge>
    <edge source="MUS" target="PAK">
      <data key="d0">10699</data>
    </edge>
    <edge source="MUS" target="SGP">
      <data key="d0">42298</data>
    </edge>
    <edge source="MUS" target="CHE">
      <data key="d0">15976</data>
    </edge>
    <edge source="GEO" target="CHN">
      <data key="d0">95526</data>
    </edge>
    <edge source="GEO" target="ITA">
      <data key="d0">2700950</data>
    </edge>
    <edge source="GEO" target="IND">
      <data key="d0">100039</data>
    </edge>
    <edge source="GEO" target="TUR">
      <data key="d0">989154</data>
    </edge>
    <edge source="JOR" target="CHN">
      <data key="d0">1217583</data>
    </edge>
    <edge source="JOR" target="HKG">
      <data key="d0">24965</data>
    </edge>
    <edge source="JOR" target="LBN">
      <data key="d0">23251</data>
    </edge>
    <edge source="JOR" target="SAU">
      <data key="d0">27961</data>
    </edge>
    <edge source="JOR" target="VNM">
      <data key="d0">38028</data>
    </edge>
    <edge source="JOR" target="ESP">
      <data key="d0">16477</data>
    </edge>
    <edge source="JOR" target="THA">
      <data key="d0">67904</data>
    </edge>
    <edge source="JOR" target="TUR">
      <data key="d0">954464</data>
    </edge>
    <edge source="JOR" target="EGY">
      <data key="d0">200696</data>
    </edge>
    <edge source="KGZ" target="CHN">
      <data key="d0">2813392</data>
    </edge>
    <edge source="KGZ" target="KAZ">
      <data key="d0">160167</data>
    </edge>
    <edge source="KGZ" target="RUS">
      <data key="d0">17632</data>
    </edge>
    <edge source="KGZ" target="IND">
      <data key="d0">61370</data>
    </edge>
    <edge source="KGZ" target="TUR">
      <data key="d0">268041</data>
    </edge>
    <edge source="MWI" target="CHN">
      <data key="d0">24313</data>
    </edge>
    <edge source="MWI" target="HKG">
      <data key="d0">31998</data>
    </edge>
    <edge source="MWI" target="TZA">
      <data key="d0">10898</data>
    </edge>
    <edge source="MOZ" target="HKG">
      <data key="d0">102775</data>
    </edge>
    <edge source="MOZ" target="ZAF">
      <data key="d0">15222</data>
    </edge>
    <edge source="ZWE" target="MOZ">
      <data key="d0">385481</data>
    </edge>
    <edge source="ZWE" target="ZAF">
      <data key="d0">2728597</data>
    </edge>
    <edge source="TZA" target="AUT">
      <data key="d0">59313</data>
    </edge>
    <edge source="TZA" target="CHN">
      <data key="d0">5391417</data>
    </edge>
    <edge source="TZA" target="CZE">
      <data key="d0">17558</data>
    </edge>
    <edge source="TZA" target="FRA">
      <data key="d0">43094</data>
    </edge>
    <edge source="TZA" target="DEU">
      <data key="d0">70162</data>
    </edge>
    <edge source="TZA" target="HKG">
      <data key="d0">2963835</data>
    </edge>
    <edge source="TZA" target="ITA">
      <data key="d0">640290</data>
    </edge>
    <edge source="TZA" target="PAK">
      <data key="d0">907247</data>
    </edge>
    <edge source="TZA" target="RUS">
      <data key="d0">27509</data>
    </edge>
    <edge source="TZA" target="IND">
      <data key="d0">562879</data>
    </edge>
    <edge source="TZA" target="VNM">
      <data key="d0">170774</data>
    </edge>
    <edge source="TZA" target="ZAF">
      <data key="d0">19341</data>
    </edge>
    <edge source="TZA" target="ESP">
      <data key="d0">11135</data>
    </edge>
    <edge source="TZA" target="TUR">
      <data key="d0">223429</data>
    </edge>
    <edge source="TZA" target="USA">
      <data key="d0">679724</data>
    </edge>
    <edge source="UGA" target="LKA">
      <data key="d0">35759</data>
    </edge>
    <edge source="UGA" target="CHN">
      <data key="d0">15565705</data>
    </edge>
    <edge source="UGA" target="HKG">
      <data key="d0">2061293</data>
    </edge>
    <edge source="UGA" target="ITA">
      <data key="d0">4244681</data>
    </edge>
    <edge source="UGA" target="PAK">
      <data key="d0">31766</data>
    </edge>
    <edge source="UGA" target="IND">
      <data key="d0">840209</data>
    </edge>
    <edge source="UGA" target="VNM">
      <data key="d0">507488</data>
    </edge>
    <edge source="UGA" target="CHE">
      <data key="d0">15148069</data>
    </edge>
    <edge source="UGA" target="ARE">
      <data key="d0">182898</data>
    </edge>
    <edge source="UGA" target="TUR">
      <data key="d0">40487</data>
    </edge>
    <edge source="UGA" target="GBR">
      <data key="d0">123597</data>
    </edge>
    <edge source="MDG" target="FRA">
      <data key="d0">14222362</data>
    </edge>
    <edge source="MRT" target="TUR">
      <data key="d0">15399</data>
    </edge>
    <edge source="NAM" target="ARG">
      <data key="d0">13035</data>
    </edge>
    <edge source="NAM" target="AUS">
      <data key="d0">10544</data>
    </edge>
    <edge source="NAM" target="AUT">
      <data key="d0">48118</data>
    </edge>
    <edge source="NAM" target="CAN">
      <data key="d0">13793</data>
    </edge>
    <edge source="NAM" target="CHN">
      <data key="d0">261590</data>
    </edge>
    <edge source="NAM" target="DNK">
      <data key="d0">62794</data>
    </edge>
    <edge source="NAM" target="FRA">
      <data key="d0">19707</data>
    </edge>
    <edge source="NAM" target="DEU">
      <data key="d0">213146</data>
    </edge>
    <edge source="NAM" target="HKG">
      <data key="d0">538883</data>
    </edge>
    <edge source="NAM" target="ITA">
      <data key="d0">8083443</data>
    </edge>
    <edge source="NAM" target="JPN">
      <data key="d0">69951</data>
    </edge>
    <edge source="NAM" target="NLD">
      <data key="d0">13841</data>
    </edge>
    <edge source="NAM" target="NOR">
      <data key="d0">17689</data>
    </edge>
    <edge source="NAM" target="RUS">
      <data key="d0">15373</data>
    </edge>
    <edge source="NAM" target="ZAF">
      <data key="d0">7020524</data>
    </edge>
    <edge source="NAM" target="ESP">
      <data key="d0">22843</data>
    </edge>
    <edge source="NAM" target="CHE">
      <data key="d0">603432</data>
    </edge>
    <edge source="NAM" target="GBR">
      <data key="d0">177967</data>
    </edge>
    <edge source="NAM" target="USA">
      <data key="d0">343460</data>
    </edge>
    <edge source="NER" target="ESP">
      <data key="d0">47809</data>
    </edge>
    <edge source="PSE" target="ISR">
      <data key="d0">1977834</data>
    </edge>
  </graph>
</graphml>
