# Supplementary material for: Core-periphery structure in sectoral international trade networks: A new approach to an old theory
Source: PLoS One. 2020 Apr 2;15(4):e0229547. doi: 10.1371/journal.pone.0229547 (PMC7117750; doi:10.1371/journal.pone.0229547)
Supplement: S8 File — (ZIP) [file pone.0229547.s008.zip › S8_File/Networks 2012/62-RUBBER MANUFACTURES, NES.graphml]

<?xml version='1.0' encoding='utf-8'?>
<graphml xmlns="http://graphml.graphdrawing.org/xmlns" xmlns:xsi="http://www.w3.org/2001/XMLSchema-instance" xsi:schemaLocation="http://graphml.graphdrawing.org/xmlns http://graphml.graphdrawing.org/xmlns/1.0/graphml.xsd">
  <key attr.name="weight" attr.type="long" for="edge" id="d0" />
  <graph edgedefault="directed">
    <node id="ALB" />
    <node id="AUT" />
    <node id="GRC" />
    <node id="ITA" />
    <node id="ROU" />
    <node id="SRB" />
    <node id="DZA" />
    <node id="BEL" />
    <node id="CMR" />
    <node id="FRA" />
    <node id="MRT" />
    <node id="OMN" />
    <node id="NLD" />
    <node id="SAU" />
    <node id="ESP" />
    <node id="ARE" />
    <node id="EGY" />
    <node id="USA" />
    <node id="ARG" />
    <node id="AUS" />
    <node id="BOL" />
    <node id="BRA" />
    <node id="BGR" />
    <node id="CAN" />
    <node id="LKA" />
    <node id="CHL" />
    <node id="CHN" />
    <node id="COL" />
    <node id="CRI" />
    <node id="ECU" />
    <node id="SLV" />
    <node id="ETH" />
    <node id="FIN" />
    <node id="DEU" />
    <node id="GHA" />
    <node id="GTM" />
    <node id="HND" />
    <node id="HUN" />
    <node id="IDN" />
    <node id="JPN" />
    <node id="MDG" />
    <node id="MYS" />
    <node id="MEX" />
    <node id="MOZ" />
    <node id="NAM" />
    <node id="NZL" />
    <node id="NIC" />
    <node id="PAK" />
    <node id="PAN" />
    <node id="PRY" />
    <node id="PER" />
    <node id="POL" />
    <node id="RUS" />
    <node id="IND" />
    <node id="SGP" />
    <node id="VNM" />
    <node id="ZAF" />
    <node id="SWE" />
    <node id="THA" />
    <node id="TUR" />
    <node id="UKR" />
    <node id="URY" />
    <node id="ARM" />
    <node id="GEO" />
    <node id="AZE" />
    <node id="BWA" />
    <node id="DNK" />
    <node id="HKG" />
    <node id="IRL" />
    <node id="ISR" />
    <node id="CIV" />
    <node id="JAM" />
    <node id="KAZ" />
    <node id="KOR" />
    <node id="LTU" />
    <node id="MWI" />
    <node id="NOR" />
    <node id="PHL" />
    <node id="PRT" />
    <node id="SEN" />
    <node id="CHE" />
    <node id="TGO" />
    <node id="GBR" />
    <node id="TZA" />
    <node id="BFA" />
    <node id="BLR" />
    <node id="HRV" />
    <node id="CZE" />
    <node id="BEN" />
    <node id="EST" />
    <node id="JOR" />
    <node id="KGZ" />
    <node id="LBN" />
    <node id="LVA" />
    <node id="MUS" />
    <node id="MDA" />
    <node id="MAR" />
    <node id="NER" />
    <node id="SVK" />
    <node id="SVN" />
    <node id="TUN" />
    <node id="UGA" />
    <node id="MKD" />
    <node id="ZWE" />
    <node id="BDI" />
    <node id="CAF" />
    <node id="GMB" />
    <node id="KHM" />
    <node id="PSE" />
    <edge source="ALB" target="AUT">
      <data key="d0">25116</data>
    </edge>
    <edge source="ALB" target="GRC">
      <data key="d0">37893</data>
    </edge>
    <edge source="ALB" target="ITA">
      <data key="d0">1251679</data>
    </edge>
    <edge source="ALB" target="ROU">
      <data key="d0">15391</data>
    </edge>
    <edge source="ALB" target="SRB">
      <data key="d0">268752</data>
    </edge>
    <edge source="AUT" target="ALB">
      <data key="d0">152474</data>
    </edge>
    <edge source="AUT" target="DZA">
      <data key="d0">170357</data>
    </edge>
    <edge source="AUT" target="AZE">
      <data key="d0">230726</data>
    </edge>
    <edge source="AUT" target="ARG">
      <data key="d0">489429</data>
    </edge>
    <edge source="AUT" target="AUS">
      <data key="d0">1555840</data>
    </edge>
    <edge source="AUT" target="ARM">
      <data key="d0">31614</data>
    </edge>
    <edge source="AUT" target="BEL">
      <data key="d0">5183018</data>
    </edge>
    <edge source="AUT" target="BOL">
      <data key="d0">13470</data>
    </edge>
    <edge source="AUT" target="BRA">
      <data key="d0">2963010</data>
    </edge>
    <edge source="AUT" target="BGR">
      <data key="d0">5297818</data>
    </edge>
    <edge source="AUT" target="BLR">
      <data key="d0">401715</data>
    </edge>
    <edge source="AUT" target="CMR">
      <data key="d0">114081</data>
    </edge>
    <edge source="AUT" target="CAN">
      <data key="d0">2295954</data>
    </edge>
    <edge source="AUT" target="LKA">
      <data key="d0">118390</data>
    </edge>
    <edge source="AUT" target="CHL">
      <data key="d0">2012878</data>
    </edge>
    <edge source="AUT" target="CHN">
      <data key="d0">12749463</data>
    </edge>
    <edge source="AUT" target="COL">
      <data key="d0">220844</data>
    </edge>
    <edge source="AUT" target="CRI">
      <data key="d0">20303</data>
    </edge>
    <edge source="AUT" target="HRV">
      <data key="d0">8390072</data>
    </edge>
    <edge source="AUT" target="CZE">
      <data key="d0">57001005</data>
    </edge>
    <edge source="AUT" target="BEN">
      <data key="d0">121604</data>
    </edge>
    <edge source="AUT" target="DNK">
      <data key="d0">3655558</data>
    </edge>
    <edge source="AUT" target="ECU">
      <data key="d0">64462</data>
    </edge>
    <edge source="AUT" target="SLV">
      <data key="d0">52428</data>
    </edge>
    <edge source="AUT" target="ETH">
      <data key="d0">19300</data>
    </edge>
    <edge source="AUT" target="EST">
      <data key="d0">236141</data>
    </edge>
    <edge source="AUT" target="FIN">
      <data key="d0">3513948</data>
    </edge>
    <edge source="AUT" target="FRA">
      <data key="d0">22767362</data>
    </edge>
    <edge source="AUT" target="GEO">
      <data key="d0">362072</data>
    </edge>
    <edge source="AUT" target="DEU">
      <data key="d0">273075230</data>
    </edge>
    <edge source="AUT" target="GHA">
      <data key="d0">94261</data>
    </edge>
    <edge source="AUT" target="GRC">
      <data key="d0">522711</data>
    </edge>
    <edge source="AUT" target="GTM">
      <data key="d0">19918</data>
    </edge>
    <edge source="AUT" target="HND">
      <data key="d0">22429</data>
    </edge>
    <edge source="AUT" target="HKG">
      <data key="d0">1169449</data>
    </edge>
    <edge source="AUT" target="HUN">
      <data key="d0">37682556</data>
    </edge>
    <edge source="AUT" target="IDN">
      <data key="d0">794121</data>
    </edge>
    <edge source="AUT" target="IRL">
      <data key="d0">543888</data>
    </edge>
    <edge source="AUT" target="ISR">
      <data key="d0">540621</data>
    </edge>
    <edge source="AUT" target="ITA">
      <data key="d0">41839654</data>
    </edge>
    <edge source="AUT" target="CIV">
      <data key="d0">107517</data>
    </edge>
    <edge source="AUT" target="JPN">
      <data key="d0">2243653</data>
    </edge>
    <edge source="AUT" target="KAZ">
      <data key="d0">322542</data>
    </edge>
    <edge source="AUT" target="JOR">
      <data key="d0">22856</data>
    </edge>
    <edge source="AUT" target="KOR">
      <data key="d0">2650402</data>
    </edge>
    <edge source="AUT" target="KGZ">
      <data key="d0">132496</data>
    </edge>
    <edge source="AUT" target="LBN">
      <data key="d0">54573</data>
    </edge>
    <edge source="AUT" target="LVA">
      <data key="d0">1636800</data>
    </edge>
    <edge source="AUT" target="LTU">
      <data key="d0">901159</data>
    </edge>
    <edge source="AUT" target="MYS">
      <data key="d0">412743</data>
    </edge>
    <edge source="AUT" target="MUS">
      <data key="d0">18166</data>
    </edge>
    <edge source="AUT" target="MEX">
      <data key="d0">2686812</data>
    </edge>
    <edge source="AUT" target="MDA">
      <data key="d0">291367</data>
    </edge>
    <edge source="AUT" target="MAR">
      <data key="d0">1725425</data>
    </edge>
    <edge source="AUT" target="OMN">
      <data key="d0">109930</data>
    </edge>
    <edge source="AUT" target="NAM">
      <data key="d0">48279</data>
    </edge>
    <edge source="AUT" target="NLD">
      <data key="d0">20144534</data>
    </edge>
    <edge source="AUT" target="NZL">
      <data key="d0">794459</data>
    </edge>
    <edge source="AUT" target="NIC">
      <data key="d0">51250</data>
    </edge>
    <edge source="AUT" target="NER">
      <data key="d0">33384</data>
    </edge>
    <edge source="AUT" target="NOR">
      <data key="d0">4330554</data>
    </edge>
    <edge source="AUT" target="PAK">
      <data key="d0">37201</data>
    </edge>
    <edge source="AUT" target="PAN">
      <data key="d0">54674</data>
    </edge>
    <edge source="AUT" target="PER">
      <data key="d0">632237</data>
    </edge>
    <edge source="AUT" target="PHL">
      <data key="d0">239977</data>
    </edge>
    <edge source="AUT" target="POL">
      <data key="d0">18384633</data>
    </edge>
    <edge source="AUT" target="PRT">
      <data key="d0">1959956</data>
    </edge>
    <edge source="AUT" target="ROU">
      <data key="d0">16057848</data>
    </edge>
    <edge source="AUT" target="RUS">
      <data key="d0">8136722</data>
    </edge>
    <edge source="AUT" target="SAU">
      <data key="d0">702324</data>
    </edge>
    <edge source="AUT" target="SRB">
      <data key="d0">4629362</data>
    </edge>
    <edge source="AUT" target="IND">
      <data key="d0">4892493</data>
    </edge>
    <edge source="AUT" target="SGP">
      <data key="d0">1490413</data>
    </edge>
    <edge source="AUT" target="SVK">
      <data key="d0">31502007</data>
    </edge>
    <edge source="AUT" target="VNM">
      <data key="d0">129689</data>
    </edge>
    <edge source="AUT" target="SVN">
      <data key="d0">19207116</data>
    </edge>
    <edge source="AUT" target="ZAF">
      <data key="d0">1481978</data>
    </edge>
    <edge source="AUT" target="ESP">
      <data key="d0">7794140</data>
    </edge>
    <edge source="AUT" target="SWE">
      <data key="d0">9291254</data>
    </edge>
    <edge source="AUT" target="CHE">
      <data key="d0">19242572</data>
    </edge>
    <edge source="AUT" target="THA">
      <data key="d0">2272219</data>
    </edge>
    <edge source="AUT" target="TGO">
      <data key="d0">62425</data>
    </edge>
    <edge source="AUT" target="ARE">
      <data key="d0">2735125</data>
    </edge>
    <edge source="AUT" target="TUN">
      <data key="d0">1572583</data>
    </edge>
    <edge source="AUT" target="TUR">
      <data key="d0">6943970</data>
    </edge>
    <edge source="AUT" target="UGA">
      <data key="d0">15882</data>
    </edge>
    <edge source="AUT" target="UKR">
      <data key="d0">2248657</data>
    </edge>
    <edge source="AUT" target="MKD">
      <data key="d0">242008</data>
    </edge>
    <edge source="AUT" target="EGY">
      <data key="d0">1467265</data>
    </edge>
    <edge source="AUT" target="GBR">
      <data key="d0">20250672</data>
    </edge>
    <edge source="AUT" target="TZA">
      <data key="d0">19078</data>
    </edge>
    <edge source="AUT" target="USA">
      <data key="d0">17232328</data>
    </edge>
    <edge source="AUT" target="URY">
      <data key="d0">92165</data>
    </edge>
    <edge source="GRC" target="ALB">
      <data key="d0">3110111</data>
    </edge>
    <edge source="GRC" target="ARG">
      <data key="d0">711785</data>
    </edge>
    <edge source="GRC" target="AUS">
      <data key="d0">18126465</data>
    </edge>
    <edge source="GRC" target="AUT">
      <data key="d0">111965</data>
    </edge>
    <edge source="GRC" target="ARM">
      <data key="d0">21088</data>
    </edge>
    <edge source="GRC" target="BEL">
      <data key="d0">304518</data>
    </edge>
    <edge source="GRC" target="BRA">
      <data key="d0">3135126</data>
    </edge>
    <edge source="GRC" target="BGR">
      <data key="d0">6750151</data>
    </edge>
    <edge source="GRC" target="CAN">
      <data key="d0">1047565</data>
    </edge>
    <edge source="GRC" target="CHL">
      <data key="d0">21231678</data>
    </edge>
    <edge source="GRC" target="CHN">
      <data key="d0">56401</data>
    </edge>
    <edge source="GRC" target="COL">
      <data key="d0">382751</data>
    </edge>
    <edge source="GRC" target="HRV">
      <data key="d0">15300</data>
    </edge>
    <edge source="GRC" target="CZE">
      <data key="d0">26228</data>
    </edge>
    <edge source="GRC" target="DNK">
      <data key="d0">254238</data>
    </edge>
    <edge source="GRC" target="ETH">
      <data key="d0">18060</data>
    </edge>
    <edge source="GRC" target="FIN">
      <data key="d0">32831</data>
    </edge>
    <edge source="GRC" target="FRA">
      <data key="d0">1187520</data>
    </edge>
    <edge source="GRC" target="GEO">
      <data key="d0">150462</data>
    </edge>
    <edge source="GRC" target="DEU">
      <data key="d0">16846847</data>
    </edge>
    <edge source="GRC" target="GHA">
      <data key="d0">44568</data>
    </edge>
    <edge source="GRC" target="HUN">
      <data key="d0">122906</data>
    </edge>
    <edge source="GRC" target="IDN">
      <data key="d0">14655</data>
    </edge>
    <edge source="GRC" target="IRL">
      <data key="d0">106704</data>
    </edge>
    <edge source="GRC" target="ISR">
      <data key="d0">2020154</data>
    </edge>
    <edge source="GRC" target="ITA">
      <data key="d0">2049440</data>
    </edge>
    <edge source="GRC" target="JOR">
      <data key="d0">198892</data>
    </edge>
    <edge source="GRC" target="LBN">
      <data key="d0">232016</data>
    </edge>
    <edge source="GRC" target="LVA">
      <data key="d0">21875</data>
    </edge>
    <edge source="GRC" target="LTU">
      <data key="d0">269732</data>
    </edge>
    <edge source="GRC" target="MUS">
      <data key="d0">22084</data>
    </edge>
    <edge source="GRC" target="MEX">
      <data key="d0">1311937</data>
    </edge>
    <edge source="GRC" target="MAR">
      <data key="d0">51808</data>
    </edge>
    <edge source="GRC" target="MOZ">
      <data key="d0">1051731</data>
    </edge>
    <edge source="GRC" target="OMN">
      <data key="d0">1379408</data>
    </edge>
    <edge source="GRC" target="NLD">
      <data key="d0">2883240</data>
    </edge>
    <edge source="GRC" target="NZL">
      <data key="d0">617238</data>
    </edge>
    <edge source="GRC" target="PAN">
      <data key="d0">121115</data>
    </edge>
    <edge source="GRC" target="POL">
      <data key="d0">954957</data>
    </edge>
    <edge source="GRC" target="PRT">
      <data key="d0">35114</data>
    </edge>
    <edge source="GRC" target="ROU">
      <data key="d0">1783332</data>
    </edge>
    <edge source="GRC" target="RUS">
      <data key="d0">238521</data>
    </edge>
    <edge source="GRC" target="SRB">
      <data key="d0">716344</data>
    </edge>
    <edge source="GRC" target="IND">
      <data key="d0">4367043</data>
    </edge>
    <edge source="GRC" target="SGP">
      <data key="d0">85330</data>
    </edge>
    <edge source="GRC" target="SVK">
      <data key="d0">21103</data>
    </edge>
    <edge source="GRC" target="SVN">
      <data key="d0">43906</data>
    </edge>
    <edge source="GRC" target="ZAF">
      <data key="d0">1742888</data>
    </edge>
    <edge source="GRC" target="ESP">
      <data key="d0">3467595</data>
    </edge>
    <edge source="GRC" target="SWE">
      <data key="d0">633632</data>
    </edge>
    <edge source="GRC" target="CHE">
      <data key="d0">94519</data>
    </edge>
    <edge source="GRC" target="THA">
      <data key="d0">26901</data>
    </edge>
    <edge source="GRC" target="TUR">
      <data key="d0">4107172</data>
    </edge>
    <edge source="GRC" target="UKR">
      <data key="d0">30000</data>
    </edge>
    <edge source="GRC" target="MKD">
      <data key="d0">1497587</data>
    </edge>
    <edge source="GRC" target="EGY">
      <data key="d0">2225332</data>
    </edge>
    <edge source="GRC" target="GBR">
      <data key="d0">9568838</data>
    </edge>
    <edge source="GRC" target="USA">
      <data key="d0">2281587</data>
    </edge>
    <edge source="GRC" target="BFA">
      <data key="d0">125816</data>
    </edge>
    <edge source="ITA" target="ALB">
      <data key="d0">3350512</data>
    </edge>
    <edge source="ITA" target="DZA">
      <data key="d0">16927114</data>
    </edge>
    <edge source="ITA" target="AZE">
      <data key="d0">634604</data>
    </edge>
    <edge source="ITA" target="ARG">
      <data key="d0">15080097</data>
    </edge>
    <edge source="ITA" target="AUS">
      <data key="d0">32146247</data>
    </edge>
    <edge source="ITA" target="AUT">
      <data key="d0">104832145</data>
    </edge>
    <edge source="ITA" target="ARM">
      <data key="d0">83510</data>
    </edge>
    <edge source="ITA" target="BEL">
      <data key="d0">123148985</data>
    </edge>
    <edge source="ITA" target="BOL">
      <data key="d0">372355</data>
    </edge>
    <edge source="ITA" target="BWA">
      <data key="d0">34337</data>
    </edge>
    <edge source="ITA" target="BRA">
      <data key="d0">64643276</data>
    </edge>
    <edge source="ITA" target="BGR">
      <data key="d0">9679777</data>
    </edge>
    <edge source="ITA" target="BDI">
      <data key="d0">22760</data>
    </edge>
    <edge source="ITA" target="BLR">
      <data key="d0">4422095</data>
    </edge>
    <edge source="ITA" target="KHM">
      <data key="d0">320574</data>
    </edge>
    <edge source="ITA" target="CMR">
      <data key="d0">524520</data>
    </edge>
    <edge source="ITA" target="CAN">
      <data key="d0">31758611</data>
    </edge>
    <edge source="ITA" target="LKA">
      <data key="d0">893853</data>
    </edge>
    <edge source="ITA" target="CHL">
      <data key="d0">6891355</data>
    </edge>
    <edge source="ITA" target="CHN">
      <data key="d0">82927863</data>
    </edge>
    <edge source="ITA" target="COL">
      <data key="d0">12878584</data>
    </edge>
    <edge source="ITA" target="CRI">
      <data key="d0">414855</data>
    </edge>
    <edge source="ITA" target="HRV">
      <data key="d0">9172530</data>
    </edge>
    <edge source="ITA" target="CZE">
      <data key="d0">89892014</data>
    </edge>
    <edge source="ITA" target="BEN">
      <data key="d0">242768</data>
    </edge>
    <edge source="ITA" target="DNK">
      <data key="d0">21571896</data>
    </edge>
    <edge source="ITA" target="ECU">
      <data key="d0">1916542</data>
    </edge>
    <edge source="ITA" target="SLV">
      <data key="d0">1202632</data>
    </edge>
    <edge source="ITA" target="ETH">
      <data key="d0">5837249</data>
    </edge>
    <edge source="ITA" target="EST">
      <data key="d0">8917473</data>
    </edge>
    <edge source="ITA" target="FIN">
      <data key="d0">28072232</data>
    </edge>
    <edge source="ITA" target="FRA">
      <data key="d0">598578568</data>
    </edge>
    <edge source="ITA" target="GEO">
      <data key="d0">292646</data>
    </edge>
    <edge source="ITA" target="GMB">
      <data key="d0">22617</data>
    </edge>
    <edge source="ITA" target="DEU">
      <data key="d0">1104365575</data>
    </edge>
    <edge source="ITA" target="GHA">
      <data key="d0">1822316</data>
    </edge>
    <edge source="ITA" target="GRC">
      <data key="d0">31000059</data>
    </edge>
    <edge source="ITA" target="GTM">
      <data key="d0">164069</data>
    </edge>
    <edge source="ITA" target="HND">
      <data key="d0">62378</data>
    </edge>
    <edge source="ITA" target="HKG">
      <data key="d0">13392358</data>
    </edge>
    <edge source="ITA" target="HUN">
      <data key="d0">53159940</data>
    </edge>
    <edge source="ITA" target="IDN">
      <data key="d0">4237665</data>
    </edge>
    <edge source="ITA" target="IRL">
      <data key="d0">6162487</data>
    </edge>
    <edge source="ITA" target="ISR">
      <data key="d0">16007220</data>
    </edge>
    <edge source="ITA" target="CIV">
      <data key="d0">733937</data>
    </edge>
    <edge source="ITA" target="JPN">
      <data key="d0">46985726</data>
    </edge>
    <edge source="ITA" target="KAZ">
      <data key="d0">2601219</data>
    </edge>
    <edge source="ITA" target="JOR">
      <data key="d0">2160103</data>
    </edge>
    <edge source="ITA" target="KOR">
      <data key="d0">19213953</data>
    </edge>
    <edge source="ITA" target="KGZ">
      <data key="d0">23842</data>
    </edge>
    <edge source="ITA" target="LBN">
      <data key="d0">3250902</data>
    </edge>
    <edge source="ITA" target="LVA">
      <data key="d0">3178512</data>
    </edge>
    <edge source="ITA" target="LTU">
      <data key="d0">3376300</data>
    </edge>
    <edge source="ITA" target="MDG">
      <data key="d0">253284</data>
    </edge>
    <edge source="ITA" target="MYS">
      <data key="d0">10031475</data>
    </edge>
    <edge source="ITA" target="MRT">
      <data key="d0">325150</data>
    </edge>
    <edge source="ITA" target="MUS">
      <data key="d0">173268</data>
    </edge>
    <edge source="ITA" target="MEX">
      <data key="d0">20873272</data>
    </edge>
    <edge source="ITA" target="MDA">
      <data key="d0">1219473</data>
    </edge>
    <edge source="ITA" target="MAR">
      <data key="d0">15566564</data>
    </edge>
    <edge source="ITA" target="MOZ">
      <data key="d0">193931</data>
    </edge>
    <edge source="ITA" target="OMN">
      <data key="d0">10275054</data>
    </edge>
    <edge source="ITA" target="NAM">
      <data key="d0">70201</data>
    </edge>
    <edge source="ITA" target="NLD">
      <data key="d0">130517128</data>
    </edge>
    <edge source="ITA" target="NZL">
      <data key="d0">2409651</data>
    </edge>
    <edge source="ITA" target="NIC">
      <data key="d0">17870</data>
    </edge>
    <edge source="ITA" target="NOR">
      <data key="d0">12845973</data>
    </edge>
    <edge source="ITA" target="PAK">
      <data key="d0">2913152</data>
    </edge>
    <edge source="ITA" target="PAN">
      <data key="d0">1979740</data>
    </edge>
    <edge source="ITA" target="PRY">
      <data key="d0">422120</data>
    </edge>
    <edge source="ITA" target="PER">
      <data key="d0">4342571</data>
    </edge>
    <edge source="ITA" target="PHL">
      <data key="d0">1972343</data>
    </edge>
    <edge source="ITA" target="POL">
      <data key="d0">253486947</data>
    </edge>
    <edge source="ITA" target="PRT">
      <data key="d0">21571501</data>
    </edge>
    <edge source="ITA" target="ROU">
      <data key="d0">47622834</data>
    </edge>
    <edge source="ITA" target="RUS">
      <data key="d0">60619786</data>
    </edge>
    <edge source="ITA" target="SAU">
      <data key="d0">41394809</data>
    </edge>
    <edge source="ITA" target="SEN">
      <data key="d0">3523464</data>
    </edge>
    <edge source="ITA" target="SRB">
      <data key="d0">16779215</data>
    </edge>
    <edge source="ITA" target="IND">
      <data key="d0">47531057</data>
    </edge>
    <edge source="ITA" target="SGP">
      <data key="d0">14099436</data>
    </edge>
    <edge source="ITA" target="SVK">
      <data key="d0">42259972</data>
    </edge>
    <edge source="ITA" target="VNM">
      <data key="d0">1135978</data>
    </edge>
    <edge source="ITA" target="SVN">
      <data key="d0">33660045</data>
    </edge>
    <edge source="ITA" target="ZAF">
      <data key="d0">21861848</data>
    </edge>
    <edge source="ITA" target="ZWE">
      <data key="d0">323851</data>
    </edge>
    <edge source="ITA" target="ESP">
      <data key="d0">312792514</data>
    </edge>
    <edge source="ITA" target="SWE">
      <data key="d0">79536195</data>
    </edge>
    <edge source="ITA" target="CHE">
      <data key="d0">97180578</data>
    </edge>
    <edge source="ITA" target="THA">
      <data key="d0">12450625</data>
    </edge>
    <edge source="ITA" target="TGO">
      <data key="d0">65330</data>
    </edge>
    <edge source="ITA" target="ARE">
      <data key="d0">31353671</data>
    </edge>
    <edge source="ITA" target="TUN">
      <data key="d0">22128774</data>
    </edge>
    <edge source="ITA" target="TUR">
      <data key="d0">136494919</data>
    </edge>
    <edge source="ITA" target="UGA">
      <data key="d0">134573</data>
    </edge>
    <edge source="ITA" target="UKR">
      <data key="d0">11670075</data>
    </edge>
    <edge source="ITA" target="MKD">
      <data key="d0">1918804</data>
    </edge>
    <edge source="ITA" target="EGY">
      <data key="d0">22582835</data>
    </edge>
    <edge source="ITA" target="GBR">
      <data key="d0">252463645</data>
    </edge>
    <edge source="ITA" target="TZA">
      <data key="d0">2829682</data>
    </edge>
    <edge source="ITA" target="USA">
      <data key="d0">212588211</data>
    </edge>
    <edge source="ITA" target="BFA">
      <data key="d0">386238</data>
    </edge>
    <edge source="ITA" target="URY">
      <data key="d0">1272804</data>
    </edge>
    <edge source="ROU" target="ALB">
      <data key="d0">540928</data>
    </edge>
    <edge source="ROU" target="DZA">
      <data key="d0">2423998</data>
    </edge>
    <edge source="ROU" target="AZE">
      <data key="d0">279330</data>
    </edge>
    <edge source="ROU" target="ARG">
      <data key="d0">401876</data>
    </edge>
    <edge source="ROU" target="AUS">
      <data key="d0">2815924</data>
    </edge>
    <edge source="ROU" target="AUT">
      <data key="d0">43700598</data>
    </edge>
    <edge source="ROU" target="ARM">
      <data key="d0">245727</data>
    </edge>
    <edge source="ROU" target="BEL">
      <data key="d0">56884839</data>
    </edge>
    <edge source="ROU" target="BRA">
      <data key="d0">13714444</data>
    </edge>
    <edge source="ROU" target="BGR">
      <data key="d0">51968547</data>
    </edge>
    <edge source="ROU" target="BDI">
      <data key="d0">15885</data>
    </edge>
    <edge source="ROU" target="BLR">
      <data key="d0">32260</data>
    </edge>
    <edge source="ROU" target="KHM">
      <data key="d0">47635</data>
    </edge>
    <edge source="ROU" target="CMR">
      <data key="d0">135695</data>
    </edge>
    <edge source="ROU" target="CAN">
      <data key="d0">6265546</data>
    </edge>
    <edge source="ROU" target="CHL">
      <data key="d0">93097</data>
    </edge>
    <edge source="ROU" target="CHN">
      <data key="d0">24834595</data>
    </edge>
    <edge source="ROU" target="COL">
      <data key="d0">3006263</data>
    </edge>
    <edge source="ROU" target="HRV">
      <data key="d0">4571047</data>
    </edge>
    <edge source="ROU" target="CZE">
      <data key="d0">49047349</data>
    </edge>
    <edge source="ROU" target="BEN">
      <data key="d0">86774</data>
    </edge>
    <edge source="ROU" target="DNK">
      <data key="d0">4327691</data>
    </edge>
    <edge source="ROU" target="ETH">
      <data key="d0">407354</data>
    </edge>
    <edge source="ROU" target="EST">
      <data key="d0">215836</data>
    </edge>
    <edge source="ROU" target="FIN">
      <data key="d0">5198764</data>
    </edge>
    <edge source="ROU" target="FRA">
      <data key="d0">167174274</data>
    </edge>
    <edge source="ROU" target="GEO">
      <data key="d0">2517569</data>
    </edge>
    <edge source="ROU" target="DEU">
      <data key="d0">512463290</data>
    </edge>
    <edge source="ROU" target="GHA">
      <data key="d0">1101116</data>
    </edge>
    <edge source="ROU" target="GRC">
      <data key="d0">7588127</data>
    </edge>
    <edge source="ROU" target="GTM">
      <data key="d0">30533</data>
    </edge>
    <edge source="ROU" target="HND">
      <data key="d0">37378</data>
    </edge>
    <edge source="ROU" target="HKG">
      <data key="d0">396225</data>
    </edge>
    <edge source="ROU" target="HUN">
      <data key="d0">244947210</data>
    </edge>
    <edge source="ROU" target="IDN">
      <data key="d0">518838</data>
    </edge>
    <edge source="ROU" target="IRL">
      <data key="d0">2496252</data>
    </edge>
    <edge source="ROU" target="ISR">
      <data key="d0">2113439</data>
    </edge>
    <edge source="ROU" target="ITA">
      <data key="d0">132070322</data>
    </edge>
    <edge source="ROU" target="CIV">
      <data key="d0">670810</data>
    </edge>
    <edge source="ROU" target="JPN">
      <data key="d0">3296841</data>
    </edge>
    <edge source="ROU" target="KAZ">
      <data key="d0">701141</data>
    </edge>
    <edge source="ROU" target="JOR">
      <data key="d0">366969</data>
    </edge>
    <edge source="ROU" target="KOR">
      <data key="d0">4102578</data>
    </edge>
    <edge source="ROU" target="KGZ">
      <data key="d0">621488</data>
    </edge>
    <edge source="ROU" target="LBN">
      <data key="d0">529982</data>
    </edge>
    <edge source="ROU" target="LVA">
      <data key="d0">136398</data>
    </edge>
    <edge source="ROU" target="LTU">
      <data key="d0">648649</data>
    </edge>
    <edge source="ROU" target="MDG">
      <data key="d0">258601</data>
    </edge>
    <edge source="ROU" target="MWI">
      <data key="d0">44419</data>
    </edge>
    <edge source="ROU" target="MYS">
      <data key="d0">339325</data>
    </edge>
    <edge source="ROU" target="MUS">
      <data key="d0">95901</data>
    </edge>
    <edge source="ROU" target="MEX">
      <data key="d0">10938667</data>
    </edge>
    <edge source="ROU" target="MDA">
      <data key="d0">5077549</data>
    </edge>
    <edge source="ROU" target="MAR">
      <data key="d0">7979929</data>
    </edge>
    <edge source="ROU" target="OMN">
      <data key="d0">187182</data>
    </edge>
    <edge source="ROU" target="NLD">
      <data key="d0">57433250</data>
    </edge>
    <edge source="ROU" target="NOR">
      <data key="d0">3559251</data>
    </edge>
    <edge source="ROU" target="PAK">
      <data key="d0">108435</data>
    </edge>
    <edge source="ROU" target="PAN">
      <data key="d0">23560</data>
    </edge>
    <edge source="ROU" target="POL">
      <data key="d0">91140464</data>
    </edge>
    <edge source="ROU" target="PRT">
      <data key="d0">10548435</data>
    </edge>
    <edge source="ROU" target="RUS">
      <data key="d0">59800551</data>
    </edge>
    <edge source="ROU" target="SAU">
      <data key="d0">1295586</data>
    </edge>
    <edge source="ROU" target="SEN">
      <data key="d0">64510</data>
    </edge>
    <edge source="ROU" target="SRB">
      <data key="d0">9814156</data>
    </edge>
    <edge source="ROU" target="IND">
      <data key="d0">8952991</data>
    </edge>
    <edge source="ROU" target="SGP">
      <data key="d0">1141784</data>
    </edge>
    <edge source="ROU" target="SVK">
      <data key="d0">13711565</data>
    </edge>
    <edge source="ROU" target="VNM">
      <data key="d0">613212</data>
    </edge>
    <edge source="ROU" target="SVN">
      <data key="d0">18969386</data>
    </edge>
    <edge source="ROU" target="ZAF">
      <data key="d0">6112963</data>
    </edge>
    <edge source="ROU" target="ZWE">
      <data key="d0">86379</data>
    </edge>
    <edge source="ROU" target="ESP">
      <data key="d0">89572614</data>
    </edge>
    <edge source="ROU" target="SWE">
      <data key="d0">15755138</data>
    </edge>
    <edge source="ROU" target="CHE">
      <data key="d0">23399737</data>
    </edge>
    <edge source="ROU" target="THA">
      <data key="d0">538224</data>
    </edge>
    <edge source="ROU" target="ARE">
      <data key="d0">2359863</data>
    </edge>
    <edge source="ROU" target="TUN">
      <data key="d0">1141746</data>
    </edge>
    <edge source="ROU" target="TUR">
      <data key="d0">93761121</data>
    </edge>
    <edge source="ROU" target="UGA">
      <data key="d0">244153</data>
    </edge>
    <edge source="ROU" target="UKR">
      <data key="d0">4564452</data>
    </edge>
    <edge source="ROU" target="MKD">
      <data key="d0">2122038</data>
    </edge>
    <edge source="ROU" target="EGY">
      <data key="d0">1733385</data>
    </edge>
    <edge source="ROU" target="GBR">
      <data key="d0">91479132</data>
    </edge>
    <edge source="ROU" target="TZA">
      <data key="d0">46395</data>
    </edge>
    <edge source="ROU" target="USA">
      <data key="d0">90127541</data>
    </edge>
    <edge source="ROU" target="BFA">
      <data key="d0">19068</data>
    </edge>
    <edge source="SRB" target="ALB">
      <data key="d0">214145</data>
    </edge>
    <edge source="SRB" target="DZA">
      <data key="d0">497536</data>
    </edge>
    <edge source="SRB" target="ARG">
      <data key="d0">387372</data>
    </edge>
    <edge source="SRB" target="AUT">
      <data key="d0">1928573</data>
    </edge>
    <edge source="SRB" target="BEL">
      <data key="d0">1701757</data>
    </edge>
    <edge source="SRB" target="BRA">
      <data key="d0">1519132</data>
    </edge>
    <edge source="SRB" target="BGR">
      <data key="d0">1094365</data>
    </edge>
    <edge source="SRB" target="BLR">
      <data key="d0">1647516</data>
    </edge>
    <edge source="SRB" target="CAN">
      <data key="d0">384310</data>
    </edge>
    <edge source="SRB" target="CHL">
      <data key="d0">243247</data>
    </edge>
    <edge source="SRB" target="COL">
      <data key="d0">761301</data>
    </edge>
    <edge source="SRB" target="HRV">
      <data key="d0">3205222</data>
    </edge>
    <edge source="SRB" target="CZE">
      <data key="d0">17758604</data>
    </edge>
    <edge source="SRB" target="DNK">
      <data key="d0">313369</data>
    </edge>
    <edge source="SRB" target="FIN">
      <data key="d0">1737893</data>
    </edge>
    <edge source="SRB" target="FRA">
      <data key="d0">37586821</data>
    </edge>
    <edge source="SRB" target="DEU">
      <data key="d0">29436712</data>
    </edge>
    <edge source="SRB" target="GRC">
      <data key="d0">3353209</data>
    </edge>
    <edge source="SRB" target="GTM">
      <data key="d0">47414</data>
    </edge>
    <edge source="SRB" target="HUN">
      <data key="d0">6599415</data>
    </edge>
    <edge source="SRB" target="IRL">
      <data key="d0">333116</data>
    </edge>
    <edge source="SRB" target="ISR">
      <data key="d0">320453</data>
    </edge>
    <edge source="SRB" target="ITA">
      <data key="d0">32858318</data>
    </edge>
    <edge source="SRB" target="KAZ">
      <data key="d0">13509</data>
    </edge>
    <edge source="SRB" target="JOR">
      <data key="d0">277226</data>
    </edge>
    <edge source="SRB" target="LBN">
      <data key="d0">296847</data>
    </edge>
    <edge source="SRB" target="LTU">
      <data key="d0">39391</data>
    </edge>
    <edge source="SRB" target="MEX">
      <data key="d0">1346253</data>
    </edge>
    <edge source="SRB" target="MDA">
      <data key="d0">183636</data>
    </edge>
    <edge source="SRB" target="MAR">
      <data key="d0">222235</data>
    </edge>
    <edge source="SRB" target="NLD">
      <data key="d0">2036841</data>
    </edge>
    <edge source="SRB" target="NOR">
      <data key="d0">80211</data>
    </edge>
    <edge source="SRB" target="PAN">
      <data key="d0">136909</data>
    </edge>
    <edge source="SRB" target="PRY">
      <data key="d0">110409</data>
    </edge>
    <edge source="SRB" target="PER">
      <data key="d0">152842</data>
    </edge>
    <edge source="SRB" target="POL">
      <data key="d0">20952337</data>
    </edge>
    <edge source="SRB" target="PRT">
      <data key="d0">560208</data>
    </edge>
    <edge source="SRB" target="ROU">
      <data key="d0">16362547</data>
    </edge>
    <edge source="SRB" target="RUS">
      <data key="d0">39953207</data>
    </edge>
    <edge source="SRB" target="SAU">
      <data key="d0">329472</data>
    </edge>
    <edge source="SRB" target="SVK">
      <data key="d0">3912165</data>
    </edge>
    <edge source="SRB" target="SVN">
      <data key="d0">3543055</data>
    </edge>
    <edge source="SRB" target="ZAF">
      <data key="d0">174815</data>
    </edge>
    <edge source="SRB" target="ESP">
      <data key="d0">42488824</data>
    </edge>
    <edge source="SRB" target="SWE">
      <data key="d0">6600512</data>
    </edge>
    <edge source="SRB" target="CHE">
      <data key="d0">1836645</data>
    </edge>
    <edge source="SRB" target="ARE">
      <data key="d0">55969</data>
    </edge>
    <edge source="SRB" target="TUN">
      <data key="d0">64340</data>
    </edge>
    <edge source="SRB" target="TUR">
      <data key="d0">12688089</data>
    </edge>
    <edge source="SRB" target="UKR">
      <data key="d0">962027</data>
    </edge>
    <edge source="SRB" target="MKD">
      <data key="d0">3769322</data>
    </edge>
    <edge source="SRB" target="EGY">
      <data key="d0">3501665</data>
    </edge>
    <edge source="SRB" target="GBR">
      <data key="d0">32707487</data>
    </edge>
    <edge source="SRB" target="USA">
      <data key="d0">2320789</data>
    </edge>
    <edge source="SRB" target="URY">
      <data key="d0">118567</data>
    </edge>
    <edge source="DZA" target="BEL">
      <data key="d0">55309</data>
    </edge>
    <edge source="DZA" target="CMR">
      <data key="d0">94951</data>
    </edge>
    <edge source="DZA" target="FRA">
      <data key="d0">1006344</data>
    </edge>
    <edge source="DZA" target="MRT">
      <data key="d0">196607</data>
    </edge>
    <edge source="DZA" target="OMN">
      <data key="d0">463049</data>
    </edge>
    <edge source="DZA" target="NLD">
      <data key="d0">1111846</data>
    </edge>
    <edge source="DZA" target="SAU">
      <data key="d0">4432288</data>
    </edge>
    <edge source="DZA" target="ESP">
      <data key="d0">132348</data>
    </edge>
    <edge source="DZA" target="ARE">
      <data key="d0">230735</data>
    </edge>
    <edge source="DZA" target="EGY">
      <data key="d0">993476</data>
    </edge>
    <edge source="DZA" target="USA">
      <data key="d0">36537</data>
    </edge>
    <edge source="BEL" target="ALB">
      <data key="d0">110986</data>
    </edge>
    <edge source="BEL" target="DZA">
      <data key="d0">4007297</data>
    </edge>
    <edge source="BEL" target="AZE">
      <data key="d0">831757</data>
    </edge>
    <edge source="BEL" target="ARG">
      <data key="d0">2858269</data>
    </edge>
    <edge source="BEL" target="AUS">
      <data key="d0">12522912</data>
    </edge>
    <edge source="BEL" target="AUT">
      <data key="d0">31011694</data>
    </edge>
    <edge source="BEL" target="ARM">
      <data key="d0">92294</data>
    </edge>
    <edge source="BEL" target="BOL">
      <data key="d0">186737</data>
    </edge>
    <edge source="BEL" target="BRA">
      <data key="d0">26244080</data>
    </edge>
    <edge source="BEL" target="BGR">
      <data key="d0">5180216</data>
    </edge>
    <edge source="BEL" target="BDI">
      <data key="d0">52225</data>
    </edge>
    <edge source="BEL" target="BLR">
      <data key="d0">2439254</data>
    </edge>
    <edge source="BEL" target="CMR">
      <data key="d0">1683314</data>
    </edge>
    <edge source="BEL" target="CAN">
      <data key="d0">8320904</data>
    </edge>
    <edge source="BEL" target="CAF">
      <data key="d0">59255</data>
    </edge>
    <edge source="BEL" target="LKA">
      <data key="d0">2209224</data>
    </edge>
    <edge source="BEL" target="CHL">
      <data key="d0">2443353</data>
    </edge>
    <edge source="BEL" target="CHN">
      <data key="d0">38023806</data>
    </edge>
    <edge source="BEL" target="COL">
      <data key="d0">1616246</data>
    </edge>
    <edge source="BEL" target="CRI">
      <data key="d0">377560</data>
    </edge>
    <edge source="BEL" target="HRV">
      <data key="d0">2503195</data>
    </edge>
    <edge source="BEL" target="CZE">
      <data key="d0">57991412</data>
    </edge>
    <edge source="BEL" target="BEN">
      <data key="d0">999689</data>
    </edge>
    <edge source="BEL" target="DNK">
      <data key="d0">31882451</data>
    </edge>
    <edge source="BEL" target="ECU">
      <data key="d0">220499</data>
    </edge>
    <edge source="BEL" target="SLV">
      <data key="d0">55368</data>
    </edge>
    <edge source="BEL" target="ETH">
      <data key="d0">2052034</data>
    </edge>
    <edge source="BEL" target="EST">
      <data key="d0">5070802</data>
    </edge>
    <edge source="BEL" target="FIN">
      <data key="d0">31213537</data>
    </edge>
    <edge source="BEL" target="FRA">
      <data key="d0">512916430</data>
    </edge>
    <edge source="BEL" target="GEO">
      <data key="d0">862057</data>
    </edge>
    <edge source="BEL" target="GMB">
      <data key="d0">55801</data>
    </edge>
    <edge source="BEL" target="DEU">
      <data key="d0">567288243</data>
    </edge>
    <edge source="BEL" target="GHA">
      <data key="d0">657061</data>
    </edge>
    <edge source="BEL" target="GRC">
      <data key="d0">17823453</data>
    </edge>
    <edge source="BEL" target="GTM">
      <data key="d0">86124</data>
    </edge>
    <edge source="BEL" target="HND">
      <data key="d0">11102</data>
    </edge>
    <edge source="BEL" target="HKG">
      <data key="d0">21856186</data>
    </edge>
    <edge source="BEL" target="HUN">
      <data key="d0">23471212</data>
    </edge>
    <edge source="BEL" target="IDN">
      <data key="d0">2451670</data>
    </edge>
    <edge source="BEL" target="IRL">
      <data key="d0">31129138</data>
    </edge>
    <edge source="BEL" target="ISR">
      <data key="d0">8619524</data>
    </edge>
    <edge source="BEL" target="ITA">
      <data key="d0">150077535</data>
    </edge>
    <edge source="BEL" target="CIV">
      <data key="d0">1332796</data>
    </edge>
    <edge source="BEL" target="JAM">
      <data key="d0">81068</data>
    </edge>
    <edge source="BEL" target="JPN">
      <data key="d0">25841609</data>
    </edge>
    <edge source="BEL" target="KAZ">
      <data key="d0">1720263</data>
    </edge>
    <edge source="BEL" target="JOR">
      <data key="d0">535665</data>
    </edge>
    <edge source="BEL" target="KOR">
      <data key="d0">7873609</data>
    </edge>
    <edge source="BEL" target="KGZ">
      <data key="d0">87641</data>
    </edge>
    <edge source="BEL" target="LBN">
      <data key="d0">1613036</data>
    </edge>
    <edge source="BEL" target="LVA">
      <data key="d0">8760300</data>
    </edge>
    <edge source="BEL" target="LTU">
      <data key="d0">8788594</data>
    </edge>
    <edge source="BEL" target="MDG">
      <data key="d0">1056629</data>
    </edge>
    <edge source="BEL" target="MWI">
      <data key="d0">77738</data>
    </edge>
    <edge source="BEL" target="MYS">
      <data key="d0">780960</data>
    </edge>
    <edge source="BEL" target="MRT">
      <data key="d0">2502616</data>
    </edge>
    <edge source="BEL" target="MUS">
      <data key="d0">121193</data>
    </edge>
    <edge source="BEL" target="MEX">
      <data key="d0">8660585</data>
    </edge>
    <edge source="BEL" target="MDA">
      <data key="d0">456340</data>
    </edge>
    <edge source="BEL" target="MAR">
      <data key="d0">5372019</data>
    </edge>
    <edge source="BEL" target="MOZ">
      <data key="d0">10915</data>
    </edge>
    <edge source="BEL" target="OMN">
      <data key="d0">1025570</data>
    </edge>
    <edge source="BEL" target="NAM">
      <data key="d0">70173</data>
    </edge>
    <edge source="BEL" target="NLD">
      <data key="d0">383244187</data>
    </edge>
    <edge source="BEL" target="NZL">
      <data key="d0">1103360</data>
    </edge>
    <edge source="BEL" target="NIC">
      <data key="d0">76313</data>
    </edge>
    <edge source="BEL" target="NER">
      <data key="d0">546665</data>
    </edge>
    <edge source="BEL" target="NOR">
      <data key="d0">14256626</data>
    </edge>
    <edge source="BEL" target="PAK">
      <data key="d0">271377</data>
    </edge>
    <edge source="BEL" target="PAN">
      <data key="d0">1037400</data>
    </edge>
    <edge source="BEL" target="PRY">
      <data key="d0">84063</data>
    </edge>
    <edge source="BEL" target="PER">
      <data key="d0">1152074</data>
    </edge>
    <edge source="BEL" target="PHL">
      <data key="d0">360265</data>
    </edge>
    <edge source="BEL" target="POL">
      <data key="d0">94912415</data>
    </edge>
    <edge source="BEL" target="PRT">
      <data key="d0">30663423</data>
    </edge>
    <edge source="BEL" target="ROU">
      <data key="d0">16158657</data>
    </edge>
    <edge source="BEL" target="RUS">
      <data key="d0">68552577</data>
    </edge>
    <edge source="BEL" target="SAU">
      <data key="d0">4396432</data>
    </edge>
    <edge source="BEL" target="SEN">
      <data key="d0">1033164</data>
    </edge>
    <edge source="BEL" target="SRB">
      <data key="d0">2182706</data>
    </edge>
    <edge source="BEL" target="IND">
      <data key="d0">22467933</data>
    </edge>
    <edge source="BEL" target="SGP">
      <data key="d0">9288103</data>
    </edge>
    <edge source="BEL" target="SVK">
      <data key="d0">6685710</data>
    </edge>
    <edge source="BEL" target="VNM">
      <data key="d0">421078</data>
    </edge>
    <edge source="BEL" target="SVN">
      <data key="d0">6059930</data>
    </edge>
    <edge source="BEL" target="ZAF">
      <data key="d0">20110396</data>
    </edge>
    <edge source="BEL" target="ZWE">
      <data key="d0">75546</data>
    </edge>
    <edge source="BEL" target="ESP">
      <data key="d0">114033344</data>
    </edge>
    <edge source="BEL" target="SWE">
      <data key="d0">169123120</data>
    </edge>
    <edge source="BEL" target="CHE">
      <data key="d0">23463631</data>
    </edge>
    <edge source="BEL" target="THA">
      <data key="d0">8052729</data>
    </edge>
    <edge source="BEL" target="TGO">
      <data key="d0">253172</data>
    </edge>
    <edge source="BEL" target="ARE">
      <data key="d0">26222038</data>
    </edge>
    <edge source="BEL" target="TUN">
      <data key="d0">2525464</data>
    </edge>
    <edge source="BEL" target="TUR">
      <data key="d0">33564130</data>
    </edge>
    <edge source="BEL" target="UGA">
      <data key="d0">67179</data>
    </edge>
    <edge source="BEL" target="UKR">
      <data key="d0">10413310</data>
    </edge>
    <edge source="BEL" target="MKD">
      <data key="d0">416181</data>
    </edge>
    <edge source="BEL" target="EGY">
      <data key="d0">4305851</data>
    </edge>
    <edge source="BEL" target="GBR">
      <data key="d0">193871894</data>
    </edge>
    <edge source="BEL" target="TZA">
      <data key="d0">271433</data>
    </edge>
    <edge source="BEL" target="USA">
      <data key="d0">60383288</data>
    </edge>
    <edge source="BEL" target="BFA">
      <data key="d0">759957</data>
    </edge>
    <edge source="BEL" target="URY">
      <data key="d0">805889</data>
    </edge>
    <edge source="CMR" target="CAF">
      <data key="d0">270546</data>
    </edge>
    <edge source="CMR" target="FRA">
      <data key="d0">16597</data>
    </edge>
    <edge source="CMR" target="GHA">
      <data key="d0">10197</data>
    </edge>
    <edge source="CMR" target="CIV">
      <data key="d0">11608</data>
    </edge>
    <edge source="CMR" target="MYS">
      <data key="d0">46003</data>
    </edge>
    <edge source="CMR" target="NLD">
      <data key="d0">45108</data>
    </edge>
    <edge source="CMR" target="GBR">
      <data key="d0">88309</data>
    </edge>
    <edge source="CMR" target="TZA">
      <data key="d0">14623</data>
    </edge>
    <edge source="CMR" target="USA">
      <data key="d0">263192</data>
    </edge>
    <edge source="FRA" target="ALB">
      <data key="d0">243960</data>
    </edge>
    <edge source="FRA" target="DZA">
      <data key="d0">64502549</data>
    </edge>
    <edge source="FRA" target="AZE">
      <data key="d0">604446</data>
    </edge>
    <edge source="FRA" target="ARG">
      <data key="d0">25549438</data>
    </edge>
    <edge source="FRA" target="AUS">
      <data key="d0">72988842</data>
    </edge>
    <edge source="FRA" target="AUT">
      <data key="d0">65154089</data>
    </edge>
    <edge source="FRA" target="ARM">
      <data key="d0">76500</data>
    </edge>
    <edge source="FRA" target="BEL">
      <data key="d0">363985498</data>
    </edge>
    <edge source="FRA" target="BOL">
      <data key="d0">19980</data>
    </edge>
    <edge source="FRA" target="BWA">
      <data key="d0">12030</data>
    </edge>
    <edge source="FRA" target="BRA">
      <data key="d0">76306714</data>
    </edge>
    <edge source="FRA" target="BGR">
      <data key="d0">4922059</data>
    </edge>
    <edge source="FRA" target="BDI">
      <data key="d0">25995</data>
    </edge>
    <edge source="FRA" target="BLR">
      <data key="d0">665134</data>
    </edge>
    <edge source="FRA" target="CMR">
      <data key="d0">7280688</data>
    </edge>
    <edge source="FRA" target="CAN">
      <data key="d0">62148647</data>
    </edge>
    <edge source="FRA" target="CAF">
      <data key="d0">163513</data>
    </edge>
    <edge source="FRA" target="LKA">
      <data key="d0">681142</data>
    </edge>
    <edge source="FRA" target="CHL">
      <data key="d0">15378896</data>
    </edge>
    <edge source="FRA" target="CHN">
      <data key="d0">130055056</data>
    </edge>
    <edge source="FRA" target="COL">
      <data key="d0">11332884</data>
    </edge>
    <edge source="FRA" target="CRI">
      <data key="d0">163308</data>
    </edge>
    <edge source="FRA" target="HRV">
      <data key="d0">3940815</data>
    </edge>
    <edge source="FRA" target="CZE">
      <data key="d0">113565472</data>
    </edge>
    <edge source="FRA" target="BEN">
      <data key="d0">4248081</data>
    </edge>
    <edge source="FRA" target="DNK">
      <data key="d0">19835790</data>
    </edge>
    <edge source="FRA" target="ECU">
      <data key="d0">1747997</data>
    </edge>
    <edge source="FRA" target="SLV">
      <data key="d0">2297679</data>
    </edge>
    <edge source="FRA" target="ETH">
      <data key="d0">464585</data>
    </edge>
    <edge source="FRA" target="EST">
      <data key="d0">3237053</data>
    </edge>
    <edge source="FRA" target="FIN">
      <data key="d0">24758534</data>
    </edge>
    <edge source="FRA" target="GEO">
      <data key="d0">115978</data>
    </edge>
    <edge source="FRA" target="GMB">
      <data key="d0">53827</data>
    </edge>
    <edge source="FRA" target="PSE">
      <data key="d0">62056</data>
    </edge>
    <edge source="FRA" target="DEU">
      <data key="d0">1628594245</data>
    </edge>
    <edge source="FRA" target="GHA">
      <data key="d0">1157529</data>
    </edge>
    <edge source="FRA" target="GRC">
      <data key="d0">32510523</data>
    </edge>
    <edge source="FRA" target="GTM">
      <data key="d0">321386</data>
    </edge>
    <edge source="FRA" target="HND">
      <data key="d0">214440</data>
    </edge>
    <edge source="FRA" target="HKG">
      <data key="d0">8912857</data>
    </edge>
    <edge source="FRA" target="HUN">
      <data key="d0">81732669</data>
    </edge>
    <edge source="FRA" target="IDN">
      <data key="d0">2793085</data>
    </edge>
    <edge source="FRA" target="IRL">
      <data key="d0">6443209</data>
    </edge>
    <edge source="FRA" target="ISR">
      <data key="d0">9533200</data>
    </edge>
    <edge source="FRA" target="ITA">
      <data key="d0">480734591</data>
    </edge>
    <edge source="FRA" target="CIV">
      <data key="d0">6744177</data>
    </edge>
    <edge source="FRA" target="JAM">
      <data key="d0">354921</data>
    </edge>
    <edge source="FRA" target="JPN">
      <data key="d0">78268292</data>
    </edge>
    <edge source="FRA" target="KAZ">
      <data key="d0">1481965</data>
    </edge>
    <edge source="FRA" target="JOR">
      <data key="d0">2898846</data>
    </edge>
    <edge source="FRA" target="KOR">
      <data key="d0">62025812</data>
    </edge>
    <edge source="FRA" target="KGZ">
      <data key="d0">14757</data>
    </edge>
    <edge source="FRA" target="LBN">
      <data key="d0">2091144</data>
    </edge>
    <edge source="FRA" target="LVA">
      <data key="d0">2315925</data>
    </edge>
    <edge source="FRA" target="LTU">
      <data key="d0">1819853</data>
    </edge>
    <edge source="FRA" target="MDG">
      <data key="d0">2764749</data>
    </edge>
    <edge source="FRA" target="MYS">
      <data key="d0">15486816</data>
    </edge>
    <edge source="FRA" target="MRT">
      <data key="d0">2907595</data>
    </edge>
    <edge source="FRA" target="MUS">
      <data key="d0">2304948</data>
    </edge>
    <edge source="FRA" target="MEX">
      <data key="d0">86388167</data>
    </edge>
    <edge source="FRA" target="MDA">
      <data key="d0">231363</data>
    </edge>
    <edge source="FRA" target="MAR">
      <data key="d0">39590244</data>
    </edge>
    <edge source="FRA" target="MOZ">
      <data key="d0">116205</data>
    </edge>
    <edge source="FRA" target="OMN">
      <data key="d0">3896401</data>
    </edge>
    <edge source="FRA" target="NAM">
      <data key="d0">100315</data>
    </edge>
    <edge source="FRA" target="NLD">
      <data key="d0">267540114</data>
    </edge>
    <edge source="FRA" target="NZL">
      <data key="d0">5018605</data>
    </edge>
    <edge source="FRA" target="NER">
      <data key="d0">2634871</data>
    </edge>
    <edge source="FRA" target="NOR">
      <data key="d0">13935829</data>
    </edge>
    <edge source="FRA" target="PAK">
      <data key="d0">2865546</data>
    </edge>
    <edge source="FRA" target="PAN">
      <data key="d0">2132118</data>
    </edge>
    <edge source="FRA" target="PRY">
      <data key="d0">240637</data>
    </edge>
    <edge source="FRA" target="PER">
      <data key="d0">7488109</data>
    </edge>
    <edge source="FRA" target="PHL">
      <data key="d0">3227597</data>
    </edge>
    <edge source="FRA" target="POL">
      <data key="d0">247822928</data>
    </edge>
    <edge source="FRA" target="PRT">
      <data key="d0">34136951</data>
    </edge>
    <edge source="FRA" target="ROU">
      <data key="d0">96539710</data>
    </edge>
    <edge source="FRA" target="RUS">
      <data key="d0">118379279</data>
    </edge>
    <edge source="FRA" target="SAU">
      <data key="d0">41203424</data>
    </edge>
    <edge source="FRA" target="SEN">
      <data key="d0">5561302</data>
    </edge>
    <edge source="FRA" target="SRB">
      <data key="d0">2467487</data>
    </edge>
    <edge source="FRA" target="IND">
      <data key="d0">61879546</data>
    </edge>
    <edge source="FRA" target="SGP">
      <data key="d0">14731047</data>
    </edge>
    <edge source="FRA" target="SVK">
      <data key="d0">31585106</data>
    </edge>
    <edge source="FRA" target="VNM">
      <data key="d0">4072624</data>
    </edge>
    <edge source="FRA" target="SVN">
      <data key="d0">14457473</data>
    </edge>
    <edge source="FRA" target="ZAF">
      <data key="d0">35958610</data>
    </edge>
    <edge source="FRA" target="ZWE">
      <data key="d0">28589</data>
    </edge>
    <edge source="FRA" target="ESP">
      <data key="d0">544978740</data>
    </edge>
    <edge source="FRA" target="SWE">
      <data key="d0">120566616</data>
    </edge>
    <edge source="FRA" target="CHE">
      <data key="d0">113690648</data>
    </edge>
    <edge source="FRA" target="THA">
      <data key="d0">17810683</data>
    </edge>
    <edge source="FRA" target="TGO">
      <data key="d0">2163154</data>
    </edge>
    <edge source="FRA" target="ARE">
      <data key="d0">29189047</data>
    </edge>
    <edge source="FRA" target="TUN">
      <data key="d0">22505498</data>
    </edge>
    <edge source="FRA" target="TUR">
      <data key="d0">129971607</data>
    </edge>
    <edge source="FRA" target="UGA">
      <data key="d0">146483</data>
    </edge>
    <edge source="FRA" target="UKR">
      <data key="d0">2401229</data>
    </edge>
    <edge source="FRA" target="MKD">
      <data key="d0">345585</data>
    </edge>
    <edge source="FRA" target="EGY">
      <data key="d0">20747269</data>
    </edge>
    <edge source="FRA" target="GBR">
      <data key="d0">492134028</data>
    </edge>
    <edge source="FRA" target="TZA">
      <data key="d0">888065</data>
    </edge>
    <edge source="FRA" target="USA">
      <data key="d0">473117358</data>
    </edge>
    <edge source="FRA" target="BFA">
      <data key="d0">1603704</data>
    </edge>
    <edge source="FRA" target="URY">
      <data key="d0">402369</data>
    </edge>
    <edge source="OMN" target="CHN">
      <data key="d0">101662</data>
    </edge>
    <edge source="OMN" target="DEU">
      <data key="d0">15316</data>
    </edge>
    <edge source="OMN" target="JPN">
      <data key="d0">36814</data>
    </edge>
    <edge source="OMN" target="NLD">
      <data key="d0">118153</data>
    </edge>
    <edge source="OMN" target="PAK">
      <data key="d0">598138</data>
    </edge>
    <edge source="OMN" target="SEN">
      <data key="d0">54791</data>
    </edge>
    <edge source="OMN" target="IND">
      <data key="d0">56580</data>
    </edge>
    <edge source="OMN" target="VNM">
      <data key="d0">338876</data>
    </edge>
    <edge source="OMN" target="ARE">
      <data key="d0">18481751</data>
    </edge>
    <edge source="OMN" target="TZA">
      <data key="d0">76824</data>
    </edge>
    <edge source="OMN" target="USA">
      <data key="d0">37477</data>
    </edge>
    <edge source="NLD" target="ALB">
      <data key="d0">785573</data>
    </edge>
    <edge source="NLD" target="DZA">
      <data key="d0">3691202</data>
    </edge>
    <edge source="NLD" target="AZE">
      <data key="d0">1314170</data>
    </edge>
    <edge source="NLD" target="ARG">
      <data key="d0">124477</data>
    </edge>
    <edge source="NLD" target="AUS">
      <data key="d0">23658722</data>
    </edge>
    <edge source="NLD" target="AUT">
      <data key="d0">42385894</data>
    </edge>
    <edge source="NLD" target="ARM">
      <data key="d0">1209327</data>
    </edge>
    <edge source="NLD" target="BEL">
      <data key="d0">388105191</data>
    </edge>
    <edge source="NLD" target="BOL">
      <data key="d0">54474</data>
    </edge>
    <edge source="NLD" target="BRA">
      <data key="d0">8201752</data>
    </edge>
    <edge source="NLD" target="BGR">
      <data key="d0">10779432</data>
    </edge>
    <edge source="NLD" target="BDI">
      <data key="d0">276669</data>
    </edge>
    <edge source="NLD" target="BLR">
      <data key="d0">1646448</data>
    </edge>
    <edge source="NLD" target="KHM">
      <data key="d0">489351</data>
    </edge>
    <edge source="NLD" target="CMR">
      <data key="d0">3149360</data>
    </edge>
    <edge source="NLD" target="CAN">
      <data key="d0">5342251</data>
    </edge>
    <edge source="NLD" target="LKA">
      <data key="d0">5228328</data>
    </edge>
    <edge source="NLD" target="CHL">
      <data key="d0">3404858</data>
    </edge>
    <edge source="NLD" target="CHN">
      <data key="d0">26208057</data>
    </edge>
    <edge source="NLD" target="COL">
      <data key="d0">1083684</data>
    </edge>
    <edge source="NLD" target="CRI">
      <data key="d0">2244893</data>
    </edge>
    <edge source="NLD" target="HRV">
      <data key="d0">3300772</data>
    </edge>
    <edge source="NLD" target="CZE">
      <data key="d0">44661389</data>
    </edge>
    <edge source="NLD" target="BEN">
      <data key="d0">184788</data>
    </edge>
    <edge source="NLD" target="DNK">
      <data key="d0">44972169</data>
    </edge>
    <edge source="NLD" target="ECU">
      <data key="d0">1118300</data>
    </edge>
    <edge source="NLD" target="SLV">
      <data key="d0">6479021</data>
    </edge>
    <edge source="NLD" target="ETH">
      <data key="d0">566263</data>
    </edge>
    <edge source="NLD" target="EST">
      <data key="d0">5842613</data>
    </edge>
    <edge source="NLD" target="FIN">
      <data key="d0">39996088</data>
    </edge>
    <edge source="NLD" target="FRA">
      <data key="d0">358111368</data>
    </edge>
    <edge source="NLD" target="GEO">
      <data key="d0">2350334</data>
    </edge>
    <edge source="NLD" target="GMB">
      <data key="d0">65473</data>
    </edge>
    <edge source="NLD" target="DEU">
      <data key="d0">928471292</data>
    </edge>
    <edge source="NLD" target="GHA">
      <data key="d0">7966240</data>
    </edge>
    <edge source="NLD" target="GRC">
      <data key="d0">18396767</data>
    </edge>
    <edge source="NLD" target="GTM">
      <data key="d0">2893320</data>
    </edge>
    <edge source="NLD" target="HND">
      <data key="d0">1621481</data>
    </edge>
    <edge source="NLD" target="HKG">
      <data key="d0">69955617</data>
    </edge>
    <edge source="NLD" target="HUN">
      <data key="d0">16400440</data>
    </edge>
    <edge source="NLD" target="IDN">
      <data key="d0">2311100</data>
    </edge>
    <edge source="NLD" target="IRL">
      <data key="d0">30851590</data>
    </edge>
    <edge source="NLD" target="ISR">
      <data key="d0">6056370</data>
    </edge>
    <edge source="NLD" target="ITA">
      <data key="d0">182636522</data>
    </edge>
    <edge source="NLD" target="CIV">
      <data key="d0">2550556</data>
    </edge>
    <edge source="NLD" target="JAM">
      <data key="d0">102750</data>
    </edge>
    <edge source="NLD" target="JPN">
      <data key="d0">9887350</data>
    </edge>
    <edge source="NLD" target="KAZ">
      <data key="d0">8188746</data>
    </edge>
    <edge source="NLD" target="JOR">
      <data key="d0">1658811</data>
    </edge>
    <edge source="NLD" target="KOR">
      <data key="d0">8500167</data>
    </edge>
    <edge source="NLD" target="KGZ">
      <data key="d0">1511794</data>
    </edge>
    <edge source="NLD" target="LBN">
      <data key="d0">4858937</data>
    </edge>
    <edge source="NLD" target="LVA">
      <data key="d0">2676688</data>
    </edge>
    <edge source="NLD" target="LTU">
      <data key="d0">6760571</data>
    </edge>
    <edge source="NLD" target="MDG">
      <data key="d0">1177240</data>
    </edge>
    <edge source="NLD" target="MWI">
      <data key="d0">413441</data>
    </edge>
    <edge source="NLD" target="MYS">
      <data key="d0">8425246</data>
    </edge>
    <edge source="NLD" target="MRT">
      <data key="d0">5171493</data>
    </edge>
    <edge source="NLD" target="MUS">
      <data key="d0">2218957</data>
    </edge>
    <edge source="NLD" target="MEX">
      <data key="d0">3103904</data>
    </edge>
    <edge source="NLD" target="MDA">
      <data key="d0">251508</data>
    </edge>
    <edge source="NLD" target="MAR">
      <data key="d0">18444134</data>
    </edge>
    <edge source="NLD" target="MOZ">
      <data key="d0">421470</data>
    </edge>
    <edge source="NLD" target="OMN">
      <data key="d0">1375469</data>
    </edge>
    <edge source="NLD" target="NAM">
      <data key="d0">278144</data>
    </edge>
    <edge source="NLD" target="NZL">
      <data key="d0">2030585</data>
    </edge>
    <edge source="NLD" target="NIC">
      <data key="d0">648346</data>
    </edge>
    <edge source="NLD" target="NER">
      <data key="d0">1969951</data>
    </edge>
    <edge source="NLD" target="NOR">
      <data key="d0">54040931</data>
    </edge>
    <edge source="NLD" target="PAK">
      <data key="d0">2654940</data>
    </edge>
    <edge source="NLD" target="PAN">
      <data key="d0">8636571</data>
    </edge>
    <edge source="NLD" target="PRY">
      <data key="d0">2428635</data>
    </edge>
    <edge source="NLD" target="PER">
      <data key="d0">1558020</data>
    </edge>
    <edge source="NLD" target="PHL">
      <data key="d0">1091482</data>
    </edge>
    <edge source="NLD" target="POL">
      <data key="d0">63497103</data>
    </edge>
    <edge source="NLD" target="PRT">
      <data key="d0">41202783</data>
    </edge>
    <edge source="NLD" target="ROU">
      <data key="d0">24406671</data>
    </edge>
    <edge source="NLD" target="RUS">
      <data key="d0">19911975</data>
    </edge>
    <edge source="NLD" target="SAU">
      <data key="d0">11121745</data>
    </edge>
    <edge source="NLD" target="SEN">
      <data key="d0">3567832</data>
    </edge>
    <edge source="NLD" target="SRB">
      <data key="d0">3004470</data>
    </edge>
    <edge source="NLD" target="IND">
      <data key="d0">4507282</data>
    </edge>
    <edge source="NLD" target="SGP">
      <data key="d0">17759281</data>
    </edge>
    <edge source="NLD" target="SVK">
      <data key="d0">54586032</data>
    </edge>
    <edge source="NLD" target="VNM">
      <data key="d0">1194256</data>
    </edge>
    <edge source="NLD" target="SVN">
      <data key="d0">11535507</data>
    </edge>
    <edge source="NLD" target="ZAF">
      <data key="d0">10491952</data>
    </edge>
    <edge source="NLD" target="ZWE">
      <data key="d0">93398</data>
    </edge>
    <edge source="NLD" target="ESP">
      <data key="d0">110861142</data>
    </edge>
    <edge source="NLD" target="SWE">
      <data key="d0">82481711</data>
    </edge>
    <edge source="NLD" target="CHE">
      <data key="d0">21535307</data>
    </edge>
    <edge source="NLD" target="THA">
      <data key="d0">2152407</data>
    </edge>
    <edge source="NLD" target="TGO">
      <data key="d0">1619000</data>
    </edge>
    <edge source="NLD" target="ARE">
      <data key="d0">16159258</data>
    </edge>
    <edge source="NLD" target="TUN">
      <data key="d0">1498291</data>
    </edge>
    <edge source="NLD" target="TUR">
      <data key="d0">17242818</data>
    </edge>
    <edge source="NLD" target="UGA">
      <data key="d0">476839</data>
    </edge>
    <edge source="NLD" target="UKR">
      <data key="d0">6977244</data>
    </edge>
    <edge source="NLD" target="MKD">
      <data key="d0">271347</data>
    </edge>
    <edge source="NLD" target="EGY">
      <data key="d0">12369892</data>
    </edge>
    <edge source="NLD" target="GBR">
      <data key="d0">219541808</data>
    </edge>
    <edge source="NLD" target="TZA">
      <data key="d0">4609102</data>
    </edge>
    <edge source="NLD" target="USA">
      <data key="d0">37655084</data>
    </edge>
    <edge source="NLD" target="BFA">
      <data key="d0">2166104</data>
    </edge>
    <edge source="NLD" target="URY">
      <data key="d0">3357482</data>
    </edge>
    <edge source="SAU" target="AUS">
      <data key="d0">354934</data>
    </edge>
    <edge source="SAU" target="BEL">
      <data key="d0">569601</data>
    </edge>
    <edge source="SAU" target="CHN">
      <data key="d0">256534</data>
    </edge>
    <edge source="SAU" target="FRA">
      <data key="d0">367200</data>
    </edge>
    <edge source="SAU" target="GEO">
      <data key="d0">41333</data>
    </edge>
    <edge source="SAU" target="DEU">
      <data key="d0">656534</data>
    </edge>
    <edge source="SAU" target="GHA">
      <data key="d0">37333</data>
    </edge>
    <edge source="SAU" target="HKG">
      <data key="d0">208267</data>
    </edge>
    <edge source="SAU" target="IDN">
      <data key="d0">97600</data>
    </edge>
    <edge source="SAU" target="ITA">
      <data key="d0">1911469</data>
    </edge>
    <edge source="SAU" target="JPN">
      <data key="d0">139467</data>
    </edge>
    <edge source="SAU" target="JOR">
      <data key="d0">1196001</data>
    </edge>
    <edge source="SAU" target="KOR">
      <data key="d0">33600</data>
    </edge>
    <edge source="SAU" target="LBN">
      <data key="d0">449334</data>
    </edge>
    <edge source="SAU" target="MRT">
      <data key="d0">51733</data>
    </edge>
    <edge source="SAU" target="MAR">
      <data key="d0">68533</data>
    </edge>
    <edge source="SAU" target="OMN">
      <data key="d0">455734</data>
    </edge>
    <edge source="SAU" target="NLD">
      <data key="d0">141067</data>
    </edge>
    <edge source="SAU" target="NZL">
      <data key="d0">47200</data>
    </edge>
    <edge source="SAU" target="NER">
      <data key="d0">81867</data>
    </edge>
    <edge source="SAU" target="PAK">
      <data key="d0">104267</data>
    </edge>
    <edge source="SAU" target="PHL">
      <data key="d0">51733</data>
    </edge>
    <edge source="SAU" target="PRT">
      <data key="d0">49600</data>
    </edge>
    <edge source="SAU" target="RUS">
      <data key="d0">209867</data>
    </edge>
    <edge source="SAU" target="IND">
      <data key="d0">258667</data>
    </edge>
    <edge source="SAU" target="VNM">
      <data key="d0">98400</data>
    </edge>
    <edge source="SAU" target="THA">
      <data key="d0">191734</data>
    </edge>
    <edge source="SAU" target="ARE">
      <data key="d0">8572011</data>
    </edge>
    <edge source="SAU" target="TUR">
      <data key="d0">62933</data>
    </edge>
    <edge source="SAU" target="UGA">
      <data key="d0">27733</data>
    </edge>
    <edge source="SAU" target="EGY">
      <data key="d0">3553071</data>
    </edge>
    <edge source="SAU" target="USA">
      <data key="d0">617067</data>
    </edge>
    <edge source="ESP" target="DZA">
      <data key="d0">13164368</data>
    </edge>
    <edge source="ESP" target="ARG">
      <data key="d0">18472802</data>
    </edge>
    <edge source="ESP" target="AUS">
      <data key="d0">112292771</data>
    </edge>
    <edge source="ESP" target="AUT">
      <data key="d0">28623211</data>
    </edge>
    <edge source="ESP" target="ARM">
      <data key="d0">292553</data>
    </edge>
    <edge source="ESP" target="BEL">
      <data key="d0">195626891</data>
    </edge>
    <edge source="ESP" target="BOL">
      <data key="d0">649360</data>
    </edge>
    <edge source="ESP" target="BWA">
      <data key="d0">27807</data>
    </edge>
    <edge source="ESP" target="BRA">
      <data key="d0">41984803</data>
    </edge>
    <edge source="ESP" target="BGR">
      <data key="d0">7778143</data>
    </edge>
    <edge source="ESP" target="BLR">
      <data key="d0">139211</data>
    </edge>
    <edge source="ESP" target="CMR">
      <data key="d0">980683</data>
    </edge>
    <edge source="ESP" target="CAN">
      <data key="d0">28949175</data>
    </edge>
    <edge source="ESP" target="LKA">
      <data key="d0">91389</data>
    </edge>
    <edge source="ESP" target="CHL">
      <data key="d0">31252578</data>
    </edge>
    <edge source="ESP" target="CHN">
      <data key="d0">39193140</data>
    </edge>
    <edge source="ESP" target="COL">
      <data key="d0">8259982</data>
    </edge>
    <edge source="ESP" target="CRI">
      <data key="d0">483862</data>
    </edge>
    <edge source="ESP" target="HRV">
      <data key="d0">464858</data>
    </edge>
    <edge source="ESP" target="CZE">
      <data key="d0">82578134</data>
    </edge>
    <edge source="ESP" target="BEN">
      <data key="d0">35169</data>
    </edge>
    <edge source="ESP" target="DNK">
      <data key="d0">17230992</data>
    </edge>
    <edge source="ESP" target="ECU">
      <data key="d0">1293521</data>
    </edge>
    <edge source="ESP" target="SLV">
      <data key="d0">1110099</data>
    </edge>
    <edge source="ESP" target="ETH">
      <data key="d0">344135</data>
    </edge>
    <edge source="ESP" target="EST">
      <data key="d0">361164</data>
    </edge>
    <edge source="ESP" target="FIN">
      <data key="d0">13898315</data>
    </edge>
    <edge source="ESP" target="FRA">
      <data key="d0">764439538</data>
    </edge>
    <edge source="ESP" target="GEO">
      <data key="d0">563752</data>
    </edge>
    <edge source="ESP" target="GMB">
      <data key="d0">80102</data>
    </edge>
    <edge source="ESP" target="PSE">
      <data key="d0">27625</data>
    </edge>
    <edge source="ESP" target="DEU">
      <data key="d0">740184889</data>
    </edge>
    <edge source="ESP" target="GHA">
      <data key="d0">4875655</data>
    </edge>
    <edge source="ESP" target="GRC">
      <data key="d0">22641151</data>
    </edge>
    <edge source="ESP" target="GTM">
      <data key="d0">262676</data>
    </edge>
    <edge source="ESP" target="HND">
      <data key="d0">401572</data>
    </edge>
    <edge source="ESP" target="HKG">
      <data key="d0">24715565</data>
    </edge>
    <edge source="ESP" target="HUN">
      <data key="d0">37457798</data>
    </edge>
    <edge source="ESP" target="IDN">
      <data key="d0">3595864</data>
    </edge>
    <edge source="ESP" target="IRL">
      <data key="d0">14622846</data>
    </edge>
    <edge source="ESP" target="ISR">
      <data key="d0">2636424</data>
    </edge>
    <edge source="ESP" target="ITA">
      <data key="d0">222853976</data>
    </edge>
    <edge source="ESP" target="CIV">
      <data key="d0">443313</data>
    </edge>
    <edge source="ESP" target="JAM">
      <data key="d0">33232</data>
    </edge>
    <edge source="ESP" target="JPN">
      <data key="d0">32235992</data>
    </edge>
    <edge source="ESP" target="KAZ">
      <data key="d0">2807874</data>
    </edge>
    <edge source="ESP" target="JOR">
      <data key="d0">1246536</data>
    </edge>
    <edge source="ESP" target="KOR">
      <data key="d0">8192958</data>
    </edge>
    <edge source="ESP" target="KGZ">
      <data key="d0">1590932</data>
    </edge>
    <edge source="ESP" target="LBN">
      <data key="d0">410689</data>
    </edge>
    <edge source="ESP" target="LVA">
      <data key="d0">5849518</data>
    </edge>
    <edge source="ESP" target="LTU">
      <data key="d0">642783</data>
    </edge>
    <edge source="ESP" target="MDG">
      <data key="d0">871656</data>
    </edge>
    <edge source="ESP" target="MYS">
      <data key="d0">919440</data>
    </edge>
    <edge source="ESP" target="MRT">
      <data key="d0">2107963</data>
    </edge>
    <edge source="ESP" target="MUS">
      <data key="d0">44784</data>
    </edge>
    <edge source="ESP" target="MEX">
      <data key="d0">31211638</data>
    </edge>
    <edge source="ESP" target="MDA">
      <data key="d0">211186</data>
    </edge>
    <edge source="ESP" target="MAR">
      <data key="d0">43127031</data>
    </edge>
    <edge source="ESP" target="MOZ">
      <data key="d0">3491030</data>
    </edge>
    <edge source="ESP" target="OMN">
      <data key="d0">2968818</data>
    </edge>
    <edge source="ESP" target="NAM">
      <data key="d0">754234</data>
    </edge>
    <edge source="ESP" target="NLD">
      <data key="d0">127234196</data>
    </edge>
    <edge source="ESP" target="NZL">
      <data key="d0">2238013</data>
    </edge>
    <edge source="ESP" target="NIC">
      <data key="d0">25268</data>
    </edge>
    <edge source="ESP" target="NER">
      <data key="d0">1273929</data>
    </edge>
    <edge source="ESP" target="NOR">
      <data key="d0">21172012</data>
    </edge>
    <edge source="ESP" target="PAK">
      <data key="d0">1230435</data>
    </edge>
    <edge source="ESP" target="PAN">
      <data key="d0">4533094</data>
    </edge>
    <edge source="ESP" target="PRY">
      <data key="d0">1665858</data>
    </edge>
    <edge source="ESP" target="PER">
      <data key="d0">15117218</data>
    </edge>
    <edge source="ESP" target="PHL">
      <data key="d0">368172</data>
    </edge>
    <edge source="ESP" target="POL">
      <data key="d0">77507503</data>
    </edge>
    <edge source="ESP" target="PRT">
      <data key="d0">341456942</data>
    </edge>
    <edge source="ESP" target="ROU">
      <data key="d0">24376673</data>
    </edge>
    <edge source="ESP" target="RUS">
      <data key="d0">67619715</data>
    </edge>
    <edge source="ESP" target="SAU">
      <data key="d0">22302976</data>
    </edge>
    <edge source="ESP" target="SEN">
      <data key="d0">1015429</data>
    </edge>
    <edge source="ESP" target="SRB">
      <data key="d0">161788</data>
    </edge>
    <edge source="ESP" target="IND">
      <data key="d0">73806598</data>
    </edge>
    <edge source="ESP" target="SGP">
      <data key="d0">9772528</data>
    </edge>
    <edge source="ESP" target="SVK">
      <data key="d0">45940140</data>
    </edge>
    <edge source="ESP" target="VNM">
      <data key="d0">4962237</data>
    </edge>
    <edge source="ESP" target="SVN">
      <data key="d0">3838951</data>
    </edge>
    <edge source="ESP" target="ZAF">
      <data key="d0">51150886</data>
    </edge>
    <edge source="ESP" target="ZWE">
      <data key="d0">11897</data>
    </edge>
    <edge source="ESP" target="SWE">
      <data key="d0">61748544</data>
    </edge>
    <edge source="ESP" target="CHE">
      <data key="d0">14184866</data>
    </edge>
    <edge source="ESP" target="THA">
      <data key="d0">8564607</data>
    </edge>
    <edge source="ESP" target="TGO">
      <data key="d0">159449</data>
    </edge>
    <edge source="ESP" target="ARE">
      <data key="d0">9288201</data>
    </edge>
    <edge source="ESP" target="TUN">
      <data key="d0">2474473</data>
    </edge>
    <edge source="ESP" target="TUR">
      <data key="d0">42540643</data>
    </edge>
    <edge source="ESP" target="UKR">
      <data key="d0">1384584</data>
    </edge>
    <edge source="ESP" target="MKD">
      <data key="d0">24999</data>
    </edge>
    <edge source="ESP" target="EGY">
      <data key="d0">5039795</data>
    </edge>
    <edge source="ESP" target="GBR">
      <data key="d0">226989503</data>
    </edge>
    <edge source="ESP" target="TZA">
      <data key="d0">4886375</data>
    </edge>
    <edge source="ESP" target="USA">
      <data key="d0">210300642</data>
    </edge>
    <edge source="ESP" target="BFA">
      <data key="d0">1754841</data>
    </edge>
    <edge source="ESP" target="URY">
      <data key="d0">547960</data>
    </edge>
    <edge source="ARE" target="ALB">
      <data key="d0">117711</data>
    </edge>
    <edge source="ARE" target="DZA">
      <data key="d0">4233077</data>
    </edge>
    <edge source="ARE" target="AZE">
      <data key="d0">9215677</data>
    </edge>
    <edge source="ARE" target="ARG">
      <data key="d0">215765</data>
    </edge>
    <edge source="ARE" target="AUS">
      <data key="d0">8918902</data>
    </edge>
    <edge source="ARE" target="AUT">
      <data key="d0">48033</data>
    </edge>
    <edge source="ARE" target="ARM">
      <data key="d0">1322414</data>
    </edge>
    <edge source="ARE" target="BEL">
      <data key="d0">7709714</data>
    </edge>
    <edge source="ARE" target="BWA">
      <data key="d0">68979</data>
    </edge>
    <edge source="ARE" target="BRA">
      <data key="d0">1519531</data>
    </edge>
    <edge source="ARE" target="BGR">
      <data key="d0">21802</data>
    </edge>
    <edge source="ARE" target="BDI">
      <data key="d0">469186</data>
    </edge>
    <edge source="ARE" target="KHM">
      <data key="d0">19956</data>
    </edge>
    <edge source="ARE" target="CMR">
      <data key="d0">3346149</data>
    </edge>
    <edge source="ARE" target="CAN">
      <data key="d0">737244</data>
    </edge>
    <edge source="ARE" target="LKA">
      <data key="d0">1498519</data>
    </edge>
    <edge source="ARE" target="CHL">
      <data key="d0">119168</data>
    </edge>
    <edge source="ARE" target="CHN">
      <data key="d0">11051723</data>
    </edge>
    <edge source="ARE" target="COL">
      <data key="d0">141781</data>
    </edge>
    <edge source="ARE" target="CZE">
      <data key="d0">10627</data>
    </edge>
    <edge source="ARE" target="BEN">
      <data key="d0">1057614</data>
    </edge>
    <edge source="ARE" target="DNK">
      <data key="d0">17622</data>
    </edge>
    <edge source="ARE" target="ECU">
      <data key="d0">120561</data>
    </edge>
    <edge source="ARE" target="ETH">
      <data key="d0">6694632</data>
    </edge>
    <edge source="ARE" target="FIN">
      <data key="d0">193522</data>
    </edge>
    <edge source="ARE" target="FRA">
      <data key="d0">1914047</data>
    </edge>
    <edge source="ARE" target="GEO">
      <data key="d0">3822445</data>
    </edge>
    <edge source="ARE" target="GMB">
      <data key="d0">47241</data>
    </edge>
    <edge source="ARE" target="DEU">
      <data key="d0">3240999</data>
    </edge>
    <edge source="ARE" target="GHA">
      <data key="d0">2945238</data>
    </edge>
    <edge source="ARE" target="GRC">
      <data key="d0">20369</data>
    </edge>
    <edge source="ARE" target="GTM">
      <data key="d0">236673</data>
    </edge>
    <edge source="ARE" target="HKG">
      <data key="d0">11580321</data>
    </edge>
    <edge source="ARE" target="IDN">
      <data key="d0">1133582</data>
    </edge>
    <edge source="ARE" target="IRL">
      <data key="d0">378764</data>
    </edge>
    <edge source="ARE" target="ITA">
      <data key="d0">668058</data>
    </edge>
    <edge source="ARE" target="CIV">
      <data key="d0">1370178</data>
    </edge>
    <edge source="ARE" target="JPN">
      <data key="d0">1405852</data>
    </edge>
    <edge source="ARE" target="KAZ">
      <data key="d0">2962854</data>
    </edge>
    <edge source="ARE" target="JOR">
      <data key="d0">60525293</data>
    </edge>
    <edge source="ARE" target="KOR">
      <data key="d0">69911</data>
    </edge>
    <edge source="ARE" target="KGZ">
      <data key="d0">340504</data>
    </edge>
    <edge source="ARE" target="LBN">
      <data key="d0">9865843</data>
    </edge>
    <edge source="ARE" target="LVA">
      <data key="d0">231336</data>
    </edge>
    <edge source="ARE" target="LTU">
      <data key="d0">1292031</data>
    </edge>
    <edge source="ARE" target="MDG">
      <data key="d0">1689811</data>
    </edge>
    <edge source="ARE" target="MWI">
      <data key="d0">622960</data>
    </edge>
    <edge source="ARE" target="MYS">
      <data key="d0">457541</data>
    </edge>
    <edge source="ARE" target="MRT">
      <data key="d0">1032436</data>
    </edge>
    <edge source="ARE" target="MUS">
      <data key="d0">2158504</data>
    </edge>
    <edge source="ARE" target="MEX">
      <data key="d0">183436</data>
    </edge>
    <edge source="ARE" target="MAR">
      <data key="d0">819813</data>
    </edge>
    <edge source="ARE" target="MOZ">
      <data key="d0">3370255</data>
    </edge>
    <edge source="ARE" target="OMN">
      <data key="d0">17714055</data>
    </edge>
    <edge source="ARE" target="NAM">
      <data key="d0">281731</data>
    </edge>
    <edge source="ARE" target="NLD">
      <data key="d0">32692918</data>
    </edge>
    <edge source="ARE" target="NZL">
      <data key="d0">65531</data>
    </edge>
    <edge source="ARE" target="NER">
      <data key="d0">330789</data>
    </edge>
    <edge source="ARE" target="NOR">
      <data key="d0">129689</data>
    </edge>
    <edge source="ARE" target="PAK">
      <data key="d0">49903666</data>
    </edge>
    <edge source="ARE" target="PAN">
      <data key="d0">72773</data>
    </edge>
    <edge source="ARE" target="PRY">
      <data key="d0">331998</data>
    </edge>
    <edge source="ARE" target="PER">
      <data key="d0">239195</data>
    </edge>
    <edge source="ARE" target="PHL">
      <data key="d0">1774693</data>
    </edge>
    <edge source="ARE" target="POL">
      <data key="d0">2365917</data>
    </edge>
    <edge source="ARE" target="PRT">
      <data key="d0">227260</data>
    </edge>
    <edge source="ARE" target="ROU">
      <data key="d0">101703</data>
    </edge>
    <edge source="ARE" target="RUS">
      <data key="d0">8706487</data>
    </edge>
    <edge source="ARE" target="SAU">
      <data key="d0">121500368</data>
    </edge>
    <edge source="ARE" target="SEN">
      <data key="d0">3848046</data>
    </edge>
    <edge source="ARE" target="SRB">
      <data key="d0">10425</data>
    </edge>
    <edge source="ARE" target="IND">
      <data key="d0">37801795</data>
    </edge>
    <edge source="ARE" target="SGP">
      <data key="d0">6698402</data>
    </edge>
    <edge source="ARE" target="VNM">
      <data key="d0">1440422</data>
    </edge>
    <edge source="ARE" target="SVN">
      <data key="d0">89172</data>
    </edge>
    <edge source="ARE" target="ZAF">
      <data key="d0">2794613</data>
    </edge>
    <edge source="ARE" target="ZWE">
      <data key="d0">1193281</data>
    </edge>
    <edge source="ARE" target="ESP">
      <data key="d0">132329</data>
    </edge>
    <edge source="ARE" target="SWE">
      <data key="d0">22414</data>
    </edge>
    <edge source="ARE" target="CHE">
      <data key="d0">37020</data>
    </edge>
    <edge source="ARE" target="THA">
      <data key="d0">2521541</data>
    </edge>
    <edge source="ARE" target="TGO">
      <data key="d0">958625</data>
    </edge>
    <edge source="ARE" target="TUN">
      <data key="d0">520228</data>
    </edge>
    <edge source="ARE" target="TUR">
      <data key="d0">3371763</data>
    </edge>
    <edge source="ARE" target="UGA">
      <data key="d0">1515814</data>
    </edge>
    <edge source="ARE" target="UKR">
      <data key="d0">870443</data>
    </edge>
    <edge source="ARE" target="EGY">
      <data key="d0">14170224</data>
    </edge>
    <edge source="ARE" target="GBR">
      <data key="d0">6179924</data>
    </edge>
    <edge source="ARE" target="TZA">
      <data key="d0">85771174</data>
    </edge>
    <edge source="ARE" target="USA">
      <data key="d0">6077517</data>
    </edge>
    <edge source="ARE" target="BFA">
      <data key="d0">81359</data>
    </edge>
    <edge source="ARE" target="URY">
      <data key="d0">103870</data>
    </edge>
    <edge source="EGY" target="ALB">
      <data key="d0">32093</data>
    </edge>
    <edge source="EGY" target="DZA">
      <data key="d0">479071</data>
    </edge>
    <edge source="EGY" target="AUS">
      <data key="d0">42953</data>
    </edge>
    <edge source="EGY" target="AUT">
      <data key="d0">1051072</data>
    </edge>
    <edge source="EGY" target="BRA">
      <data key="d0">6474363</data>
    </edge>
    <edge source="EGY" target="BDI">
      <data key="d0">264622</data>
    </edge>
    <edge source="EGY" target="CMR">
      <data key="d0">1139988</data>
    </edge>
    <edge source="EGY" target="CAF">
      <data key="d0">95817</data>
    </edge>
    <edge source="EGY" target="CHL">
      <data key="d0">319489</data>
    </edge>
    <edge source="EGY" target="COL">
      <data key="d0">127306</data>
    </edge>
    <edge source="EGY" target="BEN">
      <data key="d0">375770</data>
    </edge>
    <edge source="EGY" target="ETH">
      <data key="d0">4068383</data>
    </edge>
    <edge source="EGY" target="FRA">
      <data key="d0">21330</data>
    </edge>
    <edge source="EGY" target="DEU">
      <data key="d0">5698713</data>
    </edge>
    <edge source="EGY" target="GHA">
      <data key="d0">774963</data>
    </edge>
    <edge source="EGY" target="GRC">
      <data key="d0">63193</data>
    </edge>
    <edge source="EGY" target="IDN">
      <data key="d0">62468</data>
    </edge>
    <edge source="EGY" target="IRL">
      <data key="d0">44596</data>
    </edge>
    <edge source="EGY" target="ISR">
      <data key="d0">45498</data>
    </edge>
    <edge source="EGY" target="ITA">
      <data key="d0">8711319</data>
    </edge>
    <edge source="EGY" target="CIV">
      <data key="d0">1274443</data>
    </edge>
    <edge source="EGY" target="JOR">
      <data key="d0">1188815</data>
    </edge>
    <edge source="EGY" target="LBN">
      <data key="d0">571758</data>
    </edge>
    <edge source="EGY" target="MWI">
      <data key="d0">648742</data>
    </edge>
    <edge source="EGY" target="MUS">
      <data key="d0">73013</data>
    </edge>
    <edge source="EGY" target="MAR">
      <data key="d0">9474432</data>
    </edge>
    <edge source="EGY" target="MOZ">
      <data key="d0">44922</data>
    </edge>
    <edge source="EGY" target="OMN">
      <data key="d0">1073664</data>
    </edge>
    <edge source="EGY" target="POL">
      <data key="d0">618146</data>
    </edge>
    <edge source="EGY" target="PRT">
      <data key="d0">231707</data>
    </edge>
    <edge source="EGY" target="SAU">
      <data key="d0">8050948</data>
    </edge>
    <edge source="EGY" target="SEN">
      <data key="d0">677500</data>
    </edge>
    <edge source="EGY" target="IND">
      <data key="d0">130549</data>
    </edge>
    <edge source="EGY" target="SVN">
      <data key="d0">85379</data>
    </edge>
    <edge source="EGY" target="ZWE">
      <data key="d0">433296</data>
    </edge>
    <edge source="EGY" target="ESP">
      <data key="d0">2078213</data>
    </edge>
    <edge source="EGY" target="THA">
      <data key="d0">14951</data>
    </edge>
    <edge source="EGY" target="ARE">
      <data key="d0">1161232</data>
    </edge>
    <edge source="EGY" target="TUN">
      <data key="d0">133896</data>
    </edge>
    <edge source="EGY" target="TUR">
      <data key="d0">11524153</data>
    </edge>
    <edge source="EGY" target="UGA">
      <data key="d0">145329</data>
    </edge>
    <edge source="EGY" target="UKR">
      <data key="d0">45657</data>
    </edge>
    <edge source="EGY" target="GBR">
      <data key="d0">649872</data>
    </edge>
    <edge source="EGY" target="TZA">
      <data key="d0">253418</data>
    </edge>
    <edge source="USA" target="ALB">
      <data key="d0">76813</data>
    </edge>
    <edge source="USA" target="DZA">
      <data key="d0">4573787</data>
    </edge>
    <edge source="USA" target="AZE">
      <data key="d0">1715516</data>
    </edge>
    <edge source="USA" target="ARG">
      <data key="d0">41577316</data>
    </edge>
    <edge source="USA" target="AUS">
      <data key="d0">620624901</data>
    </edge>
    <edge source="USA" target="AUT">
      <data key="d0">8230059</data>
    </edge>
    <edge source="USA" target="ARM">
      <data key="d0">407595</data>
    </edge>
    <edge source="USA" target="BEL">
      <data key="d0">122926368</data>
    </edge>
    <edge source="USA" target="BOL">
      <data key="d0">4167400</data>
    </edge>
    <edge source="USA" target="BRA">
      <data key="d0">332270420</data>
    </edge>
    <edge source="USA" target="BGR">
      <data key="d0">1146314</data>
    </edge>
    <edge source="USA" target="BLR">
      <data key="d0">1157631</data>
    </edge>
    <edge source="USA" target="KHM">
      <data key="d0">626911</data>
    </edge>
    <edge source="USA" target="CMR">
      <data key="d0">1148756</data>
    </edge>
    <edge source="USA" target="CAN">
      <data key="d0">4122114480</data>
    </edge>
    <edge source="USA" target="CAF">
      <data key="d0">100000</data>
    </edge>
    <edge source="USA" target="LKA">
      <data key="d0">2265014</data>
    </edge>
    <edge source="USA" target="CHL">
      <data key="d0">245905264</data>
    </edge>
    <edge source="USA" target="CHN">
      <data key="d0">274857321</data>
    </edge>
    <edge source="USA" target="COL">
      <data key="d0">99174773</data>
    </edge>
    <edge source="USA" target="CRI">
      <data key="d0">19366496</data>
    </edge>
    <edge source="USA" target="HRV">
      <data key="d0">669524</data>
    </edge>
    <edge source="USA" target="CZE">
      <data key="d0">16182028</data>
    </edge>
    <edge source="USA" target="BEN">
      <data key="d0">39858</data>
    </edge>
    <edge source="USA" target="DNK">
      <data key="d0">6361591</data>
    </edge>
    <edge source="USA" target="ECU">
      <data key="d0">33116077</data>
    </edge>
    <edge source="USA" target="SLV">
      <data key="d0">8604453</data>
    </edge>
    <edge source="USA" target="ETH">
      <data key="d0">214755</data>
    </edge>
    <edge source="USA" target="EST">
      <data key="d0">2758919</data>
    </edge>
    <edge source="USA" target="FIN">
      <data key="d0">26630891</data>
    </edge>
    <edge source="USA" target="FRA">
      <data key="d0">150874420</data>
    </edge>
    <edge source="USA" target="GEO">
      <data key="d0">1628309</data>
    </edge>
    <edge source="USA" target="DEU">
      <data key="d0">167817981</data>
    </edge>
    <edge source="USA" target="GHA">
      <data key="d0">19733614</data>
    </edge>
    <edge source="USA" target="GRC">
      <data key="d0">1077274</data>
    </edge>
    <edge source="USA" target="GTM">
      <data key="d0">28277770</data>
    </edge>
    <edge source="USA" target="HND">
      <data key="d0">17707395</data>
    </edge>
    <edge source="USA" target="HKG">
      <data key="d0">130651682</data>
    </edge>
    <edge source="USA" target="HUN">
      <data key="d0">5614010</data>
    </edge>
    <edge source="USA" target="IDN">
      <data key="d0">13687667</data>
    </edge>
    <edge source="USA" target="IRL">
      <data key="d0">16634869</data>
    </edge>
    <edge source="USA" target="ISR">
      <data key="d0">32232837</data>
    </edge>
    <edge source="USA" target="ITA">
      <data key="d0">44299772</data>
    </edge>
    <edge source="USA" target="CIV">
      <data key="d0">2920226</data>
    </edge>
    <edge source="USA" target="JAM">
      <data key="d0">5779534</data>
    </edge>
    <edge source="USA" target="JPN">
      <data key="d0">196022167</data>
    </edge>
    <edge source="USA" target="KAZ">
      <data key="d0">5231014</data>
    </edge>
    <edge source="USA" target="JOR">
      <data key="d0">7112708</data>
    </edge>
    <edge source="USA" target="KOR">
      <data key="d0">81802284</data>
    </edge>
    <edge source="USA" target="KGZ">
      <data key="d0">679009</data>
    </edge>
    <edge source="USA" target="LBN">
      <data key="d0">2165658</data>
    </edge>
    <edge source="USA" target="LVA">
      <data key="d0">4122739</data>
    </edge>
    <edge source="USA" target="LTU">
      <data key="d0">7043977</data>
    </edge>
    <edge source="USA" target="MDG">
      <data key="d0">251233</data>
    </edge>
    <edge source="USA" target="MWI">
      <data key="d0">32252</data>
    </edge>
    <edge source="USA" target="MYS">
      <data key="d0">15927608</data>
    </edge>
    <edge source="USA" target="MRT">
      <data key="d0">19465426</data>
    </edge>
    <edge source="USA" target="MUS">
      <data key="d0">432802</data>
    </edge>
    <edge source="USA" target="MEX">
      <data key="d0">2629348363</data>
    </edge>
    <edge source="USA" target="MAR">
      <data key="d0">6980002</data>
    </edge>
    <edge source="USA" target="MOZ">
      <data key="d0">12669356</data>
    </edge>
    <edge source="USA" target="OMN">
      <data key="d0">5200290</data>
    </edge>
    <edge source="USA" target="NAM">
      <data key="d0">3394803</data>
    </edge>
    <edge source="USA" target="NLD">
      <data key="d0">168624627</data>
    </edge>
    <edge source="USA" target="NZL">
      <data key="d0">16352564</data>
    </edge>
    <edge source="USA" target="NIC">
      <data key="d0">10566094</data>
    </edge>
    <edge source="USA" target="NER">
      <data key="d0">1038072</data>
    </edge>
    <edge source="USA" target="NOR">
      <data key="d0">20473551</data>
    </edge>
    <edge source="USA" target="PAK">
      <data key="d0">3364506</data>
    </edge>
    <edge source="USA" target="PAN">
      <data key="d0">18234995</data>
    </edge>
    <edge source="USA" target="PRY">
      <data key="d0">5700667</data>
    </edge>
    <edge source="USA" target="PER">
      <data key="d0">81929634</data>
    </edge>
    <edge source="USA" target="PHL">
      <data key="d0">11877130</data>
    </edge>
    <edge source="USA" target="POL">
      <data key="d0">42766695</data>
    </edge>
    <edge source="USA" target="PRT">
      <data key="d0">1170098</data>
    </edge>
    <edge source="USA" target="ROU">
      <data key="d0">1126994</data>
    </edge>
    <edge source="USA" target="RUS">
      <data key="d0">70500678</data>
    </edge>
    <edge source="USA" target="SAU">
      <data key="d0">100450125</data>
    </edge>
    <edge source="USA" target="SEN">
      <data key="d0">4776089</data>
    </edge>
    <edge source="USA" target="SRB">
      <data key="d0">202380</data>
    </edge>
    <edge source="USA" target="IND">
      <data key="d0">59218481</data>
    </edge>
    <edge source="USA" target="SGP">
      <data key="d0">140369872</data>
    </edge>
    <edge source="USA" target="SVK">
      <data key="d0">2228232</data>
    </edge>
    <edge source="USA" target="VNM">
      <data key="d0">16282612</data>
    </edge>
    <edge source="USA" target="SVN">
      <data key="d0">3624665</data>
    </edge>
    <edge source="USA" target="ZAF">
      <data key="d0">116119913</data>
    </edge>
    <edge source="USA" target="ZWE">
      <data key="d0">78838</data>
    </edge>
    <edge source="USA" target="ESP">
      <data key="d0">28982719</data>
    </edge>
    <edge source="USA" target="SWE">
      <data key="d0">18613612</data>
    </edge>
    <edge source="USA" target="CHE">
      <data key="d0">8191084</data>
    </edge>
    <edge source="USA" target="THA">
      <data key="d0">40366855</data>
    </edge>
    <edge source="USA" target="TGO">
      <data key="d0">640253</data>
    </edge>
    <edge source="USA" target="ARE">
      <data key="d0">118525622</data>
    </edge>
    <edge source="USA" target="TUN">
      <data key="d0">834398</data>
    </edge>
    <edge source="USA" target="TUR">
      <data key="d0">35248364</data>
    </edge>
    <edge source="USA" target="UGA">
      <data key="d0">428373</data>
    </edge>
    <edge source="USA" target="UKR">
      <data key="d0">10365801</data>
    </edge>
    <edge source="USA" target="EGY">
      <data key="d0">11192941</data>
    </edge>
    <edge source="USA" target="GBR">
      <data key="d0">202865002</data>
    </edge>
    <edge source="USA" target="TZA">
      <data key="d0">10496261</data>
    </edge>
    <edge source="USA" target="BFA">
      <data key="d0">770748</data>
    </edge>
    <edge source="USA" target="URY">
      <data key="d0">4807838</data>
    </edge>
    <edge source="ARG" target="AUS">
      <data key="d0">419194</data>
    </edge>
    <edge source="ARG" target="BEL">
      <data key="d0">932418</data>
    </edge>
    <edge source="ARG" target="BOL">
      <data key="d0">4440308</data>
    </edge>
    <edge source="ARG" target="BRA">
      <data key="d0">205524449</data>
    </edge>
    <edge source="ARG" target="BGR">
      <data key="d0">105945</data>
    </edge>
    <edge source="ARG" target="CMR">
      <data key="d0">38161</data>
    </edge>
    <edge source="ARG" target="CAN">
      <data key="d0">257924</data>
    </edge>
    <edge source="ARG" target="LKA">
      <data key="d0">55999</data>
    </edge>
    <edge source="ARG" target="CHL">
      <data key="d0">9605383</data>
    </edge>
    <edge source="ARG" target="CHN">
      <data key="d0">461632</data>
    </edge>
    <edge source="ARG" target="COL">
      <data key="d0">7791967</data>
    </edge>
    <edge source="ARG" target="CRI">
      <data key="d0">112869</data>
    </edge>
    <edge source="ARG" target="ECU">
      <data key="d0">2375936</data>
    </edge>
    <edge source="ARG" target="SLV">
      <data key="d0">24780</data>
    </edge>
    <edge source="ARG" target="ETH">
      <data key="d0">39481</data>
    </edge>
    <edge source="ARG" target="FIN">
      <data key="d0">70998</data>
    </edge>
    <edge source="ARG" target="FRA">
      <data key="d0">249766</data>
    </edge>
    <edge source="ARG" target="DEU">
      <data key="d0">3139525</data>
    </edge>
    <edge source="ARG" target="GHA">
      <data key="d0">34535</data>
    </edge>
    <edge source="ARG" target="GTM">
      <data key="d0">72151</data>
    </edge>
    <edge source="ARG" target="HND">
      <data key="d0">589952</data>
    </edge>
    <edge source="ARG" target="HUN">
      <data key="d0">15629</data>
    </edge>
    <edge source="ARG" target="IDN">
      <data key="d0">280829</data>
    </edge>
    <edge source="ARG" target="ITA">
      <data key="d0">3059803</data>
    </edge>
    <edge source="ARG" target="JPN">
      <data key="d0">12539</data>
    </edge>
    <edge source="ARG" target="MDG">
      <data key="d0">31405</data>
    </edge>
    <edge source="ARG" target="MYS">
      <data key="d0">530199</data>
    </edge>
    <edge source="ARG" target="MEX">
      <data key="d0">8231182</data>
    </edge>
    <edge source="ARG" target="MOZ">
      <data key="d0">11648</data>
    </edge>
    <edge source="ARG" target="NAM">
      <data key="d0">21816</data>
    </edge>
    <edge source="ARG" target="NLD">
      <data key="d0">87856</data>
    </edge>
    <edge source="ARG" target="NZL">
      <data key="d0">40003</data>
    </edge>
    <edge source="ARG" target="NIC">
      <data key="d0">18546</data>
    </edge>
    <edge source="ARG" target="PAK">
      <data key="d0">15248</data>
    </edge>
    <edge source="ARG" target="PAN">
      <data key="d0">205820</data>
    </edge>
    <edge source="ARG" target="PRY">
      <data key="d0">9418148</data>
    </edge>
    <edge source="ARG" target="PER">
      <data key="d0">1714735</data>
    </edge>
    <edge source="ARG" target="POL">
      <data key="d0">57581</data>
    </edge>
    <edge source="ARG" target="RUS">
      <data key="d0">2384861</data>
    </edge>
    <edge source="ARG" target="SAU">
      <data key="d0">74577</data>
    </edge>
    <edge source="ARG" target="IND">
      <data key="d0">333846</data>
    </edge>
    <edge source="ARG" target="SGP">
      <data key="d0">46516</data>
    </edge>
    <edge source="ARG" target="VNM">
      <data key="d0">18906</data>
    </edge>
    <edge source="ARG" target="ZAF">
      <data key="d0">657494</data>
    </edge>
    <edge source="ARG" target="ESP">
      <data key="d0">233697</data>
    </edge>
    <edge source="ARG" target="SWE">
      <data key="d0">13610</data>
    </edge>
    <edge source="ARG" target="THA">
      <data key="d0">413147</data>
    </edge>
    <edge source="ARG" target="ARE">
      <data key="d0">191025</data>
    </edge>
    <edge source="ARG" target="TUR">
      <data key="d0">400062</data>
    </edge>
    <edge source="ARG" target="UKR">
      <data key="d0">27656</data>
    </edge>
    <edge source="ARG" target="EGY">
      <data key="d0">273758</data>
    </edge>
    <edge source="ARG" target="USA">
      <data key="d0">29657043</data>
    </edge>
    <edge source="ARG" target="URY">
      <data key="d0">10962850</data>
    </edge>
    <edge source="AUS" target="AZE">
      <data key="d0">14376</data>
    </edge>
    <edge source="AUS" target="ARG">
      <data key="d0">121556</data>
    </edge>
    <edge source="AUS" target="AUT">
      <data key="d0">278334</data>
    </edge>
    <edge source="AUS" target="BEL">
      <data key="d0">1393912</data>
    </edge>
    <edge source="AUS" target="BWA">
      <data key="d0">54463</data>
    </edge>
    <edge source="AUS" target="BRA">
      <data key="d0">559965</data>
    </edge>
    <edge source="AUS" target="BGR">
      <data key="d0">47986</data>
    </edge>
    <edge source="AUS" target="CAN">
      <data key="d0">3539526</data>
    </edge>
    <edge source="AUS" target="LKA">
      <data key="d0">73205</data>
    </edge>
    <edge source="AUS" target="CHL">
      <data key="d0">3019499</data>
    </edge>
    <edge source="AUS" target="CHN">
      <data key="d0">7820084</data>
    </edge>
    <edge source="AUS" target="COL">
      <data key="d0">154966</data>
    </edge>
    <edge source="AUS" target="CRI">
      <data key="d0">10822</data>
    </edge>
    <edge source="AUS" target="DNK">
      <data key="d0">37409</data>
    </edge>
    <edge source="AUS" target="ECU">
      <data key="d0">57620</data>
    </edge>
    <edge source="AUS" target="SLV">
      <data key="d0">322535</data>
    </edge>
    <edge source="AUS" target="FIN">
      <data key="d0">55226</data>
    </edge>
    <edge source="AUS" target="FRA">
      <data key="d0">433756</data>
    </edge>
    <edge source="AUS" target="DEU">
      <data key="d0">2996764</data>
    </edge>
    <edge source="AUS" target="GHA">
      <data key="d0">1439807</data>
    </edge>
    <edge source="AUS" target="GRC">
      <data key="d0">18958</data>
    </edge>
    <edge source="AUS" target="GTM">
      <data key="d0">20958</data>
    </edge>
    <edge source="AUS" target="HND">
      <data key="d0">581506</data>
    </edge>
    <edge source="AUS" target="HKG">
      <data key="d0">7728668</data>
    </edge>
    <edge source="AUS" target="HUN">
      <data key="d0">816573</data>
    </edge>
    <edge source="AUS" target="IDN">
      <data key="d0">8833672</data>
    </edge>
    <edge source="AUS" target="IRL">
      <data key="d0">92237</data>
    </edge>
    <edge source="AUS" target="ISR">
      <data key="d0">50460</data>
    </edge>
    <edge source="AUS" target="ITA">
      <data key="d0">319499</data>
    </edge>
    <edge source="AUS" target="CIV">
      <data key="d0">51631</data>
    </edge>
    <edge source="AUS" target="JAM">
      <data key="d0">258433</data>
    </edge>
    <edge source="AUS" target="JPN">
      <data key="d0">1112884</data>
    </edge>
    <edge source="AUS" target="KAZ">
      <data key="d0">63503</data>
    </edge>
    <edge source="AUS" target="KOR">
      <data key="d0">2375601</data>
    </edge>
    <edge source="AUS" target="LTU">
      <data key="d0">39539</data>
    </edge>
    <edge source="AUS" target="MDG">
      <data key="d0">43215</data>
    </edge>
    <edge source="AUS" target="MWI">
      <data key="d0">14468</data>
    </edge>
    <edge source="AUS" target="MYS">
      <data key="d0">3229595</data>
    </edge>
    <edge source="AUS" target="MRT">
      <data key="d0">241518</data>
    </edge>
    <edge source="AUS" target="MEX">
      <data key="d0">1898846</data>
    </edge>
    <edge source="AUS" target="MOZ">
      <data key="d0">71871</data>
    </edge>
    <edge source="AUS" target="OMN">
      <data key="d0">425181</data>
    </edge>
    <edge source="AUS" target="NAM">
      <data key="d0">339045</data>
    </edge>
    <edge source="AUS" target="NLD">
      <data key="d0">3032545</data>
    </edge>
    <edge source="AUS" target="NZL">
      <data key="d0">60515911</data>
    </edge>
    <edge source="AUS" target="NOR">
      <data key="d0">33826</data>
    </edge>
    <edge source="AUS" target="PAK">
      <data key="d0">32266</data>
    </edge>
    <edge source="AUS" target="PAN">
      <data key="d0">949793</data>
    </edge>
    <edge source="AUS" target="PER">
      <data key="d0">958472</data>
    </edge>
    <edge source="AUS" target="PHL">
      <data key="d0">3896829</data>
    </edge>
    <edge source="AUS" target="PRT">
      <data key="d0">189196</data>
    </edge>
    <edge source="AUS" target="ROU">
      <data key="d0">84832</data>
    </edge>
    <edge source="AUS" target="RUS">
      <data key="d0">989144</data>
    </edge>
    <edge source="AUS" target="SAU">
      <data key="d0">1542283</data>
    </edge>
    <edge source="AUS" target="SEN">
      <data key="d0">994748</data>
    </edge>
    <edge source="AUS" target="SRB">
      <data key="d0">15685</data>
    </edge>
    <edge source="AUS" target="IND">
      <data key="d0">2199903</data>
    </edge>
    <edge source="AUS" target="SGP">
      <data key="d0">9045076</data>
    </edge>
    <edge source="AUS" target="VNM">
      <data key="d0">1609880</data>
    </edge>
    <edge source="AUS" target="ZAF">
      <data key="d0">13110204</data>
    </edge>
    <edge source="AUS" target="ESP">
      <data key="d0">379613</data>
    </edge>
    <edge source="AUS" target="SWE">
      <data key="d0">735150</data>
    </edge>
    <edge source="AUS" target="CHE">
      <data key="d0">405893</data>
    </edge>
    <edge source="AUS" target="THA">
      <data key="d0">5987129</data>
    </edge>
    <edge source="AUS" target="TGO">
      <data key="d0">25955</data>
    </edge>
    <edge source="AUS" target="ARE">
      <data key="d0">3392995</data>
    </edge>
    <edge source="AUS" target="TUR">
      <data key="d0">533807</data>
    </edge>
    <edge source="AUS" target="UKR">
      <data key="d0">101036</data>
    </edge>
    <edge source="AUS" target="EGY">
      <data key="d0">363793</data>
    </edge>
    <edge source="AUS" target="GBR">
      <data key="d0">2537484</data>
    </edge>
    <edge source="AUS" target="TZA">
      <data key="d0">205868</data>
    </edge>
    <edge source="AUS" target="USA">
      <data key="d0">15197087</data>
    </edge>
    <edge source="AUS" target="BFA">
      <data key="d0">179958</data>
    </edge>
    <edge source="AUS" target="URY">
      <data key="d0">685447</data>
    </edge>
    <edge source="BOL" target="CHL">
      <data key="d0">253787</data>
    </edge>
    <edge source="BOL" target="USA">
      <data key="d0">12430</data>
    </edge>
    <edge source="BRA" target="DZA">
      <data key="d0">1083530</data>
    </edge>
    <edge source="BRA" target="ARG">
      <data key="d0">418592581</data>
    </edge>
    <edge source="BRA" target="AUS">
      <data key="d0">44464350</data>
    </edge>
    <edge source="BRA" target="AUT">
      <data key="d0">1042914</data>
    </edge>
    <edge source="BRA" target="BEL">
      <data key="d0">2490075</data>
    </edge>
    <edge source="BRA" target="BOL">
      <data key="d0">21988064</data>
    </edge>
    <edge source="BRA" target="BGR">
      <data key="d0">615958</data>
    </edge>
    <edge source="BRA" target="BDI">
      <data key="d0">161281</data>
    </edge>
    <edge source="BRA" target="BLR">
      <data key="d0">19999</data>
    </edge>
    <edge source="BRA" target="KHM">
      <data key="d0">83113</data>
    </edge>
    <edge source="BRA" target="CAN">
      <data key="d0">20810838</data>
    </edge>
    <edge source="BRA" target="LKA">
      <data key="d0">86759</data>
    </edge>
    <edge source="BRA" target="CHL">
      <data key="d0">88479297</data>
    </edge>
    <edge source="BRA" target="CHN">
      <data key="d0">10709634</data>
    </edge>
    <edge source="BRA" target="COL">
      <data key="d0">104891322</data>
    </edge>
    <edge source="BRA" target="CRI">
      <data key="d0">8032275</data>
    </edge>
    <edge source="BRA" target="HRV">
      <data key="d0">23651</data>
    </edge>
    <edge source="BRA" target="CZE">
      <data key="d0">252688</data>
    </edge>
    <edge source="BRA" target="BEN">
      <data key="d0">933009</data>
    </edge>
    <edge source="BRA" target="DNK">
      <data key="d0">19185</data>
    </edge>
    <edge source="BRA" target="ECU">
      <data key="d0">22009500</data>
    </edge>
    <edge source="BRA" target="SLV">
      <data key="d0">1700304</data>
    </edge>
    <edge source="BRA" target="ETH">
      <data key="d0">764033</data>
    </edge>
    <edge source="BRA" target="FIN">
      <data key="d0">156862</data>
    </edge>
    <edge source="BRA" target="FRA">
      <data key="d0">18146836</data>
    </edge>
    <edge source="BRA" target="DEU">
      <data key="d0">35619110</data>
    </edge>
    <edge source="BRA" target="GHA">
      <data key="d0">1497100</data>
    </edge>
    <edge source="BRA" target="GRC">
      <data key="d0">792582</data>
    </edge>
    <edge source="BRA" target="GTM">
      <data key="d0">5282099</data>
    </edge>
    <edge source="BRA" target="HND">
      <data key="d0">1407508</data>
    </edge>
    <edge source="BRA" target="HKG">
      <data key="d0">1846791</data>
    </edge>
    <edge source="BRA" target="HUN">
      <data key="d0">52504</data>
    </edge>
    <edge source="BRA" target="IDN">
      <data key="d0">5934635</data>
    </edge>
    <edge source="BRA" target="ISR">
      <data key="d0">640493</data>
    </edge>
    <edge source="BRA" target="ITA">
      <data key="d0">18892459</data>
    </edge>
    <edge source="BRA" target="CIV">
      <data key="d0">1496773</data>
    </edge>
    <edge source="BRA" target="JAM">
      <data key="d0">184318</data>
    </edge>
    <edge source="BRA" target="JPN">
      <data key="d0">11947606</data>
    </edge>
    <edge source="BRA" target="JOR">
      <data key="d0">637066</data>
    </edge>
    <edge source="BRA" target="KOR">
      <data key="d0">1485628</data>
    </edge>
    <edge source="BRA" target="LBN">
      <data key="d0">99877</data>
    </edge>
    <edge source="BRA" target="LTU">
      <data key="d0">355229</data>
    </edge>
    <edge source="BRA" target="MDG">
      <data key="d0">361741</data>
    </edge>
    <edge source="BRA" target="MWI">
      <data key="d0">150117</data>
    </edge>
    <edge source="BRA" target="MYS">
      <data key="d0">907428</data>
    </edge>
    <edge source="BRA" target="MRT">
      <data key="d0">3149479</data>
    </edge>
    <edge source="BRA" target="MUS">
      <data key="d0">54117</data>
    </edge>
    <edge source="BRA" target="MEX">
      <data key="d0">155075954</data>
    </edge>
    <edge source="BRA" target="MAR">
      <data key="d0">453055</data>
    </edge>
    <edge source="BRA" target="MOZ">
      <data key="d0">3806292</data>
    </edge>
    <edge source="BRA" target="OMN">
      <data key="d0">158649</data>
    </edge>
    <edge source="BRA" target="NAM">
      <data key="d0">175983</data>
    </edge>
    <edge source="BRA" target="NLD">
      <data key="d0">13666647</data>
    </edge>
    <edge source="BRA" target="NZL">
      <data key="d0">1403632</data>
    </edge>
    <edge source="BRA" target="NIC">
      <data key="d0">1546560</data>
    </edge>
    <edge source="BRA" target="NOR">
      <data key="d0">2044894</data>
    </edge>
    <edge source="BRA" target="PAK">
      <data key="d0">716411</data>
    </edge>
    <edge source="BRA" target="PAN">
      <data key="d0">21923137</data>
    </edge>
    <edge source="BRA" target="PRY">
      <data key="d0">77496471</data>
    </edge>
    <edge source="BRA" target="PER">
      <data key="d0">54021601</data>
    </edge>
    <edge source="BRA" target="PHL">
      <data key="d0">2233680</data>
    </edge>
    <edge source="BRA" target="POL">
      <data key="d0">859292</data>
    </edge>
    <edge source="BRA" target="PRT">
      <data key="d0">480180</data>
    </edge>
    <edge source="BRA" target="ROU">
      <data key="d0">1948177</data>
    </edge>
    <edge source="BRA" target="RUS">
      <data key="d0">619239</data>
    </edge>
    <edge source="BRA" target="SAU">
      <data key="d0">5255254</data>
    </edge>
    <edge source="BRA" target="SEN">
      <data key="d0">2955533</data>
    </edge>
    <edge source="BRA" target="IND">
      <data key="d0">11044312</data>
    </edge>
    <edge source="BRA" target="SGP">
      <data key="d0">32860982</data>
    </edge>
    <edge source="BRA" target="SVK">
      <data key="d0">108865</data>
    </edge>
    <edge source="BRA" target="VNM">
      <data key="d0">3380023</data>
    </edge>
    <edge source="BRA" target="SVN">
      <data key="d0">4751361</data>
    </edge>
    <edge source="BRA" target="ZAF">
      <data key="d0">15531675</data>
    </edge>
    <edge source="BRA" target="ZWE">
      <data key="d0">125706</data>
    </edge>
    <edge source="BRA" target="ESP">
      <data key="d0">9804653</data>
    </edge>
    <edge source="BRA" target="SWE">
      <data key="d0">1889427</data>
    </edge>
    <edge source="BRA" target="CHE">
      <data key="d0">901700</data>
    </edge>
    <edge source="BRA" target="THA">
      <data key="d0">12483236</data>
    </edge>
    <edge source="BRA" target="TGO">
      <data key="d0">679712</data>
    </edge>
    <edge source="BRA" target="ARE">
      <data key="d0">8159165</data>
    </edge>
    <edge source="BRA" target="TUN">
      <data key="d0">56886</data>
    </edge>
    <edge source="BRA" target="TUR">
      <data key="d0">3970158</data>
    </edge>
    <edge source="BRA" target="UGA">
      <data key="d0">503156</data>
    </edge>
    <edge source="BRA" target="UKR">
      <data key="d0">255242</data>
    </edge>
    <edge source="BRA" target="EGY">
      <data key="d0">3835808</data>
    </edge>
    <edge source="BRA" target="GBR">
      <data key="d0">8374977</data>
    </edge>
    <edge source="BRA" target="TZA">
      <data key="d0">3678939</data>
    </edge>
    <edge source="BRA" target="USA">
      <data key="d0">461408915</data>
    </edge>
    <edge source="BRA" target="URY">
      <data key="d0">37757602</data>
    </edge>
    <edge source="BGR" target="ALB">
      <data key="d0">38235</data>
    </edge>
    <edge source="BGR" target="AZE">
      <data key="d0">63588</data>
    </edge>
    <edge source="BGR" target="AUS">
      <data key="d0">252732</data>
    </edge>
    <edge source="BGR" target="AUT">
      <data key="d0">2351793</data>
    </edge>
    <edge source="BGR" target="ARM">
      <data key="d0">137984</data>
    </edge>
    <edge source="BGR" target="BEL">
      <data key="d0">1781438</data>
    </edge>
    <edge source="BGR" target="BDI">
      <data key="d0">33898</data>
    </edge>
    <edge source="BGR" target="BLR">
      <data key="d0">388490</data>
    </edge>
    <edge source="BGR" target="CAN">
      <data key="d0">636769</data>
    </edge>
    <edge source="BGR" target="CHN">
      <data key="d0">1775981</data>
    </edge>
    <edge source="BGR" target="HRV">
      <data key="d0">120721</data>
    </edge>
    <edge source="BGR" target="CZE">
      <data key="d0">1364478</data>
    </edge>
    <edge source="BGR" target="DNK">
      <data key="d0">38496</data>
    </edge>
    <edge source="BGR" target="FIN">
      <data key="d0">140346</data>
    </edge>
    <edge source="BGR" target="FRA">
      <data key="d0">2101748</data>
    </edge>
    <edge source="BGR" target="GEO">
      <data key="d0">506828</data>
    </edge>
    <edge source="BGR" target="DEU">
      <data key="d0">33649526</data>
    </edge>
    <edge source="BGR" target="GRC">
      <data key="d0">5230100</data>
    </edge>
    <edge source="BGR" target="HUN">
      <data key="d0">1428288</data>
    </edge>
    <edge source="BGR" target="ISR">
      <data key="d0">80939</data>
    </edge>
    <edge source="BGR" target="ITA">
      <data key="d0">10679440</data>
    </edge>
    <edge source="BGR" target="KAZ">
      <data key="d0">427415</data>
    </edge>
    <edge source="BGR" target="KOR">
      <data key="d0">464028</data>
    </edge>
    <edge source="BGR" target="LTU">
      <data key="d0">15781</data>
    </edge>
    <edge source="BGR" target="MYS">
      <data key="d0">16058</data>
    </edge>
    <edge source="BGR" target="MEX">
      <data key="d0">9618921</data>
    </edge>
    <edge source="BGR" target="MDA">
      <data key="d0">286590</data>
    </edge>
    <edge source="BGR" target="MAR">
      <data key="d0">47913</data>
    </edge>
    <edge source="BGR" target="MOZ">
      <data key="d0">11725</data>
    </edge>
    <edge source="BGR" target="NLD">
      <data key="d0">7473636</data>
    </edge>
    <edge source="BGR" target="POL">
      <data key="d0">20365622</data>
    </edge>
    <edge source="BGR" target="ROU">
      <data key="d0">11665183</data>
    </edge>
    <edge source="BGR" target="RUS">
      <data key="d0">4498365</data>
    </edge>
    <edge source="BGR" target="SRB">
      <data key="d0">4399446</data>
    </edge>
    <edge source="BGR" target="SGP">
      <data key="d0">280665</data>
    </edge>
    <edge source="BGR" target="SVK">
      <data key="d0">277259</data>
    </edge>
    <edge source="BGR" target="SVN">
      <data key="d0">168241</data>
    </edge>
    <edge source="BGR" target="ESP">
      <data key="d0">23499149</data>
    </edge>
    <edge source="BGR" target="SWE">
      <data key="d0">112036</data>
    </edge>
    <edge source="BGR" target="CHE">
      <data key="d0">96025</data>
    </edge>
    <edge source="BGR" target="THA">
      <data key="d0">60572</data>
    </edge>
    <edge source="BGR" target="ARE">
      <data key="d0">209192</data>
    </edge>
    <edge source="BGR" target="TUR">
      <data key="d0">5626705</data>
    </edge>
    <edge source="BGR" target="UKR">
      <data key="d0">2256151</data>
    </edge>
    <edge source="BGR" target="MKD">
      <data key="d0">6950835</data>
    </edge>
    <edge source="BGR" target="EGY">
      <data key="d0">689879</data>
    </edge>
    <edge source="BGR" target="GBR">
      <data key="d0">3741275</data>
    </edge>
    <edge source="BGR" target="USA">
      <data key="d0">4801998</data>
    </edge>
    <edge source="CAN" target="ALB">
      <data key="d0">710551</data>
    </edge>
    <edge source="CAN" target="DZA">
      <data key="d0">497305</data>
    </edge>
    <edge source="CAN" target="AZE">
      <data key="d0">59242</data>
    </edge>
    <edge source="CAN" target="ARG">
      <data key="d0">384955</data>
    </edge>
    <edge source="CAN" target="AUS">
      <data key="d0">16111248</data>
    </edge>
    <edge source="CAN" target="AUT">
      <data key="d0">404602</data>
    </edge>
    <edge source="CAN" target="ARM">
      <data key="d0">11605</data>
    </edge>
    <edge source="CAN" target="BEL">
      <data key="d0">4371806</data>
    </edge>
    <edge source="CAN" target="BOL">
      <data key="d0">119369</data>
    </edge>
    <edge source="CAN" target="BRA">
      <data key="d0">4653652</data>
    </edge>
    <edge source="CAN" target="BGR">
      <data key="d0">19229</data>
    </edge>
    <edge source="CAN" target="CMR">
      <data key="d0">40666</data>
    </edge>
    <edge source="CAN" target="CHL">
      <data key="d0">10784542</data>
    </edge>
    <edge source="CAN" target="CHN">
      <data key="d0">14331317</data>
    </edge>
    <edge source="CAN" target="COL">
      <data key="d0">1243882</data>
    </edge>
    <edge source="CAN" target="CRI">
      <data key="d0">393404</data>
    </edge>
    <edge source="CAN" target="HRV">
      <data key="d0">125524</data>
    </edge>
    <edge source="CAN" target="CZE">
      <data key="d0">220941</data>
    </edge>
    <edge source="CAN" target="BEN">
      <data key="d0">48528</data>
    </edge>
    <edge source="CAN" target="DNK">
      <data key="d0">555095</data>
    </edge>
    <edge source="CAN" target="ECU">
      <data key="d0">1313500</data>
    </edge>
    <edge source="CAN" target="SLV">
      <data key="d0">1306828</data>
    </edge>
    <edge source="CAN" target="ETH">
      <data key="d0">35104</data>
    </edge>
    <edge source="CAN" target="EST">
      <data key="d0">800919</data>
    </edge>
    <edge source="CAN" target="FIN">
      <data key="d0">3653646</data>
    </edge>
    <edge source="CAN" target="FRA">
      <data key="d0">4716746</data>
    </edge>
    <edge source="CAN" target="GEO">
      <data key="d0">303221</data>
    </edge>
    <edge source="CAN" target="DEU">
      <data key="d0">8375592</data>
    </edge>
    <edge source="CAN" target="GHA">
      <data key="d0">741057</data>
    </edge>
    <edge source="CAN" target="GRC">
      <data key="d0">225444</data>
    </edge>
    <edge source="CAN" target="GTM">
      <data key="d0">950068</data>
    </edge>
    <edge source="CAN" target="HND">
      <data key="d0">334743</data>
    </edge>
    <edge source="CAN" target="HKG">
      <data key="d0">3811502</data>
    </edge>
    <edge source="CAN" target="HUN">
      <data key="d0">135858</data>
    </edge>
    <edge source="CAN" target="IDN">
      <data key="d0">902148</data>
    </edge>
    <edge source="CAN" target="IRL">
      <data key="d0">1548450</data>
    </edge>
    <edge source="CAN" target="ISR">
      <data key="d0">391401</data>
    </edge>
    <edge source="CAN" target="ITA">
      <data key="d0">1250259</data>
    </edge>
    <edge source="CAN" target="CIV">
      <data key="d0">877026</data>
    </edge>
    <edge source="CAN" target="JAM">
      <data key="d0">103830</data>
    </edge>
    <edge source="CAN" target="JPN">
      <data key="d0">2422054</data>
    </edge>
    <edge source="CAN" target="KAZ">
      <data key="d0">919495</data>
    </edge>
    <edge source="CAN" target="JOR">
      <data key="d0">1729855</data>
    </edge>
    <edge source="CAN" target="KOR">
      <data key="d0">6299803</data>
    </edge>
    <edge source="CAN" target="KGZ">
      <data key="d0">14163</data>
    </edge>
    <edge source="CAN" target="LBN">
      <data key="d0">528176</data>
    </edge>
    <edge source="CAN" target="LVA">
      <data key="d0">760053</data>
    </edge>
    <edge source="CAN" target="LTU">
      <data key="d0">609244</data>
    </edge>
    <edge source="CAN" target="MDG">
      <data key="d0">494787</data>
    </edge>
    <edge source="CAN" target="MYS">
      <data key="d0">277857</data>
    </edge>
    <edge source="CAN" target="MRT">
      <data key="d0">916658</data>
    </edge>
    <edge source="CAN" target="MUS">
      <data key="d0">92652</data>
    </edge>
    <edge source="CAN" target="MEX">
      <data key="d0">33166453</data>
    </edge>
    <edge source="CAN" target="MAR">
      <data key="d0">647286</data>
    </edge>
    <edge source="CAN" target="MOZ">
      <data key="d0">28514</data>
    </edge>
    <edge source="CAN" target="OMN">
      <data key="d0">901415</data>
    </edge>
    <edge source="CAN" target="NAM">
      <data key="d0">40459</data>
    </edge>
    <edge source="CAN" target="NLD">
      <data key="d0">10083844</data>
    </edge>
    <edge source="CAN" target="NZL">
      <data key="d0">411982</data>
    </edge>
    <edge source="CAN" target="NIC">
      <data key="d0">344408</data>
    </edge>
    <edge source="CAN" target="NER">
      <data key="d0">186611</data>
    </edge>
    <edge source="CAN" target="NOR">
      <data key="d0">1340715</data>
    </edge>
    <edge source="CAN" target="PAK">
      <data key="d0">220150</data>
    </edge>
    <edge source="CAN" target="PAN">
      <data key="d0">631711</data>
    </edge>
    <edge source="CAN" target="PRY">
      <data key="d0">763822</data>
    </edge>
    <edge source="CAN" target="PER">
      <data key="d0">1702123</data>
    </edge>
    <edge source="CAN" target="PHL">
      <data key="d0">164997</data>
    </edge>
    <edge source="CAN" target="POL">
      <data key="d0">2857922</data>
    </edge>
    <edge source="CAN" target="PRT">
      <data key="d0">594199</data>
    </edge>
    <edge source="CAN" target="ROU">
      <data key="d0">590814</data>
    </edge>
    <edge source="CAN" target="RUS">
      <data key="d0">5239175</data>
    </edge>
    <edge source="CAN" target="SAU">
      <data key="d0">1566044</data>
    </edge>
    <edge source="CAN" target="SEN">
      <data key="d0">842940</data>
    </edge>
    <edge source="CAN" target="IND">
      <data key="d0">1519638</data>
    </edge>
    <edge source="CAN" target="SGP">
      <data key="d0">3272954</data>
    </edge>
    <edge source="CAN" target="SVK">
      <data key="d0">354688</data>
    </edge>
    <edge source="CAN" target="VNM">
      <data key="d0">169737</data>
    </edge>
    <edge source="CAN" target="SVN">
      <data key="d0">62766</data>
    </edge>
    <edge source="CAN" target="ZAF">
      <data key="d0">5344105</data>
    </edge>
    <edge source="CAN" target="ESP">
      <data key="d0">771582</data>
    </edge>
    <edge source="CAN" target="SWE">
      <data key="d0">3367069</data>
    </edge>
    <edge source="CAN" target="CHE">
      <data key="d0">227206</data>
    </edge>
    <edge source="CAN" target="THA">
      <data key="d0">1216053</data>
    </edge>
    <edge source="CAN" target="ARE">
      <data key="d0">4208649</data>
    </edge>
    <edge source="CAN" target="TUN">
      <data key="d0">45389</data>
    </edge>
    <edge source="CAN" target="TUR">
      <data key="d0">1290188</data>
    </edge>
    <edge source="CAN" target="UGA">
      <data key="d0">90769</data>
    </edge>
    <edge source="CAN" target="UKR">
      <data key="d0">1067081</data>
    </edge>
    <edge source="CAN" target="EGY">
      <data key="d0">551623</data>
    </edge>
    <edge source="CAN" target="GBR">
      <data key="d0">3881004</data>
    </edge>
    <edge source="CAN" target="TZA">
      <data key="d0">242800</data>
    </edge>
    <edge source="CAN" target="USA">
      <data key="d0">3423684455</data>
    </edge>
    <edge source="CAN" target="BFA">
      <data key="d0">1448424</data>
    </edge>
    <edge source="CAN" target="URY">
      <data key="d0">420201</data>
    </edge>
    <edge source="LKA" target="DZA">
      <data key="d0">329668</data>
    </edge>
    <edge source="LKA" target="AZE">
      <data key="d0">737124</data>
    </edge>
    <edge source="LKA" target="ARG">
      <data key="d0">985066</data>
    </edge>
    <edge source="LKA" target="AUS">
      <data key="d0">15159542</data>
    </edge>
    <edge source="LKA" target="AUT">
      <data key="d0">3344166</data>
    </edge>
    <edge source="LKA" target="BEL">
      <data key="d0">35766288</data>
    </edge>
    <edge source="LKA" target="BRA">
      <data key="d0">5691109</data>
    </edge>
    <edge source="LKA" target="BGR">
      <data key="d0">139635</data>
    </edge>
    <edge source="LKA" target="BLR">
      <data key="d0">455372</data>
    </edge>
    <edge source="LKA" target="CMR">
      <data key="d0">33542</data>
    </edge>
    <edge source="LKA" target="CAN">
      <data key="d0">26378276</data>
    </edge>
    <edge source="LKA" target="CHL">
      <data key="d0">1386090</data>
    </edge>
    <edge source="LKA" target="CHN">
      <data key="d0">11397053</data>
    </edge>
    <edge source="LKA" target="COL">
      <data key="d0">526557</data>
    </edge>
    <edge source="LKA" target="HRV">
      <data key="d0">48520</data>
    </edge>
    <edge source="LKA" target="CZE">
      <data key="d0">2296739</data>
    </edge>
    <edge source="LKA" target="DNK">
      <data key="d0">1441033</data>
    </edge>
    <edge source="LKA" target="ECU">
      <data key="d0">650283</data>
    </edge>
    <edge source="LKA" target="SLV">
      <data key="d0">12600</data>
    </edge>
    <edge source="LKA" target="ETH">
      <data key="d0">211085</data>
    </edge>
    <edge source="LKA" target="EST">
      <data key="d0">330606</data>
    </edge>
    <edge source="LKA" target="FIN">
      <data key="d0">2418834</data>
    </edge>
    <edge source="LKA" target="FRA">
      <data key="d0">17117050</data>
    </edge>
    <edge source="LKA" target="GMB">
      <data key="d0">142151</data>
    </edge>
    <edge source="LKA" target="DEU">
      <data key="d0">73455038</data>
    </edge>
    <edge source="LKA" target="GHA">
      <data key="d0">348896</data>
    </edge>
    <edge source="LKA" target="GRC">
      <data key="d0">455811</data>
    </edge>
    <edge source="LKA" target="GTM">
      <data key="d0">123270</data>
    </edge>
    <edge source="LKA" target="HND">
      <data key="d0">225086</data>
    </edge>
    <edge source="LKA" target="HKG">
      <data key="d0">1001934</data>
    </edge>
    <edge source="LKA" target="HUN">
      <data key="d0">1669954</data>
    </edge>
    <edge source="LKA" target="IDN">
      <data key="d0">1523491</data>
    </edge>
    <edge source="LKA" target="IRL">
      <data key="d0">6883223</data>
    </edge>
    <edge source="LKA" target="ISR">
      <data key="d0">2037413</data>
    </edge>
    <edge source="LKA" target="ITA">
      <data key="d0">28013398</data>
    </edge>
    <edge source="LKA" target="CIV">
      <data key="d0">87928</data>
    </edge>
    <edge source="LKA" target="JAM">
      <data key="d0">111828</data>
    </edge>
    <edge source="LKA" target="JPN">
      <data key="d0">11644641</data>
    </edge>
    <edge source="LKA" target="KAZ">
      <data key="d0">183021</data>
    </edge>
    <edge source="LKA" target="JOR">
      <data key="d0">1113710</data>
    </edge>
    <edge source="LKA" target="KOR">
      <data key="d0">1961102</data>
    </edge>
    <edge source="LKA" target="LBN">
      <data key="d0">636742</data>
    </edge>
    <edge source="LKA" target="LVA">
      <data key="d0">5257019</data>
    </edge>
    <edge source="LKA" target="LTU">
      <data key="d0">489610</data>
    </edge>
    <edge source="LKA" target="MWI">
      <data key="d0">31282</data>
    </edge>
    <edge source="LKA" target="MYS">
      <data key="d0">2466296</data>
    </edge>
    <edge source="LKA" target="MUS">
      <data key="d0">226629</data>
    </edge>
    <edge source="LKA" target="MEX">
      <data key="d0">8892079</data>
    </edge>
    <edge source="LKA" target="MAR">
      <data key="d0">394880</data>
    </edge>
    <edge source="LKA" target="MOZ">
      <data key="d0">100635</data>
    </edge>
    <edge source="LKA" target="OMN">
      <data key="d0">94439</data>
    </edge>
    <edge source="LKA" target="NLD">
      <data key="d0">8006884</data>
    </edge>
    <edge source="LKA" target="NZL">
      <data key="d0">2907066</data>
    </edge>
    <edge source="LKA" target="NOR">
      <data key="d0">2106851</data>
    </edge>
    <edge source="LKA" target="PAK">
      <data key="d0">1238557</data>
    </edge>
    <edge source="LKA" target="PAN">
      <data key="d0">439133</data>
    </edge>
    <edge source="LKA" target="PER">
      <data key="d0">758409</data>
    </edge>
    <edge source="LKA" target="PHL">
      <data key="d0">2151602</data>
    </edge>
    <edge source="LKA" target="POL">
      <data key="d0">5536512</data>
    </edge>
    <edge source="LKA" target="PRT">
      <data key="d0">349409</data>
    </edge>
    <edge source="LKA" target="ROU">
      <data key="d0">295610</data>
    </edge>
    <edge source="LKA" target="RUS">
      <data key="d0">1842026</data>
    </edge>
    <edge source="LKA" target="SAU">
      <data key="d0">7436184</data>
    </edge>
    <edge source="LKA" target="IND">
      <data key="d0">17305426</data>
    </edge>
    <edge source="LKA" target="SGP">
      <data key="d0">5263062</data>
    </edge>
    <edge source="LKA" target="SVK">
      <data key="d0">218418</data>
    </edge>
    <edge source="LKA" target="VNM">
      <data key="d0">141613</data>
    </edge>
    <edge source="LKA" target="SVN">
      <data key="d0">127785</data>
    </edge>
    <edge source="LKA" target="ZAF">
      <data key="d0">6743560</data>
    </edge>
    <edge source="LKA" target="ZWE">
      <data key="d0">280823</data>
    </edge>
    <edge source="LKA" target="ESP">
      <data key="d0">6139373</data>
    </edge>
    <edge source="LKA" target="SWE">
      <data key="d0">16854898</data>
    </edge>
    <edge source="LKA" target="CHE">
      <data key="d0">949155</data>
    </edge>
    <edge source="LKA" target="THA">
      <data key="d0">1530110</data>
    </edge>
    <edge source="LKA" target="ARE">
      <data key="d0">14263635</data>
    </edge>
    <edge source="LKA" target="TUN">
      <data key="d0">388017</data>
    </edge>
    <edge source="LKA" target="TUR">
      <data key="d0">8561224</data>
    </edge>
    <edge source="LKA" target="UGA">
      <data key="d0">119336</data>
    </edge>
    <edge source="LKA" target="UKR">
      <data key="d0">1352916</data>
    </edge>
    <edge source="LKA" target="EGY">
      <data key="d0">5121936</data>
    </edge>
    <edge source="LKA" target="GBR">
      <data key="d0">24866256</data>
    </edge>
    <edge source="LKA" target="TZA">
      <data key="d0">8710282</data>
    </edge>
    <edge source="LKA" target="USA">
      <data key="d0">240677180</data>
    </edge>
    <edge source="LKA" target="URY">
      <data key="d0">265196</data>
    </edge>
    <edge source="CHL" target="ARG">
      <data key="d0">10245428</data>
    </edge>
    <edge source="CHL" target="AUS">
      <data key="d0">141351</data>
    </edge>
    <edge source="CHL" target="BEL">
      <data key="d0">33879</data>
    </edge>
    <edge source="CHL" target="BOL">
      <data key="d0">48204266</data>
    </edge>
    <edge source="CHL" target="BRA">
      <data key="d0">5148783</data>
    </edge>
    <edge source="CHL" target="CAN">
      <data key="d0">172192</data>
    </edge>
    <edge source="CHL" target="COL">
      <data key="d0">2744643</data>
    </edge>
    <edge source="CHL" target="CRI">
      <data key="d0">85180</data>
    </edge>
    <edge source="CHL" target="DNK">
      <data key="d0">377529</data>
    </edge>
    <edge source="CHL" target="ECU">
      <data key="d0">1098995</data>
    </edge>
    <edge source="CHL" target="SLV">
      <data key="d0">169706</data>
    </edge>
    <edge source="CHL" target="FRA">
      <data key="d0">27479</data>
    </edge>
    <edge source="CHL" target="GHA">
      <data key="d0">19109</data>
    </edge>
    <edge source="CHL" target="GTM">
      <data key="d0">160642</data>
    </edge>
    <edge source="CHL" target="HND">
      <data key="d0">57327</data>
    </edge>
    <edge source="CHL" target="MRT">
      <data key="d0">40862</data>
    </edge>
    <edge source="CHL" target="MEX">
      <data key="d0">20091680</data>
    </edge>
    <edge source="CHL" target="MAR">
      <data key="d0">205020</data>
    </edge>
    <edge source="CHL" target="NLD">
      <data key="d0">257530</data>
    </edge>
    <edge source="CHL" target="NIC">
      <data key="d0">64511</data>
    </edge>
    <edge source="CHL" target="PAN">
      <data key="d0">313122</data>
    </edge>
    <edge source="CHL" target="PRY">
      <data key="d0">1031380</data>
    </edge>
    <edge source="CHL" target="PER">
      <data key="d0">8917585</data>
    </edge>
    <edge source="CHL" target="RUS">
      <data key="d0">12096</data>
    </edge>
    <edge source="CHL" target="ZAF">
      <data key="d0">388729</data>
    </edge>
    <edge source="CHL" target="ESP">
      <data key="d0">61513</data>
    </edge>
    <edge source="CHL" target="SWE">
      <data key="d0">129362</data>
    </edge>
    <edge source="CHL" target="TUR">
      <data key="d0">50320</data>
    </edge>
    <edge source="CHL" target="USA">
      <data key="d0">291150947</data>
    </edge>
    <edge source="CHL" target="URY">
      <data key="d0">800209</data>
    </edge>
    <edge source="CHN" target="ALB">
      <data key="d0">5843500</data>
    </edge>
    <edge source="CHN" target="DZA">
      <data key="d0">233797838</data>
    </edge>
    <edge source="CHN" target="AZE">
      <data key="d0">38439648</data>
    </edge>
    <edge source="CHN" target="ARG">
      <data key="d0">56685117</data>
    </edge>
    <edge source="CHN" target="AUS">
      <data key="d0">816604294</data>
    </edge>
    <edge source="CHN" target="AUT">
      <data key="d0">14438033</data>
    </edge>
    <edge source="CHN" target="ARM">
      <data key="d0">2809715</data>
    </edge>
    <edge source="CHN" target="BEL">
      <data key="d0">215458153</data>
    </edge>
    <edge source="CHN" target="BOL">
      <data key="d0">17267460</data>
    </edge>
    <edge source="CHN" target="BWA">
      <data key="d0">9971211</data>
    </edge>
    <edge source="CHN" target="BRA">
      <data key="d0">487844291</data>
    </edge>
    <edge source="CHN" target="BGR">
      <data key="d0">11808737</data>
    </edge>
    <edge source="CHN" target="BDI">
      <data key="d0">790484</data>
    </edge>
    <edge source="CHN" target="BLR">
      <data key="d0">3894793</data>
    </edge>
    <edge source="CHN" target="KHM">
      <data key="d0">20522017</data>
    </edge>
    <edge source="CHN" target="CMR">
      <data key="d0">41648143</data>
    </edge>
    <edge source="CHN" target="CAN">
      <data key="d0">538533404</data>
    </edge>
    <edge source="CHN" target="CAF">
      <data key="d0">104224</data>
    </edge>
    <edge source="CHN" target="LKA">
      <data key="d0">24327289</data>
    </edge>
    <edge source="CHN" target="CHL">
      <data key="d0">290239086</data>
    </edge>
    <edge source="CHN" target="COL">
      <data key="d0">209950893</data>
    </edge>
    <edge source="CHN" target="CRI">
      <data key="d0">18754640</data>
    </edge>
    <edge source="CHN" target="HRV">
      <data key="d0">8394575</data>
    </edge>
    <edge source="CHN" target="CZE">
      <data key="d0">16914274</data>
    </edge>
    <edge source="CHN" target="BEN">
      <data key="d0">10442399</data>
    </edge>
    <edge source="CHN" target="DNK">
      <data key="d0">25965069</data>
    </edge>
    <edge source="CHN" target="ECU">
      <data key="d0">96767881</data>
    </edge>
    <edge source="CHN" target="SLV">
      <data key="d0">13460245</data>
    </edge>
    <edge source="CHN" target="ETH">
      <data key="d0">54254448</data>
    </edge>
    <edge source="CHN" target="EST">
      <data key="d0">27761284</data>
    </edge>
    <edge source="CHN" target="FIN">
      <data key="d0">53866476</data>
    </edge>
    <edge source="CHN" target="FRA">
      <data key="d0">190950524</data>
    </edge>
    <edge source="CHN" target="GEO">
      <data key="d0">11625775</data>
    </edge>
    <edge source="CHN" target="GMB">
      <data key="d0">2269672</data>
    </edge>
    <edge source="CHN" target="PSE">
      <data key="d0">442174</data>
    </edge>
    <edge source="CHN" target="DEU">
      <data key="d0">465821168</data>
    </edge>
    <edge source="CHN" target="GHA">
      <data key="d0">93252287</data>
    </edge>
    <edge source="CHN" target="GRC">
      <data key="d0">21757849</data>
    </edge>
    <edge source="CHN" target="GTM">
      <data key="d0">31576604</data>
    </edge>
    <edge source="CHN" target="HND">
      <data key="d0">31193246</data>
    </edge>
    <edge source="CHN" target="HKG">
      <data key="d0">214712338</data>
    </edge>
    <edge source="CHN" target="HUN">
      <data key="d0">25709295</data>
    </edge>
    <edge source="CHN" target="IDN">
      <data key="d0">271034630</data>
    </edge>
    <edge source="CHN" target="IRL">
      <data key="d0">50667428</data>
    </edge>
    <edge source="CHN" target="ISR">
      <data key="d0">96881360</data>
    </edge>
    <edge source="CHN" target="ITA">
      <data key="d0">318212863</data>
    </edge>
    <edge source="CHN" target="CIV">
      <data key="d0">23123253</data>
    </edge>
    <edge source="CHN" target="JAM">
      <data key="d0">26159412</data>
    </edge>
    <edge source="CHN" target="JPN">
      <data key="d0">632011544</data>
    </edge>
    <edge source="CHN" target="KAZ">
      <data key="d0">109015575</data>
    </edge>
    <edge source="CHN" target="JOR">
      <data key="d0">63484337</data>
    </edge>
    <edge source="CHN" target="KOR">
      <data key="d0">324015914</data>
    </edge>
    <edge source="CHN" target="KGZ">
      <data key="d0">29088992</data>
    </edge>
    <edge source="CHN" target="LBN">
      <data key="d0">42621720</data>
    </edge>
    <edge source="CHN" target="LVA">
      <data key="d0">39254845</data>
    </edge>
    <edge source="CHN" target="LTU">
      <data key="d0">35327541</data>
    </edge>
    <edge source="CHN" target="MDG">
      <data key="d0">17811947</data>
    </edge>
    <edge source="CHN" target="MWI">
      <data key="d0">10211794</data>
    </edge>
    <edge source="CHN" target="MYS">
      <data key="d0">307961888</data>
    </edge>
    <edge source="CHN" target="MRT">
      <data key="d0">9525409</data>
    </edge>
    <edge source="CHN" target="MUS">
      <data key="d0">10300793</data>
    </edge>
    <edge source="CHN" target="MEX">
      <data key="d0">595080794</data>
    </edge>
    <edge source="CHN" target="MDA">
      <data key="d0">2438844</data>
    </edge>
    <edge source="CHN" target="MAR">
      <data key="d0">62518360</data>
    </edge>
    <edge source="CHN" target="MOZ">
      <data key="d0">33681307</data>
    </edge>
    <edge source="CHN" target="OMN">
      <data key="d0">33032605</data>
    </edge>
    <edge source="CHN" target="NAM">
      <data key="d0">4973000</data>
    </edge>
    <edge source="CHN" target="NLD">
      <data key="d0">345441114</data>
    </edge>
    <edge source="CHN" target="NZL">
      <data key="d0">74813358</data>
    </edge>
    <edge source="CHN" target="NIC">
      <data key="d0">9082413</data>
    </edge>
    <edge source="CHN" target="NER">
      <data key="d0">3593270</data>
    </edge>
    <edge source="CHN" target="NOR">
      <data key="d0">35520754</data>
    </edge>
    <edge source="CHN" target="PAK">
      <data key="d0">303317815</data>
    </edge>
    <edge source="CHN" target="PAN">
      <data key="d0">144826081</data>
    </edge>
    <edge source="CHN" target="PRY">
      <data key="d0">109162012</data>
    </edge>
    <edge source="CHN" target="PER">
      <data key="d0">114384866</data>
    </edge>
    <edge source="CHN" target="PHL">
      <data key="d0">223239676</data>
    </edge>
    <edge source="CHN" target="POL">
      <data key="d0">81376280</data>
    </edge>
    <edge source="CHN" target="PRT">
      <data key="d0">37587360</data>
    </edge>
    <edge source="CHN" target="ROU">
      <data key="d0">22231207</data>
    </edge>
    <edge source="CHN" target="RUS">
      <data key="d0">707214576</data>
    </edge>
    <edge source="CHN" target="SAU">
      <data key="d0">642648773</data>
    </edge>
    <edge source="CHN" target="SEN">
      <data key="d0">15988742</data>
    </edge>
    <edge source="CHN" target="SRB">
      <data key="d0">3874129</data>
    </edge>
    <edge source="CHN" target="IND">
      <data key="d0">210534741</data>
    </edge>
    <edge source="CHN" target="SGP">
      <data key="d0">188085756</data>
    </edge>
    <edge source="CHN" target="SVK">
      <data key="d0">8936764</data>
    </edge>
    <edge source="CHN" target="VNM">
      <data key="d0">187360608</data>
    </edge>
    <edge source="CHN" target="SVN">
      <data key="d0">12289483</data>
    </edge>
    <edge source="CHN" target="ZAF">
      <data key="d0">288840289</data>
    </edge>
    <edge source="CHN" target="ZWE">
      <data key="d0">15215304</data>
    </edge>
    <edge source="CHN" target="ESP">
      <data key="d0">228149777</data>
    </edge>
    <edge source="CHN" target="SWE">
      <data key="d0">75882171</data>
    </edge>
    <edge source="CHN" target="CHE">
      <data key="d0">10395052</data>
    </edge>
    <edge source="CHN" target="THA">
      <data key="d0">221314839</data>
    </edge>
    <edge source="CHN" target="TGO">
      <data key="d0">31900847</data>
    </edge>
    <edge source="CHN" target="ARE">
      <data key="d0">798496788</data>
    </edge>
    <edge source="CHN" target="TUN">
      <data key="d0">12061722</data>
    </edge>
    <edge source="CHN" target="TUR">
      <data key="d0">80630316</data>
    </edge>
    <edge source="CHN" target="UGA">
      <data key="d0">12466409</data>
    </edge>
    <edge source="CHN" target="UKR">
      <data key="d0">73032803</data>
    </edge>
    <edge source="CHN" target="MKD">
      <data key="d0">1160374</data>
    </edge>
    <edge source="CHN" target="EGY">
      <data key="d0">103448218</data>
    </edge>
    <edge source="CHN" target="GBR">
      <data key="d0">766472777</data>
    </edge>
    <edge source="CHN" target="TZA">
      <data key="d0">129001972</data>
    </edge>
    <edge source="CHN" target="USA">
      <data key="d0">4216522586</data>
    </edge>
    <edge source="CHN" target="BFA">
      <data key="d0">4532196</data>
    </edge>
    <edge source="CHN" target="URY">
      <data key="d0">60067073</data>
    </edge>
    <edge source="COL" target="ARG">
      <data key="d0">12960206</data>
    </edge>
    <edge source="COL" target="BOL">
      <data key="d0">673058</data>
    </edge>
    <edge source="COL" target="BRA">
      <data key="d0">62440461</data>
    </edge>
    <edge source="COL" target="CAN">
      <data key="d0">152243</data>
    </edge>
    <edge source="COL" target="CHL">
      <data key="d0">8245060</data>
    </edge>
    <edge source="COL" target="CRI">
      <data key="d0">890121</data>
    </edge>
    <edge source="COL" target="ECU">
      <data key="d0">23967321</data>
    </edge>
    <edge source="COL" target="SLV">
      <data key="d0">148019</data>
    </edge>
    <edge source="COL" target="FRA">
      <data key="d0">33156</data>
    </edge>
    <edge source="COL" target="DEU">
      <data key="d0">13235</data>
    </edge>
    <edge source="COL" target="GTM">
      <data key="d0">1023569</data>
    </edge>
    <edge source="COL" target="HND">
      <data key="d0">611084</data>
    </edge>
    <edge source="COL" target="IDN">
      <data key="d0">19698</data>
    </edge>
    <edge source="COL" target="ITA">
      <data key="d0">47847</data>
    </edge>
    <edge source="COL" target="JAM">
      <data key="d0">181324</data>
    </edge>
    <edge source="COL" target="MEX">
      <data key="d0">13571402</data>
    </edge>
    <edge source="COL" target="NLD">
      <data key="d0">1856477</data>
    </edge>
    <edge source="COL" target="NIC">
      <data key="d0">125296</data>
    </edge>
    <edge source="COL" target="PAN">
      <data key="d0">2551044</data>
    </edge>
    <edge source="COL" target="PRY">
      <data key="d0">722257</data>
    </edge>
    <edge source="COL" target="PER">
      <data key="d0">8952271</data>
    </edge>
    <edge source="COL" target="TUN">
      <data key="d0">33856</data>
    </edge>
    <edge source="COL" target="USA">
      <data key="d0">1836541</data>
    </edge>
    <edge source="COL" target="URY">
      <data key="d0">303390</data>
    </edge>
    <edge source="CRI" target="ARG">
      <data key="d0">1119523</data>
    </edge>
    <edge source="CRI" target="AUS">
      <data key="d0">963815</data>
    </edge>
    <edge source="CRI" target="BEL">
      <data key="d0">2932306</data>
    </edge>
    <edge source="CRI" target="BOL">
      <data key="d0">891947</data>
    </edge>
    <edge source="CRI" target="BRA">
      <data key="d0">5712194</data>
    </edge>
    <edge source="CRI" target="CAN">
      <data key="d0">5923952</data>
    </edge>
    <edge source="CRI" target="CHL">
      <data key="d0">5265519</data>
    </edge>
    <edge source="CRI" target="COL">
      <data key="d0">4596210</data>
    </edge>
    <edge source="CRI" target="ECU">
      <data key="d0">962919</data>
    </edge>
    <edge source="CRI" target="SLV">
      <data key="d0">7451241</data>
    </edge>
    <edge source="CRI" target="FRA">
      <data key="d0">1914980</data>
    </edge>
    <edge source="CRI" target="DEU">
      <data key="d0">1288823</data>
    </edge>
    <edge source="CRI" target="GTM">
      <data key="d0">10170204</data>
    </edge>
    <edge source="CRI" target="HND">
      <data key="d0">7036772</data>
    </edge>
    <edge source="CRI" target="HKG">
      <data key="d0">49319</data>
    </edge>
    <edge source="CRI" target="IRL">
      <data key="d0">150409</data>
    </edge>
    <edge source="CRI" target="ITA">
      <data key="d0">20413</data>
    </edge>
    <edge source="CRI" target="JPN">
      <data key="d0">23041</data>
    </edge>
    <edge source="CRI" target="MEX">
      <data key="d0">22612535</data>
    </edge>
    <edge source="CRI" target="NLD">
      <data key="d0">1301646</data>
    </edge>
    <edge source="CRI" target="NIC">
      <data key="d0">8263647</data>
    </edge>
    <edge source="CRI" target="PAN">
      <data key="d0">6089649</data>
    </edge>
    <edge source="CRI" target="PRY">
      <data key="d0">677938</data>
    </edge>
    <edge source="CRI" target="PER">
      <data key="d0">2156905</data>
    </edge>
    <edge source="CRI" target="PHL">
      <data key="d0">68338</data>
    </edge>
    <edge source="CRI" target="SGP">
      <data key="d0">48188</data>
    </edge>
    <edge source="CRI" target="VNM">
      <data key="d0">17138</data>
    </edge>
    <edge source="CRI" target="ZAF">
      <data key="d0">474035</data>
    </edge>
    <edge source="CRI" target="ESP">
      <data key="d0">1239715</data>
    </edge>
    <edge source="CRI" target="CHE">
      <data key="d0">51411</data>
    </edge>
    <edge source="CRI" target="ARE">
      <data key="d0">332087</data>
    </edge>
    <edge source="CRI" target="GBR">
      <data key="d0">213338</data>
    </edge>
    <edge source="CRI" target="USA">
      <data key="d0">111483299</data>
    </edge>
    <edge source="CRI" target="URY">
      <data key="d0">103203</data>
    </edge>
    <edge source="ECU" target="BEL">
      <data key="d0">49140</data>
    </edge>
    <edge source="ECU" target="BOL">
      <data key="d0">3215408</data>
    </edge>
    <edge source="ECU" target="CHL">
      <data key="d0">5358304</data>
    </edge>
    <edge source="ECU" target="COL">
      <data key="d0">23616935</data>
    </edge>
    <edge source="ECU" target="SLV">
      <data key="d0">29757</data>
    </edge>
    <edge source="ECU" target="DEU">
      <data key="d0">24161</data>
    </edge>
    <edge source="ECU" target="HND">
      <data key="d0">14187</data>
    </edge>
    <edge source="ECU" target="ITA">
      <data key="d0">32202</data>
    </edge>
    <edge source="ECU" target="MEX">
      <data key="d0">5057325</data>
    </edge>
    <edge source="ECU" target="PAN">
      <data key="d0">42624</data>
    </edge>
    <edge source="ECU" target="PER">
      <data key="d0">7019901</data>
    </edge>
    <edge source="ECU" target="ZAF">
      <data key="d0">58944</data>
    </edge>
    <edge source="ECU" target="USA">
      <data key="d0">275251</data>
    </edge>
    <edge source="SLV" target="CRI">
      <data key="d0">233051</data>
    </edge>
    <edge source="SLV" target="GTM">
      <data key="d0">431029</data>
    </edge>
    <edge source="SLV" target="HND">
      <data key="d0">494689</data>
    </edge>
    <edge source="SLV" target="KOR">
      <data key="d0">22482</data>
    </edge>
    <edge source="SLV" target="MEX">
      <data key="d0">46794</data>
    </edge>
    <edge source="SLV" target="NIC">
      <data key="d0">553859</data>
    </edge>
    <edge source="SLV" target="PAN">
      <data key="d0">182821</data>
    </edge>
    <edge source="SLV" target="USA">
      <data key="d0">31065</data>
    </edge>
    <edge source="ETH" target="AUS">
      <data key="d0">67009</data>
    </edge>
    <edge source="ETH" target="BEL">
      <data key="d0">10293</data>
    </edge>
    <edge source="ETH" target="ISR">
      <data key="d0">16128</data>
    </edge>
    <edge source="ETH" target="EGY">
      <data key="d0">169193</data>
    </edge>
    <edge source="ETH" target="USA">
      <data key="d0">10863</data>
    </edge>
    <edge source="FIN" target="AZE">
      <data key="d0">26919</data>
    </edge>
    <edge source="FIN" target="ARG">
      <data key="d0">131345</data>
    </edge>
    <edge source="FIN" target="AUS">
      <data key="d0">3494136</data>
    </edge>
    <edge source="FIN" target="AUT">
      <data key="d0">5132026</data>
    </edge>
    <edge source="FIN" target="BEL">
      <data key="d0">10615025</data>
    </edge>
    <edge source="FIN" target="BRA">
      <data key="d0">6107739</data>
    </edge>
    <edge source="FIN" target="BGR">
      <data key="d0">1881682</data>
    </edge>
    <edge source="FIN" target="BLR">
      <data key="d0">104829</data>
    </edge>
    <edge source="FIN" target="CMR">
      <data key="d0">18559</data>
    </edge>
    <edge source="FIN" target="CAN">
      <data key="d0">13159984</data>
    </edge>
    <edge source="FIN" target="LKA">
      <data key="d0">381758</data>
    </edge>
    <edge source="FIN" target="CHL">
      <data key="d0">1098654</data>
    </edge>
    <edge source="FIN" target="CHN">
      <data key="d0">3459903</data>
    </edge>
    <edge source="FIN" target="COL">
      <data key="d0">54006</data>
    </edge>
    <edge source="FIN" target="HRV">
      <data key="d0">815156</data>
    </edge>
    <edge source="FIN" target="CZE">
      <data key="d0">21780266</data>
    </edge>
    <edge source="FIN" target="DNK">
      <data key="d0">8457806</data>
    </edge>
    <edge source="FIN" target="EST">
      <data key="d0">13121144</data>
    </edge>
    <edge source="FIN" target="FRA">
      <data key="d0">16769007</data>
    </edge>
    <edge source="FIN" target="GEO">
      <data key="d0">36560</data>
    </edge>
    <edge source="FIN" target="GMB">
      <data key="d0">15536</data>
    </edge>
    <edge source="FIN" target="DEU">
      <data key="d0">91676921</data>
    </edge>
    <edge source="FIN" target="GHA">
      <data key="d0">76267</data>
    </edge>
    <edge source="FIN" target="GRC">
      <data key="d0">48037</data>
    </edge>
    <edge source="FIN" target="HKG">
      <data key="d0">134720</data>
    </edge>
    <edge source="FIN" target="HUN">
      <data key="d0">1880669</data>
    </edge>
    <edge source="FIN" target="IDN">
      <data key="d0">224700</data>
    </edge>
    <edge source="FIN" target="IRL">
      <data key="d0">611767</data>
    </edge>
    <edge source="FIN" target="ISR">
      <data key="d0">17858</data>
    </edge>
    <edge source="FIN" target="ITA">
      <data key="d0">22728504</data>
    </edge>
    <edge source="FIN" target="JPN">
      <data key="d0">817443</data>
    </edge>
    <edge source="FIN" target="KAZ">
      <data key="d0">3488403</data>
    </edge>
    <edge source="FIN" target="JOR">
      <data key="d0">584640</data>
    </edge>
    <edge source="FIN" target="KOR">
      <data key="d0">923738</data>
    </edge>
    <edge source="FIN" target="LBN">
      <data key="d0">93587</data>
    </edge>
    <edge source="FIN" target="LVA">
      <data key="d0">7694403</data>
    </edge>
    <edge source="FIN" target="LTU">
      <data key="d0">2249349</data>
    </edge>
    <edge source="FIN" target="MYS">
      <data key="d0">259700</data>
    </edge>
    <edge source="FIN" target="MEX">
      <data key="d0">319090</data>
    </edge>
    <edge source="FIN" target="MAR">
      <data key="d0">354287</data>
    </edge>
    <edge source="FIN" target="OMN">
      <data key="d0">23590</data>
    </edge>
    <edge source="FIN" target="NLD">
      <data key="d0">18487236</data>
    </edge>
    <edge source="FIN" target="NZL">
      <data key="d0">981277</data>
    </edge>
    <edge source="FIN" target="NOR">
      <data key="d0">72468448</data>
    </edge>
    <edge source="FIN" target="PAK">
      <data key="d0">93701</data>
    </edge>
    <edge source="FIN" target="PER">
      <data key="d0">907902</data>
    </edge>
    <edge source="FIN" target="PHL">
      <data key="d0">123136</data>
    </edge>
    <edge source="FIN" target="POL">
      <data key="d0">9463287</data>
    </edge>
    <edge source="FIN" target="PRT">
      <data key="d0">557715</data>
    </edge>
    <edge source="FIN" target="ROU">
      <data key="d0">2021420</data>
    </edge>
    <edge source="FIN" target="RUS">
      <data key="d0">117632964</data>
    </edge>
    <edge source="FIN" target="SAU">
      <data key="d0">435303</data>
    </edge>
    <edge source="FIN" target="SRB">
      <data key="d0">701955</data>
    </edge>
    <edge source="FIN" target="IND">
      <data key="d0">953879</data>
    </edge>
    <edge source="FIN" target="SGP">
      <data key="d0">426519</data>
    </edge>
    <edge source="FIN" target="SVK">
      <data key="d0">608357</data>
    </edge>
    <edge source="FIN" target="VNM">
      <data key="d0">19910</data>
    </edge>
    <edge source="FIN" target="SVN">
      <data key="d0">1321622</data>
    </edge>
    <edge source="FIN" target="ZAF">
      <data key="d0">2104329</data>
    </edge>
    <edge source="FIN" target="ESP">
      <data key="d0">1966727</data>
    </edge>
    <edge source="FIN" target="SWE">
      <data key="d0">138642632</data>
    </edge>
    <edge source="FIN" target="CHE">
      <data key="d0">17157794</data>
    </edge>
    <edge source="FIN" target="THA">
      <data key="d0">264401</data>
    </edge>
    <edge source="FIN" target="ARE">
      <data key="d0">871449</data>
    </edge>
    <edge source="FIN" target="TUN">
      <data key="d0">68511</data>
    </edge>
    <edge source="FIN" target="TUR">
      <data key="d0">2294158</data>
    </edge>
    <edge source="FIN" target="UKR">
      <data key="d0">4825422</data>
    </edge>
    <edge source="FIN" target="MKD">
      <data key="d0">236187</data>
    </edge>
    <edge source="FIN" target="EGY">
      <data key="d0">163547</data>
    </edge>
    <edge source="FIN" target="GBR">
      <data key="d0">10147454</data>
    </edge>
    <edge source="FIN" target="USA">
      <data key="d0">24010777</data>
    </edge>
    <edge source="FIN" target="URY">
      <data key="d0">313648</data>
    </edge>
    <edge source="DEU" target="ALB">
      <data key="d0">1142893</data>
    </edge>
    <edge source="DEU" target="DZA">
      <data key="d0">25292393</data>
    </edge>
    <edge source="DEU" target="AZE">
      <data key="d0">6882967</data>
    </edge>
    <edge source="DEU" target="ARG">
      <data key="d0">66035277</data>
    </edge>
    <edge source="DEU" target="AUS">
      <data key="d0">91098778</data>
    </edge>
    <edge source="DEU" target="AUT">
      <data key="d0">715455373</data>
    </edge>
    <edge source="DEU" target="ARM">
      <data key="d0">596713</data>
    </edge>
    <edge source="DEU" target="BEL">
      <data key="d0">541638681</data>
    </edge>
    <edge source="DEU" target="BOL">
      <data key="d0">1490327</data>
    </edge>
    <edge source="DEU" target="BWA">
      <data key="d0">390709</data>
    </edge>
    <edge source="DEU" target="BRA">
      <data key="d0">135178624</data>
    </edge>
    <edge source="DEU" target="BGR">
      <data key="d0">30050384</data>
    </edge>
    <edge source="DEU" target="BDI">
      <data key="d0">98913</data>
    </edge>
    <edge source="DEU" target="BLR">
      <data key="d0">22413098</data>
    </edge>
    <edge source="DEU" target="KHM">
      <data key="d0">221366</data>
    </edge>
    <edge source="DEU" target="CMR">
      <data key="d0">1963790</data>
    </edge>
    <edge source="DEU" target="CAN">
      <data key="d0">81590783</data>
    </edge>
    <edge source="DEU" target="CAF">
      <data key="d0">12782</data>
    </edge>
    <edge source="DEU" target="LKA">
      <data key="d0">1001377</data>
    </edge>
    <edge source="DEU" target="CHL">
      <data key="d0">21926703</data>
    </edge>
    <edge source="DEU" target="CHN">
      <data key="d0">612383769</data>
    </edge>
    <edge source="DEU" target="COL">
      <data key="d0">19581237</data>
    </edge>
    <edge source="DEU" target="CRI">
      <data key="d0">2370519</data>
    </edge>
    <edge source="DEU" target="HRV">
      <data key="d0">20146098</data>
    </edge>
    <edge source="DEU" target="CZE">
      <data key="d0">592798022</data>
    </edge>
    <edge source="DEU" target="BEN">
      <data key="d0">1415401</data>
    </edge>
    <edge source="DEU" target="DNK">
      <data key="d0">246563825</data>
    </edge>
    <edge source="DEU" target="ECU">
      <data key="d0">4956086</data>
    </edge>
    <edge source="DEU" target="SLV">
      <data key="d0">3253761</data>
    </edge>
    <edge source="DEU" target="ETH">
      <data key="d0">934816</data>
    </edge>
    <edge source="DEU" target="EST">
      <data key="d0">32658380</data>
    </edge>
    <edge source="DEU" target="FIN">
      <data key="d0">119415640</data>
    </edge>
    <edge source="DEU" target="FRA">
      <data key="d0">1697413701</data>
    </edge>
    <edge source="DEU" target="GEO">
      <data key="d0">9080188</data>
    </edge>
    <edge source="DEU" target="GMB">
      <data key="d0">120585</data>
    </edge>
    <edge source="DEU" target="PSE">
      <data key="d0">293468</data>
    </edge>
    <edge source="DEU" target="GHA">
      <data key="d0">6033134</data>
    </edge>
    <edge source="DEU" target="GRC">
      <data key="d0">62802377</data>
    </edge>
    <edge source="DEU" target="GTM">
      <data key="d0">3448646</data>
    </edge>
    <edge source="DEU" target="HND">
      <data key="d0">4024436</data>
    </edge>
    <edge source="DEU" target="HKG">
      <data key="d0">70211892</data>
    </edge>
    <edge source="DEU" target="HUN">
      <data key="d0">297929484</data>
    </edge>
    <edge source="DEU" target="IDN">
      <data key="d0">19862296</data>
    </edge>
    <edge source="DEU" target="IRL">
      <data key="d0">35124119</data>
    </edge>
    <edge source="DEU" target="ISR">
      <data key="d0">52575089</data>
    </edge>
    <edge source="DEU" target="ITA">
      <data key="d0">716718021</data>
    </edge>
    <edge source="DEU" target="CIV">
      <data key="d0">2738800</data>
    </edge>
    <edge source="DEU" target="JAM">
      <data key="d0">841048</data>
    </edge>
    <edge source="DEU" target="JPN">
      <data key="d0">128554615</data>
    </edge>
    <edge source="DEU" target="KAZ">
      <data key="d0">23280468</data>
    </edge>
    <edge source="DEU" target="JOR">
      <data key="d0">10149342</data>
    </edge>
    <edge source="DEU" target="KOR">
      <data key="d0">92555046</data>
    </edge>
    <edge source="DEU" target="KGZ">
      <data key="d0">2894341</data>
    </edge>
    <edge source="DEU" target="LBN">
      <data key="d0">10457277</data>
    </edge>
    <edge source="DEU" target="LVA">
      <data key="d0">19603935</data>
    </edge>
    <edge source="DEU" target="LTU">
      <data key="d0">37023647</data>
    </edge>
    <edge source="DEU" target="MDG">
      <data key="d0">1510129</data>
    </edge>
    <edge source="DEU" target="MWI">
      <data key="d0">230680</data>
    </edge>
    <edge source="DEU" target="MYS">
      <data key="d0">27380149</data>
    </edge>
    <edge source="DEU" target="MRT">
      <data key="d0">2622877</data>
    </edge>
    <edge source="DEU" target="MUS">
      <data key="d0">949956</data>
    </edge>
    <edge source="DEU" target="MEX">
      <data key="d0">197173271</data>
    </edge>
    <edge source="DEU" target="MDA">
      <data key="d0">8119319</data>
    </edge>
    <edge source="DEU" target="MAR">
      <data key="d0">37048310</data>
    </edge>
    <edge source="DEU" target="MOZ">
      <data key="d0">200923</data>
    </edge>
    <edge source="DEU" target="OMN">
      <data key="d0">8118607</data>
    </edge>
    <edge source="DEU" target="NAM">
      <data key="d0">430058</data>
    </edge>
    <edge source="DEU" target="NLD">
      <data key="d0">921376224</data>
    </edge>
    <edge source="DEU" target="NZL">
      <data key="d0">10467452</data>
    </edge>
    <edge source="DEU" target="NIC">
      <data key="d0">314458</data>
    </edge>
    <edge source="DEU" target="NER">
      <data key="d0">654920</data>
    </edge>
    <edge source="DEU" target="NOR">
      <data key="d0">149318690</data>
    </edge>
    <edge source="DEU" target="PAK">
      <data key="d0">6725502</data>
    </edge>
    <edge source="DEU" target="PAN">
      <data key="d0">2765617</data>
    </edge>
    <edge source="DEU" target="PRY">
      <data key="d0">2566103</data>
    </edge>
    <edge source="DEU" target="PER">
      <data key="d0">10691722</data>
    </edge>
    <edge source="DEU" target="PHL">
      <data key="d0">7387853</data>
    </edge>
    <edge source="DEU" target="POL">
      <data key="d0">728185533</data>
    </edge>
    <edge source="DEU" target="PRT">
      <data key="d0">116555637</data>
    </edge>
    <edge source="DEU" target="ROU">
      <data key="d0">243713896</data>
    </edge>
    <edge source="DEU" target="RUS">
      <data key="d0">493533586</data>
    </edge>
    <edge source="DEU" target="SAU">
      <data key="d0">75018500</data>
    </edge>
    <edge source="DEU" target="SEN">
      <data key="d0">1189808</data>
    </edge>
    <edge source="DEU" target="SRB">
      <data key="d0">16866798</data>
    </edge>
    <edge source="DEU" target="IND">
      <data key="d0">89034972</data>
    </edge>
    <edge source="DEU" target="SGP">
      <data key="d0">84397256</data>
    </edge>
    <edge source="DEU" target="SVK">
      <data key="d0">309114738</data>
    </edge>
    <edge source="DEU" target="VNM">
      <data key="d0">5742728</data>
    </edge>
    <edge source="DEU" target="SVN">
      <data key="d0">75825335</data>
    </edge>
    <edge source="DEU" target="ZAF">
      <data key="d0">150925634</data>
    </edge>
    <edge source="DEU" target="ZWE">
      <data key="d0">219835</data>
    </edge>
    <edge source="DEU" target="ESP">
      <data key="d0">708447146</data>
    </edge>
    <edge source="DEU" target="SWE">
      <data key="d0">295920332</data>
    </edge>
    <edge source="DEU" target="CHE">
      <data key="d0">561174272</data>
    </edge>
    <edge source="DEU" target="THA">
      <data key="d0">47842769</data>
    </edge>
    <edge source="DEU" target="TGO">
      <data key="d0">1117465</data>
    </edge>
    <edge source="DEU" target="ARE">
      <data key="d0">64928456</data>
    </edge>
    <edge source="DEU" target="TUN">
      <data key="d0">13256673</data>
    </edge>
    <edge source="DEU" target="TUR">
      <data key="d0">270760870</data>
    </edge>
    <edge source="DEU" target="UGA">
      <data key="d0">263191</data>
    </edge>
    <edge source="DEU" target="UKR">
      <data key="d0">45534156</data>
    </edge>
    <edge source="DEU" target="MKD">
      <data key="d0">1197031</data>
    </edge>
    <edge source="DEU" target="EGY">
      <data key="d0">31437996</data>
    </edge>
    <edge source="DEU" target="GBR">
      <data key="d0">1006551266</data>
    </edge>
    <edge source="DEU" target="TZA">
      <data key="d0">1481645</data>
    </edge>
    <edge source="DEU" target="USA">
      <data key="d0">945728823</data>
    </edge>
    <edge source="DEU" target="BFA">
      <data key="d0">1028672</data>
    </edge>
    <edge source="DEU" target="URY">
      <data key="d0">2946033</data>
    </edge>
    <edge source="GHA" target="BEL">
      <data key="d0">75654</data>
    </edge>
    <edge source="GHA" target="CAN">
      <data key="d0">197972</data>
    </edge>
    <edge source="GHA" target="FRA">
      <data key="d0">1860357</data>
    </edge>
    <edge source="GHA" target="DEU">
      <data key="d0">712075</data>
    </edge>
    <edge source="GHA" target="GRC">
      <data key="d0">66442</data>
    </edge>
    <edge source="GHA" target="ITA">
      <data key="d0">497935</data>
    </edge>
    <edge source="GHA" target="CIV">
      <data key="d0">462561</data>
    </edge>
    <edge source="GHA" target="MYS">
      <data key="d0">1498562</data>
    </edge>
    <edge source="GHA" target="NLD">
      <data key="d0">59257</data>
    </edge>
    <edge source="GHA" target="NOR">
      <data key="d0">110431</data>
    </edge>
    <edge source="GHA" target="POL">
      <data key="d0">847020</data>
    </edge>
    <edge source="GHA" target="SEN">
      <data key="d0">45437</data>
    </edge>
    <edge source="GHA" target="SGP">
      <data key="d0">419130</data>
    </edge>
    <edge source="GHA" target="ESP">
      <data key="d0">677608</data>
    </edge>
    <edge source="GHA" target="ARE">
      <data key="d0">18772</data>
    </edge>
    <edge source="GHA" target="GBR">
      <data key="d0">1509292</data>
    </edge>
    <edge source="GHA" target="TZA">
      <data key="d0">14697</data>
    </edge>
    <edge source="GHA" target="USA">
      <data key="d0">3023438</data>
    </edge>
    <edge source="GHA" target="BFA">
      <data key="d0">1372731</data>
    </edge>
    <edge source="GTM" target="COL">
      <data key="d0">28295</data>
    </edge>
    <edge source="GTM" target="CRI">
      <data key="d0">802790</data>
    </edge>
    <edge source="GTM" target="SLV">
      <data key="d0">2541065</data>
    </edge>
    <edge source="GTM" target="DEU">
      <data key="d0">17514</data>
    </edge>
    <edge source="GTM" target="HND">
      <data key="d0">2765222</data>
    </edge>
    <edge source="GTM" target="JAM">
      <data key="d0">25089</data>
    </edge>
    <edge source="GTM" target="MEX">
      <data key="d0">39995</data>
    </edge>
    <edge source="GTM" target="NIC">
      <data key="d0">1641341</data>
    </edge>
    <edge source="GTM" target="PAN">
      <data key="d0">879930</data>
    </edge>
    <edge source="GTM" target="USA">
      <data key="d0">104101</data>
    </edge>
    <edge source="HND" target="CHN">
      <data key="d0">112331</data>
    </edge>
    <edge source="HND" target="COL">
      <data key="d0">222067</data>
    </edge>
    <edge source="HND" target="CRI">
      <data key="d0">77174</data>
    </edge>
    <edge source="HND" target="SLV">
      <data key="d0">280832</data>
    </edge>
    <edge source="HND" target="DEU">
      <data key="d0">967030</data>
    </edge>
    <edge source="HND" target="GTM">
      <data key="d0">48976</data>
    </edge>
    <edge source="HND" target="JPN">
      <data key="d0">60762</data>
    </edge>
    <edge source="HND" target="KOR">
      <data key="d0">151954</data>
    </edge>
    <edge source="HND" target="MEX">
      <data key="d0">27212</data>
    </edge>
    <edge source="HND" target="NIC">
      <data key="d0">98982</data>
    </edge>
    <edge source="HND" target="PAN">
      <data key="d0">55109</data>
    </edge>
    <edge source="HND" target="IND">
      <data key="d0">856222</data>
    </edge>
    <edge source="HND" target="ESP">
      <data key="d0">24586</data>
    </edge>
    <edge source="HND" target="USA">
      <data key="d0">793875</data>
    </edge>
    <edge source="HUN" target="ALB">
      <data key="d0">957238</data>
    </edge>
    <edge source="HUN" target="DZA">
      <data key="d0">6146297</data>
    </edge>
    <edge source="HUN" target="AZE">
      <data key="d0">463301</data>
    </edge>
    <edge source="HUN" target="ARG">
      <data key="d0">856481</data>
    </edge>
    <edge source="HUN" target="AUS">
      <data key="d0">1173387</data>
    </edge>
    <edge source="HUN" target="AUT">
      <data key="d0">141090611</data>
    </edge>
    <edge source="HUN" target="BEL">
      <data key="d0">24652612</data>
    </edge>
    <edge source="HUN" target="BRA">
      <data key="d0">9941158</data>
    </edge>
    <edge source="HUN" target="BGR">
      <data key="d0">22618702</data>
    </edge>
    <edge source="HUN" target="BLR">
      <data key="d0">2808432</data>
    </edge>
    <edge source="HUN" target="CMR">
      <data key="d0">382055</data>
    </edge>
    <edge source="HUN" target="CAN">
      <data key="d0">3030977</data>
    </edge>
    <edge source="HUN" target="CHL">
      <data key="d0">189425</data>
    </edge>
    <edge source="HUN" target="CHN">
      <data key="d0">21381315</data>
    </edge>
    <edge source="HUN" target="COL">
      <data key="d0">607447</data>
    </edge>
    <edge source="HUN" target="HRV">
      <data key="d0">29140294</data>
    </edge>
    <edge source="HUN" target="CZE">
      <data key="d0">110935501</data>
    </edge>
    <edge source="HUN" target="BEN">
      <data key="d0">22242</data>
    </edge>
    <edge source="HUN" target="DNK">
      <data key="d0">15185841</data>
    </edge>
    <edge source="HUN" target="ECU">
      <data key="d0">85119</data>
    </edge>
    <edge source="HUN" target="SLV">
      <data key="d0">196295</data>
    </edge>
    <edge source="HUN" target="EST">
      <data key="d0">268928</data>
    </edge>
    <edge source="HUN" target="FIN">
      <data key="d0">9865664</data>
    </edge>
    <edge source="HUN" target="FRA">
      <data key="d0">154047851</data>
    </edge>
    <edge source="HUN" target="GEO">
      <data key="d0">537436</data>
    </edge>
    <edge source="HUN" target="DEU">
      <data key="d0">604649047</data>
    </edge>
    <edge source="HUN" target="GHA">
      <data key="d0">224818</data>
    </edge>
    <edge source="HUN" target="GRC">
      <data key="d0">8883227</data>
    </edge>
    <edge source="HUN" target="HND">
      <data key="d0">207403</data>
    </edge>
    <edge source="HUN" target="HKG">
      <data key="d0">896436</data>
    </edge>
    <edge source="HUN" target="IDN">
      <data key="d0">3080359</data>
    </edge>
    <edge source="HUN" target="IRL">
      <data key="d0">6199340</data>
    </edge>
    <edge source="HUN" target="ISR">
      <data key="d0">894337</data>
    </edge>
    <edge source="HUN" target="ITA">
      <data key="d0">117505399</data>
    </edge>
    <edge source="HUN" target="JPN">
      <data key="d0">5758804</data>
    </edge>
    <edge source="HUN" target="KAZ">
      <data key="d0">81303</data>
    </edge>
    <edge source="HUN" target="JOR">
      <data key="d0">57722</data>
    </edge>
    <edge source="HUN" target="KOR">
      <data key="d0">6062574</data>
    </edge>
    <edge source="HUN" target="LBN">
      <data key="d0">22832</data>
    </edge>
    <edge source="HUN" target="LVA">
      <data key="d0">3044944</data>
    </edge>
    <edge source="HUN" target="LTU">
      <data key="d0">1386304</data>
    </edge>
    <edge source="HUN" target="MYS">
      <data key="d0">1667866</data>
    </edge>
    <edge source="HUN" target="MRT">
      <data key="d0">1298005</data>
    </edge>
    <edge source="HUN" target="MEX">
      <data key="d0">1558948</data>
    </edge>
    <edge source="HUN" target="MDA">
      <data key="d0">333629</data>
    </edge>
    <edge source="HUN" target="MAR">
      <data key="d0">7527029</data>
    </edge>
    <edge source="HUN" target="MOZ">
      <data key="d0">499817</data>
    </edge>
    <edge source="HUN" target="OMN">
      <data key="d0">639346</data>
    </edge>
    <edge source="HUN" target="NLD">
      <data key="d0">53059708</data>
    </edge>
    <edge source="HUN" target="NZL">
      <data key="d0">196382</data>
    </edge>
    <edge source="HUN" target="NOR">
      <data key="d0">10704757</data>
    </edge>
    <edge source="HUN" target="PAK">
      <data key="d0">41467</data>
    </edge>
    <edge source="HUN" target="PAN">
      <data key="d0">116681</data>
    </edge>
    <edge source="HUN" target="PER">
      <data key="d0">687416</data>
    </edge>
    <edge source="HUN" target="PHL">
      <data key="d0">308655</data>
    </edge>
    <edge source="HUN" target="POL">
      <data key="d0">63226649</data>
    </edge>
    <edge source="HUN" target="PRT">
      <data key="d0">5003666</data>
    </edge>
    <edge source="HUN" target="ROU">
      <data key="d0">61910544</data>
    </edge>
    <edge source="HUN" target="RUS">
      <data key="d0">72578767</data>
    </edge>
    <edge source="HUN" target="SAU">
      <data key="d0">6007091</data>
    </edge>
    <edge source="HUN" target="SEN">
      <data key="d0">38552</data>
    </edge>
    <edge source="HUN" target="SRB">
      <data key="d0">39643289</data>
    </edge>
    <edge source="HUN" target="IND">
      <data key="d0">4900640</data>
    </edge>
    <edge source="HUN" target="SGP">
      <data key="d0">5436479</data>
    </edge>
    <edge source="HUN" target="SVK">
      <data key="d0">89593914</data>
    </edge>
    <edge source="HUN" target="VNM">
      <data key="d0">397574</data>
    </edge>
    <edge source="HUN" target="SVN">
      <data key="d0">34569349</data>
    </edge>
    <edge source="HUN" target="ZAF">
      <data key="d0">3872663</data>
    </edge>
    <edge source="HUN" target="ESP">
      <data key="d0">72433402</data>
    </edge>
    <edge source="HUN" target="SWE">
      <data key="d0">33036541</data>
    </edge>
    <edge source="HUN" target="CHE">
      <data key="d0">12450060</data>
    </edge>
    <edge source="HUN" target="THA">
      <data key="d0">722894</data>
    </edge>
    <edge source="HUN" target="ARE">
      <data key="d0">4250772</data>
    </edge>
    <edge source="HUN" target="TUN">
      <data key="d0">640443</data>
    </edge>
    <edge source="HUN" target="TUR">
      <data key="d0">30757676</data>
    </edge>
    <edge source="HUN" target="UKR">
      <data key="d0">48686559</data>
    </edge>
    <edge source="HUN" target="MKD">
      <data key="d0">5233467</data>
    </edge>
    <edge source="HUN" target="EGY">
      <data key="d0">3267552</data>
    </edge>
    <edge source="HUN" target="GBR">
      <data key="d0">130199528</data>
    </edge>
    <edge source="HUN" target="USA">
      <data key="d0">47900588</data>
    </edge>
    <edge source="IDN" target="DZA">
      <data key="d0">5554521</data>
    </edge>
    <edge source="IDN" target="AZE">
      <data key="d0">151396</data>
    </edge>
    <edge source="IDN" target="ARG">
      <data key="d0">1071858</data>
    </edge>
    <edge source="IDN" target="AUS">
      <data key="d0">123843104</data>
    </edge>
    <edge source="IDN" target="AUT">
      <data key="d0">93542</data>
    </edge>
    <edge source="IDN" target="ARM">
      <data key="d0">14384</data>
    </edge>
    <edge source="IDN" target="BEL">
      <data key="d0">40055085</data>
    </edge>
    <edge source="IDN" target="BOL">
      <data key="d0">1902546</data>
    </edge>
    <edge source="IDN" target="BRA">
      <data key="d0">20802003</data>
    </edge>
    <edge source="IDN" target="BGR">
      <data key="d0">212128</data>
    </edge>
    <edge source="IDN" target="KHM">
      <data key="d0">5808859</data>
    </edge>
    <edge source="IDN" target="CMR">
      <data key="d0">148196</data>
    </edge>
    <edge source="IDN" target="CAN">
      <data key="d0">15002900</data>
    </edge>
    <edge source="IDN" target="CAF">
      <data key="d0">20123</data>
    </edge>
    <edge source="IDN" target="LKA">
      <data key="d0">7129692</data>
    </edge>
    <edge source="IDN" target="CHL">
      <data key="d0">2345188</data>
    </edge>
    <edge source="IDN" target="CHN">
      <data key="d0">289598419</data>
    </edge>
    <edge source="IDN" target="COL">
      <data key="d0">4569815</data>
    </edge>
    <edge source="IDN" target="CRI">
      <data key="d0">636930</data>
    </edge>
    <edge source="IDN" target="CZE">
      <data key="d0">926021</data>
    </edge>
    <edge source="IDN" target="DNK">
      <data key="d0">3618203</data>
    </edge>
    <edge source="IDN" target="ECU">
      <data key="d0">1071636</data>
    </edge>
    <edge source="IDN" target="SLV">
      <data key="d0">317775</data>
    </edge>
    <edge source="IDN" target="ETH">
      <data key="d0">837569</data>
    </edge>
    <edge source="IDN" target="EST">
      <data key="d0">15138415</data>
    </edge>
    <edge source="IDN" target="FIN">
      <data key="d0">1183699</data>
    </edge>
    <edge source="IDN" target="FRA">
      <data key="d0">12930356</data>
    </edge>
    <edge source="IDN" target="GEO">
      <data key="d0">2636463</data>
    </edge>
    <edge source="IDN" target="DEU">
      <data key="d0">85827725</data>
    </edge>
    <edge source="IDN" target="GHA">
      <data key="d0">1409763</data>
    </edge>
    <edge source="IDN" target="GRC">
      <data key="d0">815527</data>
    </edge>
    <edge source="IDN" target="GTM">
      <data key="d0">385039</data>
    </edge>
    <edge source="IDN" target="HND">
      <data key="d0">693358</data>
    </edge>
    <edge source="IDN" target="HKG">
      <data key="d0">12965472</data>
    </edge>
    <edge source="IDN" target="IRL">
      <data key="d0">995992</data>
    </edge>
    <edge source="IDN" target="ISR">
      <data key="d0">3058106</data>
    </edge>
    <edge source="IDN" target="ITA">
      <data key="d0">16374360</data>
    </edge>
    <edge source="IDN" target="CIV">
      <data key="d0">140593</data>
    </edge>
    <edge source="IDN" target="JAM">
      <data key="d0">276215</data>
    </edge>
    <edge source="IDN" target="JPN">
      <data key="d0">243757898</data>
    </edge>
    <edge source="IDN" target="KAZ">
      <data key="d0">44041</data>
    </edge>
    <edge source="IDN" target="JOR">
      <data key="d0">11320221</data>
    </edge>
    <edge source="IDN" target="KOR">
      <data key="d0">14474145</data>
    </edge>
    <edge source="IDN" target="LBN">
      <data key="d0">4807224</data>
    </edge>
    <edge source="IDN" target="LVA">
      <data key="d0">3393527</data>
    </edge>
    <edge source="IDN" target="LTU">
      <data key="d0">778189</data>
    </edge>
    <edge source="IDN" target="MDG">
      <data key="d0">102807</data>
    </edge>
    <edge source="IDN" target="MWI">
      <data key="d0">170778</data>
    </edge>
    <edge source="IDN" target="MYS">
      <data key="d0">105030991</data>
    </edge>
    <edge source="IDN" target="MUS">
      <data key="d0">1698661</data>
    </edge>
    <edge source="IDN" target="MEX">
      <data key="d0">17995956</data>
    </edge>
    <edge source="IDN" target="MDA">
      <data key="d0">116133</data>
    </edge>
    <edge source="IDN" target="MAR">
      <data key="d0">1200401</data>
    </edge>
    <edge source="IDN" target="OMN">
      <data key="d0">2196576</data>
    </edge>
    <edge source="IDN" target="NLD">
      <data key="d0">36377128</data>
    </edge>
    <edge source="IDN" target="NZL">
      <data key="d0">27422049</data>
    </edge>
    <edge source="IDN" target="NIC">
      <data key="d0">296618</data>
    </edge>
    <edge source="IDN" target="NOR">
      <data key="d0">595759</data>
    </edge>
    <edge source="IDN" target="PAK">
      <data key="d0">10322319</data>
    </edge>
    <edge source="IDN" target="PAN">
      <data key="d0">3100652</data>
    </edge>
    <edge source="IDN" target="PRY">
      <data key="d0">2004699</data>
    </edge>
    <edge source="IDN" target="PER">
      <data key="d0">4058239</data>
    </edge>
    <edge source="IDN" target="PHL">
      <data key="d0">58501633</data>
    </edge>
    <edge source="IDN" target="POL">
      <data key="d0">8629666</data>
    </edge>
    <edge source="IDN" target="PRT">
      <data key="d0">586135</data>
    </edge>
    <edge source="IDN" target="ROU">
      <data key="d0">73588</data>
    </edge>
    <edge source="IDN" target="RUS">
      <data key="d0">17556190</data>
    </edge>
    <edge source="IDN" target="SAU">
      <data key="d0">87700747</data>
    </edge>
    <edge source="IDN" target="SEN">
      <data key="d0">246199</data>
    </edge>
    <edge source="IDN" target="IND">
      <data key="d0">11217566</data>
    </edge>
    <edge source="IDN" target="SGP">
      <data key="d0">49195847</data>
    </edge>
    <edge source="IDN" target="SVK">
      <data key="d0">48621</data>
    </edge>
    <edge source="IDN" target="VNM">
      <data key="d0">14624296</data>
    </edge>
    <edge source="IDN" target="SVN">
      <data key="d0">2274541</data>
    </edge>
    <edge source="IDN" target="ZAF">
      <data key="d0">20526588</data>
    </edge>
    <edge source="IDN" target="ZWE">
      <data key="d0">43635</data>
    </edge>
    <edge source="IDN" target="ESP">
      <data key="d0">5025677</data>
    </edge>
    <edge source="IDN" target="SWE">
      <data key="d0">2194267</data>
    </edge>
    <edge source="IDN" target="CHE">
      <data key="d0">147435</data>
    </edge>
    <edge source="IDN" target="THA">
      <data key="d0">51019833</data>
    </edge>
    <edge source="IDN" target="TGO">
      <data key="d0">162255</data>
    </edge>
    <edge source="IDN" target="ARE">
      <data key="d0">68704381</data>
    </edge>
    <edge source="IDN" target="TUN">
      <data key="d0">364869</data>
    </edge>
    <edge source="IDN" target="TUR">
      <data key="d0">11229932</data>
    </edge>
    <edge source="IDN" target="UGA">
      <data key="d0">253897</data>
    </edge>
    <edge source="IDN" target="UKR">
      <data key="d0">1423118</data>
    </edge>
    <edge source="IDN" target="EGY">
      <data key="d0">32432039</data>
    </edge>
    <edge source="IDN" target="GBR">
      <data key="d0">54710985</data>
    </edge>
    <edge source="IDN" target="TZA">
      <data key="d0">153333</data>
    </edge>
    <edge source="IDN" target="USA">
      <data key="d0">482544187</data>
    </edge>
    <edge source="IDN" target="URY">
      <data key="d0">1192090</data>
    </edge>
    <edge source="JPN" target="DZA">
      <data key="d0">53860610</data>
    </edge>
    <edge source="JPN" target="AZE">
      <data key="d0">6793101</data>
    </edge>
    <edge source="JPN" target="ARG">
      <data key="d0">41632388</data>
    </edge>
    <edge source="JPN" target="AUS">
      <data key="d0">824531046</data>
    </edge>
    <edge source="JPN" target="AUT">
      <data key="d0">19994223</data>
    </edge>
    <edge source="JPN" target="ARM">
      <data key="d0">2318078</data>
    </edge>
    <edge source="JPN" target="BEL">
      <data key="d0">375604912</data>
    </edge>
    <edge source="JPN" target="BOL">
      <data key="d0">11938628</data>
    </edge>
    <edge source="JPN" target="BWA">
      <data key="d0">682617</data>
    </edge>
    <edge source="JPN" target="BRA">
      <data key="d0">235127900</data>
    </edge>
    <edge source="JPN" target="BGR">
      <data key="d0">1741810</data>
    </edge>
    <edge source="JPN" target="BDI">
      <data key="d0">21072</data>
    </edge>
    <edge source="JPN" target="BLR">
      <data key="d0">770851</data>
    </edge>
    <edge source="JPN" target="KHM">
      <data key="d0">1686249</data>
    </edge>
    <edge source="JPN" target="CMR">
      <data key="d0">3613671</data>
    </edge>
    <edge source="JPN" target="CAN">
      <data key="d0">368417572</data>
    </edge>
    <edge source="JPN" target="CAF">
      <data key="d0">85214</data>
    </edge>
    <edge source="JPN" target="LKA">
      <data key="d0">6200785</data>
    </edge>
    <edge source="JPN" target="CHL">
      <data key="d0">213922284</data>
    </edge>
    <edge source="JPN" target="CHN">
      <data key="d0">814587754</data>
    </edge>
    <edge source="JPN" target="COL">
      <data key="d0">147793627</data>
    </edge>
    <edge source="JPN" target="CRI">
      <data key="d0">7273244</data>
    </edge>
    <edge source="JPN" target="HRV">
      <data key="d0">2108011</data>
    </edge>
    <edge source="JPN" target="CZE">
      <data key="d0">98726311</data>
    </edge>
    <edge source="JPN" target="BEN">
      <data key="d0">164816</data>
    </edge>
    <edge source="JPN" target="DNK">
      <data key="d0">6439565</data>
    </edge>
    <edge source="JPN" target="ECU">
      <data key="d0">19890154</data>
    </edge>
    <edge source="JPN" target="SLV">
      <data key="d0">7257734</data>
    </edge>
    <edge source="JPN" target="ETH">
      <data key="d0">9250251</data>
    </edge>
    <edge source="JPN" target="EST">
      <data key="d0">2659124</data>
    </edge>
    <edge source="JPN" target="FIN">
      <data key="d0">62608682</data>
    </edge>
    <edge source="JPN" target="FRA">
      <data key="d0">105172779</data>
    </edge>
    <edge source="JPN" target="GEO">
      <data key="d0">8765925</data>
    </edge>
    <edge source="JPN" target="GMB">
      <data key="d0">71697</data>
    </edge>
    <edge source="JPN" target="DEU">
      <data key="d0">291409079</data>
    </edge>
    <edge source="JPN" target="GHA">
      <data key="d0">31094111</data>
    </edge>
    <edge source="JPN" target="GRC">
      <data key="d0">10680431</data>
    </edge>
    <edge source="JPN" target="GTM">
      <data key="d0">17001934</data>
    </edge>
    <edge source="JPN" target="HND">
      <data key="d0">7883438</data>
    </edge>
    <edge source="JPN" target="HKG">
      <data key="d0">222961617</data>
    </edge>
    <edge source="JPN" target="HUN">
      <data key="d0">13178672</data>
    </edge>
    <edge source="JPN" target="IDN">
      <data key="d0">574659157</data>
    </edge>
    <edge source="JPN" target="IRL">
      <data key="d0">1908355</data>
    </edge>
    <edge source="JPN" target="ISR">
      <data key="d0">29812186</data>
    </edge>
    <edge source="JPN" target="ITA">
      <data key="d0">69844681</data>
    </edge>
    <edge source="JPN" target="CIV">
      <data key="d0">6949336</data>
    </edge>
    <edge source="JPN" target="JAM">
      <data key="d0">3908827</data>
    </edge>
    <edge source="JPN" target="KAZ">
      <data key="d0">26838914</data>
    </edge>
    <edge source="JPN" target="JOR">
      <data key="d0">37642468</data>
    </edge>
    <edge source="JPN" target="KOR">
      <data key="d0">207260450</data>
    </edge>
    <edge source="JPN" target="KGZ">
      <data key="d0">5903937</data>
    </edge>
    <edge source="JPN" target="LBN">
      <data key="d0">15713970</data>
    </edge>
    <edge source="JPN" target="LVA">
      <data key="d0">2934298</data>
    </edge>
    <edge source="JPN" target="LTU">
      <data key="d0">10596607</data>
    </edge>
    <edge source="JPN" target="MDG">
      <data key="d0">85377</data>
    </edge>
    <edge source="JPN" target="MWI">
      <data key="d0">35567</data>
    </edge>
    <edge source="JPN" target="MYS">
      <data key="d0">126373722</data>
    </edge>
    <edge source="JPN" target="MRT">
      <data key="d0">8488809</data>
    </edge>
    <edge source="JPN" target="MUS">
      <data key="d0">1933674</data>
    </edge>
    <edge source="JPN" target="MEX">
      <data key="d0">161378264</data>
    </edge>
    <edge source="JPN" target="MDA">
      <data key="d0">1293764</data>
    </edge>
    <edge source="JPN" target="MAR">
      <data key="d0">23068720</data>
    </edge>
    <edge source="JPN" target="MOZ">
      <data key="d0">3375065</data>
    </edge>
    <edge source="JPN" target="OMN">
      <data key="d0">90304626</data>
    </edge>
    <edge source="JPN" target="NAM">
      <data key="d0">4135544</data>
    </edge>
    <edge source="JPN" target="NLD">
      <data key="d0">99506821</data>
    </edge>
    <edge source="JPN" target="NZL">
      <data key="d0">53694916</data>
    </edge>
    <edge source="JPN" target="NIC">
      <data key="d0">3271460</data>
    </edge>
    <edge source="JPN" target="NER">
      <data key="d0">1776349</data>
    </edge>
    <edge source="JPN" target="NOR">
      <data key="d0">18405065</data>
    </edge>
    <edge source="JPN" target="PAK">
      <data key="d0">26964644</data>
    </edge>
    <edge source="JPN" target="PAN">
      <data key="d0">15326096</data>
    </edge>
    <edge source="JPN" target="PRY">
      <data key="d0">9481591</data>
    </edge>
    <edge source="JPN" target="PER">
      <data key="d0">99769542</data>
    </edge>
    <edge source="JPN" target="PHL">
      <data key="d0">104421233</data>
    </edge>
    <edge source="JPN" target="POL">
      <data key="d0">26367416</data>
    </edge>
    <edge source="JPN" target="PRT">
      <data key="d0">15604151</data>
    </edge>
    <edge source="JPN" target="ROU">
      <data key="d0">4631584</data>
    </edge>
    <edge source="JPN" target="RUS">
      <data key="d0">554606115</data>
    </edge>
    <edge source="JPN" target="SAU">
      <data key="d0">402931899</data>
    </edge>
    <edge source="JPN" target="SEN">
      <data key="d0">3887091</data>
    </edge>
    <edge source="JPN" target="SRB">
      <data key="d0">1139784</data>
    </edge>
    <edge source="JPN" target="IND">
      <data key="d0">176988704</data>
    </edge>
    <edge source="JPN" target="SGP">
      <data key="d0">137983506</data>
    </edge>
    <edge source="JPN" target="SVK">
      <data key="d0">2722653</data>
    </edge>
    <edge source="JPN" target="VNM">
      <data key="d0">145835286</data>
    </edge>
    <edge source="JPN" target="SVN">
      <data key="d0">3239689</data>
    </edge>
    <edge source="JPN" target="ZAF">
      <data key="d0">130969689</data>
    </edge>
    <edge source="JPN" target="ZWE">
      <data key="d0">279960</data>
    </edge>
    <edge source="JPN" target="ESP">
      <data key="d0">31892586</data>
    </edge>
    <edge source="JPN" target="SWE">
      <data key="d0">66596936</data>
    </edge>
    <edge source="JPN" target="CHE">
      <data key="d0">27450900</data>
    </edge>
    <edge source="JPN" target="THA">
      <data key="d0">374324341</data>
    </edge>
    <edge source="JPN" target="TGO">
      <data key="d0">3182287</data>
    </edge>
    <edge source="JPN" target="ARE">
      <data key="d0">557314173</data>
    </edge>
    <edge source="JPN" target="TUN">
      <data key="d0">3051283</data>
    </edge>
    <edge source="JPN" target="TUR">
      <data key="d0">73823250</data>
    </edge>
    <edge source="JPN" target="UGA">
      <data key="d0">209190</data>
    </edge>
    <edge source="JPN" target="UKR">
      <data key="d0">22363891</data>
    </edge>
    <edge source="JPN" target="EGY">
      <data key="d0">112902964</data>
    </edge>
    <edge source="JPN" target="GBR">
      <data key="d0">189635343</data>
    </edge>
    <edge source="JPN" target="TZA">
      <data key="d0">7127507</data>
    </edge>
    <edge source="JPN" target="USA">
      <data key="d0">2260858758</data>
    </edge>
    <edge source="JPN" target="BFA">
      <data key="d0">228708</data>
    </edge>
    <edge source="JPN" target="URY">
      <data key="d0">4074783</data>
    </edge>
    <edge source="MDG" target="BEL">
      <data key="d0">117659</data>
    </edge>
    <edge source="MDG" target="FRA">
      <data key="d0">56212</data>
    </edge>
    <edge source="MDG" target="GHA">
      <data key="d0">90536</data>
    </edge>
    <edge source="MDG" target="THA">
      <data key="d0">19856</data>
    </edge>
    <edge source="MYS" target="ALB">
      <data key="d0">51662</data>
    </edge>
    <edge source="MYS" target="DZA">
      <data key="d0">1135275</data>
    </edge>
    <edge source="MYS" target="ARG">
      <data key="d0">6311613</data>
    </edge>
    <edge source="MYS" target="AUS">
      <data key="d0">98607516</data>
    </edge>
    <edge source="MYS" target="AUT">
      <data key="d0">198277</data>
    </edge>
    <edge source="MYS" target="ARM">
      <data key="d0">11755</data>
    </edge>
    <edge source="MYS" target="BEL">
      <data key="d0">3036949</data>
    </edge>
    <edge source="MYS" target="BOL">
      <data key="d0">17105</data>
    </edge>
    <edge source="MYS" target="BWA">
      <data key="d0">180725</data>
    </edge>
    <edge source="MYS" target="BRA">
      <data key="d0">20707314</data>
    </edge>
    <edge source="MYS" target="BGR">
      <data key="d0">471818</data>
    </edge>
    <edge source="MYS" target="BDI">
      <data key="d0">103370</data>
    </edge>
    <edge source="MYS" target="KHM">
      <data key="d0">8533393</data>
    </edge>
    <edge source="MYS" target="CMR">
      <data key="d0">19424</data>
    </edge>
    <edge source="MYS" target="CAN">
      <data key="d0">8386058</data>
    </edge>
    <edge source="MYS" target="CAF">
      <data key="d0">42523</data>
    </edge>
    <edge source="MYS" target="LKA">
      <data key="d0">1434623</data>
    </edge>
    <edge source="MYS" target="CHL">
      <data key="d0">3669401</data>
    </edge>
    <edge source="MYS" target="CHN">
      <data key="d0">1878903569</data>
    </edge>
    <edge source="MYS" target="COL">
      <data key="d0">3078259</data>
    </edge>
    <edge source="MYS" target="CRI">
      <data key="d0">34261</data>
    </edge>
    <edge source="MYS" target="HRV">
      <data key="d0">177984</data>
    </edge>
    <edge source="MYS" target="CZE">
      <data key="d0">1171470</data>
    </edge>
    <edge source="MYS" target="BEN">
      <data key="d0">91388</data>
    </edge>
    <edge source="MYS" target="DNK">
      <data key="d0">1678780</data>
    </edge>
    <edge source="MYS" target="ECU">
      <data key="d0">2709147</data>
    </edge>
    <edge source="MYS" target="SLV">
      <data key="d0">195016</data>
    </edge>
    <edge source="MYS" target="ETH">
      <data key="d0">898504</data>
    </edge>
    <edge source="MYS" target="EST">
      <data key="d0">48710</data>
    </edge>
    <edge source="MYS" target="FIN">
      <data key="d0">2052457</data>
    </edge>
    <edge source="MYS" target="FRA">
      <data key="d0">6440943</data>
    </edge>
    <edge source="MYS" target="GEO">
      <data key="d0">180860</data>
    </edge>
    <edge source="MYS" target="DEU">
      <data key="d0">53488937</data>
    </edge>
    <edge source="MYS" target="GHA">
      <data key="d0">1178939</data>
    </edge>
    <edge source="MYS" target="GRC">
      <data key="d0">3320072</data>
    </edge>
    <edge source="MYS" target="GTM">
      <data key="d0">813890</data>
    </edge>
    <edge source="MYS" target="HND">
      <data key="d0">337487</data>
    </edge>
    <edge source="MYS" target="HKG">
      <data key="d0">32864998</data>
    </edge>
    <edge source="MYS" target="HUN">
      <data key="d0">256426</data>
    </edge>
    <edge source="MYS" target="IDN">
      <data key="d0">50039636</data>
    </edge>
    <edge source="MYS" target="IRL">
      <data key="d0">1516700</data>
    </edge>
    <edge source="MYS" target="ITA">
      <data key="d0">13838657</data>
    </edge>
    <edge source="MYS" target="CIV">
      <data key="d0">69507</data>
    </edge>
    <edge source="MYS" target="JAM">
      <data key="d0">80136</data>
    </edge>
    <edge source="MYS" target="JPN">
      <data key="d0">55233233</data>
    </edge>
    <edge source="MYS" target="KAZ">
      <data key="d0">549846</data>
    </edge>
    <edge source="MYS" target="JOR">
      <data key="d0">1859430</data>
    </edge>
    <edge source="MYS" target="KOR">
      <data key="d0">25648035</data>
    </edge>
    <edge source="MYS" target="KGZ">
      <data key="d0">720162</data>
    </edge>
    <edge source="MYS" target="LBN">
      <data key="d0">1734747</data>
    </edge>
    <edge source="MYS" target="LVA">
      <data key="d0">318638</data>
    </edge>
    <edge source="MYS" target="LTU">
      <data key="d0">370940</data>
    </edge>
    <edge source="MYS" target="MDG">
      <data key="d0">40409</data>
    </edge>
    <edge source="MYS" target="MWI">
      <data key="d0">701700</data>
    </edge>
    <edge source="MYS" target="MUS">
      <data key="d0">776880</data>
    </edge>
    <edge source="MYS" target="MEX">
      <data key="d0">6059544</data>
    </edge>
    <edge source="MYS" target="MAR">
      <data key="d0">2750584</data>
    </edge>
    <edge source="MYS" target="MOZ">
      <data key="d0">595534</data>
    </edge>
    <edge source="MYS" target="OMN">
      <data key="d0">834898</data>
    </edge>
    <edge source="MYS" target="NAM">
      <data key="d0">176373</data>
    </edge>
    <edge source="MYS" target="NLD">
      <data key="d0">15554998</data>
    </edge>
    <edge source="MYS" target="NZL">
      <data key="d0">6343146</data>
    </edge>
    <edge source="MYS" target="NIC">
      <data key="d0">424482</data>
    </edge>
    <edge source="MYS" target="NER">
      <data key="d0">321747</data>
    </edge>
    <edge source="MYS" target="NOR">
      <data key="d0">157341</data>
    </edge>
    <edge source="MYS" target="PAK">
      <data key="d0">6077134</data>
    </edge>
    <edge source="MYS" target="PAN">
      <data key="d0">1006489</data>
    </edge>
    <edge source="MYS" target="PRY">
      <data key="d0">252527</data>
    </edge>
    <edge source="MYS" target="PER">
      <data key="d0">4406645</data>
    </edge>
    <edge source="MYS" target="PHL">
      <data key="d0">20409128</data>
    </edge>
    <edge source="MYS" target="POL">
      <data key="d0">4218290</data>
    </edge>
    <edge source="MYS" target="PRT">
      <data key="d0">557510</data>
    </edge>
    <edge source="MYS" target="ROU">
      <data key="d0">575050</data>
    </edge>
    <edge source="MYS" target="RUS">
      <data key="d0">4956614</data>
    </edge>
    <edge source="MYS" target="SAU">
      <data key="d0">7202923</data>
    </edge>
    <edge source="MYS" target="SEN">
      <data key="d0">255400</data>
    </edge>
    <edge source="MYS" target="SRB">
      <data key="d0">223428</data>
    </edge>
    <edge source="MYS" target="IND">
      <data key="d0">13364737</data>
    </edge>
    <edge source="MYS" target="SGP">
      <data key="d0">86822297</data>
    </edge>
    <edge source="MYS" target="SVK">
      <data key="d0">154714</data>
    </edge>
    <edge source="MYS" target="VNM">
      <data key="d0">37191289</data>
    </edge>
    <edge source="MYS" target="SVN">
      <data key="d0">16911</data>
    </edge>
    <edge source="MYS" target="ZAF">
      <data key="d0">20221700</data>
    </edge>
    <edge source="MYS" target="ZWE">
      <data key="d0">1462962</data>
    </edge>
    <edge source="MYS" target="ESP">
      <data key="d0">6811534</data>
    </edge>
    <edge source="MYS" target="SWE">
      <data key="d0">5983507</data>
    </edge>
    <edge source="MYS" target="CHE">
      <data key="d0">758536</data>
    </edge>
    <edge source="MYS" target="THA">
      <data key="d0">69033383</data>
    </edge>
    <edge source="MYS" target="TGO">
      <data key="d0">93771</data>
    </edge>
    <edge source="MYS" target="ARE">
      <data key="d0">14938551</data>
    </edge>
    <edge source="MYS" target="TUN">
      <data key="d0">1428631</data>
    </edge>
    <edge source="MYS" target="TUR">
      <data key="d0">2100464</data>
    </edge>
    <edge source="MYS" target="UGA">
      <data key="d0">967100</data>
    </edge>
    <edge source="MYS" target="UKR">
      <data key="d0">2197373</data>
    </edge>
    <edge source="MYS" target="EGY">
      <data key="d0">4380709</data>
    </edge>
    <edge source="MYS" target="GBR">
      <data key="d0">26307400</data>
    </edge>
    <edge source="MYS" target="TZA">
      <data key="d0">1370966</data>
    </edge>
    <edge source="MYS" target="USA">
      <data key="d0">101546963</data>
    </edge>
    <edge source="MYS" target="BFA">
      <data key="d0">28172</data>
    </edge>
    <edge source="MYS" target="URY">
      <data key="d0">154012</data>
    </edge>
    <edge source="MEX" target="DZA">
      <data key="d0">20527</data>
    </edge>
    <edge source="MEX" target="ARG">
      <data key="d0">2432174</data>
    </edge>
    <edge source="MEX" target="AUS">
      <data key="d0">1021012</data>
    </edge>
    <edge source="MEX" target="AUT">
      <data key="d0">139072</data>
    </edge>
    <edge source="MEX" target="BEL">
      <data key="d0">26892551</data>
    </edge>
    <edge source="MEX" target="BOL">
      <data key="d0">1279264</data>
    </edge>
    <edge source="MEX" target="BRA">
      <data key="d0">74293217</data>
    </edge>
    <edge source="MEX" target="CAN">
      <data key="d0">60383968</data>
    </edge>
    <edge source="MEX" target="CHL">
      <data key="d0">8172946</data>
    </edge>
    <edge source="MEX" target="CHN">
      <data key="d0">5429154</data>
    </edge>
    <edge source="MEX" target="COL">
      <data key="d0">26215963</data>
    </edge>
    <edge source="MEX" target="CRI">
      <data key="d0">9793550</data>
    </edge>
    <edge source="MEX" target="CZE">
      <data key="d0">485364</data>
    </edge>
    <edge source="MEX" target="DNK">
      <data key="d0">21972</data>
    </edge>
    <edge source="MEX" target="ECU">
      <data key="d0">14211446</data>
    </edge>
    <edge source="MEX" target="SLV">
      <data key="d0">5294325</data>
    </edge>
    <edge source="MEX" target="EST">
      <data key="d0">260270</data>
    </edge>
    <edge source="MEX" target="FIN">
      <data key="d0">903025</data>
    </edge>
    <edge source="MEX" target="FRA">
      <data key="d0">2780931</data>
    </edge>
    <edge source="MEX" target="DEU">
      <data key="d0">14138510</data>
    </edge>
    <edge source="MEX" target="GTM">
      <data key="d0">13805077</data>
    </edge>
    <edge source="MEX" target="HND">
      <data key="d0">6173893</data>
    </edge>
    <edge source="MEX" target="HKG">
      <data key="d0">21073</data>
    </edge>
    <edge source="MEX" target="HUN">
      <data key="d0">43154</data>
    </edge>
    <edge source="MEX" target="IDN">
      <data key="d0">952209</data>
    </edge>
    <edge source="MEX" target="IRL">
      <data key="d0">92841</data>
    </edge>
    <edge source="MEX" target="ISR">
      <data key="d0">97650</data>
    </edge>
    <edge source="MEX" target="ITA">
      <data key="d0">214965</data>
    </edge>
    <edge source="MEX" target="JAM">
      <data key="d0">106396</data>
    </edge>
    <edge source="MEX" target="JPN">
      <data key="d0">473011</data>
    </edge>
    <edge source="MEX" target="KOR">
      <data key="d0">5189267</data>
    </edge>
    <edge source="MEX" target="MYS">
      <data key="d0">197203</data>
    </edge>
    <edge source="MEX" target="NLD">
      <data key="d0">8482965</data>
    </edge>
    <edge source="MEX" target="NZL">
      <data key="d0">26869</data>
    </edge>
    <edge source="MEX" target="NIC">
      <data key="d0">21196032</data>
    </edge>
    <edge source="MEX" target="NOR">
      <data key="d0">159002</data>
    </edge>
    <edge source="MEX" target="PAN">
      <data key="d0">5683057</data>
    </edge>
    <edge source="MEX" target="PRY">
      <data key="d0">153736</data>
    </edge>
    <edge source="MEX" target="PER">
      <data key="d0">4475919</data>
    </edge>
    <edge source="MEX" target="POL">
      <data key="d0">352142</data>
    </edge>
    <edge source="MEX" target="PRT">
      <data key="d0">19967</data>
    </edge>
    <edge source="MEX" target="ROU">
      <data key="d0">95099</data>
    </edge>
    <edge source="MEX" target="RUS">
      <data key="d0">25805</data>
    </edge>
    <edge source="MEX" target="SAU">
      <data key="d0">528256</data>
    </edge>
    <edge source="MEX" target="IND">
      <data key="d0">286995</data>
    </edge>
    <edge source="MEX" target="SGP">
      <data key="d0">133750</data>
    </edge>
    <edge source="MEX" target="SVK">
      <data key="d0">74513</data>
    </edge>
    <edge source="MEX" target="SVN">
      <data key="d0">702151</data>
    </edge>
    <edge source="MEX" target="ZAF">
      <data key="d0">381135</data>
    </edge>
    <edge source="MEX" target="ESP">
      <data key="d0">423846</data>
    </edge>
    <edge source="MEX" target="SWE">
      <data key="d0">49887</data>
    </edge>
    <edge source="MEX" target="CHE">
      <data key="d0">287331</data>
    </edge>
    <edge source="MEX" target="THA">
      <data key="d0">4801496</data>
    </edge>
    <edge source="MEX" target="ARE">
      <data key="d0">251089</data>
    </edge>
    <edge source="MEX" target="TUR">
      <data key="d0">380048</data>
    </edge>
    <edge source="MEX" target="UKR">
      <data key="d0">88992</data>
    </edge>
    <edge source="MEX" target="EGY">
      <data key="d0">42228</data>
    </edge>
    <edge source="MEX" target="GBR">
      <data key="d0">2461118</data>
    </edge>
    <edge source="MEX" target="USA">
      <data key="d0">1578908612</data>
    </edge>
    <edge source="MEX" target="URY">
      <data key="d0">1801269</data>
    </edge>
    <edge source="MOZ" target="ZAF">
      <data key="d0">144916</data>
    </edge>
    <edge source="NAM" target="DEU">
      <data key="d0">37742</data>
    </edge>
    <edge source="NAM" target="MWI">
      <data key="d0">27543</data>
    </edge>
    <edge source="NAM" target="NLD">
      <data key="d0">15542</data>
    </edge>
    <edge source="NAM" target="SGP">
      <data key="d0">10563</data>
    </edge>
    <edge source="NAM" target="ZAF">
      <data key="d0">651499</data>
    </edge>
    <edge source="NAM" target="ZWE">
      <data key="d0">68971</data>
    </edge>
    <edge source="NAM" target="TZA">
      <data key="d0">44215</data>
    </edge>
    <edge source="NAM" target="USA">
      <data key="d0">10455</data>
    </edge>
    <edge source="NZL" target="ARG">
      <data key="d0">60186</data>
    </edge>
    <edge source="NZL" target="AUS">
      <data key="d0">16434919</data>
    </edge>
    <edge source="NZL" target="BEL">
      <data key="d0">611064</data>
    </edge>
    <edge source="NZL" target="BRA">
      <data key="d0">93036</data>
    </edge>
    <edge source="NZL" target="CAN">
      <data key="d0">179315</data>
    </edge>
    <edge source="NZL" target="CHL">
      <data key="d0">262699</data>
    </edge>
    <edge source="NZL" target="CHN">
      <data key="d0">1147530</data>
    </edge>
    <edge source="NZL" target="COL">
      <data key="d0">11498</data>
    </edge>
    <edge source="NZL" target="DNK">
      <data key="d0">389259</data>
    </edge>
    <edge source="NZL" target="EST">
      <data key="d0">11193</data>
    </edge>
    <edge source="NZL" target="FRA">
      <data key="d0">139663</data>
    </edge>
    <edge source="NZL" target="DEU">
      <data key="d0">1997400</data>
    </edge>
    <edge source="NZL" target="GHA">
      <data key="d0">17044</data>
    </edge>
    <edge source="NZL" target="HKG">
      <data key="d0">63397</data>
    </edge>
    <edge source="NZL" target="IDN">
      <data key="d0">42234</data>
    </edge>
    <edge source="NZL" target="IRL">
      <data key="d0">1929570</data>
    </edge>
    <edge source="NZL" target="ISR">
      <data key="d0">44869</data>
    </edge>
    <edge source="NZL" target="ITA">
      <data key="d0">95843</data>
    </edge>
    <edge source="NZL" target="JPN">
      <data key="d0">109865</data>
    </edge>
    <edge source="NZL" target="KOR">
      <data key="d0">65616</data>
    </edge>
    <edge source="NZL" target="MYS">
      <data key="d0">32504</data>
    </edge>
    <edge source="NZL" target="MUS">
      <data key="d0">12163</data>
    </edge>
    <edge source="NZL" target="MEX">
      <data key="d0">21157</data>
    </edge>
    <edge source="NZL" target="NLD">
      <data key="d0">96978</data>
    </edge>
    <edge source="NZL" target="NOR">
      <data key="d0">50424</data>
    </edge>
    <edge source="NZL" target="PAK">
      <data key="d0">18824</data>
    </edge>
    <edge source="NZL" target="PHL">
      <data key="d0">43369</data>
    </edge>
    <edge source="NZL" target="SAU">
      <data key="d0">165557</data>
    </edge>
    <edge source="NZL" target="IND">
      <data key="d0">120979</data>
    </edge>
    <edge source="NZL" target="SGP">
      <data key="d0">166553</data>
    </edge>
    <edge source="NZL" target="VNM">
      <data key="d0">180188</data>
    </edge>
    <edge source="NZL" target="ZAF">
      <data key="d0">203696</data>
    </edge>
    <edge source="NZL" target="ESP">
      <data key="d0">21303</data>
    </edge>
    <edge source="NZL" target="THA">
      <data key="d0">416752</data>
    </edge>
    <edge source="NZL" target="ARE">
      <data key="d0">223143</data>
    </edge>
    <edge source="NZL" target="TUR">
      <data key="d0">16899</data>
    </edge>
    <edge source="NZL" target="GBR">
      <data key="d0">1736885</data>
    </edge>
    <edge source="NZL" target="USA">
      <data key="d0">10832240</data>
    </edge>
    <edge source="NZL" target="URY">
      <data key="d0">37904</data>
    </edge>
    <edge source="NIC" target="CRI">
      <data key="d0">77568</data>
    </edge>
    <edge source="NIC" target="GTM">
      <data key="d0">35226</data>
    </edge>
    <edge source="NIC" target="HND">
      <data key="d0">150406</data>
    </edge>
    <edge source="NIC" target="PAN">
      <data key="d0">29200</data>
    </edge>
    <edge source="NIC" target="USA">
      <data key="d0">54785</data>
    </edge>
    <edge source="PAK" target="ARG">
      <data key="d0">89679</data>
    </edge>
    <edge source="PAK" target="AUS">
      <data key="d0">57791</data>
    </edge>
    <edge source="PAK" target="BEL">
      <data key="d0">119698</data>
    </edge>
    <edge source="PAK" target="LKA">
      <data key="d0">13979</data>
    </edge>
    <edge source="PAK" target="CHN">
      <data key="d0">30916</data>
    </edge>
    <edge source="PAK" target="DEU">
      <data key="d0">39366</data>
    </edge>
    <edge source="PAK" target="HKG">
      <data key="d0">60195</data>
    </edge>
    <edge source="PAK" target="JPN">
      <data key="d0">187105</data>
    </edge>
    <edge source="PAK" target="KOR">
      <data key="d0">11138</data>
    </edge>
    <edge source="PAK" target="OMN">
      <data key="d0">17732</data>
    </edge>
    <edge source="PAK" target="NLD">
      <data key="d0">20590</data>
    </edge>
    <edge source="PAK" target="POL">
      <data key="d0">86129</data>
    </edge>
    <edge source="PAK" target="SAU">
      <data key="d0">705264</data>
    </edge>
    <edge source="PAK" target="IND">
      <data key="d0">26126</data>
    </edge>
    <edge source="PAK" target="ZAF">
      <data key="d0">77587</data>
    </edge>
    <edge source="PAK" target="ESP">
      <data key="d0">40796</data>
    </edge>
    <edge source="PAK" target="ARE">
      <data key="d0">1168389</data>
    </edge>
    <edge source="PAK" target="TUR">
      <data key="d0">610089</data>
    </edge>
    <edge source="PAK" target="UKR">
      <data key="d0">24776</data>
    </edge>
    <edge source="PAK" target="EGY">
      <data key="d0">107482</data>
    </edge>
    <edge source="PAK" target="GBR">
      <data key="d0">249725</data>
    </edge>
    <edge source="PAK" target="TZA">
      <data key="d0">193724</data>
    </edge>
    <edge source="PAK" target="USA">
      <data key="d0">562380</data>
    </edge>
    <edge source="PAN" target="ARG">
      <data key="d0">132688</data>
    </edge>
    <edge source="PAN" target="AUS">
      <data key="d0">1177885</data>
    </edge>
    <edge source="PAN" target="BEL">
      <data key="d0">44810</data>
    </edge>
    <edge source="PAN" target="BOL">
      <data key="d0">194823</data>
    </edge>
    <edge source="PAN" target="BRA">
      <data key="d0">1145090</data>
    </edge>
    <edge source="PAN" target="CHL">
      <data key="d0">1988944</data>
    </edge>
    <edge source="PAN" target="COL">
      <data key="d0">21735850</data>
    </edge>
    <edge source="PAN" target="CRI">
      <data key="d0">27857690</data>
    </edge>
    <edge source="PAN" target="ECU">
      <data key="d0">1316705</data>
    </edge>
    <edge source="PAN" target="SLV">
      <data key="d0">1684749</data>
    </edge>
    <edge source="PAN" target="FRA">
      <data key="d0">1757267</data>
    </edge>
    <edge source="PAN" target="DEU">
      <data key="d0">187466</data>
    </edge>
    <edge source="PAN" target="GTM">
      <data key="d0">4422834</data>
    </edge>
    <edge source="PAN" target="HND">
      <data key="d0">2655589</data>
    </edge>
    <edge source="PAN" target="HKG">
      <data key="d0">1232655</data>
    </edge>
    <edge source="PAN" target="JAM">
      <data key="d0">1527405</data>
    </edge>
    <edge source="PAN" target="MEX">
      <data key="d0">268017</data>
    </edge>
    <edge source="PAN" target="NLD">
      <data key="d0">13440413</data>
    </edge>
    <edge source="PAN" target="NIC">
      <data key="d0">16505632</data>
    </edge>
    <edge source="PAN" target="PRY">
      <data key="d0">82619</data>
    </edge>
    <edge source="PAN" target="PER">
      <data key="d0">540106</data>
    </edge>
    <edge source="PAN" target="POL">
      <data key="d0">77211</data>
    </edge>
    <edge source="PAN" target="ZAF">
      <data key="d0">11200</data>
    </edge>
    <edge source="PAN" target="ESP">
      <data key="d0">378490</data>
    </edge>
    <edge source="PAN" target="THA">
      <data key="d0">74041</data>
    </edge>
    <edge source="PAN" target="ARE">
      <data key="d0">80750</data>
    </edge>
    <edge source="PAN" target="TUR">
      <data key="d0">76431</data>
    </edge>
    <edge source="PAN" target="GBR">
      <data key="d0">246680</data>
    </edge>
    <edge source="PAN" target="USA">
      <data key="d0">1168325</data>
    </edge>
    <edge source="PAN" target="URY">
      <data key="d0">92500</data>
    </edge>
    <edge source="PRY" target="ARG">
      <data key="d0">332075</data>
    </edge>
    <edge source="PRY" target="BOL">
      <data key="d0">27553</data>
    </edge>
    <edge source="PRY" target="BRA">
      <data key="d0">14610148</data>
    </edge>
    <edge source="PRY" target="CHL">
      <data key="d0">88401</data>
    </edge>
    <edge source="PRY" target="CHN">
      <data key="d0">411010</data>
    </edge>
    <edge source="PRY" target="ISR">
      <data key="d0">30043</data>
    </edge>
    <edge source="PRY" target="ROU">
      <data key="d0">16395</data>
    </edge>
    <edge source="PRY" target="ESP">
      <data key="d0">68294</data>
    </edge>
    <edge source="PRY" target="GBR">
      <data key="d0">14469</data>
    </edge>
    <edge source="PRY" target="USA">
      <data key="d0">29274</data>
    </edge>
    <edge source="PRY" target="URY">
      <data key="d0">80627</data>
    </edge>
    <edge source="PER" target="ARG">
      <data key="d0">243333</data>
    </edge>
    <edge source="PER" target="AUS">
      <data key="d0">1317288</data>
    </edge>
    <edge source="PER" target="BEL">
      <data key="d0">191257</data>
    </edge>
    <edge source="PER" target="BOL">
      <data key="d0">6666092</data>
    </edge>
    <edge source="PER" target="BRA">
      <data key="d0">12245497</data>
    </edge>
    <edge source="PER" target="CAN">
      <data key="d0">1217979</data>
    </edge>
    <edge source="PER" target="CHL">
      <data key="d0">6430515</data>
    </edge>
    <edge source="PER" target="COL">
      <data key="d0">20726031</data>
    </edge>
    <edge source="PER" target="CRI">
      <data key="d0">1026337</data>
    </edge>
    <edge source="PER" target="ECU">
      <data key="d0">16178165</data>
    </edge>
    <edge source="PER" target="SLV">
      <data key="d0">141591</data>
    </edge>
    <edge source="PER" target="FIN">
      <data key="d0">24014</data>
    </edge>
    <edge source="PER" target="FRA">
      <data key="d0">17089</data>
    </edge>
    <edge source="PER" target="DEU">
      <data key="d0">17914</data>
    </edge>
    <edge source="PER" target="GTM">
      <data key="d0">4505506</data>
    </edge>
    <edge source="PER" target="HND">
      <data key="d0">574841</data>
    </edge>
    <edge source="PER" target="JAM">
      <data key="d0">135432</data>
    </edge>
    <edge source="PER" target="JPN">
      <data key="d0">49658</data>
    </edge>
    <edge source="PER" target="MEX">
      <data key="d0">10224742</data>
    </edge>
    <edge source="PER" target="MOZ">
      <data key="d0">202821</data>
    </edge>
    <edge source="PER" target="NLD">
      <data key="d0">15631</data>
    </edge>
    <edge source="PER" target="NIC">
      <data key="d0">680135</data>
    </edge>
    <edge source="PER" target="PAN">
      <data key="d0">906087</data>
    </edge>
    <edge source="PER" target="PRY">
      <data key="d0">93918</data>
    </edge>
    <edge source="PER" target="PRT">
      <data key="d0">728109</data>
    </edge>
    <edge source="PER" target="ZAF">
      <data key="d0">15852</data>
    </edge>
    <edge source="PER" target="USA">
      <data key="d0">1832366</data>
    </edge>
    <edge source="PER" target="URY">
      <data key="d0">73973</data>
    </edge>
    <edge source="POL" target="ALB">
      <data key="d0">16611</data>
    </edge>
    <edge source="POL" target="DZA">
      <data key="d0">9928280</data>
    </edge>
    <edge source="POL" target="AZE">
      <data key="d0">416660</data>
    </edge>
    <edge source="POL" target="ARG">
      <data key="d0">1986776</data>
    </edge>
    <edge source="POL" target="AUS">
      <data key="d0">2926640</data>
    </edge>
    <edge source="POL" target="AUT">
      <data key="d0">45415975</data>
    </edge>
    <edge source="POL" target="ARM">
      <data key="d0">47869</data>
    </edge>
    <edge source="POL" target="BEL">
      <data key="d0">176548937</data>
    </edge>
    <edge source="POL" target="BOL">
      <data key="d0">51402</data>
    </edge>
    <edge source="POL" target="BRA">
      <data key="d0">7418368</data>
    </edge>
    <edge source="POL" target="BGR">
      <data key="d0">14679053</data>
    </edge>
    <edge source="POL" target="BLR">
      <data key="d0">35698758</data>
    </edge>
    <edge source="POL" target="CMR">
      <data key="d0">845160</data>
    </edge>
    <edge source="POL" target="CAN">
      <data key="d0">5707333</data>
    </edge>
    <edge source="POL" target="CHL">
      <data key="d0">11974622</data>
    </edge>
    <edge source="POL" target="CHN">
      <data key="d0">30422955</data>
    </edge>
    <edge source="POL" target="COL">
      <data key="d0">4948059</data>
    </edge>
    <edge source="POL" target="HRV">
      <data key="d0">8382858</data>
    </edge>
    <edge source="POL" target="CZE">
      <data key="d0">147717866</data>
    </edge>
    <edge source="POL" target="DNK">
      <data key="d0">13093984</data>
    </edge>
    <edge source="POL" target="ECU">
      <data key="d0">311603</data>
    </edge>
    <edge source="POL" target="SLV">
      <data key="d0">172702</data>
    </edge>
    <edge source="POL" target="ETH">
      <data key="d0">47457</data>
    </edge>
    <edge source="POL" target="EST">
      <data key="d0">27483055</data>
    </edge>
    <edge source="POL" target="FIN">
      <data key="d0">13248541</data>
    </edge>
    <edge source="POL" target="FRA">
      <data key="d0">458804747</data>
    </edge>
    <edge source="POL" target="GEO">
      <data key="d0">228037</data>
    </edge>
    <edge source="POL" target="DEU">
      <data key="d0">1165277233</data>
    </edge>
    <edge source="POL" target="GHA">
      <data key="d0">597620</data>
    </edge>
    <edge source="POL" target="GRC">
      <data key="d0">15541516</data>
    </edge>
    <edge source="POL" target="GTM">
      <data key="d0">81598</data>
    </edge>
    <edge source="POL" target="HND">
      <data key="d0">40339</data>
    </edge>
    <edge source="POL" target="HKG">
      <data key="d0">2740235</data>
    </edge>
    <edge source="POL" target="HUN">
      <data key="d0">130012287</data>
    </edge>
    <edge source="POL" target="IDN">
      <data key="d0">2256570</data>
    </edge>
    <edge source="POL" target="IRL">
      <data key="d0">4988583</data>
    </edge>
    <edge source="POL" target="ISR">
      <data key="d0">3685455</data>
    </edge>
    <edge source="POL" target="ITA">
      <data key="d0">258315109</data>
    </edge>
    <edge source="POL" target="CIV">
      <data key="d0">159411</data>
    </edge>
    <edge source="POL" target="JPN">
      <data key="d0">10632871</data>
    </edge>
    <edge source="POL" target="KAZ">
      <data key="d0">6439753</data>
    </edge>
    <edge source="POL" target="JOR">
      <data key="d0">990361</data>
    </edge>
    <edge source="POL" target="KOR">
      <data key="d0">4563752</data>
    </edge>
    <edge source="POL" target="KGZ">
      <data key="d0">49624</data>
    </edge>
    <edge source="POL" target="LBN">
      <data key="d0">658005</data>
    </edge>
    <edge source="POL" target="LVA">
      <data key="d0">17590602</data>
    </edge>
    <edge source="POL" target="LTU">
      <data key="d0">38790890</data>
    </edge>
    <edge source="POL" target="MDG">
      <data key="d0">75870</data>
    </edge>
    <edge source="POL" target="MYS">
      <data key="d0">598413</data>
    </edge>
    <edge source="POL" target="MRT">
      <data key="d0">22059</data>
    </edge>
    <edge source="POL" target="MUS">
      <data key="d0">21786</data>
    </edge>
    <edge source="POL" target="MEX">
      <data key="d0">22806151</data>
    </edge>
    <edge source="POL" target="MDA">
      <data key="d0">4082334</data>
    </edge>
    <edge source="POL" target="MAR">
      <data key="d0">14960014</data>
    </edge>
    <edge source="POL" target="OMN">
      <data key="d0">813340</data>
    </edge>
    <edge source="POL" target="NLD">
      <data key="d0">99548788</data>
    </edge>
    <edge source="POL" target="NZL">
      <data key="d0">688806</data>
    </edge>
    <edge source="POL" target="NIC">
      <data key="d0">21456</data>
    </edge>
    <edge source="POL" target="NOR">
      <data key="d0">9886050</data>
    </edge>
    <edge source="POL" target="PAK">
      <data key="d0">246511</data>
    </edge>
    <edge source="POL" target="PAN">
      <data key="d0">1475956</data>
    </edge>
    <edge source="POL" target="PRY">
      <data key="d0">214327</data>
    </edge>
    <edge source="POL" target="PER">
      <data key="d0">58606</data>
    </edge>
    <edge source="POL" target="PHL">
      <data key="d0">192802</data>
    </edge>
    <edge source="POL" target="PRT">
      <data key="d0">4528697</data>
    </edge>
    <edge source="POL" target="ROU">
      <data key="d0">112198465</data>
    </edge>
    <edge source="POL" target="RUS">
      <data key="d0">192578258</data>
    </edge>
    <edge source="POL" target="SAU">
      <data key="d0">15902720</data>
    </edge>
    <edge source="POL" target="SEN">
      <data key="d0">3897360</data>
    </edge>
    <edge source="POL" target="SRB">
      <data key="d0">9492449</data>
    </edge>
    <edge source="POL" target="IND">
      <data key="d0">2154959</data>
    </edge>
    <edge source="POL" target="SGP">
      <data key="d0">1022278</data>
    </edge>
    <edge source="POL" target="SVK">
      <data key="d0">80821660</data>
    </edge>
    <edge source="POL" target="VNM">
      <data key="d0">273711</data>
    </edge>
    <edge source="POL" target="SVN">
      <data key="d0">45624120</data>
    </edge>
    <edge source="POL" target="ZAF">
      <data key="d0">13359858</data>
    </edge>
    <edge source="POL" target="ESP">
      <data key="d0">152786111</data>
    </edge>
    <edge source="POL" target="SWE">
      <data key="d0">87539730</data>
    </edge>
    <edge source="POL" target="CHE">
      <data key="d0">18221650</data>
    </edge>
    <edge source="POL" target="THA">
      <data key="d0">8622290</data>
    </edge>
    <edge source="POL" target="TGO">
      <data key="d0">28291</data>
    </edge>
    <edge source="POL" target="ARE">
      <data key="d0">2041072</data>
    </edge>
    <edge source="POL" target="TUN">
      <data key="d0">2249668</data>
    </edge>
    <edge source="POL" target="TUR">
      <data key="d0">66097315</data>
    </edge>
    <edge source="POL" target="UGA">
      <data key="d0">114158</data>
    </edge>
    <edge source="POL" target="UKR">
      <data key="d0">133446471</data>
    </edge>
    <edge source="POL" target="MKD">
      <data key="d0">3342725</data>
    </edge>
    <edge source="POL" target="EGY">
      <data key="d0">1567147</data>
    </edge>
    <edge source="POL" target="GBR">
      <data key="d0">231664405</data>
    </edge>
    <edge source="POL" target="TZA">
      <data key="d0">123149</data>
    </edge>
    <edge source="POL" target="USA">
      <data key="d0">49704252</data>
    </edge>
    <edge source="POL" target="BFA">
      <data key="d0">38671</data>
    </edge>
    <edge source="POL" target="URY">
      <data key="d0">35216</data>
    </edge>
    <edge source="RUS" target="ALB">
      <data key="d0">31330</data>
    </edge>
    <edge source="RUS" target="DZA">
      <data key="d0">401339</data>
    </edge>
    <edge source="RUS" target="AZE">
      <data key="d0">21359764</data>
    </edge>
    <edge source="RUS" target="ARG">
      <data key="d0">29451</data>
    </edge>
    <edge source="RUS" target="AUS">
      <data key="d0">34691</data>
    </edge>
    <edge source="RUS" target="AUT">
      <data key="d0">1599419</data>
    </edge>
    <edge source="RUS" target="ARM">
      <data key="d0">11066311</data>
    </edge>
    <edge source="RUS" target="BEL">
      <data key="d0">8766268</data>
    </edge>
    <edge source="RUS" target="BRA">
      <data key="d0">14718240</data>
    </edge>
    <edge source="RUS" target="BGR">
      <data key="d0">9338328</data>
    </edge>
    <edge source="RUS" target="BLR">
      <data key="d0">103170470</data>
    </edge>
    <edge source="RUS" target="CAN">
      <data key="d0">25292251</data>
    </edge>
    <edge source="RUS" target="LKA">
      <data key="d0">93464</data>
    </edge>
    <edge source="RUS" target="CHN">
      <data key="d0">8063123</data>
    </edge>
    <edge source="RUS" target="COL">
      <data key="d0">681697</data>
    </edge>
    <edge source="RUS" target="HRV">
      <data key="d0">572251</data>
    </edge>
    <edge source="RUS" target="CZE">
      <data key="d0">63098720</data>
    </edge>
    <edge source="RUS" target="DNK">
      <data key="d0">2952994</data>
    </edge>
    <edge source="RUS" target="ETH">
      <data key="d0">820490</data>
    </edge>
    <edge source="RUS" target="EST">
      <data key="d0">6504342</data>
    </edge>
    <edge source="RUS" target="FIN">
      <data key="d0">84577217</data>
    </edge>
    <edge source="RUS" target="FRA">
      <data key="d0">8468510</data>
    </edge>
    <edge source="RUS" target="GEO">
      <data key="d0">7631301</data>
    </edge>
    <edge source="RUS" target="DEU">
      <data key="d0">50494493</data>
    </edge>
    <edge source="RUS" target="GHA">
      <data key="d0">235336</data>
    </edge>
    <edge source="RUS" target="GRC">
      <data key="d0">103875</data>
    </edge>
    <edge source="RUS" target="HUN">
      <data key="d0">10587044</data>
    </edge>
    <edge source="RUS" target="IDN">
      <data key="d0">2779618</data>
    </edge>
    <edge source="RUS" target="ITA">
      <data key="d0">30945871</data>
    </edge>
    <edge source="RUS" target="JPN">
      <data key="d0">13934</data>
    </edge>
    <edge source="RUS" target="KAZ">
      <data key="d0">247338530</data>
    </edge>
    <edge source="RUS" target="KOR">
      <data key="d0">1015639</data>
    </edge>
    <edge source="RUS" target="KGZ">
      <data key="d0">13176271</data>
    </edge>
    <edge source="RUS" target="LVA">
      <data key="d0">5426545</data>
    </edge>
    <edge source="RUS" target="LTU">
      <data key="d0">13860710</data>
    </edge>
    <edge source="RUS" target="MYS">
      <data key="d0">342117</data>
    </edge>
    <edge source="RUS" target="MEX">
      <data key="d0">41834</data>
    </edge>
    <edge source="RUS" target="MDA">
      <data key="d0">10155779</data>
    </edge>
    <edge source="RUS" target="MAR">
      <data key="d0">120070</data>
    </edge>
    <edge source="RUS" target="NAM">
      <data key="d0">34668</data>
    </edge>
    <edge source="RUS" target="NLD">
      <data key="d0">3239743</data>
    </edge>
    <edge source="RUS" target="NIC">
      <data key="d0">82362</data>
    </edge>
    <edge source="RUS" target="NOR">
      <data key="d0">22829802</data>
    </edge>
    <edge source="RUS" target="PAK">
      <data key="d0">651949</data>
    </edge>
    <edge source="RUS" target="PAN">
      <data key="d0">686407</data>
    </edge>
    <edge source="RUS" target="PER">
      <data key="d0">1135224</data>
    </edge>
    <edge source="RUS" target="POL">
      <data key="d0">31172482</data>
    </edge>
    <edge source="RUS" target="PRT">
      <data key="d0">44564</data>
    </edge>
    <edge source="RUS" target="ROU">
      <data key="d0">8226055</data>
    </edge>
    <edge source="RUS" target="SAU">
      <data key="d0">552269</data>
    </edge>
    <edge source="RUS" target="SRB">
      <data key="d0">4104224</data>
    </edge>
    <edge source="RUS" target="IND">
      <data key="d0">14858832</data>
    </edge>
    <edge source="RUS" target="SGP">
      <data key="d0">122078</data>
    </edge>
    <edge source="RUS" target="SVK">
      <data key="d0">5523472</data>
    </edge>
    <edge source="RUS" target="VNM">
      <data key="d0">1129593</data>
    </edge>
    <edge source="RUS" target="SVN">
      <data key="d0">868676</data>
    </edge>
    <edge source="RUS" target="ZAF">
      <data key="d0">112527</data>
    </edge>
    <edge source="RUS" target="ZWE">
      <data key="d0">30233</data>
    </edge>
    <edge source="RUS" target="ESP">
      <data key="d0">607469</data>
    </edge>
    <edge source="RUS" target="SWE">
      <data key="d0">39331801</data>
    </edge>
    <edge source="RUS" target="CHE">
      <data key="d0">14782648</data>
    </edge>
    <edge source="RUS" target="THA">
      <data key="d0">57739</data>
    </edge>
    <edge source="RUS" target="ARE">
      <data key="d0">2759353</data>
    </edge>
    <edge source="RUS" target="TUR">
      <data key="d0">5835751</data>
    </edge>
    <edge source="RUS" target="UGA">
      <data key="d0">28851</data>
    </edge>
    <edge source="RUS" target="UKR">
      <data key="d0">208474032</data>
    </edge>
    <edge source="RUS" target="MKD">
      <data key="d0">240749</data>
    </edge>
    <edge source="RUS" target="EGY">
      <data key="d0">4479635</data>
    </edge>
    <edge source="RUS" target="GBR">
      <data key="d0">389126</data>
    </edge>
    <edge source="RUS" target="USA">
      <data key="d0">44961490</data>
    </edge>
    <edge source="IND" target="ALB">
      <data key="d0">435696</data>
    </edge>
    <edge source="IND" target="DZA">
      <data key="d0">6971079</data>
    </edge>
    <edge source="IND" target="AZE">
      <data key="d0">24174</data>
    </edge>
    <edge source="IND" target="ARG">
      <data key="d0">12200880</data>
    </edge>
    <edge source="IND" target="AUS">
      <data key="d0">62698081</data>
    </edge>
    <edge source="IND" target="AUT">
      <data key="d0">2034381</data>
    </edge>
    <edge source="IND" target="ARM">
      <data key="d0">105583</data>
    </edge>
    <edge source="IND" target="BEL">
      <data key="d0">27673588</data>
    </edge>
    <edge source="IND" target="BOL">
      <data key="d0">898934</data>
    </edge>
    <edge source="IND" target="BWA">
      <data key="d0">792833</data>
    </edge>
    <edge source="IND" target="BRA">
      <data key="d0">59697272</data>
    </edge>
    <edge source="IND" target="BGR">
      <data key="d0">913318</data>
    </edge>
    <edge source="IND" target="BDI">
      <data key="d0">797022</data>
    </edge>
    <edge source="IND" target="BLR">
      <data key="d0">270875</data>
    </edge>
    <edge source="IND" target="KHM">
      <data key="d0">1882977</data>
    </edge>
    <edge source="IND" target="CMR">
      <data key="d0">1170370</data>
    </edge>
    <edge source="IND" target="CAN">
      <data key="d0">32513676</data>
    </edge>
    <edge source="IND" target="LKA">
      <data key="d0">25641407</data>
    </edge>
    <edge source="IND" target="CHL">
      <data key="d0">25623250</data>
    </edge>
    <edge source="IND" target="CHN">
      <data key="d0">12016829</data>
    </edge>
    <edge source="IND" target="COL">
      <data key="d0">9812490</data>
    </edge>
    <edge source="IND" target="CRI">
      <data key="d0">1513558</data>
    </edge>
    <edge source="IND" target="HRV">
      <data key="d0">560231</data>
    </edge>
    <edge source="IND" target="CZE">
      <data key="d0">1319816</data>
    </edge>
    <edge source="IND" target="BEN">
      <data key="d0">93693</data>
    </edge>
    <edge source="IND" target="DNK">
      <data key="d0">11145057</data>
    </edge>
    <edge source="IND" target="ECU">
      <data key="d0">6546424</data>
    </edge>
    <edge source="IND" target="SLV">
      <data key="d0">758371</data>
    </edge>
    <edge source="IND" target="ETH">
      <data key="d0">19812401</data>
    </edge>
    <edge source="IND" target="EST">
      <data key="d0">1206496</data>
    </edge>
    <edge source="IND" target="FIN">
      <data key="d0">9933859</data>
    </edge>
    <edge source="IND" target="FRA">
      <data key="d0">54444988</data>
    </edge>
    <edge source="IND" target="GEO">
      <data key="d0">223866</data>
    </edge>
    <edge source="IND" target="GMB">
      <data key="d0">535876</data>
    </edge>
    <edge source="IND" target="DEU">
      <data key="d0">137087369</data>
    </edge>
    <edge source="IND" target="GHA">
      <data key="d0">18767160</data>
    </edge>
    <edge source="IND" target="GRC">
      <data key="d0">2907161</data>
    </edge>
    <edge source="IND" target="GTM">
      <data key="d0">5005504</data>
    </edge>
    <edge source="IND" target="HND">
      <data key="d0">8667374</data>
    </edge>
    <edge source="IND" target="HKG">
      <data key="d0">4404430</data>
    </edge>
    <edge source="IND" target="HUN">
      <data key="d0">1421978</data>
    </edge>
    <edge source="IND" target="IDN">
      <data key="d0">73792346</data>
    </edge>
    <edge source="IND" target="IRL">
      <data key="d0">17298988</data>
    </edge>
    <edge source="IND" target="ISR">
      <data key="d0">6495862</data>
    </edge>
    <edge source="IND" target="ITA">
      <data key="d0">45542389</data>
    </edge>
    <edge source="IND" target="CIV">
      <data key="d0">10377344</data>
    </edge>
    <edge source="IND" target="JAM">
      <data key="d0">155154</data>
    </edge>
    <edge source="IND" target="JPN">
      <data key="d0">14101738</data>
    </edge>
    <edge source="IND" target="KAZ">
      <data key="d0">2459926</data>
    </edge>
    <edge source="IND" target="JOR">
      <data key="d0">4571388</data>
    </edge>
    <edge source="IND" target="KOR">
      <data key="d0">11498262</data>
    </edge>
    <edge source="IND" target="KGZ">
      <data key="d0">104341</data>
    </edge>
    <edge source="IND" target="LBN">
      <data key="d0">1140153</data>
    </edge>
    <edge source="IND" target="LVA">
      <data key="d0">8743282</data>
    </edge>
    <edge source="IND" target="LTU">
      <data key="d0">3069660</data>
    </edge>
    <edge source="IND" target="MDG">
      <data key="d0">952546</data>
    </edge>
    <edge source="IND" target="MWI">
      <data key="d0">2318422</data>
    </edge>
    <edge source="IND" target="MYS">
      <data key="d0">16895523</data>
    </edge>
    <edge source="IND" target="MRT">
      <data key="d0">264241</data>
    </edge>
    <edge source="IND" target="MUS">
      <data key="d0">3629418</data>
    </edge>
    <edge source="IND" target="MEX">
      <data key="d0">35543638</data>
    </edge>
    <edge source="IND" target="MDA">
      <data key="d0">88299</data>
    </edge>
    <edge source="IND" target="MAR">
      <data key="d0">5621325</data>
    </edge>
    <edge source="IND" target="MOZ">
      <data key="d0">5967987</data>
    </edge>
    <edge source="IND" target="OMN">
      <data key="d0">8516538</data>
    </edge>
    <edge source="IND" target="NAM">
      <data key="d0">158845</data>
    </edge>
    <edge source="IND" target="NLD">
      <data key="d0">80160324</data>
    </edge>
    <edge source="IND" target="NZL">
      <data key="d0">7266631</data>
    </edge>
    <edge source="IND" target="NIC">
      <data key="d0">4609864</data>
    </edge>
    <edge source="IND" target="NOR">
      <data key="d0">5759427</data>
    </edge>
    <edge source="IND" target="PAK">
      <data key="d0">42107313</data>
    </edge>
    <edge source="IND" target="PAN">
      <data key="d0">6711579</data>
    </edge>
    <edge source="IND" target="PRY">
      <data key="d0">1200178</data>
    </edge>
    <edge source="IND" target="PER">
      <data key="d0">30327549</data>
    </edge>
    <edge source="IND" target="PHL">
      <data key="d0">104729479</data>
    </edge>
    <edge source="IND" target="POL">
      <data key="d0">29473364</data>
    </edge>
    <edge source="IND" target="PRT">
      <data key="d0">12194914</data>
    </edge>
    <edge source="IND" target="ROU">
      <data key="d0">5654707</data>
    </edge>
    <edge source="IND" target="RUS">
      <data key="d0">22828034</data>
    </edge>
    <edge source="IND" target="SAU">
      <data key="d0">72653251</data>
    </edge>
    <edge source="IND" target="SEN">
      <data key="d0">2469130</data>
    </edge>
    <edge source="IND" target="SRB">
      <data key="d0">29405</data>
    </edge>
    <edge source="IND" target="SGP">
      <data key="d0">37495453</data>
    </edge>
    <edge source="IND" target="SVK">
      <data key="d0">1222430</data>
    </edge>
    <edge source="IND" target="VNM">
      <data key="d0">41586297</data>
    </edge>
    <edge source="IND" target="SVN">
      <data key="d0">2492925</data>
    </edge>
    <edge source="IND" target="ZAF">
      <data key="d0">52182614</data>
    </edge>
    <edge source="IND" target="ZWE">
      <data key="d0">2177899</data>
    </edge>
    <edge source="IND" target="ESP">
      <data key="d0">15427735</data>
    </edge>
    <edge source="IND" target="SWE">
      <data key="d0">21825757</data>
    </edge>
    <edge source="IND" target="CHE">
      <data key="d0">1117472</data>
    </edge>
    <edge source="IND" target="THA">
      <data key="d0">25854187</data>
    </edge>
    <edge source="IND" target="TGO">
      <data key="d0">1791930</data>
    </edge>
    <edge source="IND" target="ARE">
      <data key="d0">147299075</data>
    </edge>
    <edge source="IND" target="TUN">
      <data key="d0">1961344</data>
    </edge>
    <edge source="IND" target="TUR">
      <data key="d0">26640027</data>
    </edge>
    <edge source="IND" target="UGA">
      <data key="d0">16313233</data>
    </edge>
    <edge source="IND" target="UKR">
      <data key="d0">3813872</data>
    </edge>
    <edge source="IND" target="MKD">
      <data key="d0">335081</data>
    </edge>
    <edge source="IND" target="EGY">
      <data key="d0">41862599</data>
    </edge>
    <edge source="IND" target="GBR">
      <data key="d0">79667369</data>
    </edge>
    <edge source="IND" target="TZA">
      <data key="d0">22325754</data>
    </edge>
    <edge source="IND" target="USA">
      <data key="d0">301248792</data>
    </edge>
    <edge source="IND" target="BFA">
      <data key="d0">6950101</data>
    </edge>
    <edge source="IND" target="URY">
      <data key="d0">4519770</data>
    </edge>
    <edge source="SGP" target="DZA">
      <data key="d0">698298</data>
    </edge>
    <edge source="SGP" target="AZE">
      <data key="d0">95858</data>
    </edge>
    <edge source="SGP" target="ARG">
      <data key="d0">575108</data>
    </edge>
    <edge source="SGP" target="AUS">
      <data key="d0">32701434</data>
    </edge>
    <edge source="SGP" target="AUT">
      <data key="d0">94565</data>
    </edge>
    <edge source="SGP" target="BEL">
      <data key="d0">9315220</data>
    </edge>
    <edge source="SGP" target="BOL">
      <data key="d0">437966</data>
    </edge>
    <edge source="SGP" target="BWA">
      <data key="d0">937339</data>
    </edge>
    <edge source="SGP" target="BRA">
      <data key="d0">5407769</data>
    </edge>
    <edge source="SGP" target="BGR">
      <data key="d0">23490</data>
    </edge>
    <edge source="SGP" target="KHM">
      <data key="d0">3335086</data>
    </edge>
    <edge source="SGP" target="CMR">
      <data key="d0">282070</data>
    </edge>
    <edge source="SGP" target="CAN">
      <data key="d0">1657384</data>
    </edge>
    <edge source="SGP" target="LKA">
      <data key="d0">3013136</data>
    </edge>
    <edge source="SGP" target="CHL">
      <data key="d0">1008011</data>
    </edge>
    <edge source="SGP" target="CHN">
      <data key="d0">66549069</data>
    </edge>
    <edge source="SGP" target="COL">
      <data key="d0">1632894</data>
    </edge>
    <edge source="SGP" target="CRI">
      <data key="d0">40789</data>
    </edge>
    <edge source="SGP" target="CZE">
      <data key="d0">19469</data>
    </edge>
    <edge source="SGP" target="BEN">
      <data key="d0">1226016</data>
    </edge>
    <edge source="SGP" target="DNK">
      <data key="d0">108958</data>
    </edge>
    <edge source="SGP" target="ECU">
      <data key="d0">621505</data>
    </edge>
    <edge source="SGP" target="ETH">
      <data key="d0">55409</data>
    </edge>
    <edge source="SGP" target="EST">
      <data key="d0">188370</data>
    </edge>
    <edge source="SGP" target="FIN">
      <data key="d0">1732343</data>
    </edge>
    <edge source="SGP" target="FRA">
      <data key="d0">1373766</data>
    </edge>
    <edge source="SGP" target="GEO">
      <data key="d0">371171</data>
    </edge>
    <edge source="SGP" target="DEU">
      <data key="d0">11620917</data>
    </edge>
    <edge source="SGP" target="GHA">
      <data key="d0">720598</data>
    </edge>
    <edge source="SGP" target="GRC">
      <data key="d0">175673</data>
    </edge>
    <edge source="SGP" target="GTM">
      <data key="d0">46744</data>
    </edge>
    <edge source="SGP" target="HKG">
      <data key="d0">26107811</data>
    </edge>
    <edge source="SGP" target="HUN">
      <data key="d0">530209</data>
    </edge>
    <edge source="SGP" target="IDN">
      <data key="d0">324452224</data>
    </edge>
    <edge source="SGP" target="IRL">
      <data key="d0">234356</data>
    </edge>
    <edge source="SGP" target="ISR">
      <data key="d0">430422</data>
    </edge>
    <edge source="SGP" target="ITA">
      <data key="d0">4773048</data>
    </edge>
    <edge source="SGP" target="CIV">
      <data key="d0">1145656</data>
    </edge>
    <edge source="SGP" target="JAM">
      <data key="d0">72083</data>
    </edge>
    <edge source="SGP" target="JPN">
      <data key="d0">11186567</data>
    </edge>
    <edge source="SGP" target="KAZ">
      <data key="d0">150075</data>
    </edge>
    <edge source="SGP" target="JOR">
      <data key="d0">407344</data>
    </edge>
    <edge source="SGP" target="KOR">
      <data key="d0">14652432</data>
    </edge>
    <edge source="SGP" target="KGZ">
      <data key="d0">64780</data>
    </edge>
    <edge source="SGP" target="LBN">
      <data key="d0">534490</data>
    </edge>
    <edge source="SGP" target="LVA">
      <data key="d0">133672</data>
    </edge>
    <edge source="SGP" target="LTU">
      <data key="d0">324040</data>
    </edge>
    <edge source="SGP" target="MDG">
      <data key="d0">27415</data>
    </edge>
    <edge source="SGP" target="MWI">
      <data key="d0">1478734</data>
    </edge>
    <edge source="SGP" target="MYS">
      <data key="d0">190764028</data>
    </edge>
    <edge source="SGP" target="MUS">
      <data key="d0">1517620</data>
    </edge>
    <edge source="SGP" target="MEX">
      <data key="d0">1071219</data>
    </edge>
    <edge source="SGP" target="MAR">
      <data key="d0">600827</data>
    </edge>
    <edge source="SGP" target="MOZ">
      <data key="d0">849090</data>
    </edge>
    <edge source="SGP" target="OMN">
      <data key="d0">455158</data>
    </edge>
    <edge source="SGP" target="NAM">
      <data key="d0">138757</data>
    </edge>
    <edge source="SGP" target="NLD">
      <data key="d0">32426749</data>
    </edge>
    <edge source="SGP" target="NZL">
      <data key="d0">3231698</data>
    </edge>
    <edge source="SGP" target="NER">
      <data key="d0">44917</data>
    </edge>
    <edge source="SGP" target="NOR">
      <data key="d0">89576</data>
    </edge>
    <edge source="SGP" target="PAK">
      <data key="d0">11218139</data>
    </edge>
    <edge source="SGP" target="PAN">
      <data key="d0">203431</data>
    </edge>
    <edge source="SGP" target="PRY">
      <data key="d0">275375</data>
    </edge>
    <edge source="SGP" target="PER">
      <data key="d0">740118</data>
    </edge>
    <edge source="SGP" target="PHL">
      <data key="d0">16773829</data>
    </edge>
    <edge source="SGP" target="POL">
      <data key="d0">1137701</data>
    </edge>
    <edge source="SGP" target="PRT">
      <data key="d0">140137</data>
    </edge>
    <edge source="SGP" target="ROU">
      <data key="d0">247787</data>
    </edge>
    <edge source="SGP" target="RUS">
      <data key="d0">7214933</data>
    </edge>
    <edge source="SGP" target="SAU">
      <data key="d0">6631023</data>
    </edge>
    <edge source="SGP" target="SEN">
      <data key="d0">368170</data>
    </edge>
    <edge source="SGP" target="IND">
      <data key="d0">21806668</data>
    </edge>
    <edge source="SGP" target="VNM">
      <data key="d0">14833981</data>
    </edge>
    <edge source="SGP" target="ZAF">
      <data key="d0">2949228</data>
    </edge>
    <edge source="SGP" target="ZWE">
      <data key="d0">3466172</data>
    </edge>
    <edge source="SGP" target="ESP">
      <data key="d0">1009362</data>
    </edge>
    <edge source="SGP" target="SWE">
      <data key="d0">659103</data>
    </edge>
    <edge source="SGP" target="CHE">
      <data key="d0">147584</data>
    </edge>
    <edge source="SGP" target="THA">
      <data key="d0">42588498</data>
    </edge>
    <edge source="SGP" target="TGO">
      <data key="d0">1118280</data>
    </edge>
    <edge source="SGP" target="ARE">
      <data key="d0">17038346</data>
    </edge>
    <edge source="SGP" target="TUN">
      <data key="d0">34907</data>
    </edge>
    <edge source="SGP" target="TUR">
      <data key="d0">1584178</data>
    </edge>
    <edge source="SGP" target="UGA">
      <data key="d0">34953</data>
    </edge>
    <edge source="SGP" target="UKR">
      <data key="d0">189326</data>
    </edge>
    <edge source="SGP" target="EGY">
      <data key="d0">3688150</data>
    </edge>
    <edge source="SGP" target="GBR">
      <data key="d0">5437855</data>
    </edge>
    <edge source="SGP" target="TZA">
      <data key="d0">2296543</data>
    </edge>
    <edge source="SGP" target="USA">
      <data key="d0">20359518</data>
    </edge>
    <edge source="SGP" target="BFA">
      <data key="d0">105779</data>
    </edge>
    <edge source="SGP" target="URY">
      <data key="d0">23094</data>
    </edge>
    <edge source="VNM" target="DZA">
      <data key="d0">1182540</data>
    </edge>
    <edge source="VNM" target="ARG">
      <data key="d0">4865099</data>
    </edge>
    <edge source="VNM" target="AUS">
      <data key="d0">24361604</data>
    </edge>
    <edge source="VNM" target="AUT">
      <data key="d0">72751</data>
    </edge>
    <edge source="VNM" target="BEL">
      <data key="d0">5054851</data>
    </edge>
    <edge source="VNM" target="BRA">
      <data key="d0">25664351</data>
    </edge>
    <edge source="VNM" target="BGR">
      <data key="d0">5212844</data>
    </edge>
    <edge source="VNM" target="KHM">
      <data key="d0">18960880</data>
    </edge>
    <edge source="VNM" target="CMR">
      <data key="d0">511927</data>
    </edge>
    <edge source="VNM" target="CAN">
      <data key="d0">3956030</data>
    </edge>
    <edge source="VNM" target="LKA">
      <data key="d0">448812</data>
    </edge>
    <edge source="VNM" target="CHL">
      <data key="d0">1219304</data>
    </edge>
    <edge source="VNM" target="CHN">
      <data key="d0">294621560</data>
    </edge>
    <edge source="VNM" target="COL">
      <data key="d0">7450032</data>
    </edge>
    <edge source="VNM" target="CRI">
      <data key="d0">553338</data>
    </edge>
    <edge source="VNM" target="HRV">
      <data key="d0">72089</data>
    </edge>
    <edge source="VNM" target="CZE">
      <data key="d0">166084</data>
    </edge>
    <edge source="VNM" target="DNK">
      <data key="d0">754374</data>
    </edge>
    <edge source="VNM" target="ECU">
      <data key="d0">4267128</data>
    </edge>
    <edge source="VNM" target="SLV">
      <data key="d0">337875</data>
    </edge>
    <edge source="VNM" target="ETH">
      <data key="d0">140686</data>
    </edge>
    <edge source="VNM" target="FIN">
      <data key="d0">307596</data>
    </edge>
    <edge source="VNM" target="FRA">
      <data key="d0">2082192</data>
    </edge>
    <edge source="VNM" target="GMB">
      <data key="d0">102510</data>
    </edge>
    <edge source="VNM" target="DEU">
      <data key="d0">12515932</data>
    </edge>
    <edge source="VNM" target="GHA">
      <data key="d0">2787026</data>
    </edge>
    <edge source="VNM" target="GRC">
      <data key="d0">1020133</data>
    </edge>
    <edge source="VNM" target="GTM">
      <data key="d0">379120</data>
    </edge>
    <edge source="VNM" target="HND">
      <data key="d0">237028</data>
    </edge>
    <edge source="VNM" target="HKG">
      <data key="d0">13446133</data>
    </edge>
    <edge source="VNM" target="HUN">
      <data key="d0">530767</data>
    </edge>
    <edge source="VNM" target="IDN">
      <data key="d0">19230940</data>
    </edge>
    <edge source="VNM" target="IRL">
      <data key="d0">16319</data>
    </edge>
    <edge source="VNM" target="ISR">
      <data key="d0">113023</data>
    </edge>
    <edge source="VNM" target="ITA">
      <data key="d0">4981451</data>
    </edge>
    <edge source="VNM" target="CIV">
      <data key="d0">376863</data>
    </edge>
    <edge source="VNM" target="JPN">
      <data key="d0">82387539</data>
    </edge>
    <edge source="VNM" target="KAZ">
      <data key="d0">67439</data>
    </edge>
    <edge source="VNM" target="JOR">
      <data key="d0">1128205</data>
    </edge>
    <edge source="VNM" target="KOR">
      <data key="d0">23732224</data>
    </edge>
    <edge source="VNM" target="LBN">
      <data key="d0">836515</data>
    </edge>
    <edge source="VNM" target="LVA">
      <data key="d0">122112</data>
    </edge>
    <edge source="VNM" target="MYS">
      <data key="d0">150186567</data>
    </edge>
    <edge source="VNM" target="MUS">
      <data key="d0">61735</data>
    </edge>
    <edge source="VNM" target="MEX">
      <data key="d0">4557300</data>
    </edge>
    <edge source="VNM" target="MAR">
      <data key="d0">393084</data>
    </edge>
    <edge source="VNM" target="MOZ">
      <data key="d0">26960</data>
    </edge>
    <edge source="VNM" target="OMN">
      <data key="d0">217174</data>
    </edge>
    <edge source="VNM" target="NLD">
      <data key="d0">1971561</data>
    </edge>
    <edge source="VNM" target="NZL">
      <data key="d0">1579101</data>
    </edge>
    <edge source="VNM" target="NOR">
      <data key="d0">45919</data>
    </edge>
    <edge source="VNM" target="PAK">
      <data key="d0">3115087</data>
    </edge>
    <edge source="VNM" target="PAN">
      <data key="d0">1223202</data>
    </edge>
    <edge source="VNM" target="PRY">
      <data key="d0">2709202</data>
    </edge>
    <edge source="VNM" target="PER">
      <data key="d0">3747867</data>
    </edge>
    <edge source="VNM" target="PHL">
      <data key="d0">8227886</data>
    </edge>
    <edge source="VNM" target="POL">
      <data key="d0">927698</data>
    </edge>
    <edge source="VNM" target="PRT">
      <data key="d0">1079700</data>
    </edge>
    <edge source="VNM" target="ROU">
      <data key="d0">1488683</data>
    </edge>
    <edge source="VNM" target="RUS">
      <data key="d0">1761095</data>
    </edge>
    <edge source="VNM" target="SAU">
      <data key="d0">11236438</data>
    </edge>
    <edge source="VNM" target="SEN">
      <data key="d0">14736258</data>
    </edge>
    <edge source="VNM" target="IND">
      <data key="d0">5535907</data>
    </edge>
    <edge source="VNM" target="SGP">
      <data key="d0">4952400</data>
    </edge>
    <edge source="VNM" target="SVK">
      <data key="d0">87014</data>
    </edge>
    <edge source="VNM" target="SVN">
      <data key="d0">1015461</data>
    </edge>
    <edge source="VNM" target="ZAF">
      <data key="d0">3447172</data>
    </edge>
    <edge source="VNM" target="ESP">
      <data key="d0">837384</data>
    </edge>
    <edge source="VNM" target="SWE">
      <data key="d0">393101</data>
    </edge>
    <edge source="VNM" target="CHE">
      <data key="d0">476467</data>
    </edge>
    <edge source="VNM" target="THA">
      <data key="d0">27281095</data>
    </edge>
    <edge source="VNM" target="TGO">
      <data key="d0">2710276</data>
    </edge>
    <edge source="VNM" target="ARE">
      <data key="d0">9330088</data>
    </edge>
    <edge source="VNM" target="TUN">
      <data key="d0">416839</data>
    </edge>
    <edge source="VNM" target="TUR">
      <data key="d0">8044395</data>
    </edge>
    <edge source="VNM" target="UGA">
      <data key="d0">165110</data>
    </edge>
    <edge source="VNM" target="UKR">
      <data key="d0">589948</data>
    </edge>
    <edge source="VNM" target="EGY">
      <data key="d0">19473900</data>
    </edge>
    <edge source="VNM" target="GBR">
      <data key="d0">2926940</data>
    </edge>
    <edge source="VNM" target="TZA">
      <data key="d0">133643</data>
    </edge>
    <edge source="VNM" target="USA">
      <data key="d0">113059457</data>
    </edge>
    <edge source="VNM" target="URY">
      <data key="d0">268353</data>
    </edge>
    <edge source="ZAF" target="DZA">
      <data key="d0">330684</data>
    </edge>
    <edge source="ZAF" target="ARG">
      <data key="d0">975781</data>
    </edge>
    <edge source="ZAF" target="AUS">
      <data key="d0">6315369</data>
    </edge>
    <edge source="ZAF" target="AUT">
      <data key="d0">14176</data>
    </edge>
    <edge source="ZAF" target="ARM">
      <data key="d0">1216263</data>
    </edge>
    <edge source="ZAF" target="BEL">
      <data key="d0">7108716</data>
    </edge>
    <edge source="ZAF" target="BWA">
      <data key="d0">87720907</data>
    </edge>
    <edge source="ZAF" target="BRA">
      <data key="d0">14509887</data>
    </edge>
    <edge source="ZAF" target="BGR">
      <data key="d0">100626</data>
    </edge>
    <edge source="ZAF" target="BDI">
      <data key="d0">69851</data>
    </edge>
    <edge source="ZAF" target="CMR">
      <data key="d0">155924</data>
    </edge>
    <edge source="ZAF" target="CAN">
      <data key="d0">2058853</data>
    </edge>
    <edge source="ZAF" target="CHL">
      <data key="d0">1010571</data>
    </edge>
    <edge source="ZAF" target="CHN">
      <data key="d0">176046</data>
    </edge>
    <edge source="ZAF" target="COL">
      <data key="d0">563063</data>
    </edge>
    <edge source="ZAF" target="HRV">
      <data key="d0">14927</data>
    </edge>
    <edge source="ZAF" target="CZE">
      <data key="d0">151235</data>
    </edge>
    <edge source="ZAF" target="BEN">
      <data key="d0">27965</data>
    </edge>
    <edge source="ZAF" target="DNK">
      <data key="d0">268495</data>
    </edge>
    <edge source="ZAF" target="ETH">
      <data key="d0">68962</data>
    </edge>
    <edge source="ZAF" target="EST">
      <data key="d0">22694</data>
    </edge>
    <edge source="ZAF" target="FIN">
      <data key="d0">427947</data>
    </edge>
    <edge source="ZAF" target="FRA">
      <data key="d0">2715560</data>
    </edge>
    <edge source="ZAF" target="DEU">
      <data key="d0">30394319</data>
    </edge>
    <edge source="ZAF" target="GHA">
      <data key="d0">5363423</data>
    </edge>
    <edge source="ZAF" target="GRC">
      <data key="d0">159071</data>
    </edge>
    <edge source="ZAF" target="GTM">
      <data key="d0">236320</data>
    </edge>
    <edge source="ZAF" target="HKG">
      <data key="d0">514973</data>
    </edge>
    <edge source="ZAF" target="IDN">
      <data key="d0">62446</data>
    </edge>
    <edge source="ZAF" target="ISR">
      <data key="d0">1841951</data>
    </edge>
    <edge source="ZAF" target="ITA">
      <data key="d0">1136329</data>
    </edge>
    <edge source="ZAF" target="CIV">
      <data key="d0">1528599</data>
    </edge>
    <edge source="ZAF" target="JPN">
      <data key="d0">134327</data>
    </edge>
    <edge source="ZAF" target="JOR">
      <data key="d0">158174</data>
    </edge>
    <edge source="ZAF" target="LVA">
      <data key="d0">138065</data>
    </edge>
    <edge source="ZAF" target="LTU">
      <data key="d0">34544</data>
    </edge>
    <edge source="ZAF" target="MDG">
      <data key="d0">2718308</data>
    </edge>
    <edge source="ZAF" target="MWI">
      <data key="d0">7732678</data>
    </edge>
    <edge source="ZAF" target="MYS">
      <data key="d0">621934</data>
    </edge>
    <edge source="ZAF" target="MRT">
      <data key="d0">304306</data>
    </edge>
    <edge source="ZAF" target="MUS">
      <data key="d0">3167095</data>
    </edge>
    <edge source="ZAF" target="MEX">
      <data key="d0">966015</data>
    </edge>
    <edge source="ZAF" target="MAR">
      <data key="d0">516754</data>
    </edge>
    <edge source="ZAF" target="MOZ">
      <data key="d0">32838223</data>
    </edge>
    <edge source="ZAF" target="OMN">
      <data key="d0">213974</data>
    </edge>
    <edge source="ZAF" target="NAM">
      <data key="d0">66028265</data>
    </edge>
    <edge source="ZAF" target="NLD">
      <data key="d0">14521673</data>
    </edge>
    <edge source="ZAF" target="NZL">
      <data key="d0">43201</data>
    </edge>
    <edge source="ZAF" target="NIC">
      <data key="d0">60126</data>
    </edge>
    <edge source="ZAF" target="NER">
      <data key="d0">17958</data>
    </edge>
    <edge source="ZAF" target="NOR">
      <data key="d0">59553</data>
    </edge>
    <edge source="ZAF" target="PAK">
      <data key="d0">159645</data>
    </edge>
    <edge source="ZAF" target="PAN">
      <data key="d0">466367</data>
    </edge>
    <edge source="ZAF" target="PER">
      <data key="d0">140594</data>
    </edge>
    <edge source="ZAF" target="PHL">
      <data key="d0">555294</data>
    </edge>
    <edge source="ZAF" target="POL">
      <data key="d0">748367</data>
    </edge>
    <edge source="ZAF" target="ROU">
      <data key="d0">49292</data>
    </edge>
    <edge source="ZAF" target="RUS">
      <data key="d0">714877</data>
    </edge>
    <edge source="ZAF" target="SAU">
      <data key="d0">483764</data>
    </edge>
    <edge source="ZAF" target="SEN">
      <data key="d0">2449809</data>
    </edge>
    <edge source="ZAF" target="IND">
      <data key="d0">3262866</data>
    </edge>
    <edge source="ZAF" target="SGP">
      <data key="d0">532891</data>
    </edge>
    <edge source="ZAF" target="VNM">
      <data key="d0">1507887</data>
    </edge>
    <edge source="ZAF" target="SVN">
      <data key="d0">1375647</data>
    </edge>
    <edge source="ZAF" target="ZWE">
      <data key="d0">49543024</data>
    </edge>
    <edge source="ZAF" target="ESP">
      <data key="d0">530039</data>
    </edge>
    <edge source="ZAF" target="SWE">
      <data key="d0">147472</data>
    </edge>
    <edge source="ZAF" target="CHE">
      <data key="d0">75903</data>
    </edge>
    <edge source="ZAF" target="THA">
      <data key="d0">370612</data>
    </edge>
    <edge source="ZAF" target="TGO">
      <data key="d0">209527</data>
    </edge>
    <edge source="ZAF" target="ARE">
      <data key="d0">4341982</data>
    </edge>
    <edge source="ZAF" target="TUR">
      <data key="d0">1980635</data>
    </edge>
    <edge source="ZAF" target="UGA">
      <data key="d0">1126387</data>
    </edge>
    <edge source="ZAF" target="UKR">
      <data key="d0">131455</data>
    </edge>
    <edge source="ZAF" target="EGY">
      <data key="d0">7513570</data>
    </edge>
    <edge source="ZAF" target="GBR">
      <data key="d0">3820418</data>
    </edge>
    <edge source="ZAF" target="TZA">
      <data key="d0">11843058</data>
    </edge>
    <edge source="ZAF" target="USA">
      <data key="d0">18403524</data>
    </edge>
    <edge source="ZAF" target="BFA">
      <data key="d0">1017518</data>
    </edge>
    <edge source="SWE" target="ALB">
      <data key="d0">266131</data>
    </edge>
    <edge source="SWE" target="DZA">
      <data key="d0">609015</data>
    </edge>
    <edge source="SWE" target="AZE">
      <data key="d0">117936</data>
    </edge>
    <edge source="SWE" target="ARG">
      <data key="d0">526357</data>
    </edge>
    <edge source="SWE" target="AUS">
      <data key="d0">17486090</data>
    </edge>
    <edge source="SWE" target="AUT">
      <data key="d0">7769004</data>
    </edge>
    <edge source="SWE" target="ARM">
      <data key="d0">42067</data>
    </edge>
    <edge source="SWE" target="BEL">
      <data key="d0">43436843</data>
    </edge>
    <edge source="SWE" target="BOL">
      <data key="d0">320154</data>
    </edge>
    <edge source="SWE" target="BRA">
      <data key="d0">20993168</data>
    </edge>
    <edge source="SWE" target="BGR">
      <data key="d0">2262921</data>
    </edge>
    <edge source="SWE" target="BLR">
      <data key="d0">214321</data>
    </edge>
    <edge source="SWE" target="CAN">
      <data key="d0">6845149</data>
    </edge>
    <edge source="SWE" target="LKA">
      <data key="d0">8749392</data>
    </edge>
    <edge source="SWE" target="CHL">
      <data key="d0">8547764</data>
    </edge>
    <edge source="SWE" target="CHN">
      <data key="d0">34195338</data>
    </edge>
    <edge source="SWE" target="COL">
      <data key="d0">544217</data>
    </edge>
    <edge source="SWE" target="CRI">
      <data key="d0">44281</data>
    </edge>
    <edge source="SWE" target="HRV">
      <data key="d0">663776</data>
    </edge>
    <edge source="SWE" target="CZE">
      <data key="d0">6945815</data>
    </edge>
    <edge source="SWE" target="BEN">
      <data key="d0">23174</data>
    </edge>
    <edge source="SWE" target="DNK">
      <data key="d0">53997487</data>
    </edge>
    <edge source="SWE" target="ECU">
      <data key="d0">175797</data>
    </edge>
    <edge source="SWE" target="SLV">
      <data key="d0">17417</data>
    </edge>
    <edge source="SWE" target="ETH">
      <data key="d0">840459</data>
    </edge>
    <edge source="SWE" target="EST">
      <data key="d0">9158551</data>
    </edge>
    <edge source="SWE" target="FIN">
      <data key="d0">117356333</data>
    </edge>
    <edge source="SWE" target="FRA">
      <data key="d0">40060690</data>
    </edge>
    <edge source="SWE" target="GEO">
      <data key="d0">22879</data>
    </edge>
    <edge source="SWE" target="GMB">
      <data key="d0">11218</data>
    </edge>
    <edge source="SWE" target="DEU">
      <data key="d0">100792327</data>
    </edge>
    <edge source="SWE" target="GHA">
      <data key="d0">3730403</data>
    </edge>
    <edge source="SWE" target="GRC">
      <data key="d0">1146295</data>
    </edge>
    <edge source="SWE" target="GTM">
      <data key="d0">133287</data>
    </edge>
    <edge source="SWE" target="HND">
      <data key="d0">23764</data>
    </edge>
    <edge source="SWE" target="HKG">
      <data key="d0">4013656</data>
    </edge>
    <edge source="SWE" target="HUN">
      <data key="d0">3214231</data>
    </edge>
    <edge source="SWE" target="IDN">
      <data key="d0">916032</data>
    </edge>
    <edge source="SWE" target="IRL">
      <data key="d0">1801658</data>
    </edge>
    <edge source="SWE" target="ISR">
      <data key="d0">912490</data>
    </edge>
    <edge source="SWE" target="ITA">
      <data key="d0">34483167</data>
    </edge>
    <edge source="SWE" target="CIV">
      <data key="d0">158232</data>
    </edge>
    <edge source="SWE" target="JAM">
      <data key="d0">10332</data>
    </edge>
    <edge source="SWE" target="JPN">
      <data key="d0">10981464</data>
    </edge>
    <edge source="SWE" target="KAZ">
      <data key="d0">2049928</data>
    </edge>
    <edge source="SWE" target="JOR">
      <data key="d0">97271</data>
    </edge>
    <edge source="SWE" target="KOR">
      <data key="d0">6576804</data>
    </edge>
    <edge source="SWE" target="KGZ">
      <data key="d0">34097</data>
    </edge>
    <edge source="SWE" target="LBN">
      <data key="d0">109818</data>
    </edge>
    <edge source="SWE" target="LVA">
      <data key="d0">10934673</data>
    </edge>
    <edge source="SWE" target="LTU">
      <data key="d0">11972774</data>
    </edge>
    <edge source="SWE" target="MYS">
      <data key="d0">1656120</data>
    </edge>
    <edge source="SWE" target="MRT">
      <data key="d0">1948967</data>
    </edge>
    <edge source="SWE" target="MEX">
      <data key="d0">7624500</data>
    </edge>
    <edge source="SWE" target="MDA">
      <data key="d0">28930</data>
    </edge>
    <edge source="SWE" target="MAR">
      <data key="d0">619200</data>
    </edge>
    <edge source="SWE" target="MOZ">
      <data key="d0">17122</data>
    </edge>
    <edge source="SWE" target="OMN">
      <data key="d0">1226149</data>
    </edge>
    <edge source="SWE" target="NAM">
      <data key="d0">21255</data>
    </edge>
    <edge source="SWE" target="NLD">
      <data key="d0">34149729</data>
    </edge>
    <edge source="SWE" target="NZL">
      <data key="d0">938763</data>
    </edge>
    <edge source="SWE" target="NIC">
      <data key="d0">15646</data>
    </edge>
    <edge source="SWE" target="NER">
      <data key="d0">37787</data>
    </edge>
    <edge source="SWE" target="NOR">
      <data key="d0">170877058</data>
    </edge>
    <edge source="SWE" target="PAK">
      <data key="d0">223178</data>
    </edge>
    <edge source="SWE" target="PAN">
      <data key="d0">151590</data>
    </edge>
    <edge source="SWE" target="PRY">
      <data key="d0">98009</data>
    </edge>
    <edge source="SWE" target="PER">
      <data key="d0">3671657</data>
    </edge>
    <edge source="SWE" target="PHL">
      <data key="d0">495065</data>
    </edge>
    <edge source="SWE" target="POL">
      <data key="d0">32909114</data>
    </edge>
    <edge source="SWE" target="PRT">
      <data key="d0">6264031</data>
    </edge>
    <edge source="SWE" target="ROU">
      <data key="d0">3118288</data>
    </edge>
    <edge source="SWE" target="RUS">
      <data key="d0">20879365</data>
    </edge>
    <edge source="SWE" target="SAU">
      <data key="d0">2851124</data>
    </edge>
    <edge source="SWE" target="SEN">
      <data key="d0">33359</data>
    </edge>
    <edge source="SWE" target="SRB">
      <data key="d0">358383</data>
    </edge>
    <edge source="SWE" target="IND">
      <data key="d0">6434219</data>
    </edge>
    <edge source="SWE" target="SGP">
      <data key="d0">16307174</data>
    </edge>
    <edge source="SWE" target="SVK">
      <data key="d0">2257460</data>
    </edge>
    <edge source="SWE" target="VNM">
      <data key="d0">278234</data>
    </edge>
    <edge source="SWE" target="SVN">
      <data key="d0">2089191</data>
    </edge>
    <edge source="SWE" target="ZAF">
      <data key="d0">8570348</data>
    </edge>
    <edge source="SWE" target="ESP">
      <data key="d0">20511387</data>
    </edge>
    <edge source="SWE" target="CHE">
      <data key="d0">7334900</data>
    </edge>
    <edge source="SWE" target="THA">
      <data key="d0">3760367</data>
    </edge>
    <edge source="SWE" target="TGO">
      <data key="d0">19779</data>
    </edge>
    <edge source="SWE" target="ARE">
      <data key="d0">4696473</data>
    </edge>
    <edge source="SWE" target="TUN">
      <data key="d0">513073</data>
    </edge>
    <edge source="SWE" target="TUR">
      <data key="d0">4083177</data>
    </edge>
    <edge source="SWE" target="UGA">
      <data key="d0">26421</data>
    </edge>
    <edge source="SWE" target="UKR">
      <data key="d0">1512649</data>
    </edge>
    <edge source="SWE" target="MKD">
      <data key="d0">331519</data>
    </edge>
    <edge source="SWE" target="EGY">
      <data key="d0">870422</data>
    </edge>
    <edge source="SWE" target="GBR">
      <data key="d0">38066999</data>
    </edge>
    <edge source="SWE" target="TZA">
      <data key="d0">175059</data>
    </edge>
    <edge source="SWE" target="USA">
      <data key="d0">87121661</data>
    </edge>
    <edge source="SWE" target="BFA">
      <data key="d0">786436</data>
    </edge>
    <edge source="SWE" target="URY">
      <data key="d0">255946</data>
    </edge>
    <edge source="THA" target="ALB">
      <data key="d0">476835</data>
    </edge>
    <edge source="THA" target="DZA">
      <data key="d0">7037977</data>
    </edge>
    <edge source="THA" target="AZE">
      <data key="d0">292124</data>
    </edge>
    <edge source="THA" target="ARG">
      <data key="d0">29255434</data>
    </edge>
    <edge source="THA" target="AUS">
      <data key="d0">229196238</data>
    </edge>
    <edge source="THA" target="AUT">
      <data key="d0">3547019</data>
    </edge>
    <edge source="THA" target="ARM">
      <data key="d0">122223</data>
    </edge>
    <edge source="THA" target="BEL">
      <data key="d0">92843021</data>
    </edge>
    <edge source="THA" target="BOL">
      <data key="d0">1842114</data>
    </edge>
    <edge source="THA" target="BWA">
      <data key="d0">37046</data>
    </edge>
    <edge source="THA" target="BRA">
      <data key="d0">113146284</data>
    </edge>
    <edge source="THA" target="BGR">
      <data key="d0">559987</data>
    </edge>
    <edge source="THA" target="BLR">
      <data key="d0">179542</data>
    </edge>
    <edge source="THA" target="KHM">
      <data key="d0">108378897</data>
    </edge>
    <edge source="THA" target="CMR">
      <data key="d0">1856043</data>
    </edge>
    <edge source="THA" target="CAN">
      <data key="d0">36658369</data>
    </edge>
    <edge source="THA" target="LKA">
      <data key="d0">6003674</data>
    </edge>
    <edge source="THA" target="CHL">
      <data key="d0">9504674</data>
    </edge>
    <edge source="THA" target="CHN">
      <data key="d0">2107743439</data>
    </edge>
    <edge source="THA" target="COL">
      <data key="d0">25283526</data>
    </edge>
    <edge source="THA" target="CRI">
      <data key="d0">4070792</data>
    </edge>
    <edge source="THA" target="HRV">
      <data key="d0">350839</data>
    </edge>
    <edge source="THA" target="CZE">
      <data key="d0">3700592</data>
    </edge>
    <edge source="THA" target="BEN">
      <data key="d0">2598010</data>
    </edge>
    <edge source="THA" target="DNK">
      <data key="d0">4278045</data>
    </edge>
    <edge source="THA" target="ECU">
      <data key="d0">16181820</data>
    </edge>
    <edge source="THA" target="SLV">
      <data key="d0">4493690</data>
    </edge>
    <edge source="THA" target="ETH">
      <data key="d0">5648541</data>
    </edge>
    <edge source="THA" target="EST">
      <data key="d0">7279821</data>
    </edge>
    <edge source="THA" target="FIN">
      <data key="d0">34564845</data>
    </edge>
    <edge source="THA" target="FRA">
      <data key="d0">80187350</data>
    </edge>
    <edge source="THA" target="GEO">
      <data key="d0">1493495</data>
    </edge>
    <edge source="THA" target="GMB">
      <data key="d0">148837</data>
    </edge>
    <edge source="THA" target="DEU">
      <data key="d0">77669445</data>
    </edge>
    <edge source="THA" target="GHA">
      <data key="d0">8575466</data>
    </edge>
    <edge source="THA" target="GRC">
      <data key="d0">6066677</data>
    </edge>
    <edge source="THA" target="GTM">
      <data key="d0">4043605</data>
    </edge>
    <edge source="THA" target="HND">
      <data key="d0">3098384</data>
    </edge>
    <edge source="THA" target="HKG">
      <data key="d0">88232407</data>
    </edge>
    <edge source="THA" target="HUN">
      <data key="d0">4202269</data>
    </edge>
    <edge source="THA" target="IDN">
      <data key="d0">187120950</data>
    </edge>
    <edge source="THA" target="IRL">
      <data key="d0">2362606</data>
    </edge>
    <edge source="THA" target="ISR">
      <data key="d0">11537839</data>
    </edge>
    <edge source="THA" target="ITA">
      <data key="d0">50835590</data>
    </edge>
    <edge source="THA" target="CIV">
      <data key="d0">819634</data>
    </edge>
    <edge source="THA" target="JAM">
      <data key="d0">1331998</data>
    </edge>
    <edge source="THA" target="JPN">
      <data key="d0">450470092</data>
    </edge>
    <edge source="THA" target="KAZ">
      <data key="d0">2258143</data>
    </edge>
    <edge source="THA" target="JOR">
      <data key="d0">9707467</data>
    </edge>
    <edge source="THA" target="KOR">
      <data key="d0">45996211</data>
    </edge>
    <edge source="THA" target="KGZ">
      <data key="d0">302487</data>
    </edge>
    <edge source="THA" target="LBN">
      <data key="d0">5696933</data>
    </edge>
    <edge source="THA" target="LVA">
      <data key="d0">4775585</data>
    </edge>
    <edge source="THA" target="LTU">
      <data key="d0">6288511</data>
    </edge>
    <edge source="THA" target="MDG">
      <data key="d0">178377</data>
    </edge>
    <edge source="THA" target="MWI">
      <data key="d0">627284</data>
    </edge>
    <edge source="THA" target="MYS">
      <data key="d0">406954652</data>
    </edge>
    <edge source="THA" target="MUS">
      <data key="d0">536004</data>
    </edge>
    <edge source="THA" target="MEX">
      <data key="d0">59348570</data>
    </edge>
    <edge source="THA" target="MDA">
      <data key="d0">163625</data>
    </edge>
    <edge source="THA" target="MAR">
      <data key="d0">2789741</data>
    </edge>
    <edge source="THA" target="MOZ">
      <data key="d0">1450056</data>
    </edge>
    <edge source="THA" target="OMN">
      <data key="d0">4517461</data>
    </edge>
    <edge source="THA" target="NAM">
      <data key="d0">394440</data>
    </edge>
    <edge source="THA" target="NLD">
      <data key="d0">58924560</data>
    </edge>
    <edge source="THA" target="NZL">
      <data key="d0">30111325</data>
    </edge>
    <edge source="THA" target="NIC">
      <data key="d0">522479</data>
    </edge>
    <edge source="THA" target="NER">
      <data key="d0">78584</data>
    </edge>
    <edge source="THA" target="NOR">
      <data key="d0">4033903</data>
    </edge>
    <edge source="THA" target="PAK">
      <data key="d0">43965938</data>
    </edge>
    <edge source="THA" target="PAN">
      <data key="d0">8756616</data>
    </edge>
    <edge source="THA" target="PRY">
      <data key="d0">1384736</data>
    </edge>
    <edge source="THA" target="PER">
      <data key="d0">16187210</data>
    </edge>
    <edge source="THA" target="PHL">
      <data key="d0">113145281</data>
    </edge>
    <edge source="THA" target="POL">
      <data key="d0">21301286</data>
    </edge>
    <edge source="THA" target="PRT">
      <data key="d0">9921212</data>
    </edge>
    <edge source="THA" target="ROU">
      <data key="d0">3792324</data>
    </edge>
    <edge source="THA" target="RUS">
      <data key="d0">33421691</data>
    </edge>
    <edge source="THA" target="SAU">
      <data key="d0">92941743</data>
    </edge>
    <edge source="THA" target="SEN">
      <data key="d0">170477</data>
    </edge>
    <edge source="THA" target="SRB">
      <data key="d0">352137</data>
    </edge>
    <edge source="THA" target="IND">
      <data key="d0">130884109</data>
    </edge>
    <edge source="THA" target="SGP">
      <data key="d0">88372066</data>
    </edge>
    <edge source="THA" target="SVK">
      <data key="d0">41140</data>
    </edge>
    <edge source="THA" target="VNM">
      <data key="d0">301636334</data>
    </edge>
    <edge source="THA" target="SVN">
      <data key="d0">1068101</data>
    </edge>
    <edge source="THA" target="ZAF">
      <data key="d0">101487621</data>
    </edge>
    <edge source="THA" target="ZWE">
      <data key="d0">360619</data>
    </edge>
    <edge source="THA" target="ESP">
      <data key="d0">31537678</data>
    </edge>
    <edge source="THA" target="SWE">
      <data key="d0">6652554</data>
    </edge>
    <edge source="THA" target="CHE">
      <data key="d0">2918002</data>
    </edge>
    <edge source="THA" target="TGO">
      <data key="d0">1308695</data>
    </edge>
    <edge source="THA" target="ARE">
      <data key="d0">79971064</data>
    </edge>
    <edge source="THA" target="TUN">
      <data key="d0">1254580</data>
    </edge>
    <edge source="THA" target="TUR">
      <data key="d0">40778740</data>
    </edge>
    <edge source="THA" target="UGA">
      <data key="d0">343972</data>
    </edge>
    <edge source="THA" target="UKR">
      <data key="d0">2057917</data>
    </edge>
    <edge source="THA" target="EGY">
      <data key="d0">103035866</data>
    </edge>
    <edge source="THA" target="GBR">
      <data key="d0">68654347</data>
    </edge>
    <edge source="THA" target="TZA">
      <data key="d0">3295046</data>
    </edge>
    <edge source="THA" target="USA">
      <data key="d0">992820382</data>
    </edge>
    <edge source="THA" target="URY">
      <data key="d0">22426937</data>
    </edge>
    <edge source="TUR" target="ALB">
      <data key="d0">1926614</data>
    </edge>
    <edge source="TUR" target="DZA">
      <data key="d0">29406800</data>
    </edge>
    <edge source="TUR" target="AZE">
      <data key="d0">37459518</data>
    </edge>
    <edge source="TUR" target="ARG">
      <data key="d0">12450695</data>
    </edge>
    <edge source="TUR" target="AUS">
      <data key="d0">27876880</data>
    </edge>
    <edge source="TUR" target="AUT">
      <data key="d0">38233900</data>
    </edge>
    <edge source="TUR" target="BEL">
      <data key="d0">55880785</data>
    </edge>
    <edge source="TUR" target="BOL">
      <data key="d0">227666</data>
    </edge>
    <edge source="TUR" target="BRA">
      <data key="d0">21248645</data>
    </edge>
    <edge source="TUR" target="BGR">
      <data key="d0">46879709</data>
    </edge>
    <edge source="TUR" target="BDI">
      <data key="d0">194002</data>
    </edge>
    <edge source="TUR" target="BLR">
      <data key="d0">10509668</data>
    </edge>
    <edge source="TUR" target="CMR">
      <data key="d0">630524</data>
    </edge>
    <edge source="TUR" target="CAN">
      <data key="d0">12203215</data>
    </edge>
    <edge source="TUR" target="LKA">
      <data key="d0">1453902</data>
    </edge>
    <edge source="TUR" target="CHL">
      <data key="d0">3688443</data>
    </edge>
    <edge source="TUR" target="CHN">
      <data key="d0">23410598</data>
    </edge>
    <edge source="TUR" target="COL">
      <data key="d0">2848466</data>
    </edge>
    <edge source="TUR" target="CRI">
      <data key="d0">190275</data>
    </edge>
    <edge source="TUR" target="HRV">
      <data key="d0">1961908</data>
    </edge>
    <edge source="TUR" target="CZE">
      <data key="d0">38896664</data>
    </edge>
    <edge source="TUR" target="BEN">
      <data key="d0">102111</data>
    </edge>
    <edge source="TUR" target="DNK">
      <data key="d0">2810500</data>
    </edge>
    <edge source="TUR" target="ECU">
      <data key="d0">2567338</data>
    </edge>
    <edge source="TUR" target="ETH">
      <data key="d0">2571977</data>
    </edge>
    <edge source="TUR" target="EST">
      <data key="d0">1892424</data>
    </edge>
    <edge source="TUR" target="FIN">
      <data key="d0">7962808</data>
    </edge>
    <edge source="TUR" target="FRA">
      <data key="d0">102794310</data>
    </edge>
    <edge source="TUR" target="GEO">
      <data key="d0">11173654</data>
    </edge>
    <edge source="TUR" target="GMB">
      <data key="d0">31531</data>
    </edge>
    <edge source="TUR" target="PSE">
      <data key="d0">17013</data>
    </edge>
    <edge source="TUR" target="DEU">
      <data key="d0">467725058</data>
    </edge>
    <edge source="TUR" target="GHA">
      <data key="d0">4212036</data>
    </edge>
    <edge source="TUR" target="GRC">
      <data key="d0">20726232</data>
    </edge>
    <edge source="TUR" target="GTM">
      <data key="d0">155483</data>
    </edge>
    <edge source="TUR" target="HKG">
      <data key="d0">1183657</data>
    </edge>
    <edge source="TUR" target="HUN">
      <data key="d0">4481435</data>
    </edge>
    <edge source="TUR" target="IDN">
      <data key="d0">1824238</data>
    </edge>
    <edge source="TUR" target="IRL">
      <data key="d0">4730410</data>
    </edge>
    <edge source="TUR" target="ISR">
      <data key="d0">14276284</data>
    </edge>
    <edge source="TUR" target="ITA">
      <data key="d0">194454943</data>
    </edge>
    <edge source="TUR" target="CIV">
      <data key="d0">1854458</data>
    </edge>
    <edge source="TUR" target="JPN">
      <data key="d0">2100698</data>
    </edge>
    <edge source="TUR" target="KAZ">
      <data key="d0">12874829</data>
    </edge>
    <edge source="TUR" target="JOR">
      <data key="d0">7612325</data>
    </edge>
    <edge source="TUR" target="KOR">
      <data key="d0">4468925</data>
    </edge>
    <edge source="TUR" target="KGZ">
      <data key="d0">2466943</data>
    </edge>
    <edge source="TUR" target="LBN">
      <data key="d0">5928704</data>
    </edge>
    <edge source="TUR" target="LVA">
      <data key="d0">1438486</data>
    </edge>
    <edge source="TUR" target="LTU">
      <data key="d0">3398656</data>
    </edge>
    <edge source="TUR" target="MDG">
      <data key="d0">616787</data>
    </edge>
    <edge source="TUR" target="MWI">
      <data key="d0">84953</data>
    </edge>
    <edge source="TUR" target="MYS">
      <data key="d0">2241293</data>
    </edge>
    <edge source="TUR" target="MRT">
      <data key="d0">79987</data>
    </edge>
    <edge source="TUR" target="MUS">
      <data key="d0">231777</data>
    </edge>
    <edge source="TUR" target="MEX">
      <data key="d0">14393942</data>
    </edge>
    <edge source="TUR" target="MDA">
      <data key="d0">4761186</data>
    </edge>
    <edge source="TUR" target="MAR">
      <data key="d0">23791539</data>
    </edge>
    <edge source="TUR" target="MOZ">
      <data key="d0">158792</data>
    </edge>
    <edge source="TUR" target="OMN">
      <data key="d0">5024884</data>
    </edge>
    <edge source="TUR" target="NLD">
      <data key="d0">72257479</data>
    </edge>
    <edge source="TUR" target="NZL">
      <data key="d0">1575348</data>
    </edge>
    <edge source="TUR" target="NER">
      <data key="d0">11628</data>
    </edge>
    <edge source="TUR" target="NOR">
      <data key="d0">3579617</data>
    </edge>
    <edge source="TUR" target="PAK">
      <data key="d0">5071293</data>
    </edge>
    <edge source="TUR" target="PAN">
      <data key="d0">581722</data>
    </edge>
    <edge source="TUR" target="PRY">
      <data key="d0">206663</data>
    </edge>
    <edge source="TUR" target="PER">
      <data key="d0">1909333</data>
    </edge>
    <edge source="TUR" target="PHL">
      <data key="d0">2055675</data>
    </edge>
    <edge source="TUR" target="POL">
      <data key="d0">63854405</data>
    </edge>
    <edge source="TUR" target="PRT">
      <data key="d0">6395461</data>
    </edge>
    <edge source="TUR" target="ROU">
      <data key="d0">60110532</data>
    </edge>
    <edge source="TUR" target="RUS">
      <data key="d0">63322152</data>
    </edge>
    <edge source="TUR" target="SAU">
      <data key="d0">58485269</data>
    </edge>
    <edge source="TUR" target="SEN">
      <data key="d0">907461</data>
    </edge>
    <edge source="TUR" target="SRB">
      <data key="d0">6917074</data>
    </edge>
    <edge source="TUR" target="IND">
      <data key="d0">9391396</data>
    </edge>
    <edge source="TUR" target="SGP">
      <data key="d0">9686100</data>
    </edge>
    <edge source="TUR" target="SVK">
      <data key="d0">10286220</data>
    </edge>
    <edge source="TUR" target="VNM">
      <data key="d0">759632</data>
    </edge>
    <edge source="TUR" target="SVN">
      <data key="d0">10613202</data>
    </edge>
    <edge source="TUR" target="ZAF">
      <data key="d0">18750231</data>
    </edge>
    <edge source="TUR" target="ZWE">
      <data key="d0">268800</data>
    </edge>
    <edge source="TUR" target="ESP">
      <data key="d0">93004323</data>
    </edge>
    <edge source="TUR" target="SWE">
      <data key="d0">15078907</data>
    </edge>
    <edge source="TUR" target="CHE">
      <data key="d0">19991966</data>
    </edge>
    <edge source="TUR" target="THA">
      <data key="d0">11553085</data>
    </edge>
    <edge source="TUR" target="TGO">
      <data key="d0">558881</data>
    </edge>
    <edge source="TUR" target="ARE">
      <data key="d0">24548782</data>
    </edge>
    <edge source="TUR" target="TUN">
      <data key="d0">8063675</data>
    </edge>
    <edge source="TUR" target="UGA">
      <data key="d0">600654</data>
    </edge>
    <edge source="TUR" target="UKR">
      <data key="d0">13580811</data>
    </edge>
    <edge source="TUR" target="MKD">
      <data key="d0">2093063</data>
    </edge>
    <edge source="TUR" target="EGY">
      <data key="d0">66921832</data>
    </edge>
    <edge source="TUR" target="GBR">
      <data key="d0">102810775</data>
    </edge>
    <edge source="TUR" target="TZA">
      <data key="d0">1241081</data>
    </edge>
    <edge source="TUR" target="USA">
      <data key="d0">95569391</data>
    </edge>
    <edge source="TUR" target="BFA">
      <data key="d0">315381</data>
    </edge>
    <edge source="TUR" target="URY">
      <data key="d0">802033</data>
    </edge>
    <edge source="UKR" target="DZA">
      <data key="d0">856183</data>
    </edge>
    <edge source="UKR" target="AZE">
      <data key="d0">5714698</data>
    </edge>
    <edge source="UKR" target="ARM">
      <data key="d0">3570554</data>
    </edge>
    <edge source="UKR" target="BEL">
      <data key="d0">1056854</data>
    </edge>
    <edge source="UKR" target="BRA">
      <data key="d0">9479409</data>
    </edge>
    <edge source="UKR" target="BGR">
      <data key="d0">1515989</data>
    </edge>
    <edge source="UKR" target="BDI">
      <data key="d0">43012</data>
    </edge>
    <edge source="UKR" target="BLR">
      <data key="d0">20043909</data>
    </edge>
    <edge source="UKR" target="CAN">
      <data key="d0">25133</data>
    </edge>
    <edge source="UKR" target="CHL">
      <data key="d0">176385</data>
    </edge>
    <edge source="UKR" target="CHN">
      <data key="d0">191856</data>
    </edge>
    <edge source="UKR" target="COL">
      <data key="d0">12858</data>
    </edge>
    <edge source="UKR" target="CZE">
      <data key="d0">599737</data>
    </edge>
    <edge source="UKR" target="DNK">
      <data key="d0">16707</data>
    </edge>
    <edge source="UKR" target="ETH">
      <data key="d0">18105</data>
    </edge>
    <edge source="UKR" target="EST">
      <data key="d0">103971</data>
    </edge>
    <edge source="UKR" target="FIN">
      <data key="d0">4139005</data>
    </edge>
    <edge source="UKR" target="FRA">
      <data key="d0">859846</data>
    </edge>
    <edge source="UKR" target="GEO">
      <data key="d0">2225586</data>
    </edge>
    <edge source="UKR" target="DEU">
      <data key="d0">6685291</data>
    </edge>
    <edge source="UKR" target="GHA">
      <data key="d0">14380</data>
    </edge>
    <edge source="UKR" target="HUN">
      <data key="d0">1498615</data>
    </edge>
    <edge source="UKR" target="IDN">
      <data key="d0">242790</data>
    </edge>
    <edge source="UKR" target="ISR">
      <data key="d0">90489</data>
    </edge>
    <edge source="UKR" target="ITA">
      <data key="d0">146134</data>
    </edge>
    <edge source="UKR" target="CIV">
      <data key="d0">16000</data>
    </edge>
    <edge source="UKR" target="KAZ">
      <data key="d0">23624830</data>
    </edge>
    <edge source="UKR" target="KOR">
      <data key="d0">26736</data>
    </edge>
    <edge source="UKR" target="KGZ">
      <data key="d0">4062501</data>
    </edge>
    <edge source="UKR" target="LVA">
      <data key="d0">614682</data>
    </edge>
    <edge source="UKR" target="LTU">
      <data key="d0">4063564</data>
    </edge>
    <edge source="UKR" target="MYS">
      <data key="d0">18892</data>
    </edge>
    <edge source="UKR" target="MEX">
      <data key="d0">14975</data>
    </edge>
    <edge source="UKR" target="MDA">
      <data key="d0">5228991</data>
    </edge>
    <edge source="UKR" target="NLD">
      <data key="d0">1090139</data>
    </edge>
    <edge source="UKR" target="NZL">
      <data key="d0">26203</data>
    </edge>
    <edge source="UKR" target="NIC">
      <data key="d0">39807</data>
    </edge>
    <edge source="UKR" target="NER">
      <data key="d0">25800</data>
    </edge>
    <edge source="UKR" target="NOR">
      <data key="d0">22948</data>
    </edge>
    <edge source="UKR" target="PAK">
      <data key="d0">551970</data>
    </edge>
    <edge source="UKR" target="PAN">
      <data key="d0">64062</data>
    </edge>
    <edge source="UKR" target="PER">
      <data key="d0">52987</data>
    </edge>
    <edge source="UKR" target="POL">
      <data key="d0">656115</data>
    </edge>
    <edge source="UKR" target="ROU">
      <data key="d0">594161</data>
    </edge>
    <edge source="UKR" target="RUS">
      <data key="d0">71839851</data>
    </edge>
    <edge source="UKR" target="SEN">
      <data key="d0">171569</data>
    </edge>
    <edge source="UKR" target="SRB">
      <data key="d0">45052</data>
    </edge>
    <edge source="UKR" target="IND">
      <data key="d0">2927030</data>
    </edge>
    <edge source="UKR" target="SVK">
      <data key="d0">4763034</data>
    </edge>
    <edge source="UKR" target="VNM">
      <data key="d0">134737</data>
    </edge>
    <edge source="UKR" target="ESP">
      <data key="d0">1581373</data>
    </edge>
    <edge source="UKR" target="SWE">
      <data key="d0">13250</data>
    </edge>
    <edge source="UKR" target="CHE">
      <data key="d0">2550332</data>
    </edge>
    <edge source="UKR" target="ARE">
      <data key="d0">55796</data>
    </edge>
    <edge source="UKR" target="TUR">
      <data key="d0">369850</data>
    </edge>
    <edge source="UKR" target="UGA">
      <data key="d0">26751</data>
    </edge>
    <edge source="UKR" target="MKD">
      <data key="d0">101585</data>
    </edge>
    <edge source="UKR" target="EGY">
      <data key="d0">1439434</data>
    </edge>
    <edge source="UKR" target="GBR">
      <data key="d0">1917728</data>
    </edge>
    <edge source="UKR" target="USA">
      <data key="d0">16617480</data>
    </edge>
    <edge source="URY" target="ARG">
      <data key="d0">18944318</data>
    </edge>
    <edge source="URY" target="BOL">
      <data key="d0">428028</data>
    </edge>
    <edge source="URY" target="BRA">
      <data key="d0">94036547</data>
    </edge>
    <edge source="URY" target="CHL">
      <data key="d0">1225161</data>
    </edge>
    <edge source="URY" target="COL">
      <data key="d0">309555</data>
    </edge>
    <edge source="URY" target="ECU">
      <data key="d0">123097</data>
    </edge>
    <edge source="URY" target="GTM">
      <data key="d0">184872</data>
    </edge>
    <edge source="URY" target="MEX">
      <data key="d0">292416</data>
    </edge>
    <edge source="URY" target="NIC">
      <data key="d0">180692</data>
    </edge>
    <edge source="URY" target="PRY">
      <data key="d0">245840</data>
    </edge>
    <edge source="URY" target="PER">
      <data key="d0">475281</data>
    </edge>
    <edge source="ARM" target="GEO">
      <data key="d0">26915</data>
    </edge>
    <edge source="ARM" target="RUS">
      <data key="d0">42465</data>
    </edge>
    <edge source="ARM" target="ARE">
      <data key="d0">16789</data>
    </edge>
    <edge source="GEO" target="AZE">
      <data key="d0">548277</data>
    </edge>
    <edge source="GEO" target="ARM">
      <data key="d0">1390313</data>
    </edge>
    <edge source="GEO" target="RUS">
      <data key="d0">166681</data>
    </edge>
    <edge source="GEO" target="ARE">
      <data key="d0">25616</data>
    </edge>
    <edge source="GEO" target="TUR">
      <data key="d0">86925</data>
    </edge>
    <edge source="GEO" target="UKR">
      <data key="d0">39645</data>
    </edge>
    <edge source="GEO" target="GBR">
      <data key="d0">139874</data>
    </edge>
    <edge source="GEO" target="USA">
      <data key="d0">137924</data>
    </edge>
    <edge source="AZE" target="KAZ">
      <data key="d0">31007</data>
    </edge>
    <edge source="AZE" target="GBR">
      <data key="d0">87142</data>
    </edge>
    <edge source="BWA" target="NAM">
      <data key="d0">56933</data>
    </edge>
    <edge source="BWA" target="ZAF">
      <data key="d0">1877669</data>
    </edge>
    <edge source="BWA" target="ZWE">
      <data key="d0">21099</data>
    </edge>
    <edge source="BWA" target="TZA">
      <data key="d0">145923</data>
    </edge>
    <edge source="DNK" target="AZE">
      <data key="d0">82765</data>
    </edge>
    <edge source="DNK" target="ARG">
      <data key="d0">216591</data>
    </edge>
    <edge source="DNK" target="AUS">
      <data key="d0">1262867</data>
    </edge>
    <edge source="DNK" target="AUT">
      <data key="d0">1753706</data>
    </edge>
    <edge source="DNK" target="BEL">
      <data key="d0">4243433</data>
    </edge>
    <edge source="DNK" target="BRA">
      <data key="d0">475995</data>
    </edge>
    <edge source="DNK" target="BGR">
      <data key="d0">257317</data>
    </edge>
    <edge source="DNK" target="BLR">
      <data key="d0">57703</data>
    </edge>
    <edge source="DNK" target="CMR">
      <data key="d0">42858</data>
    </edge>
    <edge source="DNK" target="CAN">
      <data key="d0">253956</data>
    </edge>
    <edge source="DNK" target="LKA">
      <data key="d0">215745</data>
    </edge>
    <edge source="DNK" target="CHL">
      <data key="d0">411621</data>
    </edge>
    <edge source="DNK" target="CHN">
      <data key="d0">8267281</data>
    </edge>
    <edge source="DNK" target="COL">
      <data key="d0">144310</data>
    </edge>
    <edge source="DNK" target="HRV">
      <data key="d0">146198</data>
    </edge>
    <edge source="DNK" target="CZE">
      <data key="d0">2721653</data>
    </edge>
    <edge source="DNK" target="BEN">
      <data key="d0">79986</data>
    </edge>
    <edge source="DNK" target="ETH">
      <data key="d0">240436</data>
    </edge>
    <edge source="DNK" target="EST">
      <data key="d0">1395511</data>
    </edge>
    <edge source="DNK" target="FIN">
      <data key="d0">7960880</data>
    </edge>
    <edge source="DNK" target="FRA">
      <data key="d0">9263911</data>
    </edge>
    <edge source="DNK" target="GEO">
      <data key="d0">36141</data>
    </edge>
    <edge source="DNK" target="GMB">
      <data key="d0">11433</data>
    </edge>
    <edge source="DNK" target="DEU">
      <data key="d0">50580170</data>
    </edge>
    <edge source="DNK" target="GHA">
      <data key="d0">103023</data>
    </edge>
    <edge source="DNK" target="GRC">
      <data key="d0">419822</data>
    </edge>
    <edge source="DNK" target="HKG">
      <data key="d0">350031</data>
    </edge>
    <edge source="DNK" target="HUN">
      <data key="d0">2202893</data>
    </edge>
    <edge source="DNK" target="IDN">
      <data key="d0">325697</data>
    </edge>
    <edge source="DNK" target="IRL">
      <data key="d0">644253</data>
    </edge>
    <edge source="DNK" target="ISR">
      <data key="d0">233037</data>
    </edge>
    <edge source="DNK" target="ITA">
      <data key="d0">3552493</data>
    </edge>
    <edge source="DNK" target="JPN">
      <data key="d0">975715</data>
    </edge>
    <edge source="DNK" target="KAZ">
      <data key="d0">72745</data>
    </edge>
    <edge source="DNK" target="KOR">
      <data key="d0">619369</data>
    </edge>
    <edge source="DNK" target="LVA">
      <data key="d0">897793</data>
    </edge>
    <edge source="DNK" target="LTU">
      <data key="d0">7820834</data>
    </edge>
    <edge source="DNK" target="MYS">
      <data key="d0">209642</data>
    </edge>
    <edge source="DNK" target="MUS">
      <data key="d0">11968</data>
    </edge>
    <edge source="DNK" target="MEX">
      <data key="d0">463602</data>
    </edge>
    <edge source="DNK" target="MDA">
      <data key="d0">56197</data>
    </edge>
    <edge source="DNK" target="MAR">
      <data key="d0">128021</data>
    </edge>
    <edge source="DNK" target="OMN">
      <data key="d0">10289</data>
    </edge>
    <edge source="DNK" target="NAM">
      <data key="d0">34623</data>
    </edge>
    <edge source="DNK" target="NLD">
      <data key="d0">12647980</data>
    </edge>
    <edge source="DNK" target="NZL">
      <data key="d0">209730</data>
    </edge>
    <edge source="DNK" target="NIC">
      <data key="d0">51739</data>
    </edge>
    <edge source="DNK" target="NOR">
      <data key="d0">15001373</data>
    </edge>
    <edge source="DNK" target="PAK">
      <data key="d0">26030</data>
    </edge>
    <edge source="DNK" target="PAN">
      <data key="d0">10222</data>
    </edge>
    <edge source="DNK" target="PER">
      <data key="d0">14525</data>
    </edge>
    <edge source="DNK" target="PHL">
      <data key="d0">70895</data>
    </edge>
    <edge source="DNK" target="POL">
      <data key="d0">10602398</data>
    </edge>
    <edge source="DNK" target="PRT">
      <data key="d0">346257</data>
    </edge>
    <edge source="DNK" target="ROU">
      <data key="d0">929517</data>
    </edge>
    <edge source="DNK" target="RUS">
      <data key="d0">4376179</data>
    </edge>
    <edge source="DNK" target="SAU">
      <data key="d0">563592</data>
    </edge>
    <edge source="DNK" target="SRB">
      <data key="d0">58485</data>
    </edge>
    <edge source="DNK" target="IND">
      <data key="d0">927693</data>
    </edge>
    <edge source="DNK" target="SGP">
      <data key="d0">689783</data>
    </edge>
    <edge source="DNK" target="SVK">
      <data key="d0">1332497</data>
    </edge>
    <edge source="DNK" target="VNM">
      <data key="d0">112414</data>
    </edge>
    <edge source="DNK" target="SVN">
      <data key="d0">152900</data>
    </edge>
    <edge source="DNK" target="ZAF">
      <data key="d0">472650</data>
    </edge>
    <edge source="DNK" target="ESP">
      <data key="d0">4137775</data>
    </edge>
    <edge source="DNK" target="SWE">
      <data key="d0">39645437</data>
    </edge>
    <edge source="DNK" target="CHE">
      <data key="d0">2481166</data>
    </edge>
    <edge source="DNK" target="THA">
      <data key="d0">718541</data>
    </edge>
    <edge source="DNK" target="TGO">
      <data key="d0">10027</data>
    </edge>
    <edge source="DNK" target="ARE">
      <data key="d0">1060771</data>
    </edge>
    <edge source="DNK" target="TUR">
      <data key="d0">1570282</data>
    </edge>
    <edge source="DNK" target="UKR">
      <data key="d0">920154</data>
    </edge>
    <edge source="DNK" target="EGY">
      <data key="d0">130574</data>
    </edge>
    <edge source="DNK" target="GBR">
      <data key="d0">13281172</data>
    </edge>
    <edge source="DNK" target="TZA">
      <data key="d0">358125</data>
    </edge>
    <edge source="DNK" target="USA">
      <data key="d0">15165245</data>
    </edge>
    <edge source="DNK" target="URY">
      <data key="d0">25373</data>
    </edge>
    <edge source="HKG" target="ARG">
      <data key="d0">127164</data>
    </edge>
    <edge source="HKG" target="AUS">
      <data key="d0">5714026</data>
    </edge>
    <edge source="HKG" target="AUT">
      <data key="d0">52118</data>
    </edge>
    <edge source="HKG" target="BEL">
      <data key="d0">2087892</data>
    </edge>
    <edge source="HKG" target="BRA">
      <data key="d0">685094</data>
    </edge>
    <edge source="HKG" target="BGR">
      <data key="d0">50692</data>
    </edge>
    <edge source="HKG" target="KHM">
      <data key="d0">4098831</data>
    </edge>
    <edge source="HKG" target="CMR">
      <data key="d0">71577</data>
    </edge>
    <edge source="HKG" target="CAN">
      <data key="d0">967653</data>
    </edge>
    <edge source="HKG" target="LKA">
      <data key="d0">779233</data>
    </edge>
    <edge source="HKG" target="CHL">
      <data key="d0">24237</data>
    </edge>
    <edge source="HKG" target="CHN">
      <data key="d0">220835674</data>
    </edge>
    <edge source="HKG" target="COL">
      <data key="d0">22654</data>
    </edge>
    <edge source="HKG" target="HRV">
      <data key="d0">11609</data>
    </edge>
    <edge source="HKG" target="CZE">
      <data key="d0">1193978</data>
    </edge>
    <edge source="HKG" target="DNK">
      <data key="d0">309113</data>
    </edge>
    <edge source="HKG" target="ECU">
      <data key="d0">13465</data>
    </edge>
    <edge source="HKG" target="EST">
      <data key="d0">101845</data>
    </edge>
    <edge source="HKG" target="FIN">
      <data key="d0">105804</data>
    </edge>
    <edge source="HKG" target="FRA">
      <data key="d0">3700848</data>
    </edge>
    <edge source="HKG" target="DEU">
      <data key="d0">3665976</data>
    </edge>
    <edge source="HKG" target="GHA">
      <data key="d0">24164</data>
    </edge>
    <edge source="HKG" target="HUN">
      <data key="d0">420015</data>
    </edge>
    <edge source="HKG" target="IDN">
      <data key="d0">7502875</data>
    </edge>
    <edge source="HKG" target="IRL">
      <data key="d0">326120</data>
    </edge>
    <edge source="HKG" target="ISR">
      <data key="d0">445334</data>
    </edge>
    <edge source="HKG" target="ITA">
      <data key="d0">1936760</data>
    </edge>
    <edge source="HKG" target="JAM">
      <data key="d0">22671</data>
    </edge>
    <edge source="HKG" target="JPN">
      <data key="d0">18767363</data>
    </edge>
    <edge source="HKG" target="JOR">
      <data key="d0">98118</data>
    </edge>
    <edge source="HKG" target="KOR">
      <data key="d0">12495412</data>
    </edge>
    <edge source="HKG" target="LVA">
      <data key="d0">59025</data>
    </edge>
    <edge source="HKG" target="MDG">
      <data key="d0">11217</data>
    </edge>
    <edge source="HKG" target="MYS">
      <data key="d0">7831972</data>
    </edge>
    <edge source="HKG" target="MEX">
      <data key="d0">764712</data>
    </edge>
    <edge source="HKG" target="MAR">
      <data key="d0">22989</data>
    </edge>
    <edge source="HKG" target="MOZ">
      <data key="d0">23207</data>
    </edge>
    <edge source="HKG" target="NLD">
      <data key="d0">6895250</data>
    </edge>
    <edge source="HKG" target="NZL">
      <data key="d0">398392</data>
    </edge>
    <edge source="HKG" target="NOR">
      <data key="d0">41499</data>
    </edge>
    <edge source="HKG" target="PAK">
      <data key="d0">2146852</data>
    </edge>
    <edge source="HKG" target="PAN">
      <data key="d0">47283</data>
    </edge>
    <edge source="HKG" target="PRY">
      <data key="d0">17384</data>
    </edge>
    <edge source="HKG" target="PHL">
      <data key="d0">2529709</data>
    </edge>
    <edge source="HKG" target="POL">
      <data key="d0">1121835</data>
    </edge>
    <edge source="HKG" target="PRT">
      <data key="d0">11297</data>
    </edge>
    <edge source="HKG" target="ROU">
      <data key="d0">89176</data>
    </edge>
    <edge source="HKG" target="RUS">
      <data key="d0">222902</data>
    </edge>
    <edge source="HKG" target="SAU">
      <data key="d0">46658</data>
    </edge>
    <edge source="HKG" target="IND">
      <data key="d0">8315318</data>
    </edge>
    <edge source="HKG" target="SGP">
      <data key="d0">10437248</data>
    </edge>
    <edge source="HKG" target="VNM">
      <data key="d0">31834714</data>
    </edge>
    <edge source="HKG" target="ZAF">
      <data key="d0">235580</data>
    </edge>
    <edge source="HKG" target="ESP">
      <data key="d0">442800</data>
    </edge>
    <edge source="HKG" target="SWE">
      <data key="d0">2091248</data>
    </edge>
    <edge source="HKG" target="CHE">
      <data key="d0">259752</data>
    </edge>
    <edge source="HKG" target="THA">
      <data key="d0">9076425</data>
    </edge>
    <edge source="HKG" target="ARE">
      <data key="d0">319245</data>
    </edge>
    <edge source="HKG" target="TUR">
      <data key="d0">418872</data>
    </edge>
    <edge source="HKG" target="EGY">
      <data key="d0">261802</data>
    </edge>
    <edge source="HKG" target="GBR">
      <data key="d0">4398905</data>
    </edge>
    <edge source="HKG" target="USA">
      <data key="d0">35316909</data>
    </edge>
    <edge source="IRL" target="ARG">
      <data key="d0">67627</data>
    </edge>
    <edge source="IRL" target="AUS">
      <data key="d0">276745</data>
    </edge>
    <edge source="IRL" target="AUT">
      <data key="d0">103646</data>
    </edge>
    <edge source="IRL" target="BEL">
      <data key="d0">256801</data>
    </edge>
    <edge source="IRL" target="BRA">
      <data key="d0">319198</data>
    </edge>
    <edge source="IRL" target="BGR">
      <data key="d0">13278</data>
    </edge>
    <edge source="IRL" target="CAN">
      <data key="d0">359746</data>
    </edge>
    <edge source="IRL" target="CHN">
      <data key="d0">191987</data>
    </edge>
    <edge source="IRL" target="CZE">
      <data key="d0">953318</data>
    </edge>
    <edge source="IRL" target="DNK">
      <data key="d0">732682</data>
    </edge>
    <edge source="IRL" target="EST">
      <data key="d0">56796</data>
    </edge>
    <edge source="IRL" target="FIN">
      <data key="d0">185160</data>
    </edge>
    <edge source="IRL" target="FRA">
      <data key="d0">725091</data>
    </edge>
    <edge source="IRL" target="GMB">
      <data key="d0">11762</data>
    </edge>
    <edge source="IRL" target="DEU">
      <data key="d0">16629565</data>
    </edge>
    <edge source="IRL" target="GHA">
      <data key="d0">19903</data>
    </edge>
    <edge source="IRL" target="GRC">
      <data key="d0">133302</data>
    </edge>
    <edge source="IRL" target="HND">
      <data key="d0">60415</data>
    </edge>
    <edge source="IRL" target="HUN">
      <data key="d0">1007758</data>
    </edge>
    <edge source="IRL" target="IDN">
      <data key="d0">54432</data>
    </edge>
    <edge source="IRL" target="ISR">
      <data key="d0">172577</data>
    </edge>
    <edge source="IRL" target="ITA">
      <data key="d0">535207</data>
    </edge>
    <edge source="IRL" target="JPN">
      <data key="d0">417202</data>
    </edge>
    <edge source="IRL" target="JOR">
      <data key="d0">75756</data>
    </edge>
    <edge source="IRL" target="KOR">
      <data key="d0">298253</data>
    </edge>
    <edge source="IRL" target="LBN">
      <data key="d0">36313</data>
    </edge>
    <edge source="IRL" target="LVA">
      <data key="d0">93948</data>
    </edge>
    <edge source="IRL" target="LTU">
      <data key="d0">137063</data>
    </edge>
    <edge source="IRL" target="MYS">
      <data key="d0">77818</data>
    </edge>
    <edge source="IRL" target="MRT">
      <data key="d0">19815</data>
    </edge>
    <edge source="IRL" target="MUS">
      <data key="d0">16900</data>
    </edge>
    <edge source="IRL" target="MEX">
      <data key="d0">2456856</data>
    </edge>
    <edge source="IRL" target="OMN">
      <data key="d0">21827</data>
    </edge>
    <edge source="IRL" target="NLD">
      <data key="d0">8222026</data>
    </edge>
    <edge source="IRL" target="NZL">
      <data key="d0">14535</data>
    </edge>
    <edge source="IRL" target="NOR">
      <data key="d0">209667</data>
    </edge>
    <edge source="IRL" target="POL">
      <data key="d0">516845</data>
    </edge>
    <edge source="IRL" target="PRT">
      <data key="d0">21808</data>
    </edge>
    <edge source="IRL" target="ROU">
      <data key="d0">33168</data>
    </edge>
    <edge source="IRL" target="RUS">
      <data key="d0">146769</data>
    </edge>
    <edge source="IRL" target="SAU">
      <data key="d0">758855</data>
    </edge>
    <edge source="IRL" target="SRB">
      <data key="d0">100063</data>
    </edge>
    <edge source="IRL" target="IND">
      <data key="d0">66332</data>
    </edge>
    <edge source="IRL" target="SGP">
      <data key="d0">87426</data>
    </edge>
    <edge source="IRL" target="SVK">
      <data key="d0">34486</data>
    </edge>
    <edge source="IRL" target="ZAF">
      <data key="d0">322656</data>
    </edge>
    <edge source="IRL" target="ESP">
      <data key="d0">771370</data>
    </edge>
    <edge source="IRL" target="SWE">
      <data key="d0">193626</data>
    </edge>
    <edge source="IRL" target="CHE">
      <data key="d0">117890</data>
    </edge>
    <edge source="IRL" target="THA">
      <data key="d0">18072</data>
    </edge>
    <edge source="IRL" target="ARE">
      <data key="d0">163357</data>
    </edge>
    <edge source="IRL" target="TUR">
      <data key="d0">46650</data>
    </edge>
    <edge source="IRL" target="EGY">
      <data key="d0">26928</data>
    </edge>
    <edge source="IRL" target="GBR">
      <data key="d0">30769205</data>
    </edge>
    <edge source="IRL" target="USA">
      <data key="d0">2479573</data>
    </edge>
    <edge source="ISR" target="ARG">
      <data key="d0">2004000</data>
    </edge>
    <edge source="ISR" target="AUS">
      <data key="d0">6072000</data>
    </edge>
    <edge source="ISR" target="AUT">
      <data key="d0">18000</data>
    </edge>
    <edge source="ISR" target="BEL">
      <data key="d0">15264000</data>
    </edge>
    <edge source="ISR" target="BRA">
      <data key="d0">4292000</data>
    </edge>
    <edge source="ISR" target="BGR">
      <data key="d0">625000</data>
    </edge>
    <edge source="ISR" target="CMR">
      <data key="d0">15000</data>
    </edge>
    <edge source="ISR" target="CAN">
      <data key="d0">5046000</data>
    </edge>
    <edge source="ISR" target="LKA">
      <data key="d0">10000</data>
    </edge>
    <edge source="ISR" target="CHL">
      <data key="d0">1092000</data>
    </edge>
    <edge source="ISR" target="CHN">
      <data key="d0">296000</data>
    </edge>
    <edge source="ISR" target="COL">
      <data key="d0">184000</data>
    </edge>
    <edge source="ISR" target="CRI">
      <data key="d0">307000</data>
    </edge>
    <edge source="ISR" target="HRV">
      <data key="d0">74000</data>
    </edge>
    <edge source="ISR" target="CZE">
      <data key="d0">34000</data>
    </edge>
    <edge source="ISR" target="DNK">
      <data key="d0">4763000</data>
    </edge>
    <edge source="ISR" target="ECU">
      <data key="d0">153000</data>
    </edge>
    <edge source="ISR" target="SLV">
      <data key="d0">29000</data>
    </edge>
    <edge source="ISR" target="ETH">
      <data key="d0">392000</data>
    </edge>
    <edge source="ISR" target="FIN">
      <data key="d0">2066000</data>
    </edge>
    <edge source="ISR" target="FRA">
      <data key="d0">36689000</data>
    </edge>
    <edge source="ISR" target="GEO">
      <data key="d0">213000</data>
    </edge>
    <edge source="ISR" target="DEU">
      <data key="d0">41572000</data>
    </edge>
    <edge source="ISR" target="GHA">
      <data key="d0">212000</data>
    </edge>
    <edge source="ISR" target="GRC">
      <data key="d0">962000</data>
    </edge>
    <edge source="ISR" target="GTM">
      <data key="d0">125000</data>
    </edge>
    <edge source="ISR" target="HND">
      <data key="d0">19000</data>
    </edge>
    <edge source="ISR" target="HKG">
      <data key="d0">1124000</data>
    </edge>
    <edge source="ISR" target="IDN">
      <data key="d0">15000</data>
    </edge>
    <edge source="ISR" target="IRL">
      <data key="d0">24000</data>
    </edge>
    <edge source="ISR" target="ITA">
      <data key="d0">4146000</data>
    </edge>
    <edge source="ISR" target="CIV">
      <data key="d0">70000</data>
    </edge>
    <edge source="ISR" target="JPN">
      <data key="d0">740000</data>
    </edge>
    <edge source="ISR" target="KAZ">
      <data key="d0">628000</data>
    </edge>
    <edge source="ISR" target="JOR">
      <data key="d0">653000</data>
    </edge>
    <edge source="ISR" target="KOR">
      <data key="d0">227000</data>
    </edge>
    <edge source="ISR" target="LVA">
      <data key="d0">5057000</data>
    </edge>
    <edge source="ISR" target="LTU">
      <data key="d0">1503000</data>
    </edge>
    <edge source="ISR" target="MUS">
      <data key="d0">69000</data>
    </edge>
    <edge source="ISR" target="MEX">
      <data key="d0">1031000</data>
    </edge>
    <edge source="ISR" target="NLD">
      <data key="d0">13844000</data>
    </edge>
    <edge source="ISR" target="NZL">
      <data key="d0">827000</data>
    </edge>
    <edge source="ISR" target="NIC">
      <data key="d0">68000</data>
    </edge>
    <edge source="ISR" target="NOR">
      <data key="d0">1256000</data>
    </edge>
    <edge source="ISR" target="PAN">
      <data key="d0">353000</data>
    </edge>
    <edge source="ISR" target="PHL">
      <data key="d0">335000</data>
    </edge>
    <edge source="ISR" target="POL">
      <data key="d0">2229000</data>
    </edge>
    <edge source="ISR" target="PRT">
      <data key="d0">220000</data>
    </edge>
    <edge source="ISR" target="ROU">
      <data key="d0">1141000</data>
    </edge>
    <edge source="ISR" target="RUS">
      <data key="d0">5231000</data>
    </edge>
    <edge source="ISR" target="IND">
      <data key="d0">279000</data>
    </edge>
    <edge source="ISR" target="SGP">
      <data key="d0">5696000</data>
    </edge>
    <edge source="ISR" target="SVK">
      <data key="d0">1840000</data>
    </edge>
    <edge source="ISR" target="VNM">
      <data key="d0">220000</data>
    </edge>
    <edge source="ISR" target="SVN">
      <data key="d0">423000</data>
    </edge>
    <edge source="ISR" target="ZAF">
      <data key="d0">828000</data>
    </edge>
    <edge source="ISR" target="ESP">
      <data key="d0">6002000</data>
    </edge>
    <edge source="ISR" target="SWE">
      <data key="d0">2540000</data>
    </edge>
    <edge source="ISR" target="CHE">
      <data key="d0">543000</data>
    </edge>
    <edge source="ISR" target="THA">
      <data key="d0">458000</data>
    </edge>
    <edge source="ISR" target="ARE">
      <data key="d0">49000</data>
    </edge>
    <edge source="ISR" target="TUR">
      <data key="d0">2531000</data>
    </edge>
    <edge source="ISR" target="UKR">
      <data key="d0">906000</data>
    </edge>
    <edge source="ISR" target="EGY">
      <data key="d0">56000</data>
    </edge>
    <edge source="ISR" target="GBR">
      <data key="d0">5862000</data>
    </edge>
    <edge source="ISR" target="TZA">
      <data key="d0">54000</data>
    </edge>
    <edge source="ISR" target="USA">
      <data key="d0">36789000</data>
    </edge>
    <edge source="ISR" target="URY">
      <data key="d0">181000</data>
    </edge>
    <edge source="CIV" target="FRA">
      <data key="d0">201883</data>
    </edge>
    <edge source="CIV" target="GHA">
      <data key="d0">38701</data>
    </edge>
    <edge source="CIV" target="ITA">
      <data key="d0">12852</data>
    </edge>
    <edge source="CIV" target="NER">
      <data key="d0">26959</data>
    </edge>
    <edge source="CIV" target="TGO">
      <data key="d0">24066</data>
    </edge>
    <edge source="CIV" target="ARE">
      <data key="d0">67468</data>
    </edge>
    <edge source="CIV" target="BFA">
      <data key="d0">38275</data>
    </edge>
    <edge source="JAM" target="AUS">
      <data key="d0">64200</data>
    </edge>
    <edge source="JAM" target="CAN">
      <data key="d0">16020</data>
    </edge>
    <edge source="JAM" target="DEU">
      <data key="d0">7348677</data>
    </edge>
    <edge source="JAM" target="ARE">
      <data key="d0">72910</data>
    </edge>
    <edge source="JAM" target="USA">
      <data key="d0">241748</data>
    </edge>
    <edge source="KAZ" target="AZE">
      <data key="d0">54900</data>
    </edge>
    <edge source="KAZ" target="BEL">
      <data key="d0">670500</data>
    </edge>
    <edge source="KAZ" target="BRA">
      <data key="d0">19400</data>
    </edge>
    <edge source="KAZ" target="BLR">
      <data key="d0">3440550</data>
    </edge>
    <edge source="KAZ" target="CHN">
      <data key="d0">89000</data>
    </edge>
    <edge source="KAZ" target="DEU">
      <data key="d0">21600</data>
    </edge>
    <edge source="KAZ" target="ITA">
      <data key="d0">133100</data>
    </edge>
    <edge source="KAZ" target="KGZ">
      <data key="d0">1154300</data>
    </edge>
    <edge source="KAZ" target="LVA">
      <data key="d0">721800</data>
    </edge>
    <edge source="KAZ" target="NLD">
      <data key="d0">229500</data>
    </edge>
    <edge source="KAZ" target="NOR">
      <data key="d0">10900</data>
    </edge>
    <edge source="KAZ" target="RUS">
      <data key="d0">13338610</data>
    </edge>
    <edge source="KAZ" target="SGP">
      <data key="d0">10600</data>
    </edge>
    <edge source="KAZ" target="SWE">
      <data key="d0">10200</data>
    </edge>
    <edge source="KAZ" target="ARE">
      <data key="d0">180400</data>
    </edge>
    <edge source="KAZ" target="UKR">
      <data key="d0">48700</data>
    </edge>
    <edge source="KAZ" target="GBR">
      <data key="d0">516200</data>
    </edge>
    <edge source="KOR" target="ALB">
      <data key="d0">1906526</data>
    </edge>
    <edge source="KOR" target="DZA">
      <data key="d0">14910716</data>
    </edge>
    <edge source="KOR" target="AZE">
      <data key="d0">3803048</data>
    </edge>
    <edge source="KOR" target="ARG">
      <data key="d0">10027881</data>
    </edge>
    <edge source="KOR" target="AUS">
      <data key="d0">160938647</data>
    </edge>
    <edge source="KOR" target="AUT">
      <data key="d0">6552416</data>
    </edge>
    <edge source="KOR" target="ARM">
      <data key="d0">1370776</data>
    </edge>
    <edge source="KOR" target="BEL">
      <data key="d0">26618011</data>
    </edge>
    <edge source="KOR" target="BOL">
      <data key="d0">3383778</data>
    </edge>
    <edge source="KOR" target="BWA">
      <data key="d0">21412</data>
    </edge>
    <edge source="KOR" target="BRA">
      <data key="d0">186281156</data>
    </edge>
    <edge source="KOR" target="BGR">
      <data key="d0">1296606</data>
    </edge>
    <edge source="KOR" target="BDI">
      <data key="d0">98988</data>
    </edge>
    <edge source="KOR" target="BLR">
      <data key="d0">1690749</data>
    </edge>
    <edge source="KOR" target="KHM">
      <data key="d0">7154380</data>
    </edge>
    <edge source="KOR" target="CMR">
      <data key="d0">425609</data>
    </edge>
    <edge source="KOR" target="CAN">
      <data key="d0">123682771</data>
    </edge>
    <edge source="KOR" target="LKA">
      <data key="d0">3594639</data>
    </edge>
    <edge source="KOR" target="CHL">
      <data key="d0">52221450</data>
    </edge>
    <edge source="KOR" target="CHN">
      <data key="d0">184153520</data>
    </edge>
    <edge source="KOR" target="COL">
      <data key="d0">46255844</data>
    </edge>
    <edge source="KOR" target="CRI">
      <data key="d0">6605956</data>
    </edge>
    <edge source="KOR" target="HRV">
      <data key="d0">598521</data>
    </edge>
    <edge source="KOR" target="CZE">
      <data key="d0">13306077</data>
    </edge>
    <edge source="KOR" target="BEN">
      <data key="d0">354072</data>
    </edge>
    <edge source="KOR" target="DNK">
      <data key="d0">9701455</data>
    </edge>
    <edge source="KOR" target="ECU">
      <data key="d0">20889221</data>
    </edge>
    <edge source="KOR" target="SLV">
      <data key="d0">7900060</data>
    </edge>
    <edge source="KOR" target="ETH">
      <data key="d0">1833752</data>
    </edge>
    <edge source="KOR" target="EST">
      <data key="d0">46802015</data>
    </edge>
    <edge source="KOR" target="FIN">
      <data key="d0">25803264</data>
    </edge>
    <edge source="KOR" target="FRA">
      <data key="d0">42956860</data>
    </edge>
    <edge source="KOR" target="GEO">
      <data key="d0">2695501</data>
    </edge>
    <edge source="KOR" target="GMB">
      <data key="d0">66341</data>
    </edge>
    <edge source="KOR" target="PSE">
      <data key="d0">112955</data>
    </edge>
    <edge source="KOR" target="DEU">
      <data key="d0">166237366</data>
    </edge>
    <edge source="KOR" target="GHA">
      <data key="d0">4556036</data>
    </edge>
    <edge source="KOR" target="GRC">
      <data key="d0">7680297</data>
    </edge>
    <edge source="KOR" target="GTM">
      <data key="d0">13057344</data>
    </edge>
    <edge source="KOR" target="HND">
      <data key="d0">9348899</data>
    </edge>
    <edge source="KOR" target="HKG">
      <data key="d0">28712707</data>
    </edge>
    <edge source="KOR" target="HUN">
      <data key="d0">6084222</data>
    </edge>
    <edge source="KOR" target="IDN">
      <data key="d0">43647778</data>
    </edge>
    <edge source="KOR" target="IRL">
      <data key="d0">5488301</data>
    </edge>
    <edge source="KOR" target="ISR">
      <data key="d0">11746647</data>
    </edge>
    <edge source="KOR" target="ITA">
      <data key="d0">79881665</data>
    </edge>
    <edge source="KOR" target="CIV">
      <data key="d0">983343</data>
    </edge>
    <edge source="KOR" target="JAM">
      <data key="d0">3595223</data>
    </edge>
    <edge source="KOR" target="JPN">
      <data key="d0">240512888</data>
    </edge>
    <edge source="KOR" target="KAZ">
      <data key="d0">20932908</data>
    </edge>
    <edge source="KOR" target="JOR">
      <data key="d0">29402571</data>
    </edge>
    <edge source="KOR" target="KGZ">
      <data key="d0">2511692</data>
    </edge>
    <edge source="KOR" target="LBN">
      <data key="d0">16610668</data>
    </edge>
    <edge source="KOR" target="LVA">
      <data key="d0">41026307</data>
    </edge>
    <edge source="KOR" target="LTU">
      <data key="d0">12728016</data>
    </edge>
    <edge source="KOR" target="MDG">
      <data key="d0">1431563</data>
    </edge>
    <edge source="KOR" target="MWI">
      <data key="d0">302719</data>
    </edge>
    <edge source="KOR" target="MYS">
      <data key="d0">34256738</data>
    </edge>
    <edge source="KOR" target="MRT">
      <data key="d0">278478</data>
    </edge>
    <edge source="KOR" target="MUS">
      <data key="d0">1111409</data>
    </edge>
    <edge source="KOR" target="MEX">
      <data key="d0">132491910</data>
    </edge>
    <edge source="KOR" target="MDA">
      <data key="d0">156908</data>
    </edge>
    <edge source="KOR" target="MAR">
      <data key="d0">8890952</data>
    </edge>
    <edge source="KOR" target="MOZ">
      <data key="d0">1030431</data>
    </edge>
    <edge source="KOR" target="OMN">
      <data key="d0">7651356</data>
    </edge>
    <edge source="KOR" target="NAM">
      <data key="d0">258192</data>
    </edge>
    <edge source="KOR" target="NLD">
      <data key="d0">77199105</data>
    </edge>
    <edge source="KOR" target="NZL">
      <data key="d0">23406885</data>
    </edge>
    <edge source="KOR" target="NIC">
      <data key="d0">4131110</data>
    </edge>
    <edge source="KOR" target="NOR">
      <data key="d0">18913299</data>
    </edge>
    <edge source="KOR" target="PAK">
      <data key="d0">9067769</data>
    </edge>
    <edge source="KOR" target="PAN">
      <data key="d0">20056134</data>
    </edge>
    <edge source="KOR" target="PRY">
      <data key="d0">9296381</data>
    </edge>
    <edge source="KOR" target="PER">
      <data key="d0">30348096</data>
    </edge>
    <edge source="KOR" target="PHL">
      <data key="d0">18409384</data>
    </edge>
    <edge source="KOR" target="POL">
      <data key="d0">31781503</data>
    </edge>
    <edge source="KOR" target="PRT">
      <data key="d0">3882670</data>
    </edge>
    <edge source="KOR" target="ROU">
      <data key="d0">2568868</data>
    </edge>
    <edge source="KOR" target="RUS">
      <data key="d0">211702824</data>
    </edge>
    <edge source="KOR" target="SAU">
      <data key="d0">256231008</data>
    </edge>
    <edge source="KOR" target="SEN">
      <data key="d0">817998</data>
    </edge>
    <edge source="KOR" target="SRB">
      <data key="d0">2144462</data>
    </edge>
    <edge source="KOR" target="IND">
      <data key="d0">39971440</data>
    </edge>
    <edge source="KOR" target="SGP">
      <data key="d0">27603724</data>
    </edge>
    <edge source="KOR" target="SVK">
      <data key="d0">17599327</data>
    </edge>
    <edge source="KOR" target="VNM">
      <data key="d0">23395234</data>
    </edge>
    <edge source="KOR" target="SVN">
      <data key="d0">16312910</data>
    </edge>
    <edge source="KOR" target="ZAF">
      <data key="d0">30233851</data>
    </edge>
    <edge source="KOR" target="ZWE">
      <data key="d0">771812</data>
    </edge>
    <edge source="KOR" target="ESP">
      <data key="d0">58733412</data>
    </edge>
    <edge source="KOR" target="SWE">
      <data key="d0">40550371</data>
    </edge>
    <edge source="KOR" target="CHE">
      <data key="d0">7052873</data>
    </edge>
    <edge source="KOR" target="THA">
      <data key="d0">68612821</data>
    </edge>
    <edge source="KOR" target="TGO">
      <data key="d0">334517</data>
    </edge>
    <edge source="KOR" target="ARE">
      <data key="d0">164039981</data>
    </edge>
    <edge source="KOR" target="TUN">
      <data key="d0">970882</data>
    </edge>
    <edge source="KOR" target="TUR">
      <data key="d0">65567990</data>
    </edge>
    <edge source="KOR" target="UGA">
      <data key="d0">364430</data>
    </edge>
    <edge source="KOR" target="UKR">
      <data key="d0">12378199</data>
    </edge>
    <edge source="KOR" target="MKD">
      <data key="d0">1550296</data>
    </edge>
    <edge source="KOR" target="EGY">
      <data key="d0">31738420</data>
    </edge>
    <edge source="KOR" target="GBR">
      <data key="d0">104414899</data>
    </edge>
    <edge source="KOR" target="TZA">
      <data key="d0">5344119</data>
    </edge>
    <edge source="KOR" target="USA">
      <data key="d0">1806979152</data>
    </edge>
    <edge source="KOR" target="URY">
      <data key="d0">2691719</data>
    </edge>
    <edge source="LTU" target="DZA">
      <data key="d0">31883</data>
    </edge>
    <edge source="LTU" target="AZE">
      <data key="d0">11692</data>
    </edge>
    <edge source="LTU" target="AUS">
      <data key="d0">79488</data>
    </edge>
    <edge source="LTU" target="AUT">
      <data key="d0">64662</data>
    </edge>
    <edge source="LTU" target="BEL">
      <data key="d0">810410</data>
    </edge>
    <edge source="LTU" target="BGR">
      <data key="d0">124325</data>
    </edge>
    <edge source="LTU" target="BLR">
      <data key="d0">11980249</data>
    </edge>
    <edge source="LTU" target="HRV">
      <data key="d0">19362</data>
    </edge>
    <edge source="LTU" target="CZE">
      <data key="d0">736783</data>
    </edge>
    <edge source="LTU" target="DNK">
      <data key="d0">1857345</data>
    </edge>
    <edge source="LTU" target="EST">
      <data key="d0">3402678</data>
    </edge>
    <edge source="LTU" target="FIN">
      <data key="d0">584378</data>
    </edge>
    <edge source="LTU" target="FRA">
      <data key="d0">1222508</data>
    </edge>
    <edge source="LTU" target="GEO">
      <data key="d0">34035</data>
    </edge>
    <edge source="LTU" target="DEU">
      <data key="d0">5894193</data>
    </edge>
    <edge source="LTU" target="GRC">
      <data key="d0">17900</data>
    </edge>
    <edge source="LTU" target="HKG">
      <data key="d0">111234</data>
    </edge>
    <edge source="LTU" target="HUN">
      <data key="d0">1596818</data>
    </edge>
    <edge source="LTU" target="IRL">
      <data key="d0">924387</data>
    </edge>
    <edge source="LTU" target="ITA">
      <data key="d0">489985</data>
    </edge>
    <edge source="LTU" target="KAZ">
      <data key="d0">2378584</data>
    </edge>
    <edge source="LTU" target="KGZ">
      <data key="d0">178180</data>
    </edge>
    <edge source="LTU" target="LVA">
      <data key="d0">13481249</data>
    </edge>
    <edge source="LTU" target="MEX">
      <data key="d0">20285</data>
    </edge>
    <edge source="LTU" target="MDA">
      <data key="d0">36477</data>
    </edge>
    <edge source="LTU" target="OMN">
      <data key="d0">33918</data>
    </edge>
    <edge source="LTU" target="NLD">
      <data key="d0">2339840</data>
    </edge>
    <edge source="LTU" target="NZL">
      <data key="d0">55400</data>
    </edge>
    <edge source="LTU" target="NOR">
      <data key="d0">434177</data>
    </edge>
    <edge source="LTU" target="POL">
      <data key="d0">8912314</data>
    </edge>
    <edge source="LTU" target="PRT">
      <data key="d0">85141</data>
    </edge>
    <edge source="LTU" target="ROU">
      <data key="d0">612619</data>
    </edge>
    <edge source="LTU" target="RUS">
      <data key="d0">32340696</data>
    </edge>
    <edge source="LTU" target="SRB">
      <data key="d0">13066</data>
    </edge>
    <edge source="LTU" target="SVK">
      <data key="d0">194763</data>
    </edge>
    <edge source="LTU" target="SVN">
      <data key="d0">11331</data>
    </edge>
    <edge source="LTU" target="ESP">
      <data key="d0">300585</data>
    </edge>
    <edge source="LTU" target="SWE">
      <data key="d0">7480493</data>
    </edge>
    <edge source="LTU" target="CHE">
      <data key="d0">43650</data>
    </edge>
    <edge source="LTU" target="ARE">
      <data key="d0">27047</data>
    </edge>
    <edge source="LTU" target="TUR">
      <data key="d0">70787</data>
    </edge>
    <edge source="LTU" target="UKR">
      <data key="d0">1439429</data>
    </edge>
    <edge source="LTU" target="GBR">
      <data key="d0">1068342</data>
    </edge>
    <edge source="LTU" target="USA">
      <data key="d0">340400</data>
    </edge>
    <edge source="MWI" target="MOZ">
      <data key="d0">15199</data>
    </edge>
    <edge source="MWI" target="ZAF">
      <data key="d0">238079</data>
    </edge>
    <edge source="MWI" target="TZA">
      <data key="d0">270853</data>
    </edge>
    <edge source="NOR" target="AZE">
      <data key="d0">433861</data>
    </edge>
    <edge source="NOR" target="ARG">
      <data key="d0">13474</data>
    </edge>
    <edge source="NOR" target="AUS">
      <data key="d0">1714595</data>
    </edge>
    <edge source="NOR" target="AUT">
      <data key="d0">64811</data>
    </edge>
    <edge source="NOR" target="BEL">
      <data key="d0">657520</data>
    </edge>
    <edge source="NOR" target="BRA">
      <data key="d0">2057285</data>
    </edge>
    <edge source="NOR" target="BGR">
      <data key="d0">21978</data>
    </edge>
    <edge source="NOR" target="CMR">
      <data key="d0">30550</data>
    </edge>
    <edge source="NOR" target="CAN">
      <data key="d0">4109451</data>
    </edge>
    <edge source="NOR" target="CHL">
      <data key="d0">15756</data>
    </edge>
    <edge source="NOR" target="CHN">
      <data key="d0">984537</data>
    </edge>
    <edge source="NOR" target="COL">
      <data key="d0">30173</data>
    </edge>
    <edge source="NOR" target="HRV">
      <data key="d0">20013</data>
    </edge>
    <edge source="NOR" target="CZE">
      <data key="d0">418726</data>
    </edge>
    <edge source="NOR" target="DNK">
      <data key="d0">4442232</data>
    </edge>
    <edge source="NOR" target="EST">
      <data key="d0">309821</data>
    </edge>
    <edge source="NOR" target="FIN">
      <data key="d0">1066501</data>
    </edge>
    <edge source="NOR" target="FRA">
      <data key="d0">668856</data>
    </edge>
    <edge source="NOR" target="GMB">
      <data key="d0">18190</data>
    </edge>
    <edge source="NOR" target="DEU">
      <data key="d0">2004833</data>
    </edge>
    <edge source="NOR" target="GHA">
      <data key="d0">265137</data>
    </edge>
    <edge source="NOR" target="GRC">
      <data key="d0">58938</data>
    </edge>
    <edge source="NOR" target="HND">
      <data key="d0">85932</data>
    </edge>
    <edge source="NOR" target="HKG">
      <data key="d0">560118</data>
    </edge>
    <edge source="NOR" target="HUN">
      <data key="d0">73901</data>
    </edge>
    <edge source="NOR" target="IDN">
      <data key="d0">147688</data>
    </edge>
    <edge source="NOR" target="IRL">
      <data key="d0">55205</data>
    </edge>
    <edge source="NOR" target="ISR">
      <data key="d0">46842</data>
    </edge>
    <edge source="NOR" target="ITA">
      <data key="d0">655160</data>
    </edge>
    <edge source="NOR" target="JAM">
      <data key="d0">21538</data>
    </edge>
    <edge source="NOR" target="JPN">
      <data key="d0">361146</data>
    </edge>
    <edge source="NOR" target="KOR">
      <data key="d0">6119161</data>
    </edge>
    <edge source="NOR" target="LVA">
      <data key="d0">433135</data>
    </edge>
    <edge source="NOR" target="LTU">
      <data key="d0">249572</data>
    </edge>
    <edge source="NOR" target="MYS">
      <data key="d0">416624</data>
    </edge>
    <edge source="NOR" target="MEX">
      <data key="d0">1061119</data>
    </edge>
    <edge source="NOR" target="MAR">
      <data key="d0">65620</data>
    </edge>
    <edge source="NOR" target="MOZ">
      <data key="d0">55292</data>
    </edge>
    <edge source="NOR" target="OMN">
      <data key="d0">1032248</data>
    </edge>
    <edge source="NOR" target="NAM">
      <data key="d0">67890</data>
    </edge>
    <edge source="NOR" target="NLD">
      <data key="d0">12323201</data>
    </edge>
    <edge source="NOR" target="NZL">
      <data key="d0">170316</data>
    </edge>
    <edge source="NOR" target="PAK">
      <data key="d0">112305</data>
    </edge>
    <edge source="NOR" target="PAN">
      <data key="d0">237541</data>
    </edge>
    <edge source="NOR" target="PER">
      <data key="d0">36970</data>
    </edge>
    <edge source="NOR" target="PHL">
      <data key="d0">20738</data>
    </edge>
    <edge source="NOR" target="POL">
      <data key="d0">5473549</data>
    </edge>
    <edge source="NOR" target="PRT">
      <data key="d0">25726</data>
    </edge>
    <edge source="NOR" target="ROU">
      <data key="d0">161334</data>
    </edge>
    <edge source="NOR" target="RUS">
      <data key="d0">3356118</data>
    </edge>
    <edge source="NOR" target="SAU">
      <data key="d0">612975</data>
    </edge>
    <edge source="NOR" target="SEN">
      <data key="d0">11775</data>
    </edge>
    <edge source="NOR" target="IND">
      <data key="d0">674874</data>
    </edge>
    <edge source="NOR" target="SGP">
      <data key="d0">4423117</data>
    </edge>
    <edge source="NOR" target="SVK">
      <data key="d0">45318</data>
    </edge>
    <edge source="NOR" target="VNM">
      <data key="d0">103448</data>
    </edge>
    <edge source="NOR" target="SVN">
      <data key="d0">23284</data>
    </edge>
    <edge source="NOR" target="ZAF">
      <data key="d0">353676</data>
    </edge>
    <edge source="NOR" target="ESP">
      <data key="d0">799285</data>
    </edge>
    <edge source="NOR" target="SWE">
      <data key="d0">12578197</data>
    </edge>
    <edge source="NOR" target="CHE">
      <data key="d0">167633</data>
    </edge>
    <edge source="NOR" target="THA">
      <data key="d0">153097</data>
    </edge>
    <edge source="NOR" target="TGO">
      <data key="d0">17465</data>
    </edge>
    <edge source="NOR" target="ARE">
      <data key="d0">1912549</data>
    </edge>
    <edge source="NOR" target="TUR">
      <data key="d0">750382</data>
    </edge>
    <edge source="NOR" target="UKR">
      <data key="d0">43332</data>
    </edge>
    <edge source="NOR" target="EGY">
      <data key="d0">96176</data>
    </edge>
    <edge source="NOR" target="GBR">
      <data key="d0">10570784</data>
    </edge>
    <edge source="NOR" target="TZA">
      <data key="d0">58577</data>
    </edge>
    <edge source="NOR" target="USA">
      <data key="d0">12040757</data>
    </edge>
    <edge source="NOR" target="URY">
      <data key="d0">38494</data>
    </edge>
    <edge source="PHL" target="ARG">
      <data key="d0">705401</data>
    </edge>
    <edge source="PHL" target="AUS">
      <data key="d0">8222669</data>
    </edge>
    <edge source="PHL" target="BEL">
      <data key="d0">1081649</data>
    </edge>
    <edge source="PHL" target="BRA">
      <data key="d0">6216372</data>
    </edge>
    <edge source="PHL" target="BGR">
      <data key="d0">257491</data>
    </edge>
    <edge source="PHL" target="CAN">
      <data key="d0">284105</data>
    </edge>
    <edge source="PHL" target="LKA">
      <data key="d0">222155</data>
    </edge>
    <edge source="PHL" target="CHL">
      <data key="d0">108987</data>
    </edge>
    <edge source="PHL" target="CHN">
      <data key="d0">10627206</data>
    </edge>
    <edge source="PHL" target="COL">
      <data key="d0">589690</data>
    </edge>
    <edge source="PHL" target="CZE">
      <data key="d0">640011</data>
    </edge>
    <edge source="PHL" target="ECU">
      <data key="d0">194704</data>
    </edge>
    <edge source="PHL" target="ETH">
      <data key="d0">109960</data>
    </edge>
    <edge source="PHL" target="FIN">
      <data key="d0">74483914</data>
    </edge>
    <edge source="PHL" target="FRA">
      <data key="d0">1915024</data>
    </edge>
    <edge source="PHL" target="DEU">
      <data key="d0">13780172</data>
    </edge>
    <edge source="PHL" target="GHA">
      <data key="d0">82345</data>
    </edge>
    <edge source="PHL" target="GRC">
      <data key="d0">1104050</data>
    </edge>
    <edge source="PHL" target="GTM">
      <data key="d0">632371</data>
    </edge>
    <edge source="PHL" target="HKG">
      <data key="d0">3421630</data>
    </edge>
    <edge source="PHL" target="HUN">
      <data key="d0">419383</data>
    </edge>
    <edge source="PHL" target="IDN">
      <data key="d0">4207639</data>
    </edge>
    <edge source="PHL" target="IRL">
      <data key="d0">77858</data>
    </edge>
    <edge source="PHL" target="ISR">
      <data key="d0">879211</data>
    </edge>
    <edge source="PHL" target="ITA">
      <data key="d0">12653783</data>
    </edge>
    <edge source="PHL" target="JPN">
      <data key="d0">52004198</data>
    </edge>
    <edge source="PHL" target="KAZ">
      <data key="d0">520097</data>
    </edge>
    <edge source="PHL" target="KOR">
      <data key="d0">179971</data>
    </edge>
    <edge source="PHL" target="LBN">
      <data key="d0">46761</data>
    </edge>
    <edge source="PHL" target="MYS">
      <data key="d0">14596020</data>
    </edge>
    <edge source="PHL" target="MEX">
      <data key="d0">272849</data>
    </edge>
    <edge source="PHL" target="NLD">
      <data key="d0">7112643</data>
    </edge>
    <edge source="PHL" target="NZL">
      <data key="d0">524722</data>
    </edge>
    <edge source="PHL" target="NOR">
      <data key="d0">1946660</data>
    </edge>
    <edge source="PHL" target="PAK">
      <data key="d0">778045</data>
    </edge>
    <edge source="PHL" target="PRY">
      <data key="d0">98205</data>
    </edge>
    <edge source="PHL" target="PER">
      <data key="d0">529369</data>
    </edge>
    <edge source="PHL" target="POL">
      <data key="d0">3273176</data>
    </edge>
    <edge source="PHL" target="PRT">
      <data key="d0">6594916</data>
    </edge>
    <edge source="PHL" target="ROU">
      <data key="d0">154156</data>
    </edge>
    <edge source="PHL" target="RUS">
      <data key="d0">1265772</data>
    </edge>
    <edge source="PHL" target="SAU">
      <data key="d0">125068</data>
    </edge>
    <edge source="PHL" target="IND">
      <data key="d0">6005949</data>
    </edge>
    <edge source="PHL" target="SGP">
      <data key="d0">3067667</data>
    </edge>
    <edge source="PHL" target="VNM">
      <data key="d0">3002143</data>
    </edge>
    <edge source="PHL" target="SVN">
      <data key="d0">195197</data>
    </edge>
    <edge source="PHL" target="ZAF">
      <data key="d0">1035612</data>
    </edge>
    <edge source="PHL" target="SWE">
      <data key="d0">6906208</data>
    </edge>
    <edge source="PHL" target="CHE">
      <data key="d0">212251</data>
    </edge>
    <edge source="PHL" target="THA">
      <data key="d0">3093956</data>
    </edge>
    <edge source="PHL" target="ARE">
      <data key="d0">132949</data>
    </edge>
    <edge source="PHL" target="TUR">
      <data key="d0">4685417</data>
    </edge>
    <edge source="PHL" target="GBR">
      <data key="d0">4932365</data>
    </edge>
    <edge source="PHL" target="USA">
      <data key="d0">65940527</data>
    </edge>
    <edge source="PHL" target="URY">
      <data key="d0">710490</data>
    </edge>
    <edge source="PRT" target="DZA">
      <data key="d0">2015183</data>
    </edge>
    <edge source="PRT" target="ARG">
      <data key="d0">81629</data>
    </edge>
    <edge source="PRT" target="AUS">
      <data key="d0">916117</data>
    </edge>
    <edge source="PRT" target="AUT">
      <data key="d0">17572712</data>
    </edge>
    <edge source="PRT" target="BEL">
      <data key="d0">78375085</data>
    </edge>
    <edge source="PRT" target="BRA">
      <data key="d0">3309934</data>
    </edge>
    <edge source="PRT" target="BGR">
      <data key="d0">795482</data>
    </edge>
    <edge source="PRT" target="BLR">
      <data key="d0">146250</data>
    </edge>
    <edge source="PRT" target="CMR">
      <data key="d0">144596</data>
    </edge>
    <edge source="PRT" target="CAN">
      <data key="d0">3006567</data>
    </edge>
    <edge source="PRT" target="CHL">
      <data key="d0">27133</data>
    </edge>
    <edge source="PRT" target="CHN">
      <data key="d0">9319437</data>
    </edge>
    <edge source="PRT" target="COL">
      <data key="d0">92780</data>
    </edge>
    <edge source="PRT" target="HRV">
      <data key="d0">1335735</data>
    </edge>
    <edge source="PRT" target="CZE">
      <data key="d0">42372361</data>
    </edge>
    <edge source="PRT" target="DNK">
      <data key="d0">258818</data>
    </edge>
    <edge source="PRT" target="ECU">
      <data key="d0">130773</data>
    </edge>
    <edge source="PRT" target="ETH">
      <data key="d0">123045</data>
    </edge>
    <edge source="PRT" target="EST">
      <data key="d0">629245</data>
    </edge>
    <edge source="PRT" target="FIN">
      <data key="d0">3152595</data>
    </edge>
    <edge source="PRT" target="FRA">
      <data key="d0">107297960</data>
    </edge>
    <edge source="PRT" target="DEU">
      <data key="d0">346047097</data>
    </edge>
    <edge source="PRT" target="GHA">
      <data key="d0">164851</data>
    </edge>
    <edge source="PRT" target="GRC">
      <data key="d0">6583881</data>
    </edge>
    <edge source="PRT" target="GTM">
      <data key="d0">137659</data>
    </edge>
    <edge source="PRT" target="HKG">
      <data key="d0">613269</data>
    </edge>
    <edge source="PRT" target="HUN">
      <data key="d0">16182113</data>
    </edge>
    <edge source="PRT" target="IRL">
      <data key="d0">779224</data>
    </edge>
    <edge source="PRT" target="ISR">
      <data key="d0">1088334</data>
    </edge>
    <edge source="PRT" target="ITA">
      <data key="d0">36160734</data>
    </edge>
    <edge source="PRT" target="CIV">
      <data key="d0">285057</data>
    </edge>
    <edge source="PRT" target="JPN">
      <data key="d0">1195459</data>
    </edge>
    <edge source="PRT" target="KAZ">
      <data key="d0">77663</data>
    </edge>
    <edge source="PRT" target="JOR">
      <data key="d0">463129</data>
    </edge>
    <edge source="PRT" target="KOR">
      <data key="d0">24502360</data>
    </edge>
    <edge source="PRT" target="LBN">
      <data key="d0">385552</data>
    </edge>
    <edge source="PRT" target="LTU">
      <data key="d0">429168</data>
    </edge>
    <edge source="PRT" target="MWI">
      <data key="d0">112490</data>
    </edge>
    <edge source="PRT" target="MYS">
      <data key="d0">1069663</data>
    </edge>
    <edge source="PRT" target="MRT">
      <data key="d0">16827</data>
    </edge>
    <edge source="PRT" target="MUS">
      <data key="d0">33616</data>
    </edge>
    <edge source="PRT" target="MEX">
      <data key="d0">4579054</data>
    </edge>
    <edge source="PRT" target="MAR">
      <data key="d0">17904622</data>
    </edge>
    <edge source="PRT" target="MOZ">
      <data key="d0">1484087</data>
    </edge>
    <edge source="PRT" target="OMN">
      <data key="d0">472193</data>
    </edge>
    <edge source="PRT" target="NAM">
      <data key="d0">90997</data>
    </edge>
    <edge source="PRT" target="NLD">
      <data key="d0">59250346</data>
    </edge>
    <edge source="PRT" target="NZL">
      <data key="d0">28960</data>
    </edge>
    <edge source="PRT" target="NOR">
      <data key="d0">4257230</data>
    </edge>
    <edge source="PRT" target="PER">
      <data key="d0">27032</data>
    </edge>
    <edge source="PRT" target="POL">
      <data key="d0">32955646</data>
    </edge>
    <edge source="PRT" target="ROU">
      <data key="d0">8460041</data>
    </edge>
    <edge source="PRT" target="RUS">
      <data key="d0">1018419</data>
    </edge>
    <edge source="PRT" target="SAU">
      <data key="d0">2183698</data>
    </edge>
    <edge source="PRT" target="SEN">
      <data key="d0">132681</data>
    </edge>
    <edge source="PRT" target="SRB">
      <data key="d0">1650738</data>
    </edge>
    <edge source="PRT" target="IND">
      <data key="d0">1559986</data>
    </edge>
    <edge source="PRT" target="SGP">
      <data key="d0">921876</data>
    </edge>
    <edge source="PRT" target="SVK">
      <data key="d0">6802055</data>
    </edge>
    <edge source="PRT" target="SVN">
      <data key="d0">813000</data>
    </edge>
    <edge source="PRT" target="ZAF">
      <data key="d0">2217119</data>
    </edge>
    <edge source="PRT" target="ESP">
      <data key="d0">138409055</data>
    </edge>
    <edge source="PRT" target="SWE">
      <data key="d0">6170656</data>
    </edge>
    <edge source="PRT" target="CHE">
      <data key="d0">28270582</data>
    </edge>
    <edge source="PRT" target="THA">
      <data key="d0">75292</data>
    </edge>
    <edge source="PRT" target="ARE">
      <data key="d0">1053992</data>
    </edge>
    <edge source="PRT" target="TUN">
      <data key="d0">717816</data>
    </edge>
    <edge source="PRT" target="TUR">
      <data key="d0">8915873</data>
    </edge>
    <edge source="PRT" target="MKD">
      <data key="d0">65385</data>
    </edge>
    <edge source="PRT" target="EGY">
      <data key="d0">807513</data>
    </edge>
    <edge source="PRT" target="GBR">
      <data key="d0">157364940</data>
    </edge>
    <edge source="PRT" target="USA">
      <data key="d0">48446601</data>
    </edge>
    <edge source="PRT" target="URY">
      <data key="d0">362263</data>
    </edge>
    <edge source="SEN" target="GMB">
      <data key="d0">151141</data>
    </edge>
    <edge source="SEN" target="GHA">
      <data key="d0">336472</data>
    </edge>
    <edge source="SEN" target="ITA">
      <data key="d0">20747</data>
    </edge>
    <edge source="SEN" target="MRT">
      <data key="d0">280078</data>
    </edge>
    <edge source="SEN" target="NER">
      <data key="d0">56104</data>
    </edge>
    <edge source="SEN" target="TGO">
      <data key="d0">38634</data>
    </edge>
    <edge source="CHE" target="ALB">
      <data key="d0">28129</data>
    </edge>
    <edge source="CHE" target="DZA">
      <data key="d0">140767</data>
    </edge>
    <edge source="CHE" target="ARG">
      <data key="d0">341290</data>
    </edge>
    <edge source="CHE" target="AUS">
      <data key="d0">1687685</data>
    </edge>
    <edge source="CHE" target="AUT">
      <data key="d0">21930689</data>
    </edge>
    <edge source="CHE" target="BEL">
      <data key="d0">6315822</data>
    </edge>
    <edge source="CHE" target="BOL">
      <data key="d0">80367</data>
    </edge>
    <edge source="CHE" target="BRA">
      <data key="d0">4170922</data>
    </edge>
    <edge source="CHE" target="BGR">
      <data key="d0">412748</data>
    </edge>
    <edge source="CHE" target="BLR">
      <data key="d0">36967</data>
    </edge>
    <edge source="CHE" target="CMR">
      <data key="d0">105429</data>
    </edge>
    <edge source="CHE" target="CAN">
      <data key="d0">2178450</data>
    </edge>
    <edge source="CHE" target="LKA">
      <data key="d0">121552</data>
    </edge>
    <edge source="CHE" target="CHL">
      <data key="d0">217588</data>
    </edge>
    <edge source="CHE" target="CHN">
      <data key="d0">17471388</data>
    </edge>
    <edge source="CHE" target="COL">
      <data key="d0">177170</data>
    </edge>
    <edge source="CHE" target="CRI">
      <data key="d0">36865</data>
    </edge>
    <edge source="CHE" target="HRV">
      <data key="d0">262245</data>
    </edge>
    <edge source="CHE" target="CZE">
      <data key="d0">21126927</data>
    </edge>
    <edge source="CHE" target="BEN">
      <data key="d0">401836</data>
    </edge>
    <edge source="CHE" target="DNK">
      <data key="d0">2181043</data>
    </edge>
    <edge source="CHE" target="ECU">
      <data key="d0">188908</data>
    </edge>
    <edge source="CHE" target="SLV">
      <data key="d0">34159</data>
    </edge>
    <edge source="CHE" target="ETH">
      <data key="d0">61828</data>
    </edge>
    <edge source="CHE" target="EST">
      <data key="d0">170817</data>
    </edge>
    <edge source="CHE" target="FIN">
      <data key="d0">1611855</data>
    </edge>
    <edge source="CHE" target="FRA">
      <data key="d0">22954574</data>
    </edge>
    <edge source="CHE" target="GEO">
      <data key="d0">1862069</data>
    </edge>
    <edge source="CHE" target="GMB">
      <data key="d0">109329</data>
    </edge>
    <edge source="CHE" target="DEU">
      <data key="d0">138927146</data>
    </edge>
    <edge source="CHE" target="GHA">
      <data key="d0">79382</data>
    </edge>
    <edge source="CHE" target="GRC">
      <data key="d0">258183</data>
    </edge>
    <edge source="CHE" target="HKG">
      <data key="d0">2310462</data>
    </edge>
    <edge source="CHE" target="HUN">
      <data key="d0">1495733</data>
    </edge>
    <edge source="CHE" target="IDN">
      <data key="d0">528858</data>
    </edge>
    <edge source="CHE" target="IRL">
      <data key="d0">488072</data>
    </edge>
    <edge source="CHE" target="ISR">
      <data key="d0">834489</data>
    </edge>
    <edge source="CHE" target="ITA">
      <data key="d0">36118584</data>
    </edge>
    <edge source="CHE" target="CIV">
      <data key="d0">173784</data>
    </edge>
    <edge source="CHE" target="JPN">
      <data key="d0">6571032</data>
    </edge>
    <edge source="CHE" target="KAZ">
      <data key="d0">282897</data>
    </edge>
    <edge source="CHE" target="JOR">
      <data key="d0">51405</data>
    </edge>
    <edge source="CHE" target="KOR">
      <data key="d0">1986783</data>
    </edge>
    <edge source="CHE" target="KGZ">
      <data key="d0">20874</data>
    </edge>
    <edge source="CHE" target="LBN">
      <data key="d0">34932</data>
    </edge>
    <edge source="CHE" target="LVA">
      <data key="d0">88801</data>
    </edge>
    <edge source="CHE" target="LTU">
      <data key="d0">197548</data>
    </edge>
    <edge source="CHE" target="MYS">
      <data key="d0">888967</data>
    </edge>
    <edge source="CHE" target="MRT">
      <data key="d0">17316</data>
    </edge>
    <edge source="CHE" target="MUS">
      <data key="d0">37491</data>
    </edge>
    <edge source="CHE" target="MEX">
      <data key="d0">4863384</data>
    </edge>
    <edge source="CHE" target="MAR">
      <data key="d0">216429</data>
    </edge>
    <edge source="CHE" target="OMN">
      <data key="d0">683912</data>
    </edge>
    <edge source="CHE" target="NLD">
      <data key="d0">10315565</data>
    </edge>
    <edge source="CHE" target="NZL">
      <data key="d0">247926</data>
    </edge>
    <edge source="CHE" target="NER">
      <data key="d0">69981</data>
    </edge>
    <edge source="CHE" target="NOR">
      <data key="d0">747402</data>
    </edge>
    <edge source="CHE" target="PAK">
      <data key="d0">328915</data>
    </edge>
    <edge source="CHE" target="PAN">
      <data key="d0">54638</data>
    </edge>
    <edge source="CHE" target="PRY">
      <data key="d0">34030</data>
    </edge>
    <edge source="CHE" target="PER">
      <data key="d0">410900</data>
    </edge>
    <edge source="CHE" target="PHL">
      <data key="d0">90340</data>
    </edge>
    <edge source="CHE" target="POL">
      <data key="d0">5766454</data>
    </edge>
    <edge source="CHE" target="PRT">
      <data key="d0">3459303</data>
    </edge>
    <edge source="CHE" target="ROU">
      <data key="d0">3492134</data>
    </edge>
    <edge source="CHE" target="RUS">
      <data key="d0">2135073</data>
    </edge>
    <edge source="CHE" target="SAU">
      <data key="d0">1006060</data>
    </edge>
    <edge source="CHE" target="SEN">
      <data key="d0">197526</data>
    </edge>
    <edge source="CHE" target="SRB">
      <data key="d0">865852</data>
    </edge>
    <edge source="CHE" target="IND">
      <data key="d0">4541587</data>
    </edge>
    <edge source="CHE" target="SGP">
      <data key="d0">4192676</data>
    </edge>
    <edge source="CHE" target="SVK">
      <data key="d0">2959541</data>
    </edge>
    <edge source="CHE" target="VNM">
      <data key="d0">754036</data>
    </edge>
    <edge source="CHE" target="SVN">
      <data key="d0">572235</data>
    </edge>
    <edge source="CHE" target="ZAF">
      <data key="d0">1128183</data>
    </edge>
    <edge source="CHE" target="ZWE">
      <data key="d0">37647</data>
    </edge>
    <edge source="CHE" target="ESP">
      <data key="d0">6788185</data>
    </edge>
    <edge source="CHE" target="SWE">
      <data key="d0">3841524</data>
    </edge>
    <edge source="CHE" target="THA">
      <data key="d0">977691</data>
    </edge>
    <edge source="CHE" target="TGO">
      <data key="d0">136412</data>
    </edge>
    <edge source="CHE" target="ARE">
      <data key="d0">1341646</data>
    </edge>
    <edge source="CHE" target="TUN">
      <data key="d0">454351</data>
    </edge>
    <edge source="CHE" target="TUR">
      <data key="d0">3385900</data>
    </edge>
    <edge source="CHE" target="UGA">
      <data key="d0">30068</data>
    </edge>
    <edge source="CHE" target="UKR">
      <data key="d0">1842874</data>
    </edge>
    <edge source="CHE" target="MKD">
      <data key="d0">308888</data>
    </edge>
    <edge source="CHE" target="EGY">
      <data key="d0">1212468</data>
    </edge>
    <edge source="CHE" target="GBR">
      <data key="d0">10085008</data>
    </edge>
    <edge source="CHE" target="TZA">
      <data key="d0">18164</data>
    </edge>
    <edge source="CHE" target="USA">
      <data key="d0">26439188</data>
    </edge>
    <edge source="CHE" target="BFA">
      <data key="d0">23102</data>
    </edge>
    <edge source="CHE" target="URY">
      <data key="d0">179241</data>
    </edge>
    <edge source="TGO" target="BEL">
      <data key="d0">40708</data>
    </edge>
    <edge source="TGO" target="BEN">
      <data key="d0">74796</data>
    </edge>
    <edge source="TGO" target="CIV">
      <data key="d0">86460</data>
    </edge>
    <edge source="TGO" target="NER">
      <data key="d0">57370</data>
    </edge>
    <edge source="TGO" target="ZAF">
      <data key="d0">12954</data>
    </edge>
    <edge source="TGO" target="GBR">
      <data key="d0">13213</data>
    </edge>
    <edge source="TGO" target="USA">
      <data key="d0">73824</data>
    </edge>
    <edge source="GBR" target="ALB">
      <data key="d0">23652</data>
    </edge>
    <edge source="GBR" target="DZA">
      <data key="d0">1290758</data>
    </edge>
    <edge source="GBR" target="AZE">
      <data key="d0">4625747</data>
    </edge>
    <edge source="GBR" target="ARG">
      <data key="d0">2398851</data>
    </edge>
    <edge source="GBR" target="AUS">
      <data key="d0">22080942</data>
    </edge>
    <edge source="GBR" target="AUT">
      <data key="d0">20641052</data>
    </edge>
    <edge source="GBR" target="ARM">
      <data key="d0">58428</data>
    </edge>
    <edge source="GBR" target="BEL">
      <data key="d0">177336561</data>
    </edge>
    <edge source="GBR" target="BOL">
      <data key="d0">134045</data>
    </edge>
    <edge source="GBR" target="BWA">
      <data key="d0">32980</data>
    </edge>
    <edge source="GBR" target="BRA">
      <data key="d0">17808156</data>
    </edge>
    <edge source="GBR" target="BGR">
      <data key="d0">1595241</data>
    </edge>
    <edge source="GBR" target="BLR">
      <data key="d0">844631</data>
    </edge>
    <edge source="GBR" target="KHM">
      <data key="d0">15972</data>
    </edge>
    <edge source="GBR" target="CMR">
      <data key="d0">695738</data>
    </edge>
    <edge source="GBR" target="CAN">
      <data key="d0">42184709</data>
    </edge>
    <edge source="GBR" target="CAF">
      <data key="d0">12323</data>
    </edge>
    <edge source="GBR" target="LKA">
      <data key="d0">424573</data>
    </edge>
    <edge source="GBR" target="CHL">
      <data key="d0">1848913</data>
    </edge>
    <edge source="GBR" target="CHN">
      <data key="d0">44867759</data>
    </edge>
    <edge source="GBR" target="COL">
      <data key="d0">3470800</data>
    </edge>
    <edge source="GBR" target="CRI">
      <data key="d0">68389</data>
    </edge>
    <edge source="GBR" target="HRV">
      <data key="d0">914375</data>
    </edge>
    <edge source="GBR" target="CZE">
      <data key="d0">22680649</data>
    </edge>
    <edge source="GBR" target="BEN">
      <data key="d0">132447</data>
    </edge>
    <edge source="GBR" target="DNK">
      <data key="d0">21988030</data>
    </edge>
    <edge source="GBR" target="ECU">
      <data key="d0">81635</data>
    </edge>
    <edge source="GBR" target="SLV">
      <data key="d0">155160</data>
    </edge>
    <edge source="GBR" target="ETH">
      <data key="d0">943243</data>
    </edge>
    <edge source="GBR" target="EST">
      <data key="d0">1141240</data>
    </edge>
    <edge source="GBR" target="FIN">
      <data key="d0">11564712</data>
    </edge>
    <edge source="GBR" target="FRA">
      <data key="d0">556576209</data>
    </edge>
    <edge source="GBR" target="GEO">
      <data key="d0">637170</data>
    </edge>
    <edge source="GBR" target="GMB">
      <data key="d0">796598</data>
    </edge>
    <edge source="GBR" target="DEU">
      <data key="d0">426472762</data>
    </edge>
    <edge source="GBR" target="GHA">
      <data key="d0">5722044</data>
    </edge>
    <edge source="GBR" target="GRC">
      <data key="d0">5640565</data>
    </edge>
    <edge source="GBR" target="GTM">
      <data key="d0">384198</data>
    </edge>
    <edge source="GBR" target="HND">
      <data key="d0">96467</data>
    </edge>
    <edge source="GBR" target="HKG">
      <data key="d0">20831585</data>
    </edge>
    <edge source="GBR" target="HUN">
      <data key="d0">9546734</data>
    </edge>
    <edge source="GBR" target="IDN">
      <data key="d0">15064416</data>
    </edge>
    <edge source="GBR" target="IRL">
      <data key="d0">173214380</data>
    </edge>
    <edge source="GBR" target="ISR">
      <data key="d0">13210872</data>
    </edge>
    <edge source="GBR" target="ITA">
      <data key="d0">84691980</data>
    </edge>
    <edge source="GBR" target="CIV">
      <data key="d0">951091</data>
    </edge>
    <edge source="GBR" target="JAM">
      <data key="d0">180605</data>
    </edge>
    <edge source="GBR" target="JPN">
      <data key="d0">17227464</data>
    </edge>
    <edge source="GBR" target="KAZ">
      <data key="d0">2119372</data>
    </edge>
    <edge source="GBR" target="JOR">
      <data key="d0">1714860</data>
    </edge>
    <edge source="GBR" target="KOR">
      <data key="d0">13048948</data>
    </edge>
    <edge source="GBR" target="KGZ">
      <data key="d0">33365</data>
    </edge>
    <edge source="GBR" target="LBN">
      <data key="d0">1204950</data>
    </edge>
    <edge source="GBR" target="LVA">
      <data key="d0">1310010</data>
    </edge>
    <edge source="GBR" target="LTU">
      <data key="d0">2488534</data>
    </edge>
    <edge source="GBR" target="MDG">
      <data key="d0">172857</data>
    </edge>
    <edge source="GBR" target="MWI">
      <data key="d0">53393</data>
    </edge>
    <edge source="GBR" target="MYS">
      <data key="d0">11486466</data>
    </edge>
    <edge source="GBR" target="MRT">
      <data key="d0">290120</data>
    </edge>
    <edge source="GBR" target="MUS">
      <data key="d0">261224</data>
    </edge>
    <edge source="GBR" target="MEX">
      <data key="d0">27513684</data>
    </edge>
    <edge source="GBR" target="MDA">
      <data key="d0">241103</data>
    </edge>
    <edge source="GBR" target="MAR">
      <data key="d0">3639342</data>
    </edge>
    <edge source="GBR" target="MOZ">
      <data key="d0">1281628</data>
    </edge>
    <edge source="GBR" target="OMN">
      <data key="d0">2679030</data>
    </edge>
    <edge source="GBR" target="NAM">
      <data key="d0">262771</data>
    </edge>
    <edge source="GBR" target="NLD">
      <data key="d0">103085672</data>
    </edge>
    <edge source="GBR" target="NZL">
      <data key="d0">3072008</data>
    </edge>
    <edge source="GBR" target="NIC">
      <data key="d0">268622</data>
    </edge>
    <edge source="GBR" target="NER">
      <data key="d0">121093</data>
    </edge>
    <edge source="GBR" target="NOR">
      <data key="d0">34228441</data>
    </edge>
    <edge source="GBR" target="PAK">
      <data key="d0">2915607</data>
    </edge>
    <edge source="GBR" target="PAN">
      <data key="d0">712670</data>
    </edge>
    <edge source="GBR" target="PRY">
      <data key="d0">491164</data>
    </edge>
    <edge source="GBR" target="PER">
      <data key="d0">667947</data>
    </edge>
    <edge source="GBR" target="PHL">
      <data key="d0">3392865</data>
    </edge>
    <edge source="GBR" target="POL">
      <data key="d0">47205181</data>
    </edge>
    <edge source="GBR" target="PRT">
      <data key="d0">9420570</data>
    </edge>
    <edge source="GBR" target="ROU">
      <data key="d0">9946914</data>
    </edge>
    <edge source="GBR" target="RUS">
      <data key="d0">38070708</data>
    </edge>
    <edge source="GBR" target="SAU">
      <data key="d0">19899615</data>
    </edge>
    <edge source="GBR" target="SEN">
      <data key="d0">435805</data>
    </edge>
    <edge source="GBR" target="SRB">
      <data key="d0">9220878</data>
    </edge>
    <edge source="GBR" target="IND">
      <data key="d0">50500472</data>
    </edge>
    <edge source="GBR" target="SGP">
      <data key="d0">22996336</data>
    </edge>
    <edge source="GBR" target="SVK">
      <data key="d0">6644155</data>
    </edge>
    <edge source="GBR" target="VNM">
      <data key="d0">1475670</data>
    </edge>
    <edge source="GBR" target="SVN">
      <data key="d0">4188241</data>
    </edge>
    <edge source="GBR" target="ZAF">
      <data key="d0">15424524</data>
    </edge>
    <edge source="GBR" target="ZWE">
      <data key="d0">152288</data>
    </edge>
    <edge source="GBR" target="ESP">
      <data key="d0">84745919</data>
    </edge>
    <edge source="GBR" target="SWE">
      <data key="d0">38990882</data>
    </edge>
    <edge source="GBR" target="CHE">
      <data key="d0">32962438</data>
    </edge>
    <edge source="GBR" target="THA">
      <data key="d0">5937434</data>
    </edge>
    <edge source="GBR" target="TGO">
      <data key="d0">196078</data>
    </edge>
    <edge source="GBR" target="ARE">
      <data key="d0">22238942</data>
    </edge>
    <edge source="GBR" target="TUN">
      <data key="d0">1069398</data>
    </edge>
    <edge source="GBR" target="TUR">
      <data key="d0">21648424</data>
    </edge>
    <edge source="GBR" target="UGA">
      <data key="d0">623970</data>
    </edge>
    <edge source="GBR" target="UKR">
      <data key="d0">5070714</data>
    </edge>
    <edge source="GBR" target="MKD">
      <data key="d0">164397</data>
    </edge>
    <edge source="GBR" target="EGY">
      <data key="d0">9341054</data>
    </edge>
    <edge source="GBR" target="TZA">
      <data key="d0">1109090</data>
    </edge>
    <edge source="GBR" target="USA">
      <data key="d0">265067953</data>
    </edge>
    <edge source="GBR" target="BFA">
      <data key="d0">61673</data>
    </edge>
    <edge source="GBR" target="URY">
      <data key="d0">2003133</data>
    </edge>
    <edge source="TZA" target="AUS">
      <data key="d0">359646</data>
    </edge>
    <edge source="TZA" target="BDI">
      <data key="d0">62687</data>
    </edge>
    <edge source="TZA" target="LBN">
      <data key="d0">19134</data>
    </edge>
    <edge source="TZA" target="MWI">
      <data key="d0">69750</data>
    </edge>
    <edge source="TZA" target="MOZ">
      <data key="d0">1292451</data>
    </edge>
    <edge source="TZA" target="NAM">
      <data key="d0">20192</data>
    </edge>
    <edge source="TZA" target="NLD">
      <data key="d0">19701</data>
    </edge>
    <edge source="TZA" target="IND">
      <data key="d0">143816</data>
    </edge>
    <edge source="TZA" target="SGP">
      <data key="d0">19712</data>
    </edge>
    <edge source="TZA" target="ZAF">
      <data key="d0">41818</data>
    </edge>
    <edge source="TZA" target="ARE">
      <data key="d0">10752</data>
    </edge>
    <edge source="TZA" target="EGY">
      <data key="d0">1198244</data>
    </edge>
    <edge source="TZA" target="USA">
      <data key="d0">89929</data>
    </edge>
    <edge source="BFA" target="AUS">
      <data key="d0">29205</data>
    </edge>
    <edge source="BFA" target="CIV">
      <data key="d0">126600</data>
    </edge>
    <edge source="BFA" target="NLD">
      <data key="d0">10357</data>
    </edge>
    <edge source="BFA" target="USA">
      <data key="d0">68003</data>
    </edge>
    <edge source="BLR" target="DZA">
      <data key="d0">369300</data>
    </edge>
    <edge source="BLR" target="AZE">
      <data key="d0">2559000</data>
    </edge>
    <edge source="BLR" target="AUS">
      <data key="d0">19288700</data>
    </edge>
    <edge source="BLR" target="AUT">
      <data key="d0">43100</data>
    </edge>
    <edge source="BLR" target="ARM">
      <data key="d0">7741700</data>
    </edge>
    <edge source="BLR" target="BRA">
      <data key="d0">6754400</data>
    </edge>
    <edge source="BLR" target="BGR">
      <data key="d0">11355400</data>
    </edge>
    <edge source="BLR" target="CAN">
      <data key="d0">1654400</data>
    </edge>
    <edge source="BLR" target="CHL">
      <data key="d0">12644900</data>
    </edge>
    <edge source="BLR" target="CHN">
      <data key="d0">960300</data>
    </edge>
    <edge source="BLR" target="COL">
      <data key="d0">1147300</data>
    </edge>
    <edge source="BLR" target="CZE">
      <data key="d0">64500</data>
    </edge>
    <edge source="BLR" target="EST">
      <data key="d0">125900</data>
    </edge>
    <edge source="BLR" target="FRA">
      <data key="d0">92600</data>
    </edge>
    <edge source="BLR" target="GEO">
      <data key="d0">1172900</data>
    </edge>
    <edge source="BLR" target="DEU">
      <data key="d0">579400</data>
    </edge>
    <edge source="BLR" target="HUN">
      <data key="d0">1232000</data>
    </edge>
    <edge source="BLR" target="IDN">
      <data key="d0">19038400</data>
    </edge>
    <edge source="BLR" target="ISR">
      <data key="d0">153000</data>
    </edge>
    <edge source="BLR" target="ITA">
      <data key="d0">226600</data>
    </edge>
    <edge source="BLR" target="KAZ">
      <data key="d0">65961200</data>
    </edge>
    <edge source="BLR" target="JOR">
      <data key="d0">85900</data>
    </edge>
    <edge source="BLR" target="KGZ">
      <data key="d0">10708800</data>
    </edge>
    <edge source="BLR" target="LVA">
      <data key="d0">762000</data>
    </edge>
    <edge source="BLR" target="LTU">
      <data key="d0">8490200</data>
    </edge>
    <edge source="BLR" target="MYS">
      <data key="d0">189700</data>
    </edge>
    <edge source="BLR" target="MRT">
      <data key="d0">278600</data>
    </edge>
    <edge source="BLR" target="MEX">
      <data key="d0">22000</data>
    </edge>
    <edge source="BLR" target="MDA">
      <data key="d0">3716700</data>
    </edge>
    <edge source="BLR" target="MAR">
      <data key="d0">4110500</data>
    </edge>
    <edge source="BLR" target="OMN">
      <data key="d0">24100</data>
    </edge>
    <edge source="BLR" target="NLD">
      <data key="d0">6285100</data>
    </edge>
    <edge source="BLR" target="NIC">
      <data key="d0">61900</data>
    </edge>
    <edge source="BLR" target="PAK">
      <data key="d0">3731700</data>
    </edge>
    <edge source="BLR" target="PAN">
      <data key="d0">209900</data>
    </edge>
    <edge source="BLR" target="PHL">
      <data key="d0">669000</data>
    </edge>
    <edge source="BLR" target="POL">
      <data key="d0">1304400</data>
    </edge>
    <edge source="BLR" target="ROU">
      <data key="d0">405500</data>
    </edge>
    <edge source="BLR" target="RUS">
      <data key="d0">400520700</data>
    </edge>
    <edge source="BLR" target="SRB">
      <data key="d0">4259300</data>
    </edge>
    <edge source="BLR" target="IND">
      <data key="d0">781400</data>
    </edge>
    <edge source="BLR" target="SGP">
      <data key="d0">5057000</data>
    </edge>
    <edge source="BLR" target="SVK">
      <data key="d0">27400</data>
    </edge>
    <edge source="BLR" target="VNM">
      <data key="d0">1531200</data>
    </edge>
    <edge source="BLR" target="ZAF">
      <data key="d0">9331800</data>
    </edge>
    <edge source="BLR" target="ZWE">
      <data key="d0">38500</data>
    </edge>
    <edge source="BLR" target="SWE">
      <data key="d0">6102800</data>
    </edge>
    <edge source="BLR" target="THA">
      <data key="d0">155700</data>
    </edge>
    <edge source="BLR" target="ARE">
      <data key="d0">66500</data>
    </edge>
    <edge source="BLR" target="TUR">
      <data key="d0">1606600</data>
    </edge>
    <edge source="BLR" target="UKR">
      <data key="d0">97399700</data>
    </edge>
    <edge source="BLR" target="EGY">
      <data key="d0">1409500</data>
    </edge>
    <edge source="BLR" target="USA">
      <data key="d0">812600</data>
    </edge>
    <edge source="HRV" target="ALB">
      <data key="d0">10129</data>
    </edge>
    <edge source="HRV" target="AUS">
      <data key="d0">43069</data>
    </edge>
    <edge source="HRV" target="AUT">
      <data key="d0">841308</data>
    </edge>
    <edge source="HRV" target="BEL">
      <data key="d0">50648</data>
    </edge>
    <edge source="HRV" target="BLR">
      <data key="d0">34509</data>
    </edge>
    <edge source="HRV" target="CHN">
      <data key="d0">10299</data>
    </edge>
    <edge source="HRV" target="CZE">
      <data key="d0">125280</data>
    </edge>
    <edge source="HRV" target="DNK">
      <data key="d0">31127</data>
    </edge>
    <edge source="HRV" target="FRA">
      <data key="d0">24307</data>
    </edge>
    <edge source="HRV" target="DEU">
      <data key="d0">7238918</data>
    </edge>
    <edge source="HRV" target="HUN">
      <data key="d0">95445</data>
    </edge>
    <edge source="HRV" target="IRL">
      <data key="d0">425300</data>
    </edge>
    <edge source="HRV" target="ITA">
      <data key="d0">873309</data>
    </edge>
    <edge source="HRV" target="NLD">
      <data key="d0">723291</data>
    </edge>
    <edge source="HRV" target="POL">
      <data key="d0">99974</data>
    </edge>
    <edge source="HRV" target="ROU">
      <data key="d0">22260</data>
    </edge>
    <edge source="HRV" target="RUS">
      <data key="d0">76094</data>
    </edge>
    <edge source="HRV" target="SRB">
      <data key="d0">1321140</data>
    </edge>
    <edge source="HRV" target="SVK">
      <data key="d0">32329</data>
    </edge>
    <edge source="HRV" target="SVN">
      <data key="d0">2257499</data>
    </edge>
    <edge source="HRV" target="ESP">
      <data key="d0">15090</data>
    </edge>
    <edge source="HRV" target="CHE">
      <data key="d0">26167</data>
    </edge>
    <edge source="HRV" target="TUR">
      <data key="d0">15187</data>
    </edge>
    <edge source="HRV" target="MKD">
      <data key="d0">112527</data>
    </edge>
    <edge source="HRV" target="GBR">
      <data key="d0">55117</data>
    </edge>
    <edge source="HRV" target="USA">
      <data key="d0">245003</data>
    </edge>
    <edge source="CZE" target="ALB">
      <data key="d0">86836</data>
    </edge>
    <edge source="CZE" target="DZA">
      <data key="d0">5755971</data>
    </edge>
    <edge source="CZE" target="AZE">
      <data key="d0">1269990</data>
    </edge>
    <edge source="CZE" target="ARG">
      <data key="d0">1355367</data>
    </edge>
    <edge source="CZE" target="AUS">
      <data key="d0">6535498</data>
    </edge>
    <edge source="CZE" target="AUT">
      <data key="d0">121734565</data>
    </edge>
    <edge source="CZE" target="ARM">
      <data key="d0">144185</data>
    </edge>
    <edge source="CZE" target="BEL">
      <data key="d0">84505171</data>
    </edge>
    <edge source="CZE" target="BOL">
      <data key="d0">19651</data>
    </edge>
    <edge source="CZE" target="BRA">
      <data key="d0">9407036</data>
    </edge>
    <edge source="CZE" target="BGR">
      <data key="d0">8554380</data>
    </edge>
    <edge source="CZE" target="BDI">
      <data key="d0">48013</data>
    </edge>
    <edge source="CZE" target="BLR">
      <data key="d0">7633676</data>
    </edge>
    <edge source="CZE" target="CMR">
      <data key="d0">31015</data>
    </edge>
    <edge source="CZE" target="CAN">
      <data key="d0">9746361</data>
    </edge>
    <edge source="CZE" target="LKA">
      <data key="d0">328930</data>
    </edge>
    <edge source="CZE" target="CHL">
      <data key="d0">915922</data>
    </edge>
    <edge source="CZE" target="CHN">
      <data key="d0">40621303</data>
    </edge>
    <edge source="CZE" target="COL">
      <data key="d0">114327</data>
    </edge>
    <edge source="CZE" target="CRI">
      <data key="d0">10359</data>
    </edge>
    <edge source="CZE" target="HRV">
      <data key="d0">5191460</data>
    </edge>
    <edge source="CZE" target="DNK">
      <data key="d0">7372706</data>
    </edge>
    <edge source="CZE" target="ECU">
      <data key="d0">968395</data>
    </edge>
    <edge source="CZE" target="SLV">
      <data key="d0">22808</data>
    </edge>
    <edge source="CZE" target="ETH">
      <data key="d0">11669</data>
    </edge>
    <edge source="CZE" target="EST">
      <data key="d0">3994997</data>
    </edge>
    <edge source="CZE" target="FIN">
      <data key="d0">19582647</data>
    </edge>
    <edge source="CZE" target="FRA">
      <data key="d0">219462430</data>
    </edge>
    <edge source="CZE" target="GEO">
      <data key="d0">694014</data>
    </edge>
    <edge source="CZE" target="DEU">
      <data key="d0">1218568257</data>
    </edge>
    <edge source="CZE" target="GHA">
      <data key="d0">54231</data>
    </edge>
    <edge source="CZE" target="GRC">
      <data key="d0">7388505</data>
    </edge>
    <edge source="CZE" target="GTM">
      <data key="d0">34052</data>
    </edge>
    <edge source="CZE" target="HND">
      <data key="d0">36988</data>
    </edge>
    <edge source="CZE" target="HKG">
      <data key="d0">1470525</data>
    </edge>
    <edge source="CZE" target="HUN">
      <data key="d0">84817863</data>
    </edge>
    <edge source="CZE" target="IDN">
      <data key="d0">772296</data>
    </edge>
    <edge source="CZE" target="IRL">
      <data key="d0">3185547</data>
    </edge>
    <edge source="CZE" target="ISR">
      <data key="d0">4331491</data>
    </edge>
    <edge source="CZE" target="ITA">
      <data key="d0">189535903</data>
    </edge>
    <edge source="CZE" target="CIV">
      <data key="d0">14014</data>
    </edge>
    <edge source="CZE" target="JPN">
      <data key="d0">5734140</data>
    </edge>
    <edge source="CZE" target="KAZ">
      <data key="d0">1642363</data>
    </edge>
    <edge source="CZE" target="JOR">
      <data key="d0">447858</data>
    </edge>
    <edge source="CZE" target="KOR">
      <data key="d0">2816326</data>
    </edge>
    <edge source="CZE" target="KGZ">
      <data key="d0">10387</data>
    </edge>
    <edge source="CZE" target="LBN">
      <data key="d0">479981</data>
    </edge>
    <edge source="CZE" target="LVA">
      <data key="d0">8691135</data>
    </edge>
    <edge source="CZE" target="LTU">
      <data key="d0">7458346</data>
    </edge>
    <edge source="CZE" target="MYS">
      <data key="d0">5079281</data>
    </edge>
    <edge source="CZE" target="MUS">
      <data key="d0">127666</data>
    </edge>
    <edge source="CZE" target="MEX">
      <data key="d0">20094014</data>
    </edge>
    <edge source="CZE" target="MDA">
      <data key="d0">192604</data>
    </edge>
    <edge source="CZE" target="MAR">
      <data key="d0">8628737</data>
    </edge>
    <edge source="CZE" target="OMN">
      <data key="d0">867488</data>
    </edge>
    <edge source="CZE" target="NLD">
      <data key="d0">87464653</data>
    </edge>
    <edge source="CZE" target="NZL">
      <data key="d0">1316870</data>
    </edge>
    <edge source="CZE" target="NIC">
      <data key="d0">71525</data>
    </edge>
    <edge source="CZE" target="NOR">
      <data key="d0">12144632</data>
    </edge>
    <edge source="CZE" target="PAK">
      <data key="d0">702608</data>
    </edge>
    <edge source="CZE" target="PAN">
      <data key="d0">116671</data>
    </edge>
    <edge source="CZE" target="PRY">
      <data key="d0">502309</data>
    </edge>
    <edge source="CZE" target="PER">
      <data key="d0">598245</data>
    </edge>
    <edge source="CZE" target="PHL">
      <data key="d0">83637</data>
    </edge>
    <edge source="CZE" target="POL">
      <data key="d0">233901432</data>
    </edge>
    <edge source="CZE" target="PRT">
      <data key="d0">15017420</data>
    </edge>
    <edge source="CZE" target="ROU">
      <data key="d0">56332510</data>
    </edge>
    <edge source="CZE" target="RUS">
      <data key="d0">73295451</data>
    </edge>
    <edge source="CZE" target="SAU">
      <data key="d0">11863377</data>
    </edge>
    <edge source="CZE" target="SEN">
      <data key="d0">20761</data>
    </edge>
    <edge source="CZE" target="SRB">
      <data key="d0">9560845</data>
    </edge>
    <edge source="CZE" target="IND">
      <data key="d0">6586437</data>
    </edge>
    <edge source="CZE" target="SGP">
      <data key="d0">3971300</data>
    </edge>
    <edge source="CZE" target="SVK">
      <data key="d0">238269789</data>
    </edge>
    <edge source="CZE" target="VNM">
      <data key="d0">827011</data>
    </edge>
    <edge source="CZE" target="SVN">
      <data key="d0">10247691</data>
    </edge>
    <edge source="CZE" target="ZAF">
      <data key="d0">14789192</data>
    </edge>
    <edge source="CZE" target="ESP">
      <data key="d0">87638512</data>
    </edge>
    <edge source="CZE" target="SWE">
      <data key="d0">33494207</data>
    </edge>
    <edge source="CZE" target="CHE">
      <data key="d0">46942726</data>
    </edge>
    <edge source="CZE" target="THA">
      <data key="d0">1212265</data>
    </edge>
    <edge source="CZE" target="ARE">
      <data key="d0">7279216</data>
    </edge>
    <edge source="CZE" target="TUN">
      <data key="d0">1446173</data>
    </edge>
    <edge source="CZE" target="TUR">
      <data key="d0">78110064</data>
    </edge>
    <edge source="CZE" target="UGA">
      <data key="d0">86143</data>
    </edge>
    <edge source="CZE" target="UKR">
      <data key="d0">18166422</data>
    </edge>
    <edge source="CZE" target="MKD">
      <data key="d0">603901</data>
    </edge>
    <edge source="CZE" target="EGY">
      <data key="d0">3925505</data>
    </edge>
    <edge source="CZE" target="GBR">
      <data key="d0">220435647</data>
    </edge>
    <edge source="CZE" target="TZA">
      <data key="d0">15490</data>
    </edge>
    <edge source="CZE" target="USA">
      <data key="d0">171309415</data>
    </edge>
    <edge source="CZE" target="URY">
      <data key="d0">712676</data>
    </edge>
    <edge source="BEN" target="GHA">
      <data key="d0">10405</data>
    </edge>
    <edge source="BEN" target="TGO">
      <data key="d0">26648</data>
    </edge>
    <edge source="EST" target="AZE">
      <data key="d0">10857</data>
    </edge>
    <edge source="EST" target="AUT">
      <data key="d0">10623</data>
    </edge>
    <edge source="EST" target="BEL">
      <data key="d0">37240</data>
    </edge>
    <edge source="EST" target="BRA">
      <data key="d0">7594593</data>
    </edge>
    <edge source="EST" target="BGR">
      <data key="d0">12841</data>
    </edge>
    <edge source="EST" target="BLR">
      <data key="d0">667090</data>
    </edge>
    <edge source="EST" target="CHN">
      <data key="d0">136167</data>
    </edge>
    <edge source="EST" target="CZE">
      <data key="d0">6955174</data>
    </edge>
    <edge source="EST" target="DNK">
      <data key="d0">210696</data>
    </edge>
    <edge source="EST" target="FIN">
      <data key="d0">25328715</data>
    </edge>
    <edge source="EST" target="FRA">
      <data key="d0">57035</data>
    </edge>
    <edge source="EST" target="GEO">
      <data key="d0">99857</data>
    </edge>
    <edge source="EST" target="DEU">
      <data key="d0">11371341</data>
    </edge>
    <edge source="EST" target="GHA">
      <data key="d0">14228</data>
    </edge>
    <edge source="EST" target="HUN">
      <data key="d0">27359</data>
    </edge>
    <edge source="EST" target="ITA">
      <data key="d0">31249</data>
    </edge>
    <edge source="EST" target="KAZ">
      <data key="d0">16465921</data>
    </edge>
    <edge source="EST" target="JOR">
      <data key="d0">19638</data>
    </edge>
    <edge source="EST" target="KGZ">
      <data key="d0">171460</data>
    </edge>
    <edge source="EST" target="LVA">
      <data key="d0">17637246</data>
    </edge>
    <edge source="EST" target="LTU">
      <data key="d0">11355115</data>
    </edge>
    <edge source="EST" target="MDA">
      <data key="d0">41708</data>
    </edge>
    <edge source="EST" target="NLD">
      <data key="d0">40476</data>
    </edge>
    <edge source="EST" target="NIC">
      <data key="d0">396505</data>
    </edge>
    <edge source="EST" target="NOR">
      <data key="d0">1076650</data>
    </edge>
    <edge source="EST" target="PAN">
      <data key="d0">149437</data>
    </edge>
    <edge source="EST" target="POL">
      <data key="d0">1087713</data>
    </edge>
    <edge source="EST" target="RUS">
      <data key="d0">236844008</data>
    </edge>
    <edge source="EST" target="IND">
      <data key="d0">62540</data>
    </edge>
    <edge source="EST" target="SVK">
      <data key="d0">123453</data>
    </edge>
    <edge source="EST" target="SWE">
      <data key="d0">13602833</data>
    </edge>
    <edge source="EST" target="UKR">
      <data key="d0">24548953</data>
    </edge>
    <edge source="EST" target="GBR">
      <data key="d0">208635</data>
    </edge>
    <edge source="EST" target="USA">
      <data key="d0">10527</data>
    </edge>
    <edge source="JOR" target="AUS">
      <data key="d0">13675</data>
    </edge>
    <edge source="JOR" target="ISR">
      <data key="d0">22448</data>
    </edge>
    <edge source="JOR" target="JPN">
      <data key="d0">17692</data>
    </edge>
    <edge source="JOR" target="LBN">
      <data key="d0">21127</data>
    </edge>
    <edge source="JOR" target="OMN">
      <data key="d0">69939</data>
    </edge>
    <edge source="JOR" target="SAU">
      <data key="d0">536616</data>
    </edge>
    <edge source="JOR" target="THA">
      <data key="d0">28101</data>
    </edge>
    <edge source="JOR" target="ARE">
      <data key="d0">129066</data>
    </edge>
    <edge source="KGZ" target="KAZ">
      <data key="d0">45671</data>
    </edge>
    <edge source="KGZ" target="ESP">
      <data key="d0">243882</data>
    </edge>
    <edge source="KGZ" target="ARE">
      <data key="d0">41603</data>
    </edge>
    <edge source="LBN" target="DZA">
      <data key="d0">146502</data>
    </edge>
    <edge source="LBN" target="CMR">
      <data key="d0">22113</data>
    </edge>
    <edge source="LBN" target="CAN">
      <data key="d0">38627</data>
    </edge>
    <edge source="LBN" target="CAF">
      <data key="d0">127734</data>
    </edge>
    <edge source="LBN" target="CHN">
      <data key="d0">195860</data>
    </edge>
    <edge source="LBN" target="FRA">
      <data key="d0">286106</data>
    </edge>
    <edge source="LBN" target="GMB">
      <data key="d0">339962</data>
    </edge>
    <edge source="LBN" target="GHA">
      <data key="d0">230354</data>
    </edge>
    <edge source="LBN" target="ITA">
      <data key="d0">37600</data>
    </edge>
    <edge source="LBN" target="CIV">
      <data key="d0">35399</data>
    </edge>
    <edge source="LBN" target="KAZ">
      <data key="d0">19003</data>
    </edge>
    <edge source="LBN" target="JOR">
      <data key="d0">245983</data>
    </edge>
    <edge source="LBN" target="LTU">
      <data key="d0">25211</data>
    </edge>
    <edge source="LBN" target="MEX">
      <data key="d0">45610</data>
    </edge>
    <edge source="LBN" target="MAR">
      <data key="d0">43986</data>
    </edge>
    <edge source="LBN" target="MOZ">
      <data key="d0">45143</data>
    </edge>
    <edge source="LBN" target="OMN">
      <data key="d0">16412</data>
    </edge>
    <edge source="LBN" target="NER">
      <data key="d0">13877</data>
    </edge>
    <edge source="LBN" target="PAN">
      <data key="d0">54527</data>
    </edge>
    <edge source="LBN" target="POL">
      <data key="d0">13443</data>
    </edge>
    <edge source="LBN" target="ROU">
      <data key="d0">47791</data>
    </edge>
    <edge source="LBN" target="SAU">
      <data key="d0">1244556</data>
    </edge>
    <edge source="LBN" target="SRB">
      <data key="d0">10027</data>
    </edge>
    <edge source="LBN" target="SVK">
      <data key="d0">17518</data>
    </edge>
    <edge source="LBN" target="ZAF">
      <data key="d0">50791</data>
    </edge>
    <edge source="LBN" target="TGO">
      <data key="d0">11810</data>
    </edge>
    <edge source="LBN" target="ARE">
      <data key="d0">291050</data>
    </edge>
    <edge source="LBN" target="TUR">
      <data key="d0">49464</data>
    </edge>
    <edge source="LBN" target="UGA">
      <data key="d0">147236</data>
    </edge>
    <edge source="LBN" target="EGY">
      <data key="d0">92827</data>
    </edge>
    <edge source="LBN" target="BFA">
      <data key="d0">68707</data>
    </edge>
    <edge source="LVA" target="AZE">
      <data key="d0">228932</data>
    </edge>
    <edge source="LVA" target="ARM">
      <data key="d0">21539</data>
    </edge>
    <edge source="LVA" target="BEL">
      <data key="d0">991835</data>
    </edge>
    <edge source="LVA" target="BGR">
      <data key="d0">44898</data>
    </edge>
    <edge source="LVA" target="BLR">
      <data key="d0">3607040</data>
    </edge>
    <edge source="LVA" target="CZE">
      <data key="d0">78726</data>
    </edge>
    <edge source="LVA" target="DNK">
      <data key="d0">310517</data>
    </edge>
    <edge source="LVA" target="EST">
      <data key="d0">25135576</data>
    </edge>
    <edge source="LVA" target="FIN">
      <data key="d0">1790674</data>
    </edge>
    <edge source="LVA" target="FRA">
      <data key="d0">502539</data>
    </edge>
    <edge source="LVA" target="GEO">
      <data key="d0">190611</data>
    </edge>
    <edge source="LVA" target="DEU">
      <data key="d0">3978422</data>
    </edge>
    <edge source="LVA" target="HUN">
      <data key="d0">52132</data>
    </edge>
    <edge source="LVA" target="IRL">
      <data key="d0">232584</data>
    </edge>
    <edge source="LVA" target="ITA">
      <data key="d0">1016509</data>
    </edge>
    <edge source="LVA" target="JPN">
      <data key="d0">527407</data>
    </edge>
    <edge source="LVA" target="KAZ">
      <data key="d0">2182207</data>
    </edge>
    <edge source="LVA" target="LTU">
      <data key="d0">19154578</data>
    </edge>
    <edge source="LVA" target="MDA">
      <data key="d0">192004</data>
    </edge>
    <edge source="LVA" target="NLD">
      <data key="d0">1477647</data>
    </edge>
    <edge source="LVA" target="NOR">
      <data key="d0">537454</data>
    </edge>
    <edge source="LVA" target="POL">
      <data key="d0">2172008</data>
    </edge>
    <edge source="LVA" target="PRT">
      <data key="d0">12294</data>
    </edge>
    <edge source="LVA" target="ROU">
      <data key="d0">130971</data>
    </edge>
    <edge source="LVA" target="RUS">
      <data key="d0">22146322</data>
    </edge>
    <edge source="LVA" target="SVK">
      <data key="d0">12959</data>
    </edge>
    <edge source="LVA" target="ESP">
      <data key="d0">11715</data>
    </edge>
    <edge source="LVA" target="SWE">
      <data key="d0">1488675</data>
    </edge>
    <edge source="LVA" target="CHE">
      <data key="d0">14415</data>
    </edge>
    <edge source="LVA" target="UKR">
      <data key="d0">3478460</data>
    </edge>
    <edge source="LVA" target="GBR">
      <data key="d0">270178</data>
    </edge>
    <edge source="LVA" target="USA">
      <data key="d0">61454</data>
    </edge>
    <edge source="MUS" target="DNK">
      <data key="d0">34877</data>
    </edge>
    <edge source="MUS" target="FRA">
      <data key="d0">704128</data>
    </edge>
    <edge source="MUS" target="JPN">
      <data key="d0">1126778</data>
    </edge>
    <edge source="MUS" target="MDG">
      <data key="d0">1005701</data>
    </edge>
    <edge source="MUS" target="MOZ">
      <data key="d0">14119</data>
    </edge>
    <edge source="MUS" target="NZL">
      <data key="d0">12173</data>
    </edge>
    <edge source="MUS" target="ARE">
      <data key="d0">17519</data>
    </edge>
    <edge source="MDA" target="GRC">
      <data key="d0">38837</data>
    </edge>
    <edge source="MDA" target="KAZ">
      <data key="d0">454443</data>
    </edge>
    <edge source="MDA" target="LTU">
      <data key="d0">11688</data>
    </edge>
    <edge source="MDA" target="ROU">
      <data key="d0">343894</data>
    </edge>
    <edge source="MDA" target="RUS">
      <data key="d0">17617609</data>
    </edge>
    <edge source="MDA" target="VNM">
      <data key="d0">12591</data>
    </edge>
    <edge source="MDA" target="UKR">
      <data key="d0">415934</data>
    </edge>
    <edge source="MAR" target="DZA">
      <data key="d0">86083</data>
    </edge>
    <edge source="MAR" target="BEL">
      <data key="d0">67818</data>
    </edge>
    <edge source="MAR" target="CMR">
      <data key="d0">23891</data>
    </edge>
    <edge source="MAR" target="CAN">
      <data key="d0">10143</data>
    </edge>
    <edge source="MAR" target="FRA">
      <data key="d0">188649</data>
    </edge>
    <edge source="MAR" target="DEU">
      <data key="d0">1779436</data>
    </edge>
    <edge source="MAR" target="ITA">
      <data key="d0">74455</data>
    </edge>
    <edge source="MAR" target="CIV">
      <data key="d0">22607</data>
    </edge>
    <edge source="MAR" target="KOR">
      <data key="d0">63018</data>
    </edge>
    <edge source="MAR" target="MRT">
      <data key="d0">32646</data>
    </edge>
    <edge source="MAR" target="NLD">
      <data key="d0">48283</data>
    </edge>
    <edge source="MAR" target="PRT">
      <data key="d0">12522166</data>
    </edge>
    <edge source="MAR" target="SEN">
      <data key="d0">23142</data>
    </edge>
    <edge source="MAR" target="ESP">
      <data key="d0">54978403</data>
    </edge>
    <edge source="MAR" target="SWE">
      <data key="d0">10971</data>
    </edge>
    <edge source="MAR" target="ARE">
      <data key="d0">22522</data>
    </edge>
    <edge source="MAR" target="TUN">
      <data key="d0">27188</data>
    </edge>
    <edge source="MAR" target="TUR">
      <data key="d0">28034</data>
    </edge>
    <edge source="MAR" target="USA">
      <data key="d0">1388536</data>
    </edge>
    <edge source="MAR" target="BFA">
      <data key="d0">74501</data>
    </edge>
    <edge source="NER" target="CHN">
      <data key="d0">324256</data>
    </edge>
    <edge source="NER" target="FRA">
      <data key="d0">26269</data>
    </edge>
    <edge source="SVK" target="DZA">
      <data key="d0">2949991</data>
    </edge>
    <edge source="SVK" target="AZE">
      <data key="d0">1893447</data>
    </edge>
    <edge source="SVK" target="ARG">
      <data key="d0">231816</data>
    </edge>
    <edge source="SVK" target="AUS">
      <data key="d0">172045</data>
    </edge>
    <edge source="SVK" target="AUT">
      <data key="d0">43413547</data>
    </edge>
    <edge source="SVK" target="ARM">
      <data key="d0">224178</data>
    </edge>
[truncated: 15,718 more chars]
