# Supplementary material for: Core-periphery structure in sectoral international trade networks: A new approach to an old theory
Source: PLoS One. 2020 Apr 2;15(4):e0229547. doi: 10.1371/journal.pone.0229547 (PMC7117750; doi:10.1371/journal.pone.0229547)
Supplement: S8 File — (ZIP) [file pone.0229547.s008.zip › S8_File/Networks 2012/63-CORK, WOOD MANUFACTURES.graphml]

<?xml version='1.0' encoding='utf-8'?>
<graphml xmlns="http://graphml.graphdrawing.org/xmlns" xmlns:xsi="http://www.w3.org/2001/XMLSchema-instance" xsi:schemaLocation="http://graphml.graphdrawing.org/xmlns http://graphml.graphdrawing.org/xmlns/1.0/graphml.xsd">
  <key attr.name="weight" attr.type="long" for="edge" id="d0" />
  <graph edgedefault="directed">
    <node id="ALB" />
    <node id="AUT" />
    <node id="BGR" />
    <node id="CAN" />
    <node id="HRV" />
    <node id="DNK" />
    <node id="FRA" />
    <node id="DEU" />
    <node id="GRC" />
    <node id="ITA" />
    <node id="MEX" />
    <node id="NLD" />
    <node id="POL" />
    <node id="RUS" />
    <node id="SRB" />
    <node id="ESP" />
    <node id="CHE" />
    <node id="TUR" />
    <node id="MKD" />
    <node id="GBR" />
    <node id="DZA" />
    <node id="CHN" />
    <node id="PRT" />
    <node id="IND" />
    <node id="ARG" />
    <node id="BOL" />
    <node id="BRA" />
    <node id="CHL" />
    <node id="COL" />
    <node id="CRI" />
    <node id="BEN" />
    <node id="ECU" />
    <node id="SLV" />
    <node id="GTM" />
    <node id="HND" />
    <node id="IDN" />
    <node id="IRL" />
    <node id="ISR" />
    <node id="JAM" />
    <node id="JPN" />
    <node id="LBN" />
    <node id="NZL" />
    <node id="PAN" />
    <node id="PRY" />
    <node id="PER" />
    <node id="PHL" />
    <node id="SAU" />
    <node id="SGP" />
    <node id="ZAF" />
    <node id="ARE" />
    <node id="USA" />
    <node id="URY" />
    <node id="ARM" />
    <node id="GEO" />
    <node id="MDA" />
    <node id="AUS" />
    <node id="BEL" />
    <node id="LKA" />
    <node id="GHA" />
    <node id="HKG" />
    <node id="KOR" />
    <node id="MYS" />
    <node id="MOZ" />
    <node id="OMN" />
    <node id="ROU" />
    <node id="VNM" />
    <node id="THA" />
    <node id="TZA" />
    <node id="AZE" />
    <node id="BLR" />
    <node id="CZE" />
    <node id="ETH" />
    <node id="EST" />
    <node id="FIN" />
    <node id="HUN" />
    <node id="CIV" />
    <node id="KAZ" />
    <node id="JOR" />
    <node id="KGZ" />
    <node id="LVA" />
    <node id="LTU" />
    <node id="MRT" />
    <node id="MAR" />
    <node id="NAM" />
    <node id="NOR" />
    <node id="PAK" />
    <node id="SVK" />
    <node id="SVN" />
    <node id="SWE" />
    <node id="TUN" />
    <node id="UKR" />
    <node id="EGY" />
    <node id="CMR" />
    <node id="MDG" />
    <node id="MUS" />
    <node id="NER" />
    <node id="SEN" />
    <node id="BFA" />
    <node id="BWA" />
    <node id="ZWE" />
    <node id="GMB" />
    <node id="NIC" />
    <node id="TGO" />
    <node id="BDI" />
    <node id="KHM" />
    <node id="MWI" />
    <node id="UGA" />
    <node id="PSE" />
    <edge source="ALB" target="AUT">
      <data key="d0">27345</data>
    </edge>
    <edge source="ALB" target="BGR">
      <data key="d0">88278</data>
    </edge>
    <edge source="ALB" target="CAN">
      <data key="d0">12686</data>
    </edge>
    <edge source="ALB" target="HRV">
      <data key="d0">42901</data>
    </edge>
    <edge source="ALB" target="DNK">
      <data key="d0">130736</data>
    </edge>
    <edge source="ALB" target="FRA">
      <data key="d0">577316</data>
    </edge>
    <edge source="ALB" target="DEU">
      <data key="d0">410937</data>
    </edge>
    <edge source="ALB" target="GRC">
      <data key="d0">931086</data>
    </edge>
    <edge source="ALB" target="ITA">
      <data key="d0">5661504</data>
    </edge>
    <edge source="ALB" target="MEX">
      <data key="d0">29763</data>
    </edge>
    <edge source="ALB" target="NLD">
      <data key="d0">143494</data>
    </edge>
    <edge source="ALB" target="POL">
      <data key="d0">37784</data>
    </edge>
    <edge source="ALB" target="RUS">
      <data key="d0">30365</data>
    </edge>
    <edge source="ALB" target="SRB">
      <data key="d0">245418</data>
    </edge>
    <edge source="ALB" target="ESP">
      <data key="d0">19680</data>
    </edge>
    <edge source="ALB" target="CHE">
      <data key="d0">21923</data>
    </edge>
    <edge source="ALB" target="TUR">
      <data key="d0">11060</data>
    </edge>
    <edge source="ALB" target="MKD">
      <data key="d0">83475</data>
    </edge>
    <edge source="ALB" target="GBR">
      <data key="d0">41279</data>
    </edge>
    <edge source="AUT" target="ALB">
      <data key="d0">2209777</data>
    </edge>
    <edge source="AUT" target="DZA">
      <data key="d0">1343394</data>
    </edge>
    <edge source="AUT" target="AZE">
      <data key="d0">1378943</data>
    </edge>
    <edge source="AUT" target="ARG">
      <data key="d0">2537903</data>
    </edge>
    <edge source="AUT" target="AUS">
      <data key="d0">9323690</data>
    </edge>
    <edge source="AUT" target="ARM">
      <data key="d0">330599</data>
    </edge>
    <edge source="AUT" target="BEL">
      <data key="d0">22723651</data>
    </edge>
    <edge source="AUT" target="BRA">
      <data key="d0">4850413</data>
    </edge>
    <edge source="AUT" target="BGR">
      <data key="d0">7641361</data>
    </edge>
    <edge source="AUT" target="BLR">
      <data key="d0">957487</data>
    </edge>
    <edge source="AUT" target="CAN">
      <data key="d0">55204323</data>
    </edge>
    <edge source="AUT" target="CHL">
      <data key="d0">23224334</data>
    </edge>
    <edge source="AUT" target="CHN">
      <data key="d0">9857770</data>
    </edge>
    <edge source="AUT" target="COL">
      <data key="d0">2701432</data>
    </edge>
    <edge source="AUT" target="CRI">
      <data key="d0">888469</data>
    </edge>
    <edge source="AUT" target="HRV">
      <data key="d0">31727219</data>
    </edge>
    <edge source="AUT" target="CZE">
      <data key="d0">95646869</data>
    </edge>
    <edge source="AUT" target="DNK">
      <data key="d0">6042188</data>
    </edge>
    <edge source="AUT" target="ECU">
      <data key="d0">219924</data>
    </edge>
    <edge source="AUT" target="ETH">
      <data key="d0">123265</data>
    </edge>
    <edge source="AUT" target="EST">
      <data key="d0">1944208</data>
    </edge>
    <edge source="AUT" target="FIN">
      <data key="d0">5161131</data>
    </edge>
    <edge source="AUT" target="FRA">
      <data key="d0">180518151</data>
    </edge>
    <edge source="AUT" target="GEO">
      <data key="d0">667406</data>
    </edge>
    <edge source="AUT" target="DEU">
      <data key="d0">896882912</data>
    </edge>
    <edge source="AUT" target="GHA">
      <data key="d0">73351</data>
    </edge>
    <edge source="AUT" target="GRC">
      <data key="d0">5318813</data>
    </edge>
    <edge source="AUT" target="GTM">
      <data key="d0">79375</data>
    </edge>
    <edge source="AUT" target="HKG">
      <data key="d0">749102</data>
    </edge>
    <edge source="AUT" target="HUN">
      <data key="d0">47768122</data>
    </edge>
    <edge source="AUT" target="IDN">
      <data key="d0">1488595</data>
    </edge>
    <edge source="AUT" target="IRL">
      <data key="d0">3637142</data>
    </edge>
    <edge source="AUT" target="ISR">
      <data key="d0">5382149</data>
    </edge>
    <edge source="AUT" target="ITA">
      <data key="d0">507686043</data>
    </edge>
    <edge source="AUT" target="CIV">
      <data key="d0">64630</data>
    </edge>
    <edge source="AUT" target="JPN">
      <data key="d0">168434273</data>
    </edge>
    <edge source="AUT" target="KAZ">
      <data key="d0">2701701</data>
    </edge>
    <edge source="AUT" target="JOR">
      <data key="d0">615043</data>
    </edge>
    <edge source="AUT" target="KOR">
      <data key="d0">2040628</data>
    </edge>
    <edge source="AUT" target="KGZ">
      <data key="d0">476595</data>
    </edge>
    <edge source="AUT" target="LBN">
      <data key="d0">4617267</data>
    </edge>
    <edge source="AUT" target="LVA">
      <data key="d0">890683</data>
    </edge>
    <edge source="AUT" target="LTU">
      <data key="d0">5436761</data>
    </edge>
    <edge source="AUT" target="MYS">
      <data key="d0">2794823</data>
    </edge>
    <edge source="AUT" target="MRT">
      <data key="d0">27389</data>
    </edge>
    <edge source="AUT" target="MEX">
      <data key="d0">16186275</data>
    </edge>
    <edge source="AUT" target="MDA">
      <data key="d0">876885</data>
    </edge>
    <edge source="AUT" target="MAR">
      <data key="d0">2096518</data>
    </edge>
    <edge source="AUT" target="OMN">
      <data key="d0">2281978</data>
    </edge>
    <edge source="AUT" target="NAM">
      <data key="d0">23266</data>
    </edge>
    <edge source="AUT" target="NLD">
      <data key="d0">44199970</data>
    </edge>
    <edge source="AUT" target="NZL">
      <data key="d0">533738</data>
    </edge>
    <edge source="AUT" target="NOR">
      <data key="d0">8011952</data>
    </edge>
    <edge source="AUT" target="PAK">
      <data key="d0">116994</data>
    </edge>
    <edge source="AUT" target="PAN">
      <data key="d0">1489360</data>
    </edge>
    <edge source="AUT" target="PER">
      <data key="d0">4002536</data>
    </edge>
    <edge source="AUT" target="PHL">
      <data key="d0">957834</data>
    </edge>
    <edge source="AUT" target="POL">
      <data key="d0">54759468</data>
    </edge>
    <edge source="AUT" target="PRT">
      <data key="d0">4105870</data>
    </edge>
    <edge source="AUT" target="ROU">
      <data key="d0">26104155</data>
    </edge>
    <edge source="AUT" target="RUS">
      <data key="d0">35346148</data>
    </edge>
    <edge source="AUT" target="SAU">
      <data key="d0">13822056</data>
    </edge>
    <edge source="AUT" target="SRB">
      <data key="d0">15355554</data>
    </edge>
    <edge source="AUT" target="IND">
      <data key="d0">6015846</data>
    </edge>
    <edge source="AUT" target="SGP">
      <data key="d0">2775720</data>
    </edge>
    <edge source="AUT" target="SVK">
      <data key="d0">46348610</data>
    </edge>
    <edge source="AUT" target="VNM">
      <data key="d0">125792</data>
    </edge>
    <edge source="AUT" target="SVN">
      <data key="d0">46932842</data>
    </edge>
    <edge source="AUT" target="ZAF">
      <data key="d0">4776147</data>
    </edge>
    <edge source="AUT" target="ESP">
      <data key="d0">35491288</data>
    </edge>
    <edge source="AUT" target="SWE">
      <data key="d0">10861196</data>
    </edge>
    <edge source="AUT" target="CHE">
      <data key="d0">290844348</data>
    </edge>
    <edge source="AUT" target="THA">
      <data key="d0">773206</data>
    </edge>
    <edge source="AUT" target="ARE">
      <data key="d0">9661228</data>
    </edge>
    <edge source="AUT" target="TUN">
      <data key="d0">811145</data>
    </edge>
    <edge source="AUT" target="TUR">
      <data key="d0">13346947</data>
    </edge>
    <edge source="AUT" target="UKR">
      <data key="d0">11506394</data>
    </edge>
    <edge source="AUT" target="MKD">
      <data key="d0">1587788</data>
    </edge>
    <edge source="AUT" target="EGY">
      <data key="d0">856076</data>
    </edge>
    <edge source="AUT" target="GBR">
      <data key="d0">41622792</data>
    </edge>
    <edge source="AUT" target="TZA">
      <data key="d0">34539</data>
    </edge>
    <edge source="AUT" target="USA">
      <data key="d0">26682542</data>
    </edge>
    <edge source="AUT" target="URY">
      <data key="d0">183921</data>
    </edge>
    <edge source="BGR" target="ALB">
      <data key="d0">2259557</data>
    </edge>
    <edge source="BGR" target="DZA">
      <data key="d0">5208645</data>
    </edge>
    <edge source="BGR" target="AZE">
      <data key="d0">8808904</data>
    </edge>
    <edge source="BGR" target="AUS">
      <data key="d0">17484</data>
    </edge>
    <edge source="BGR" target="AUT">
      <data key="d0">3719807</data>
    </edge>
    <edge source="BGR" target="ARM">
      <data key="d0">187983</data>
    </edge>
    <edge source="BGR" target="BEL">
      <data key="d0">238824</data>
    </edge>
    <edge source="BGR" target="CHN">
      <data key="d0">21503</data>
    </edge>
    <edge source="BGR" target="HRV">
      <data key="d0">212687</data>
    </edge>
    <edge source="BGR" target="CZE">
      <data key="d0">1378578</data>
    </edge>
    <edge source="BGR" target="DNK">
      <data key="d0">121207</data>
    </edge>
    <edge source="BGR" target="FIN">
      <data key="d0">307208</data>
    </edge>
    <edge source="BGR" target="FRA">
      <data key="d0">6170913</data>
    </edge>
    <edge source="BGR" target="GEO">
      <data key="d0">1588754</data>
    </edge>
    <edge source="BGR" target="DEU">
      <data key="d0">5897219</data>
    </edge>
    <edge source="BGR" target="GRC">
      <data key="d0">29571522</data>
    </edge>
    <edge source="BGR" target="HUN">
      <data key="d0">1599249</data>
    </edge>
    <edge source="BGR" target="ISR">
      <data key="d0">1358751</data>
    </edge>
    <edge source="BGR" target="ITA">
      <data key="d0">17892009</data>
    </edge>
    <edge source="BGR" target="JPN">
      <data key="d0">27944</data>
    </edge>
    <edge source="BGR" target="KAZ">
      <data key="d0">26197</data>
    </edge>
    <edge source="BGR" target="KOR">
      <data key="d0">13132</data>
    </edge>
    <edge source="BGR" target="KGZ">
      <data key="d0">125291</data>
    </edge>
    <edge source="BGR" target="LBN">
      <data key="d0">1453150</data>
    </edge>
    <edge source="BGR" target="LTU">
      <data key="d0">10559</data>
    </edge>
    <edge source="BGR" target="MDA">
      <data key="d0">651360</data>
    </edge>
    <edge source="BGR" target="MAR">
      <data key="d0">1132758</data>
    </edge>
    <edge source="BGR" target="MOZ">
      <data key="d0">19134</data>
    </edge>
    <edge source="BGR" target="NLD">
      <data key="d0">774379</data>
    </edge>
    <edge source="BGR" target="NOR">
      <data key="d0">21528</data>
    </edge>
    <edge source="BGR" target="POL">
      <data key="d0">793666</data>
    </edge>
    <edge source="BGR" target="PRT">
      <data key="d0">291782</data>
    </edge>
    <edge source="BGR" target="ROU">
      <data key="d0">13405131</data>
    </edge>
    <edge source="BGR" target="RUS">
      <data key="d0">565576</data>
    </edge>
    <edge source="BGR" target="SRB">
      <data key="d0">9537941</data>
    </edge>
    <edge source="BGR" target="IND">
      <data key="d0">145784</data>
    </edge>
    <edge source="BGR" target="SVK">
      <data key="d0">338989</data>
    </edge>
    <edge source="BGR" target="SVN">
      <data key="d0">72004</data>
    </edge>
    <edge source="BGR" target="ZAF">
      <data key="d0">457422</data>
    </edge>
    <edge source="BGR" target="ESP">
      <data key="d0">448812</data>
    </edge>
    <edge source="BGR" target="SWE">
      <data key="d0">345207</data>
    </edge>
    <edge source="BGR" target="CHE">
      <data key="d0">148152</data>
    </edge>
    <edge source="BGR" target="THA">
      <data key="d0">146199</data>
    </edge>
    <edge source="BGR" target="TUN">
      <data key="d0">10900</data>
    </edge>
    <edge source="BGR" target="TUR">
      <data key="d0">61740784</data>
    </edge>
    <edge source="BGR" target="MKD">
      <data key="d0">6963229</data>
    </edge>
    <edge source="BGR" target="EGY">
      <data key="d0">422190</data>
    </edge>
    <edge source="BGR" target="GBR">
      <data key="d0">870797</data>
    </edge>
    <edge source="BGR" target="USA">
      <data key="d0">300926</data>
    </edge>
    <edge source="CAN" target="DZA">
      <data key="d0">26728</data>
    </edge>
    <edge source="CAN" target="AZE">
      <data key="d0">101122</data>
    </edge>
    <edge source="CAN" target="ARG">
      <data key="d0">159398</data>
    </edge>
    <edge source="CAN" target="AUS">
      <data key="d0">2776391</data>
    </edge>
    <edge source="CAN" target="AUT">
      <data key="d0">162503</data>
    </edge>
    <edge source="CAN" target="ARM">
      <data key="d0">100904</data>
    </edge>
    <edge source="CAN" target="BEL">
      <data key="d0">4229308</data>
    </edge>
    <edge source="CAN" target="BRA">
      <data key="d0">43412</data>
    </edge>
    <edge source="CAN" target="BGR">
      <data key="d0">572192</data>
    </edge>
    <edge source="CAN" target="CMR">
      <data key="d0">33027</data>
    </edge>
    <edge source="CAN" target="CHL">
      <data key="d0">6936588</data>
    </edge>
    <edge source="CAN" target="CHN">
      <data key="d0">6062480</data>
    </edge>
    <edge source="CAN" target="COL">
      <data key="d0">334627</data>
    </edge>
    <edge source="CAN" target="CRI">
      <data key="d0">46045</data>
    </edge>
    <edge source="CAN" target="HRV">
      <data key="d0">42322</data>
    </edge>
    <edge source="CAN" target="CZE">
      <data key="d0">123837</data>
    </edge>
    <edge source="CAN" target="DNK">
      <data key="d0">58605</data>
    </edge>
    <edge source="CAN" target="ECU">
      <data key="d0">97917</data>
    </edge>
    <edge source="CAN" target="EST">
      <data key="d0">70008</data>
    </edge>
    <edge source="CAN" target="FIN">
      <data key="d0">29187</data>
    </edge>
    <edge source="CAN" target="FRA">
      <data key="d0">9983900</data>
    </edge>
    <edge source="CAN" target="GEO">
      <data key="d0">49717</data>
    </edge>
    <edge source="CAN" target="DEU">
      <data key="d0">2853157</data>
    </edge>
    <edge source="CAN" target="GHA">
      <data key="d0">170246</data>
    </edge>
    <edge source="CAN" target="GRC">
      <data key="d0">109707</data>
    </edge>
    <edge source="CAN" target="GTM">
      <data key="d0">22615</data>
    </edge>
    <edge source="CAN" target="HND">
      <data key="d0">10434</data>
    </edge>
    <edge source="CAN" target="HKG">
      <data key="d0">290276</data>
    </edge>
    <edge source="CAN" target="HUN">
      <data key="d0">26491</data>
    </edge>
    <edge source="CAN" target="IDN">
      <data key="d0">648986</data>
    </edge>
    <edge source="CAN" target="IRL">
      <data key="d0">509662</data>
    </edge>
    <edge source="CAN" target="ISR">
      <data key="d0">347342</data>
    </edge>
    <edge source="CAN" target="ITA">
      <data key="d0">464709</data>
    </edge>
    <edge source="CAN" target="CIV">
      <data key="d0">29819</data>
    </edge>
    <edge source="CAN" target="JAM">
      <data key="d0">934088</data>
    </edge>
    <edge source="CAN" target="JPN">
      <data key="d0">47490693</data>
    </edge>
    <edge source="CAN" target="KAZ">
      <data key="d0">306527</data>
    </edge>
    <edge source="CAN" target="JOR">
      <data key="d0">202422</data>
    </edge>
    <edge source="CAN" target="KOR">
      <data key="d0">9313570</data>
    </edge>
    <edge source="CAN" target="LBN">
      <data key="d0">141593</data>
    </edge>
    <edge source="CAN" target="MYS">
      <data key="d0">151035</data>
    </edge>
    <edge source="CAN" target="MEX">
      <data key="d0">6845597</data>
    </edge>
    <edge source="CAN" target="MDA">
      <data key="d0">30649</data>
    </edge>
    <edge source="CAN" target="MAR">
      <data key="d0">45584</data>
    </edge>
    <edge source="CAN" target="OMN">
      <data key="d0">99222</data>
    </edge>
    <edge source="CAN" target="NLD">
      <data key="d0">2722411</data>
    </edge>
    <edge source="CAN" target="NZL">
      <data key="d0">1400895</data>
    </edge>
    <edge source="CAN" target="NIC">
      <data key="d0">15846</data>
    </edge>
    <edge source="CAN" target="NOR">
      <data key="d0">83594</data>
    </edge>
    <edge source="CAN" target="PAK">
      <data key="d0">59516</data>
    </edge>
    <edge source="CAN" target="PAN">
      <data key="d0">534088</data>
    </edge>
    <edge source="CAN" target="PRY">
      <data key="d0">17069</data>
    </edge>
    <edge source="CAN" target="PER">
      <data key="d0">310550</data>
    </edge>
    <edge source="CAN" target="PHL">
      <data key="d0">240366</data>
    </edge>
    <edge source="CAN" target="POL">
      <data key="d0">370213</data>
    </edge>
    <edge source="CAN" target="PRT">
      <data key="d0">126296</data>
    </edge>
    <edge source="CAN" target="ROU">
      <data key="d0">836451</data>
    </edge>
    <edge source="CAN" target="RUS">
      <data key="d0">32929009</data>
    </edge>
    <edge source="CAN" target="SAU">
      <data key="d0">2036715</data>
    </edge>
    <edge source="CAN" target="IND">
      <data key="d0">152007</data>
    </edge>
    <edge source="CAN" target="SGP">
      <data key="d0">277811</data>
    </edge>
    <edge source="CAN" target="SVK">
      <data key="d0">145738</data>
    </edge>
    <edge source="CAN" target="VNM">
      <data key="d0">127944</data>
    </edge>
    <edge source="CAN" target="SVN">
      <data key="d0">161937</data>
    </edge>
    <edge source="CAN" target="ZAF">
      <data key="d0">223945</data>
    </edge>
    <edge source="CAN" target="ESP">
      <data key="d0">813280</data>
    </edge>
    <edge source="CAN" target="SWE">
      <data key="d0">53901</data>
    </edge>
    <edge source="CAN" target="CHE">
      <data key="d0">48587</data>
    </edge>
    <edge source="CAN" target="THA">
      <data key="d0">2046130</data>
    </edge>
    <edge source="CAN" target="ARE">
      <data key="d0">1208358</data>
    </edge>
    <edge source="CAN" target="TUR">
      <data key="d0">442193</data>
    </edge>
    <edge source="CAN" target="UKR">
      <data key="d0">2556381</data>
    </edge>
    <edge source="CAN" target="EGY">
      <data key="d0">159487</data>
    </edge>
    <edge source="CAN" target="GBR">
      <data key="d0">14094698</data>
    </edge>
    <edge source="CAN" target="USA">
      <data key="d0">2769381487</data>
    </edge>
    <edge source="CAN" target="BFA">
      <data key="d0">12436</data>
    </edge>
    <edge source="HRV" target="ALB">
      <data key="d0">39806</data>
    </edge>
    <edge source="HRV" target="AUT">
      <data key="d0">12136625</data>
    </edge>
    <edge source="HRV" target="BEL">
      <data key="d0">8083432</data>
    </edge>
    <edge source="HRV" target="BGR">
      <data key="d0">407311</data>
    </edge>
    <edge source="HRV" target="CZE">
      <data key="d0">1006909</data>
    </edge>
    <edge source="HRV" target="DNK">
      <data key="d0">2529598</data>
    </edge>
    <edge source="HRV" target="EST">
      <data key="d0">103510</data>
    </edge>
    <edge source="HRV" target="FIN">
      <data key="d0">509395</data>
    </edge>
    <edge source="HRV" target="FRA">
      <data key="d0">5286243</data>
    </edge>
    <edge source="HRV" target="DEU">
      <data key="d0">29328673</data>
    </edge>
    <edge source="HRV" target="GRC">
      <data key="d0">41140</data>
    </edge>
    <edge source="HRV" target="HUN">
      <data key="d0">1787675</data>
    </edge>
    <edge source="HRV" target="IRL">
      <data key="d0">129068</data>
    </edge>
    <edge source="HRV" target="ISR">
      <data key="d0">81518</data>
    </edge>
    <edge source="HRV" target="ITA">
      <data key="d0">24701911</data>
    </edge>
    <edge source="HRV" target="JPN">
      <data key="d0">160317</data>
    </edge>
    <edge source="HRV" target="KOR">
      <data key="d0">115802</data>
    </edge>
    <edge source="HRV" target="LBN">
      <data key="d0">266439</data>
    </edge>
    <edge source="HRV" target="LVA">
      <data key="d0">26350</data>
    </edge>
    <edge source="HRV" target="LTU">
      <data key="d0">69364</data>
    </edge>
    <edge source="HRV" target="NLD">
      <data key="d0">474174</data>
    </edge>
    <edge source="HRV" target="NOR">
      <data key="d0">1074363</data>
    </edge>
    <edge source="HRV" target="POL">
      <data key="d0">1479291</data>
    </edge>
    <edge source="HRV" target="ROU">
      <data key="d0">611278</data>
    </edge>
    <edge source="HRV" target="RUS">
      <data key="d0">346728</data>
    </edge>
    <edge source="HRV" target="SRB">
      <data key="d0">4087832</data>
    </edge>
    <edge source="HRV" target="IND">
      <data key="d0">53343</data>
    </edge>
    <edge source="HRV" target="SVK">
      <data key="d0">890436</data>
    </edge>
    <edge source="HRV" target="SVN">
      <data key="d0">15105184</data>
    </edge>
    <edge source="HRV" target="ESP">
      <data key="d0">2086914</data>
    </edge>
    <edge source="HRV" target="SWE">
      <data key="d0">3184082</data>
    </edge>
    <edge source="HRV" target="CHE">
      <data key="d0">9105893</data>
    </edge>
    <edge source="HRV" target="ARE">
      <data key="d0">129532</data>
    </edge>
    <edge source="HRV" target="TUR">
      <data key="d0">949148</data>
    </edge>
    <edge source="HRV" target="UKR">
      <data key="d0">221512</data>
    </edge>
    <edge source="HRV" target="MKD">
      <data key="d0">795204</data>
    </edge>
    <edge source="HRV" target="GBR">
      <data key="d0">2174276</data>
    </edge>
    <edge source="HRV" target="USA">
      <data key="d0">64460</data>
    </edge>
    <edge source="DNK" target="DZA">
      <data key="d0">59752</data>
    </edge>
    <edge source="DNK" target="AZE">
      <data key="d0">67133</data>
    </edge>
    <edge source="DNK" target="AUS">
      <data key="d0">1151599</data>
    </edge>
    <edge source="DNK" target="AUT">
      <data key="d0">1858914</data>
    </edge>
    <edge source="DNK" target="ARM">
      <data key="d0">38838</data>
    </edge>
    <edge source="DNK" target="BEL">
      <data key="d0">26401745</data>
    </edge>
    <edge source="DNK" target="BRA">
      <data key="d0">37842</data>
    </edge>
    <edge source="DNK" target="BGR">
      <data key="d0">1614494</data>
    </edge>
    <edge source="DNK" target="BLR">
      <data key="d0">41769</data>
    </edge>
    <edge source="DNK" target="CAN">
      <data key="d0">430420</data>
    </edge>
    <edge source="DNK" target="LKA">
      <data key="d0">80918</data>
    </edge>
    <edge source="DNK" target="CHN">
      <data key="d0">3779129</data>
    </edge>
    <edge source="DNK" target="HRV">
      <data key="d0">67944</data>
    </edge>
    <edge source="DNK" target="CZE">
      <data key="d0">2763284</data>
    </edge>
    <edge source="DNK" target="EST">
      <data key="d0">1787689</data>
    </edge>
    <edge source="DNK" target="FIN">
      <data key="d0">4918428</data>
    </edge>
    <edge source="DNK" target="FRA">
      <data key="d0">26036296</data>
    </edge>
    <edge source="DNK" target="GEO">
      <data key="d0">74274</data>
    </edge>
    <edge source="DNK" target="DEU">
      <data key="d0">136165226</data>
    </edge>
    <edge source="DNK" target="GHA">
      <data key="d0">76749</data>
    </edge>
    <edge source="DNK" target="GRC">
      <data key="d0">708078</data>
    </edge>
    <edge source="DNK" target="HKG">
      <data key="d0">438377</data>
    </edge>
    <edge source="DNK" target="HUN">
      <data key="d0">6790617</data>
    </edge>
    <edge source="DNK" target="IRL">
      <data key="d0">6297529</data>
    </edge>
    <edge source="DNK" target="ISR">
      <data key="d0">391158</data>
    </edge>
    <edge source="DNK" target="ITA">
      <data key="d0">6085159</data>
    </edge>
    <edge source="DNK" target="JPN">
      <data key="d0">1652899</data>
    </edge>
    <edge source="DNK" target="KOR">
      <data key="d0">1376004</data>
    </edge>
    <edge source="DNK" target="LBN">
      <data key="d0">324179</data>
    </edge>
    <edge source="DNK" target="LVA">
      <data key="d0">2387542</data>
    </edge>
    <edge source="DNK" target="LTU">
      <data key="d0">696517</data>
    </edge>
    <edge source="DNK" target="MYS">
      <data key="d0">10184</data>
    </edge>
    <edge source="DNK" target="MEX">
      <data key="d0">48407</data>
    </edge>
    <edge source="DNK" target="MAR">
      <data key="d0">13704</data>
    </edge>
    <edge source="DNK" target="OMN">
      <data key="d0">99093</data>
    </edge>
    <edge source="DNK" target="NLD">
      <data key="d0">29980333</data>
    </edge>
    <edge source="DNK" target="NZL">
      <data key="d0">403111</data>
    </edge>
    <edge source="DNK" target="NOR">
      <data key="d0">51368646</data>
    </edge>
    <edge source="DNK" target="PHL">
      <data key="d0">51072</data>
    </edge>
    <edge source="DNK" target="POL">
      <data key="d0">22146672</data>
    </edge>
    <edge source="DNK" target="PRT">
      <data key="d0">1076168</data>
    </edge>
    <edge source="DNK" target="ROU">
      <data key="d0">205143</data>
    </edge>
    <edge source="DNK" target="RUS">
      <data key="d0">1511264</data>
    </edge>
    <edge source="DNK" target="SAU">
      <data key="d0">581595</data>
    </edge>
    <edge source="DNK" target="SRB">
      <data key="d0">518315</data>
    </edge>
    <edge source="DNK" target="IND">
      <data key="d0">702135</data>
    </edge>
    <edge source="DNK" target="SGP">
      <data key="d0">115050</data>
    </edge>
    <edge source="DNK" target="SVK">
      <data key="d0">91402</data>
    </edge>
    <edge source="DNK" target="VNM">
      <data key="d0">37773</data>
    </edge>
    <edge source="DNK" target="SVN">
      <data key="d0">304867</data>
    </edge>
    <edge source="DNK" target="ZAF">
      <data key="d0">156337</data>
    </edge>
    <edge source="DNK" target="ESP">
      <data key="d0">4602810</data>
    </edge>
    <edge source="DNK" target="SWE">
      <data key="d0">79371261</data>
    </edge>
    <edge source="DNK" target="CHE">
      <data key="d0">1528932</data>
    </edge>
    <edge source="DNK" target="TGO">
      <data key="d0">13237</data>
    </edge>
    <edge source="DNK" target="ARE">
      <data key="d0">216838</data>
    </edge>
    <edge source="DNK" target="TUR">
      <data key="d0">256455</data>
    </edge>
    <edge source="DNK" target="UKR">
      <data key="d0">481821</data>
    </edge>
    <edge source="DNK" target="GBR">
      <data key="d0">60723550</data>
    </edge>
    <edge source="DNK" target="USA">
      <data key="d0">4981001</data>
    </edge>
    <edge source="FRA" target="DZA">
      <data key="d0">6769792</data>
    </edge>
    <edge source="FRA" target="AZE">
      <data key="d0">512590</data>
    </edge>
    <edge source="FRA" target="ARG">
      <data key="d0">10610813</data>
    </edge>
    <edge source="FRA" target="AUS">
      <data key="d0">44496645</data>
    </edge>
    <edge source="FRA" target="AUT">
      <data key="d0">17939756</data>
    </edge>
    <edge source="FRA" target="ARM">
      <data key="d0">2513356</data>
    </edge>
    <edge source="FRA" target="BEL">
      <data key="d0">241200543</data>
    </edge>
    <edge source="FRA" target="BOL">
      <data key="d0">42741</data>
    </edge>
    <edge source="FRA" target="BRA">
      <data key="d0">5270617</data>
    </edge>
    <edge source="FRA" target="BGR">
      <data key="d0">2663895</data>
    </edge>
    <edge source="FRA" target="BLR">
      <data key="d0">49491</data>
    </edge>
    <edge source="FRA" target="CMR">
      <data key="d0">324535</data>
    </edge>
    <edge source="FRA" target="CAN">
      <data key="d0">6274157</data>
    </edge>
    <edge source="FRA" target="CHL">
      <data key="d0">20385928</data>
    </edge>
    <edge source="FRA" target="CHN">
      <data key="d0">17310531</data>
    </edge>
    <edge source="FRA" target="COL">
      <data key="d0">322201</data>
    </edge>
    <edge source="FRA" target="HRV">
      <data key="d0">1371263</data>
    </edge>
    <edge source="FRA" target="CZE">
      <data key="d0">8237119</data>
    </edge>
    <edge source="FRA" target="BEN">
      <data key="d0">157390</data>
    </edge>
    <edge source="FRA" target="DNK">
      <data key="d0">10156978</data>
    </edge>
    <edge source="FRA" target="ECU">
      <data key="d0">66589</data>
    </edge>
    <edge source="FRA" target="EST">
      <data key="d0">531594</data>
    </edge>
    <edge source="FRA" target="FIN">
      <data key="d0">2404761</data>
    </edge>
    <edge source="FRA" target="GEO">
      <data key="d0">213991</data>
    </edge>
    <edge source="FRA" target="GMB">
      <data key="d0">49635</data>
    </edge>
    <edge source="FRA" target="DEU">
      <data key="d0">372527898</data>
    </edge>
    <edge source="FRA" target="GHA">
      <data key="d0">49790</data>
    </edge>
    <edge source="FRA" target="GRC">
      <data key="d0">4689472</data>
    </edge>
    <edge source="FRA" target="GTM">
      <data key="d0">18059</data>
    </edge>
    <edge source="FRA" target="HKG">
      <data key="d0">2809557</data>
    </edge>
    <edge source="FRA" target="HUN">
      <data key="d0">4028261</data>
    </edge>
    <edge source="FRA" target="IDN">
      <data key="d0">830810</data>
    </edge>
    <edge source="FRA" target="IRL">
      <data key="d0">2670527</data>
    </edge>
    <edge source="FRA" target="ISR">
      <data key="d0">5619708</data>
    </edge>
    <edge source="FRA" target="ITA">
      <data key="d0">221954394</data>
    </edge>
    <edge source="FRA" target="CIV">
      <data key="d0">806631</data>
    </edge>
    <edge source="FRA" target="JPN">
      <data key="d0">6009823</data>
    </edge>
    <edge source="FRA" target="KAZ">
      <data key="d0">70660</data>
    </edge>
    <edge source="FRA" target="JOR">
      <data key="d0">120353</data>
    </edge>
    <edge source="FRA" target="KOR">
      <data key="d0">680308</data>
    </edge>
    <edge source="FRA" target="LBN">
      <data key="d0">4462153</data>
    </edge>
    <edge source="FRA" target="LVA">
      <data key="d0">393311</data>
    </edge>
    <edge source="FRA" target="LTU">
      <data key="d0">1544214</data>
    </edge>
    <edge source="FRA" target="MDG">
      <data key="d0">642347</data>
    </edge>
    <edge source="FRA" target="MYS">
      <data key="d0">626601</data>
    </edge>
    <edge source="FRA" target="MRT">
      <data key="d0">659637</data>
    </edge>
    <edge source="FRA" target="MUS">
      <data key="d0">401222</data>
    </edge>
    <edge source="FRA" target="MEX">
      <data key="d0">1378861</data>
    </edge>
    <edge source="FRA" target="MDA">
      <data key="d0">153962</data>
    </edge>
    <edge source="FRA" target="MAR">
      <data key="d0">11147662</data>
    </edge>
    <edge source="FRA" target="OMN">
      <data key="d0">242907</data>
    </edge>
    <edge source="FRA" target="NLD">
      <data key="d0">109012579</data>
    </edge>
    <edge source="FRA" target="NZL">
      <data key="d0">13070518</data>
    </edge>
    <edge source="FRA" target="NER">
      <data key="d0">869557</data>
    </edge>
    <edge source="FRA" target="NOR">
      <data key="d0">2444901</data>
    </edge>
    <edge source="FRA" target="PAK">
      <data key="d0">17069</data>
    </edge>
    <edge source="FRA" target="PAN">
      <data key="d0">61672</data>
    </edge>
    <edge source="FRA" target="PHL">
      <data key="d0">367926</data>
    </edge>
    <edge source="FRA" target="POL">
      <data key="d0">19584508</data>
    </edge>
    <edge source="FRA" target="PRT">
      <data key="d0">32975747</data>
    </edge>
    <edge source="FRA" target="ROU">
      <data key="d0">3722787</data>
    </edge>
    <edge source="FRA" target="RUS">
      <data key="d0">18730618</data>
    </edge>
    <edge source="FRA" target="SAU">
      <data key="d0">1717452</data>
    </edge>
    <edge source="FRA" target="SEN">
      <data key="d0">1159393</data>
    </edge>
    <edge source="FRA" target="SRB">
      <data key="d0">714367</data>
    </edge>
    <edge source="FRA" target="IND">
      <data key="d0">1591086</data>
    </edge>
    <edge source="FRA" target="SGP">
      <data key="d0">1104119</data>
    </edge>
    <edge source="FRA" target="SVK">
      <data key="d0">3263666</data>
    </edge>
    <edge source="FRA" target="VNM">
      <data key="d0">1998547</data>
    </edge>
    <edge source="FRA" target="SVN">
      <data key="d0">718927</data>
    </edge>
    <edge source="FRA" target="ZAF">
      <data key="d0">15419776</data>
    </edge>
    <edge source="FRA" target="ZWE">
      <data key="d0">64054</data>
    </edge>
    <edge source="FRA" target="ESP">
      <data key="d0">183273744</data>
    </edge>
    <edge source="FRA" target="SWE">
      <data key="d0">9097689</data>
    </edge>
    <edge source="FRA" target="CHE">
      <data key="d0">88729490</data>
    </edge>
    <edge source="FRA" target="THA">
      <data key="d0">448597</data>
    </edge>
    <edge source="FRA" target="TGO">
      <data key="d0">262881</data>
    </edge>
    <edge source="FRA" target="ARE">
      <data key="d0">3445751</data>
    </edge>
    <edge source="FRA" target="TUN">
      <data key="d0">7890549</data>
    </edge>
    <edge source="FRA" target="TUR">
      <data key="d0">9175424</data>
    </edge>
    <edge source="FRA" target="UKR">
      <data key="d0">839245</data>
    </edge>
    <edge source="FRA" target="MKD">
      <data key="d0">136233</data>
    </edge>
    <edge source="FRA" target="EGY">
      <data key="d0">457056</data>
    </edge>
    <edge source="FRA" target="GBR">
      <data key="d0">94639079</data>
    </edge>
    <edge source="FRA" target="USA">
      <data key="d0">201251108</data>
    </edge>
    <edge source="FRA" target="BFA">
      <data key="d0">131143</data>
    </edge>
    <edge source="FRA" target="URY">
      <data key="d0">335557</data>
    </edge>
    <edge source="DEU" target="ALB">
      <data key="d0">1856406</data>
    </edge>
    <edge source="DEU" target="DZA">
      <data key="d0">1130407</data>
    </edge>
    <edge source="DEU" target="AZE">
      <data key="d0">7106858</data>
    </edge>
    <edge source="DEU" target="ARG">
      <data key="d0">5627134</data>
    </edge>
    <edge source="DEU" target="AUS">
      <data key="d0">21012336</data>
    </edge>
    <edge source="DEU" target="AUT">
      <data key="d0">451903673</data>
    </edge>
    <edge source="DEU" target="ARM">
      <data key="d0">915029</data>
    </edge>
    <edge source="DEU" target="BEL">
      <data key="d0">253994819</data>
    </edge>
    <edge source="DEU" target="BOL">
      <data key="d0">255562</data>
    </edge>
    <edge source="DEU" target="BRA">
      <data key="d0">9105215</data>
    </edge>
    <edge source="DEU" target="BGR">
      <data key="d0">19340916</data>
    </edge>
    <edge source="DEU" target="BLR">
      <data key="d0">10541015</data>
    </edge>
    <edge source="DEU" target="KHM">
      <data key="d0">17518</data>
    </edge>
    <edge source="DEU" target="CAN">
      <data key="d0">44292350</data>
    </edge>
    <edge source="DEU" target="LKA">
      <data key="d0">135842</data>
    </edge>
    <edge source="DEU" target="CHL">
      <data key="d0">31420217</data>
    </edge>
    <edge source="DEU" target="CHN">
      <data key="d0">48456236</data>
    </edge>
    <edge source="DEU" target="COL">
      <data key="d0">8851777</data>
    </edge>
    <edge source="DEU" target="CRI">
      <data key="d0">858359</data>
    </edge>
    <edge source="DEU" target="HRV">
      <data key="d0">21013749</data>
    </edge>
    <edge source="DEU" target="CZE">
      <data key="d0">127966040</data>
    </edge>
    <edge source="DEU" target="DNK">
      <data key="d0">154812926</data>
    </edge>
    <edge source="DEU" target="ECU">
      <data key="d0">2183651</data>
    </edge>
    <edge source="DEU" target="SLV">
      <data key="d0">36967</data>
    </edge>
    <edge source="DEU" target="ETH">
      <data key="d0">215706</data>
    </edge>
    <edge source="DEU" target="EST">
      <data key="d0">19918237</data>
    </edge>
    <edge source="DEU" target="FIN">
      <data key="d0">56526458</data>
    </edge>
    <edge source="DEU" target="FRA">
      <data key="d0">559951330</data>
    </edge>
    <edge source="DEU" target="GEO">
      <data key="d0">1787232</data>
    </edge>
    <edge source="DEU" target="GMB">
      <data key="d0">12103</data>
    </edge>
    <edge source="DEU" target="PSE">
      <data key="d0">100042</data>
    </edge>
    <edge source="DEU" target="GHA">
      <data key="d0">480683</data>
    </edge>
    <edge source="DEU" target="GRC">
      <data key="d0">9765592</data>
    </edge>
    <edge source="DEU" target="GTM">
      <data key="d0">105263</data>
    </edge>
    <edge source="DEU" target="HND">
      <data key="d0">801456</data>
    </edge>
    <edge source="DEU" target="HKG">
      <data key="d0">11166398</data>
    </edge>
    <edge source="DEU" target="HUN">
      <data key="d0">61604591</data>
    </edge>
    <edge source="DEU" target="IDN">
      <data key="d0">7039051</data>
    </edge>
    <edge source="DEU" target="IRL">
      <data key="d0">10149956</data>
    </edge>
    <edge source="DEU" target="ISR">
      <data key="d0">17277665</data>
    </edge>
    <edge source="DEU" target="ITA">
      <data key="d0">250510568</data>
    </edge>
    <edge source="DEU" target="CIV">
      <data key="d0">32705</data>
    </edge>
    <edge source="DEU" target="JPN">
      <data key="d0">27213027</data>
    </edge>
    <edge source="DEU" target="KAZ">
      <data key="d0">10550919</data>
    </edge>
    <edge source="DEU" target="JOR">
      <data key="d0">1200295</data>
    </edge>
    <edge source="DEU" target="KOR">
      <data key="d0">13702807</data>
    </edge>
    <edge source="DEU" target="KGZ">
      <data key="d0">483618</data>
    </edge>
    <edge source="DEU" target="LBN">
      <data key="d0">4241149</data>
    </edge>
    <edge source="DEU" target="LVA">
      <data key="d0">10181705</data>
    </edge>
    <edge source="DEU" target="LTU">
      <data key="d0">20580351</data>
    </edge>
    <edge source="DEU" target="MDG">
      <data key="d0">21191</data>
    </edge>
    <edge source="DEU" target="MYS">
      <data key="d0">2877775</data>
    </edge>
    <edge source="DEU" target="MUS">
      <data key="d0">346871</data>
    </edge>
    <edge source="DEU" target="MEX">
      <data key="d0">14307925</data>
    </edge>
    <edge source="DEU" target="MDA">
      <data key="d0">2838187</data>
    </edge>
    <edge source="DEU" target="MAR">
      <data key="d0">5109955</data>
    </edge>
    <edge source="DEU" target="MOZ">
      <data key="d0">46162</data>
    </edge>
    <edge source="DEU" target="OMN">
      <data key="d0">1283802</data>
    </edge>
    <edge source="DEU" target="NAM">
      <data key="d0">140361</data>
    </edge>
    <edge source="DEU" target="NLD">
      <data key="d0">368051654</data>
    </edge>
    <edge source="DEU" target="NZL">
      <data key="d0">1618931</data>
    </edge>
    <edge source="DEU" target="NIC">
      <data key="d0">59210</data>
    </edge>
    <edge source="DEU" target="NOR">
      <data key="d0">56334023</data>
    </edge>
    <edge source="DEU" target="PAK">
      <data key="d0">893173</data>
    </edge>
    <edge source="DEU" target="PAN">
      <data key="d0">1191101</data>
    </edge>
    <edge source="DEU" target="PRY">
      <data key="d0">37845</data>
    </edge>
    <edge source="DEU" target="PER">
      <data key="d0">3760458</data>
    </edge>
    <edge source="DEU" target="PHL">
      <data key="d0">1493670</data>
    </edge>
    <edge source="DEU" target="POL">
      <data key="d0">257565681</data>
    </edge>
    <edge source="DEU" target="PRT">
      <data key="d0">23297639</data>
    </edge>
    <edge source="DEU" target="ROU">
      <data key="d0">66493373</data>
    </edge>
    <edge source="DEU" target="RUS">
      <data key="d0">192374971</data>
    </edge>
    <edge source="DEU" target="SAU">
      <data key="d0">25371414</data>
    </edge>
    <edge source="DEU" target="SEN">
      <data key="d0">42080</data>
    </edge>
    <edge source="DEU" target="SRB">
      <data key="d0">21150145</data>
    </edge>
    <edge source="DEU" target="IND">
      <data key="d0">17896385</data>
    </edge>
    <edge source="DEU" target="SGP">
      <data key="d0">5499942</data>
    </edge>
    <edge source="DEU" target="SVK">
      <data key="d0">47229177</data>
    </edge>
    <edge source="DEU" target="VNM">
      <data key="d0">1404139</data>
    </edge>
    <edge source="DEU" target="SVN">
      <data key="d0">48642608</data>
    </edge>
    <edge source="DEU" target="ZAF">
      <data key="d0">18237368</data>
    </edge>
    <edge source="DEU" target="ESP">
      <data key="d0">126652105</data>
    </edge>
    <edge source="DEU" target="SWE">
      <data key="d0">195378683</data>
    </edge>
    <edge source="DEU" target="CHE">
      <data key="d0">667399057</data>
    </edge>
    <edge source="DEU" target="THA">
      <data key="d0">3211169</data>
    </edge>
    <edge source="DEU" target="ARE">
      <data key="d0">32171088</data>
    </edge>
    <edge source="DEU" target="TUN">
      <data key="d0">2563041</data>
    </edge>
    <edge source="DEU" target="TUR">
      <data key="d0">156830249</data>
    </edge>
    <edge source="DEU" target="UGA">
      <data key="d0">133593</data>
    </edge>
    <edge source="DEU" target="UKR">
      <data key="d0">35631779</data>
    </edge>
    <edge source="DEU" target="MKD">
      <data key="d0">3451954</data>
    </edge>
    <edge source="DEU" target="EGY">
      <data key="d0">6441897</data>
    </edge>
    <edge source="DEU" target="GBR">
      <data key="d0">253375130</data>
    </edge>
    <edge source="DEU" target="TZA">
      <data key="d0">11034</data>
    </edge>
    <edge source="DEU" target="USA">
      <data key="d0">111644919</data>
    </edge>
    <edge source="DEU" target="BFA">
      <data key="d0">63871</data>
    </edge>
    <edge source="DEU" target="URY">
      <data key="d0">299411</data>
    </edge>
    <edge source="GRC" target="ALB">
      <data key="d0">11228636</data>
    </edge>
    <edge source="GRC" target="DZA">
      <data key="d0">2548389</data>
    </edge>
    <edge source="GRC" target="AUS">
      <data key="d0">258916</data>
    </edge>
    <edge source="GRC" target="AUT">
      <data key="d0">843303</data>
    </edge>
    <edge source="GRC" target="BEL">
      <data key="d0">671955</data>
    </edge>
    <edge source="GRC" target="BGR">
      <data key="d0">14194092</data>
    </edge>
    <edge source="GRC" target="CAN">
      <data key="d0">193459</data>
    </edge>
    <edge source="GRC" target="CHN">
      <data key="d0">31907</data>
    </edge>
    <edge source="GRC" target="HRV">
      <data key="d0">150560</data>
    </edge>
    <edge source="GRC" target="CZE">
      <data key="d0">292715</data>
    </edge>
    <edge source="GRC" target="DNK">
      <data key="d0">11227</data>
    </edge>
    <edge source="GRC" target="ETH">
      <data key="d0">38025</data>
    </edge>
    <edge source="GRC" target="FRA">
      <data key="d0">399056</data>
    </edge>
    <edge source="GRC" target="GEO">
      <data key="d0">12259</data>
    </edge>
    <edge source="GRC" target="PSE">
      <data key="d0">207474</data>
    </edge>
    <edge source="GRC" target="DEU">
      <data key="d0">3441311</data>
    </edge>
    <edge source="GRC" target="GHA">
      <data key="d0">10125</data>
    </edge>
    <edge source="GRC" target="HUN">
      <data key="d0">195107</data>
    </edge>
    <edge source="GRC" target="ISR">
      <data key="d0">837980</data>
    </edge>
    <edge source="GRC" target="ITA">
      <data key="d0">4653208</data>
    </edge>
    <edge source="GRC" target="KAZ">
      <data key="d0">51207</data>
    </edge>
    <edge source="GRC" target="JOR">
      <data key="d0">194959</data>
    </edge>
    <edge source="GRC" target="LBN">
      <data key="d0">6956183</data>
    </edge>
    <edge source="GRC" target="LTU">
      <data key="d0">129486</data>
    </edge>
    <edge source="GRC" target="OMN">
      <data key="d0">298997</data>
    </edge>
    <edge source="GRC" target="NLD">
      <data key="d0">6978546</data>
    </edge>
    <edge source="GRC" target="POL">
      <data key="d0">161790</data>
    </edge>
    <edge source="GRC" target="PRT">
      <data key="d0">94171</data>
    </edge>
    <edge source="GRC" target="ROU">
      <data key="d0">2135346</data>
    </edge>
    <edge source="GRC" target="RUS">
      <data key="d0">2259887</data>
    </edge>
    <edge source="GRC" target="SAU">
      <data key="d0">63115</data>
    </edge>
    <edge source="GRC" target="SRB">
      <data key="d0">1617004</data>
    </edge>
    <edge source="GRC" target="SVK">
      <data key="d0">148767</data>
    </edge>
    <edge source="GRC" target="SVN">
      <data key="d0">20963</data>
    </edge>
    <edge source="GRC" target="ESP">
      <data key="d0">474081</data>
    </edge>
    <edge source="GRC" target="SWE">
      <data key="d0">215228</data>
    </edge>
    <edge source="GRC" target="CHE">
      <data key="d0">758369</data>
    </edge>
    <edge source="GRC" target="ARE">
      <data key="d0">17111</data>
    </edge>
    <edge source="GRC" target="TUN">
      <data key="d0">2513109</data>
    </edge>
    <edge source="GRC" target="TUR">
      <data key="d0">7064417</data>
    </edge>
    <edge source="GRC" target="UKR">
      <data key="d0">28632</data>
    </edge>
    <edge source="GRC" target="MKD">
      <data key="d0">3806371</data>
    </edge>
    <edge source="GRC" target="EGY">
      <data key="d0">486002</data>
    </edge>
    <edge source="GRC" target="GBR">
      <data key="d0">272936</data>
    </edge>
    <edge source="GRC" target="USA">
      <data key="d0">895786</data>
    </edge>
    <edge source="ITA" target="ALB">
      <data key="d0">4238081</data>
    </edge>
    <edge source="ITA" target="DZA">
      <data key="d0">13998778</data>
    </edge>
    <edge source="ITA" target="AZE">
      <data key="d0">9117681</data>
    </edge>
    <edge source="ITA" target="ARG">
      <data key="d0">4109482</data>
    </edge>
    <edge source="ITA" target="AUS">
      <data key="d0">9973042</data>
    </edge>
    <edge source="ITA" target="AUT">
      <data key="d0">58220555</data>
    </edge>
    <edge source="ITA" target="ARM">
      <data key="d0">1342099</data>
    </edge>
    <edge source="ITA" target="BEL">
      <data key="d0">25675187</data>
    </edge>
    <edge source="ITA" target="BOL">
      <data key="d0">13231</data>
    </edge>
    <edge source="ITA" target="BRA">
      <data key="d0">4909110</data>
    </edge>
    <edge source="ITA" target="BGR">
      <data key="d0">4983337</data>
    </edge>
    <edge source="ITA" target="BDI">
      <data key="d0">438230</data>
    </edge>
    <edge source="ITA" target="BLR">
      <data key="d0">1121115</data>
    </edge>
    <edge source="ITA" target="CMR">
      <data key="d0">297405</data>
    </edge>
    <edge source="ITA" target="CAN">
      <data key="d0">6982220</data>
    </edge>
    <edge source="ITA" target="LKA">
      <data key="d0">24263</data>
    </edge>
    <edge source="ITA" target="CHL">
      <data key="d0">1053433</data>
    </edge>
    <edge source="ITA" target="CHN">
      <data key="d0">33543138</data>
    </edge>
    <edge source="ITA" target="COL">
      <data key="d0">903895</data>
    </edge>
    <edge source="ITA" target="CRI">
      <data key="d0">178984</data>
    </edge>
    <edge source="ITA" target="HRV">
      <data key="d0">10777495</data>
    </edge>
    <edge source="ITA" target="CZE">
      <data key="d0">8055747</data>
    </edge>
    <edge source="ITA" target="DNK">
      <data key="d0">4086973</data>
    </edge>
    <edge source="ITA" target="ECU">
      <data key="d0">248096</data>
    </edge>
    <edge source="ITA" target="SLV">
      <data key="d0">19296</data>
    </edge>
    <edge source="ITA" target="ETH">
      <data key="d0">1015506</data>
    </edge>
    <edge source="ITA" target="EST">
      <data key="d0">6726279</data>
    </edge>
    <edge source="ITA" target="FIN">
      <data key="d0">6583958</data>
    </edge>
    <edge source="ITA" target="FRA">
      <data key="d0">198045449</data>
    </edge>
    <edge source="ITA" target="GEO">
      <data key="d0">2608577</data>
    </edge>
    <edge source="ITA" target="DEU">
      <data key="d0">212263885</data>
    </edge>
    <edge source="ITA" target="GHA">
      <data key="d0">796072</data>
    </edge>
    <edge source="ITA" target="GRC">
      <data key="d0">19489596</data>
    </edge>
    <edge source="ITA" target="GTM">
      <data key="d0">82091</data>
    </edge>
    <edge source="ITA" target="HND">
      <data key="d0">63010</data>
    </edge>
    <edge source="ITA" target="HKG">
      <data key="d0">7815420</data>
    </edge>
    <edge source="ITA" target="HUN">
      <data key="d0">8016260</data>
    </edge>
    <edge source="ITA" target="IDN">
      <data key="d0">1479012</data>
    </edge>
    <edge source="ITA" target="IRL">
      <data key="d0">3054365</data>
    </edge>
    <edge source="ITA" target="ISR">
      <data key="d0">26597732</data>
    </edge>
    <edge source="ITA" target="CIV">
      <data key="d0">207034</data>
    </edge>
    <edge source="ITA" target="JAM">
      <data key="d0">45196</data>
    </edge>
    <edge source="ITA" target="JPN">
      <data key="d0">7022422</data>
    </edge>
    <edge source="ITA" target="KAZ">
      <data key="d0">6688265</data>
    </edge>
    <edge source="ITA" target="JOR">
      <data key="d0">1066367</data>
    </edge>
    <edge source="ITA" target="KOR">
      <data key="d0">5654643</data>
    </edge>
    <edge source="ITA" target="KGZ">
      <data key="d0">77106</data>
    </edge>
    <edge source="ITA" target="LBN">
      <data key="d0">16380449</data>
    </edge>
    <edge source="ITA" target="LVA">
      <data key="d0">4729082</data>
    </edge>
    <edge source="ITA" target="LTU">
      <data key="d0">3261638</data>
    </edge>
    <edge source="ITA" target="MDG">
      <data key="d0">12812</data>
    </edge>
    <edge source="ITA" target="MYS">
      <data key="d0">1408475</data>
    </edge>
    <edge source="ITA" target="MRT">
      <data key="d0">30148</data>
    </edge>
    <edge source="ITA" target="MUS">
      <data key="d0">104277</data>
    </edge>
    <edge source="ITA" target="MEX">
      <data key="d0">6417878</data>
    </edge>
    <edge source="ITA" target="MDA">
      <data key="d0">1165986</data>
    </edge>
    <edge source="ITA" target="MAR">
      <data key="d0">7232407</data>
    </edge>
    <edge source="ITA" target="OMN">
      <data key="d0">1410008</data>
    </edge>
    <edge source="ITA" target="NAM">
      <data key="d0">19504</data>
    </edge>
    <edge source="ITA" target="NLD">
      <data key="d0">33478710</data>
    </edge>
    <edge source="ITA" target="NZL">
      <data key="d0">941930</data>
    </edge>
    <edge source="ITA" target="NOR">
      <data key="d0">4024362</data>
    </edge>
    <edge source="ITA" target="PAK">
      <data key="d0">1120531</data>
    </edge>
    <edge source="ITA" target="PAN">
      <data key="d0">1570604</data>
    </edge>
    <edge source="ITA" target="PER">
      <data key="d0">1275896</data>
    </edge>
    <edge source="ITA" target="PHL">
      <data key="d0">701791</data>
    </edge>
    <edge source="ITA" target="POL">
      <data key="d0">22356889</data>
    </edge>
    <edge source="ITA" target="PRT">
      <data key="d0">10238787</data>
    </edge>
    <edge source="ITA" target="ROU">
      <data key="d0">25394856</data>
    </edge>
    <edge source="ITA" target="RUS">
      <data key="d0">86503470</data>
    </edge>
    <edge source="ITA" target="SAU">
      <data key="d0">9372678</data>
    </edge>
    <edge source="ITA" target="SEN">
      <data key="d0">587367</data>
    </edge>
    <edge source="ITA" target="SRB">
      <data key="d0">2830134</data>
    </edge>
    <edge source="ITA" target="IND">
      <data key="d0">10487586</data>
    </edge>
    <edge source="ITA" target="SGP">
      <data key="d0">2853891</data>
    </edge>
    <edge source="ITA" target="SVK">
      <data key="d0">6238084</data>
    </edge>
    <edge source="ITA" target="VNM">
      <data key="d0">1833685</data>
    </edge>
    <edge source="ITA" target="SVN">
      <data key="d0">23943932</data>
    </edge>
    <edge source="ITA" target="ZAF">
      <data key="d0">1731956</data>
    </edge>
    <edge source="ITA" target="ZWE">
      <data key="d0">133904</data>
    </edge>
    <edge source="ITA" target="ESP">
      <data key="d0">45121820</data>
    </edge>
    <edge source="ITA" target="SWE">
      <data key="d0">11107427</data>
    </edge>
    <edge source="ITA" target="CHE">
      <data key="d0">117046061</data>
    </edge>
    <edge source="ITA" target="THA">
      <data key="d0">2810703</data>
    </edge>
    <edge source="ITA" target="ARE">
      <data key="d0">19933472</data>
    </edge>
    <edge source="ITA" target="TUN">
      <data key="d0">32209076</data>
    </edge>
    <edge source="ITA" target="TUR">
      <data key="d0">45957267</data>
    </edge>
    <edge source="ITA" target="UGA">
      <data key="d0">19462</data>
    </edge>
    <edge source="ITA" target="UKR">
      <data key="d0">14342452</data>
    </edge>
    <edge source="ITA" target="MKD">
      <data key="d0">976664</data>
    </edge>
    <edge source="ITA" target="EGY">
      <data key="d0">12291034</data>
    </edge>
    <edge source="ITA" target="GBR">
      <data key="d0">47502407</data>
    </edge>
    <edge source="ITA" target="TZA">
      <data key="d0">43538</data>
    </edge>
    <edge source="ITA" target="USA">
      <data key="d0">83811723</data>
    </edge>
    <edge source="ITA" target="BFA">
      <data key="d0">58462</data>
    </edge>
    <edge source="ITA" target="URY">
      <data key="d0">198735</data>
    </edge>
    <edge source="MEX" target="AUS">
      <data key="d0">127533</data>
    </edge>
    <edge source="MEX" target="BEL">
      <data key="d0">121276</data>
    </edge>
    <edge source="MEX" target="BRA">
      <data key="d0">43755</data>
    </edge>
    <edge source="MEX" target="CAN">
      <data key="d0">1224155</data>
    </edge>
    <edge source="MEX" target="CHL">
      <data key="d0">57034</data>
    </edge>
    <edge source="MEX" target="CHN">
      <data key="d0">883447</data>
    </edge>
    <edge source="MEX" target="COL">
      <data key="d0">753061</data>
    </edge>
    <edge source="MEX" target="CRI">
      <data key="d0">597336</data>
    </edge>
    <edge source="MEX" target="CZE">
      <data key="d0">14114</data>
    </edge>
    <edge source="MEX" target="ECU">
      <data key="d0">77060</data>
    </edge>
    <edge source="MEX" target="SLV">
      <data key="d0">900381</data>
    </edge>
    <edge source="MEX" target="FRA">
      <data key="d0">65364</data>
    </edge>
    <edge source="MEX" target="DEU">
      <data key="d0">710615</data>
    </edge>
    <edge source="MEX" target="GTM">
      <data key="d0">4494966</data>
    </edge>
    <edge source="MEX" target="HND">
      <data key="d0">1136195</data>
    </edge>
    <edge source="MEX" target="HKG">
      <data key="d0">31421</data>
    </edge>
    <edge source="MEX" target="HUN">
      <data key="d0">38333</data>
    </edge>
    <edge source="MEX" target="ITA">
      <data key="d0">134343</data>
    </edge>
    <edge source="MEX" target="JAM">
      <data key="d0">87518</data>
    </edge>
    <edge source="MEX" target="JPN">
      <data key="d0">100934</data>
    </edge>
    <edge source="MEX" target="NLD">
      <data key="d0">32653</data>
    </edge>
    <edge source="MEX" target="NZL">
      <data key="d0">17977</data>
    </edge>
    <edge source="MEX" target="NIC">
      <data key="d0">748614</data>
    </edge>
    <edge source="MEX" target="PAN">
      <data key="d0">656675</data>
    </edge>
    <edge source="MEX" target="PER">
      <data key="d0">656596</data>
    </edge>
    <edge source="MEX" target="PHL">
      <data key="d0">18212</data>
    </edge>
    <edge source="MEX" target="PRT">
      <data key="d0">26144</data>
    </edge>
    <edge source="MEX" target="ROU">
      <data key="d0">26572</data>
    </edge>
    <edge source="MEX" target="SAU">
      <data key="d0">312401</data>
    </edge>
    <edge source="MEX" target="IND">
      <data key="d0">91731</data>
    </edge>
    <edge source="MEX" target="VNM">
      <data key="d0">86672</data>
    </edge>
    <edge source="MEX" target="ZAF">
      <data key="d0">120040</data>
    </edge>
    <edge source="MEX" target="ESP">
      <data key="d0">46338</data>
    </edge>
    <edge source="MEX" target="SWE">
      <data key="d0">57181</data>
    </edge>
    <edge source="MEX" target="CHE">
      <data key="d0">117776</data>
    </edge>
    <edge source="MEX" target="EGY">
      <data key="d0">17240</data>
    </edge>
    <edge source="MEX" target="GBR">
      <data key="d0">147831</data>
    </edge>
    <edge source="MEX" target="USA">
      <data key="d0">206068850</data>
    </edge>
    <edge source="MEX" target="URY">
      <data key="d0">13297</data>
    </edge>
    <edge source="NLD" target="ALB">
      <data key="d0">18752</data>
    </edge>
    <edge source="NLD" target="DZA">
      <data key="d0">28068</data>
    </edge>
    <edge source="NLD" target="AZE">
      <data key="d0">75880</data>
    </edge>
    <edge source="NLD" target="ARG">
      <data key="d0">18248</data>
    </edge>
    <edge source="NLD" target="AUS">
      <data key="d0">2781236</data>
    </edge>
    <edge source="NLD" target="AUT">
      <data key="d0">9429154</data>
    </edge>
    <edge source="NLD" target="BEL">
      <data key="d0">186607199</data>
    </edge>
    <edge source="NLD" target="BRA">
      <data key="d0">573207</data>
    </edge>
    <edge source="NLD" target="BGR">
      <data key="d0">1044324</data>
    </edge>
    <edge source="NLD" target="BLR">
      <data key="d0">71025</data>
    </edge>
    <edge source="NLD" target="CAN">
      <data key="d0">2490826</data>
    </edge>
    <edge source="NLD" target="LKA">
      <data key="d0">364195</data>
    </edge>
    <edge source="NLD" target="CHL">
      <data key="d0">37452</data>
    </edge>
    <edge source="NLD" target="CHN">
      <data key="d0">2627136</data>
    </edge>
    <edge source="NLD" target="COL">
      <data key="d0">216831</data>
    </edge>
    <edge source="NLD" target="HRV">
      <data key="d0">169128</data>
    </edge>
    <edge source="NLD" target="CZE">
      <data key="d0">6948481</data>
    </edge>
    <edge source="NLD" target="DNK">
      <data key="d0">10069975</data>
    </edge>
    <edge source="NLD" target="ECU">
      <data key="d0">27966</data>
    </edge>
    <edge source="NLD" target="ETH">
      <data key="d0">20084</data>
    </edge>
    <edge source="NLD" target="EST">
      <data key="d0">1173217</data>
    </edge>
    <edge source="NLD" target="FIN">
      <data key="d0">5763738</data>
    </edge>
    <edge source="NLD" target="FRA">
      <data key="d0">69867810</data>
    </edge>
    <edge source="NLD" target="GEO">
      <data key="d0">40000</data>
    </edge>
    <edge source="NLD" target="GMB">
      <data key="d0">10936</data>
    </edge>
    <edge source="NLD" target="DEU">
      <data key="d0">239543692</data>
    </edge>
    <edge source="NLD" target="GHA">
      <data key="d0">175596</data>
    </edge>
    <edge source="NLD" target="GRC">
      <data key="d0">670649</data>
    </edge>
    <edge source="NLD" target="GTM">
      <data key="d0">29807</data>
    </edge>
    <edge source="NLD" target="HKG">
      <data key="d0">406413</data>
    </edge>
    <edge source="NLD" target="HUN">
      <data key="d0">3318633</data>
    </edge>
    <edge source="NLD" target="IDN">
      <data key="d0">284937</data>
    </edge>
    <edge source="NLD" target="IRL">
      <data key="d0">7052779</data>
    </edge>
    <edge source="NLD" target="ISR">
      <data key="d0">1631753</data>
    </edge>
    <edge source="NLD" target="ITA">
      <data key="d0">11750464</data>
    </edge>
    <edge source="NLD" target="CIV">
      <data key="d0">54055</data>
    </edge>
    <edge source="NLD" target="JPN">
      <data key="d0">2141913</data>
    </edge>
    <edge source="NLD" target="KAZ">
      <data key="d0">223572</data>
    </edge>
    <edge source="NLD" target="JOR">
      <data key="d0">68002</data>
    </edge>
    <edge source="NLD" target="KOR">
      <data key="d0">630074</data>
    </edge>
    <edge source="NLD" target="LBN">
      <data key="d0">258472</data>
    </edge>
    <edge source="NLD" target="LVA">
      <data key="d0">837572</data>
    </edge>
    <edge source="NLD" target="LTU">
      <data key="d0">2749190</data>
    </edge>
    <edge source="NLD" target="MYS">
      <data key="d0">207388</data>
    </edge>
    <edge source="NLD" target="MEX">
      <data key="d0">286469</data>
    </edge>
    <edge source="NLD" target="MDA">
      <data key="d0">15835</data>
    </edge>
    <edge source="NLD" target="MAR">
      <data key="d0">126891</data>
    </edge>
    <edge source="NLD" target="OMN">
      <data key="d0">168556</data>
    </edge>
    <edge source="NLD" target="NAM">
      <data key="d0">92101</data>
    </edge>
    <edge source="NLD" target="NZL">
      <data key="d0">416968</data>
    </edge>
    <edge source="NLD" target="NOR">
      <data key="d0">8546906</data>
    </edge>
    <edge source="NLD" target="PAK">
      <data key="d0">26009</data>
    </edge>
    <edge source="NLD" target="PAN">
      <data key="d0">83148</data>
    </edge>
    <edge source="NLD" target="PER">
      <data key="d0">33288</data>
    </edge>
    <edge source="NLD" target="PHL">
      <data key="d0">23152</data>
    </edge>
    <edge source="NLD" target="POL">
      <data key="d0">10134133</data>
    </edge>
    <edge source="NLD" target="PRT">
      <data key="d0">5023608</data>
    </edge>
    <edge source="NLD" target="ROU">
      <data key="d0">1517348</data>
    </edge>
    <edge source="NLD" target="RUS">
      <data key="d0">8057536</data>
    </edge>
    <edge source="NLD" target="SAU">
      <data key="d0">222841</data>
    </edge>
    <edge source="NLD" target="SEN">
      <data key="d0">23740</data>
    </edge>
    <edge source="NLD" target="SRB">
      <data key="d0">507658</data>
    </edge>
    <edge source="NLD" target="IND">
      <data key="d0">199604</data>
    </edge>
    <edge source="NLD" target="SGP">
      <data key="d0">402959</data>
    </edge>
    <edge source="NLD" target="SVK">
      <data key="d0">1475382</data>
    </edge>
    <edge source="NLD" target="VNM">
      <data key="d0">313705</data>
    </edge>
    <edge source="NLD" target="SVN">
      <data key="d0">1319894</data>
    </edge>
    <edge source="NLD" target="ZAF">
      <data key="d0">1567309</data>
    </edge>
    <edge source="NLD" target="ESP">
      <data key="d0">9267550</data>
    </edge>
    <edge source="NLD" target="SWE">
      <data key="d0">8260952</data>
    </edge>
    <edge source="NLD" target="CHE">
      <data key="d0">17133067</data>
    </edge>
    <edge source="NLD" target="THA">
      <data key="d0">247941</data>
    </edge>
    <edge source="NLD" target="ARE">
      <data key="d0">983801</data>
    </edge>
    <edge source="NLD" target="TUN">
      <data key="d0">64752</data>
    </edge>
    <edge source="NLD" target="TUR">
      <data key="d0">3032996</data>
    </edge>
    <edge source="NLD" target="UGA">
      <data key="d0">106843</data>
    </edge>
    <edge source="NLD" target="UKR">
      <data key="d0">735220</data>
    </edge>
    <edge source="NLD" target="MKD">
      <data key="d0">65600</data>
    </edge>
    <edge source="NLD" target="EGY">
      <data key="d0">228344</data>
    </edge>
    <edge source="NLD" target="GBR">
      <data key="d0">51929321</data>
    </edge>
    <edge source="NLD" target="USA">
      <data key="d0">14428353</data>
    </edge>
    <edge source="POL" target="ALB">
      <data key="d0">293106</data>
    </edge>
    <edge source="POL" target="DZA">
      <data key="d0">277947</data>
    </edge>
    <edge source="POL" target="AZE">
      <data key="d0">3150133</data>
    </edge>
    <edge source="POL" target="ARG">
      <data key="d0">368695</data>
    </edge>
    <edge source="POL" target="AUS">
      <data key="d0">840581</data>
    </edge>
    <edge source="POL" target="AUT">
      <data key="d0">28829930</data>
    </edge>
    <edge source="POL" target="ARM">
      <data key="d0">483105</data>
    </edge>
    <edge source="POL" target="BEL">
      <data key="d0">39794431</data>
    </edge>
    <edge source="POL" target="BRA">
      <data key="d0">612816</data>
    </edge>
    <edge source="POL" target="BGR">
      <data key="d0">5993158</data>
    </edge>
    <edge source="POL" target="BLR">
      <data key="d0">37169894</data>
    </edge>
    <edge source="POL" target="CAN">
      <data key="d0">3223854</data>
    </edge>
    <edge source="POL" target="LKA">
      <data key="d0">52402</data>
    </edge>
    <edge source="POL" target="CHL">
      <data key="d0">909175</data>
    </edge>
    <edge source="POL" target="CHN">
      <data key="d0">4390813</data>
    </edge>
    <edge source="POL" target="COL">
      <data key="d0">481961</data>
    </edge>
    <edge source="POL" target="CRI">
      <data key="d0">65600</data>
    </edge>
    <edge source="POL" target="HRV">
      <data key="d0">6076915</data>
    </edge>
    <edge source="POL" target="CZE">
      <data key="d0">74928494</data>
    </edge>
    <edge source="POL" target="BEN">
      <data key="d0">49620</data>
    </edge>
    <edge source="POL" target="DNK">
      <data key="d0">207744385</data>
    </edge>
    <edge source="POL" target="ECU">
      <data key="d0">257012</data>
    </edge>
    <edge source="POL" target="EST">
      <data key="d0">12891147</data>
    </edge>
    <edge source="POL" target="FIN">
      <data key="d0">16922979</data>
    </edge>
    <edge source="POL" target="FRA">
      <data key="d0">213464941</data>
    </edge>
    <edge source="POL" target="GEO">
      <data key="d0">964048</data>
    </edge>
    <edge source="POL" target="DEU">
      <data key="d0">675088849</data>
    </edge>
    <edge source="POL" target="GHA">
      <data key="d0">30446</data>
    </edge>
    <edge source="POL" target="GRC">
      <data key="d0">3208749</data>
    </edge>
    <edge source="POL" target="GTM">
      <data key="d0">22892</data>
    </edge>
    <edge source="POL" target="HKG">
      <data key="d0">171590</data>
    </edge>
    <edge source="POL" target="HUN">
      <data key="d0">27040827</data>
    </edge>
    <edge source="POL" target="IDN">
      <data key="d0">508356</data>
    </edge>
    <edge source="POL" target="IRL">
      <data key="d0">8089076</data>
    </edge>
    <edge source="POL" target="ISR">
      <data key="d0">2585310</data>
    </edge>
    <edge source="POL" target="ITA">
      <data key="d0">76631837</data>
    </edge>
    <edge source="POL" target="JPN">
      <data key="d0">7279389</data>
    </edge>
    <edge source="POL" target="KAZ">
      <data key="d0">9868682</data>
    </edge>
    <edge source="POL" target="JOR">
      <data key="d0">33201</data>
    </edge>
    <edge source="POL" target="KOR">
      <data key="d0">171049</data>
    </edge>
    <edge source="POL" target="KGZ">
      <data key="d0">1472533</data>
    </edge>
    <edge source="POL" target="LBN">
      <data key="d0">94920</data>
    </edge>
    <edge source="POL" target="LVA">
      <data key="d0">19430416</data>
    </edge>
    <edge source="POL" target="LTU">
      <data key="d0">91525509</data>
    </edge>
    <edge source="POL" target="MYS">
      <data key="d0">83241</data>
    </edge>
    <edge source="POL" target="MUS">
      <data key="d0">76767</data>
    </edge>
    <edge source="POL" target="MEX">
      <data key="d0">531502</data>
    </edge>
    <edge source="POL" target="MDA">
      <data key="d0">7006617</data>
    </edge>
    <edge source="POL" target="MAR">
      <data key="d0">249277</data>
    </edge>
    <edge source="POL" target="OMN">
      <data key="d0">85547</data>
    </edge>
    <edge source="POL" target="NLD">
      <data key="d0">72064881</data>
    </edge>
    <edge source="POL" target="NZL">
      <data key="d0">230101</data>
    </edge>
    <edge source="POL" target="NOR">
      <data key="d0">87310624</data>
    </edge>
    <edge source="POL" target="PAK">
      <data key="d0">83367</data>
    </edge>
    <edge source="POL" target="PAN">
      <data key="d0">40019</data>
    </edge>
    <edge source="POL" target="PER">
      <data key="d0">60671</data>
    </edge>
    <edge source="POL" target="PHL">
      <data key="d0">47295</data>
    </edge>
    <edge source="POL" target="PRT">
      <data key="d0">2934044</data>
    </edge>
    <edge source="POL" target="ROU">
      <data key="d0">38799736</data>
    </edge>
    <edge source="POL" target="RUS">
      <data key="d0">79134996</data>
    </edge>
    <edge source="POL" target="SAU">
      <data key="d0">2001683</data>
    </edge>
    <edge source="POL" target="SRB">
      <data key="d0">6263311</data>
    </edge>
    <edge source="POL" target="IND">
      <data key="d0">1214241</data>
    </edge>
    <edge source="POL" target="SGP">
      <data key="d0">83202</data>
    </edge>
    <edge source="POL" target="SVK">
      <data key="d0">59617352</data>
    </edge>
    <edge source="POL" target="VNM">
      <data key="d0">65227</data>
    </edge>
    <edge source="POL" target="SVN">
      <data key="d0">6184918</data>
    </edge>
    <edge source="POL" target="ZAF">
      <data key="d0">832091</data>
    </edge>
    <edge source="POL" target="ESP">
      <data key="d0">23257485</data>
    </edge>
    <edge source="POL" target="SWE">
      <data key="d0">145336761</data>
    </edge>
    <edge source="POL" target="CHE">
      <data key="d0">46433800</data>
    </edge>
    <edge source="POL" target="THA">
      <data key="d0">188483</data>
    </edge>
    <edge source="POL" target="TGO">
      <data key="d0">129586</data>
    </edge>
    <edge source="POL" target="ARE">
      <data key="d0">1526877</data>
    </edge>
    <edge source="POL" target="TUN">
      <data key="d0">165748</data>
    </edge>
    <edge source="POL" target="TUR">
      <data key="d0">18075741</data>
    </edge>
    <edge source="POL" target="UKR">
      <data key="d0">91995626</data>
    </edge>
    <edge source="POL" target="MKD">
      <data key="d0">1118587</data>
    </edge>
    <edge source="POL" target="EGY">
      <data key="d0">225635</data>
    </edge>
    <edge source="POL" target="GBR">
      <data key="d0">243101709</data>
    </edge>
    <edge source="POL" target="TZA">
      <data key="d0">21382</data>
    </edge>
    <edge source="POL" target="USA">
      <data key="d0">14236410</data>
    </edge>
    <edge source="POL" target="URY">
      <data key="d0">48635</data>
    </edge>
    <edge source="RUS" target="DZA">
      <data key="d0">894325</data>
    </edge>
    <edge source="RUS" target="AZE">
      <data key="d0">75730045</data>
    </edge>
    <edge source="RUS" target="AUS">
      <data key="d0">4549743</data>
    </edge>
    <edge source="RUS" target="AUT">
      <data key="d0">9726500</data>
    </edge>
    <edge source="RUS" target="ARM">
      <data key="d0">1394164</data>
    </edge>
    <edge source="RUS" target="BEL">
      <data key="d0">7691500</data>
    </edge>
    <edge source="RUS" target="BRA">
      <data key="d0">284964</data>
    </edge>
    <edge source="RUS" target="BGR">
      <data key="d0">4251976</data>
    </edge>
    <edge source="RUS" target="BLR">
      <data key="d0">80607709</data>
    </edge>
    <edge source="RUS" target="CAN">
      <data key="d0">13212258</data>
    </edge>
    <edge source="RUS" target="CHL">
      <data key="d0">29019</data>
    </edge>
    <edge source="RUS" target="CHN">
      <data key="d0">33556269</data>
    </edge>
    <edge source="RUS" target="HRV">
      <data key="d0">1264304</data>
    </edge>
    <edge source="RUS" target="CZE">
      <data key="d0">17774627</data>
    </edge>
    <edge source="RUS" target="DNK">
      <data key="d0">18511138</data>
    </edge>
    <edge source="RUS" target="ETH">
      <data key="d0">706441</data>
    </edge>
    <edge source="RUS" target="EST">
      <data key="d0">22416660</data>
    </edge>
    <edge source="RUS" target="FIN">
      <data key="d0">67138769</data>
    </edge>
    <edge source="RUS" target="FRA">
      <data key="d0">17554617</data>
    </edge>
    <edge source="RUS" target="GEO">
      <data key="d0">2005524</data>
    </edge>
    <edge source="RUS" target="DEU">
      <data key="d0">108657119</data>
    </edge>
    <edge source="RUS" target="GHA">
      <data key="d0">23673</data>
    </edge>
    <edge source="RUS" target="GRC">
      <data key="d0">3040659</data>
    </edge>
    <edge source="RUS" target="HKG">
      <data key="d0">42655</data>
    </edge>
    <edge source="RUS" target="HUN">
      <data key="d0">7458626</data>
    </edge>
    <edge source="RUS" target="IDN">
      <data key="d0">46607</data>
    </edge>
    <edge source="RUS" target="IRL">
      <data key="d0">191464</data>
    </edge>
    <edge source="RUS" target="ISR">
      <data key="d0">4815927</data>
    </edge>
    <edge source="RUS" target="ITA">
      <data key="d0">44517698</data>
    </edge>
    <edge source="RUS" target="JPN">
      <data key="d0">85516105</data>
    </edge>
    <edge source="RUS" target="KAZ">
      <data key="d0">175165787</data>
    </edge>
    <edge source="RUS" target="JOR">
      <data key="d0">1359912</data>
    </edge>
    <edge source="RUS" target="KOR">
      <data key="d0">15424211</data>
    </edge>
    <edge source="RUS" target="KGZ">
      <data key="d0">28474116</data>
    </edge>
    <edge source="RUS" target="LBN">
      <data key="d0">1684025</data>
    </edge>
    <edge source="RUS" target="LVA">
      <data key="d0">37271336</data>
    </edge>
    <edge source="RUS" target="LTU">
      <data key="d0">16489950</data>
    </edge>
    <edge source="RUS" target="MWI">
      <data key="d0">40530</data>
    </edge>
    <edge source="RUS" target="MYS">
      <data key="d0">125009</data>
    </edge>
    <edge source="RUS" target="MEX">
      <data key="d0">353198</data>
    </edge>
    <edge source="RUS" target="MDA">
      <data key="d0">2603950</data>
    </edge>
    <edge source="RUS" target="OMN">
      <data key="d0">151528</data>
    </edge>
    <edge source="RUS" target="NLD">
      <data key="d0">16909814</data>
    </edge>
    <edge source="RUS" target="NZL">
      <data key="d0">118105</data>
    </edge>
    <edge source="RUS" target="NOR">
      <data key="d0">9888937</data>
    </edge>
    <edge source="RUS" target="PAK">
      <data key="d0">24247</data>
    </edge>
    <edge source="RUS" target="PRY">
      <data key="d0">206783</data>
    </edge>
    <edge source="RUS" target="PER">
      <data key="d0">95028</data>
    </edge>
    <edge source="RUS" target="PHL">
      <data key="d0">54091</data>
    </edge>
    <edge source="RUS" target="POL">
      <data key="d0">37188746</data>
    </edge>
    <edge source="RUS" target="PRT">
      <data key="d0">6540302</data>
    </edge>
    <edge source="RUS" target="ROU">
      <data key="d0">2040056</data>
    </edge>
    <edge source="RUS" target="SAU">
      <data key="d0">4100454</data>
    </edge>
    <edge source="RUS" target="SRB">
      <data key="d0">671355</data>
    </edge>
    <edge source="RUS" target="IND">
      <data key="d0">4008621</data>
    </edge>
    <edge source="RUS" target="SGP">
      <data key="d0">76741</data>
    </edge>
    <edge source="RUS" target="SVK">
      <data key="d0">3637219</data>
    </edge>
    <edge source="RUS" target="VNM">
      <data key="d0">1846563</data>
    </edge>
    <edge source="RUS" target="SVN">
      <data key="d0">3010932</data>
    </edge>
    <edge source="RUS" target="ZAF">
      <data key="d0">161315</data>
    </edge>
    <edge source="RUS" target="ESP">
      <data key="d0">3369100</data>
    </edge>
    <edge source="RUS" target="SWE">
      <data key="d0">21830431</data>
    </edge>
    <edge source="RUS" target="CHE">
      <data key="d0">441143</data>
    </edge>
    <edge source="RUS" target="THA">
      <data key="d0">401751</data>
    </edge>
    <edge source="RUS" target="ARE">
      <data key="d0">2448007</data>
    </edge>
    <edge source="RUS" target="TUR">
      <data key="d0">75716747</data>
    </edge>
    <edge source="RUS" target="UKR">
      <data key="d0">29070181</data>
    </edge>
    <edge source="RUS" target="EGY">
      <data key="d0">109003378</data>
    </edge>
    <edge source="RUS" target="GBR">
      <data key="d0">34891592</data>
    </edge>
    <edge source="RUS" target="USA">
      <data key="d0">105257677</data>
    </edge>
    <edge source="SRB" target="ALB">
      <data key="d0">2614402</data>
    </edge>
    <edge source="SRB" target="AZE">
      <data key="d0">92861</data>
    </edge>
    <edge source="SRB" target="AUT">
      <data key="d0">2024774</data>
    </edge>
    <edge source="SRB" target="BEL">
      <data key="d0">3418680</data>
    </edge>
    <edge source="SRB" target="BGR">
      <data key="d0">6348736</data>
    </edge>
    <edge source="SRB" target="BLR">
      <data key="d0">430251</data>
    </edge>
    <edge source="SRB" target="CAN">
      <data key="d0">33561</data>
    </edge>
    <edge source="SRB" target="HRV">
      <data key="d0">2324535</data>
    </edge>
    <edge source="SRB" target="CZE">
      <data key="d0">754595</data>
    </edge>
    <edge source="SRB" target="DNK">
      <data key="d0">101814</data>
    </edge>
    <edge source="SRB" target="FRA">
      <data key="d0">5856156</data>
    </edge>
    <edge source="SRB" target="GEO">
      <data key="d0">16058</data>
    </edge>
    <edge source="SRB" target="DEU">
      <data key="d0">7185221</data>
    </edge>
    <edge source="SRB" target="GHA">
      <data key="d0">53805</data>
    </edge>
    <edge source="SRB" target="GRC">
      <data key="d0">1966698</data>
    </edge>
    <edge source="SRB" target="HUN">
      <data key="d0">1708172</data>
    </edge>
    <edge source="SRB" target="IRL">
      <data key="d0">10490</data>
    </edge>
    <edge source="SRB" target="ISR">
      <data key="d0">72015</data>
    </edge>
    <edge source="SRB" target="ITA">
      <data key="d0">13060538</data>
    </edge>
    <edge source="SRB" target="JPN">
      <data key="d0">16235</data>
    </edge>
    <edge source="SRB" target="KAZ">
      <data key="d0">2526083</data>
    </edge>
    <edge source="SRB" target="LTU">
      <data key="d0">143102</data>
    </edge>
    <edge source="SRB" target="MDA">
      <data key="d0">886856</data>
    </edge>
    <edge source="SRB" target="MAR">
      <data key="d0">494872</data>
    </edge>
    <edge source="SRB" target="NLD">
      <data key="d0">521617</data>
    </edge>
    <edge source="SRB" target="NOR">
      <data key="d0">73543</data>
    </edge>
    <edge source="SRB" target="POL">
      <data key="d0">165992</data>
    </edge>
    <edge source="SRB" target="ROU">
      <data key="d0">2657644</data>
    </edge>
    <edge source="SRB" target="RUS">
      <data key="d0">46541795</data>
    </edge>
    <edge source="SRB" target="SVK">
      <data key="d0">746600</data>
    </edge>
    <edge source="SRB" target="SVN">
      <data key="d0">5638720</data>
    </edge>
    <edge source="SRB" target="ESP">
      <data key="d0">3391807</data>
    </edge>
    <edge source="SRB" target="SWE">
      <data key="d0">696504</data>
    </edge>
    <edge source="SRB" target="CHE">
      <data key="d0">690165</data>
    </edge>
    <edge source="SRB" target="ARE">
      <data key="d0">62613</data>
    </edge>
    <edge source="SRB" target="TUR">
      <data key="d0">4105373</data>
    </edge>
    <edge source="SRB" target="UKR">
      <data key="d0">8438451</data>
    </edge>
    <edge source="SRB" target="MKD">
      <data key="d0">7212598</data>
    </edge>
    <edge source="SRB" target="GBR">
      <data key="d0">416913</data>
    </edge>
    <edge source="SRB" target="USA">
      <data key="d0">125335</data>
    </edge>
    <edge source="ESP" target="ALB">
      <data key="d0">30762</data>
    </edge>
    <edge source="ESP" target="DZA">
      <data key="d0">23704715</data>
    </edge>
    <edge source="ESP" target="AZE">
      <data key="d0">130744</data>
    </edge>
    <edge source="ESP" target="ARG">
      <data key="d0">10518226</data>
    </edge>
    <edge source="ESP" target="AUS">
      <data key="d0">5852531</data>
    </edge>
    <edge source="ESP" target="AUT">
      <data key="d0">5567717</data>
    </edge>
    <edge source="ESP" target="ARM">
      <data key="d0">42064</data>
    </edge>
    <edge source="ESP" target="BEL">
      <data key="d0">10306686</data>
    </edge>
    <edge source="ESP" target="BOL">
      <data key="d0">524978</data>
    </edge>
    <edge source="ESP" target="BRA">
      <data key="d0">1716793</data>
    </edge>
    <edge source="ESP" target="BGR">
      <data key="d0">792063</data>
    </edge>
    <edge source="ESP" target="BLR">
      <data key="d0">72143</data>
    </edge>
    <edge source="ESP" target="CMR">
      <data key="d0">30771</data>
    </edge>
    <edge source="ESP" target="CAN">
      <data key="d0">4718203</data>
    </edge>
    <edge source="ESP" target="CHL">
      <data key="d0">21854003</data>
    </edge>
    <edge source="ESP" target="CHN">
      <data key="d0">7759940</data>
    </edge>
    <edge source="ESP" target="COL">
      <data key="d0">5122964</data>
    </edge>
    <edge source="ESP" target="CRI">
      <data key="d0">2647382</data>
    </edge>
    <edge source="ESP" target="HRV">
      <data key="d0">757143</data>
    </edge>
    <edge source="ESP" target="CZE">
      <data key="d0">3848631</data>
    </edge>
    <edge source="ESP" target="DNK">
      <data key="d0">4151445</data>
    </edge>
    <edge source="ESP" target="ECU">
      <data key="d0">1792979</data>
    </edge>
    <edge source="ESP" target="SLV">
      <data key="d0">336076</data>
    </edge>
    <edge source="ESP" target="ETH">
      <data key="d0">877190</data>
    </edge>
    <edge source="ESP" target="EST">
      <data key="d0">528347</data>
    </edge>
    <edge source="ESP" target="FIN">
      <data key="d0">1807023</data>
    </edge>
    <edge source="ESP" target="FRA">
      <data key="d0">266382966</data>
    </edge>
    <edge source="ESP" target="GEO">
      <data key="d0">342590</data>
    </edge>
    <edge source="ESP" target="GMB">
      <data key="d0">13466</data>
    </edge>
    <edge source="ESP" target="DEU">
      <data key="d0">61050146</data>
    </edge>
    <edge source="ESP" target="GHA">
      <data key="d0">571246</data>
    </edge>
    <edge source="ESP" target="GRC">
      <data key="d0">5539989</data>
    </edge>
    <edge source="ESP" target="GTM">
      <data key="d0">2178658</data>
    </edge>
    <edge source="ESP" target="HND">
      <data key="d0">1862183</data>
    </edge>
    <edge source="ESP" target="HKG">
      <data key="d0">1011375</data>
    </edge>
    <edge source="ESP" target="HUN">
      <data key="d0">1212422</data>
    </edge>
    <edge source="ESP" target="IDN">
      <data key="d0">137276</data>
    </edge>
    <edge source="ESP" target="IRL">
      <data key="d0">11690805</data>
    </edge>
    <edge source="ESP" target="ISR">
      <data key="d0">13995363</data>
    </edge>
    <edge source="ESP" target="ITA">
      <data key="d0">67861054</data>
    </edge>
    <edge source="ESP" target="CIV">
      <data key="d0">18122</data>
    </edge>
    <edge source="ESP" target="JPN">
      <data key="d0">5176775</data>
    </edge>
    <edge source="ESP" target="KAZ">
      <data key="d0">1130270</data>
    </edge>
    <edge source="ESP" target="JOR">
      <data key="d0">2323723</data>
    </edge>
    <edge source="ESP" target="KOR">
      <data key="d0">2224086</data>
    </edge>
    <edge source="ESP" target="KGZ">
      <data key="d0">89060</data>
    </edge>
    <edge source="ESP" target="LBN">
      <data key="d0">9918499</data>
    </edge>
    <edge source="ESP" target="LVA">
      <data key="d0">184033</data>
    </edge>
    <edge source="ESP" target="LTU">
      <data key="d0">506540</data>
    </edge>
    <edge source="ESP" target="MYS">
      <data key="d0">130770</data>
    </edge>
    <edge source="ESP" target="MRT">
      <data key="d0">836813</data>
    </edge>
    <edge source="ESP" target="MUS">
      <data key="d0">38080</data>
    </edge>
    <edge source="ESP" target="MEX">
      <data key="d0">14206543</data>
    </edge>
    <edge source="ESP" target="MDA">
      <data key="d0">361390</data>
    </edge>
    <edge source="ESP" target="MAR">
      <data key="d0">44067902</data>
    </edge>
    <edge source="ESP" target="OMN">
      <data key="d0">602812</data>
    </edge>
    <edge source="ESP" target="NLD">
      <data key="d0">48930778</data>
    </edge>
    <edge source="ESP" target="NZL">
      <data key="d0">889234</data>
    </edge>
    <edge source="ESP" target="NIC">
      <data key="d0">575759</data>
    </edge>
    <edge source="ESP" target="NOR">
      <data key="d0">6503530</data>
    </edge>
    <edge source="ESP" target="PAK">
      <data key="d0">30437</data>
    </edge>
    <edge source="ESP" target="PAN">
      <data key="d0">2521793</data>
    </edge>
    <edge source="ESP" target="PRY">
      <data key="d0">260247</data>
    </edge>
    <edge source="ESP" target="PER">
      <data key="d0">10060354</data>
    </edge>
    <edge source="ESP" target="PHL">
      <data key="d0">204177</data>
    </edge>
    <edge source="ESP" target="POL">
      <data key="d0">20126262</data>
    </edge>
    <edge source="ESP" target="PRT">
      <data key="d0">197289757</data>
    </edge>
    <edge source="ESP" target="ROU">
      <data key="d0">6730568</data>
    </edge>
    <edge source="ESP" target="RUS">
      <data key="d0">9434287</data>
    </edge>
    <edge source="ESP" target="SAU">
      <data key="d0">6446992</data>
    </edge>
    <edge source="ESP" target="SEN">
      <data key="d0">492855</data>
    </edge>
    <edge source="ESP" target="SRB">
      <data key="d0">345920</data>
    </edge>
    <edge source="ESP" target="IND">
      <data key="d0">2693644</data>
    </edge>
    <edge source="ESP" target="SGP">
      <data key="d0">422309</data>
    </edge>
    <edge source="ESP" target="SVK">
      <data key="d0">1728349</data>
    </edge>
    <edge source="ESP" target="VNM">
      <data key="d0">444426</data>
    </edge>
    <edge source="ESP" target="SVN">
      <data key="d0">696751</data>
    </edge>
    <edge source="ESP" target="ZAF">
      <data key="d0">4805885</data>
    </edge>
    <edge source="ESP" target="SWE">
      <data key="d0">4757225</data>
    </edge>
    <edge source="ESP" target="CHE">
      <data key="d0">6525316</data>
    </edge>
    <edge source="ESP" target="THA">
      <data key="d0">78048</data>
    </edge>
    <edge source="ESP" target="ARE">
      <data key="d0">9697227</data>
    </edge>
    <edge source="ESP" target="TUN">
      <data key="d0">3650282</data>
    </edge>
    <edge source="ESP" target="TUR">
      <data key="d0">13064641</data>
    </edge>
    <edge source="ESP" target="UKR">
      <data key="d0">1179711</data>
    </edge>
    <edge source="ESP" target="MKD">
      <data key="d0">317713</data>
    </edge>
    <edge source="ESP" target="EGY">
      <data key="d0">6020880</data>
    </edge>
    <edge source="ESP" target="GBR">
      <data key="d0">102427031</data>
    </edge>
    <edge source="ESP" target="TZA">
      <data key="d0">33890</data>
    </edge>
    <edge source="ESP" target="USA">
      <data key="d0">37628484</data>
    </edge>
    <edge source="ESP" target="URY">
      <data key="d0">441906</data>
    </edge>
    <edge source="CHE" target="ALB">
      <data key="d0">70038</data>
    </edge>
    <edge source="CHE" target="DZA">
      <data key="d0">33498</data>
    </edge>
    <edge source="CHE" target="AZE">
      <data key="d0">550226</data>
    </edge>
    <edge source="CHE" target="ARG">
      <data key="d0">120123</data>
    </edge>
    <edge source="CHE" target="AUS">
      <data key="d0">941665</data>
    </edge>
    <edge source="CHE" target="AUT">
      <data key="d0">25609881</data>
    </edge>
    <edge source="CHE" target="ARM">
      <data key="d0">31111</data>
    </edge>
    <edge source="CHE" target="BEL">
      <data key="d0">2661044</data>
    </edge>
    <edge source="CHE" target="BRA">
      <data key="d0">575727</data>
    </edge>
    <edge source="CHE" target="BGR">
      <data key="d0">141124</data>
    </edge>
    <edge source="CHE" target="BLR">
      <data key="d0">261545</data>
    </edge>
    <edge source="CHE" target="CAN">
      <data key="d0">596681</data>
    </edge>
    <edge source="CHE" target="CHL">
      <data key="d0">48973</data>
    </edge>
    <edge source="CHE" target="CHN">
      <data key="d0">5900192</data>
    </edge>
    <edge source="CHE" target="COL">
      <data key="d0">78289</data>
    </edge>
    <edge source="CHE" target="HRV">
      <data key="d0">481671</data>
    </edge>
    <edge source="CHE" target="CZE">
      <data key="d0">631324</data>
    </edge>
    <edge source="CHE" target="DNK">
      <data key="d0">910309</data>
    </edge>
    <edge source="CHE" target="ECU">
      <data key="d0">40024</data>
    </edge>
    <edge source="CHE" target="ETH">
      <data key="d0">12259</data>
    </edge>
    <edge source="CHE" target="EST">
      <data key="d0">53920</data>
    </edge>
    <edge source="CHE" target="FIN">
      <data key="d0">379592</data>
    </edge>
    <edge source="CHE" target="FRA">
      <data key="d0">22925884</data>
    </edge>
    <edge source="CHE" target="GEO">
      <data key="d0">19883</data>
    </edge>
    <edge source="CHE" target="DEU">
      <data key="d0">65168685</data>
    </edge>
    <edge source="CHE" target="GRC">
      <data key="d0">262560</data>
    </edge>
    <edge source="CHE" target="HKG">
      <data key="d0">4163041</data>
    </edge>
    <edge source="CHE" target="HUN">
      <data key="d0">1443959</data>
    </edge>
    <edge source="CHE" target="IDN">
      <data key="d0">28069</data>
    </edge>
    <edge source="CHE" target="IRL">
      <data key="d0">82273</data>
    </edge>
    <edge source="CHE" target="ISR">
      <data key="d0">399723</data>
    </edge>
    <edge source="CHE" target="ITA">
      <data key="d0">11457969</data>
    </edge>
    <edge source="CHE" target="JPN">
      <data key="d0">1685926</data>
    </edge>
    <edge source="CHE" target="KAZ">
      <data key="d0">272339</data>
    </edge>
    <edge source="CHE" target="JOR">
      <data key="d0">53529</data>
    </edge>
    <edge source="CHE" target="KOR">
      <data key="d0">710802</data>
    </edge>
    <edge source="CHE" target="LBN">
      <data key="d0">3257397</data>
    </edge>
    <edge source="CHE" target="LVA">
      <data key="d0">25678</data>
    </edge>
    <edge source="CHE" target="LTU">
      <data key="d0">70679</data>
    </edge>
    <edge source="CHE" target="MYS">
      <data key="d0">176177</data>
    </edge>
    <edge source="CHE" target="MUS">
      <data key="d0">38062</data>
    </edge>
    <edge source="CHE" target="MEX">
      <data key="d0">416326</data>
    </edge>
    <edge source="CHE" target="MAR">
      <data key="d0">112927</data>
    </edge>
    <edge source="CHE" target="OMN">
      <data key="d0">196392</data>
    </edge>
    <edge source="CHE" target="NLD">
      <data key="d0">5363690</data>
    </edge>
    <edge source="CHE" target="NZL">
      <data key="d0">42156</data>
    </edge>
    <edge source="CHE" target="NOR">
      <data key="d0">338591</data>
    </edge>
    <edge source="CHE" target="PAK">
      <data key="d0">23980</data>
    </edge>
    <edge source="CHE" target="PAN">
      <data key="d0">75935</data>
    </edge>
    <edge source="CHE" target="PRY">
      <data key="d0">21538</data>
    </edge>
    <edge source="CHE" target="PER">
      <data key="d0">59239</data>
    </edge>
    <edge source="CHE" target="PHL">
      <data key="d0">431050</data>
    </edge>
    <edge source="CHE" target="POL">
      <data key="d0">937546</data>
    </edge>
    <edge source="CHE" target="PRT">
      <data key="d0">929314</data>
    </edge>
    <edge source="CHE" target="ROU">
      <data key="d0">1041960</data>
    </edge>
    <edge source="CHE" target="RUS">
      <data key="d0">2584359</data>
    </edge>
    <edge source="CHE" target="SAU">
      <data key="d0">807273</data>
    </edge>
    <edge source="CHE" target="SRB">
      <data key="d0">381344</data>
    </edge>
    <edge source="CHE" target="IND">
      <data key="d0">338252</data>
    </edge>
    <edge source="CHE" target="SGP">
      <data key="d0">2719260</data>
    </edge>
    <edge source="CHE" target="SVK">
      <data key="d0">613111</data>
    </edge>
    <edge source="CHE" target="VNM">
      <data key="d0">280107</data>
    </edge>
    <edge source="CHE" target="SVN">
      <data key="d0">208902</data>
    </edge>
    <edge source="CHE" target="ZAF">
      <data key="d0">245688</data>
    </edge>
    <edge source="CHE" target="ESP">
      <data key="d0">2074625</data>
    </edge>
    <edge source="CHE" target="SWE">
      <data key="d0">971058</data>
    </edge>
    <edge source="CHE" target="THA">
      <data key="d0">372471</data>
    </edge>
    <edge source="CHE" target="ARE">
      <data key="d0">3075429</data>
    </edge>
    <edge source="CHE" target="TUN">
      <data key="d0">77062</data>
    </edge>
    <edge source="CHE" target="TUR">
      <data key="d0">709867</data>
    </edge>
    <edge source="CHE" target="UKR">
      <data key="d0">136151</data>
    </edge>
    <edge source="CHE" target="MKD">
      <data key="d0">171419</data>
    </edge>
    <edge source="CHE" target="EGY">
      <data key="d0">48256</data>
    </edge>
    <edge source="CHE" target="GBR">
      <data key="d0">3865931</data>
    </edge>
    <edge source="CHE" target="USA">
      <data key="d0">7706506</data>
    </edge>
    <edge source="CHE" target="URY">
      <data key="d0">20649</data>
    </edge>
    <edge source="TUR" target="ALB">
      <data key="d0">8208365</data>
    </edge>
    <edge source="TUR" target="DZA">
      <data key="d0">7558015</data>
    </edge>
    <edge source="TUR" target="AZE">
      <data key="d0">44624817</data>
    </edge>
    <edge source="TUR" target="ARG">
      <data key="d0">68777</data>
    </edge>
    <edge source="TUR" target="AUS">
      <data key="d0">177113</data>
    </edge>
    <edge source="TUR" target="AUT">
      <data key="d0">313345</data>
    </edge>
    <edge source="TUR" target="BEL">
      <data key="d0">1119126</data>
    </edge>
    <edge source="TUR" target="BRA">
      <data key="d0">139527</data>
    </edge>
    <edge source="TUR" target="BGR">
      <data key="d0">7839721</data>
    </edge>
    <edge source="TUR" target="BLR">
      <data key="d0">2254228</data>
    </edge>
    <edge source="TUR" target="CMR">
      <data key="d0">71057</data>
    </edge>
    <edge source="TUR" target="CAN">
      <data key="d0">354860</data>
    </edge>
    <edge source="TUR" target="CHL">
      <data key="d0">163008</data>
    </edge>
    <edge source="TUR" target="CHN">
      <data key="d0">481384</data>
    </edge>
    <edge source="TUR" target="COL">
      <data key="d0">696279</data>
    </edge>
    <edge source="TUR" target="CRI">
      <data key="d0">340648</data>
    </edge>
    <edge source="TUR" target="HRV">
      <data key="d0">784896</data>
    </edge>
    <edge source="TUR" target="CZE">
      <data key="d0">80108</data>
    </edge>
    <edge source="TUR" target="DNK">
      <data key="d0">93364</data>
    </edge>
    <edge source="TUR" target="ECU">
      <data key="d0">254949</data>
    </edge>
    <edge source="TUR" target="ETH">
      <data key="d0">473609</data>
    </edge>
    <edge source="TUR" target="EST">
      <data key="d0">37549</data>
    </edge>
    <edge source="TUR" target="FIN">
      <data key="d0">110977</data>
    </edge>
    <edge source="TUR" target="FRA">
      <data key="d0">2057707</data>
    </edge>
    <edge source="TUR" target="GEO">
      <data key="d0">48244216</data>
    </edge>
    <edge source="TUR" target="PSE">
      <data key="d0">384515</data>
    </edge>
    <edge source="TUR" target="DEU">
      <data key="d0">10910616</data>
    </edge>
    <edge source="TUR" target="GHA">
      <data key="d0">427512</data>
    </edge>
    <edge source="TUR" target="GRC">
      <data key="d0">1806213</data>
    </edge>
    <edge source="TUR" target="HKG">
      <data key="d0">38878</data>
    </edge>
    <edge source="TUR" target="HUN">
      <data key="d0">101505</data>
    </edge>
    <edge source="TUR" target="IDN">
      <data key="d0">15177</data>
    </edge>
    <edge source="TUR" target="IRL">
      <data key="d0">29421</data>
    </edge>
    <edge source="TUR" target="ISR">
      <data key="d0">10142934</data>
    </edge>
    <edge source="TUR" target="ITA">
      <data key="d0">9890926</data>
    </edge>
    <edge source="TUR" target="CIV">
      <data key="d0">61341</data>
    </edge>
    <edge source="TUR" target="JPN">
      <data key="d0">184032</data>
    </edge>
    <edge source="TUR" target="KAZ">
      <data key="d0">7613016</data>
    </edge>
    <edge source="TUR" target="JOR">
      <data key="d0">11932799</data>
    </edge>
    <edge source="TUR" target="KGZ">
      <data key="d0">1611970</data>
    </edge>
    <edge source="TUR" target="LBN">
      <data key="d0">4732450</data>
    </edge>
    <edge source="TUR" target="LVA">
      <data key="d0">29374</data>
    </edge>
    <edge source="TUR" target="LTU">
      <data key="d0">847666</data>
    </edge>
    <edge source="TUR" target="MWI">
      <data key="d0">87833</data>
    </edge>
    <edge source="TUR" target="MYS">
      <data key="d0">67316</data>
    </edge>
    <edge source="TUR" target="MRT">
      <data key="d0">386467</data>
    </edge>
    <edge source="TUR" target="MEX">
      <data key="d0">16869</data>
    </edge>
    <edge source="TUR" target="MDA">
      <data key="d0">728777</data>
    </edge>
    <edge source="TUR" target="MAR">
      <data key="d0">1208011</data>
    </edge>
    <edge source="TUR" target="MOZ">
      <data key="d0">363197</data>
    </edge>
    <edge source="TUR" target="OMN">
      <data key="d0">432531</data>
    </edge>
    <edge source="TUR" target="NLD">
      <data key="d0">1309185</data>
    </edge>
    <edge source="TUR" target="NER">
      <data key="d0">30992</data>
    </edge>
    <edge source="TUR" target="NOR">
      <data key="d0">85918</data>
    </edge>
    <edge source="TUR" target="PAK">
      <data key="d0">408157</data>
    </edge>
    <edge source="TUR" target="PAN">
      <data key="d0">23615</data>
    </edge>
    <edge source="TUR" target="PER">
      <data key="d0">2188136</data>
    </edge>
    <edge source="TUR" target="PHL">
      <data key="d0">41890</data>
    </edge>
    <edge source="TUR" target="POL">
      <data key="d0">1951501</data>
    </edge>
    <edge source="TUR" target="ROU">
      <data key="d0">4792112</data>
    </edge>
    <edge source="TUR" target="RUS">
      <data key="d0">22770372</data>
    </edge>
    <edge source="TUR" target="SAU">
      <data key="d0">6681373</data>
    </edge>
    <edge source="TUR" target="SEN">
      <data key="d0">59618</data>
    </edge>
    <edge source="TUR" target="SRB">
      <data key="d0">6030822</data>
    </edge>
    <edge source="TUR" target="IND">
      <data key="d0">2548265</data>
    </edge>
    <edge source="TUR" target="SGP">
      <data key="d0">34715</data>
    </edge>
    <edge source="TUR" target="SVK">
      <data key="d0">579507</data>
    </edge>
    <edge source="TUR" target="VNM">
      <data key="d0">251333</data>
    </edge>
    <edge source="TUR" target="ZAF">
      <data key="d0">136040</data>
    </edge>
    <edge source="TUR" target="ESP">
      <data key="d0">735563</data>
    </edge>
    <edge source="TUR" target="SWE">
      <data key="d0">350056</data>
    </edge>
    <edge source="TUR" target="CHE">
      <data key="d0">705955</data>
    </edge>
    <edge source="TUR" target="THA">
      <data key="d0">104229</data>
    </edge>
    <edge source="TUR" target="TGO">
      <data key="d0">11896</data>
    </edge>
    <edge source="TUR" target="ARE">
      <data key="d0">4075645</data>
    </edge>
    <edge source="TUR" target="TUN">
      <data key="d0">493745</data>
    </edge>
    <edge source="TUR" target="UGA">
      <data key="d0">157309</data>
    </edge>
    <edge source="TUR" target="UKR">
      <data key="d0">5548170</data>
    </edge>
    <edge source="TUR" target="MKD">
      <data key="d0">8131710</data>
    </edge>
    <edge source="TUR" target="EGY">
      <data key="d0">9708866</data>
    </edge>
    <edge source="TUR" target="GBR">
      <data key="d0">1817462</data>
    </edge>
    <edge source="TUR" target="TZA">
      <data key="d0">48479</data>
    </edge>
    <edge source="TUR" target="USA">
      <data key="d0">701856</data>
    </edge>
    <edge source="MKD" target="ALB">
      <data key="d0">79174</data>
    </edge>
    <edge source="MKD" target="AUT">
      <data key="d0">12438</data>
    </edge>
    <edge source="MKD" target="BGR">
      <data key="d0">249298</data>
    </edge>
    <edge source="MKD" target="HRV">
      <data key="d0">66161</data>
    </edge>
    <edge source="MKD" target="CZE">
      <data key="d0">23258</data>
    </edge>
    <edge source="MKD" target="FRA">
      <data key="d0">72803</data>
    </edge>
    <edge source="MKD" target="DEU">
      <data key="d0">175080</data>
    </edge>
    <edge source="MKD" target="GRC">
      <data key="d0">449220</data>
    </edge>
    <edge source="MKD" target="ITA">
      <data key="d0">182633</data>
    </edge>
    <edge source="MKD" target="JPN">
      <data key="d0">17088</data>
    </edge>
    <edge source="MKD" target="POL">
      <data key="d0">11369</data>
    </edge>
    <edge source="MKD" target="ROU">
      <data key="d0">30042</data>
    </edge>
    <edge source="MKD" target="SRB">
      <data key="d0">965488</data>
    </edge>
    <edge source="MKD" target="SVN">
      <data key="d0">460387</data>
    </edge>
    <edge source="MKD" target="CHE">
      <data key="d0">1046741</data>
    </edge>
    <edge source="MKD" target="TUR">
      <data key="d0">40402</data>
    </edge>
    <edge source="MKD" target="GBR">
      <data key="d0">10384</data>
    </edge>
    <edge source="GBR" target="ALB">
      <data key="d0">10359</data>
    </edge>
    <edge source="GBR" target="DZA">
      <data key="d0">105563</data>
    </edge>
    <edge source="GBR" target="AZE">
      <data key="d0">139893</data>
    </edge>
    <edge source="GBR" target="ARG">
      <data key="d0">183087</data>
    </edge>
    <edge source="GBR" target="AUS">
      <data key="d0">2207387</data>
    </edge>
    <edge source="GBR" target="AUT">
      <data key="d0">1645632</data>
    </edge>
    <edge source="GBR" target="ARM">
      <data key="d0">60447</data>
    </edge>
    <edge source="GBR" target="BEL">
      <data key="d0">36308925</data>
    </edge>
    <edge source="GBR" target="BRA">
      <data key="d0">221409</data>
    </edge>
    <edge source="GBR" target="BGR">
      <data key="d0">59599</data>
    </edge>
    <edge source="GBR" target="BLR">
      <data key="d0">49004</data>
    </edge>
    <edge source="GBR" target="CAN">
      <data key="d0">1510430</data>
    </edge>
    <edge source="GBR" target="LKA">
      <data key="d0">57867</data>
    </edge>
    <edge source="GBR" target="CHL">
      <data key="d0">91821</data>
    </edge>
    <edge source="GBR" target="CHN">
      <data key="d0">5944027</data>
    </edge>
    <edge source="GBR" target="COL">
      <data key="d0">200581</data>
    </edge>
    <edge source="GBR" target="CRI">
      <data key="d0">97666</data>
    </edge>
    <edge source="GBR" target="HRV">
      <data key="d0">56139</data>
    </edge>
    <edge source="GBR" target="CZE">
      <data key="d0">1631125</data>
    </edge>
    <edge source="GBR" target="DNK">
      <data key="d0">7293742</data>
    </edge>
    <edge source="GBR" target="ECU">
      <data key="d0">17928</data>
    </edge>
    <edge source="GBR" target="SLV">
      <data key="d0">45093</data>
    </edge>
    <edge source="GBR" target="EST">
      <data key="d0">170070</data>
    </edge>
    <edge source="GBR" target="FIN">
      <data key="d0">1786673</data>
    </edge>
    <edge source="GBR" target="FRA">
      <data key="d0">30605201</data>
    </edge>
    <edge source="GBR" target="GEO">
      <data key="d0">284954</data>
    </edge>
    <edge source="GBR" target="DEU">
      <data key="d0">21931683</data>
    </edge>
    <edge source="GBR" target="GHA">
      <data key="d0">270286</data>
    </edge>
    <edge source="GBR" target="GRC">
      <data key="d0">139757</data>
    </edge>
    <edge source="GBR" target="HND">
      <data key="d0">139773</data>
    </edge>
    <edge source="GBR" target="HKG">
      <data key="d0">1125025</data>
    </edge>
    <edge source="GBR" target="HUN">
      <data key="d0">701578</data>
    </edge>
    <edge source="GBR" target="IDN">
      <data key="d0">3956899</data>
    </edge>
    <edge source="GBR" target="IRL">
      <data key="d0">115364641</data>
    </edge>
    <edge source="GBR" target="ISR">
      <data key="d0">5654140</data>
    </edge>
    <edge source="GBR" target="ITA">
      <data key="d0">3442742</data>
    </edge>
    <edge source="GBR" target="CIV">
      <data key="d0">15365</data>
    </edge>
    <edge source="GBR" target="JAM">
      <data key="d0">23274</data>
    </edge>
    <edge source="GBR" target="JPN">
      <data key="d0">3929387</data>
    </edge>
    <edge source="GBR" target="KAZ">
      <data key="d0">86780</data>
    </edge>
    <edge source="GBR" target="JOR">
      <data key="d0">73611</data>
    </edge>
    <edge source="GBR" target="KOR">
      <data key="d0">1908357</data>
    </edge>
    <edge source="GBR" target="LBN">
      <data key="d0">107229</data>
    </edge>
    <edge source="GBR" target="LVA">
      <data key="d0">140072</data>
    </edge>
    <edge source="GBR" target="LTU">
      <data key="d0">333722</data>
    </edge>
    <edge source="GBR" target="MWI">
      <data key="d0">13661</data>
    </edge>
    <edge source="GBR" target="MYS">
      <data key="d0">925194</data>
    </edge>
    <edge source="GBR" target="MRT">
      <data key="d0">97488</data>
    </edge>
    <edge source="GBR" target="MUS">
      <data key="d0">52090</data>
    </edge>
    <edge source="GBR" target="MEX">
      <data key="d0">349194</data>
    </edge>
    <edge source="GBR" target="MAR">
      <data key="d0">85014</data>
    </edge>
    <edge source="GBR" target="OMN">
      <data key="d0">773445</data>
    </edge>
    <edge source="GBR" target="NLD">
      <data key="d0">21013588</data>
    </edge>
    <edge source="GBR" target="NZL">
      <data key="d0">563679</data>
    </edge>
    <edge source="GBR" target="NOR">
      <data key="d0">16165816</data>
    </edge>
    <edge source="GBR" target="PAK">
      <data key="d0">418848</data>
    </edge>
    <edge source="GBR" target="PER">
      <data key="d0">36204</data>
    </edge>
    <edge source="GBR" target="PHL">
      <data key="d0">680326</data>
    </edge>
    <edge source="GBR" target="POL">
      <data key="d0">3810990</data>
    </edge>
    <edge source="GBR" target="PRT">
      <data key="d0">1125755</data>
    </edge>
    <edge source="GBR" target="ROU">
      <data key="d0">123629</data>
    </edge>
    <edge source="GBR" target="RUS">
      <data key="d0">5115808</data>
    </edge>
    <edge source="GBR" target="SAU">
      <data key="d0">10536136</data>
    </edge>
    <edge source="GBR" target="SRB">
      <data key="d0">142062</data>
    </edge>
    <edge source="GBR" target="IND">
      <data key="d0">1995410</data>
    </edge>
    <edge source="GBR" target="SGP">
      <data key="d0">641744</data>
    </edge>
    <edge source="GBR" target="SVK">
      <data key="d0">136854</data>
    </edge>
    <edge source="GBR" target="VNM">
      <data key="d0">877735</data>
    </edge>
    <edge source="GBR" target="SVN">
      <data key="d0">74971</data>
    </edge>
    <edge source="GBR" target="ZAF">
      <data key="d0">1841591</data>
    </edge>
    <edge source="GBR" target="ESP">
      <data key="d0">4030527</data>
    </edge>
    <edge source="GBR" target="SWE">
      <data key="d0">14399289</data>
    </edge>
    <edge source="GBR" target="CHE">
      <data key="d0">2058685</data>
    </edge>
    <edge source="GBR" target="THA">
      <data key="d0">415864</data>
    </edge>
    <edge source="GBR" target="ARE">
      <data key="d0">5756537</data>
    </edge>
    <edge source="GBR" target="TUN">
      <data key="d0">98997</data>
    </edge>
    <edge source="GBR" target="TUR">
      <data key="d0">12236586</data>
    </edge>
    <edge source="GBR" target="UGA">
      <data key="d0">19826</data>
    </edge>
    <edge source="GBR" target="UKR">
      <data key="d0">107137</data>
    </edge>
    <edge source="GBR" target="MKD">
      <data key="d0">29614</data>
    </edge>
    <edge source="GBR" target="EGY">
      <data key="d0">181374</data>
    </edge>
    <edge source="GBR" target="TZA">
      <data key="d0">71661</data>
    </edge>
    <edge source="GBR" target="USA">
      <data key="d0">12894177</data>
    </edge>
    <edge source="DZA" target="CHN">
      <data key="d0">1489337</data>
    </edge>
    <edge source="DZA" target="FRA">
      <data key="d0">257225</data>
    </edge>
    <edge source="DZA" target="MEX">
      <data key="d0">52507</data>
    </edge>
    <edge source="DZA" target="PRT">
      <data key="d0">651531</data>
    </edge>
    <edge source="DZA" target="IND">
      <data key="d0">101199</data>
    </edge>
    <edge source="DZA" target="ESP">
      <data key="d0">736342</data>
    </edge>
    <edge source="CHN" target="ALB">
      <data key="d0">3729092</data>
    </edge>
    <edge source="CHN" target="DZA">
      <data key="d0">71162447</data>
    </edge>
    <edge source="CHN" target="AZE">
      <data key="d0">6084305</data>
    </edge>
    <edge source="CHN" target="ARG">
      <data key="d0">22209824</data>
    </edge>
    <edge source="CHN" target="AUS">
      <data key="d0">219613967</data>
    </edge>
    <edge source="CHN" target="AUT">
      <data key="d0">7567347</data>
    </edge>
    <edge source="CHN" target="ARM">
      <data key="d0">2427040</data>
    </edge>
    <edge source="CHN" target="BEL">
      <data key="d0">208389347</data>
    </edge>
    <edge source="CHN" target="BOL">
      <data key="d0">1749623</data>
    </edge>
    <edge source="CHN" target="BWA">
      <data key="d0">604728</data>
    </edge>
    <edge source="CHN" target="BRA">
      <data key="d0">34759108</data>
    </edge>
    <edge source="CHN" target="BGR">
      <data key="d0">13431063</data>
    </edge>
    <edge source="CHN" target="BDI">
      <data key="d0">211890</data>
    </edge>
    <edge source="CHN" target="BLR">
      <data key="d0">1265559</data>
    </edge>
    <edge source="CHN" target="KHM">
      <data key="d0">1560773</data>
    </edge>
    <edge source="CHN" target="CMR">
      <data key="d0">504593</data>
    </edge>
    <edge source="CHN" target="CAN">
      <data key="d0">364749177</data>
    </edge>
    <edge source="CHN" target="LKA">
      <data key="d0">13235439</data>
    </edge>
    <edge source="CHN" target="CHL">
      <data key="d0">53764637</data>
    </edge>
    <edge source="CHN" target="COL">
      <data key="d0">48202427</data>
    </edge>
    <edge source="CHN" target="CRI">
      <data key="d0">9448962</data>
    </edge>
    <edge source="CHN" target="HRV">
      <data key="d0">6271690</data>
    </edge>
    <edge source="CHN" target="CZE">
      <data key="d0">4581189</data>
    </edge>
    <edge source="CHN" target="BEN">
      <data key="d0">1929598</data>
    </edge>
    <edge source="CHN" target="DNK">
      <data key="d0">36932206</data>
    </edge>
    <edge source="CHN" target="ECU">
      <data key="d0">12866506</data>
    </edge>
    <edge source="CHN" target="SLV">
      <data key="d0">2746184</data>
    </edge>
    <edge source="CHN" target="ETH">
      <data key="d0">11610878</data>
    </edge>
    <edge source="CHN" target="EST">
      <data key="d0">4747279</data>
    </edge>
    <edge source="CHN" target="FIN">
      <data key="d0">24903756</data>
    </edge>
    <edge source="CHN" target="FRA">
      <data key="d0">187578419</data>
    </edge>
    <edge source="CHN" target="GEO">
      <data key="d0">22469662</data>
    </edge>
    <edge source="CHN" target="GMB">
      <data key="d0">888711</data>
    </edge>
    <edge source="CHN" target="DEU">
      <data key="d0">369212451</data>
    </edge>
    <edge source="CHN" target="GHA">
      <data key="d0">3449033</data>
    </edge>
    <edge source="CHN" target="GRC">
      <data key="d0">17818834</data>
    </edge>
    <edge source="CHN" target="GTM">
      <data key="d0">8394493</data>
    </edge>
    <edge source="CHN" target="HND">
      <data key="d0">4023251</data>
    </edge>
    <edge source="CHN" target="HKG">
      <data key="d0">248917461</data>
    </edge>
    <edge source="CHN" target="HUN">
      <data key="d0">1769086</data>
    </edge>
    <edge source="CHN" target="IDN">
      <data key="d0">131691969</data>
    </edge>
    <edge source="CHN" target="IRL">
      <data key="d0">43041172</data>
    </edge>
    <edge source="CHN" target="ISR">
      <data key="d0">106045551</data>
    </edge>
    <edge source="CHN" target="ITA">
      <data key="d0">163447305</data>
    </edge>
    <edge source="CHN" target="CIV">
      <data key="d0">623811</data>
    </edge>
    <edge source="CHN" target="JAM">
      <data key="d0">3900427</data>
    </edge>
    <edge source="CHN" target="JPN">
      <data key="d0">1194478302</data>
    </edge>
    <edge source="CHN" target="KAZ">
      <data key="d0">29516938</data>
    </edge>
    <edge source="CHN" target="JOR">
      <data key="d0">121966612</data>
    </edge>
    <edge source="CHN" target="KOR">
      <data key="d0">430098733</data>
    </edge>
    <edge source="CHN" target="KGZ">
      <data key="d0">4399240</data>
    </edge>
    <edge source="CHN" target="LBN">
      <data key="d0">21504281</data>
    </edge>
    <edge source="CHN" target="LVA">
      <data key="d0">7535433</data>
    </edge>
    <edge source="CHN" target="LTU">
      <data key="d0">5677665</data>
    </edge>
    <edge source="CHN" target="MDG">
      <data key="d0">1197035</data>
    </edge>
    <edge source="CHN" target="MWI">
      <data key="d0">742133</data>
    </edge>
    <edge source="CHN" target="MYS">
      <data key="d0">109027751</data>
    </edge>
    <edge source="CHN" target="MRT">
      <data key="d0">371593</data>
    </edge>
    <edge source="CHN" target="MUS">
      <data key="d0">12443573</data>
    </edge>
    <edge source="CHN" target="MEX">
      <data key="d0">108381702</data>
    </edge>
    <edge source="CHN" target="MDA">
      <data key="d0">4623791</data>
    </edge>
    <edge source="CHN" target="MAR">
      <data key="d0">15999107</data>
    </edge>
    <edge source="CHN" target="MOZ">
      <data key="d0">3631566</data>
    </edge>
    <edge source="CHN" target="OMN">
      <data key="d0">7689646</data>
    </edge>
    <edge source="CHN" target="NAM">
      <data key="d0">320475</data>
    </edge>
    <edge source="CHN" target="NLD">
      <data key="d0">215188563</data>
    </edge>
    <edge source="CHN" target="NZL">
      <data key="d0">18874121</data>
    </edge>
    <edge source="CHN" target="NIC">
      <data key="d0">4373890</data>
    </edge>
    <edge source="CHN" target="NER">
      <data key="d0">417239</data>
    </edge>
    <edge source="CHN" target="NOR">
      <data key="d0">32724030</data>
    </edge>
    <edge source="CHN" target="PAK">
      <data key="d0">25791995</data>
    </edge>
    <edge source="CHN" target="PAN">
      <data key="d0">31831448</data>
    </edge>
    <edge source="CHN" target="PRY">
      <data key="d0">229088</data>
    </edge>
    <edge source="CHN" target="PER">
      <data key="d0">14206513</data>
    </edge>
    <edge source="CHN" target="PHL">
      <data key="d0">129135136</data>
    </edge>
    <edge source="CHN" target="POL">
      <data key="d0">42792504</data>
    </edge>
    <edge source="CHN" target="PRT">
      <data key="d0">9288544</data>
    </edge>
    <edge source="CHN" target="ROU">
      <data key="d0">53284687</data>
    </edge>
    <edge source="CHN" target="RUS">
      <data key="d0">324165270</data>
    </edge>
    <edge source="CHN" target="SAU">
      <data key="d0">320692337</data>
    </edge>
    <edge source="CHN" target="SEN">
      <data key="d0">970079</data>
    </edge>
    <edge source="CHN" target="SRB">
      <data key="d0">1521391</data>
    </edge>
    <edge source="CHN" target="IND">
      <data key="d0">149279729</data>
    </edge>
    <edge source="CHN" target="SGP">
      <data key="d0">135535130</data>
    </edge>
    <edge source="CHN" target="SVK">
      <data key="d0">816936</data>
    </edge>
    <edge source="CHN" target="VNM">
      <data key="d0">171583998</data>
    </edge>
    <edge source="CHN" target="SVN">
      <data key="d0">7142941</data>
    </edge>
    <edge source="CHN" target="ZAF">
      <data key="d0">57180172</data>
    </edge>
    <edge source="CHN" target="ZWE">
      <data key="d0">1135677</data>
    </edge>
    <edge source="CHN" target="ESP">
      <data key="d0">88880336</data>
    </edge>
    <edge source="CHN" target="SWE">
      <data key="d0">86923242</data>
    </edge>
    <edge source="CHN" target="CHE">
      <data key="d0">12419521</data>
    </edge>
    <edge source="CHN" target="THA">
      <data key="d0">170160658</data>
    </edge>
    <edge source="CHN" target="TGO">
      <data key="d0">743924</data>
    </edge>
    <edge source="CHN" target="ARE">
      <data key="d0">288968589</data>
    </edge>
    <edge source="CHN" target="TUN">
      <data key="d0">1297331</data>
    </edge>
    <edge source="CHN" target="TUR">
      <data key="d0">38618801</data>
    </edge>
    <edge source="CHN" target="UGA">
      <data key="d0">565458</data>
    </edge>
    <edge source="CHN" target="UKR">
      <data key="d0">27828086</data>
    </edge>
    <edge source="CHN" target="MKD">
      <data key="d0">1234487</data>
    </edge>
    <edge source="CHN" target="EGY">
      <data key="d0">94033445</data>
    </edge>
    <edge source="CHN" target="GBR">
      <data key="d0">550172944</data>
    </edge>
    <edge source="CHN" target="TZA">
      <data key="d0">12804209</data>
    </edge>
    <edge source="CHN" target="USA">
      <data key="d0">2643932673</data>
    </edge>
    <edge source="CHN" target="BFA">
      <data key="d0">54923</data>
    </edge>
    <edge source="CHN" target="URY">
      <data key="d0">3969578</data>
    </edge>
    <edge source="PRT" target="ALB">
      <data key="d0">96159</data>
    </edge>
    <edge source="PRT" target="DZA">
      <data key="d0">2211815</data>
    </edge>
    <edge source="PRT" target="AZE">
      <data key="d0">764136</data>
    </edge>
    <edge source="PRT" target="ARG">
      <data key="d0">21347330</data>
    </edge>
    <edge source="PRT" target="AUS">
      <data key="d0">18328913</data>
    </edge>
    <edge source="PRT" target="AUT">
      <data key="d0">11223687</data>
    </edge>
    <edge source="PRT" target="ARM">
      <data key="d0">2002524</data>
    </edge>
    <edge source="PRT" target="BEL">
      <data key="d0">18190253</data>
    </edge>
    <edge source="PRT" target="BOL">
      <data key="d0">15238</data>
    </edge>
    <edge source="PRT" target="BRA">
      <data key="d0">8475720</data>
    </edge>
    <edge source="PRT" target="BGR">
      <data key="d0">2614148</data>
    </edge>
    <edge source="PRT" target="BLR">
      <data key="d0">606132</data>
    </edge>
    <edge source="PRT" target="CAN">
      <data key="d0">18447744</data>
    </edge>
    <edge source="PRT" target="LKA">
      <data key="d0">45321</data>
    </edge>
    <edge source="PRT" target="CHL">
      <data key="d0">38323096</data>
    </edge>
    <edge source="PRT" target="CHN">
      <data key="d0">23085492</data>
    </edge>
    <edge source="PRT" target="COL">
      <data key="d0">1647133</data>
    </edge>
    <edge source="PRT" target="CRI">
      <data key="d0">61049</data>
    </edge>
    <edge source="PRT" target="HRV">
      <data key="d0">417694</data>
    </edge>
    <edge source="PRT" target="CZE">
      <data key="d0">3303643</data>
    </edge>
    <edge source="PRT" target="BEN">
      <data key="d0">23890</data>
    </edge>
    <edge source="PRT" target="DNK">
      <data key="d0">4367515</data>
    </edge>
    <edge source="PRT" target="ECU">
      <data key="d0">95666</data>
    </edge>
    <edge source="PRT" target="EST">
      <data key="d0">1023988</data>
    </edge>
    <edge source="PRT" target="FIN">
      <data key="d0">3968008</data>
    </edge>
    <edge source="PRT" target="FRA">
      <data key="d0">254903954</data>
    </edge>
    <edge source="PRT" target="GEO">
      <data key="d0">2990258</data>
    </edge>
    <edge source="PRT" target="DEU">
      <data key="d0">112142231</data>
    </edge>
    <edge source="PRT" target="GHA">
      <data key="d0">84973</data>
    </edge>
    <edge source="PRT" target="GRC">
      <data key="d0">4942067</data>
    </edge>
    <edge source="PRT" target="GTM">
      <data key="d0">635347</data>
    </edge>
    <edge source="PRT" target="HKG">
      <data key="d0">991628</data>
    </edge>
    <edge source="PRT" target="HUN">
      <data key="d0">4316090</data>
    </edge>
    <edge source="PRT" target="IDN">
      <data key="d0">457677</data>
    </edge>
    <edge source="PRT" target="IRL">
      <data key="d0">5433942</data>
    </edge>
    <edge source="PRT" target="ISR">
      <data key="d0">18462154</data>
    </edge>
    <edge source="PRT" target="ITA">
      <data key="d0">108583556</data>
    </edge>
    <edge source="PRT" target="JPN">
      <data key="d0">10068730</data>
    </edge>
    <edge source="PRT" target="KAZ">
      <data key="d0">943475</data>
    </edge>
    <edge source="PRT" target="JOR">
      <data key="d0">316526</data>
    </edge>
    <edge source="PRT" target="KOR">
      <data key="d0">1614270</data>
    </edge>
    <edge source="PRT" target="KGZ">
      <data key="d0">20477</data>
    </edge>
    <edge source="PRT" target="LBN">
      <data key="d0">613549</data>
    </edge>
    <edge source="PRT" target="LVA">
      <data key="d0">97196</data>
    </edge>
    <edge source="PRT" target="LTU">
      <data key="d0">801616</data>
    </edge>
    <edge source="PRT" target="MWI">
      <data key="d0">30233</data>
    </edge>
    <edge source="PRT" target="MYS">
      <data key="d0">580743</data>
    </edge>
    <edge source="PRT" target="MEX">
      <data key="d0">20016853</data>
    </edge>
    <edge source="PRT" target="MDA">
      <data key="d0">5621064</data>
    </edge>
    <edge source="PRT" target="MAR">
      <data key="d0">11594407</data>
    </edge>
    <edge source="PRT" target="MOZ">
      <data key="d0">3971199</data>
    </edge>
    <edge source="PRT" target="NLD">
      <data key="d0">23143222</data>
    </edge>
    <edge source="PRT" target="NZL">
      <data key="d0">1016781</data>
    </edge>
    <edge source="PRT" target="NOR">
      <data key="d0">689762</data>
    </edge>
    <edge source="PRT" target="PAK">
      <data key="d0">643094</data>
    </edge>
    <edge source="PRT" target="PAN">
      <data key="d0">631703</data>
    </edge>
    <edge source="PRT" target="PER">
      <data key="d0">2850860</data>
    </edge>
    <edge source="PRT" target="PHL">
      <data key="d0">524023</data>
    </edge>
    <edge source="PRT" target="POL">
      <data key="d0">14732370</data>
    </edge>
    <edge source="PRT" target="ROU">
      <data key="d0">2936844</data>
    </edge>
    <edge source="PRT" target="RUS">
      <data key="d0">56494287</data>
    </edge>
    <edge source="PRT" target="SAU">
      <data key="d0">1924499</data>
    </edge>
    <edge source="PRT" target="SEN">
      <data key="d0">90773</data>
    </edge>
    <edge source="PRT" target="SRB">
      <data key="d0">229658</data>
    </edge>
    <edge source="PRT" target="IND">
      <data key="d0">1288078</data>
    </edge>
    <edge source="PRT" target="SGP">
      <data key="d0">1393526</data>
    </edge>
    <edge source="PRT" target="SVK">
      <data key="d0">843828</data>
    </edge>
    <edge source="PRT" target="VNM">
      <data key="d0">225015</data>
    </edge>
    <edge source="PRT" target="SVN">
      <data key="d0">670674</data>
    </edge>
    <edge source="PRT" target="ZAF">
      <data key="d0">12530409</data>
    </edge>
    <edge source="PRT" target="ESP">
      <data key="d0">229614741</data>
    </edge>
    <edge source="PRT" target="SWE">
      <data key="d0">5232999</data>
    </edge>
    <edge source="PRT" target="CHE">
      <data key="d0">19944078</data>
    </edge>
    <edge source="PRT" target="THA">
      <data key="d0">562874</data>
    </edge>
    <edge source="PRT" target="ARE">
      <data key="d0">12578409</data>
    </edge>
    <edge source="PRT" target="TUN">
      <data key="d0">11592037</data>
    </edge>
    <edge source="PRT" target="TUR">
      <data key="d0">6931480</data>
    </edge>
    <edge source="PRT" target="UKR">
      <data key="d0">8934417</data>
    </edge>
    <edge source="PRT" target="EGY">
      <data key="d0">860910</data>
    </edge>
    <edge source="PRT" target="GBR">
      <data key="d0">63690237</data>
    </edge>
    <edge source="PRT" target="USA">
      <data key="d0">198267300</data>
    </edge>
    <edge source="PRT" target="URY">
      <data key="d0">407239</data>
    </edge>
    <edge source="IND" target="DZA">
      <data key="d0">128540</data>
    </edge>
    <edge source="IND" target="ARG">
      <data key="d0">236433</data>
    </edge>
    <edge source="IND" target="AUS">
      <data key="d0">5233917</data>
    </edge>
    <edge source="IND" target="AUT">
      <data key="d0">151480</data>
    </edge>
    <edge source="IND" target="BEL">
      <data key="d0">1965872</data>
    </edge>
    <edge source="IND" target="BWA">
      <data key="d0">20005</data>
    </edge>
    <edge source="IND" target="BRA">
      <data key="d0">1154506</data>
    </edge>
    <edge source="IND" target="BGR">
      <data key="d0">30751</data>
    </edge>
    <edge source="IND" target="BLR">
      <data key="d0">207441</data>
    </edge>
    <edge source="IND" target="KHM">
      <data key="d0">13194</data>
    </edge>
    <edge source="IND" target="CMR">
      <data key="d0">11298</data>
    </edge>
    <edge source="IND" target="CAN">
      <data key="d0">6389223</data>
    </edge>
    <edge source="IND" target="LKA">
      <data key="d0">637280</data>
    </edge>
    <edge source="IND" target="CHL">
      <data key="d0">238537</data>
    </edge>
    <edge source="IND" target="CHN">
      <data key="d0">2255809</data>
    </edge>
    <edge source="IND" target="COL">
      <data key="d0">255529</data>
    </edge>
    <edge source="IND" target="CRI">
      <data key="d0">22815</data>
    </edge>
    <edge source="IND" target="HRV">
      <data key="d0">59731</data>
    </edge>
    <edge source="IND" target="CZE">
      <data key="d0">265677</data>
    </edge>
    <edge source="IND" target="BEN">
      <data key="d0">54269</data>
    </edge>
    <edge source="IND" target="DNK">
      <data key="d0">1781073</data>
    </edge>
    <edge source="IND" target="ECU">
      <data key="d0">57699</data>
    </edge>
    <edge source="IND" target="ETH">
      <data key="d0">62158</data>
    </edge>
    <edge source="IND" target="EST">
      <data key="d0">181127</data>
    </edge>
    <edge source="IND" target="FIN">
      <data key="d0">645880</data>
    </edge>
    <edge source="IND" target="FRA">
      <data key="d0">5506895</data>
    </edge>
    <edge source="IND" target="GEO">
      <data key="d0">47972</data>
    </edge>
    <edge source="IND" target="DEU">
      <data key="d0">14589273</data>
    </edge>
    <edge source="IND" target="GHA">
      <data key="d0">15369</data>
    </edge>
    <edge source="IND" target="GRC">
      <data key="d0">288807</data>
    </edge>
    <edge source="IND" target="GTM">
      <data key="d0">78457</data>
    </edge>
    <edge source="IND" target="HKG">
      <data key="d0">873123</data>
    </edge>
    <edge source="IND" target="IDN">
      <data key="d0">345669</data>
    </edge>
    <edge source="IND" target="IRL">
      <data key="d0">246442</data>
    </edge>
    <edge source="IND" target="ISR">
      <data key="d0">930504</data>
    </edge>
    <edge source="IND" target="ITA">
      <data key="d0">2718069</data>
    </edge>
    <edge source="IND" target="CIV">
      <data key="d0">224251</data>
    </edge>
    <edge source="IND" target="JAM">
      <data key="d0">70279</data>
    </edge>
    <edge source="IND" target="JPN">
      <data key="d0">2112400</data>
    </edge>
    <edge source="IND" target="KAZ">
      <data key="d0">152152</data>
    </edge>
    <edge source="IND" target="JOR">
      <data key="d0">1138738</data>
    </edge>
    <edge source="IND" target="KOR">
      <data key="d0">1147762</data>
    </edge>
    <edge source="IND" target="LBN">
      <data key="d0">180731</data>
    </edge>
    <edge source="IND" target="LVA">
      <data key="d0">47168</data>
    </edge>
    <edge source="IND" target="LTU">
      <data key="d0">44362</data>
    </edge>
    <edge source="IND" target="MDG">
      <data key="d0">18416</data>
    </edge>
    <edge source="IND" target="MYS">
      <data key="d0">699768</data>
    </edge>
    <edge source="IND" target="MUS">
      <data key="d0">160249</data>
    </edge>
    <edge source="IND" target="MEX">
      <data key="d0">1289638</data>
    </edge>
    <edge source="IND" target="MAR">
      <data key="d0">135716</data>
    </edge>
    <edge source="IND" target="MOZ">
      <data key="d0">37728</data>
    </edge>
    <edge source="IND" target="OMN">
      <data key="d0">2341712</data>
    </edge>
    <edge source="IND" target="NAM">
      <data key="d0">29741</data>
    </edge>
    <edge source="IND" target="NLD">
      <data key="d0">7999881</data>
    </edge>
    <edge source="IND" target="NZL">
      <data key="d0">548028</data>
    </edge>
    <edge source="IND" target="NER">
      <data key="d0">55254</data>
    </edge>
    <edge source="IND" target="NOR">
      <data key="d0">1416237</data>
    </edge>
    <edge source="IND" target="PAK">
      <data key="d0">28874</data>
    </edge>
    <edge source="IND" target="PAN">
      <data key="d0">91697</data>
    </edge>
    <edge source="IND" target="PER">
      <data key="d0">20913</data>
    </edge>
    <edge source="IND" target="PHL">
      <data key="d0">663091</data>
    </edge>
    <edge source="IND" target="POL">
      <data key="d0">990732</data>
    </edge>
    <edge source="IND" target="PRT">
      <data key="d0">175248</data>
    </edge>
    <edge source="IND" target="ROU">
      <data key="d0">24029</data>
    </edge>
    <edge source="IND" target="RUS">
      <data key="d0">834611</data>
    </edge>
    <edge source="IND" target="SAU">
      <data key="d0">5737028</data>
    </edge>
    <edge source="IND" target="SRB">
      <data key="d0">15564</data>
    </edge>
    <edge source="IND" target="SGP">
      <data key="d0">782437</data>
    </edge>
    <edge source="IND" target="SVK">
      <data key="d0">33437</data>
    </edge>
    <edge source="IND" target="VNM">
      <data key="d0">78605</data>
    </edge>
    <edge source="IND" target="SVN">
      <data key="d0">194287</data>
    </edge>
    <edge source="IND" target="ZAF">
      <data key="d0">2047782</data>
    </edge>
    <edge source="IND" target="ZWE">
      <data key="d0">15415</data>
    </edge>
    <edge source="IND" target="ESP">
      <data key="d0">3993472</data>
    </edge>
    <edge source="IND" target="SWE">
      <data key="d0">1608425</data>
    </edge>
    <edge source="IND" target="CHE">
      <data key="d0">428357</data>
    </edge>
    <edge source="IND" target="THA">
      <data key="d0">1770976</data>
    </edge>
    <edge source="IND" target="TGO">
      <data key="d0">20961</data>
    </edge>
    <edge source="IND" target="ARE">
      <data key="d0">11355759</data>
    </edge>
    <edge source="IND" target="TUN">
      <data key="d0">13087</data>
    </edge>
    <edge source="IND" target="TUR">
      <data key="d0">6699480</data>
    </edge>
    <edge source="IND" target="UGA">
      <data key="d0">136276</data>
    </edge>
    <edge source="IND" target="UKR">
      <data key="d0">68766</data>
    </edge>
    <edge source="IND" target="EGY">
      <data key="d0">774911</data>
    </edge>
    <edge source="IND" target="GBR">
      <data key="d0">13671148</data>
    </edge>
    <edge source="IND" target="TZA">
      <data key="d0">493142</data>
    </edge>
    <edge source="IND" target="USA">
      <data key="d0">79495195</data>
    </edge>
    <edge source="IND" target="URY">
      <data key="d0">223207</data>
    </edge>
    <edge source="ARG" target="BOL">
      <data key="d0">4642120</data>
    </edge>
    <edge source="ARG" target="BRA">
      <data key="d0">25578094</data>
    </edge>
    <edge source="ARG" target="CAN">
      <data key="d0">10398920</data>
    </edge>
    <edge source="ARG" target="CHL">
      <data key="d0">3864832</data>
    </edge>
    <edge source="ARG" target="CHN">
      <data key="d0">1443808</data>
    </edge>
    <edge source="ARG" target="COL">
      <data key="d0">1175826</data>
    </edge>
    <edge source="ARG" target="CRI">
      <data key="d0">492142</data>
    </edge>
    <edge source="ARG" target="BEN">
      <data key="d0">71862</data>
    </edge>
    <edge source="ARG" target="ECU">
      <data key="d0">138603</data>
    </edge>
    <edge source="ARG" target="SLV">
      <data key="d0">30185</data>
    </edge>
    <edge source="ARG" target="FRA">
      <data key="d0">285404</data>
    </edge>
    <edge source="ARG" target="DEU">
      <data key="d0">292205</data>
    </edge>
    <edge source="ARG" target="GTM">
      <data key="d0">139155</data>
    </edge>
    <edge source="ARG" target="HND">
      <data key="d0">182890</data>
    </edge>
    <edge source="ARG" target="IDN">
      <data key="d0">295203</data>
    </edge>
    <edge source="ARG" target="IRL">
      <data key="d0">64274</data>
    </edge>
    <edge source="ARG" target="ISR">
      <data key="d0">729858</data>
    </edge>
    <edge source="ARG" target="ITA">
      <data key="d0">665797</data>
    </edge>
    <edge source="ARG" target="JAM">
      <data key="d0">229199</data>
    </edge>
    <edge source="ARG" target="JPN">
      <data key="d0">68332</data>
    </edge>
    <edge source="ARG" target="LBN">
      <data key="d0">35436</data>
    </edge>
    <edge source="ARG" target="MEX">
      <data key="d0">9862716</data>
    </edge>
    <edge source="ARG" target="NZL">
      <data key="d0">14376</data>
    </edge>
    <edge source="ARG" target="PAN">
      <data key="d0">255864</data>
    </edge>
    <edge source="ARG" target="PRY">
      <data key="d0">3869165</data>
    </edge>
    <edge source="ARG" target="PER">
      <data key="d0">1439402</data>
    </edge>
    <edge source="ARG" target="PHL">
      <data key="d0">42664</data>
    </edge>
    <edge source="ARG" target="PRT">
      <data key="d0">668043</data>
    </edge>
    <edge source="ARG" target="SAU">
      <data key="d0">52824</data>
    </edge>
    <edge source="ARG" target="SGP">
      <data key="d0">91710</data>
    </edge>
    <edge source="ARG" target="ZAF">
      <data key="d0">5556701</data>
    </edge>
    <edge source="ARG" target="ESP">
      <data key="d0">1378531</data>
    </edge>
    <edge source="ARG" target="CHE">
      <data key="d0">50920</data>
    </edge>
    <edge source="ARG" target="ARE">
      <data key="d0">35350</data>
    </edge>
    <edge source="ARG" target="GBR">
      <data key="d0">1047642</data>
    </edge>
    <edge source="ARG" target="USA">
      <data key="d0">6560484</data>
    </edge>
    <edge source="ARG" target="URY">
      <data key="d0">13579493</data>
    </edge>
    <edge source="BOL" target="ARG">
      <data key="d0">89203</data>
    </edge>
    <edge source="BOL" target="BRA">
      <data key="d0">661856</data>
    </edge>
    <edge source="BOL" target="CAN">
      <data key="d0">48912</data>
    </edge>
    <edge source="BOL" target="CHL">
      <data key="d0">2717388</data>
    </edge>
    <edge source="BOL" target="CHN">
      <data key="d0">405466</data>
    </edge>
    <edge source="BOL" target="COL">
      <data key="d0">260991</data>
    </edge>
    <edge source="BOL" target="DEU">
      <data key="d0">237826</data>
    </edge>
    <edge source="BOL" target="HKG">
      <data key="d0">43848</data>
    </edge>
    <edge source="BOL" target="ITA">
      <data key="d0">1951201</data>
    </edge>
    <edge source="BOL" target="JPN">
      <data key="d0">32067</data>
    </edge>
    <edge source="BOL" target="PER">
      <data key="d0">409325</data>
    </edge>
    <edge source="BOL" target="ESP">
      <data key="d0">297436</data>
    </edge>
    <edge source="BOL" target="GBR">
      <data key="d0">44605</data>
    </edge>
    <edge source="BOL" target="USA">
      <data key="d0">5099222</data>
    </edge>
    <edge source="BOL" target="URY">
      <data key="d0">260535</data>
    </edge>
    <edge source="BRA" target="DZA">
      <data key="d0">670664</data>
    </edge>
    <edge source="BRA" target="ARG">
      <data key="d0">39451763</data>
    </edge>
    <edge source="BRA" target="AUS">
      <data key="d0">14013284</data>
    </edge>
    <edge source="BRA" target="BEL">
      <data key="d0">73119810</data>
    </edge>
    <edge source="BRA" target="BOL">
      <data key="d0">8358828</data>
    </edge>
    <edge source="BRA" target="CAN">
      <data key="d0">14273207</data>
    </edge>
    <edge source="BRA" target="LKA">
      <data key="d0">24771</data>
    </edge>
    <edge source="BRA" target="CHL">
      <data key="d0">17928744</data>
    </edge>
    <edge source="BRA" target="CHN">
      <data key="d0">5356094</data>
    </edge>
    <edge source="BRA" target="COL">
      <data key="d0">5979640</data>
    </edge>
    <edge source="BRA" target="CRI">
      <data key="d0">488913</data>
    </edge>
    <edge source="BRA" target="HRV">
      <data key="d0">577499</data>
    </edge>
    <edge source="BRA" target="CZE">
      <data key="d0">154399</data>
    </edge>
    <edge source="BRA" target="BEN">
      <data key="d0">215314</data>
    </edge>
    <edge source="BRA" target="DNK">
      <data key="d0">7560085</data>
    </edge>
    <edge source="BRA" target="ECU">
      <data key="d0">2250592</data>
    </edge>
    <edge source="BRA" target="SLV">
      <data key="d0">59429</data>
    </edge>
    <edge source="BRA" target="EST">
      <data key="d0">1226417</data>
    </edge>
    <edge source="BRA" target="FIN">
      <data key="d0">2530881</data>
    </edge>
    <edge source="BRA" target="FRA">
      <data key="d0">21335435</data>
    </edge>
    <edge source="BRA" target="GEO">
      <data key="d0">42026</data>
    </edge>
    <edge source="BRA" target="GMB">
      <data key="d0">474276</data>
    </edge>
    <edge source="BRA" target="DEU">
      <data key="d0">80863038</data>
    </edge>
    <edge source="BRA" target="GHA">
      <data key="d0">760444</data>
    </edge>
    <edge source="BRA" target="GRC">
      <data key="d0">44581</data>
    </edge>
    <edge source="BRA" target="GTM">
      <data key="d0">2084038</data>
    </edge>
    <edge source="BRA" target="HND">
      <data key="d0">1725271</data>
    </edge>
    <edge source="BRA" target="HKG">
      <data key="d0">288092</data>
    </edge>
    <edge source="BRA" target="IDN">
      <data key="d0">1485902</data>
    </edge>
    <edge source="BRA" target="IRL">
      <data key="d0">4718683</data>
    </edge>
    <edge source="BRA" target="ISR">
      <data key="d0">3235061</data>
    </edge>
    <edge source="BRA" target="ITA">
      <data key="d0">27619870</data>
    </edge>
    <edge source="BRA" target="JAM">
      <data key="d0">11844965</data>
    </edge>
    <edge source="BRA" target="JPN">
      <data key="d0">1474316</data>
    </edge>
    <edge source="BRA" target="JOR">
      <data key="d0">691766</data>
    </edge>
    <edge source="BRA" target="KOR">
      <data key="d0">10190530</data>
    </edge>
    <edge source="BRA" target="LBN">
      <data key="d0">316560</data>
    </edge>
    <edge source="BRA" target="LVA">
      <data key="d0">798563</data>
    </edge>
    <edge source="BRA" target="LTU">
      <data key="d0">253118</data>
    </edge>
    <edge source="BRA" target="MYS">
      <data key="d0">204342</data>
    </edge>
    <edge source="BRA" target="MUS">
      <data key="d0">16950</data>
    </edge>
    <edge source="BRA" target="MEX">
      <data key="d0">20473508</data>
    </edge>
    <edge source="BRA" target="MAR">
      <data key="d0">901720</data>
    </edge>
    <edge source="BRA" target="MOZ">
      <data key="d0">392129</data>
    </edge>
    <edge source="BRA" target="OMN">
      <data key="d0">118052</data>
    </edge>
    <edge source="BRA" target="NAM">
      <data key="d0">240640</data>
    </edge>
    <edge source="BRA" target="NLD">
      <data key="d0">18174280</data>
    </edge>
    <edge source="BRA" target="NZL">
      <data key="d0">434906</data>
    </edge>
    <edge source="BRA" target="NIC">
      <data key="d0">44982</data>
    </edge>
    <edge source="BRA" target="NOR">
      <data key="d0">852270</data>
    </edge>
    <edge source="BRA" target="PAK">
      <data key="d0">206099</data>
    </edge>
    <edge source="BRA" target="PAN">
      <data key="d0">2742829</data>
    </edge>
    <edge source="BRA" target="PRY">
      <data key="d0">7937250</data>
    </edge>
    <edge source="BRA" target="PER">
      <data key="d0">5206662</data>
    </edge>
    <edge source="BRA" target="POL">
      <data key="d0">2803501</data>
    </edge>
    <edge source="BRA" target="PRT">
      <data key="d0">2874380</data>
    </edge>
    <edge source="BRA" target="RUS">
      <data key="d0">2394461</data>
    </edge>
    <edge source="BRA" target="SAU">
      <data key="d0">13973091</data>
    </edge>
    <edge source="BRA" target="SEN">
      <data key="d0">304019</data>
    </edge>
    <edge source="BRA" target="IND">
      <data key="d0">690321</data>
    </edge>
    <edge source="BRA" target="SGP">
      <data key="d0">236921</data>
    </edge>
    <edge source="BRA" target="SVK">
      <data key="d0">58818</data>
    </edge>
    <edge source="BRA" target="VNM">
      <data key="d0">395144</data>
    </edge>
    <edge source="BRA" target="SVN">
      <data key="d0">17223</data>
    </edge>
    <edge source="BRA" target="ZAF">
      <data key="d0">21567638</data>
    </edge>
    <edge source="BRA" target="ESP">
      <data key="d0">5987043</data>
    </edge>
    <edge source="BRA" target="SWE">
      <data key="d0">6876190</data>
    </edge>
    <edge source="BRA" target="CHE">
      <data key="d0">211309</data>
    </edge>
    <edge source="BRA" target="THA">
      <data key="d0">304256</data>
    </edge>
    <edge source="BRA" target="TGO">
      <data key="d0">89804</data>
    </edge>
    <edge source="BRA" target="ARE">
      <data key="d0">2844994</data>
    </edge>
    <edge source="BRA" target="TUR">
      <data key="d0">15044965</data>
    </edge>
    <edge source="BRA" target="UKR">
      <data key="d0">289546</data>
    </edge>
    <edge source="BRA" target="EGY">
      <data key="d0">4021494</data>
    </edge>
    <edge source="BRA" target="GBR">
      <data key="d0">83838344</data>
    </edge>
    <edge source="BRA" target="TZA">
      <data key="d0">458909</data>
    </edge>
    <edge source="BRA" target="USA">
      <data key="d0">220957664</data>
    </edge>
    <edge source="BRA" target="URY">
      <data key="d0">10962827</data>
    </edge>
    <edge source="CHL" target="ARG">
      <data key="d0">18938638</data>
    </edge>
    <edge source="CHL" target="AUS">
      <data key="d0">26660132</data>
    </edge>
    <edge source="CHL" target="AUT">
      <data key="d0">18764</data>
    </edge>
    <edge source="CHL" target="BEL">
      <data key="d0">5565694</data>
    </edge>
    <edge source="CHL" target="BOL">
      <data key="d0">2145799</data>
    </edge>
    <edge source="CHL" target="BRA">
      <data key="d0">1149587</data>
    </edge>
    <edge source="CHL" target="CAN">
      <data key="d0">45701210</data>
    </edge>
    <edge source="CHL" target="CHN">
      <data key="d0">542516</data>
    </edge>
    <edge source="CHL" target="COL">
      <data key="d0">45368492</data>
    </edge>
    <edge source="CHL" target="CRI">
      <data key="d0">5745680</data>
    </edge>
    <edge source="CHL" target="CZE">
      <data key="d0">81890</data>
    </edge>
    <edge source="CHL" target="DNK">
      <data key="d0">9439519</data>
    </edge>
    <edge source="CHL" target="ECU">
      <data key="d0">22592905</data>
    </edge>
    <edge source="CHL" target="SLV">
      <data key="d0">973219</data>
    </edge>
    <edge source="CHL" target="ETH">
      <data key="d0">114955</data>
    </edge>
    <edge source="CHL" target="EST">
      <data key="d0">110296</data>
    </edge>
    <edge source="CHL" target="FIN">
      <data key="d0">1121864</data>
    </edge>
    <edge source="CHL" target="FRA">
      <data key="d0">2214097</data>
    </edge>
    <edge source="CHL" target="DEU">
      <data key="d0">5397053</data>
    </edge>
    <edge source="CHL" target="GTM">
      <data key="d0">8702963</data>
    </edge>
    <edge source="CHL" target="HND">
      <data key="d0">2278366</data>
    </edge>
    <edge source="CHL" target="IDN">
      <data key="d0">325301</data>
    </edge>
    <edge source="CHL" target="IRL">
      <data key="d0">565992</data>
    </edge>
    <edge source="CHL" target="ISR">
      <data key="d0">491371</data>
    </edge>
    <edge source="CHL" target="ITA">
      <data key="d0">11558663</data>
    </edge>
    <edge source="CHL" target="JAM">
      <data key="d0">191065</data>
    </edge>
    <edge source="CHL" target="JPN">
      <data key="d0">6752555</data>
    </edge>
    <edge source="CHL" target="KOR">
      <data key="d0">2187741</data>
    </edge>
    <edge source="CHL" target="LBN">
      <data key="d0">286298</data>
    </edge>
    <edge source="CHL" target="LVA">
      <data key="d0">75513</data>
    </edge>
    <edge source="CHL" target="MYS">
      <data key="d0">827820</data>
    </edge>
    <edge source="CHL" target="MEX">
      <data key="d0">130600924</data>
    </edge>
    <edge source="CHL" target="NLD">
      <data key="d0">18910007</data>
    </edge>
    <edge source="CHL" target="NZL">
      <data key="d0">8879325</data>
    </edge>
    <edge source="CHL" target="NIC">
      <data key="d0">581310</data>
    </edge>
    <edge source="CHL" target="NOR">
      <data key="d0">3714410</data>
    </edge>
    <edge source="CHL" target="PAN">
      <data key="d0">4975519</data>
    </edge>
    <edge source="CHL" target="PRY">
      <data key="d0">84525</data>
    </edge>
    <edge source="CHL" target="PER">
      <data key="d0">54758346</data>
    </edge>
    <edge source="CHL" target="PHL">
      <data key="d0">51814</data>
    </edge>
    <edge source="CHL" target="POL">
      <data key="d0">503188</data>
    </edge>
    <edge source="CHL" target="PRT">
      <data key="d0">1717097</data>
    </edge>
    <edge source="CHL" target="ROU">
      <data key="d0">191653</data>
    </edge>
    <edge source="CHL" target="RUS">
      <data key="d0">608681</data>
    </edge>
    <edge source="CHL" target="SAU">
      <data key="d0">3559573</data>
    </edge>
    <edge source="CHL" target="SEN">
      <data key="d0">18018</data>
    </edge>
    <edge source="CHL" target="IND">
      <data key="d0">712108</data>
    </edge>
    <edge source="CHL" target="SGP">
      <data key="d0">37940</data>
    </edge>
    <edge source="CHL" target="VNM">
      <data key="d0">1239258</data>
    </edge>
    <edge source="CHL" target="ZAF">
      <data key="d0">1111925</data>
    </edge>
    <edge source="CHL" target="ESP">
      <data key="d0">5487152</data>
    </edge>
    <edge source="CHL" target="SWE">
      <data key="d0">4098261</data>
    </edge>
    <edge source="CHL" target="THA">
      <data key="d0">309786</data>
    </edge>
    <edge source="CHL" target="TUN">
      <data key="d0">18772</data>
    </edge>
    <edge source="CHL" target="TUR">
      <data key="d0">3434587</data>
    </edge>
    <edge source="CHL" target="GBR">
      <data key="d0">18203782</data>
    </edge>
    <edge source="CHL" target="USA">
      <data key="d0">252297764</data>
    </edge>
    <edge source="CHL" target="URY">
      <data key="d0">1313042</data>
    </edge>
    <edge source="COL" target="BOL">
      <data key="d0">13183</data>
    </edge>
    <edge source="COL" target="BRA">
      <data key="d0">12814</data>
    </edge>
    <edge source="COL" target="CHL">
      <data key="d0">39448</data>
    </edge>
    <edge source="COL" target="CHN">
      <data key="d0">583635</data>
    </edge>
    <edge source="COL" target="CRI">
      <data key="d0">1862464</data>
    </edge>
    <edge source="COL" target="ECU">
      <data key="d0">1566325</data>
    </edge>
    <edge source="COL" target="SLV">
      <data key="d0">19245</data>
    </edge>
    <edge source="COL" target="FRA">
      <data key="d0">238519</data>
    </edge>
    <edge source="COL" target="GTM">
      <data key="d0">770371</data>
    </edge>
    <edge source="COL" target="HND">
      <data key="d0">592727</data>
    </edge>
    <edge source="COL" target="IDN">
      <data key="d0">28750</data>
    </edge>
    <edge source="COL" target="ISR">
      <data key="d0">216552</data>
    </edge>
    <edge source="COL" target="ITA">
      <data key="d0">59280</data>
    </edge>
    <edge source="COL" target="JAM">
      <data key="d0">101865</data>
    </edge>
    <edge source="COL" target="MEX">
      <data key="d0">214718</data>
    </edge>
    <edge source="COL" target="NLD">
      <data key="d0">10145</data>
    </edge>
    <edge source="COL" target="NZL">
      <data key="d0">30360</data>
    </edge>
    <edge source="COL" target="PAN">
      <data key="d0">6407291</data>
    </edge>
    <edge source="COL" target="PER">
      <data key="d0">154570</data>
    </edge>
    <edge source="COL" target="POL">
      <data key="d0">12850</data>
    </edge>
    <edge source="COL" target="PRT">
      <data key="d0">113800</data>
    </edge>
    <edge source="COL" target="ESP">
      <data key="d0">328312</data>
    </edge>
    <edge source="COL" target="GBR">
      <data key="d0">27049</data>
    </edge>
    <edge source="COL" target="USA">
      <data key="d0">842107</data>
    </edge>
    <edge source="CRI" target="BRA">
      <data key="d0">372328</data>
    </edge>
    <edge source="CRI" target="CAN">
      <data key="d0">17834</data>
    </edge>
    <edge source="CRI" target="CHN">
      <data key="d0">1014386</data>
    </edge>
    <edge source="CRI" target="COL">
      <data key="d0">296440</data>
    </edge>
    <edge source="CRI" target="SLV">
      <data key="d0">1516713</data>
    </edge>
    <edge source="CRI" target="FRA">
      <data key="d0">83704</data>
    </edge>
    <edge source="CRI" target="DEU">
      <data key="d0">123650</data>
    </edge>
    <edge source="CRI" target="GTM">
      <data key="d0">1461332</data>
    </edge>
    <edge source="CRI" target="HND">
      <data key="d0">208962</data>
    </edge>
    <edge source="CRI" target="HKG">
      <data key="d0">2801967</data>
    </edge>
    <edge source="CRI" target="JAM">
      <data key="d0">161374</data>
    </edge>
    <edge source="CRI" target="MYS">
      <data key="d0">776305</data>
    </edge>
    <edge source="CRI" target="MEX">
      <data key="d0">124906</data>
    </edge>
    <edge source="CRI" target="NLD">
      <data key="d0">375328</data>
    </edge>
    <edge source="CRI" target="NIC">
      <data key="d0">615008</data>
    </edge>
    <edge source="CRI" target="PAN">
      <data key="d0">2786902</data>
    </edge>
    <edge source="CRI" target="IND">
      <data key="d0">779334</data>
    </edge>
    <edge source="CRI" target="SGP">
      <data key="d0">191396</data>
    </edge>
    <edge source="CRI" target="ESP">
      <data key="d0">24931</data>
    </edge>
    <edge source="CRI" target="CHE">
      <data key="d0">48106</data>
    </edge>
    <edge source="CRI" target="TUR">
      <data key="d0">20222</data>
    </edge>
    <edge source="CRI" target="GBR">
      <data key="d0">19637</data>
    </edge>
    <edge source="CRI" target="USA">
      <data key="d0">17767669</data>
    </edge>
    <edge source="BEN" target="CHN">
      <data key="d0">217244</data>
    </edge>
    <edge source="BEN" target="IND">
      <data key="d0">944908</data>
    </edge>
    <edge source="ECU" target="ARG">
      <data key="d0">22321</data>
    </edge>
    <edge source="ECU" target="BEL">
      <data key="d0">111999</data>
    </edge>
    <edge source="ECU" target="BOL">
      <data key="d0">1007613</data>
    </edge>
    <edge source="ECU" target="CHL">
      <data key="d0">1032986</data>
    </edge>
    <edge source="ECU" target="CHN">
      <data key="d0">620320</data>
    </edge>
    <edge source="ECU" target="COL">
      <data key="d0">39205310</data>
    </edge>
    <edge source="ECU" target="CRI">
      <data key="d0">29691</data>
    </edge>
    <edge source="ECU" target="DNK">
      <data key="d0">427161</data>
    </edge>
    <edge source="ECU" target="SLV">
      <data key="d0">237072</data>
    </edge>
    <edge source="ECU" target="FRA">
      <data key="d0">26685</data>
    </edge>
    <edge source="ECU" target="DEU">
      <data key="d0">736048</data>
    </edge>
    <edge source="ECU" target="GTM">
      <data key="d0">505991</data>
    </edge>
    <edge source="ECU" target="HND">
      <data key="d0">147878</data>
    </edge>
    <edge source="ECU" target="ITA">
      <data key="d0">61062</data>
    </edge>
    <edge source="ECU" target="JPN">
      <data key="d0">91522</data>
    </edge>
    <edge source="ECU" target="LTU">
      <data key="d0">1692692</data>
    </edge>
    <edge source="ECU" target="MDG">
      <data key="d0">29319</data>
    </edge>
    <edge source="ECU" target="MEX">
      <data key="d0">3274944</data>
    </edge>
    <edge source="ECU" target="MAR">
      <data key="d0">39228</data>
    </edge>
    <edge source="ECU" target="NLD">
      <data key="d0">70553</data>
    </edge>
    <edge source="ECU" target="PAN">
      <data key="d0">4448198</data>
    </edge>
    <edge source="ECU" target="PER">
      <data key="d0">31614068</data>
    </edge>
    <edge source="ECU" target="IND">
      <data key="d0">1374097</data>
    </edge>
    <edge source="ECU" target="VNM">
      <data key="d0">102962</data>
    </edge>
    <edge source="ECU" target="ESP">
      <data key="d0">35334</data>
    </edge>
    <edge source="ECU" target="SWE">
      <data key="d0">320116</data>
    </edge>
    <edge source="ECU" target="THA">
      <data key="d0">356591</data>
    </edge>
    <edge source="ECU" target="EGY">
      <data key="d0">11089</data>
    </edge>
    <edge source="ECU" target="GBR">
      <data key="d0">47260</data>
    </edge>
    <edge source="ECU" target="USA">
      <data key="d0">30489985</data>
    </edge>
    <edge source="ECU" target="URY">
      <data key="d0">32161</data>
    </edge>
    <edge source="SLV" target="AUS">
      <data key="d0">33293</data>
    </edge>
    <edge source="SLV" target="AUT">
      <data key="d0">97137</data>
    </edge>
    <edge source="SLV" target="CRI">
      <data key="d0">181669</data>
    </edge>
    <edge source="SLV" target="FRA">
      <data key="d0">56341</data>
    </edge>
    <edge source="SLV" target="DEU">
      <data key="d0">63735</data>
    </edge>
    <edge source="SLV" target="GTM">
      <data key="d0">382543</data>
    </edge>
    <edge source="SLV" target="HND">
      <data key="d0">310513</data>
    </edge>
    <edge source="SLV" target="HUN">
      <data key="d0">14374</data>
    </edge>
    <edge source="SLV" target="ITA">
      <data key="d0">68416</data>
    </edge>
    <edge source="SLV" target="MEX">
      <data key="d0">110392</data>
    </edge>
    <edge source="SLV" target="NIC">
      <data key="d0">84098</data>
    </edge>
    <edge source="SLV" target="PAN">
      <data key="d0">135313</data>
    </edge>
    <edge source="SLV" target="CHE">
      <data key="d0">30656</data>
    </edge>
    <edge source="SLV" target="GBR">
      <data key="d0">51162</data>
    </edge>
    <edge source="SLV" target="USA">
      <data key="d0">217228</data>
    </edge>
    <edge source="GTM" target="CAN">
      <data key="d0">398466</data>
    </edge>
    <edge source="GTM" target="CHL">
      <data key="d0">276149</data>
    </edge>
    <edge source="GTM" target="CRI">
      <data key="d0">3245746</data>
    </edge>
    <edge source="GTM" target="SLV">
      <data key="d0">6159102</data>
    </edge>
    <edge source="GTM" target="FRA">
      <data key="d0">175639</data>
    </edge>
    <edge source="GTM" target="HND">
      <data key="d0">4028246</data>
    </edge>
    <edge source="GTM" target="ITA">
      <data key="d0">3306616</data>
    </edge>
    <edge source="GTM" target="MEX">
      <data key="d0">3362912</data>
    </edge>
    <edge source="GTM" target="NIC">
      <data key="d0">2021922</data>
    </edge>
    <edge source="GTM" target="PAN">
      <data key="d0">930651</data>
    </edge>
    <edge source="GTM" target="SEN">
      <data key="d0">53463</data>
    </edge>
    <edge source="GTM" target="VNM">
      <data key="d0">13190</data>
    </edge>
    <edge source="GTM" target="TGO">
      <data key="d0">16882</data>
    </edge>
    <edge source="GTM" target="USA">
      <data key="d0">14392830</data>
    </edge>
    <edge source="GTM" target="URY">
      <data key="d0">39982</data>
    </edge>
    <edge source="HND" target="BEL">
      <data key="d0">13152</data>
    </edge>
    <edge source="HND" target="CHN">
      <data key="d0">17903</data>
    </edge>
    <edge source="HND" target="COL">
      <data key="d0">172448</data>
    </edge>
    <edge source="HND" target="CRI">
      <data key="d0">266842</data>
    </edge>
    <edge source="HND" target="CZE">
      <data key="d0">746249</data>
    </edge>
    <edge source="HND" target="DNK">
      <data key="d0">32083</data>
    </edge>
    <edge source="HND" target="SLV">
      <data key="d0">1379212</data>
    </edge>
    <edge source="HND" target="FRA">
      <data key="d0">107035</data>
    </edge>
    <edge source="HND" target="DEU">
      <data key="d0">23537</data>
    </edge>
    <edge source="HND" target="GTM">
      <data key="d0">645270</data>
    </edge>
    <edge source="HND" target="KOR">
      <data key="d0">20000</data>
    </edge>
    <edge source="HND" target="NIC">
      <data key="d0">1593808</data>
    </edge>
    <edge source="HND" target="PAN">
      <data key="d0">83812</data>
    </edge>
    <edge source="HND" target="ESP">
      <data key="d0">35664</data>
    </edge>
    <edge source="HND" target="CHE">
      <data key="d0">66484</data>
    </edge>
    <edge source="HND" target="GBR">
      <data key="d0">32331</data>
    </edge>
    <edge source="HND" target="USA">
      <data key="d0">11448941</data>
    </edge>
    <edge source="IDN" target="ALB">
      <data key="d0">48322</data>
    </edge>
    <edge source="IDN" target="DZA">
      <data key="d0">21756805</data>
    </edge>
    <edge source="IDN" target="AZE">
      <data key="d0">1448457</data>
    </edge>
    <edge source="IDN" target="ARG">
      <data key="d0">660517</data>
    </edge>
    <edge source="IDN" target="AUS">
      <data key="d0">69246219</data>
    </edge>
    <edge source="IDN" target="AUT">
      <data key="d0">679258</data>
    </edge>
    <edge source="IDN" target="ARM">
      <data key="d0">62256</data>
    </edge>
    <edge source="IDN" target="BEL">
      <data key="d0">29955392</data>
    </edge>
    <edge source="IDN" target="BRA">
      <data key="d0">1806279</data>
    </edge>
    <edge source="IDN" target="BGR">
      <data key="d0">315652</data>
    </edge>
    <edge source="IDN" target="BLR">
      <data key="d0">19997</data>
    </edge>
    <edge source="IDN" target="KHM">
      <data key="d0">261142</data>
    </edge>
    <edge source="IDN" target="CAN">
      <data key="d0">21922290</data>
    </edge>
    <edge source="IDN" target="LKA">
      <data key="d0">493227</data>
    </edge>
    <edge source="IDN" target="CHL">
      <data key="d0">1252934</data>
    </edge>
    <edge source="IDN" target="CHN">
      <data key="d0">328681144</data>
    </edge>
    <edge source="IDN" target="COL">
      <data key="d0">327643</data>
    </edge>
    <edge source="IDN" target="CRI">
      <data key="d0">181184</data>
    </edge>
    <edge source="IDN" target="HRV">
      <data key="d0">433266</data>
    </edge>
    <edge source="IDN" target="CZE">
      <data key="d0">2207492</data>
    </edge>
    <edge source="IDN" target="DNK">
      <data key="d0">3057500</data>
    </edge>
    <edge source="IDN" target="ECU">
      <data key="d0">25653</data>
    </edge>
    <edge source="IDN" target="SLV">
      <data key="d0">11629</data>
    </edge>
    <edge source="IDN" target="EST">
      <data key="d0">317297</data>
    </edge>
    <edge source="IDN" target="FIN">
      <data key="d0">1242963</data>
    </edge>
    <edge source="IDN" target="FRA">
      <data key="d0">26097730</data>
    </edge>
    <edge source="IDN" target="GEO">
      <data key="d0">50715</data>
    </edge>
    <edge source="IDN" target="DEU">
      <data key="d0">87207822</data>
    </edge>
    <edge source="IDN" target="GRC">
      <data key="d0">791327</data>
    </edge>
    <edge source="IDN" target="GTM">
      <data key="d0">98627</data>
    </edge>
    <edge source="IDN" target="HND">
      <data key="d0">46696</data>
    </edge>
    <edge source="IDN" target="HKG">
      <data key="d0">12299536</data>
    </edge>
    <edge source="IDN" target="HUN">
      <data key="d0">251361</data>
    </edge>
    <edge source="IDN" target="IRL">
      <data key="d0">917552</data>
    </edge>
    <edge source="IDN" target="ISR">
      <data key="d0">219553</data>
    </edge>
    <edge source="IDN" target="ITA">
      <data key="d0">17760297</data>
    </edge>
    <edge source="IDN" target="JAM">
      <data key="d0">396840</data>
    </edge>
    <edge source="IDN" target="JPN">
      <data key="d0">855050395</data>
    </edge>
    <edge source="IDN" target="KAZ">
      <data key="d0">102133</data>
    </edge>
    <edge source="IDN" target="JOR">
      <data key="d0">41013020</data>
    </edge>
    <edge source="IDN" target="KOR">
      <data key="d0">95227226</data>
    </edge>
    <edge source="IDN" target="LBN">
      <data key="d0">5188621</data>
    </edge>
    <edge source="IDN" target="LVA">
      <data key="d0">77384</data>
    </edge>
    <edge source="IDN" target="LTU">
      <data key="d0">56566</data>
    </edge>
    <edge source="IDN" target="MDG">
      <data key="d0">12161</data>
    </edge>
    <edge source="IDN" target="MYS">
      <data key="d0">44668130</data>
    </edge>
    <edge source="IDN" target="MUS">
      <data key="d0">512159</data>
    </edge>
    <edge source="IDN" target="MEX">
      <data key="d0">9339034</data>
    </edge>
    <edge source="IDN" target="MAR">
      <data key="d0">404180</data>
    </edge>
    <edge source="IDN" target="MOZ">
      <data key="d0">81716</data>
    </edge>
    <edge source="IDN" target="OMN">
      <data key="d0">29913011</data>
    </edge>
    <edge source="IDN" target="NAM">
      <data key="d0">16292</data>
    </edge>
    <edge source="IDN" target="NLD">
      <data key="d0">57010130</data>
    </edge>
    <edge source="IDN" target="NZL">
      <data key="d0">1850411</data>
    </edge>
    <edge source="IDN" target="NOR">
      <data key="d0">2062643</data>
    </edge>
    <edge source="IDN" target="PAK">
      <data key="d0">133936</data>
    </edge>
    <edge source="IDN" target="PAN">
      <data key="d0">45754</data>
    </edge>
    <edge source="IDN" target="PER">
      <data key="d0">59070</data>
    </edge>
    <edge source="IDN" target="PHL">
      <data key="d0">1109519</data>
    </edge>
    <edge source="IDN" target="POL">
      <data key="d0">5217475</data>
    </edge>
    <edge source="IDN" target="PRT">
      <data key="d0">685012</data>
    </edge>
    <edge source="IDN" target="ROU">
      <data key="d0">62798</data>
    </edge>
    <edge source="IDN" target="RUS">
      <data key="d0">2738563</data>
    </edge>
    <edge source="IDN" target="SAU">
      <data key="d0">165992084</data>
    </edge>
    <edge source="IDN" target="SEN">
      <data key="d0">23749</data>
    </edge>
    <edge source="IDN" target="SRB">
      <data key="d0">19107</data>
    </edge>
    <edge source="IDN" target="IND">
      <data key="d0">26329241</data>
    </edge>
    <edge source="IDN" target="SGP">
      <data key="d0">42324229</data>
    </edge>
    <edge source="IDN" target="SVK">
      <data key="d0">182141</data>
    </edge>
    <edge source="IDN" target="VNM">
      <data key="d0">17388757</data>
    </edge>
    <edge source="IDN" target="SVN">
      <data key="d0">384423</data>
    </edge>
    <edge source="IDN" target="ZAF">
      <data key="d0">15975129</data>
    </edge>
    <edge source="IDN" target="ESP">
      <data key="d0">7484464</data>
    </edge>
    <edge source="IDN" target="SWE">
      <data key="d0">3296096</data>
    </edge>
    <edge source="IDN" target="CHE">
      <data key="d0">1057769</data>
    </edge>
    <edge source="IDN" target="THA">
      <data key="d0">10143507</data>
    </edge>
    <edge source="IDN" target="ARE">
      <data key="d0">42148713</data>
    </edge>
    <edge source="IDN" target="TUN">
      <data key="d0">122929</data>
    </edge>
    <edge source="IDN" target="TUR">
      <data key="d0">2226289</data>
    </edge>
    <edge source="IDN" target="UGA">
      <data key="d0">40975</data>
    </edge>
    <edge source="IDN" target="UKR">
      <data key="d0">642767</data>
    </edge>
    <edge source="IDN" target="EGY">
      <data key="d0">32408481</data>
    </edge>
    <edge source="IDN" target="GBR">
      <data key="d0">90049816</data>
    </edge>
    <edge source="IDN" target="TZA">
      <data key="d0">277581</data>
    </edge>
    <edge source="IDN" target="USA">
      <data key="d0">237144154</data>
    </edge>
    <edge source="IDN" target="URY">
      <data key="d0">124085</data>
    </edge>
    <edge source="IRL" target="DZA">
      <data key="d0">957623</data>
    </edge>
    <edge source="IRL" target="AUS">
      <data key="d0">180467</data>
    </edge>
    <edge source="IRL" target="AUT">
      <data key="d0">373614</data>
    </edge>
    <edge source="IRL" target="BEL">
      <data key="d0">12529318</data>
    </edge>
    <edge source="IRL" target="CAN">
      <data key="d0">313567</data>
    </edge>
    <edge source="IRL" target="CHN">
      <data key="d0">69603</data>
    </edge>
    <edge source="IRL" target="CZE">
      <data key="d0">503454</data>
    </edge>
    <edge source="IRL" target="DNK">
      <data key="d0">1117247</data>
    </edge>
    <edge source="IRL" target="EST">
      <data key="d0">1198364</data>
    </edge>
    <edge source="IRL" target="FIN">
      <data key="d0">212211</data>
    </edge>
    <edge source="IRL" target="FRA">
      <data key="d0">11826198</data>
    </edge>
    <edge source="IRL" target="DEU">
      <data key="d0">15024981</data>
    </edge>
    <edge source="IRL" target="GRC">
      <data key="d0">13947</data>
    </edge>
    <edge source="IRL" target="IDN">
      <data key="d0">115733</data>
    </edge>
    <edge source="IRL" target="ISR">
      <data key="d0">1591759</data>
    </edge>
    <edge source="IRL" target="ITA">
      <data key="d0">2241658</data>
    </edge>
    <edge source="IRL" target="JAM">
      <data key="d0">321549</data>
    </edge>
    <edge source="IRL" target="JOR">
      <data key="d0">15386</data>
    </edge>
    <edge source="IRL" target="LBN">
      <data key="d0">67005</data>
    </edge>
    <edge source="IRL" target="LVA">
      <data key="d0">332494</data>
    </edge>
    <edge source="IRL" target="LTU">
      <data key="d0">86778</data>
    </edge>
    <edge source="IRL" target="MYS">
      <data key="d0">259221</data>
    </edge>
    <edge source="IRL" target="MEX">
      <data key="d0">482177</data>
    </edge>
    <edge source="IRL" target="MAR">
      <data key="d0">238438</data>
    </edge>
    <edge source="IRL" target="NLD">
      <data key="d0">23082719</data>
    </edge>
    <edge source="IRL" target="NZL">
      <data key="d0">111660</data>
    </edge>
    <edge source="IRL" target="NOR">
      <data key="d0">6439412</data>
    </edge>
    <edge source="IRL" target="POL">
      <data key="d0">559215</data>
    </edge>
    <edge source="IRL" target="PRT">
      <data key="d0">116943</data>
    </edge>
    <edge source="IRL" target="RUS">
      <data key="d0">5328055</data>
    </edge>
    <edge source="IRL" target="SAU">
      <data key="d0">210620</data>
    </edge>
    <edge source="IRL" target="SEN">
      <data key="d0">179468</data>
    </edge>
    <edge source="IRL" target="SRB">
      <data key="d0">75659</data>
    </edge>
    <edge source="IRL" target="IND">
      <data key="d0">1556398</data>
    </edge>
    <edge source="IRL" target="SGP">
      <data key="d0">157051</data>
    </edge>
    <edge source="IRL" target="VNM">
      <data key="d0">64067</data>
    </edge>
    <edge source="IRL" target="ZAF">
      <data key="d0">274480</data>
    </edge>
    <edge source="IRL" target="ESP">
      <data key="d0">367036</data>
    </edge>
    <edge source="IRL" target="SWE">
      <data key="d0">5645052</data>
    </edge>
    <edge source="IRL" target="CHE">
      <data key="d0">583446</data>
    </edge>
    <edge source="IRL" target="ARE">
      <data key="d0">1633645</data>
    </edge>
    <edge source="IRL" target="TUN">
      <data key="d0">47081</data>
    </edge>
    <edge source="IRL" target="TUR">
      <data key="d0">2640258</data>
    </edge>
    <edge source="IRL" target="GBR">
      <data key="d0">158828464</data>
    </edge>
    <edge source="IRL" target="USA">
      <data key="d0">4319297</data>
    </edge>
    <edge source="IRL" target="URY">
      <data key="d0">19036</data>
    </edge>
    <edge source="ISR" target="AUS">
      <data key="d0">55000</data>
    </edge>
    <edge source="ISR" target="AUT">
      <data key="d0">20000</data>
    </edge>
    <edge source="ISR" target="BEL">
      <data key="d0">33000</data>
    </edge>
    <edge source="ISR" target="BRA">
      <data key="d0">16000</data>
    </edge>
    <edge source="ISR" target="CAN">
      <data key="d0">31000</data>
    </edge>
    <edge source="ISR" target="COL">
      <data key="d0">42000</data>
    </edge>
    <edge source="ISR" target="CZE">
      <data key="d0">12000</data>
    </edge>
    <edge source="ISR" target="ETH">
      <data key="d0">68000</data>
    </edge>
    <edge source="ISR" target="FRA">
      <data key="d0">556000</data>
    </edge>
    <edge source="ISR" target="DEU">
      <data key="d0">138000</data>
    </edge>
    <edge source="ISR" target="GHA">
      <data key="d0">95000</data>
    </edge>
    <edge source="ISR" target="GRC">
      <data key="d0">19000</data>
    </edge>
    <edge source="ISR" target="HKG">
      <data key="d0">84000</data>
    </edge>
    <edge source="ISR" target="ITA">
      <data key="d0">33000</data>
    </edge>
    <edge source="ISR" target="JPN">
      <data key="d0">14000</data>
    </edge>
    <edge source="ISR" target="KAZ">
      <data key="d0">28000</data>
    </edge>
    <edge source="ISR" target="JOR">
      <data key="d0">17000</data>
    </edge>
    <edge source="ISR" target="LVA">
      <data key="d0">13000</data>
    </edge>
    <edge source="ISR" target="MEX">
      <data key="d0">16000</data>
    </edge>
    <edge source="ISR" target="NLD">
      <data key="d0">350000</data>
    </edge>
    <edge source="ISR" target="PER">
      <data key="d0">15000</data>
    </edge>
    <edge source="ISR" target="PHL">
      <data key="d0">29000</data>
    </edge>
    <edge source="ISR" target="POL">
      <data key="d0">40000</data>
    </edge>
    <edge source="ISR" target="PRT">
      <data key="d0">15000</data>
    </edge>
    <edge source="ISR" target="ROU">
      <data key="d0">25000</data>
    </edge>
    <edge source="ISR" target="RUS">
      <data key="d0">266000</data>
    </edge>
    <edge source="ISR" target="IND">
      <data key="d0">445000</data>
    </edge>
    <edge source="ISR" target="SGP">
      <data key="d0">11000</data>
    </edge>
    <edge source="ISR" target="ESP">
      <data key="d0">317000</data>
    </edge>
    <edge source="ISR" target="TUR">
      <data key="d0">13000</data>
    </edge>
    <edge source="ISR" target="UKR">
      <data key="d0">356000</data>
    </edge>
    <edge source="ISR" target="EGY">
      <data key="d0">755000</data>
    </edge>
    <edge source="ISR" target="GBR">
      <data key="d0">127000</data>
    </edge>
    <edge source="ISR" target="USA">
      <data key="d0">1403000</data>
    </edge>
    <edge source="JAM" target="AUT">
      <data key="d0">14696</data>
    </edge>
    <edge source="JAM" target="CAN">
      <data key="d0">11638</data>
    </edge>
    <edge source="JAM" target="CHN">
      <data key="d0">26443</data>
    </edge>
    <edge source="JAM" target="GBR">
      <data key="d0">92007</data>
    </edge>
    <edge source="JAM" target="USA">
      <data key="d0">936906</data>
    </edge>
    <edge source="JPN" target="AUS">
      <data key="d0">709352</data>
    </edge>
    <edge source="JPN" target="AUT">
      <data key="d0">24129</data>
    </edge>
    <edge source="JPN" target="BEL">
      <data key="d0">136416</data>
    </edge>
    <edge source="JPN" target="BRA">
      <data key="d0">18629</data>
    </edge>
    <edge source="JPN" target="KHM">
      <data key="d0">22212</data>
    </edge>
    <edge source="JPN" target="CAN">
      <data key="d0">104958</data>
    </edge>
    <edge source="JPN" target="LKA">
      <data key="d0">29115</data>
    </edge>
    <edge source="JPN" target="CHN">
      <data key="d0">15650680</data>
    </edge>
    <edge source="JPN" target="CZE">
      <data key="d0">80241</data>
    </edge>
    <edge source="JPN" target="DNK">
      <data key="d0">148317</data>
    </edge>
    <edge source="JPN" target="ECU">
      <data key="d0">30004</data>
    </edge>
    <edge source="JPN" target="ETH">
      <data key="d0">52855</data>
    </edge>
    <edge source="JPN" target="FIN">
      <data key="d0">33061</data>
    </edge>
    <edge source="JPN" target="FRA">
      <data key="d0">781462</data>
    </edge>
    <edge source="JPN" target="DEU">
      <data key="d0">1723043</data>
    </edge>
    <edge source="JPN" target="HKG">
      <data key="d0">2768793</data>
    </edge>
    <edge source="JPN" target="IDN">
      <data key="d0">3218580</data>
    </edge>
    <edge source="JPN" target="ITA">
      <data key="d0">119904</data>
    </edge>
    <edge source="JPN" target="KAZ">
      <data key="d0">29027</data>
    </edge>
    <edge source="JPN" target="JOR">
      <data key="d0">16086</data>
    </edge>
    <edge source="JPN" target="KOR">
      <data key="d0">3764193</data>
    </edge>
    <edge source="JPN" target="LBN">
      <data key="d0">34677</data>
    </edge>
    <edge source="JPN" target="LVA">
      <data key="d0">16750</data>
    </edge>
    <edge source="JPN" target="MYS">
      <data key="d0">626731</data>
    </edge>
    <edge source="JPN" target="MEX">
      <data key="d0">85929</data>
    </edge>
    <edge source="JPN" target="OMN">
      <data key="d0">178848</data>
    </edge>
    <edge source="JPN" target="NLD">
      <data key="d0">623837</data>
    </edge>
    <edge source="JPN" target="NZL">
      <data key="d0">26872</data>
    </edge>
    <edge source="JPN" target="NOR">
      <data key="d0">26121</data>
    </edge>
    <edge source="JPN" target="PAK">
      <data key="d0">20909</data>
    </edge>
    <edge source="JPN" target="PAN">
      <data key="d0">23252</data>
    </edge>
    <edge source="JPN" target="PRY">
      <data key="d0">36957</data>
    </edge>
    <edge source="JPN" target="PHL">
      <data key="d0">8398708</data>
    </edge>
    <edge source="JPN" target="PRT">
      <data key="d0">14232</data>
    </edge>
    <edge source="JPN" target="RUS">
      <data key="d0">1077558</data>
    </edge>
    <edge source="JPN" target="SAU">
      <data key="d0">19869</data>
    </edge>
    <edge source="JPN" target="IND">
      <data key="d0">210255</data>
    </edge>
    <edge source="JPN" target="SGP">
      <data key="d0">899337</data>
    </edge>
    <edge source="JPN" target="VNM">
      <data key="d0">2458566</data>
    </edge>
    <edge source="JPN" target="ZAF">
      <data key="d0">22826</data>
    </edge>
    <edge source="JPN" target="ESP">
      <data key="d0">55862</data>
    </edge>
    <edge source="JPN" target="SWE">
      <data key="d0">220678</data>
    </edge>
    <edge source="JPN" target="CHE">
      <data key="d0">355979</data>
    </edge>
    <edge source="JPN" target="THA">
      <data key="d0">2364795</data>
    </edge>
    <edge source="JPN" target="ARE">
      <data key="d0">443511</data>
    </edge>
    <edge source="JPN" target="UKR">
      <data key="d0">22174</data>
    </edge>
    <edge source="JPN" target="GBR">
      <data key="d0">1356754</data>
    </edge>
    <edge source="JPN" target="TZA">
      <data key="d0">39262</data>
    </edge>
    <edge source="JPN" target="USA">
      <data key="d0">12955476</data>
    </edge>
    <edge source="LBN" target="CHN">
      <data key="d0">43689</data>
    </edge>
    <edge source="LBN" target="DNK">
      <data key="d0">24246</data>
    </edge>
    <edge source="LBN" target="ETH">
      <data key="d0">36012</data>
    </edge>
    <edge source="LBN" target="FRA">
      <data key="d0">216482</data>
    </edge>
    <edge source="LBN" target="DEU">
      <data key="d0">22065</data>
    </edge>
    <edge source="LBN" target="GHA">
      <data key="d0">62163</data>
    </edge>
    <edge source="LBN" target="ITA">
      <data key="d0">14054</data>
    </edge>
    <edge source="LBN" target="CIV">
      <data key="d0">65166</data>
    </edge>
    <edge source="LBN" target="JOR">
      <data key="d0">1523365</data>
    </edge>
    <edge source="LBN" target="MAR">
      <data key="d0">19544</data>
    </edge>
    <edge source="LBN" target="MOZ">
      <data key="d0">15790</data>
    </edge>
    <edge source="LBN" target="OMN">
      <data key="d0">34750</data>
    </edge>
    <edge source="LBN" target="PHL">
      <data key="d0">35891</data>
    </edge>
    <edge source="LBN" target="SAU">
      <data key="d0">2163373</data>
    </edge>
    <edge source="LBN" target="ESP">
      <data key="d0">17444</data>
    </edge>
    <edge source="LBN" target="ARE">
      <data key="d0">697471</data>
    </edge>
    <edge source="LBN" target="EGY">
      <data key="d0">131855</data>
    </edge>
    <edge source="LBN" target="GBR">
      <data key="d0">187295</data>
    </edge>
    <edge source="LBN" target="TZA">
      <data key="d0">34458</data>
    </edge>
    <edge source="LBN" target="USA">
      <data key="d0">58671</data>
    </edge>
    <edge source="LBN" target="BFA">
      <data key="d0">31376</data>
    </edge>
    <edge source="NZL" target="AUS">
      <data key="d0">120363407</data>
    </edge>
    <edge source="NZL" target="BEL">
      <data key="d0">136887</data>
    </edge>
    <edge source="NZL" target="BRA">
      <data key="d0">18929</data>
    </edge>
    <edge source="NZL" target="CAN">
      <data key="d0">989814</data>
    </edge>
    <edge source="NZL" target="CHL">
      <data key="d0">156319</data>
    </edge>
    <edge source="NZL" target="CHN">
      <data key="d0">22457179</data>
    </edge>
    <edge source="NZL" target="ECU">
      <data key="d0">1399405</data>
    </edge>
    <edge source="NZL" target="DEU">
      <data key="d0">36459</data>
    </edge>
    <edge source="NZL" target="HKG">
      <data key="d0">737558</data>
    </edge>
    <edge source="NZL" target="IDN">
      <data key="d0">16552295</data>
    </edge>
    <edge source="NZL" target="ISR">
      <data key="d0">28241</data>
    </edge>
    <edge source="NZL" target="ITA">
      <data key="d0">14219</data>
    </edge>
    <edge source="NZL" target="JPN">
      <data key="d0">224329895</data>
    </edge>
    <edge source="NZL" target="KOR">
      <data key="d0">8823530</data>
    </edge>
    <edge source="NZL" target="MYS">
      <data key="d0">12308463</data>
    </edge>
    <edge source="NZL" target="MEX">
      <data key="d0">84898</data>
    </edge>
    <edge source="NZL" target="NLD">
      <data key="d0">91317</data>
    </edge>
    <edge source="NZL" target="PAK">
      <data key="d0">135937</data>
    </edge>
    <edge source="NZL" target="PER">
      <data key="d0">46803</data>
    </edge>
    <edge source="NZL" target="PHL">
      <data key="d0">31907463</data>
    </edge>
    <edge source="NZL" target="PRT">
      <data key="d0">31149</data>
    </edge>
    <edge source="NZL" target="SAU">
      <data key="d0">7740854</data>
    </edge>
    <edge source="NZL" target="IND">
      <data key="d0">2939915</data>
    </edge>
    <edge source="NZL" target="SGP">
      <data key="d0">838140</data>
    </edge>
    <edge source="NZL" target="VNM">
      <data key="d0">12900465</data>
    </edge>
    <edge source="NZL" target="ZAF">
      <data key="d0">269557</data>
    </edge>
    <edge source="NZL" target="ESP">
      <data key="d0">12272</data>
    </edge>
    <edge source="NZL" target="THA">
      <data key="d0">1277683</data>
    </edge>
    <edge source="NZL" target="ARE">
      <data key="d0">4975524</data>
    </edge>
    <edge source="NZL" target="GBR">
      <data key="d0">663334</data>
    </edge>
    <edge source="NZL" target="USA">
      <data key="d0">11927879</data>
    </edge>
    <edge source="PAN" target="BOL">
      <data key="d0">30358</data>
    </edge>
    <edge source="PAN" target="BRA">
      <data key="d0">198319</data>
    </edge>
    <edge source="PAN" target="CHL">
      <data key="d0">234605</data>
    </edge>
    <edge source="PAN" target="COL">
      <data key="d0">723918</data>
    </edge>
    <edge source="PAN" target="CRI">
      <data key="d0">362645</data>
    </edge>
    <edge source="PAN" target="ECU">
      <data key="d0">190392</data>
    </edge>
    <edge source="PAN" target="SLV">
      <data key="d0">106807</data>
    </edge>
    <edge source="PAN" target="FRA">
      <data key="d0">41923</data>
    </edge>
    <edge source="PAN" target="GRC">
      <data key="d0">12224</data>
    </edge>
    <edge source="PAN" target="GTM">
      <data key="d0">113708</data>
    </edge>
    <edge source="PAN" target="HND">
      <data key="d0">215114</data>
    </edge>
    <edge source="PAN" target="JAM">
      <data key="d0">162253</data>
    </edge>
    <edge source="PAN" target="MEX">
      <data key="d0">12544</data>
    </edge>
    <edge source="PAN" target="NIC">
      <data key="d0">262329</data>
    </edge>
    <edge source="PAN" target="PRY">
      <data key="d0">205091</data>
    </edge>
    <edge source="PAN" target="PER">
      <data key="d0">60687</data>
    </edge>
    <edge source="PAN" target="USA">
      <data key="d0">212439</data>
    </edge>
    <edge source="PAN" target="URY">
      <data key="d0">78561</data>
    </edge>
    <edge source="PRY" target="ARG">
      <data key="d0">3211638</data>
    </edge>
    <edge source="PRY" target="BOL">
      <data key="d0">620564</data>
    </edge>
    <edge source="PRY" target="BRA">
      <data key="d0">929233</data>
    </edge>
    <edge source="PRY" target="CAN">
      <data key="d0">187209</data>
    </edge>
    <edge source="PRY" target="CHL">
      <data key="d0">4005426</data>
    </edge>
    <edge source="PRY" target="COL">
      <data key="d0">114372</data>
    </edge>
    <edge source="PRY" target="FRA">
      <data key="d0">38820</data>
    </edge>
    <edge source="PRY" target="DEU">
      <data key="d0">30831</data>
    </edge>
    <edge source="PRY" target="GTM">
      <data key="d0">35489</data>
    </edge>
    <edge source="PRY" target="ISR">
      <data key="d0">65070</data>
    </edge>
    <edge source="PRY" target="ITA">
      <data key="d0">25368</data>
    </edge>
    <edge source="PRY" target="MEX">
      <data key="d0">351839</data>
    </edge>
    <edge source="PRY" target="NLD">
      <data key="d0">208456</data>
    </edge>
    <edge source="PRY" target="PRT">
      <data key="d0">41841</data>
    </edge>
    <edge source="PRY" target="RUS">
      <data key="d0">105343</data>
    </edge>
    <edge source="PRY" target="ESP">
      <data key="d0">12888</data>
    </edge>
    <edge source="PRY" target="GBR">
      <data key="d0">3250630</data>
    </edge>
    <edge source="PRY" target="USA">
      <data key="d0">3426656</data>
    </edge>
    <edge source="PRY" target="URY">
      <data key="d0">1623212</data>
    </edge>
    <edge source="PER" target="AUS">
      <data key="d0">42820</data>
    </edge>
    <edge source="PER" target="BEL">
      <data key="d0">121440</data>
    </edge>
    <edge source="PER" target="BOL">
      <data key="d0">736929</data>
    </edge>
    <edge source="PER" target="BRA">
      <data key="d0">28171</data>
    </edge>
    <edge source="PER" target="CAN">
      <data key="d0">175698</data>
    </edge>
    <edge source="PER" target="CHL">
      <data key="d0">396615</data>
    </edge>
    <edge source="PER" target="CHN">
      <data key="d0">35517</data>
    </edge>
    <edge source="PER" target="COL">
      <data key="d0">1275257</data>
    </edge>
    <edge source="PER" target="CRI">
      <data key="d0">59114</data>
    </edge>
    <edge source="PER" target="ECU">
      <data key="d0">1543107</data>
    </edge>
    <edge source="PER" target="SLV">
      <data key="d0">138536</data>
    </edge>
    <edge source="PER" target="FRA">
      <data key="d0">329804</data>
    </edge>
    <edge source="PER" target="DEU">
      <data key="d0">287697</data>
    </edge>
    <edge source="PER" target="GTM">
      <data key="d0">67240</data>
    </edge>
    <edge source="PER" target="HND">
      <data key="d0">11492</data>
    </edge>
    <edge source="PER" target="ITA">
      <data key="d0">410026</data>
    </edge>
    <edge source="PER" target="JPN">
      <data key="d0">162279</data>
    </edge>
    <edge source="PER" target="MEX">
      <data key="d0">14957063</data>
    </edge>
    <edge source="PER" target="NZL">
      <data key="d0">12872</data>
    </edge>
    <edge source="PER" target="PAN">
      <data key="d0">56448</data>
    </edge>
    <edge source="PER" target="POL">
      <data key="d0">53724</data>
    </edge>
    <edge source="PER" target="SRB">
      <data key="d0">20469</data>
    </edge>
    <edge source="PER" target="ESP">
      <data key="d0">191660</data>
    </edge>
    <edge source="PER" target="THA">
      <data key="d0">15431</data>
    </edge>
    <edge source="PER" target="ARE">
      <data key="d0">88297</data>
    </edge>
    <edge source="PER" target="TUR">
      <data key="d0">121380</data>
    </edge>
    <edge source="PER" target="GBR">
      <data key="d0">27599</data>
    </edge>
    <edge source="PER" target="USA">
      <data key="d0">11400644</data>
    </edge>
    <edge source="PHL" target="AUS">
      <data key="d0">1724508</data>
    </edge>
    <edge source="PHL" target="AUT">
      <data key="d0">48580</data>
    </edge>
    <edge source="PHL" target="BEL">
      <data key="d0">1389046</data>
    </edge>
    <edge source="PHL" target="BRA">
      <data key="d0">14937</data>
    </edge>
    <edge source="PHL" target="KHM">
      <data key="d0">10544</data>
    </edge>
    <edge source="PHL" target="CAN">
      <data key="d0">258316</data>
    </edge>
    <edge source="PHL" target="CHL">
      <data key="d0">68729</data>
    </edge>
    <edge source="PHL" target="CHN">
      <data key="d0">5141137</data>
    </edge>
    <edge source="PHL" target="CRI">
      <data key="d0">12946</data>
    </edge>
    <edge source="PHL" target="DNK">
      <data key="d0">239590</data>
    </edge>
    <edge source="PHL" target="FRA">
      <data key="d0">2693655</data>
    </edge>
    <edge source="PHL" target="DEU">
      <data key="d0">987505</data>
    </edge>
    <edge source="PHL" target="GRC">
      <data key="d0">32310</data>
    </edge>
    <edge source="PHL" target="HKG">
      <data key="d0">461238</data>
    </edge>
    <edge source="PHL" target="IRL">
      <data key="d0">57355</data>
    </edge>
    <edge source="PHL" target="ISR">
      <data key="d0">56240</data>
    </edge>
    <edge source="PHL" target="ITA">
      <data key="d0">151300</data>
    </edge>
    <edge source="PHL" target="JPN">
      <data key="d0">2149950103</data>
    </edge>
    <edge source="PHL" target="KOR">
      <data key="d0">1163436</data>
    </edge>
    <edge source="PHL" target="MYS">
      <data key="d0">219807</data>
    </edge>
    <edge source="PHL" target="MEX">
      <data key="d0">15611</data>
    </edge>
    <edge source="PHL" target="NLD">
      <data key="d0">738482</data>
    </edge>
    <edge source="PHL" target="NZL">
      <data key="d0">301480</data>
    </edge>
    <edge source="PHL" target="NOR">
      <data key="d0">19066</data>
    </edge>
    <edge source="PHL" target="PRT">
      <data key="d0">31152</data>
    </edge>
    <edge source="PHL" target="RUS">
      <data key="d0">31215</data>
    </edge>
    <edge source="PHL" target="SAU">
      <data key="d0">23996</data>
    </edge>
    <edge source="PHL" target="SEN">
      <data key="d0">20906</data>
    </edge>
    <edge source="PHL" target="IND">
      <data key="d0">101828</data>
    </edge>
    <edge source="PHL" target="SGP">
      <data key="d0">853295</data>
    </edge>
    <edge source="PHL" target="VNM">
      <data key="d0">89656</data>
    </edge>
    <edge source="PHL" target="ESP">
      <data key="d0">343410</data>
    </edge>
    <edge source="PHL" target="SWE">
      <data key="d0">40569</data>
    </edge>
    <edge source="PHL" target="CHE">
      <data key="d0">115126</data>
    </edge>
    <edge source="PHL" target="THA">
      <data key="d0">37221</data>
    </edge>
    <edge source="PHL" target="ARE">
      <data key="d0">214376</data>
    </edge>
    <edge source="PHL" target="TUR">
      <data key="d0">252001</data>
    </edge>
    <edge source="PHL" target="GBR">
      <data key="d0">548970</data>
    </edge>
    <edge source="PHL" target="USA">
      <data key="d0">11809634</data>
    </edge>
    <edge source="PHL" target="URY">
      <data key="d0">52371</data>
    </edge>
    <edge source="SAU" target="AUS">
      <data key="d0">88267</data>
    </edge>
    <edge source="SAU" target="BEL">
      <data key="d0">1137335</data>
    </edge>
    <edge source="SAU" target="DNK">
      <data key="d0">30667</data>
    </edge>
    <edge source="SAU" target="ETH">
      <data key="d0">38400</data>
    </edge>
    <edge source="SAU" target="FIN">
      <data key="d0">161867</data>
    </edge>
    <edge source="SAU" target="DEU">
      <data key="d0">7810410</data>
    </edge>
    <edge source="SAU" target="IRL">
      <data key="d0">262934</data>
    </edge>
    <edge source="SAU" target="ITA">
      <data key="d0">96000</data>
    </edge>
    <edge source="SAU" target="JOR">
      <data key="d0">1176801</data>
    </edge>
    <edge source="SAU" target="KGZ">
      <data key="d0">34667</data>
    </edge>
    <edge source="SAU" target="LBN">
      <data key="d0">88000</data>
    </edge>
    <edge source="SAU" target="MAR">
      <data key="d0">44800</data>
    </edge>
    <edge source="SAU" target="OMN">
      <data key="d0">238400</data>
    </edge>
    <edge source="SAU" target="NLD">
      <data key="d0">649867</data>
    </edge>
    <edge source="SAU" target="PAK">
      <data key="d0">26933</data>
    </edge>
    <edge source="SAU" target="ROU">
      <data key="d0">26933</data>
    </edge>
    <edge source="SAU" target="RUS">
      <data key="d0">100000</data>
    </edge>
    <edge source="SAU" target="SEN">
      <data key="d0">48267</data>
    </edge>
    <edge source="SAU" target="SGP">
      <data key="d0">48533</data>
    </edge>
    <edge source="SAU" target="ESP">
      <data key="d0">191467</data>
    </edge>
    <edge source="SAU" target="CHE">
      <data key="d0">70400</data>
    </edge>
    <edge source="SAU" target="ARE">
      <data key="d0">2126403</data>
    </edge>
    <edge source="SAU" target="TUN">
      <data key="d0">66133</data>
    </edge>
    <edge source="SAU" target="TUR">
      <data key="d0">43200</data>
    </edge>
    <edge source="SAU" target="EGY">
      <data key="d0">4348005</data>
    </edge>
    <edge source="SAU" target="GBR">
      <data key="d0">2019203</data>
    </edge>
    <edge source="SAU" target="USA">
      <data key="d0">435467</data>
    </edge>
    <edge source="SGP" target="AUS">
      <data key="d0">2878457</data>
    </edge>
    <edge source="SGP" target="BEL">
      <data key="d0">70974</data>
    </edge>
    <edge source="SGP" target="BRA">
      <data key="d0">38477</data>
    </edge>
    <edge source="SGP" target="KHM">
      <data key="d0">39532</data>
    </edge>
    <edge source="SGP" target="CAN">
      <data key="d0">480433</data>
    </edge>
    <edge source="SGP" target="LKA">
      <data key="d0">155420</data>
    </edge>
    <edge source="SGP" target="CHN">
      <data key="d0">1520076</data>
    </edge>
    <edge source="SGP" target="DNK">
      <data key="d0">67457</data>
    </edge>
    <edge source="SGP" target="FIN">
      <data key="d0">69334</data>
    </edge>
    <edge source="SGP" target="FRA">
      <data key="d0">357865</data>
    </edge>
    <edge source="SGP" target="DEU">
      <data key="d0">1573137</data>
    </edge>
    <edge source="SGP" target="HKG">
      <data key="d0">1036575</data>
    </edge>
    <edge source="SGP" target="IDN">
      <data key="d0">15696741</data>
    </edge>
    <edge source="SGP" target="IRL">
      <data key="d0">19898</data>
    </edge>
    <edge source="SGP" target="ISR">
      <data key="d0">88965</data>
    </edge>
    <edge source="SGP" target="ITA">
      <data key="d0">669908</data>
    </edge>
    <edge source="SGP" target="JPN">
      <data key="d0">1960161</data>
    </edge>
    <edge source="SGP" target="KOR">
      <data key="d0">2283306</data>
    </edge>
    <edge source="SGP" target="LBN">
      <data key="d0">34462</data>
    </edge>
    <edge source="SGP" target="MYS">
      <data key="d0">12984313</data>
    </edge>
    <edge source="SGP" target="MUS">
      <data key="d0">191274</data>
    </edge>
    <edge source="SGP" target="MEX">
      <data key="d0">333446</data>
    </edge>
    <edge source="SGP" target="OMN">
      <data key="d0">419005</data>
    </edge>
    <edge source="SGP" target="NLD">
      <data key="d0">1422168</data>
    </edge>
    <edge source="SGP" target="NZL">
      <data key="d0">63895</data>
    </edge>
    <edge source="SGP" target="NOR">
      <data key="d0">14998</data>
    </edge>
    <edge source="SGP" target="PAK">
      <data key="d0">305176</data>
    </edge>
    <edge source="SGP" target="PHL">
      <data key="d0">927789</data>
    </edge>
    <edge source="SGP" target="PRT">
      <data key="d0">12453</data>
    </edge>
    <edge source="SGP" target="SAU">
      <data key="d0">944178</data>
    </edge>
    <edge source="SGP" target="IND">
      <data key="d0">1177000</data>
    </edge>
    <edge source="SGP" target="VNM">
      <data key="d0">2242226</data>
    </edge>
    <edge source="SGP" target="ZAF">
      <data key="d0">425440</data>
    </edge>
    <edge source="SGP" target="ESP">
      <data key="d0">142545</data>
    </edge>
    <edge source="SGP" target="SWE">
      <data key="d0">92232</data>
    </edge>
    <edge source="SGP" target="CHE">
      <data key="d0">20680</data>
    </edge>
    <edge source="SGP" target="THA">
      <data key="d0">2329505</data>
    </edge>
    <edge source="SGP" target="ARE">
      <data key="d0">733561</data>
    </edge>
    <edge source="SGP" target="UKR">
      <data key="d0">12993</data>
    </edge>
    <edge source="SGP" target="EGY">
      <data key="d0">33375</data>
    </edge>
    <edge source="SGP" target="GBR">
      <data key="d0">136671</data>
    </edge>
    <edge source="SGP" target="TZA">
      <data key="d0">46704</data>
    </edge>
    <edge source="SGP" target="USA">
      <data key="d0">4110364</data>
    </edge>
    <edge source="ZAF" target="AUS">
      <data key="d0">15790044</data>
    </edge>
    <edge source="ZAF" target="AUT">
      <data key="d0">12182</data>
    </edge>
    <edge source="ZAF" target="BEL">
      <data key="d0">428231</data>
    </edge>
    <edge source="ZAF" target="BWA">
      <data key="d0">30341935</data>
    </edge>
    <edge source="ZAF" target="BRA">
      <data key="d0">22910</data>
    </edge>
    <edge source="ZAF" target="CMR">
      <data key="d0">297324</data>
    </edge>
    <edge source="ZAF" target="CAN">
      <data key="d0">74169</data>
    </edge>
    <edge source="ZAF" target="LKA">
      <data key="d0">16460</data>
    </edge>
    <edge source="ZAF" target="CHN">
      <data key="d0">200524</data>
    </edge>
    <edge source="ZAF" target="CZE">
      <data key="d0">35898</data>
    </edge>
    <edge source="ZAF" target="ETH">
      <data key="d0">13156</data>
    </edge>
    <edge source="ZAF" target="FRA">
      <data key="d0">276109</data>
    </edge>
    <edge source="ZAF" target="DEU">
      <data key="d0">720509</data>
    </edge>
    <edge source="ZAF" target="GHA">
      <data key="d0">1162033</data>
    </edge>
    <edge source="ZAF" target="HUN">
      <data key="d0">185695</data>
    </edge>
    <edge source="ZAF" target="IRL">
      <data key="d0">214492</data>
    </edge>
    <edge source="ZAF" target="ISR">
      <data key="d0">256038</data>
    </edge>
    <edge source="ZAF" target="ITA">
      <data key="d0">323172</data>
    </edge>
    <edge source="ZAF" target="KAZ">
      <data key="d0">10025</data>
    </edge>
    <edge source="ZAF" target="KOR">
      <data key="d0">191315</data>
    </edge>
    <edge source="ZAF" target="MDG">
      <data key="d0">22191</data>
    </edge>
    <edge source="ZAF" target="MWI">
      <data key="d0">2521781</data>
    </edge>
    <edge source="ZAF" target="MYS">
      <data key="d0">377955</data>
    </edge>
    <edge source="ZAF" target="MRT">
      <data key="d0">15079</data>
    </edge>
    <edge source="ZAF" target="MUS">
      <data key="d0">2232075</data>
    </edge>
    <edge source="ZAF" target="MOZ">
      <data key="d0">9382166</data>
    </edge>
    <edge source="ZAF" target="NAM">
      <data key="d0">32443547</data>
    </edge>
    <edge source="ZAF" target="NLD">
      <data key="d0">1166811</data>
    </edge>
    <edge source="ZAF" target="NZL">
      <data key="d0">2103741</data>
    </edge>
    <edge source="ZAF" target="PAK">
      <data key="d0">122108</data>
    </edge>
    <edge source="ZAF" target="PAN">
      <data key="d0">11402</data>
    </edge>
    <edge source="ZAF" target="PER">
      <data key="d0">558599</data>
    </edge>
    <edge source="ZAF" target="POL">
      <data key="d0">28088</data>
    </edge>
    <edge source="ZAF" target="PRT">
      <data key="d0">654312</data>
    </edge>
    <edge source="ZAF" target="RUS">
      <data key="d0">12780</data>
    </edge>
    <edge source="ZAF" target="SAU">
      <data key="d0">78881</data>
    </edge>
    <edge source="ZAF" target="SEN">
      <data key="d0">32932</data>
    </edge>
    <edge source="ZAF" target="SGP">
      <data key="d0">31649</data>
    </edge>
    <edge source="ZAF" target="ZWE">
      <data key="d0">17471264</data>
    </edge>
    <edge source="ZAF" target="ESP">
      <data key="d0">28755</data>
    </edge>
    <edge source="ZAF" target="SWE">
      <data key="d0">108713</data>
    </edge>
    <edge source="ZAF" target="CHE">
      <data key="d0">38239</data>
    </edge>
    <edge source="ZAF" target="THA">
      <data key="d0">19997</data>
    </edge>
    <edge source="ZAF" target="TGO">
      <data key="d0">18660</data>
    </edge>
    <edge source="ZAF" target="ARE">
      <data key="d0">264979</data>
    </edge>
    <edge source="ZAF" target="UGA">
      <data key="d0">494305</data>
    </edge>
    <edge source="ZAF" target="GBR">
      <data key="d0">11773061</data>
    </edge>
    <edge source="ZAF" target="TZA">
      <data key="d0">2084622</data>
    </edge>
    <edge source="ZAF" target="USA">
      <data key="d0">804932</data>
    </edge>
    <edge source="ARE" target="DZA">
      <data key="d0">54761</data>
    </edge>
    <edge source="ARE" target="AZE">
      <data key="d0">3287208</data>
    </edge>
    <edge source="ARE" target="AUS">
      <data key="d0">79473</data>
    </edge>
    <edge source="ARE" target="AUT">
      <data key="d0">22699</data>
    </edge>
    <edge source="ARE" target="ARM">
      <data key="d0">271238</data>
    </edge>
    <edge source="ARE" target="BEL">
      <data key="d0">109140</data>
    </edge>
    <edge source="ARE" target="BDI">
      <data key="d0">16965</data>
    </edge>
    <edge source="ARE" target="CMR">
      <data key="d0">297920</data>
    </edge>
    <edge source="ARE" target="CAN">
      <data key="d0">27902</data>
    </edge>
    <edge source="ARE" target="LKA">
      <data key="d0">20085</data>
    </edge>
    <edge source="ARE" target="CHN">
      <data key="d0">625865</data>
    </edge>
    <edge source="ARE" target="HRV">
      <data key="d0">24060</data>
    </edge>
    <edge source="ARE" target="CZE">
      <data key="d0">32261</data>
    </edge>
    <edge source="ARE" target="BEN">
      <data key="d0">356758</data>
    </edge>
    <edge source="ARE" target="DNK">
      <data key="d0">14172</data>
    </edge>
    <edge source="ARE" target="ETH">
      <data key="d0">314677</data>
    </edge>
    <edge source="ARE" target="FIN">
      <data key="d0">32568</data>
    </edge>
    <edge source="ARE" target="FRA">
      <data key="d0">270464</data>
    </edge>
    <edge source="ARE" target="GEO">
      <data key="d0">51970</data>
    </edge>
    <edge source="ARE" target="GMB">
      <data key="d0">55283</data>
    </edge>
    <edge source="ARE" target="DEU">
      <data key="d0">172142</data>
    </edge>
    <edge source="ARE" target="GHA">
      <data key="d0">545702</data>
    </edge>
    <edge source="ARE" target="GRC">
      <data key="d0">141452</data>
    </edge>
    <edge source="ARE" target="HKG">
      <data key="d0">1091259</data>
    </edge>
    <edge source="ARE" target="IDN">
      <data key="d0">32069</data>
    </edge>
    <edge source="ARE" target="ITA">
      <data key="d0">39751</data>
    </edge>
    <edge source="ARE" target="CIV">
      <data key="d0">87130</data>
    </edge>
    <edge source="ARE" target="JPN">
      <data key="d0">702875</data>
    </edge>
    <edge source="ARE" target="KAZ">
      <data key="d0">297453</data>
    </edge>
    <edge source="ARE" target="JOR">
      <data key="d0">897468</data>
    </edge>
    <edge source="ARE" target="KOR">
      <data key="d0">13617</data>
    </edge>
    <edge source="ARE" target="LBN">
      <data key="d0">301225</data>
    </edge>
    <edge source="ARE" target="LVA">
      <data key="d0">37792</data>
    </edge>
    <edge source="ARE" target="MWI">
      <data key="d0">17099</data>
    </edge>
    <edge source="ARE" target="MYS">
      <data key="d0">134997</data>
    </edge>
    <edge source="ARE" target="MRT">
      <data key="d0">141083</data>
    </edge>
    <edge source="ARE" target="MUS">
      <data key="d0">341618</data>
    </edge>
    <edge source="ARE" target="MEX">
      <data key="d0">30071</data>
    </edge>
    <edge source="ARE" target="MAR">
      <data key="d0">145044</data>
    </edge>
    <edge source="ARE" target="MOZ">
      <data key="d0">86396</data>
    </edge>
    <edge source="ARE" target="OMN">
      <data key="d0">35980709</data>
    </edge>
    <edge source="ARE" target="NAM">
      <data key="d0">91872</data>
    </edge>
    <edge source="ARE" target="NLD">
      <data key="d0">135256</data>
    </edge>
    <edge source="ARE" target="NZL">
      <data key="d0">87823</data>
    </edge>
    <edge source="ARE" target="PAK">
      <data key="d0">2426363</data>
    </edge>
    <edge source="ARE" target="PAN">
      <data key="d0">16705</data>
    </edge>
    <edge source="ARE" target="PHL">
      <data key="d0">40335</data>
    </edge>
    <edge source="ARE" target="POL">
      <data key="d0">29150</data>
    </edge>
    <edge source="ARE" target="PRT">
      <data key="d0">10091</data>
    </edge>
    <edge source="ARE" target="RUS">
      <data key="d0">386217</data>
    </edge>
    <edge source="ARE" target="SAU">
      <data key="d0">7609753</data>
    </edge>
    <edge source="ARE" target="SEN">
      <data key="d0">402682</data>
    </edge>
    <edge source="ARE" target="IND">
      <data key="d0">3816846</data>
    </edge>
    <edge source="ARE" target="SGP">
      <data key="d0">360184</data>
    </edge>
    <edge source="ARE" target="ZAF">
      <data key="d0">402004</data>
    </edge>
    <edge source="ARE" target="ESP">
      <data key="d0">129627</data>
    </edge>
    <edge source="ARE" target="SWE">
      <data key="d0">67067</data>
    </edge>
    <edge source="ARE" target="CHE">
      <data key="d0">25657</data>
    </edge>
    <edge source="ARE" target="THA">
      <data key="d0">40957</data>
    </edge>
    <edge source="ARE" target="TGO">
      <data key="d0">14063</data>
    </edge>
    <edge source="ARE" target="TUN">
      <data key="d0">71485</data>
    </edge>
    <edge source="ARE" target="TUR">
      <data key="d0">76018</data>
    </edge>
    <edge source="ARE" target="UGA">
      <data key="d0">216198</data>
    </edge>
    <edge source="ARE" target="UKR">
      <data key="d0">101112</data>
    </edge>
    <edge source="ARE" target="EGY">
      <data key="d0">1148237</data>
    </edge>
    <edge source="ARE" target="GBR">
      <data key="d0">3087251</data>
    </edge>
    <edge source="ARE" target="TZA">
      <data key="d0">1798922</data>
    </edge>
    <edge source="ARE" target="USA">
      <data key="d0">1039175</data>
    </edge>
    <edge source="ARE" target="BFA">
      <data key="d0">29842</data>
    </edge>
    <edge source="ARE" target="URY">
      <data key="d0">46416</data>
    </edge>
    <edge source="USA" target="ALB">
      <data key="d0">31766</data>
    </edge>
    <edge source="USA" target="DZA">
      <data key="d0">21292</data>
    </edge>
    <edge source="USA" target="AZE">
      <data key="d0">87070</data>
    </edge>
    <edge source="USA" target="ARG">
      <data key="d0">2487154</data>
    </edge>
    <edge source="USA" target="AUS">
      <data key="d0">84438234</data>
    </edge>
    <edge source="USA" target="AUT">
      <data key="d0">3009824</data>
    </edge>
    <edge source="USA" target="BEL">
      <data key="d0">12486862</data>
    </edge>
    <edge source="USA" target="BOL">
      <data key="d0">63219</data>
    </edge>
    <edge source="USA" target="BRA">
      <data key="d0">7691256</data>
    </edge>
    <edge source="USA" target="BGR">
      <data key="d0">895321</data>
    </edge>
    <edge source="USA" target="KHM">
      <data key="d0">62356</data>
    </edge>
    <edge source="USA" target="CMR">
      <data key="d0">103837</data>
    </edge>
    <edge source="USA" target="CAN">
      <data key="d0">1150729481</data>
    </edge>
    <edge source="USA" target="CHL">
      <data key="d0">18001129</data>
    </edge>
    <edge source="USA" target="CHN">
      <data key="d0">58970385</data>
    </edge>
    <edge source="USA" target="COL">
      <data key="d0">8235516</data>
    </edge>
    <edge source="USA" target="CRI">
      <data key="d0">3978741</data>
    </edge>
    <edge source="USA" target="HRV">
      <data key="d0">27468</data>
    </edge>
    <edge source="USA" target="CZE">
      <data key="d0">1235370</data>
    </edge>
    <edge source="USA" target="BEN">
      <data key="d0">23000</data>
    </edge>
    <edge source="USA" target="DNK">
      <data key="d0">2206606</data>
    </edge>
    <edge source="USA" target="ECU">
      <data key="d0">3097337</data>
    </edge>
    <edge source="USA" target="SLV">
      <data key="d0">1378556</data>
    </edge>
    <edge source="USA" target="ETH">
      <data key="d0">179078</data>
    </edge>
    <edge source="USA" target="EST">
      <data key="d0">1544903</data>
    </edge>
    <edge source="USA" target="FIN">
      <data key="d0">11418912</data>
    </edge>
    <edge source="USA" target="FRA">
      <data key="d0">16934799</data>
    </edge>
    <edge source="USA" target="GEO">
      <data key="d0">513256</data>
    </edge>
    <edge source="USA" target="GMB">
      <data key="d0">87000</data>
    </edge>
    <edge source="USA" target="DEU">
      <data key="d0">50601438</data>
    </edge>
    <edge source="USA" target="GHA">
      <data key="d0">512383</data>
    </edge>
    <edge source="USA" target="GRC">
      <data key="d0">1589609</data>
    </edge>
    <edge source="USA" target="GTM">
      <data key="d0">5395294</data>
    </edge>
    <edge source="USA" target="HND">
      <data key="d0">5632810</data>
    </edge>
    <edge source="USA" target="HKG">
      <data key="d0">6957359</data>
    </edge>
    <edge source="USA" target="HUN">
      <data key="d0">1090398</data>
    </edge>
    <edge source="USA" target="IDN">
      <data key="d0">10049852</data>
    </edge>
    <edge source="USA" target="IRL">
      <data key="d0">8198280</data>
    </edge>
    <edge source="USA" target="ISR">
      <data key="d0">8109947</data>
    </edge>
    <edge source="USA" target="ITA">
      <data key="d0">19173914</data>
    </edge>
    <edge source="USA" target="CIV">
      <data key="d0">22353</data>
    </edge>
    <edge source="USA" target="JAM">
      <data key="d0">5136076</data>
    </edge>
    <edge source="USA" target="JPN">
      <data key="d0">67801804</data>
    </edge>
    <edge source="USA" target="KAZ">
      <data key="d0">127091</data>
    </edge>
    <edge source="USA" target="JOR">
      <data key="d0">956816</data>
    </edge>
    <edge source="USA" target="KOR">
      <data key="d0">25872213</data>
    </edge>
    <edge source="USA" target="LBN">
      <data key="d0">4021232</data>
    </edge>
    <edge source="USA" target="LVA">
      <data key="d0">413736</data>
    </edge>
    <edge source="USA" target="LTU">
      <data key="d0">1431801</data>
    </edge>
    <edge source="USA" target="MYS">
      <data key="d0">6037338</data>
    </edge>
    <edge source="USA" target="MRT">
      <data key="d0">39230</data>
    </edge>
    <edge source="USA" target="MEX">
      <data key="d0">300311587</data>
    </edge>
    <edge source="USA" target="MDA">
      <data key="d0">32034</data>
    </edge>
    <edge source="USA" target="MAR">
      <data key="d0">185403</data>
    </edge>
    <edge source="USA" target="OMN">
      <data key="d0">837929</data>
    </edge>
    <edge source="USA" target="NLD">
      <data key="d0">9469818</data>
    </edge>
    <edge source="USA" target="NZL">
      <data key="d0">3554026</data>
    </edge>
    <edge source="USA" target="NIC">
      <data key="d0">1545474</data>
    </edge>
    <edge source="USA" target="NER">
      <data key="d0">16296</data>
    </edge>
    <edge source="USA" target="NOR">
      <data key="d0">1515193</data>
    </edge>
    <edge source="USA" target="PAK">
      <data key="d0">155693</data>
    </edge>
    <edge source="USA" target="PAN">
      <data key="d0">8981283</data>
    </edge>
    <edge source="USA" target="PRY">
      <data key="d0">125049</data>
    </edge>
    <edge source="USA" target="PER">
      <data key="d0">3988020</data>
    </edge>
    <edge source="USA" target="PHL">
      <data key="d0">3699576</data>
    </edge>
    <edge source="USA" target="POL">
      <data key="d0">2273565</data>
    </edge>
    <edge source="USA" target="PRT">
      <data key="d0">12104186</data>
    </edge>
    <edge source="USA" target="ROU">
      <data key="d0">728461</data>
    </edge>
    <edge source="USA" target="RUS">
      <data key="d0">10674419</data>
    </edge>
    <edge source="USA" target="SAU">
      <data key="d0">8384287</data>
    </edge>
    <edge source="USA" target="SEN">
      <data key="d0">24534</data>
    </edge>
    <edge source="USA" target="SRB">
      <data key="d0">100110</data>
    </edge>
    <edge source="USA" target="IND">
      <data key="d0">9467473</data>
    </edge>
    <edge source="USA" target="SGP">
      <data key="d0">5732391</data>
    </edge>
    <edge source="USA" target="SVK">
      <data key="d0">828780</data>
    </edge>
    <edge source="USA" target="VNM">
      <data key="d0">5187188</data>
    </edge>
    <edge source="USA" target="SVN">
      <data key="d0">328060</data>
    </edge>
    <edge source="USA" target="ZAF">
      <data key="d0">5181755</data>
    </edge>
    <edge source="USA" target="ESP">
      <data key="d0">25110505</data>
    </edge>
    <edge source="USA" target="SWE">
      <data key="d0">10530828</data>
    </edge>
    <edge source="USA" target="CHE">
      <data key="d0">2660069</data>
    </edge>
    <edge source="USA" target="THA">
      <data key="d0">2261151</data>
    </edge>
    <edge source="USA" target="TGO">
      <data key="d0">25065</data>
    </edge>
    <edge source="USA" target="ARE">
      <data key="d0">11652399</data>
    </edge>
    <edge source="USA" target="TUR">
      <data key="d0">13229180</data>
    </edge>
    <edge source="USA" target="UGA">
      <data key="d0">38933</data>
    </edge>
    <edge source="USA" target="UKR">
      <data key="d0">147413</data>
    </edge>
    <edge source="USA" target="EGY">
      <data key="d0">11253312</data>
    </edge>
    <edge source="USA" target="GBR">
      <data key="d0">107826909</data>
    </edge>
    <edge source="USA" target="TZA">
      <data key="d0">50814</data>
    </edge>
    <edge source="USA" target="BFA">
      <data key="d0">11000</data>
    </edge>
    <edge source="USA" target="URY">
      <data key="d0">381865</data>
    </edge>
    <edge source="URY" target="ARG">
      <data key="d0">4459089</data>
    </edge>
    <edge source="URY" target="AUS">
      <data key="d0">142258</data>
    </edge>
    <edge source="URY" target="BEL">
      <data key="d0">3001149</data>
    </edge>
    <edge source="URY" target="BOL">
      <data key="d0">546364</data>
    </edge>
    <edge source="URY" target="BRA">
      <data key="d0">348710</data>
    </edge>
    <edge source="URY" target="CHL">
      <data key="d0">9108894</data>
    </edge>
    <edge source="URY" target="COL">
      <data key="d0">1215874</data>
    </edge>
    <edge source="URY" target="DNK">
      <data key="d0">488566</data>
    </edge>
    <edge source="URY" target="ECU">
      <data key="d0">117431</data>
    </edge>
    <edge source="URY" target="DEU">
      <data key="d0">1007852</data>
    </edge>
    <edge source="URY" target="GTM">
      <data key="d0">11104</data>
    </edge>
    <edge source="URY" target="HND">
      <data key="d0">54264</data>
    </edge>
    <edge source="URY" target="IRL">
      <data key="d0">791043</data>
    </edge>
    <edge source="URY" target="ITA">
      <data key="d0">17740</data>
    </edge>
    <edge source="URY" target="JAM">
      <data key="d0">193829</data>
    </edge>
    <edge source="URY" target="MEX">
      <data key="d0">25278724</data>
    </edge>
    <edge source="URY" target="NLD">
      <data key="d0">41687</data>
    </edge>
    <edge source="URY" target="NZL">
      <data key="d0">22309</data>
    </edge>
    <edge source="URY" target="PAN">
      <data key="d0">11400</data>
    </edge>
    <edge source="URY" target="PRY">
      <data key="d0">267807</data>
    </edge>
    <edge source="URY" target="PER">
      <data key="d0">2694577</data>
    </edge>
    <edge source="URY" target="POL">
      <data key="d0">106554</data>
    </edge>
    <edge source="URY" target="IND">
      <data key="d0">407769</data>
    </edge>
    <edge source="URY" target="VNM">
      <data key="d0">80730</data>
    </edge>
    <edge source="URY" target="SWE">
      <data key="d0">329420</data>
    </edge>
    <edge source="URY" target="GBR">
      <data key="d0">14551758</data>
    </edge>
    <edge source="URY" target="USA">
      <data key="d0">5441915</data>
    </edge>
    <edge source="ARM" target="CAN">
      <data key="d0">115303</data>
    </edge>
    <edge source="ARM" target="GEO">
      <data key="d0">29957</data>
    </edge>
    <edge source="ARM" target="DEU">
      <data key="d0">21336</data>
    </edge>
    <edge source="ARM" target="MDA">
      <data key="d0">266599</data>
    </edge>
    <edge source="ARM" target="POL">
      <data key="d0">34108</data>
    </edge>
    <edge source="ARM" target="RUS">
      <data key="d0">71300</data>
    </edge>
    <edge source="GEO" target="AZE">
      <data key="d0">1438626</data>
    </edge>
    <edge source="GEO" target="ARM">
      <data key="d0">9618080</data>
    </edge>
    <edge source="GEO" target="BEL">
      <data key="d0">11628</data>
    </edge>
    <edge source="GEO" target="GRC">
      <data key="d0">38168</data>
    </edge>
    <edge source="GEO" target="ISR">
      <data key="d0">35480</data>
    </edge>
    <edge source="GEO" target="KAZ">
      <data key="d0">739240</data>
    </edge>
    <edge source="GEO" target="PER">
      <data key="d0">11647</data>
    </edge>
    <edge source="GEO" target="PRT">
      <data key="d0">14105</data>
    </edge>
    <edge source="GEO" target="ROU">
      <data key="d0">55225</data>
    </edge>
    <edge source="GEO" target="RUS">
      <data key="d0">14466</data>
    </edge>
    <edge source="GEO" target="TUR">
      <data key="d0">264450</data>
    </edge>
    <edge source="MDA" target="AZE">
      <data key="d0">78073</data>
    </edge>
    <edge source="MDA" target="AUT">
      <data key="d0">25610</data>
    </edge>
    <edge source="MDA" target="BEL">
      <data key="d0">36374</data>
    </edge>
    <edge source="MDA" target="BLR">
      <data key="d0">37432</data>
    </edge>
    <edge source="MDA" target="CAN">
      <data key="d0">25950</data>
    </edge>
    <edge source="MDA" target="CZE">
      <data key="d0">248109</data>
    </edge>
    <edge source="MDA" target="FRA">
      <data key="d0">352935</data>
    </edge>
    <edge source="MDA" target="GEO">
      <data key="d0">530411</data>
    </edge>
    <edge source="MDA" target="DEU">
      <data key="d0">163940</data>
    </edge>
    <edge source="MDA" target="ITA">
      <data key="d0">1961483</data>
    </edge>
    <edge source="MDA" target="KAZ">
      <data key="d0">88249</data>
    </edge>
    <edge source="MDA" target="ROU">
      <data key="d0">670214</data>
    </edge>
    <edge source="MDA" target="RUS">
      <data key="d0">5525454</data>
    </edge>
    <edge source="MDA" target="CHE">
      <data key="d0">55766</data>
    </edge>
    <edge source="MDA" target="TUR">
      <data key="d0">997861</data>
    </edge>
    <edge source="MDA" target="UKR">
      <data key="d0">249464</data>
    </edge>
    <edge source="MDA" target="USA">
      <data key="d0">40608</data>
    </edge>
    <edge source="AUS" target="BEL">
      <data key="d0">127255</data>
    </edge>
    <edge source="AUS" target="CAN">
      <data key="d0">103785</data>
    </edge>
    <edge source="AUS" target="LKA">
      <data key="d0">36321</data>
    </edge>
    <edge source="AUS" target="CHL">
      <data key="d0">110081</data>
    </edge>
    <edge source="AUS" target="CHN">
      <data key="d0">10917183</data>
    </edge>
    <edge source="AUS" target="COL">
      <data key="d0">18557</data>
    </edge>
    <edge source="AUS" target="SLV">
      <data key="d0">19714</data>
    </edge>
    <edge source="AUS" target="FRA">
      <data key="d0">921963</data>
    </edge>
    <edge source="AUS" target="DEU">
      <data key="d0">199208</data>
    </edge>
    <edge source="AUS" target="GHA">
      <data key="d0">74839</data>
    </edge>
    <edge source="AUS" target="GTM">
      <data key="d0">107008</data>
    </edge>
    <edge source="AUS" target="HND">
      <data key="d0">26638</data>
    </edge>
    <edge source="AUS" target="HKG">
      <data key="d0">2204433</data>
    </edge>
    <edge source="AUS" target="IDN">
      <data key="d0">2947435</data>
    </edge>
    <edge source="AUS" target="ITA">
      <data key="d0">34581</data>
    </edge>
    <edge source="AUS" target="JPN">
      <data key="d0">6786282</data>
    </edge>
    <edge source="AUS" target="KOR">
      <data key="d0">1124929</data>
    </edge>
    <edge source="AUS" target="MYS">
      <data key="d0">35194427</data>
    </edge>
    <edge source="AUS" target="MOZ">
      <data key="d0">46570</data>
    </edge>
    <edge source="AUS" target="OMN">
      <data key="d0">12106</data>
    </edge>
    <edge source="AUS" target="NLD">
      <data key="d0">734908</data>
    </edge>
    <edge source="AUS" target="NZL">
      <data key="d0">15670581</data>
    </edge>
    <edge source="AUS" target="PAN">
      <data key="d0">28628</data>
    </edge>
    <edge source="AUS" target="PER">
      <data key="d0">12534</data>
    </edge>
    <edge source="AUS" target="PHL">
      <data key="d0">890554</data>
    </edge>
    <edge source="AUS" target="POL">
      <data key="d0">23802</data>
    </edge>
    <edge source="AUS" target="PRT">
      <data key="d0">83247</data>
    </edge>
    <edge source="AUS" target="ROU">
      <data key="d0">77221</data>
    </edge>
    <edge source="AUS" target="IND">
      <data key="d0">1286311</data>
    </edge>
    <edge source="AUS" target="SGP">
      <data key="d0">539006</data>
    </edge>
    <edge source="AUS" target="VNM">
      <data key="d0">3154750</data>
    </edge>
    <edge source="AUS" target="ZAF">
      <data key="d0">1045430</data>
    </edge>
    <edge source="AUS" target="ESP">
      <data key="d0">506234</data>
    </edge>
    <edge source="AUS" target="THA">
      <data key="d0">2035842</data>
    </edge>
    <edge source="AUS" target="ARE">
      <data key="d0">259946</data>
    </edge>
    <edge source="AUS" target="GBR">
      <data key="d0">1262055</data>
    </edge>
    <edge source="AUS" target="TZA">
      <data key="d0">57387</data>
    </edge>
    <edge source="AUS" target="USA">
      <data key="d0">3997780</data>
    </edge>
    <edge source="BEL" target="ALB">
      <data key="d0">88053</data>
    </edge>
    <edge source="BEL" target="DZA">
      <data key="d0">1246964</data>
    </edge>
    <edge source="BEL" target="AZE">
      <data key="d0">159833</data>
    </edge>
    <edge source="BEL" target="ARG">
      <data key="d0">807108</data>
    </edge>
    <edge source="BEL" target="AUS">
      <data key="d0">6531382</data>
    </edge>
    <edge source="BEL" target="AUT">
      <data key="d0">9479859</data>
    </edge>
    <edge source="BEL" target="ARM">
      <data key="d0">108353</data>
    </edge>
    <edge source="BEL" target="BOL">
      <data key="d0">201465</data>
    </edge>
    <edge source="BEL" target="BRA">
      <data key="d0">2897308</data>
    </edge>
    <edge source="BEL" target="BGR">
      <data key="d0">626481</data>
    </edge>
    <edge source="BEL" target="BLR">
      <data key="d0">954049</data>
    </edge>
    <edge source="BEL" target="CMR">
      <data key="d0">131023</data>
    </edge>
    <edge source="BEL" target="CAN">
      <data key="d0">7613698</data>
    </edge>
    <edge source="BEL" target="LKA">
      <data key="d0">144354</data>
    </edge>
    <edge source="BEL" target="CHL">
      <data key="d0">6022099</data>
    </edge>
    <edge source="BEL" target="CHN">
      <data key="d0">10900251</data>
    </edge>
    <edge source="BEL" target="COL">
      <data key="d0">598639</data>
    </edge>
    <edge source="BEL" target="CRI">
      <data key="d0">163474</data>
    </edge>
    <edge source="BEL" target="HRV">
      <data key="d0">3405986</data>
    </edge>
    <edge source="BEL" target="CZE">
      <data key="d0">18461505</data>
    </edge>
    <edge source="BEL" target="BEN">
      <data key="d0">140300</data>
    </edge>
    <edge source="BEL" target="DNK">
      <data key="d0">8832893</data>
    </edge>
    <edge source="BEL" target="ECU">
      <data key="d0">450298</data>
    </edge>
    <edge source="BEL" target="EST">
      <data key="d0">2879481</data>
    </edge>
    <edge source="BEL" target="FIN">
      <data key="d0">11614412</data>
    </edge>
    <edge source="BEL" target="FRA">
      <data key="d0">524445733</data>
    </edge>
    <edge source="BEL" target="GEO">
      <data key="d0">145912</data>
    </edge>
    <edge source="BEL" target="DEU">
      <data key="d0">264189247</data>
    </edge>
    <edge source="BEL" target="GHA">
      <data key="d0">68741</data>
    </edge>
    <edge source="BEL" target="GRC">
      <data key="d0">1736733</data>
    </edge>
    <edge source="BEL" target="GTM">
      <data key="d0">176048</data>
    </edge>
    <edge source="BEL" target="HND">
      <data key="d0">160310</data>
    </edge>
    <edge source="BEL" target="HKG">
      <data key="d0">2671554</data>
    </edge>
    <edge source="BEL" target="HUN">
      <data key="d0">1717975</data>
    </edge>
    <edge source="BEL" target="IDN">
      <data key="d0">1947102</data>
    </edge>
    <edge source="BEL" target="IRL">
      <data key="d0">8710279</data>
    </edge>
    <edge source="BEL" target="ISR">
      <data key="d0">7967045</data>
    </edge>
    <edge source="BEL" target="ITA">
      <data key="d0">30405797</data>
    </edge>
    <edge source="BEL" target="CIV">
      <data key="d0">207096</data>
    </edge>
    <edge source="BEL" target="JPN">
      <data key="d0">8469981</data>
    </edge>
    <edge source="BEL" target="KAZ">
      <data key="d0">1319901</data>
    </edge>
    <edge source="BEL" target="JOR">
      <data key="d0">470996</data>
    </edge>
    <edge source="BEL" target="KOR">
      <data key="d0">51015</data>
    </edge>
    <edge source="BEL" target="LBN">
      <data key="d0">2216339</data>
    </edge>
    <edge source="BEL" target="LVA">
      <data key="d0">1059303</data>
    </edge>
    <edge source="BEL" target="LTU">
      <data key="d0">3436026</data>
    </edge>
    <edge source="BEL" target="MDG">
      <data key="d0">16966</data>
    </edge>
    <edge source="BEL" target="MYS">
      <data key="d0">1009250</data>
    </edge>
    <edge source="BEL" target="MRT">
      <data key="d0">45104</data>
    </edge>
    <edge source="BEL" target="MUS">
      <data key="d0">253443</data>
    </edge>
    <edge source="BEL" target="MEX">
      <data key="d0">2228214</data>
    </edge>
    <edge source="BEL" target="MDA">
      <data key="d0">327507</data>
    </edge>
    <edge source="BEL" target="MAR">
      <data key="d0">1657242</data>
    </edge>
    <edge source="BEL" target="MOZ">
      <data key="d0">16502</data>
    </edge>
    <edge source="BEL" target="OMN">
      <data key="d0">102210</data>
    </edge>
    <edge source="BEL" target="NLD">
      <data key="d0">341143483</data>
    </edge>
    <edge source="BEL" target="NZL">
      <data key="d0">1023922</data>
    </edge>
    <edge source="BEL" target="NER">
      <data key="d0">16001</data>
    </edge>
    <edge source="BEL" target="NOR">
      <data key="d0">24828162</data>
    </edge>
    <edge source="BEL" target="PAK">
      <data key="d0">116983</data>
    </edge>
    <edge source="BEL" target="PAN">
      <data key="d0">157098</data>
    </edge>
    <edge source="BEL" target="PER">
      <data key="d0">285695</data>
    </edge>
    <edge source="BEL" target="PHL">
      <data key="d0">137823</data>
    </edge>
    <edge source="BEL" target="POL">
      <data key="d0">19899613</data>
    </edge>
    <edge source="BEL" target="PRT">
      <data key="d0">7352085</data>
    </edge>
    <edge source="BEL" target="ROU">
      <data key="d0">5859130</data>
    </edge>
    <edge source="BEL" target="RUS">
      <data key="d0">45855563</data>
    </edge>
    <edge source="BEL" target="SAU">
      <data key="d0">3669098</data>
    </edge>
    <edge source="BEL" target="SEN">
      <data key="d0">427652</data>
    </edge>
    <edge source="BEL" target="SRB">
      <data key="d0">1788888</data>
    </edge>
    <edge source="BEL" target="IND">
      <data key="d0">2927030</data>
    </edge>
    <edge source="BEL" target="SGP">
      <data key="d0">331847</data>
    </edge>
    <edge source="BEL" target="SVK">
      <data key="d0">2020180</data>
    </edge>
    <edge source="BEL" target="VNM">
      <data key="d0">195233</data>
    </edge>
    <edge source="BEL" target="SVN">
      <data key="d0">1689037</data>
    </edge>
    <edge source="BEL" target="ZAF">
      <data key="d0">2059744</data>
    </edge>
    <edge source="BEL" target="ESP">
      <data key="d0">50438675</data>
    </edge>
    <edge source="BEL" target="SWE">
      <data key="d0">13531524</data>
    </edge>
    <edge source="BEL" target="CHE">
      <data key="d0">16454777</data>
    </edge>
    <edge source="BEL" target="THA">
      <data key="d0">84681</data>
    </edge>
    <edge source="BEL" target="ARE">
      <data key="d0">2292637</data>
    </edge>
    <edge source="BEL" target="TUN">
      <data key="d0">2895052</data>
    </edge>
    <edge source="BEL" target="TUR">
      <data key="d0">14681033</data>
    </edge>
    <edge source="BEL" target="UKR">
      <data key="d0">9955206</data>
    </edge>
    <edge source="BEL" target="MKD">
      <data key="d0">379591</data>
    </edge>
    <edge source="BEL" target="EGY">
      <data key="d0">2789594</data>
    </edge>
    <edge source="BEL" target="GBR">
      <data key="d0">111690795</data>
    </edge>
    <edge source="BEL" target="USA">
      <data key="d0">17982384</data>
    </edge>
    <edge source="BEL" target="BFA">
      <data key="d0">53493</data>
    </edge>
    <edge source="BEL" target="URY">
      <data key="d0">241022</data>
    </edge>
    <edge source="LKA" target="AUS">
      <data key="d0">649186</data>
    </edge>
    <edge source="LKA" target="AUT">
      <data key="d0">29014</data>
    </edge>
    <edge source="LKA" target="BEL">
      <data key="d0">318350</data>
    </edge>
    <edge source="LKA" target="CAN">
      <data key="d0">561562</data>
    </edge>
    <edge source="LKA" target="CHL">
      <data key="d0">17335</data>
    </edge>
    <edge source="LKA" target="CHN">
      <data key="d0">75672</data>
    </edge>
    <edge source="LKA" target="CZE">
      <data key="d0">17029</data>
    </edge>
    <edge source="LKA" target="DNK">
      <data key="d0">18981</data>
    </edge>
    <edge source="LKA" target="FIN">
      <data key="d0">52270</data>
    </edge>
    <edge source="LKA" target="FRA">
      <data key="d0">670650</data>
    </edge>
    <edge source="LKA" target="DEU">
      <data key="d0">193952</data>
    </edge>
    <edge source="LKA" target="HKG">
      <data key="d0">14340</data>
    </edge>
    <edge source="LKA" target="IDN">
      <data key="d0">18665</data>
    </edge>
    <edge source="LKA" target="IRL">
      <data key="d0">98751</data>
    </edge>
    <edge source="LKA" target="ISR">
      <data key="d0">34644</data>
    </edge>
    <edge source="LKA" target="ITA">
      <data key="d0">29068</data>
    </edge>
    <edge source="LKA" target="JPN">
      <data key="d0">525031</data>
    </edge>
    <edge source="LKA" target="KAZ">
      <data key="d0">16339</data>
    </edge>
    <edge source="LKA" target="KOR">
      <data key="d0">17378</data>
    </edge>
    <edge source="LKA" target="MYS">
      <data key="d0">44797</data>
    </edge>
    <edge source="LKA" target="MEX">
      <data key="d0">148393</data>
    </edge>
    <edge source="LKA" target="OMN">
      <data key="d0">682060</data>
    </edge>
    <edge source="LKA" target="NLD">
      <data key="d0">2524027</data>
    </edge>
    <edge source="LKA" target="NZL">
      <data key="d0">127102</data>
    </edge>
    <edge source="LKA" target="NOR">
      <data key="d0">22103</data>
    </edge>
    <edge source="LKA" target="PAK">
      <data key="d0">8284152</data>
    </edge>
    <edge source="LKA" target="POL">
      <data key="d0">956482</data>
    </edge>
    <edge source="LKA" target="RUS">
      <data key="d0">19341</data>
    </edge>
    <edge source="LKA" target="SAU">
      <data key="d0">215427</data>
    </edge>
    <edge source="LKA" target="IND">
      <data key="d0">13975356</data>
    </edge>
    <edge source="LKA" target="SGP">
      <data key="d0">146814</data>
    </edge>
    <edge source="LKA" target="ZAF">
      <data key="d0">16544</data>
    </edge>
    <edge source="LKA" target="SWE">
      <data key="d0">98947</data>
    </edge>
    <edge source="LKA" target="CHE">
      <data key="d0">54952</data>
    </edge>
    <edge source="LKA" target="THA">
      <data key="d0">17414</data>
    </edge>
    <edge source="LKA" target="ARE">
      <data key="d0">9609719</data>
    </edge>
    <edge source="LKA" target="EGY">
      <data key="d0">48072</data>
    </edge>
    <edge source="LKA" target="GBR">
      <data key="d0">1506196</data>
    </edge>
    <edge source="LKA" target="USA">
      <data key="d0">4595883</data>
    </edge>
    <edge source="GHA" target="AUS">
      <data key="d0">755325</data>
    </edge>
    <edge source="GHA" target="AUT">
      <data key="d0">26545</data>
    </edge>
    <edge source="GHA" target="BEL">
      <data key="d0">1019142</data>
    </edge>
    <edge source="GHA" target="CAN">
      <data key="d0">82322</data>
    </edge>
    <edge source="GHA" target="CHN">
      <data key="d0">4194107</data>
    </edge>
    <edge source="GHA" target="CZE">
      <data key="d0">57165</data>
    </edge>
    <edge source="GHA" target="BEN">
      <data key="d0">11461632</data>
    </edge>
    <edge source="GHA" target="DNK">
      <data key="d0">44370</data>
    </edge>
    <edge source="GHA" target="FIN">
      <data key="d0">46874</data>
    </edge>
    <edge source="GHA" target="FRA">
      <data key="d0">199002</data>
    </edge>
    <edge source="GHA" target="GMB">
      <data key="d0">193454</data>
    </edge>
    <edge source="GHA" target="DEU">
      <data key="d0">2060384</data>
    </edge>
    <edge source="GHA" target="HKG">
      <data key="d0">501770</data>
    </edge>
    <edge source="GHA" target="ISR">
      <data key="d0">85709</data>
    </edge>
    <edge source="GHA" target="ITA">
      <data key="d0">2089745</data>
    </edge>
    <edge source="GHA" target="JPN">
      <data key="d0">39893</data>
    </edge>
    <edge source="GHA" target="KOR">
      <data key="d0">11483</data>
    </edge>
    <edge source="GHA" target="LBN">
      <data key="d0">542923</data>
    </edge>
    <edge source="GHA" target="LVA">
      <data key="d0">43324</data>
    </edge>
    <edge source="GHA" target="MAR">
      <data key="d0">534216</data>
    </edge>
    <edge source="GHA" target="NLD">
      <data key="d0">33243</data>
    </edge>
    <edge source="GHA" target="NZL">
      <data key="d0">44073</data>
    </edge>
    <edge source="GHA" target="NER">
      <data key="d0">1755425</data>
    </edge>
    <edge source="GHA" target="PHL">
      <data key="d0">111218</data>
    </edge>
    <edge source="GHA" target="RUS">
      <data key="d0">427457</data>
    </edge>
    <edge source="GHA" target="IND">
      <data key="d0">13019776</data>
    </edge>
    <edge source="GHA" target="SGP">
      <data key="d0">182344</data>
    </edge>
    <edge source="GHA" target="ZAF">
      <data key="d0">311997</data>
    </edge>
    <edge source="GHA" target="ESP">
      <data key="d0">1030110</data>
    </edge>
    <edge source="GHA" target="CHE">
      <data key="d0">45354</data>
    </edge>
    <edge source="GHA" target="TGO">
      <data key="d0">61455249</data>
    </edge>
    <edge source="GHA" target="ARE">
      <data key="d0">1021812</data>
    </edge>
    <edge source="GHA" target="TUN">
      <data key="d0">84704</data>
    </edge>
    <edge source="GHA" target="TUR">
      <data key="d0">140037</data>
    </edge>
    <edge source="GHA" target="EGY">
      <data key="d0">4470884</data>
    </edge>
    <edge source="GHA" target="GBR">
      <data key="d0">429731</data>
    </edge>
    <edge source="GHA" target="USA">
      <data key="d0">3128491</data>
    </edge>
    <edge source="GHA" target="BFA">
      <data key="d0">3905149</data>
    </edge>
    <edge source="HKG" target="ARG">
      <data key="d0">86006</data>
    </edge>
    <edge source="HKG" target="AUS">
      <data key="d0">14583252</data>
    </edge>
    <edge source="HKG" target="AUT">
      <data key="d0">863417</data>
    </edge>
    <edge source="HKG" target="ARM">
      <data key="d0">23301</data>
    </edge>
    <edge source="HKG" target="BEL">
      <data key="d0">1020032</data>
    </edge>
    <edge source="HKG" target="BRA">
      <data key="d0">999983</data>
    </edge>
    <edge source="HKG" target="BGR">
      <data key="d0">31491</data>
    </edge>
    <edge source="HKG" target="BLR">
      <data key="d0">18101</data>
    </edge>
    <edge source="HKG" target="KHM">
      <data key="d0">3077039</data>
    </edge>
    <edge source="HKG" target="CAN">
      <data key="d0">2838323</data>
    </edge>
    <edge source="HKG" target="LKA">
      <data key="d0">104102</data>
    </edge>
    <edge source="HKG" target="CHL">
      <data key="d0">125139</data>
    </edge>
    <edge source="HKG" target="CHN">
      <data key="d0">37691614</data>
    </edge>
    <edge source="HKG" target="COL">
      <data key="d0">37683</data>
    </edge>
    <edge source="HKG" target="HRV">
      <data key="d0">67865</data>
    </edge>
    <edge source="HKG" target="CZE">
      <data key="d0">358085</data>
    </edge>
    <edge source="HKG" target="DNK">
      <data key="d0">1025674</data>
    </edge>
    <edge source="HKG" target="ECU">
      <data key="d0">15141</data>
    </edge>
    <edge source="HKG" target="EST">
      <data key="d0">95179</data>
    </edge>
    <edge source="HKG" target="FIN">
      <data key="d0">1220849</data>
    </edge>
    <edge source="HKG" target="FRA">
      <data key="d0">5227598</data>
    </edge>
    <edge source="HKG" target="GEO">
      <data key="d0">27977</data>
    </edge>
    <edge source="HKG" target="DEU">
      <data key="d0">18276573</data>
    </edge>
    <edge source="HKG" target="GRC">
      <data key="d0">276422</data>
    </edge>
    <edge source="HKG" target="HUN">
      <data key="d0">99910</data>
    </edge>
    <edge source="HKG" target="IDN">
      <data key="d0">907690</data>
    </edge>
    <edge source="HKG" target="IRL">
      <data key="d0">467577</data>
    </edge>
    <edge source="HKG" target="ISR">
      <data key="d0">317837</data>
    </edge>
    <edge source="HKG" target="ITA">
      <data key="d0">9559426</data>
    </edge>
    <edge source="HKG" target="JAM">
      <data key="d0">58470</data>
    </edge>
    <edge source="HKG" target="JPN">
      <data key="d0">11024742</data>
    </edge>
    <edge source="HKG" target="KAZ">
      <data key="d0">532273</data>
    </edge>
    <edge source="HKG" target="JOR">
      <data key="d0">74836</data>
    </edge>
    <edge source="HKG" target="KOR">
      <data key="d0">2583831</data>
    </edge>
    <edge source="HKG" target="LBN">
      <data key="d0">171494</data>
    </edge>
    <edge source="HKG" target="LVA">
      <data key="d0">126448</data>
    </edge>
    <edge source="HKG" target="LTU">
      <data key="d0">46184</data>
    </edge>
    <edge source="HKG" target="MYS">
      <data key="d0">845321</data>
    </edge>
    <edge source="HKG" target="MUS">
      <data key="d0">25529</data>
    </edge>
    <edge source="HKG" target="MEX">
      <data key="d0">1409983</data>
    </edge>
    <edge source="HKG" target="MAR">
      <data key="d0">21856</data>
    </edge>
    <edge source="HKG" target="OMN">
      <data key="d0">25172</data>
    </edge>
    <edge source="HKG" target="NLD">
      <data key="d0">5493682</data>
    </edge>
    <edge source="HKG" target="NZL">
      <data key="d0">986073</data>
    </edge>
    <edge source="HKG" target="NIC">
      <data key="d0">29203</data>
    </edge>
    <edge source="HKG" target="NOR">
      <data key="d0">362022</data>
    </edge>
    <edge source="HKG" target="PAK">
      <data key="d0">135821</data>
    </edge>
    <edge source="HKG" target="PAN">
      <data key="d0">247964</data>
    </edge>
    <edge source="HKG" target="PER">
      <data key="d0">27038</data>
    </edge>
    <edge source="HKG" target="PHL">
      <data key="d0">760405</data>
    </edge>
    <edge source="HKG" target="POL">
      <data key="d0">644579</data>
    </edge>
    <edge source="HKG" target="PRT">
      <data key="d0">234513</data>
    </edge>
    <edge source="HKG" target="ROU">
      <data key="d0">71785</data>
    </edge>
    <edge source="HKG" target="RUS">
      <data key="d0">2044522</data>
    </edge>
    <edge source="HKG" target="SAU">
      <data key="d0">1634260</data>
    </edge>
    <edge source="HKG" target="SRB">
      <data key="d0">14498</data>
    </edge>
    <edge source="HKG" target="IND">
      <data key="d0">2063521</data>
    </edge>
    <edge source="HKG" target="SGP">
      <data key="d0">2727602</data>
    </edge>
    <edge source="HKG" target="SVK">
      <data key="d0">225099</data>
    </edge>
    <edge source="HKG" target="VNM">
      <data key="d0">1036916</data>
    </edge>
    <edge source="HKG" target="SVN">
      <data key="d0">57274</data>
    </edge>
    <edge source="HKG" target="ZAF">
      <data key="d0">328719</data>
    </edge>
    <edge source="HKG" target="ESP">
      <data key="d0">4136408</data>
    </edge>
    <edge source="HKG" target="SWE">
      <data key="d0">779947</data>
    </edge>
    <edge source="HKG" target="CHE">
      <data key="d0">9584651</data>
    </edge>
    <edge source="HKG" target="THA">
      <data key="d0">970202</data>
    </edge>
    <edge source="HKG" target="ARE">
      <data key="d0">2095739</data>
    </edge>
    <edge source="HKG" target="TUN">
      <data key="d0">49808</data>
    </edge>
    <edge source="HKG" target="TUR">
      <data key="d0">792981</data>
    </edge>
    <edge source="HKG" target="UKR">
      <data key="d0">547778</data>
    </edge>
    <edge source="HKG" target="EGY">
      <data key="d0">1112480</data>
    </edge>
    <edge source="HKG" target="GBR">
      <data key="d0">25724371</data>
    </edge>
    <edge source="HKG" target="USA">
      <data key="d0">58191411</data>
    </edge>
    <edge source="HKG" target="URY">
      <data key="d0">11882</data>
    </edge>
    <edge source="KOR" target="ARG">
      <data key="d0">10977</data>
    </edge>
    <edge source="KOR" target="AUS">
      <data key="d0">1772890</data>
    </edge>
    <edge source="KOR" target="AUT">
      <data key="d0">65193</data>
    </edge>
    <edge source="KOR" target="BEL">
      <data key="d0">107543</data>
    </edge>
    <edge source="KOR" target="BRA">
      <data key="d0">917023</data>
    </edge>
    <edge source="KOR" target="KHM">
      <data key="d0">232382</data>
    </edge>
    <edge source="KOR" target="CAN">
      <data key="d0">208213</data>
    </edge>
    <edge source="KOR" target="LKA">
      <data key="d0">16910</data>
    </edge>
    <edge source="KOR" target="CHL">
      <data key="d0">31247</data>
    </edge>
    <edge source="KOR" target="CHN">
      <data key="d0">5438872</data>
    </edge>
    <edge source="KOR" target="CZE">
      <data key="d0">20261</data>
    </edge>
    <edge source="KOR" target="ECU">
      <data key="d0">77816</data>
    </edge>
    <edge source="KOR" target="FRA">
      <data key="d0">334396</data>
    </edge>
    <edge source="KOR" target="DEU">
      <data key="d0">6905778</data>
    </edge>
    <edge source="KOR" target="GHA">
      <data key="d0">11893</data>
    </edge>
    <edge source="KOR" target="HKG">
      <data key="d0">1084343</data>
    </edge>
    <edge source="KOR" target="IDN">
      <data key="d0">2003631</data>
    </edge>
    <edge source="KOR" target="ISR">
      <data key="d0">63851</data>
    </edge>
    <edge source="KOR" target="ITA">
      <data key="d0">1384872</data>
    </edge>
    <edge source="KOR" target="JPN">
      <data key="d0">17746623</data>
    </edge>
    <edge source="KOR" target="KAZ">
      <data key="d0">1496431</data>
    </edge>
    <edge source="KOR" target="KGZ">
      <data key="d0">40611</data>
    </edge>
    <edge source="KOR" target="MYS">
      <data key="d0">609263</data>
    </edge>
    <edge source="KOR" target="MEX">
      <data key="d0">2681599</data>
    </edge>
    <edge source="KOR" target="OMN">
      <data key="d0">104278</data>
    </edge>
    <edge source="KOR" target="NLD">
      <data key="d0">418520</data>
    </edge>
    <edge source="KOR" target="NZL">
      <data key="d0">22694</data>
    </edge>
    <edge source="KOR" target="NIC">
      <data key="d0">23639</data>
    </edge>
    <edge source="KOR" target="PAK">
      <data key="d0">10790</data>
    </edge>
    <edge source="KOR" target="PHL">
      <data key="d0">1357811</data>
    </edge>
    <edge source="KOR" target="RUS">
      <data key="d0">2428217</data>
    </edge>
    <edge source="KOR" target="SAU">
      <data key="d0">11509298</data>
    </edge>
    <edge source="KOR" target="IND">
      <data key="d0">885370</data>
    </edge>
    <edge source="KOR" target="SGP">
      <data key="d0">546619</data>
    </edge>
    <edge source="KOR" target="SVK">
      <data key="d0">243883</data>
    </edge>
    <edge source="KOR" target="VNM">
      <data key="d0">1983740</data>
    </edge>
    <edge source="KOR" target="ESP">
      <data key="d0">533647</data>
    </edge>
    <edge source="KOR" target="SWE">
      <data key="d0">126917</data>
    </edge>
    <edge source="KOR" target="THA">
      <data key="d0">796995</data>
    </edge>
    <edge source="KOR" target="ARE">
      <data key="d0">2035892</data>
    </edge>
    <edge source="KOR" target="TUR">
      <data key="d0">728245</data>
    </edge>
    <edge source="KOR" target="UGA">
      <data key="d0">19291</data>
    </edge>
    <edge source="KOR" target="GBR">
      <data key="d0">442030</data>
    </edge>
    <edge source="KOR" target="USA">
      <data key="d0">4625835</data>
    </edge>
    <edge source="KOR" target="URY">
      <data key="d0">11980</data>
    </edge>
    <edge source="MYS" target="DZA">
      <data key="d0">4208010</data>
    </edge>
    <edge source="MYS" target="AZE">
      <data key="d0">46073</data>
    </edge>
    <edge source="MYS" target="ARG">
      <data key="d0">10438</data>
    </edge>
    <edge source="MYS" target="AUS">
      <data key="d0">90592514</data>
    </edge>
    <edge source="MYS" target="AUT">
      <data key="d0">56875</data>
    </edge>
    <edge source="MYS" target="BEL">
      <data key="d0">19486001</data>
    </edge>
    <edge source="MYS" target="KHM">
      <data key="d0">104164</data>
    </edge>
    <edge source="MYS" target="CAN">
      <data key="d0">5928967</data>
    </edge>
    <edge source="MYS" target="LKA">
      <data key="d0">7777721</data>
    </edge>
    <edge source="MYS" target="CHL">
      <data key="d0">449623</data>
    </edge>
    <edge source="MYS" target="CHN">
      <data key="d0">74546118</data>
    </edge>
    <edge source="MYS" target="COL">
      <data key="d0">12225</data>
    </edge>
    <edge source="MYS" target="CRI">
      <data key="d0">60671</data>
    </edge>
    <edge source="MYS" target="HRV">
      <data key="d0">59611</data>
    </edge>
    <edge source="MYS" target="CZE">
      <data key="d0">61257</data>
    </edge>
    <edge source="MYS" target="DNK">
      <data key="d0">10641995</data>
    </edge>
    <edge source="MYS" target="ETH">
      <data key="d0">323298</data>
    </edge>
    <edge source="MYS" target="EST">
      <data key="d0">49845</data>
    </edge>
    <edge source="MYS" target="FIN">
      <data key="d0">563490</data>
    </edge>
    <edge source="MYS" target="FRA">
      <data key="d0">12990872</data>
    </edge>
    <edge source="MYS" target="DEU">
      <data key="d0">8743481</data>
    </edge>
    <edge source="MYS" target="GHA">
      <data key="d0">12700</data>
    </edge>
    <edge source="MYS" target="GRC">
      <data key="d0">385177</data>
    </edge>
    <edge source="MYS" target="HKG">
      <data key="d0">24868205</data>
    </edge>
    <edge source="MYS" target="IDN">
      <data key="d0">53952011</data>
    </edge>
    <edge source="MYS" target="IRL">
      <data key="d0">1014846</data>
    </edge>
    <edge source="MYS" target="ITA">
      <data key="d0">5560425</data>
    </edge>
    <edge source="MYS" target="JAM">
      <data key="d0">133347</data>
    </edge>
    <edge source="MYS" target="JPN">
      <data key="d0">983764635</data>
    </edge>
    <edge source="MYS" target="KAZ">
      <data key="d0">31250</data>
    </edge>
    <edge source="MYS" target="JOR">
      <data key="d0">27906192</data>
    </edge>
    <edge source="MYS" target="KOR">
      <data key="d0">203131574</data>
    </edge>
    <edge source="MYS" target="LBN">
      <data key="d0">6236603</data>
    </edge>
    <edge source="MYS" target="LVA">
      <data key="d0">32227</data>
    </edge>
    <edge source="MYS" target="LTU">
      <data key="d0">960970</data>
    </edge>
    <edge source="MYS" target="MDG">
      <data key="d0">41417</data>
    </edge>
    <edge source="MYS" target="MWI">
      <data key="d0">21951</data>
    </edge>
    <edge source="MYS" target="MUS">
      <data key="d0">2182061</data>
    </edge>
    <edge source="MYS" target="MEX">
      <data key="d0">38152953</data>
    </edge>
    <edge source="MYS" target="MAR">
      <data key="d0">21821</data>
    </edge>
    <edge source="MYS" target="MOZ">
      <data key="d0">76637</data>
    </edge>
    <edge source="MYS" target="OMN">
      <data key="d0">14934432</data>
    </edge>
    <edge source="MYS" target="NLD">
      <data key="d0">9835341</data>
    </edge>
    <edge source="MYS" target="NZL">
      <data key="d0">2855893</data>
    </edge>
    <edge source="MYS" target="NOR">
      <data key="d0">2897411</data>
    </edge>
    <edge source="MYS" target="PAK">
      <data key="d0">20563338</data>
    </edge>
    <edge source="MYS" target="PAN">
      <data key="d0">70604</data>
    </edge>
    <edge source="MYS" target="PER">
      <data key="d0">46039</data>
    </edge>
    <edge source="MYS" target="PHL">
      <data key="d0">74275786</data>
    </edge>
    <edge source="MYS" target="POL">
      <data key="d0">233730</data>
    </edge>
    <edge source="MYS" target="PRT">
      <data key="d0">47204</data>
    </edge>
    <edge source="MYS" target="ROU">
      <data key="d0">55160</data>
    </edge>
    <edge source="MYS" target="RUS">
      <data key="d0">1810554</data>
    </edge>
    <edge source="MYS" target="SAU">
      <data key="d0">33907576</data>
    </edge>
    <edge source="MYS" target="SRB">
      <data key="d0">56375</data>
    </edge>
    <edge source="MYS" target="IND">
      <data key="d0">58134255</data>
    </edge>
    <edge source="MYS" target="SGP">
      <data key="d0">121921826</data>
    </edge>
    <edge source="MYS" target="VNM">
      <data key="d0">37435652</data>
    </edge>
    <edge source="MYS" target="ZAF">
      <data key="d0">13288606</data>
    </edge>
    <edge source="MYS" target="ZWE">
      <data key="d0">14160</data>
    </edge>
    <edge source="MYS" target="ESP">
      <data key="d0">1644193</data>
    </edge>
    <edge source="MYS" target="SWE">
      <data key="d0">5041208</data>
    </edge>
    <edge source="MYS" target="CHE">
      <data key="d0">84651</data>
    </edge>
    <edge source="MYS" target="THA">
      <data key="d0">34959288</data>
    </edge>
    <edge source="MYS" target="ARE">
      <data key="d0">80503886</data>
    </edge>
    <edge source="MYS" target="TUN">
      <data key="d0">25832</data>
    </edge>
    <edge source="MYS" target="TUR">
      <data key="d0">5297501</data>
    </edge>
    <edge source="MYS" target="UGA">
      <data key="d0">10065</data>
    </edge>
    <edge source="MYS" target="UKR">
      <data key="d0">33330</data>
    </edge>
    <edge source="MYS" target="EGY">
      <data key="d0">48019328</data>
    </edge>
    <edge source="MYS" target="GBR">
      <data key="d0">89118721</data>
    </edge>
    <edge source="MYS" target="TZA">
      <data key="d0">126564</data>
    </edge>
    <edge source="MYS" target="USA">
      <data key="d0">129921360</data>
    </edge>
    <edge source="MYS" target="URY">
      <data key="d0">202057</data>
    </edge>
    <edge source="MOZ" target="CAN">
      <data key="d0">13664</data>
    </edge>
    <edge source="MOZ" target="CHN">
      <data key="d0">245765</data>
    </edge>
    <edge source="MOZ" target="FRA">
      <data key="d0">20630</data>
    </edge>
    <edge source="MOZ" target="DEU">
      <data key="d0">99388</data>
    </edge>
    <edge source="MOZ" target="ZAF">
      <data key="d0">323705</data>
    </edge>
    <edge source="MOZ" target="ZWE">
      <data key="d0">18930</data>
    </edge>
    <edge source="OMN" target="SAU">
      <data key="d0">705524</data>
    </edge>
    <edge source="OMN" target="IND">
      <data key="d0">25834</data>
    </edge>
    <edge source="OMN" target="ARE">
      <data key="d0">3071870</data>
    </edge>
    <edge source="OMN" target="GBR">
      <data key="d0">97430</data>
    </edge>
    <edge source="OMN" target="USA">
      <data key="d0">66008</data>
    </edge>
    <edge source="ROU" target="ALB">
      <data key="d0">3044041</data>
    </edge>
    <edge source="ROU" target="DZA">
      <data key="d0">781828</data>
    </edge>
    <edge source="ROU" target="AZE">
      <data key="d0">2625188</data>
    </edge>
    <edge source="ROU" target="ARG">
      <data key="d0">44580</data>
    </edge>
    <edge source="ROU" target="AUS">
      <data key="d0">1477843</data>
    </edge>
    <edge source="ROU" target="AUT">
      <data key="d0">35245079</data>
    </edge>
    <edge source="ROU" target="ARM">
      <data key="d0">582423</data>
    </edge>
    <edge source="ROU" target="BEL">
      <data key="d0">14070850</data>
    </edge>
    <edge source="ROU" target="BRA">
      <data key="d0">22751</data>
    </edge>
    <edge source="ROU" target="BGR">
      <data key="d0">20054620</data>
    </edge>
    <edge source="ROU" target="BLR">
      <data key="d0">3589547</data>
    </edge>
    <edge source="ROU" target="CAN">
      <data key="d0">605504</data>
    </edge>
    <edge source="ROU" target="CHL">
      <data key="d0">51926</data>
    </edge>
    <edge source="ROU" target="CHN">
      <data key="d0">16365772</data>
    </edge>
    <edge source="ROU" target="COL">
      <data key="d0">87062</data>
    </edge>
    <edge source="ROU" target="CRI">
      <data key="d0">195826</data>
    </edge>
    <edge source="ROU" target="HRV">
      <data key="d0">3018137</data>
    </edge>
    <edge source="ROU" target="CZE">
      <data key="d0">5005724</data>
    </edge>
    <edge source="ROU" target="DNK">
      <data key="d0">1189334</data>
    </edge>
    <edge source="ROU" target="ECU">
      <data key="d0">25894</data>
    </edge>
    <edge source="ROU" target="EST">
      <data key="d0">795321</data>
    </edge>
    <edge source="ROU" target="FIN">
      <data key="d0">15609345</data>
    </edge>
    <edge source="ROU" target="FRA">
      <data key="d0">53403444</data>
    </edge>
    <edge source="ROU" target="GEO">
      <data key="d0">2166615</data>
    </edge>
    <edge source="ROU" target="DEU">
      <data key="d0">102669861</data>
    </edge>
    <edge source="ROU" target="GHA">
      <data key="d0">17000</data>
    </edge>
    <edge source="ROU" target="GRC">
      <data key="d0">20750491</data>
    </edge>
    <edge source="ROU" target="GTM">
      <data key="d0">35880</data>
    </edge>
    <edge source="ROU" target="HND">
      <data key="d0">18386</data>
    </edge>
    <edge source="ROU" target="HKG">
      <data key="d0">75473</data>
    </edge>
    <edge source="ROU" target="HUN">
      <data key="d0">33148098</data>
    </edge>
    <edge source="ROU" target="IDN">
      <data key="d0">123034</data>
    </edge>
    <edge source="ROU" target="IRL">
      <data key="d0">28263</data>
    </edge>
    <edge source="ROU" target="ISR">
      <data key="d0">10585675</data>
    </edge>
    <edge source="ROU" target="ITA">
      <data key="d0">129739150</data>
    </edge>
    <edge source="ROU" target="JAM">
      <data key="d0">34990</data>
    </edge>
    <edge source="ROU" target="JPN">
      <data key="d0">62314</data>
    </edge>
    <edge source="ROU" target="KAZ">
      <data key="d0">593978</data>
    </edge>
    <edge source="ROU" target="JOR">
      <data key="d0">938984</data>
    </edge>
    <edge source="ROU" target="KOR">
      <data key="d0">31742106</data>
    </edge>
    <edge source="ROU" target="KGZ">
      <data key="d0">266724</data>
    </edge>
    <edge source="ROU" target="LBN">
      <data key="d0">10078294</data>
    </edge>
    <edge source="ROU" target="LVA">
      <data key="d0">533559</data>
    </edge>
    <edge source="ROU" target="LTU">
      <data key="d0">4785921</data>
    </edge>
    <edge source="ROU" target="MYS">
      <data key="d0">125172</data>
    </edge>
    <edge source="ROU" target="MDA">
      <data key="d0">16768922</data>
    </edge>
    <edge source="ROU" target="MAR">
      <data key="d0">1858030</data>
    </edge>
    <edge source="ROU" target="OMN">
      <data key="d0">35719</data>
    </edge>
    <edge source="ROU" target="NLD">
      <data key="d0">11040981</data>
    </edge>
    <edge source="ROU" target="NER">
      <data key="d0">38738</data>
    </edge>
    <edge source="ROU" target="NOR">
      <data key="d0">120667</data>
    </edge>
    <edge source="ROU" target="PAK">
      <data key="d0">749276</data>
    </edge>
    <edge source="ROU" target="PAN">
      <data key="d0">18426</data>
    </edge>
    <edge source="ROU" target="PHL">
      <data key="d0">82983</data>
    </edge>
    <edge source="ROU" target="POL">
      <data key="d0">48276248</data>
    </edge>
    <edge source="ROU" target="PRT">
      <data key="d0">901644</data>
    </edge>
    <edge source="ROU" target="RUS">
      <data key="d0">38309351</data>
    </edge>
    <edge source="ROU" target="SAU">
      <data key="d0">180847</data>
    </edge>
    <edge source="ROU" target="SRB">
      <data key="d0">20458894</data>
    </edge>
    <edge source="ROU" target="IND">
      <data key="d0">1938653</data>
    </edge>
    <edge source="ROU" target="SGP">
      <data key="d0">519378</data>
    </edge>
    <edge source="ROU" target="SVK">
      <data key="d0">8781196</data>
    </edge>
    <edge source="ROU" target="VNM">
      <data key="d0">20352</data>
    </edge>
    <edge source="ROU" target="SVN">
      <data key="d0">1015663</data>
    </edge>
    <edge source="ROU" target="ZAF">
      <data key="d0">115371</data>
    </edge>
    <edge source="ROU" target="ESP">
      <data key="d0">19465482</data>
    </edge>
    <edge source="ROU" target="SWE">
      <data key="d0">12024061</data>
    </edge>
    <edge source="ROU" target="CHE">
      <data key="d0">11094511</data>
    </edge>
    <edge source="ROU" target="THA">
      <data key="d0">369869</data>
    </edge>
    <edge source="ROU" target="ARE">
      <data key="d0">320706</data>
    </edge>
    <edge source="ROU" target="TUN">
      <data key="d0">4045072</data>
    </edge>
    <edge source="ROU" target="TUR">
      <data key="d0">136858889</data>
    </edge>
    <edge source="ROU" target="UKR">
      <data key="d0">53037446</data>
    </edge>
    <edge source="ROU" target="MKD">
      <data key="d0">1774645</data>
    </edge>
    <edge source="ROU" target="EGY">
      <data key="d0">6520155</data>
    </edge>
    <edge source="ROU" target="GBR">
      <data key="d0">14674457</data>
    </edge>
    <edge source="ROU" target="USA">
      <data key="d0">3022444</data>
    </edge>
    <edge source="VNM" target="DZA">
      <data key="d0">644526</data>
    </edge>
    <edge source="VNM" target="ARG">
      <data key="d0">22777</data>
    </edge>
    <edge source="VNM" target="AUS">
      <data key="d0">6656545</data>
    </edge>
    <edge source="VNM" target="AUT">
      <data key="d0">3219305</data>
    </edge>
    <edge source="VNM" target="BEL">
      <data key="d0">8558975</data>
    </edge>
    <edge source="VNM" target="BRA">
      <data key="d0">55281</data>
    </edge>
    <edge source="VNM" target="BGR">
      <data key="d0">16058</data>
    </edge>
    <edge source="VNM" target="KHM">
      <data key="d0">895997</data>
    </edge>
    <edge source="VNM" target="CAN">
      <data key="d0">4957091</data>
    </edge>
    <edge source="VNM" target="LKA">
      <data key="d0">632292</data>
    </edge>
    <edge source="VNM" target="CHN">
      <data key="d0">17776921</data>
    </edge>
    <edge source="VNM" target="COL">
      <data key="d0">432253</data>
    </edge>
    <edge source="VNM" target="HRV">
      <data key="d0">23842</data>
    </edge>
    <edge source="VNM" target="CZE">
      <data key="d0">260393</data>
    </edge>
    <edge source="VNM" target="BEN">
      <data key="d0">159946</data>
    </edge>
    <edge source="VNM" target="DNK">
      <data key="d0">2961919</data>
    </edge>
    <edge source="VNM" target="ECU">
      <data key="d0">17042</data>
    </edge>
    <edge source="VNM" target="EST">
      <data key="d0">44234</data>
    </edge>
    <edge source="VNM" target="FIN">
      <data key="d0">445504</data>
    </edge>
    <edge source="VNM" target="FRA">
      <data key="d0">5430729</data>
    </edge>
    <edge source="VNM" target="DEU">
      <data key="d0">21146230</data>
    </edge>
    <edge source="VNM" target="GHA">
      <data key="d0">54088</data>
    </edge>
    <edge source="VNM" target="GRC">
      <data key="d0">104077</data>
    </edge>
    <edge source="VNM" target="HKG">
      <data key="d0">285799</data>
    </edge>
    <edge source="VNM" target="HUN">
      <data key="d0">44131</data>
    </edge>
    <edge source="VNM" target="IDN">
      <data key="d0">4590628</data>
    </edge>
    <edge source="VNM" target="IRL">
      <data key="d0">1808225</data>
    </edge>
    <edge source="VNM" target="ISR">
      <data key="d0">131586</data>
    </edge>
    <edge source="VNM" target="ITA">
      <data key="d0">2762896</data>
    </edge>
    <edge source="VNM" target="JPN">
      <data key="d0">68640157</data>
    </edge>
    <edge source="VNM" target="JOR">
      <data key="d0">241339</data>
    </edge>
    <edge source="VNM" target="KOR">
      <data key="d0">61836499</data>
    </edge>
    <edge source="VNM" target="LBN">
      <data key="d0">212110</data>
    </edge>
    <edge source="VNM" target="LTU">
      <data key="d0">10997</data>
    </edge>
    <edge source="VNM" target="MYS">
      <data key="d0">17104225</data>
    </edge>
    <edge source="VNM" target="MUS">
      <data key="d0">23900</data>
    </edge>
    <edge source="VNM" target="MEX">
      <data key="d0">240751</data>
    </edge>
    <edge source="VNM" target="MAR">
      <data key="d0">87991</data>
    </edge>
    <edge source="VNM" target="OMN">
      <data key="d0">44819</data>
    </edge>
    <edge source="VNM" target="NLD">
      <data key="d0">4741883</data>
    </edge>
    <edge source="VNM" target="NZL">
      <data key="d0">511399</data>
    </edge>
    <edge source="VNM" target="NIC">
      <data key="d0">11000</data>
    </edge>
    <edge source="VNM" target="NOR">
      <data key="d0">581255</data>
    </edge>
    <edge source="VNM" target="PAK">
      <data key="d0">2822124</data>
    </edge>
    <edge source="VNM" target="PAN">
      <data key="d0">116778</data>
    </edge>
    <edge source="VNM" target="PHL">
      <data key="d0">3127783</data>
    </edge>
    <edge source="VNM" target="POL">
      <data key="d0">1568384</data>
    </edge>
    <edge source="VNM" target="PRT">
      <data key="d0">195963</data>
    </edge>
    <edge source="VNM" target="ROU">
      <data key="d0">44748</data>
    </edge>
    <edge source="VNM" target="RUS">
      <data key="d0">720856</data>
    </edge>
    <edge source="VNM" target="SAU">
      <data key="d0">4161500</data>
    </edge>
    <edge source="VNM" target="IND">
      <data key="d0">44831665</data>
    </edge>
    <edge source="VNM" target="SGP">
      <data key="d0">7068078</data>
    </edge>
    <edge source="VNM" target="SVN">
      <data key="d0">23315</data>
    </edge>
    <edge source="VNM" target="ZAF">
      <data key="d0">164014</data>
    </edge>
    <edge source="VNM" target="ESP">
      <data key="d0">2137533</data>
    </edge>
    <edge source="VNM" target="SWE">
      <data key="d0">4443296</data>
    </edge>
    <edge source="VNM" target="CHE">
      <data key="d0">1326300</data>
    </edge>
    <edge source="VNM" target="THA">
      <data key="d0">6172429</data>
    </edge>
    <edge source="VNM" target="ARE">
      <data key="d0">1200430</data>
    </edge>
    <edge source="VNM" target="TUR">
      <data key="d0">2900751</data>
    </edge>
    <edge source="VNM" target="UKR">
      <data key="d0">97530</data>
    </edge>
    <edge source="VNM" target="EGY">
      <data key="d0">110254</data>
    </edge>
    <edge source="VNM" target="GBR">
      <data key="d0">7394249</data>
    </edge>
    <edge source="VNM" target="USA">
      <data key="d0">41343706</data>
    </edge>
    <edge source="VNM" target="URY">
      <data key="d0">23551</data>
    </edge>
    <edge source="THA" target="DZA">
      <data key="d0">53905</data>
    </edge>
    <edge source="THA" target="AZE">
      <data key="d0">12147</data>
    </edge>
    <edge source="THA" target="ARG">
      <data key="d0">49647</data>
    </edge>
    <edge source="THA" target="AUS">
      <data key="d0">6770636</data>
    </edge>
    <edge source="THA" target="AUT">
      <data key="d0">605184</data>
    </edge>
    <edge source="THA" target="BEL">
      <data key="d0">2052919</data>
    </edge>
    <edge source="THA" target="BRA">
      <data key="d0">307861</data>
    </edge>
    <edge source="THA" target="BGR">
      <data key="d0">18512</data>
    </edge>
    <edge source="THA" target="BLR">
      <data key="d0">44700</data>
    </edge>
    <edge source="THA" target="KHM">
      <data key="d0">2534789</data>
    </edge>
    <edge source="THA" target="CAN">
      <data key="d0">2755535</data>
    </edge>
    <edge source="THA" target="LKA">
      <data key="d0">2775021</data>
    </edge>
    <edge source="THA" target="CHL">
      <data key="d0">288575</data>
    </edge>
    <edge source="THA" target="CHN">
      <data key="d0">53639301</data>
    </edge>
    <edge source="THA" target="COL">
      <data key="d0">50146</data>
    </edge>
    <edge source="THA" target="CRI">
      <data key="d0">58118</data>
    </edge>
    <edge source="THA" target="HRV">
      <data key="d0">45679</data>
    </edge>
    <edge source="THA" target="CZE">
      <data key="d0">79314</data>
    </edge>
    <edge source="THA" target="DNK">
      <data key="d0">3164364</data>
    </edge>
    <edge source="THA" target="ECU">
      <data key="d0">85658</data>
    </edge>
    <edge source="THA" target="EST">
      <data key="d0">10711</data>
    </edge>
    <edge source="THA" target="FIN">
      <data key="d0">1213492</data>
    </edge>
    <edge source="THA" target="FRA">
      <data key="d0">8852953</data>
    </edge>
    <edge source="THA" target="GEO">
      <data key="d0">99173</data>
    </edge>
    <edge source="THA" target="GMB">
      <data key="d0">37848</data>
    </edge>
    <edge source="THA" target="DEU">
      <data key="d0">11644184</data>
    </edge>
    <edge source="THA" target="GRC">
      <data key="d0">473826</data>
    </edge>
    <edge source="THA" target="HKG">
      <data key="d0">2775281</data>
    </edge>
    <edge source="THA" target="HUN">
      <data key="d0">86262</data>
    </edge>
    <edge source="THA" target="IDN">
      <data key="d0">54883034</data>
    </edge>
    <edge source="THA" target="IRL">
      <data key="d0">490589</data>
    </edge>
    <edge source="THA" target="ISR">
      <data key="d0">9705016</data>
    </edge>
    <edge source="THA" target="ITA">
      <data key="d0">6621221</data>
    </edge>
    <edge source="THA" target="JAM">
      <data key="d0">290787</data>
    </edge>
    <edge source="THA" target="JPN">
      <data key="d0">43234127</data>
    </edge>
    <edge source="THA" target="KAZ">
      <data key="d0">163879</data>
    </edge>
    <edge source="THA" target="JOR">
      <data key="d0">13440747</data>
    </edge>
    <edge source="THA" target="KOR">
      <data key="d0">57682155</data>
    </edge>
    <edge source="THA" target="LBN">
      <data key="d0">6512592</data>
    </edge>
    <edge source="THA" target="LVA">
      <data key="d0">50977</data>
    </edge>
    <edge source="THA" target="MYS">
      <data key="d0">85631972</data>
    </edge>
    <edge source="THA" target="MUS">
      <data key="d0">513465</data>
    </edge>
    <edge source="THA" target="MEX">
      <data key="d0">733019</data>
    </edge>
    <edge source="THA" target="MOZ">
      <data key="d0">238117</data>
    </edge>
    <edge source="THA" target="OMN">
      <data key="d0">537532</data>
    </edge>
    <edge source="THA" target="NLD">
      <data key="d0">3004492</data>
    </edge>
    <edge source="THA" target="NZL">
      <data key="d0">862007</data>
    </edge>
    <edge source="THA" target="NOR">
      <data key="d0">711444</data>
    </edge>
    <edge source="THA" target="PAK">
      <data key="d0">9804035</data>
    </edge>
    <edge source="THA" target="PAN">
      <data key="d0">306327</data>
    </edge>
    <edge source="THA" target="PER">
      <data key="d0">19729</data>
    </edge>
    <edge source="THA" target="PHL">
      <data key="d0">7587030</data>
    </edge>
    <edge source="THA" target="POL">
      <data key="d0">490551</data>
    </edge>
    <edge source="THA" target="PRT">
      <data key="d0">231408</data>
    </edge>
    <edge source="THA" target="ROU">
      <data key="d0">27870</data>
    </edge>
    <edge source="THA" target="RUS">
      <data key="d0">1393126</data>
    </edge>
    <edge source="THA" target="SAU">
      <data key="d0">51864849</data>
    </edge>
    <edge source="THA" target="IND">
      <data key="d0">41663113</data>
    </edge>
    <edge source="THA" target="SGP">
      <data key="d0">8991135</data>
    </edge>
    <edge source="THA" target="SVK">
      <data key="d0">18636</data>
    </edge>
    <edge source="THA" target="VNM">
      <data key="d0">73963999</data>
    </edge>
    <edge source="THA" target="ZAF">
      <data key="d0">4998908</data>
    </edge>
    <edge source="THA" target="ESP">
      <data key="d0">1415526</data>
    </edge>
    <edge source="THA" target="SWE">
      <data key="d0">1712454</data>
    </edge>
    <edge source="THA" target="CHE">
      <data key="d0">21477268</data>
    </edge>
    <edge source="THA" target="ARE">
      <data key="d0">40133087</data>
    </edge>
    <edge source="THA" target="TUN">
      <data key="d0">30612</data>
    </edge>
    <edge source="THA" target="TUR">
      <data key="d0">2452871</data>
    </edge>
    <edge source="THA" target="UGA">
      <data key="d0">14098</data>
    </edge>
    <edge source="THA" target="UKR">
      <data key="d0">16969</data>
    </edge>
    <edge source="THA" target="EGY">
      <data key="d0">7372306</data>
    </edge>
    <edge source="THA" target="GBR">
      <data key="d0">17900498</data>
    </edge>
    <edge source="THA" target="TZA">
      <data key="d0">1030641</data>
    </edge>
    <edge source="THA" target="USA">
      <data key="d0">69334528</data>
    </edge>
    <edge source="THA" target="URY">
      <data key="d0">72051</data>
    </edge>
    <edge source="TZA" target="CHN">
      <data key="d0">17493</data>
    </edge>
    <edge source="TZA" target="JPN">
      <data key="d0">13798</data>
    </edge>
    <edge source="TZA" target="MYS">
      <data key="d0">45727</data>
    </edge>
    <edge source="TZA" target="MOZ">
      <data key="d0">619498</data>
    </edge>
    <edge source="TZA" target="NLD">
      <data key="d0">32251</data>
    </edge>
    <edge source="TZA" target="ESP">
      <data key="d0">24221</data>
    </edge>
    <edge source="TZA" target="UGA">
      <data key="d0">71086</data>
    </edge>
    <edge source="TZA" target="GBR">
      <data key="d0">72902</data>
    </edge>
    <edge source="TZA" target="USA">
      <data key="d0">466041</data>
    </edge>
    <edge source="AZE" target="GEO">
      <data key="d0">139264</data>
    </edge>
    <edge source="AZE" target="DEU">
      <data key="d0">11391</data>
    </edge>
    <edge source="AZE" target="TUR">
      <data key="d0">80727</data>
    </edge>
    <edge source="BLR" target="DZA">
      <data key="d0">75700</data>
    </edge>
    <edge source="BLR" target="AZE">
      <data key="d0">11023200</data>
    </edge>
    <edge source="BLR" target="AUT">
      <data key="d0">734600</data>
    </edge>
    <edge source="BLR" target="ARM">
      <data key="d0">995400</data>
    </edge>
    <edge source="BLR" target="BEL">
      <data key="d0">6069300</data>
    </edge>
    <edge source="BLR" target="BGR">
      <data key="d0">93700</data>
    </edge>
    <edge source="BLR" target="CAN">
      <data key="d0">1452400</data>
    </edge>
    <edge source="BLR" target="CHN">
      <data key="d0">18200</data>
    </edge>
    <edge source="BLR" target="CZE">
      <data key="d0">1004800</data>
    </edge>
    <edge source="BLR" target="DNK">
      <data key="d0">1014000</data>
    </edge>
    <edge source="BLR" target="EST">
      <data key="d0">2049700</data>
    </edge>
    <edge source="BLR" target="FIN">
      <data key="d0">47300</data>
    </edge>
    <edge source="BLR" target="FRA">
      <data key="d0">4813100</data>
    </edge>
    <edge source="BLR" target="GEO">
      <data key="d0">1162300</data>
    </edge>
    <edge source="BLR" target="DEU">
      <data key="d0">21174800</data>
    </edge>
    <edge source="BLR" target="GRC">
      <data key="d0">21500</data>
    </edge>
    <edge source="BLR" target="HUN">
      <data key="d0">3189100</data>
    </edge>
    <edge source="BLR" target="ISR">
      <data key="d0">28200</data>
    </edge>
    <edge source="BLR" target="ITA">
      <data key="d0">3353300</data>
    </edge>
    <edge source="BLR" target="KAZ">
      <data key="d0">25738000</data>
    </edge>
    <edge source="BLR" target="KGZ">
      <data key="d0">2987000</data>
    </edge>
    <edge source="BLR" target="LVA">
      <data key="d0">4992100</data>
    </edge>
    <edge source="BLR" target="LTU">
      <data key="d0">8768800</data>
    </edge>
    <edge source="BLR" target="MDA">
      <data key="d0">2527600</data>
    </edge>
    <edge source="BLR" target="NLD">
      <data key="d0">4936600</data>
    </edge>
    <edge source="BLR" target="POL">
      <data key="d0">9130300</data>
    </edge>
    <edge source="BLR" target="ROU">
      <data key="d0">3011400</data>
    </edge>
    <edge source="BLR" target="RUS">
      <data key="d0">138272100</data>
    </edge>
    <edge source="BLR" target="SRB">
      <data key="d0">63700</data>
    </edge>
    <edge source="BLR" target="SVK">
      <data key="d0">475400</data>
    </edge>
    <edge source="BLR" target="SVN">
      <data key="d0">91600</data>
    </edge>
    <edge source="BLR" target="ESP">
      <data key="d0">396800</data>
    </edge>
    <edge source="BLR" target="SWE">
      <data key="d0">12600</data>
    </edge>
    <edge source="BLR" target="CHE">
      <data key="d0">202400</data>
    </edge>
    <edge source="BLR" target="ARE">
      <data key="d0">30100</data>
    </edge>
    <edge source="BLR" target="TUR">
      <data key="d0">339200</data>
    </edge>
    <edge source="BLR" target="UKR">
      <data key="d0">15120900</data>
    </edge>
    <edge source="BLR" target="GBR">
      <data key="d0">156600</data>
    </edge>
    <edge source="BLR" target="USA">
      <data key="d0">129300</data>
    </edge>
    <edge source="CZE" target="DZA">
      <data key="d0">152083</data>
    </edge>
    <edge source="CZE" target="AZE">
      <data key="d0">12389</data>
    </edge>
    <edge source="CZE" target="ARG">
      <data key="d0">59397</data>
    </edge>
    <edge source="CZE" target="AUS">
      <data key="d0">190873</data>
    </edge>
    <edge source="CZE" target="AUT">
      <data key="d0">132830343</data>
    </edge>
    <edge source="CZE" target="ARM">
      <data key="d0">98595</data>
    </edge>
    <edge source="CZE" target="BEL">
      <data key="d0">5654423</data>
    </edge>
    <edge source="CZE" target="BRA">
      <data key="d0">144206</data>
    </edge>
    <edge source="CZE" target="BGR">
      <data key="d0">6108986</data>
    </edge>
    <edge source="CZE" target="BLR">
      <data key="d0">166407</data>
    </edge>
    <edge source="CZE" target="CAN">
      <data key="d0">164392</data>
    </edge>
    <edge source="CZE" target="CHL">
      <data key="d0">37189</data>
    </edge>
    <edge source="CZE" target="CHN">
      <data key="d0">5610938</data>
    </edge>
    <edge source="CZE" target="HRV">
      <data key="d0">4500176</data>
    </edge>
    <edge source="CZE" target="DNK">
      <data key="d0">6801309</data>
    </edge>
    <edge source="CZE" target="EST">
      <data key="d0">2364867</data>
    </edge>
    <edge source="CZE" target="FIN">
      <data key="d0">1588496</data>
    </edge>
    <edge source="CZE" target="FRA">
      <data key="d0">12696575</data>
    </edge>
    <edge source="CZE" target="GEO">
      <data key="d0">74421</data>
    </edge>
    <edge source="CZE" target="DEU">
      <data key="d0">411457478</data>
    </edge>
    <edge source="CZE" target="GRC">
      <data key="d0">1172024</data>
    </edge>
    <edge source="CZE" target="HND">
      <data key="d0">893674</data>
    </edge>
    <edge source="CZE" target="HUN">
      <data key="d0">28660680</data>
    </edge>
    <edge source="CZE" target="IDN">
      <data key="d0">213395</data>
    </edge>
    <edge source="CZE" target="IRL">
      <data key="d0">513822</data>
    </edge>
    <edge source="CZE" target="ISR">
      <data key="d0">108509</data>
    </edge>
    <edge source="CZE" target="ITA">
      <data key="d0">68948307</data>
    </edge>
    <edge source="CZE" target="JPN">
      <data key="d0">449146</data>
    </edge>
    <edge source="CZE" target="KAZ">
      <data key="d0">3298268</data>
    </edge>
    <edge source="CZE" target="KOR">
      <data key="d0">52343</data>
    </edge>
    <edge source="CZE" target="KGZ">
      <data key="d0">391475</data>
    </edge>
    <edge source="CZE" target="LBN">
      <data key="d0">116329</data>
    </edge>
    <edge source="CZE" target="LVA">
      <data key="d0">2181280</data>
    </edge>
    <edge source="CZE" target="LTU">
      <data key="d0">4586942</data>
    </edge>
    <edge source="CZE" target="MYS">
      <data key="d0">110612</data>
    </edge>
    <edge source="CZE" target="MEX">
      <data key="d0">11713</data>
    </edge>
    <edge source="CZE" target="MDA">
      <data key="d0">151136</data>
    </edge>
    <edge source="CZE" target="MAR">
      <data key="d0">32256</data>
    </edge>
    <edge source="CZE" target="OMN">
      <data key="d0">712151</data>
    </edge>
    <edge source="CZE" target="NLD">
      <data key="d0">31266616</data>
    </edge>
    <edge source="CZE" target="NOR">
      <data key="d0">4570002</data>
    </edge>
    <edge source="CZE" target="POL">
      <data key="d0">56233118</data>
    </edge>
    <edge source="CZE" target="PRT">
      <data key="d0">397921</data>
    </edge>
    <edge source="CZE" target="ROU">
      <data key="d0">7217612</data>
    </edge>
    <edge source="CZE" target="RUS">
      <data key="d0">12540606</data>
    </edge>
    <edge source="CZE" target="SRB">
      <data key="d0">2685954</data>
    </edge>
    <edge source="CZE" target="IND">
      <data key="d0">645111</data>
    </edge>
    <edge source="CZE" target="SGP">
      <data key="d0">120159</data>
    </edge>
    <edge source="CZE" target="SVK">
      <data key="d0">92695487</data>
    </edge>
    <edge source="CZE" target="VNM">
      <data key="d0">60151</data>
    </edge>
    <edge source="CZE" target="SVN">
      <data key="d0">10966860</data>
    </edge>
    <edge source="CZE" target="ZAF">
      <data key="d0">270010</data>
    </edge>
    <edge source="CZE" target="ESP">
      <data key="d0">4712672</data>
    </edge>
    <edge source="CZE" target="SWE">
      <data key="d0">10966289</data>
    </edge>
    <edge source="CZE" target="CHE">
      <data key="d0">29941122</data>
    </edge>
    <edge source="CZE" target="ARE">
      <data key="d0">431541</data>
    </edge>
    <edge source="CZE" target="TUN">
      <data key="d0">531331</data>
    </edge>
    <edge source="CZE" target="TUR">
      <data key="d0">2279807</data>
    </edge>
    <edge source="CZE" target="UKR">
      <data key="d0">3504939</data>
    </edge>
    <edge source="CZE" target="MKD">
      <data key="d0">1078053</data>
    </edge>
    <edge source="CZE" target="EGY">
      <data key="d0">253011</data>
    </edge>
    <edge source="CZE" target="GBR">
      <data key="d0">8781870</data>
    </edge>
    <edge source="CZE" target="USA">
      <data key="d0">2236447</data>
    </edge>
    <edge source="ETH" target="CHN">
      <data key="d0">13266</data>
    </edge>
    <edge source="ETH" target="USA">
      <data key="d0">10177</data>
    </edge>
    <edge source="EST" target="ALB">
      <data key="d0">119736</data>
    </edge>
    <edge source="EST" target="AZE">
      <data key="d0">36665</data>
    </edge>
    <edge source="EST" target="AUS">
      <data key="d0">129712</data>
    </edge>
    <edge source="EST" target="AUT">
      <data key="d0">4882140</data>
    </edge>
    <edge source="EST" target="BEL">
      <data key="d0">6273976</data>
    </edge>
    <edge source="EST" target="BRA">
      <data key="d0">149724</data>
    </edge>
    <edge source="EST" target="BGR">
      <data key="d0">565366</data>
    </edge>
    <edge source="EST" target="BLR">
      <data key="d0">178106</data>
    </edge>
    <edge source="EST" target="CAN">
      <data key="d0">762004</data>
    </edge>
    <edge source="EST" target="LKA">
      <data key="d0">17310</data>
    </edge>
    <edge source="EST" target="CHL">
      <data key="d0">76980</data>
    </edge>
    <edge source="EST" target="CHN">
      <data key="d0">1462432</data>
    </edge>
    <edge source="EST" target="COL">
      <data key="d0">11262</data>
    </edge>
    <edge source="EST" target="HRV">
      <data key="d0">327771</data>
    </edge>
    <edge source="EST" target="CZE">
      <data key="d0">1550401</data>
    </edge>
    <edge source="EST" target="DNK">
      <data key="d0">25408343</data>
    </edge>
    <edge source="EST" target="FIN">
      <data key="d0">81680867</data>
    </edge>
    <edge source="EST" target="FRA">
      <data key="d0">14007325</data>
    </edge>
    <edge source="EST" target="GEO">
      <data key="d0">802195</data>
    </edge>
    <edge source="EST" target="DEU">
      <data key="d0">52636016</data>
    </edge>
    <edge source="EST" target="GRC">
      <data key="d0">435686</data>
    </edge>
    <edge source="EST" target="HKG">
      <data key="d0">234715</data>
    </edge>
    <edge source="EST" target="HUN">
      <data key="d0">3129210</data>
    </edge>
    <edge source="EST" target="IRL">
      <data key="d0">2524444</data>
    </edge>
    <edge source="EST" target="ISR">
      <data key="d0">875879</data>
    </edge>
    <edge source="EST" target="ITA">
      <data key="d0">8034865</data>
    </edge>
    <edge source="EST" target="JPN">
      <data key="d0">32071150</data>
    </edge>
    <edge source="EST" target="KAZ">
      <data key="d0">1094676</data>
    </edge>
    <edge source="EST" target="KOR">
      <data key="d0">7033414</data>
    </edge>
    <edge source="EST" target="KGZ">
      <data key="d0">6903354</data>
    </edge>
    <edge source="EST" target="LBN">
      <data key="d0">183901</data>
    </edge>
    <edge source="EST" target="LVA">
      <data key="d0">15688657</data>
    </edge>
    <edge source="EST" target="LTU">
      <data key="d0">16106697</data>
    </edge>
    <edge source="EST" target="MYS">
      <data key="d0">70556</data>
    </edge>
    <edge source="EST" target="MEX">
      <data key="d0">191587</data>
    </edge>
    <edge source="EST" target="MDA">
      <data key="d0">17705</data>
    </edge>
    <edge source="EST" target="NLD">
      <data key="d0">7028474</data>
    </edge>
    <edge source="EST" target="NZL">
      <data key="d0">12972</data>
    </edge>
    <edge source="EST" target="NOR">
      <data key="d0">61297401</data>
    </edge>
    <edge source="EST" target="PAK">
      <data key="d0">56370</data>
    </edge>
    <edge source="EST" target="POL">
      <data key="d0">13557751</data>
    </edge>
    <edge source="EST" target="PRT">
      <data key="d0">862849</data>
    </edge>
    <edge source="EST" target="ROU">
      <data key="d0">23699</data>
    </edge>
    <edge source="EST" target="RUS">
      <data key="d0">12155692</data>
    </edge>
    <edge source="EST" target="SAU">
      <data key="d0">22465</data>
    </edge>
    <edge source="EST" target="IND">
      <data key="d0">259422</data>
    </edge>
    <edge source="EST" target="SGP">
      <data key="d0">122812</data>
    </edge>
    <edge source="EST" target="SVK">
      <data key="d0">7297126</data>
    </edge>
    <edge source="EST" target="VNM">
      <data key="d0">80631</data>
    </edge>
    <edge source="EST" target="SVN">
      <data key="d0">1352007</data>
    </edge>
    <edge source="EST" target="ZAF">
      <data key="d0">132999</data>
    </edge>
    <edge source="EST" target="ESP">
      <data key="d0">5975354</data>
    </edge>
    <edge source="EST" target="SWE">
      <data key="d0">90919927</data>
    </edge>
    <edge source="EST" target="CHE">
      <data key="d0">5802534</data>
    </edge>
    <edge source="EST" target="THA">
      <data key="d0">59628</data>
    </edge>
    <edge source="EST" target="ARE">
      <data key="d0">492990</data>
    </edge>
    <edge source="EST" target="TUN">
      <data key="d0">211840</data>
    </edge>
    <edge source="EST" target="TUR">
      <data key="d0">2861955</data>
    </edge>
    <edge source="EST" target="UKR">
      <data key="d0">1198323</data>
    </edge>
    <edge source="EST" target="MKD">
      <data key="d0">21233</data>
    </edge>
    <edge source="EST" target="EGY">
      <data key="d0">237678</data>
    </edge>
    <edge source="EST" target="GBR">
      <data key="d0">20388840</data>
    </edge>
    <edge source="EST" target="USA">
      <data key="d0">2471233</data>
    </edge>
    <edge source="FIN" target="ALB">
      <data key="d0">256949</data>
    </edge>
    <edge source="FIN" target="DZA">
      <data key="d0">396646</data>
    </edge>
    <edge source="FIN" target="AZE">
      <data key="d0">87387</data>
    </edge>
    <edge source="FIN" target="ARG">
      <data key="d0">29018</data>
    </edge>
    <edge source="FIN" target="AUS">
      <data key="d0">1825744</data>
    </edge>
    <edge source="FIN" target="AUT">
      <data key="d0">11570791</data>
    </edge>
    <edge source="FIN" target="BEL">
      <data key="d0">11359441</data>
    </edge>
    <edge source="FIN" target="BGR">
      <data key="d0">122145</data>
    </edge>
    <edge source="FIN" target="BLR">
      <data key="d0">878577</data>
    </edge>
    <edge source="FIN" target="CAN">
      <data key="d0">4903767</data>
    </edge>
    <edge source="FIN" target="LKA">
      <data key="d0">16659</data>
    </edge>
    <edge source="FIN" target="CHL">
      <data key="d0">614364</data>
    </edge>
    <edge source="FIN" target="CHN">
      <data key="d0">7306900</data>
    </edge>
    <edge source="FIN" target="COL">
      <data key="d0">541083</data>
    </edge>
    <edge source="FIN" target="HRV">
      <data key="d0">178383</data>
    </edge>
    <edge source="FIN" target="CZE">
      <data key="d0">3543458</data>
    </edge>
    <edge source="FIN" target="DNK">
      <data key="d0">31775518</data>
    </edge>
    <edge source="FIN" target="EST">
      <data key="d0">13018786</data>
    </edge>
    <edge source="FIN" target="FRA">
      <data key="d0">46165379</data>
    </edge>
    <edge source="FIN" target="GEO">
      <data key="d0">18265</data>
    </edge>
    <edge source="FIN" target="DEU">
      <data key="d0">152386834</data>
    </edge>
    <edge source="FIN" target="GRC">
      <data key="d0">1342225</data>
    </edge>
    <edge source="FIN" target="HKG">
      <data key="d0">789691</data>
    </edge>
    <edge source="FIN" target="HUN">
      <data key="d0">4227322</data>
    </edge>
    <edge source="FIN" target="IDN">
      <data key="d0">60055</data>
    </edge>
    <edge source="FIN" target="IRL">
      <data key="d0">728666</data>
    </edge>
    <edge source="FIN" target="ISR">
      <data key="d0">1224713</data>
    </edge>
    <edge source="FIN" target="ITA">
      <data key="d0">23834794</data>
    </edge>
    <edge source="FIN" target="JPN">
      <data key="d0">113141057</data>
    </edge>
    <edge source="FIN" target="KAZ">
      <data key="d0">139973</data>
    </edge>
    <edge source="FIN" target="JOR">
      <data key="d0">394081</data>
    </edge>
    <edge source="FIN" target="KOR">
      <data key="d0">25083673</data>
    </edge>
    <edge source="FIN" target="KGZ">
      <data key="d0">77343</data>
    </edge>
    <edge source="FIN" target="LBN">
      <data key="d0">29801</data>
    </edge>
    <edge source="FIN" target="LVA">
      <data key="d0">821893</data>
    </edge>
    <edge source="FIN" target="LTU">
      <data key="d0">5795148</data>
    </edge>
    <edge source="FIN" target="MYS">
      <data key="d0">2264645</data>
    </edge>
    <edge source="FIN" target="MEX">
      <data key="d0">428649</data>
    </edge>
    <edge source="FIN" target="MAR">
      <data key="d0">1409110</data>
    </edge>
    <edge source="FIN" target="MOZ">
      <data key="d0">53629</data>
    </edge>
    <edge source="FIN" target="OMN">
      <data key="d0">638915</data>
    </edge>
    <edge source="FIN" target="NAM">
      <data key="d0">28285</data>
    </edge>
    <edge source="FIN" target="NLD">
      <data key="d0">61092766</data>
    </edge>
    <edge source="FIN" target="NZL">
      <data key="d0">758122</data>
    </edge>
    <edge source="FIN" target="NOR">
      <data key="d0">65814096</data>
    </edge>
    <edge source="FIN" target="PAK">
      <data key="d0">11252</data>
    </edge>
    <edge source="FIN" target="PAN">
      <data key="d0">408748</data>
    </edge>
    <edge source="FIN" target="PER">
      <data key="d0">349282</data>
    </edge>
    <edge source="FIN" target="PHL">
      <data key="d0">24172</data>
    </edge>
    <edge source="FIN" target="POL">
      <data key="d0">15213430</data>
    </edge>
    <edge source="FIN" target="PRT">
      <data key="d0">448150</data>
    </edge>
    <edge source="FIN" target="ROU">
      <data key="d0">1426409</data>
    </edge>
    <edge source="FIN" target="RUS">
      <data key="d0">34059138</data>
    </edge>
    <edge source="FIN" target="SAU">
      <data key="d0">3871123</data>
    </edge>
    <edge source="FIN" target="SRB">
      <data key="d0">162254</data>
    </edge>
    <edge source="FIN" target="IND">
      <data key="d0">486818</data>
    </edge>
    <edge source="FIN" target="SGP">
      <data key="d0">277804</data>
    </edge>
    <edge source="FIN" target="SVK">
      <data key="d0">977358</data>
    </edge>
    <edge source="FIN" target="VNM">
      <data key="d0">93016</data>
    </edge>
    <edge source="FIN" target="SVN">
      <data key="d0">263607</data>
    </edge>
    <edge source="FIN" target="ZAF">
      <data key="d0">3405298</data>
    </edge>
    <edge source="FIN" target="ESP">
      <data key="d0">16151998</data>
    </edge>
    <edge source="FIN" target="SWE">
      <data key="d0">98774989</data>
    </edge>
    <edge source="FIN" target="CHE">
      <data key="d0">10548068</data>
    </edge>
    <edge source="FIN" target="THA">
      <data key="d0">293519</data>
    </edge>
    <edge source="FIN" target="ARE">
      <data key="d0">1777108</data>
    </edge>
    <edge source="FIN" target="TUN">
      <data key="d0">1698961</data>
    </edge>
    <edge source="FIN" target="TUR">
      <data key="d0">13353043</data>
    </edge>
    <edge source="FIN" target="UKR">
      <data key="d0">2448597</data>
    </edge>
    <edge source="FIN" target="EGY">
      <data key="d0">357152</data>
    </edge>
    <edge source="FIN" target="GBR">
      <data key="d0">106172968</data>
    </edge>
    <edge source="FIN" target="USA">
      <data key="d0">13541775</data>
    </edge>
    <edge source="HUN" target="ALB">
      <data key="d0">2124004</data>
    </edge>
    <edge source="HUN" target="ARG">
      <data key="d0">182063</data>
    </edge>
    <edge source="HUN" target="AUS">
      <data key="d0">845030</data>
    </edge>
    <edge source="HUN" target="AUT">
      <data key="d0">43229630</data>
    </edge>
    <edge source="HUN" target="ARM">
      <data key="d0">13503</data>
    </edge>
    <edge source="HUN" target="BEL">
      <data key="d0">5951001</data>
    </edge>
    <edge source="HUN" target="BGR">
      <data key="d0">3224769</data>
    </edge>
    <edge source="HUN" target="BLR">
      <data key="d0">199605</data>
    </edge>
    <edge source="HUN" target="CAN">
      <data key="d0">584623</data>
    </edge>
    <edge source="HUN" target="CHL">
      <data key="d0">867693</data>
    </edge>
    <edge source="HUN" target="CHN">
      <data key="d0">713457</data>
    </edge>
    <edge source="HUN" target="COL">
      <data key="d0">388954</data>
    </edge>
    <edge source="HUN" target="HRV">
      <data key="d0">7484292</data>
    </edge>
    <edge source="HUN" target="CZE">
      <data key="d0">10504445</data>
    </edge>
    <edge source="HUN" target="DNK">
      <data key="d0">14721564</data>
    </edge>
    <edge source="HUN" target="EST">
      <data key="d0">1035116</data>
    </edge>
    <edge source="HUN" target="FIN">
      <data key="d0">48883</data>
    </edge>
    <edge source="HUN" target="FRA">
      <data key="d0">22353975</data>
    </edge>
    <edge source="HUN" target="DEU">
      <data key="d0">53528998</data>
    </edge>
    <edge source="HUN" target="GRC">
      <data key="d0">1529996</data>
    </edge>
    <edge source="HUN" target="IRL">
      <data key="d0">418663</data>
    </edge>
    <edge source="HUN" target="ISR">
      <data key="d0">152640</data>
    </edge>
    <edge source="HUN" target="ITA">
      <data key="d0">68639573</data>
    </edge>
    <edge source="HUN" target="JPN">
      <data key="d0">99695</data>
    </edge>
    <edge source="HUN" target="KAZ">
      <data key="d0">120328</data>
    </edge>
    <edge source="HUN" target="KOR">
      <data key="d0">66370</data>
    </edge>
    <edge source="HUN" target="LVA">
      <data key="d0">1081968</data>
    </edge>
    <edge source="HUN" target="LTU">
      <data key="d0">791202</data>
    </edge>
    <edge source="HUN" target="MEX">
      <data key="d0">16725</data>
    </edge>
    <edge source="HUN" target="MDA">
      <data key="d0">558378</data>
    </edge>
    <edge source="HUN" target="NLD">
      <data key="d0">8377401</data>
    </edge>
    <edge source="HUN" target="NZL">
      <data key="d0">479473</data>
    </edge>
    <edge source="HUN" target="NOR">
      <data key="d0">3392673</data>
    </edge>
    <edge source="HUN" target="POL">
      <data key="d0">18518930</data>
    </edge>
    <edge source="HUN" target="PRT">
      <data key="d0">935840</data>
    </edge>
    <edge source="HUN" target="ROU">
      <data key="d0">27332357</data>
    </edge>
    <edge source="HUN" target="RUS">
      <data key="d0">7281243</data>
    </edge>
    <edge source="HUN" target="SAU">
      <data key="d0">411858</data>
    </edge>
    <edge source="HUN" target="SRB">
      <data key="d0">17305248</data>
    </edge>
    <edge source="HUN" target="IND">
      <data key="d0">33565</data>
    </edge>
    <edge source="HUN" target="SVK">
      <data key="d0">16945106</data>
    </edge>
    <edge source="HUN" target="SVN">
      <data key="d0">7050835</data>
    </edge>
    <edge source="HUN" target="ZAF">
      <data key="d0">129783</data>
    </edge>
    <edge source="HUN" target="ESP">
      <data key="d0">3946943</data>
    </edge>
    <edge source="HUN" target="SWE">
      <data key="d0">2568934</data>
    </edge>
    <edge source="HUN" target="CHE">
      <data key="d0">5098046</data>
    </edge>
    <edge source="HUN" target="ARE">
      <data key="d0">59450</data>
    </edge>
    <edge source="HUN" target="TUN">
      <data key="d0">401105</data>
    </edge>
    <edge source="HUN" target="TUR">
      <data key="d0">2213228</data>
    </edge>
    <edge source="HUN" target="UKR">
      <data key="d0">8072548</data>
    </edge>
    <edge source="HUN" target="MKD">
      <data key="d0">591454</data>
    </edge>
    <edge source="HUN" target="EGY">
      <data key="d0">280857</data>
    </edge>
    <edge source="HUN" target="GBR">
      <data key="d0">8781034</data>
    </edge>
    <edge source="HUN" target="USA">
      <data key="d0">6441350</data>
    </edge>
    <edge source="CIV" target="DZA">
      <data key="d0">108944</data>
    </edge>
    <edge source="CIV" target="AUS">
      <data key="d0">15483</data>
    </edge>
    <edge source="CIV" target="BEL">
      <data key="d0">5017469</data>
    </edge>
    <edge source="CIV" target="CAN">
      <data key="d0">1106994</data>
    </edge>
    <edge source="CIV" target="CHN">
      <data key="d0">43762</data>
    </edge>
    <edge source="CIV" target="BEN">
      <data key="d0">285677</data>
    </edge>
    <edge source="CIV" target="DNK">
      <data key="d0">548392</data>
    </edge>
    <edge source="CIV" target="FIN">
      <data key="d0">52213</data>
    </edge>
    <edge source="CIV" target="FRA">
      <data key="d0">4435004</data>
    </edge>
    <edge source="CIV" target="GMB">
      <data key="d0">306199</data>
    </edge>
    <edge source="CIV" target="DEU">
      <data key="d0">6698986</data>
    </edge>
    <edge source="CIV" target="GHA">
      <data key="d0">132234</data>
    </edge>
    <edge source="CIV" target="GRC">
      <data key="d0">198637</data>
    </edge>
    <edge source="CIV" target="ITA">
      <data key="d0">11826440</data>
    </edge>
    <edge source="CIV" target="LBN">
      <data key="d0">50652</data>
    </edge>
    <edge source="CIV" target="MRT">
      <data key="d0">2277790</data>
    </edge>
    <edge source="CIV" target="MAR">
      <data key="d0">1198653</data>
    </edge>
    <edge source="CIV" target="NLD">
      <data key="d0">85186</data>
    </edge>
    <edge source="CIV" target="NER">
      <data key="d0">2488785</data>
    </edge>
    <edge source="CIV" target="POL">
      <data key="d0">81983</data>
    </edge>
    <edge source="CIV" target="PRT">
      <data key="d0">176441</data>
    </edge>
    <edge source="CIV" target="ROU">
      <data key="d0">3617813</data>
    </edge>
    <edge source="CIV" target="SEN">
      <data key="d0">8033358</data>
    </edge>
    <edge source="CIV" target="IND">
      <data key="d0">1334601</data>
    </edge>
    <edge source="CIV" target="ZAF">
      <data key="d0">10812</data>
    </edge>
    <edge source="CIV" target="ZWE">
      <data key="d0">30566</data>
    </edge>
    <edge source="CIV" target="ESP">
      <data key="d0">7533689</data>
    </edge>
    <edge source="CIV" target="SWE">
      <data key="d0">67424</data>
    </edge>
    <edge source="CIV" target="CHE">
      <data key="d0">16096</data>
    </edge>
    <edge source="CIV" target="TUN">
      <data key="d0">2414987</data>
    </edge>
    <edge source="CIV" target="TUR">
      <data key="d0">199580</data>
    </edge>
    <edge source="CIV" target="EGY">
      <data key="d0">2046726</data>
    </edge>
    <edge source="CIV" target="GBR">
      <data key="d0">584658</data>
    </edge>
    <edge source="CIV" target="USA">
      <data key="d0">5468033</data>
    </edge>
    <edge source="CIV" target="BFA">
      <data key="d0">4905890</data>
    </edge>
    <edge source="KAZ" target="BEL">
      <data key="d0">17500</data>
    </edge>
    <edge source="KAZ" target="KGZ">
      <data key="d0">3780500</data>
    </edge>
    <edge source="KAZ" target="RUS">
      <data key="d0">840360</data>
    </edge>
    <edge source="KAZ" target="GBR">
      <data key="d0">10700</data>
    </edge>
    <edge source="JOR" target="DZA">
      <data key="d0">155937</data>
    </edge>
    <edge source="JOR" target="PSE">
      <data key="d0">85292</data>
    </edge>
    <edge source="JOR" target="ITA">
      <data key="d0">54903</data>
    </edge>
    <edge source="JOR" target="LBN">
      <data key="d0">607737</data>
    </edge>
    <edge source="JOR" target="MAR">
      <data key="d0">253720</data>
    </edge>
    <edge source="JOR" target="SAU">
      <data key="d0">5898251</data>
    </edge>
    <edge source="JOR" target="ARE">
      <data key="d0">886735</data>
    </edge>
    <edge source="JOR" target="TUN">
      <data key="d0">58283</data>
    </edge>
    <edge source="JOR" target="USA">
      <data key="d0">105397</data>
    </edge>
    <edge source="KGZ" target="KAZ">
      <data key="d0">464712</data>
    </edge>
    <edge source="LVA" target="DZA">
      <data key="d0">53631</data>
    </edge>
    <edge source="LVA" target="AZE">
      <data key="d0">428080</data>
    </edge>
    <edge source="LVA" target="AUS">
      <data key="d0">43973</data>
    </edge>
    <edge source="LVA" target="AUT">
      <data key="d0">6898941</data>
    </edge>
    <edge source="LVA" target="BEL">
      <data key="d0">14054273</data>
    </edge>
    <edge source="LVA" target="BGR">
      <data key="d0">124867</data>
    </edge>
    <edge source="LVA" target="BLR">
      <data key="d0">2276146</data>
    </edge>
    <edge source="LVA" target="CAN">
      <data key="d0">323646</data>
    </edge>
    <edge source="LVA" target="CHL">
      <data key="d0">168231</data>
    </edge>
    <edge source="LVA" target="CHN">
      <data key="d0">162385</data>
    </edge>
    <edge source="LVA" target="COL">
      <data key="d0">13462</data>
    </edge>
    <edge source="LVA" target="HRV">
      <data key="d0">87883</data>
    </edge>
    <edge source="LVA" target="CZE">
      <data key="d0">5862578</data>
    </edge>
    <edge source="LVA" target="DNK">
      <data key="d0">26870675</data>
    </edge>
    <edge source="LVA" target="EST">
      <data key="d0">28116519</data>
    </edge>
    <edge source="LVA" target="FIN">
      <data key="d0">25878807</data>
    </edge>
    <edge source="LVA" target="FRA">
      <data key="d0">30583093</data>
    </edge>
    <edge source="LVA" target="GEO">
      <data key="d0">146907</data>
    </edge>
    <edge source="LVA" target="DEU">
      <data key="d0">115497483</data>
    </edge>
    <edge source="LVA" target="GRC">
      <data key="d0">1324280</data>
    </edge>
    <edge source="LVA" target="HUN">
      <data key="d0">5711107</data>
    </edge>
    <edge source="LVA" target="IRL">
      <data key="d0">1835227</data>
    </edge>
    <edge source="LVA" target="ISR">
      <data key="d0">4105806</data>
    </edge>
    <edge source="LVA" target="ITA">
      <data key="d0">23422468</data>
    </edge>
    <edge source="LVA" target="JPN">
      <data key="d0">737877</data>
    </edge>
    <edge source="LVA" target="KAZ">
      <data key="d0">8681973</data>
    </edge>
    <edge source="LVA" target="JOR">
      <data key="d0">29433</data>
    </edge>
    <edge source="LVA" target="KOR">
      <data key="d0">1050092</data>
    </edge>
    <edge source="LVA" target="KGZ">
      <data key="d0">4675868</data>
    </edge>
    <edge source="LVA" target="LBN">
      <data key="d0">227312</data>
    </edge>
    <edge source="LVA" target="LTU">
      <data key="d0">45831434</data>
    </edge>
    <edge source="LVA" target="MYS">
      <data key="d0">29105</data>
    </edge>
    <edge source="LVA" target="MEX">
      <data key="d0">84027</data>
    </edge>
    <edge source="LVA" target="MDA">
      <data key="d0">11429</data>
    </edge>
    <edge source="LVA" target="MAR">
      <data key="d0">817054</data>
    </edge>
    <edge source="LVA" target="OMN">
      <data key="d0">38546</data>
    </edge>
    <edge source="LVA" target="NLD">
      <data key="d0">34209752</data>
    </edge>
    <edge source="LVA" target="NZL">
      <data key="d0">595321</data>
    </edge>
    <edge source="LVA" target="NOR">
      <data key="d0">38182185</data>
    </edge>
    <edge source="LVA" target="PER">
      <data key="d0">130307</data>
    </edge>
    <edge source="LVA" target="POL">
      <data key="d0">25904309</data>
    </edge>
    <edge source="LVA" target="PRT">
      <data key="d0">349305</data>
    </edge>
    <edge source="LVA" target="ROU">
      <data key="d0">1197973</data>
    </edge>
    <edge source="LVA" target="RUS">
      <data key="d0">49526408</data>
    </edge>
    <edge source="LVA" target="SAU">
      <data key="d0">24301</data>
    </edge>
    <edge source="LVA" target="SRB">
      <data key="d0">1652668</data>
    </edge>
    <edge source="LVA" target="IND">
      <data key="d0">136825</data>
    </edge>
    <edge source="LVA" target="SGP">
      <data key="d0">258006</data>
    </edge>
    <edge source="LVA" target="SVK">
      <data key="d0">3929829</data>
    </edge>
    <edge source="LVA" target="VNM">
      <data key="d0">47039</data>
    </edge>
    <edge source="LVA" target="SVN">
      <data key="d0">321037</data>
    </edge>
    <edge source="LVA" target="ZAF">
      <data key="d0">228486</data>
    </edge>
    <edge source="LVA" target="ESP">
      <data key="d0">6111544</data>
    </edge>
    <edge source="LVA" target="SWE">
      <data key="d0">45709309</data>
    </edge>
    <edge source="LVA" target="CHE">
      <data key="d0">5880298</data>
    </edge>
    <edge source="LVA" target="THA">
      <data key="d0">389542</data>
    </edge>
    <edge source="LVA" target="ARE">
      <data key="d0">305517</data>
    </edge>
    <edge source="LVA" target="TUR">
      <data key="d0">11919634</data>
    </edge>
    <edge source="LVA" target="UKR">
      <data key="d0">1285289</data>
    </edge>
    <edge source="LVA" target="GBR">
      <data key="d0">50762109</data>
    </edge>
    <edge source="LVA" target="USA">
      <data key="d0">3139899</data>
    </edge>
    <edge source="LTU" target="AZE">
      <data key="d0">2913363</data>
    </edge>
    <edge source="LTU" target="AUS">
      <data key="d0">283305</data>
    </edge>
    <edge source="LTU" target="AUT">
      <data key="d0">883777</data>
    </edge>
    <edge source="LTU" target="ARM">
      <data key="d0">21633</data>
    </edge>
    <edge source="LTU" target="BEL">
      <data key="d0">11399412</data>
    </edge>
    <edge source="LTU" target="BGR">
      <data key="d0">250863</data>
    </edge>
    <edge source="LTU" target="BLR">
      <data key="d0">3467545</data>
    </edge>
    <edge source="LTU" target="CAN">
      <data key="d0">212180</data>
    </edge>
    <edge source="LTU" target="LKA">
      <data key="d0">209257</data>
    </edge>
    <edge source="LTU" target="CHN">
      <data key="d0">1217215</data>
    </edge>
    <edge source="LTU" target="HRV">
      <data key="d0">44666</data>
    </edge>
    <edge source="LTU" target="CZE">
      <data key="d0">1259765</data>
    </edge>
    <edge source="LTU" target="DNK">
      <data key="d0">32562121</data>
    </edge>
    <edge source="LTU" target="EST">
      <data key="d0">8447567</data>
    </edge>
    <edge source="LTU" target="FIN">
      <data key="d0">6192901</data>
    </edge>
    <edge source="LTU" target="FRA">
      <data key="d0">12903565</data>
    </edge>
    <edge source="LTU" target="GEO">
      <data key="d0">58268</data>
    </edge>
    <edge source="LTU" target="DEU">
      <data key="d0">92205749</data>
    </edge>
    <edge source="LTU" target="GRC">
      <data key="d0">85621</data>
    </edge>
    <edge source="LTU" target="HKG">
      <data key="d0">15469</data>
    </edge>
    <edge source="LTU" target="HUN">
      <data key="d0">1243298</data>
    </edge>
    <edge source="LTU" target="IRL">
      <data key="d0">1523648</data>
    </edge>
    <edge source="LTU" target="ITA">
      <data key="d0">11776037</data>
    </edge>
    <edge source="LTU" target="JPN">
      <data key="d0">142110</data>
    </edge>
    <edge source="LTU" target="KAZ">
      <data key="d0">5756290</data>
    </edge>
    <edge source="LTU" target="KOR">
      <data key="d0">58021</data>
    </edge>
    <edge source="LTU" target="KGZ">
      <data key="d0">202437</data>
    </edge>
    <edge source="LTU" target="LBN">
      <data key="d0">25934</data>
    </edge>
    <edge source="LTU" target="LVA">
      <data key="d0">27211899</data>
    </edge>
    <edge source="LTU" target="MUS">
      <data key="d0">98806</data>
    </edge>
    <edge source="LTU" target="MEX">
      <data key="d0">714294</data>
    </edge>
    <edge source="LTU" target="MDA">
      <data key="d0">32703</data>
    </edge>
    <edge source="LTU" target="NLD">
      <data key="d0">12935640</data>
    </edge>
    <edge source="LTU" target="NZL">
      <data key="d0">136521</data>
    </edge>
    <edge source="LTU" target="NOR">
      <data key="d0">61274573</data>
    </edge>
    <edge source="LTU" target="POL">
      <data key="d0">25036596</data>
    </edge>
    <edge source="LTU" target="PRT">
      <data key="d0">204427</data>
    </edge>
    <edge source="LTU" target="ROU">
      <data key="d0">225827</data>
    </edge>
    <edge source="LTU" target="RUS">
      <data key="d0">54673765</data>
    </edge>
    <edge source="LTU" target="SRB">
      <data key="d0">15967</data>
    </edge>
    <edge source="LTU" target="IND">
      <data key="d0">29214</data>
    </edge>
    <edge source="LTU" target="SGP">
      <data key="d0">16491</data>
    </edge>
    <edge source="LTU" target="SVK">
      <data key="d0">2805786</data>
    </edge>
    <edge source="LTU" target="SVN">
      <data key="d0">161301</data>
    </edge>
    <edge source="LTU" target="ESP">
      <data key="d0">753822</data>
    </edge>
    <edge source="LTU" target="SWE">
      <data key="d0">28603061</data>
    </edge>
    <edge source="LTU" target="CHE">
      <data key="d0">3068877</data>
    </edge>
    <edge source="LTU" target="ARE">
      <data key="d0">98774</data>
    </edge>
    <edge source="LTU" target="TUR">
      <data key="d0">201277</data>
    </edge>
    <edge source="LTU" target="UKR">
      <data key="d0">3104968</data>
    </edge>
    <edge source="LTU" target="MKD">
      <data key="d0">34324</data>
    </edge>
    <edge source="LTU" target="GBR">
      <data key="d0">17201729</data>
    </edge>
    <edge source="LTU" target="USA">
      <data key="d0">2913131</data>
    </edge>
    <edge source="MAR" target="DZA">
      <data key="d0">86638</data>
    </edge>
    <edge source="MAR" target="AUS">
      <data key="d0">35266</data>
    </edge>
    <edge source="MAR" target="BEL">
      <data key="d0">659977</data>
    </edge>
    <edge source="MAR" target="CAN">
      <data key="d0">15971</data>
    </edge>
    <edge source="MAR" target="FRA">
      <data key="d0">1929393</data>
    </edge>
    <edge source="MAR" target="DEU">
      <data key="d0">36239</data>
    </edge>
    <edge source="MAR" target="ITA">
      <data key="d0">8086593</data>
    </edge>
    <edge source="MAR" target="MRT">
      <data key="d0">176661</data>
    </edge>
    <edge source="MAR" target="MUS">
      <data key="d0">16492</data>
    </edge>
    <edge source="MAR" target="MOZ">
      <data key="d0">20357</data>
    </edge>
    <edge source="MAR" target="NLD">
      <data key="d0">8746522</data>
    </edge>
    <edge source="MAR" target="PRT">
      <data key="d0">3733838</data>
    </edge>
    <edge source="MAR" target="SAU">
      <data key="d0">119949</data>
    </edge>
    <edge source="MAR" target="ESP">
      <data key="d0">2067887</data>
    </edge>
    <edge source="MAR" target="CHE">
      <data key="d0">113512</data>
    </edge>
    <edge source="MAR" target="ARE">
      <data key="d0">132796</data>
    </edge>
    <edge source="MAR" target="TUR">
      <data key="d0">14652</data>
    </edge>
    <edge source="MAR" target="EGY">
      <data key="d0">403496</data>
    </edge>
    <edge source="MAR" target="GBR">
      <data key="d0">88654</data>
    </edge>
    <edge source="MAR" target="USA">
      <data key="d0">427456</data>
    </edge>
    <edge source="MAR" target="BFA">
      <data key="d0">17177</data>
    </edge>
    <edge source="NAM" target="CZE">
      <data key="d0">19720</data>
    </edge>
    <edge source="NAM" target="DEU">
      <data key="d0">51800</data>
    </edge>
    <edge source="NAM" target="ITA">
      <data key="d0">29550</data>
    </edge>
    <edge source="NAM" target="ZAF">
      <data key="d0">2464146</data>
    </edge>
    <edge source="NAM" target="TZA">
      <data key="d0">115730</data>
    </edge>
    <edge source="NAM" target="USA">
      <data key="d0">47156</data>
    </edge>
    <edge source="NOR" target="AUS">
      <data key="d0">76216</data>
    </edge>
    <edge source="NOR" target="AUT">
      <data key="d0">165065</data>
    </edge>
    <edge source="NOR" target="BEL">
      <data key="d0">3832437</data>
    </edge>
    <edge source="NOR" target="BRA">
      <data key="d0">72652</data>
    </edge>
    <edge source="NOR" target="BLR">
      <data key="d0">81179</data>
    </edge>
    <edge source="NOR" target="CAN">
      <data key="d0">21414</data>
    </edge>
    <edge source="NOR" target="CHN">
      <data key="d0">353389</data>
    </edge>
    <edge source="NOR" target="HRV">
      <data key="d0">72297</data>
    </edge>
    <edge source="NOR" target="CZE">
      <data key="d0">395040</data>
    </edge>
    <edge source="NOR" target="DNK">
      <data key="d0">23926381</data>
    </edge>
    <edge source="NOR" target="EST">
      <data key="d0">2634077</data>
    </edge>
    <edge source="NOR" target="FIN">
      <data key="d0">5353551</data>
    </edge>
    <edge source="NOR" target="FRA">
      <data key="d0">2131038</data>
    </edge>
    <edge source="NOR" target="DEU">
      <data key="d0">4649013</data>
    </edge>
    <edge source="NOR" target="HKG">
      <data key="d0">288727</data>
    </edge>
    <edge source="NOR" target="HUN">
      <data key="d0">60113</data>
    </edge>
    <edge source="NOR" target="IDN">
      <data key="d0">37767</data>
    </edge>
    <edge source="NOR" target="IRL">
      <data key="d0">1065901</data>
    </edge>
    <edge source="NOR" target="ISR">
      <data key="d0">133195</data>
    </edge>
    <edge source="NOR" target="ITA">
      <data key="d0">2816966</data>
    </edge>
    <edge source="NOR" target="JPN">
      <data key="d0">118592</data>
    </edge>
    <edge source="NOR" target="JOR">
      <data key="d0">28439</data>
    </edge>
    <edge source="NOR" target="KOR">
      <data key="d0">224764</data>
    </edge>
    <edge source="NOR" target="LVA">
      <data key="d0">717555</data>
    </edge>
    <edge source="NOR" target="LTU">
      <data key="d0">1079616</data>
    </edge>
    <edge source="NOR" target="MYS">
      <data key="d0">83951</data>
    </edge>
    <edge source="NOR" target="OMN">
      <data key="d0">1666437</data>
    </edge>
    <edge source="NOR" target="NLD">
      <data key="d0">9485696</data>
    </edge>
    <edge source="NOR" target="PAK">
      <data key="d0">29401</data>
    </edge>
    <edge source="NOR" target="PAN">
      <data key="d0">45739</data>
    </edge>
    <edge source="NOR" target="POL">
      <data key="d0">1877265</data>
    </edge>
    <edge source="NOR" target="PRT">
      <data key="d0">99612</data>
    </edge>
    <edge source="NOR" target="ROU">
      <data key="d0">34578</data>
    </edge>
    <edge source="NOR" target="RUS">
      <data key="d0">5789927</data>
    </edge>
    <edge source="NOR" target="SAU">
      <data key="d0">759188</data>
    </edge>
    <edge source="NOR" target="SRB">
      <data key="d0">19645</data>
    </edge>
    <edge source="NOR" target="IND">
      <data key="d0">27957</data>
    </edge>
    <edge source="NOR" target="SGP">
      <data key="d0">104352</data>
    </edge>
    <edge source="NOR" target="SVK">
      <data key="d0">109029</data>
    </edge>
    <edge source="NOR" target="VNM">
      <data key="d0">111126</data>
    </edge>
    <edge source="NOR" target="SVN">
      <data key="d0">23215</data>
    </edge>
    <edge source="NOR" target="ZAF">
      <data key="d0">76366</data>
    </edge>
    <edge source="NOR" target="ESP">
      <data key="d0">380188</data>
    </edge>
    <edge source="NOR" target="SWE">
      <data key="d0">95523931</data>
    </edge>
    <edge source="NOR" target="CHE">
      <data key="d0">398708</data>
    </edge>
    <edge source="NOR" target="THA">
      <data key="d0">2035508</data>
    </edge>
    <edge source="NOR" target="ARE">
      <data key="d0">931507</data>
    </edge>
    <edge source="NOR" target="TUR">
      <data key="d0">398262</data>
    </edge>
    <edge source="NOR" target="UKR">
      <data key="d0">206037</data>
    </edge>
    <edge source="NOR" target="EGY">
      <data key="d0">184997</data>
    </edge>
    <edge source="NOR" target="GBR">
      <data key="d0">21193599</data>
    </edge>
    <edge source="NOR" target="USA">
      <data key="d0">4930313</data>
    </edge>
    <edge source="PAK" target="AUS">
      <data key="d0">60220</data>
    </edge>
    <edge source="PAK" target="CAN">
      <data key="d0">70411</data>
    </edge>
    <edge source="PAK" target="LKA">
      <data key="d0">164899</data>
    </edge>
    <edge source="PAK" target="CHN">
      <data key="d0">97026</data>
    </edge>
    <edge source="PAK" target="ETH">
      <data key="d0">16063</data>
    </edge>
    <edge source="PAK" target="DEU">
      <data key="d0">308498</data>
    </edge>
    <edge source="PAK" target="GRC">
      <data key="d0">28650</data>
    </edge>
    <edge source="PAK" target="IRL">
      <data key="d0">25091</data>
    </edge>
    <edge source="PAK" target="ITA">
      <data key="d0">112118</data>
    </edge>
    <edge source="PAK" target="JPN">
      <data key="d0">51269</data>
    </edge>
    <edge source="PAK" target="LBN">
      <data key="d0">11249</data>
    </edge>
    <edge source="PAK" target="MYS">
      <data key="d0">210484</data>
    </edge>
    <edge source="PAK" target="MOZ">
      <data key="d0">14007</data>
    </edge>
    <edge source="PAK" target="OMN">
      <data key="d0">38656</data>
    </edge>
    <edge source="PAK" target="NLD">
      <data key="d0">15303</data>
    </edge>
    <edge source="PAK" target="SAU">
      <data key="d0">1215731</data>
    </edge>
    <edge source="PAK" target="IND">
      <data key="d0">169283</data>
    </edge>
    <edge source="PAK" target="ZAF">
      <data key="d0">36599</data>
    </edge>
    <edge source="PAK" target="SWE">
      <data key="d0">688296</data>
    </edge>
    <edge source="PAK" target="ARE">
      <data key="d0">515575</data>
    </edge>
    <edge source="PAK" target="TUR">
      <data key="d0">17602</data>
    </edge>
    <edge source="PAK" target="GBR">
      <data key="d0">181160</data>
    </edge>
    <edge source="PAK" target="TZA">
      <data key="d0">126940</data>
    </edge>
    <edge source="PAK" target="USA">
      <data key="d0">837550</data>
    </edge>
    <edge source="SVK" target="AZE">
      <data key="d0">62703</data>
    </edge>
    <edge source="SVK" target="AUS">
      <data key="d0">22387</data>
    </edge>
    <edge source="SVK" target="AUT">
      <data key="d0">52773479</data>
    </edge>
    <edge source="SVK" target="BEL">
      <data key="d0">8127730</data>
    </edge>
    <edge source="SVK" target="BRA">
      <data key="d0">168026</data>
    </edge>
    <edge source="SVK" target="BGR">
      <data key="d0">373976</data>
    </edge>
    <edge source="SVK" target="BLR">
      <data key="d0">46116</data>
    </edge>
    <edge source="SVK" target="CAN">
      <data key="d0">31278</data>
    </edge>
    <edge source="SVK" target="CHN">
      <data key="d0">356575</data>
    </edge>
    <edge source="SVK" target="HRV">
      <data key="d0">538719</data>
    </edge>
    <edge source="SVK" target="CZE">
      <data key="d0">55791228</data>
    </edge>
    <edge source="SVK" target="DNK">
      <data key="d0">2993187</data>
    </edge>
    <edge source="SVK" target="EST">
      <data key="d0">601261</data>
    </edge>
    <edge source="SVK" target="FIN">
      <data key="d0">184766</data>
    </edge>
    <edge source="SVK" target="FRA">
      <data key="d0">13886214</data>
    </edge>
    <edge source="SVK" target="GEO">
      <data key="d0">93401</data>
    </edge>
    <edge source="SVK" target="DEU">
      <data key="d0">83412888</data>
    </edge>
    <edge source="SVK" target="GRC">
      <data key="d0">218290</data>
    </edge>
    <edge source="SVK" target="HKG">
      <data key="d0">15537</data>
    </edge>
    <edge source="SVK" target="HUN">
      <data key="d0">23214582</data>
    </edge>
    <edge source="SVK" target="IDN">
      <data key="d0">114861</data>
    </edge>
    <edge source="SVK" target="IRL">
      <data key="d0">222359</data>
    </edge>
    <edge source="SVK" target="ISR">
      <data key="d0">297295</data>
    </edge>
    <edge source="SVK" target="ITA">
      <data key="d0">29450201</data>
    </edge>
    <edge source="SVK" target="JPN">
      <data key="d0">72244</data>
    </edge>
    <edge source="SVK" target="KAZ">
      <data key="d0">1903365</data>
    </edge>
    <edge source="SVK" target="KOR">
      <data key="d0">313939</data>
    </edge>
    <edge source="SVK" target="KGZ">
      <data key="d0">68130</data>
    </edge>
    <edge source="SVK" target="LBN">
      <data key="d0">157413</data>
    </edge>
    <edge source="SVK" target="LVA">
      <data key="d0">480469</data>
    </edge>
    <edge source="SVK" target="LTU">
      <data key="d0">1536378</data>
    </edge>
    <edge source="SVK" target="MYS">
      <data key="d0">261551</data>
    </edge>
    <edge source="SVK" target="MEX">
      <data key="d0">28585</data>
    </edge>
    <edge source="SVK" target="MDA">
      <data key="d0">237610</data>
    </edge>
    <edge source="SVK" target="MAR">
      <data key="d0">585788</data>
    </edge>
    <edge source="SVK" target="NAM">
      <data key="d0">11534</data>
    </edge>
    <edge source="SVK" target="NLD">
      <data key="d0">5222894</data>
    </edge>
    <edge source="SVK" target="NZL">
      <data key="d0">55076</data>
    </edge>
    <edge source="SVK" target="NOR">
      <data key="d0">2090096</data>
    </edge>
    <edge source="SVK" target="PAK">
      <data key="d0">300336</data>
    </edge>
    <edge source="SVK" target="POL">
      <data key="d0">50244516</data>
    </edge>
    <edge source="SVK" target="PRT">
      <data key="d0">1693206</data>
    </edge>
    <edge source="SVK" target="ROU">
      <data key="d0">2513048</data>
    </edge>
    <edge source="SVK" target="RUS">
      <data key="d0">1432287</data>
    </edge>
    <edge source="SVK" target="SRB">
      <data key="d0">1345282</data>
    </edge>
    <edge source="SVK" target="IND">
      <data key="d0">86001</data>
    </edge>
    <edge source="SVK" target="SGP">
      <data key="d0">85593</data>
    </edge>
    <edge source="SVK" target="SVN">
      <data key="d0">734457</data>
    </edge>
    <edge source="SVK" target="ESP">
      <data key="d0">900567</data>
    </edge>
    <edge source="SVK" target="SWE">
      <data key="d0">15855309</data>
    </edge>
    <edge source="SVK" target="CHE">
      <data key="d0">9726775</data>
    </edge>
    <edge source="SVK" target="THA">
      <data key="d0">38064</data>
    </edge>
    <edge source="SVK" target="ARE">
      <data key="d0">1046918</data>
    </edge>
    <edge source="SVK" target="TUN">
      <data key="d0">95847</data>
    </edge>
    <edge source="SVK" target="TUR">
      <data key="d0">4889900</data>
    </edge>
    <edge source="SVK" target="UKR">
      <data key="d0">6021039</data>
    </edge>
    <edge source="SVK" target="MKD">
      <data key="d0">13857</data>
    </edge>
    <edge source="SVK" target="EGY">
      <data key="d0">284998</data>
    </edge>
    <edge source="SVK" target="GBR">
      <data key="d0">3406868</data>
    </edge>
    <edge source="SVK" target="USA">
      <data key="d0">1574617</data>
    </edge>
    <edge source="SVN" target="ALB">
      <data key="d0">396311</data>
    </edge>
    <edge source="SVN" target="DZA">
      <data key="d0">86017</data>
    </edge>
    <edge source="SVN" target="AZE">
      <data key="d0">212384</data>
    </edge>
    <edge source="SVN" target="AUS">
      <data key="d0">54970</data>
    </edge>
    <edge source="SVN" target="AUT">
      <data key="d0">41872343</data>
    </edge>
    <edge source="SVN" target="BEL">
      <data key="d0">715740</data>
    </edge>
    <edge source="SVN" target="BRA">
      <data key="d0">28869</data>
    </edge>
    <edge source="SVN" target="BGR">
      <data key="d0">629724</data>
    </edge>
    <edge source="SVN" target="CAN">
      <data key="d0">78166</data>
    </edge>
    <edge source="SVN" target="CHL">
      <data key="d0">57873</data>
    </edge>
    <edge source="SVN" target="CHN">
      <data key="d0">686698</data>
    </edge>
    <edge source="SVN" target="HRV">
      <data key="d0">18013529</data>
    </edge>
    <edge source="SVN" target="CZE">
      <data key="d0">4546547</data>
    </edge>
    <edge source="SVN" target="BEN">
      <data key="d0">61692</data>
    </edge>
    <edge source="SVN" target="DNK">
      <data key="d0">2626368</data>
    </edge>
    <edge source="SVN" target="EST">
      <data key="d0">1237711</data>
    </edge>
    <edge source="SVN" target="FIN">
      <data key="d0">2060146</data>
    </edge>
    <edge source="SVN" target="FRA">
      <data key="d0">13397530</data>
    </edge>
    <edge source="SVN" target="DEU">
      <data key="d0">57455287</data>
    </edge>
    <edge source="SVN" target="GRC">
      <data key="d0">2180883</data>
    </edge>
    <edge source="SVN" target="HKG">
      <data key="d0">432338</data>
    </edge>
    <edge source="SVN" target="HUN">
      <data key="d0">3593078</data>
    </edge>
    <edge source="SVN" target="IDN">
      <data key="d0">165466</data>
    </edge>
    <edge source="SVN" target="IRL">
      <data key="d0">182069</data>
    </edge>
    <edge source="SVN" target="ISR">
      <data key="d0">1705070</data>
    </edge>
    <edge source="SVN" target="ITA">
      <data key="d0">61445765</data>
    </edge>
    <edge source="SVN" target="JPN">
      <data key="d0">279516</data>
    </edge>
    <edge source="SVN" target="KAZ">
      <data key="d0">473570</data>
    </edge>
    <edge source="SVN" target="JOR">
      <data key="d0">391800</data>
    </edge>
    <edge source="SVN" target="KOR">
      <data key="d0">44111</data>
    </edge>
    <edge source="SVN" target="LBN">
      <data key="d0">141990</data>
    </edge>
    <edge source="SVN" target="LVA">
      <data key="d0">518671</data>
    </edge>
    <edge source="SVN" target="LTU">
      <data key="d0">133169</data>
    </edge>
    <edge source="SVN" target="MEX">
      <data key="d0">237760</data>
    </edge>
    <edge source="SVN" target="MDA">
      <data key="d0">94489</data>
    </edge>
    <edge source="SVN" target="MAR">
      <data key="d0">291411</data>
    </edge>
    <edge source="SVN" target="NLD">
      <data key="d0">1114374</data>
    </edge>
    <edge source="SVN" target="NOR">
      <data key="d0">991855</data>
    </edge>
    <edge source="SVN" target="POL">
      <data key="d0">1568182</data>
    </edge>
    <edge source="SVN" target="PRT">
      <data key="d0">218703</data>
    </edge>
    <edge source="SVN" target="ROU">
      <data key="d0">1157424</data>
    </edge>
    <edge source="SVN" target="RUS">
      <data key="d0">3493737</data>
    </edge>
    <edge source="SVN" target="SAU">
      <data key="d0">1735357</data>
    </edge>
    <edge source="SVN" target="SRB">
      <data key="d0">9503410</data>
    </edge>
    <edge source="SVN" target="IND">
      <data key="d0">957872</data>
    </edge>
    <edge source="SVN" target="SVK">
      <data key="d0">6023549</data>
    </edge>
    <edge source="SVN" target="ZAF">
      <data key="d0">335795</data>
    </edge>
    <edge source="SVN" target="ESP">
      <data key="d0">2796742</data>
    </edge>
    <edge source="SVN" target="SWE">
      <data key="d0">1816907</data>
    </edge>
    <edge source="SVN" target="CHE">
      <data key="d0">16455867</data>
    </edge>
    <edge source="SVN" target="ARE">
      <data key="d0">150422</data>
    </edge>
    <edge source="SVN" target="TUN">
      <data key="d0">192199</data>
    </edge>
    <edge source="SVN" target="TUR">
      <data key="d0">1803191</data>
    </edge>
    <edge source="SVN" target="UKR">
      <data key="d0">15153</data>
    </edge>
    <edge source="SVN" target="MKD">
      <data key="d0">2746568</data>
    </edge>
    <edge source="SVN" target="EGY">
      <data key="d0">200311</data>
    </edge>
    <edge source="SVN" target="GBR">
      <data key="d0">3775323</data>
    </edge>
    <edge source="SVN" target="USA">
      <data key="d0">1599839</data>
    </edge>
    <edge source="SWE" target="ALB">
      <data key="d0">98157</data>
    </edge>
    <edge source="SWE" target="AZE">
      <data key="d0">34982</data>
    </edge>
    <edge source="SWE" target="ARG">
      <data key="d0">27602</data>
    </edge>
    <edge source="SWE" target="AUS">
      <data key="d0">540822</data>
    </edge>
    <edge source="SWE" target="AUT">
      <data key="d0">11694836</data>
    </edge>
    <edge source="SWE" target="BEL">
      <data key="d0">9790740</data>
    </edge>
    <edge source="SWE" target="BRA">
      <data key="d0">96386</data>
    </edge>
    <edge source="SWE" target="BGR">
      <data key="d0">60370</data>
    </edge>
    <edge source="SWE" target="BLR">
      <data key="d0">460083</data>
    </edge>
    <edge source="SWE" target="CAN">
      <data key="d0">888430</data>
    </edge>
    <edge source="SWE" target="LKA">
      <data key="d0">177273</data>
    </edge>
    <edge source="SWE" target="CHL">
      <data key="d0">492260</data>
    </edge>
    <edge source="SWE" target="CHN">
      <data key="d0">2473848</data>
    </edge>
    <edge source="SWE" target="COL">
      <data key="d0">167383</data>
    </edge>
    <edge source="SWE" target="HRV">
      <data key="d0">929612</data>
    </edge>
    <edge source="SWE" target="CZE">
      <data key="d0">4839354</data>
    </edge>
    <edge source="SWE" target="DNK">
      <data key="d0">91879390</data>
    </edge>
    <edge source="SWE" target="EST">
      <data key="d0">4125835</data>
    </edge>
    <edge source="SWE" target="FIN">
      <data key="d0">35896773</data>
    </edge>
    <edge source="SWE" target="FRA">
      <data key="d0">25459821</data>
    </edge>
    <edge source="SWE" target="DEU">
      <data key="d0">73804507</data>
    </edge>
    <edge source="SWE" target="GRC">
      <data key="d0">912047</data>
    </edge>
    <edge source="SWE" target="HKG">
      <data key="d0">491965</data>
    </edge>
    <edge source="SWE" target="HUN">
      <data key="d0">1109394</data>
    </edge>
    <edge source="SWE" target="IDN">
      <data key="d0">70702</data>
    </edge>
    <edge source="SWE" target="IRL">
      <data key="d0">1720918</data>
    </edge>
    <edge source="SWE" target="ISR">
      <data key="d0">119264</data>
    </edge>
    <edge source="SWE" target="ITA">
      <data key="d0">9475457</data>
    </edge>
    <edge source="SWE" target="JAM">
      <data key="d0">21107</data>
    </edge>
    <edge source="SWE" target="JPN">
      <data key="d0">19117265</data>
    </edge>
    <edge source="SWE" target="JOR">
      <data key="d0">318530</data>
    </edge>
    <edge source="SWE" target="KOR">
      <data key="d0">4072845</data>
    </edge>
    <edge source="SWE" target="LBN">
      <data key="d0">223768</data>
    </edge>
    <edge source="SWE" target="LVA">
      <data key="d0">875293</data>
    </edge>
    <edge source="SWE" target="LTU">
      <data key="d0">3326558</data>
    </edge>
    <edge source="SWE" target="MYS">
      <data key="d0">547317</data>
    </edge>
    <edge source="SWE" target="MUS">
      <data key="d0">15351</data>
    </edge>
    <edge source="SWE" target="MEX">
      <data key="d0">387756</data>
    </edge>
    <edge source="SWE" target="MAR">
      <data key="d0">117050</data>
    </edge>
    <edge source="SWE" target="OMN">
      <data key="d0">1262902</data>
    </edge>
    <edge source="SWE" target="NLD">
      <data key="d0">16019789</data>
    </edge>
    <edge source="SWE" target="NZL">
      <data key="d0">161331</data>
    </edge>
    <edge source="SWE" target="NOR">
      <data key="d0">373728896</data>
    </edge>
    <edge source="SWE" target="PAK">
      <data key="d0">447241</data>
    </edge>
    <edge source="SWE" target="PER">
      <data key="d0">108489</data>
    </edge>
    <edge source="SWE" target="PHL">
      <data key="d0">373586</data>
    </edge>
    <edge source="SWE" target="POL">
      <data key="d0">14999843</data>
    </edge>
    <edge source="SWE" target="PRT">
      <data key="d0">4542817</data>
    </edge>
    <edge source="SWE" target="ROU">
      <data key="d0">374767</data>
    </edge>
    <edge source="SWE" target="RUS">
      <data key="d0">15748935</data>
    </edge>
    <edge source="SWE" target="SAU">
      <data key="d0">410045</data>
    </edge>
    <edge source="SWE" target="SRB">
      <data key="d0">3694240</data>
    </edge>
    <edge source="SWE" target="IND">
      <data key="d0">4383257</data>
    </edge>
    <edge source="SWE" target="SGP">
      <data key="d0">823632</data>
    </edge>
    <edge source="SWE" target="SVK">
      <data key="d0">734627</data>
    </edge>
    <edge source="SWE" target="VNM">
      <data key="d0">123397</data>
    </edge>
    <edge source="SWE" target="SVN">
      <data key="d0">388937</data>
    </edge>
    <edge source="SWE" target="ZAF">
      <data key="d0">1658187</data>
    </edge>
    <edge source="SWE" target="ESP">
      <data key="d0">8881645</data>
    </edge>
    <edge source="SWE" target="CHE">
      <data key="d0">16117503</data>
    </edge>
    <edge source="SWE" target="THA">
      <data key="d0">180372</data>
    </edge>
    <edge source="SWE" target="ARE">
      <data key="d0">1982768</data>
    </edge>
    <edge source="SWE" target="TUN">
      <data key="d0">63765</data>
    </edge>
    <edge source="SWE" target="TUR">
      <data key="d0">1003414</data>
    </edge>
    <edge source="SWE" target="UKR">
      <data key="d0">945405</data>
    </edge>
    <edge source="SWE" target="EGY">
      <data key="d0">898910</data>
    </edge>
    <edge source="SWE" target="GBR">
      <data key="d0">36415159</data>
    </edge>
    <edge source="SWE" target="USA">
      <data key="d0">17156342</data>
    </edge>
    <edge source="TUN" target="DZA">
      <data key="d0">639663</data>
    </edge>
    <edge source="TUN" target="AUT">
      <data key="d0">166768</data>
    </edge>
    <edge source="TUN" target="BEL">
      <data key="d0">733823</data>
    </edge>
    <edge source="TUN" target="CAN">
      <data key="d0">96017</data>
    </edge>
    <edge source="TUN" target="CHN">
      <data key="d0">151192</data>
    </edge>
    <edge source="TUN" target="HRV">
      <data key="d0">28375</data>
    </edge>
    <edge source="TUN" target="DNK">
      <data key="d0">53143</data>
    </edge>
    <edge source="TUN" target="FRA">
      <data key="d0">5106635</data>
    </edge>
    <edge source="TUN" target="DEU">
      <data key="d0">1628434</data>
    </edge>
    <edge source="TUN" target="GRC">
      <data key="d0">598551</data>
    </edge>
    <edge source="TUN" target="HKG">
      <data key="d0">45424</data>
    </edge>
    <edge source="TUN" target="ITA">
      <data key="d0">4067611</data>
    </edge>
    <edge source="TUN" target="JPN">
      <data key="d0">38667</data>
    </edge>
    <edge source="TUN" target="KOR">
      <data key="d0">31166</data>
    </edge>
    <edge source="TUN" target="LBN">
      <data key="d0">42922</data>
    </edge>
    <edge source="TUN" target="MRT">
      <data key="d0">10086</data>
    </edge>
    <edge source="TUN" target="MEX">
      <data key="d0">14607</data>
    </edge>
    <edge source="TUN" target="MAR">
      <data key="d0">1100180</data>
    </edge>
    <edge source="TUN" target="NLD">
      <data key="d0">203873</data>
    </edge>
    <edge source="TUN" target="PRT">
      <data key="d0">142101</data>
    </edge>
    <edge source="TUN" target="ROU">
      <data key="d0">13529</data>
    </edge>
    <edge source="TUN" target="SAU">
      <data key="d0">46995</data>
    </edge>
    <edge source="TUN" target="SEN">
      <data key="d0">62633</data>
    </edge>
    <edge source="TUN" target="ZAF">
      <data key="d0">35716</data>
    </edge>
    <edge source="TUN" target="ESP">
      <data key="d0">1177553</data>
    </edge>
    <edge source="TUN" target="CHE">
      <data key="d0">65289</data>
    </edge>
    <edge source="TUN" target="ARE">
      <data key="d0">1010628</data>
    </edge>
    <edge source="TUN" target="GBR">
      <data key="d0">1285326</data>
    </edge>
    <edge source="TUN" target="USA">
      <data key="d0">695281</data>
    </edge>
    <edge source="UKR" target="ALB">
      <data key="d0">42425</data>
    </edge>
    <edge source="UKR" target="AZE">
      <data key="d0">6967323</data>
    </edge>
    <edge source="UKR" target="AUS">
      <data key="d0">52725</data>
    </edge>
    <edge source="UKR" target="AUT">
      <data key="d0">15137875</data>
    </edge>
    <edge source="UKR" target="ARM">
      <data key="d0">1072927</data>
    </edge>
    <edge source="UKR" target="BEL">
      <data key="d0">3137222</data>
    </edge>
    <edge source="UKR" target="BGR">
      <data key="d0">717819</data>
    </edge>
    <edge source="UKR" target="BLR">
      <data key="d0">41100242</data>
    </edge>
    <edge source="UKR" target="CAN">
      <data key="d0">38352</data>
    </edge>
    <edge source="UKR" target="HRV">
      <data key="d0">673774</data>
    </edge>
    <edge source="UKR" target="CZE">
      <data key="d0">7884033</data>
    </edge>
    <edge source="UKR" target="DNK">
      <data key="d0">3649507</data>
    </edge>
    <edge source="UKR" target="EST">
      <data key="d0">682671</data>
    </edge>
    <edge source="UKR" target="FIN">
      <data key="d0">530641</data>
    </edge>
    <edge source="UKR" target="FRA">
      <data key="d0">5322716</data>
    </edge>
    <edge source="UKR" target="GEO">
      <data key="d0">3529905</data>
    </edge>
    <edge source="UKR" target="DEU">
      <data key="d0">35164070</data>
    </edge>
    <edge source="UKR" target="GRC">
      <data key="d0">226911</data>
    </edge>
    <edge source="UKR" target="HUN">
      <data key="d0">6203655</data>
    </edge>
    <edge source="UKR" target="IDN">
      <data key="d0">25954</data>
    </edge>
    <edge source="UKR" target="IRL">
      <data key="d0">90661</data>
    </edge>
    <edge source="UKR" target="ISR">
      <data key="d0">211539</data>
    </edge>
    <edge source="UKR" target="ITA">
      <data key="d0">15153677</data>
    </edge>
    <edge source="UKR" target="KAZ">
      <data key="d0">64757453</data>
    </edge>
    <edge source="UKR" target="KGZ">
      <data key="d0">3402341</data>
    </edge>
    <edge source="UKR" target="LBN">
      <data key="d0">56930</data>
    </edge>
    <edge source="UKR" target="LVA">
      <data key="d0">1215269</data>
    </edge>
    <edge source="UKR" target="LTU">
      <data key="d0">5972530</data>
    </edge>
    <edge source="UKR" target="MYS">
      <data key="d0">85363</data>
    </edge>
    <edge source="UKR" target="MDA">
      <data key="d0">13576006</data>
    </edge>
    <edge source="UKR" target="NLD">
      <data key="d0">6519638</data>
    </edge>
    <edge source="UKR" target="NOR">
      <data key="d0">706219</data>
    </edge>
    <edge source="UKR" target="POL">
      <data key="d0">47693950</data>
    </edge>
    <edge source="UKR" target="ROU">
      <data key="d0">9798676</data>
    </edge>
    <edge source="UKR" target="RUS">
      <data key="d0">77483792</data>
    </edge>
    <edge source="UKR" target="SAU">
      <data key="d0">62656</data>
    </edge>
    <edge source="UKR" target="SRB">
      <data key="d0">5283116</data>
    </edge>
    <edge source="UKR" target="IND">
      <data key="d0">28659</data>
    </edge>
    <edge source="UKR" target="SVK">
      <data key="d0">12554311</data>
    </edge>
    <edge source="UKR" target="VNM">
      <data key="d0">24801</data>
    </edge>
    <edge source="UKR" target="SVN">
      <data key="d0">475993</data>
    </edge>
    <edge source="UKR" target="ESP">
      <data key="d0">4628365</data>
    </edge>
    <edge source="UKR" target="SWE">
      <data key="d0">2094814</data>
    </edge>
    <edge source="UKR" target="CHE">
      <data key="d0">1731634</data>
    </edge>
    <edge source="UKR" target="ARE">
      <data key="d0">85267</data>
    </edge>
    <edge source="UKR" target="TUR">
      <data key="d0">13965227</data>
    </edge>
    <edge source="UKR" target="EGY">
      <data key="d0">818522</data>
    </edge>
    <edge source="UKR" target="GBR">
      <data key="d0">4152407</data>
    </edge>
    <edge source="UKR" target="USA">
      <data key="d0">755511</data>
    </edge>
    <edge source="EGY" target="DZA">
      <data key="d0">129321</data>
    </edge>
    <edge source="EGY" target="BEL">
      <data key="d0">47387</data>
    </edge>
    <edge source="EGY" target="BGR">
      <data key="d0">30390</data>
    </edge>
    <edge source="EGY" target="BDI">
      <data key="d0">22351</data>
    </edge>
    <edge source="EGY" target="CHL">
      <data key="d0">20189</data>
    </edge>
    <edge source="EGY" target="CHN">
      <data key="d0">70665</data>
    </edge>
    <edge source="EGY" target="ETH">
      <data key="d0">52282</data>
    </edge>
    <edge source="EGY" target="FRA">
      <data key="d0">115750</data>
    </edge>
    <edge source="EGY" target="GHA">
      <data key="d0">126824</data>
    </edge>
    <edge source="EGY" target="ISR">
      <data key="d0">94617</data>
    </edge>
    <edge source="EGY" target="ITA">
      <data key="d0">102526</data>
    </edge>
    <edge source="EGY" target="JOR">
      <data key="d0">229435</data>
    </edge>
    <edge source="EGY" target="LBN">
      <data key="d0">357329</data>
    </edge>
    <edge source="EGY" target="MAR">
      <data key="d0">3588106</data>
    </edge>
    <edge source="EGY" target="OMN">
      <data key="d0">112295</data>
    </edge>
    <edge source="EGY" target="NLD">
      <data key="d0">50184</data>
    </edge>
    <edge source="EGY" target="POL">
      <data key="d0">37939</data>
    </edge>
    <edge source="EGY" target="RUS">
      <data key="d0">24384</data>
    </edge>
    <edge source="EGY" target="SAU">
      <data key="d0">3226419</data>
    </edge>
    <edge source="EGY" target="SEN">
      <data key="d0">43145</data>
    </edge>
    <edge source="EGY" target="SVN">
      <data key="d0">52935</data>
    </edge>
    <edge source="EGY" target="ZAF">
      <data key="d0">514317</data>
    </edge>
    <edge source="EGY" target="ESP">
      <data key="d0">34345</data>
    </edge>
    <edge source="EGY" target="SWE">
      <data key="d0">38689</data>
    </edge>
    <edge source="EGY" target="ARE">
      <data key="d0">186686</data>
    </edge>
    <edge source="EGY" target="TUN">
      <data key="d0">237818</data>
    </edge>
    <edge source="EGY" target="TUR">
      <data key="d0">3408408</data>
    </edge>
    <edge source="EGY" target="GBR">
      <data key="d0">15888</data>
    </edge>
    <edge source="EGY" target="TZA">
      <data key="d0">150103</data>
    </edge>
    <edge source="EGY" target="USA">
      <data key="d0">450602</data>
    </edge>
    <edge source="CMR" target="AUS">
      <data key="d0">135466</data>
    </edge>
    <edge source="CMR" target="BEL">
      <data key="d0">302081</data>
    </edge>
    <edge source="CMR" target="CHN">
      <data key="d0">273128</data>
    </edge>
    <edge source="CMR" target="FRA">
      <data key="d0">198273</data>
    </edge>
    <edge source="CMR" target="DEU">
      <data key="d0">41593</data>
    </edge>
    <edge source="CMR" target="GRC">
      <data key="d0">143037</data>
    </edge>
    <edge source="CMR" target="IDN">
      <data key="d0">37647</data>
    </edge>
    <edge source="CMR" target="ITA">
      <data key="d0">8583140</data>
    </edge>
    <edge source="CMR" target="MAR">
      <data key="d0">104283</data>
    </edge>
    <edge source="CMR" target="NLD">
      <data key="d0">159350</data>
    </edge>
    <edge source="CMR" target="PRT">
      <data key="d0">279075</data>
    </edge>
    <edge source="CMR" target="ROU">
      <data key="d0">229807</data>
    </edge>
    <edge source="CMR" target="SEN">
      <data key="d0">646337</data>
    </edge>
    <edge source="CMR" target="ZAF">
      <data key="d0">385873</data>
    </edge>
    <edge source="CMR" target="ESP">
      <data key="d0">1221584</data>
    </edge>
    <edge source="CMR" target="THA">
      <data key="d0">13307</data>
    </edge>
    <edge source="CMR" target="ARE">
      <data key="d0">24719</data>
    </edge>
    <edge source="CMR" target="TUN">
      <data key="d0">534184</data>
    </edge>
    <edge source="CMR" target="TUR">
      <data key="d0">18565</data>
    </edge>
    <edge source="CMR" target="EGY">
      <data key="d0">62984</data>
    </edge>
    <edge source="CMR" target="USA">
      <data key="d0">1213493</data>
    </edge>
    <edge source="MDG" target="FRA">
      <data key="d0">404509</data>
    </edge>
    <edge source="MDG" target="ITA">
      <data key="d0">21892</data>
    </edge>
    <edge source="MDG" target="JPN">
      <data key="d0">69288</data>
    </edge>
    <edge source="MDG" target="MUS">
      <data key="d0">76336</data>
    </edge>
    <edge source="MUS" target="BEL">
      <data key="d0">17389</data>
    </edge>
    <edge source="MUS" target="FRA">
      <data key="d0">299279</data>
    </edge>
    <edge source="MUS" target="DEU">
      <data key="d0">141235</data>
    </edge>
    <edge source="MUS" target="HKG">
      <data key="d0">27996</data>
    </edge>
    <edge source="MUS" target="IDN">
      <data key="d0">12443</data>
    </edge>
    <edge source="MUS" target="ITA">
      <data key="d0">12566</data>
    </edge>
    <edge source="MUS" target="JPN">
      <data key="d0">25765</data>
    </edge>
    <edge source="MUS" target="MDG">
      <data key="d0">104720</data>
    </edge>
    <edge source="MUS" target="RUS">
      <data key="d0">10971</data>
    </edge>
    <edge source="MUS" target="ZAF">
      <data key="d0">272670</data>
    </edge>
    <edge source="MUS" target="CHE">
      <data key="d0">183894</data>
    </edge>
    <edge source="MUS" target="GBR">
      <data key="d0">22175</data>
    </edge>
    <edge source="MUS" target="USA">
      <data key="d0">24258</data>
    </edge>
    <edge source="SEN" target="CAN">
      <data key="d0">12850</data>
    </edge>
    <edge source="SEN" target="CHL">
      <data key="d0">15512</data>
    </edge>
    <edge source="SEN" target="FRA">
      <data key="d0">191594</data>
    </edge>
    <edge source="SEN" target="GMB">
      <data key="d0">1715629</data>
    </edge>
    <edge source="SEN" target="DEU">
      <data key="d0">11048</data>
    </edge>
    <edge source="SEN" target="ITA">
      <data key="d0">166593</data>
    </edge>
    <edge source="SEN" target="JPN">
      <data key="d0">14690</data>
    </edge>
    <edge source="SEN" target="KOR">
      <data key="d0">11253</data>
    </edge>
    <edge source="SEN" target="MRT">
      <data key="d0">376259</data>
    </edge>
    <edge source="SEN" target="PRT">
      <data key="d0">16344</data>
    </edge>
    <edge source="SEN" target="ARE">
      <data key="d0">19601</data>
    </edge>
    <edge source="SEN" target="GBR">
      <data key="d0">97474</data>
    </edge>
    <edge source="SEN" target="USA">
      <data key="d0">24733</data>
    </edge>
    <edge source="BFA" target="USA">
      <data key="d0">14325</data>
    </edge>
    <edge source="BWA" target="AUS">
      <data key="d0">11938</data>
    </edge>
    <edge source="BWA" target="FRA">
      <data key="d0">27613</data>
    </edge>
    <edge source="BWA" target="OMN">
      <data key="d0">201630</data>
    </edge>
    <edge source="BWA" target="NAM">
      <data key="d0">10180</data>
    </edge>
    <edge source="BWA" target="ZAF">
      <data key="d0">2553398</data>
    </edge>
    <edge source="BWA" target="ZWE">
      <data key="d0">192501</data>
    </edge>
    <edge source="BWA" target="GBR">
      <data key="d0">47703</data>
    </edge>
    <edge source="BWA" target="USA">
      <data key="d0">60890</data>
    </edge>
    <edge source="ZWE" target="BWA">
      <data key="d0">1789134</data>
    </edge>
    <edge source="ZWE" target="MOZ">
      <data key="d0">612963</data>
    </edge>
    <edge source="ZWE" target="ZAF">
      <data key="d0">1740548</data>
    </edge>
    <edge source="ZWE" target="USA">
      <data key="d0">23503</data>
    </edge>
    <edge source="GMB" target="CHN">
      <data key="d0">6640149</data>
    </edge>
    <edge source="GMB" target="SEN">
      <data key="d0">12497</data>
    </edge>
    <edge source="GMB" target="IND">
      <data key="d0">39344</data>
    </edge>
    <edge source="GMB" target="CHE">
      <data key="d0">102145</data>
    </edge>
    <edge source="GMB" target="GBR">
      <data key="d0">34506</data>
    </edge>
    <edge source="NIC" target="CRI">
      <data key="d0">722755</data>
    </edge>
    <edge source="NIC" target="DNK">
      <data key="d0">11301</data>
    </edge>
    <edge source="NIC" target="SLV">
      <data key="d0">72961</data>
    </edge>
    <edge source="NIC" target="GTM">
      <data key="d0">316138</data>
    </edge>
    <edge source="NIC" target="HND">
      <data key="d0">141043</data>
    </edge>
    <edge source="NIC" target="IRL">
      <data key="d0">20625</data>
    </edge>
    <edge source="NIC" target="USA">
      <data key="d0">893816</data>
    </edge>
    <edge source="TGO" target="CHN">
      <data key="d0">19542</data>
    </edge>
    <edge source="TGO" target="BEN">
      <data key="d0">15065</data>
    </edge>
    <edge source="TGO" target="FRA">
      <data key="d0">20047</data>
    </edge>
    <edge source="TGO" target="DEU">
      <data key="d0">25638</data>
    </edge>
    <edge source="TGO" target="CIV">
      <data key="d0">113136</data>
    </edge>
    <edge source="TGO" target="NER">
      <data key="d0">27457</data>
    </edge>
    <edge source="TGO" target="BFA">
      <data key="d0">51355</data>
    </edge>
    <edge source="BDI" target="TZA">
      <data key="d0">29472</data>
    </edge>
    <edge source="KHM" target="SGP">
      <data key="d0">467111</data>
    </edge>
    <edge source="KHM" target="THA">
      <data key="d0">15534</data>
    </edge>
    <edge source="KHM" target="USA">
      <data key="d0">578726</data>
    </edge>
    <edge source="MWI" target="BWA">
      <data key="d0">97019</data>
    </edge>
    <edge source="MWI" target="MOZ">
      <data key="d0">219253</data>
    </edge>
    <edge source="MWI" target="NAM">
      <data key="d0">28058</data>
    </edge>
    <edge source="MWI" target="ZAF">
      <data key="d0">9857577</data>
    </edge>
    <edge source="MWI" target="ZWE">
      <data key="d0">528963</data>
    </edge>
    <edge source="MWI" target="TZA">
      <data key="d0">370695</data>
    </edge>
    <edge source="UGA" target="AUT">
      <data key="d0">34396</data>
    </edge>
    <edge source="UGA" target="BEL">
      <data key="d0">18828</data>
    </edge>
    <edge source="UGA" target="BDI">
      <data key="d0">228411</data>
    </edge>
    <edge source="UGA" target="ARE">
      <data key="d0">12985</data>
    </edge>
    <edge source="UGA" target="TZA">
      <data key="d0">37864</data>
    </edge>
    <edge source="PSE" target="DEU">
      <data key="d0">191149</data>
    </edge>
    <edge source="PSE" target="ISR">
      <data key="d0">23899348</data>
    </edge>
    <edge source="PSE" target="JOR">
      <data key="d0">94104</data>
    </edge>
    <edge source="PSE" target="OMN">
      <data key="d0">42728</data>
    </edge>
    <edge source="PSE" target="ARE">
      <data key="d0">12674</data>
    </edge>
    <edge source="PSE" target="GBR">
      <data key="d0">19765</data>
    </edge>
    <edge source="PSE" target="USA">
      <data key="d0">347436</data>
    </edge>
  </graph>
</graphml>
