# Supplementary material for: Core-periphery structure in sectoral international trade networks: A new approach to an old theory
Source: PLoS One. 2020 Apr 2;15(4):e0229547. doi: 10.1371/journal.pone.0229547 (PMC7117750; doi:10.1371/journal.pone.0229547)
Supplement: S8 File — (ZIP) [file pone.0229547.s008.zip › S8_File/Networks 2012/64-PAPER,PAPERBOARD,ETC..graphml]

<?xml version='1.0' encoding='utf-8'?>
<graphml xmlns="http://graphml.graphdrawing.org/xmlns" xmlns:xsi="http://www.w3.org/2001/XMLSchema-instance" xsi:schemaLocation="http://graphml.graphdrawing.org/xmlns http://graphml.graphdrawing.org/xmlns/1.0/graphml.xsd">
  <key attr.name="weight" attr.type="long" for="edge" id="d0" />
  <graph edgedefault="directed">
    <node id="ALB" />
    <node id="AUT" />
    <node id="BGR" />
    <node id="GRC" />
    <node id="ITA" />
    <node id="ROU" />
    <node id="SRB" />
    <node id="SVN" />
    <node id="ESP" />
    <node id="TUR" />
    <node id="MKD" />
    <node id="DZA" />
    <node id="CHN" />
    <node id="FRA" />
    <node id="DEU" />
    <node id="JOR" />
    <node id="LBN" />
    <node id="MAR" />
    <node id="SAU" />
    <node id="TUN" />
    <node id="EGY" />
    <node id="USA" />
    <node id="ARG" />
    <node id="BOL" />
    <node id="BRA" />
    <node id="CMR" />
    <node id="CAN" />
    <node id="CHL" />
    <node id="COL" />
    <node id="CRI" />
    <node id="ECU" />
    <node id="SLV" />
    <node id="GHA" />
    <node id="GTM" />
    <node id="HND" />
    <node id="HKG" />
    <node id="IRL" />
    <node id="CIV" />
    <node id="JAM" />
    <node id="JPN" />
    <node id="KOR" />
    <node id="MYS" />
    <node id="MEX" />
    <node id="PAN" />
    <node id="PRY" />
    <node id="PER" />
    <node id="PHL" />
    <node id="RUS" />
    <node id="SEN" />
    <node id="SGP" />
    <node id="ZAF" />
    <node id="CHE" />
    <node id="THA" />
    <node id="UGA" />
    <node id="GBR" />
    <node id="TZA" />
    <node id="URY" />
    <node id="ARM" />
    <node id="BLR" />
    <node id="GEO" />
    <node id="AUS" />
    <node id="BEL" />
    <node id="KHM" />
    <node id="LKA" />
    <node id="DNK" />
    <node id="EST" />
    <node id="HUN" />
    <node id="IDN" />
    <node id="ISR" />
    <node id="LTU" />
    <node id="MDG" />
    <node id="MRT" />
    <node id="MUS" />
    <node id="OMN" />
    <node id="NAM" />
    <node id="NLD" />
    <node id="NZL" />
    <node id="NIC" />
    <node id="NOR" />
    <node id="PAK" />
    <node id="PRT" />
    <node id="IND" />
    <node id="VNM" />
    <node id="SWE" />
    <node id="ARE" />
    <node id="UKR" />
    <node id="AZE" />
    <node id="BWA" />
    <node id="HRV" />
    <node id="CZE" />
    <node id="BEN" />
    <node id="ETH" />
    <node id="FIN" />
    <node id="KAZ" />
    <node id="KGZ" />
    <node id="LVA" />
    <node id="MWI" />
    <node id="MDA" />
    <node id="MOZ" />
    <node id="NER" />
    <node id="POL" />
    <node id="SVK" />
    <node id="TGO" />
    <node id="BFA" />
    <node id="BDI" />
    <node id="CAF" />
    <node id="GMB" />
    <node id="ZWE" />
    <node id="PSE" />
    <edge source="ALB" target="AUT">
      <data key="d0">27631</data>
    </edge>
    <edge source="ALB" target="BGR">
      <data key="d0">118820</data>
    </edge>
    <edge source="ALB" target="GRC">
      <data key="d0">4812133</data>
    </edge>
    <edge source="ALB" target="ITA">
      <data key="d0">17246118</data>
    </edge>
    <edge source="ALB" target="ROU">
      <data key="d0">16081</data>
    </edge>
    <edge source="ALB" target="SRB">
      <data key="d0">1142419</data>
    </edge>
    <edge source="ALB" target="SVN">
      <data key="d0">23115</data>
    </edge>
    <edge source="ALB" target="ESP">
      <data key="d0">44658</data>
    </edge>
    <edge source="ALB" target="TUR">
      <data key="d0">54483</data>
    </edge>
    <edge source="ALB" target="MKD">
      <data key="d0">1659440</data>
    </edge>
    <edge source="AUT" target="ALB">
      <data key="d0">1026505</data>
    </edge>
    <edge source="AUT" target="DZA">
      <data key="d0">20967258</data>
    </edge>
    <edge source="AUT" target="AZE">
      <data key="d0">53967</data>
    </edge>
    <edge source="AUT" target="ARG">
      <data key="d0">1653264</data>
    </edge>
    <edge source="AUT" target="AUS">
      <data key="d0">25026916</data>
    </edge>
    <edge source="AUT" target="ARM">
      <data key="d0">182352</data>
    </edge>
    <edge source="AUT" target="BEL">
      <data key="d0">127032837</data>
    </edge>
    <edge source="AUT" target="BOL">
      <data key="d0">220075</data>
    </edge>
    <edge source="AUT" target="BWA">
      <data key="d0">48142</data>
    </edge>
    <edge source="AUT" target="BRA">
      <data key="d0">52746862</data>
    </edge>
    <edge source="AUT" target="BGR">
      <data key="d0">23608527</data>
    </edge>
    <edge source="AUT" target="BLR">
      <data key="d0">3590759</data>
    </edge>
    <edge source="AUT" target="CMR">
      <data key="d0">1853651</data>
    </edge>
    <edge source="AUT" target="CAN">
      <data key="d0">7242966</data>
    </edge>
    <edge source="AUT" target="LKA">
      <data key="d0">517774</data>
    </edge>
    <edge source="AUT" target="CHL">
      <data key="d0">9486539</data>
    </edge>
    <edge source="AUT" target="CHN">
      <data key="d0">14244315</data>
    </edge>
    <edge source="AUT" target="COL">
      <data key="d0">9676819</data>
    </edge>
    <edge source="AUT" target="CRI">
      <data key="d0">1055988</data>
    </edge>
    <edge source="AUT" target="HRV">
      <data key="d0">54237305</data>
    </edge>
    <edge source="AUT" target="CZE">
      <data key="d0">163842039</data>
    </edge>
    <edge source="AUT" target="BEN">
      <data key="d0">154961</data>
    </edge>
    <edge source="AUT" target="DNK">
      <data key="d0">14702270</data>
    </edge>
    <edge source="AUT" target="ECU">
      <data key="d0">13284559</data>
    </edge>
    <edge source="AUT" target="SLV">
      <data key="d0">1276930</data>
    </edge>
    <edge source="AUT" target="ETH">
      <data key="d0">27317</data>
    </edge>
    <edge source="AUT" target="EST">
      <data key="d0">2630733</data>
    </edge>
    <edge source="AUT" target="FIN">
      <data key="d0">11395873</data>
    </edge>
    <edge source="AUT" target="FRA">
      <data key="d0">239313071</data>
    </edge>
    <edge source="AUT" target="GEO">
      <data key="d0">658854</data>
    </edge>
    <edge source="AUT" target="DEU">
      <data key="d0">1322403645</data>
    </edge>
    <edge source="AUT" target="GHA">
      <data key="d0">827648</data>
    </edge>
    <edge source="AUT" target="GRC">
      <data key="d0">41829706</data>
    </edge>
    <edge source="AUT" target="GTM">
      <data key="d0">1307132</data>
    </edge>
    <edge source="AUT" target="HND">
      <data key="d0">179174</data>
    </edge>
    <edge source="AUT" target="HKG">
      <data key="d0">4569492</data>
    </edge>
    <edge source="AUT" target="HUN">
      <data key="d0">195285668</data>
    </edge>
    <edge source="AUT" target="IDN">
      <data key="d0">886404</data>
    </edge>
    <edge source="AUT" target="IRL">
      <data key="d0">4836186</data>
    </edge>
    <edge source="AUT" target="ISR">
      <data key="d0">16965601</data>
    </edge>
    <edge source="AUT" target="ITA">
      <data key="d0">415262739</data>
    </edge>
    <edge source="AUT" target="CIV">
      <data key="d0">638911</data>
    </edge>
    <edge source="AUT" target="JAM">
      <data key="d0">327787</data>
    </edge>
    <edge source="AUT" target="JPN">
      <data key="d0">7762901</data>
    </edge>
    <edge source="AUT" target="KAZ">
      <data key="d0">11000255</data>
    </edge>
    <edge source="AUT" target="JOR">
      <data key="d0">4987702</data>
    </edge>
    <edge source="AUT" target="KOR">
      <data key="d0">5354241</data>
    </edge>
    <edge source="AUT" target="KGZ">
      <data key="d0">324140</data>
    </edge>
    <edge source="AUT" target="LBN">
      <data key="d0">2961080</data>
    </edge>
    <edge source="AUT" target="LVA">
      <data key="d0">4846460</data>
    </edge>
    <edge source="AUT" target="LTU">
      <data key="d0">6991211</data>
    </edge>
    <edge source="AUT" target="MDG">
      <data key="d0">210952</data>
    </edge>
    <edge source="AUT" target="MWI">
      <data key="d0">25647</data>
    </edge>
    <edge source="AUT" target="MYS">
      <data key="d0">9204688</data>
    </edge>
    <edge source="AUT" target="MUS">
      <data key="d0">274097</data>
    </edge>
    <edge source="AUT" target="MEX">
      <data key="d0">60607452</data>
    </edge>
    <edge source="AUT" target="MDA">
      <data key="d0">890332</data>
    </edge>
    <edge source="AUT" target="MAR">
      <data key="d0">9003641</data>
    </edge>
    <edge source="AUT" target="MOZ">
      <data key="d0">34264</data>
    </edge>
    <edge source="AUT" target="OMN">
      <data key="d0">1286263</data>
    </edge>
    <edge source="AUT" target="NAM">
      <data key="d0">10607</data>
    </edge>
    <edge source="AUT" target="NLD">
      <data key="d0">128374103</data>
    </edge>
    <edge source="AUT" target="NZL">
      <data key="d0">1742998</data>
    </edge>
    <edge source="AUT" target="NER">
      <data key="d0">102310</data>
    </edge>
    <edge source="AUT" target="NOR">
      <data key="d0">14428955</data>
    </edge>
    <edge source="AUT" target="PAK">
      <data key="d0">299179</data>
    </edge>
    <edge source="AUT" target="PAN">
      <data key="d0">783250</data>
    </edge>
    <edge source="AUT" target="PRY">
      <data key="d0">771656</data>
    </edge>
    <edge source="AUT" target="PER">
      <data key="d0">14184238</data>
    </edge>
    <edge source="AUT" target="PHL">
      <data key="d0">2032301</data>
    </edge>
    <edge source="AUT" target="POL">
      <data key="d0">262963443</data>
    </edge>
    <edge source="AUT" target="PRT">
      <data key="d0">23916614</data>
    </edge>
    <edge source="AUT" target="ROU">
      <data key="d0">81156009</data>
    </edge>
    <edge source="AUT" target="RUS">
      <data key="d0">133024499</data>
    </edge>
    <edge source="AUT" target="SAU">
      <data key="d0">22195216</data>
    </edge>
    <edge source="AUT" target="SEN">
      <data key="d0">782740</data>
    </edge>
    <edge source="AUT" target="SRB">
      <data key="d0">34836490</data>
    </edge>
    <edge source="AUT" target="IND">
      <data key="d0">10780118</data>
    </edge>
    <edge source="AUT" target="SGP">
      <data key="d0">3839533</data>
    </edge>
    <edge source="AUT" target="SVK">
      <data key="d0">79386484</data>
    </edge>
    <edge source="AUT" target="VNM">
      <data key="d0">3333553</data>
    </edge>
    <edge source="AUT" target="SVN">
      <data key="d0">86781139</data>
    </edge>
    <edge source="AUT" target="ZAF">
      <data key="d0">39542217</data>
    </edge>
    <edge source="AUT" target="ESP">
      <data key="d0">68777480</data>
    </edge>
    <edge source="AUT" target="SWE">
      <data key="d0">22460424</data>
    </edge>
    <edge source="AUT" target="CHE">
      <data key="d0">288555805</data>
    </edge>
    <edge source="AUT" target="THA">
      <data key="d0">16989383</data>
    </edge>
    <edge source="AUT" target="TGO">
      <data key="d0">181176</data>
    </edge>
    <edge source="AUT" target="ARE">
      <data key="d0">9596758</data>
    </edge>
    <edge source="AUT" target="TUN">
      <data key="d0">2264850</data>
    </edge>
    <edge source="AUT" target="TUR">
      <data key="d0">59732775</data>
    </edge>
    <edge source="AUT" target="UGA">
      <data key="d0">12520</data>
    </edge>
    <edge source="AUT" target="UKR">
      <data key="d0">42589526</data>
    </edge>
    <edge source="AUT" target="MKD">
      <data key="d0">6288846</data>
    </edge>
    <edge source="AUT" target="EGY">
      <data key="d0">42907846</data>
    </edge>
    <edge source="AUT" target="GBR">
      <data key="d0">176929175</data>
    </edge>
    <edge source="AUT" target="TZA">
      <data key="d0">878149</data>
    </edge>
    <edge source="AUT" target="USA">
      <data key="d0">25361811</data>
    </edge>
    <edge source="AUT" target="BFA">
      <data key="d0">32018</data>
    </edge>
    <edge source="AUT" target="URY">
      <data key="d0">918713</data>
    </edge>
    <edge source="BGR" target="ALB">
      <data key="d0">1711352</data>
    </edge>
    <edge source="BGR" target="AZE">
      <data key="d0">28736</data>
    </edge>
    <edge source="BGR" target="AUT">
      <data key="d0">3398184</data>
    </edge>
    <edge source="BGR" target="ARM">
      <data key="d0">1604455</data>
    </edge>
    <edge source="BGR" target="BEL">
      <data key="d0">1289868</data>
    </edge>
    <edge source="BGR" target="BLR">
      <data key="d0">1386250</data>
    </edge>
    <edge source="BGR" target="CAN">
      <data key="d0">45521</data>
    </edge>
    <edge source="BGR" target="CHN">
      <data key="d0">7147166</data>
    </edge>
    <edge source="BGR" target="HRV">
      <data key="d0">411715</data>
    </edge>
    <edge source="BGR" target="CZE">
      <data key="d0">380693</data>
    </edge>
    <edge source="BGR" target="DNK">
      <data key="d0">138593</data>
    </edge>
    <edge source="BGR" target="ETH">
      <data key="d0">74828</data>
    </edge>
    <edge source="BGR" target="EST">
      <data key="d0">285123</data>
    </edge>
    <edge source="BGR" target="FIN">
      <data key="d0">494330</data>
    </edge>
    <edge source="BGR" target="FRA">
      <data key="d0">2704559</data>
    </edge>
    <edge source="BGR" target="GEO">
      <data key="d0">730186</data>
    </edge>
    <edge source="BGR" target="DEU">
      <data key="d0">10220839</data>
    </edge>
    <edge source="BGR" target="GHA">
      <data key="d0">129220</data>
    </edge>
    <edge source="BGR" target="GRC">
      <data key="d0">42529408</data>
    </edge>
    <edge source="BGR" target="HKG">
      <data key="d0">628240</data>
    </edge>
    <edge source="BGR" target="HUN">
      <data key="d0">2672239</data>
    </edge>
    <edge source="BGR" target="IRL">
      <data key="d0">185520</data>
    </edge>
    <edge source="BGR" target="ISR">
      <data key="d0">151911</data>
    </edge>
    <edge source="BGR" target="ITA">
      <data key="d0">13032617</data>
    </edge>
    <edge source="BGR" target="JPN">
      <data key="d0">10586</data>
    </edge>
    <edge source="BGR" target="KAZ">
      <data key="d0">72468</data>
    </edge>
    <edge source="BGR" target="JOR">
      <data key="d0">7329511</data>
    </edge>
    <edge source="BGR" target="KOR">
      <data key="d0">270827</data>
    </edge>
    <edge source="BGR" target="LBN">
      <data key="d0">340627</data>
    </edge>
    <edge source="BGR" target="LVA">
      <data key="d0">289459</data>
    </edge>
    <edge source="BGR" target="LTU">
      <data key="d0">832317</data>
    </edge>
    <edge source="BGR" target="MYS">
      <data key="d0">1829323</data>
    </edge>
    <edge source="BGR" target="MRT">
      <data key="d0">18488</data>
    </edge>
    <edge source="BGR" target="MDA">
      <data key="d0">1528855</data>
    </edge>
    <edge source="BGR" target="MAR">
      <data key="d0">117061</data>
    </edge>
    <edge source="BGR" target="OMN">
      <data key="d0">5042772</data>
    </edge>
    <edge source="BGR" target="NLD">
      <data key="d0">1025725</data>
    </edge>
    <edge source="BGR" target="NOR">
      <data key="d0">482792</data>
    </edge>
    <edge source="BGR" target="PAK">
      <data key="d0">24179</data>
    </edge>
    <edge source="BGR" target="POL">
      <data key="d0">768517</data>
    </edge>
    <edge source="BGR" target="PRT">
      <data key="d0">216603</data>
    </edge>
    <edge source="BGR" target="ROU">
      <data key="d0">22075732</data>
    </edge>
    <edge source="BGR" target="RUS">
      <data key="d0">839453</data>
    </edge>
    <edge source="BGR" target="SAU">
      <data key="d0">987583</data>
    </edge>
    <edge source="BGR" target="SRB">
      <data key="d0">10920673</data>
    </edge>
    <edge source="BGR" target="IND">
      <data key="d0">15285</data>
    </edge>
    <edge source="BGR" target="SGP">
      <data key="d0">14724</data>
    </edge>
    <edge source="BGR" target="SVK">
      <data key="d0">729737</data>
    </edge>
    <edge source="BGR" target="SVN">
      <data key="d0">373893</data>
    </edge>
    <edge source="BGR" target="ZAF">
      <data key="d0">989586</data>
    </edge>
    <edge source="BGR" target="ESP">
      <data key="d0">872213</data>
    </edge>
    <edge source="BGR" target="SWE">
      <data key="d0">1250843</data>
    </edge>
    <edge source="BGR" target="CHE">
      <data key="d0">498490</data>
    </edge>
    <edge source="BGR" target="ARE">
      <data key="d0">25461</data>
    </edge>
    <edge source="BGR" target="TUR">
      <data key="d0">17937605</data>
    </edge>
    <edge source="BGR" target="UKR">
      <data key="d0">2370442</data>
    </edge>
    <edge source="BGR" target="MKD">
      <data key="d0">12295371</data>
    </edge>
    <edge source="BGR" target="EGY">
      <data key="d0">1320341</data>
    </edge>
    <edge source="BGR" target="GBR">
      <data key="d0">2434359</data>
    </edge>
    <edge source="BGR" target="USA">
      <data key="d0">136864</data>
    </edge>
    <edge source="GRC" target="ALB">
      <data key="d0">15715562</data>
    </edge>
    <edge source="GRC" target="DZA">
      <data key="d0">1857778</data>
    </edge>
    <edge source="GRC" target="AZE">
      <data key="d0">613543</data>
    </edge>
    <edge source="GRC" target="ARG">
      <data key="d0">94988</data>
    </edge>
    <edge source="GRC" target="AUS">
      <data key="d0">620219</data>
    </edge>
    <edge source="GRC" target="AUT">
      <data key="d0">676335</data>
    </edge>
    <edge source="GRC" target="ARM">
      <data key="d0">89140</data>
    </edge>
    <edge source="GRC" target="BEL">
      <data key="d0">3628919</data>
    </edge>
    <edge source="GRC" target="BGR">
      <data key="d0">29255579</data>
    </edge>
    <edge source="GRC" target="BLR">
      <data key="d0">88082</data>
    </edge>
    <edge source="GRC" target="CAN">
      <data key="d0">43767</data>
    </edge>
    <edge source="GRC" target="COL">
      <data key="d0">32504</data>
    </edge>
    <edge source="GRC" target="CRI">
      <data key="d0">299459</data>
    </edge>
    <edge source="GRC" target="HRV">
      <data key="d0">756680</data>
    </edge>
    <edge source="GRC" target="CZE">
      <data key="d0">901043</data>
    </edge>
    <edge source="GRC" target="DNK">
      <data key="d0">293994</data>
    </edge>
    <edge source="GRC" target="ETH">
      <data key="d0">38193</data>
    </edge>
    <edge source="GRC" target="EST">
      <data key="d0">144166</data>
    </edge>
    <edge source="GRC" target="FIN">
      <data key="d0">234705</data>
    </edge>
    <edge source="GRC" target="FRA">
      <data key="d0">3173910</data>
    </edge>
    <edge source="GRC" target="GEO">
      <data key="d0">97235</data>
    </edge>
    <edge source="GRC" target="DEU">
      <data key="d0">4752067</data>
    </edge>
    <edge source="GRC" target="GHA">
      <data key="d0">10648</data>
    </edge>
    <edge source="GRC" target="GTM">
      <data key="d0">566790</data>
    </edge>
    <edge source="GRC" target="HKG">
      <data key="d0">34746</data>
    </edge>
    <edge source="GRC" target="HUN">
      <data key="d0">217228</data>
    </edge>
    <edge source="GRC" target="IDN">
      <data key="d0">19464</data>
    </edge>
    <edge source="GRC" target="IRL">
      <data key="d0">166132</data>
    </edge>
    <edge source="GRC" target="ISR">
      <data key="d0">2518736</data>
    </edge>
    <edge source="GRC" target="ITA">
      <data key="d0">36136297</data>
    </edge>
    <edge source="GRC" target="CIV">
      <data key="d0">32267</data>
    </edge>
    <edge source="GRC" target="JOR">
      <data key="d0">16370</data>
    </edge>
    <edge source="GRC" target="KOR">
      <data key="d0">4350653</data>
    </edge>
    <edge source="GRC" target="LBN">
      <data key="d0">1482864</data>
    </edge>
    <edge source="GRC" target="LVA">
      <data key="d0">311706</data>
    </edge>
    <edge source="GRC" target="LTU">
      <data key="d0">1617822</data>
    </edge>
    <edge source="GRC" target="MUS">
      <data key="d0">27356</data>
    </edge>
    <edge source="GRC" target="MEX">
      <data key="d0">555271</data>
    </edge>
    <edge source="GRC" target="MAR">
      <data key="d0">442295</data>
    </edge>
    <edge source="GRC" target="OMN">
      <data key="d0">799144</data>
    </edge>
    <edge source="GRC" target="NLD">
      <data key="d0">2063444</data>
    </edge>
    <edge source="GRC" target="NZL">
      <data key="d0">58141</data>
    </edge>
    <edge source="GRC" target="NOR">
      <data key="d0">23981</data>
    </edge>
    <edge source="GRC" target="PAN">
      <data key="d0">13498</data>
    </edge>
    <edge source="GRC" target="POL">
      <data key="d0">1074474</data>
    </edge>
    <edge source="GRC" target="PRT">
      <data key="d0">772580</data>
    </edge>
    <edge source="GRC" target="ROU">
      <data key="d0">11095825</data>
    </edge>
    <edge source="GRC" target="RUS">
      <data key="d0">855057</data>
    </edge>
    <edge source="GRC" target="SAU">
      <data key="d0">1443483</data>
    </edge>
    <edge source="GRC" target="SEN">
      <data key="d0">396650</data>
    </edge>
    <edge source="GRC" target="SRB">
      <data key="d0">1645931</data>
    </edge>
    <edge source="GRC" target="IND">
      <data key="d0">46293</data>
    </edge>
    <edge source="GRC" target="SVK">
      <data key="d0">1111850</data>
    </edge>
    <edge source="GRC" target="SVN">
      <data key="d0">1256093</data>
    </edge>
    <edge source="GRC" target="ZAF">
      <data key="d0">281938</data>
    </edge>
    <edge source="GRC" target="ESP">
      <data key="d0">904319</data>
    </edge>
    <edge source="GRC" target="SWE">
      <data key="d0">916578</data>
    </edge>
    <edge source="GRC" target="CHE">
      <data key="d0">289058</data>
    </edge>
    <edge source="GRC" target="ARE">
      <data key="d0">771827</data>
    </edge>
    <edge source="GRC" target="TUN">
      <data key="d0">130939</data>
    </edge>
    <edge source="GRC" target="TUR">
      <data key="d0">15406267</data>
    </edge>
    <edge source="GRC" target="UKR">
      <data key="d0">32671</data>
    </edge>
    <edge source="GRC" target="MKD">
      <data key="d0">9584066</data>
    </edge>
    <edge source="GRC" target="EGY">
      <data key="d0">11006225</data>
    </edge>
    <edge source="GRC" target="GBR">
      <data key="d0">6975727</data>
    </edge>
    <edge source="GRC" target="USA">
      <data key="d0">1355859</data>
    </edge>
    <edge source="ITA" target="ALB">
      <data key="d0">30952310</data>
    </edge>
    <edge source="ITA" target="DZA">
      <data key="d0">55961170</data>
    </edge>
    <edge source="ITA" target="AZE">
      <data key="d0">11118996</data>
    </edge>
    <edge source="ITA" target="ARG">
      <data key="d0">34078635</data>
    </edge>
    <edge source="ITA" target="AUS">
      <data key="d0">97198888</data>
    </edge>
    <edge source="ITA" target="AUT">
      <data key="d0">197866163</data>
    </edge>
    <edge source="ITA" target="ARM">
      <data key="d0">2308971</data>
    </edge>
    <edge source="ITA" target="BEL">
      <data key="d0">161047862</data>
    </edge>
    <edge source="ITA" target="BOL">
      <data key="d0">327660</data>
    </edge>
    <edge source="ITA" target="BRA">
      <data key="d0">68721401</data>
    </edge>
    <edge source="ITA" target="BGR">
      <data key="d0">39429884</data>
    </edge>
    <edge source="ITA" target="BLR">
      <data key="d0">7575413</data>
    </edge>
    <edge source="ITA" target="KHM">
      <data key="d0">64885</data>
    </edge>
    <edge source="ITA" target="CMR">
      <data key="d0">4562823</data>
    </edge>
    <edge source="ITA" target="CAN">
      <data key="d0">25257297</data>
    </edge>
    <edge source="ITA" target="LKA">
      <data key="d0">1463791</data>
    </edge>
    <edge source="ITA" target="CHL">
      <data key="d0">32505868</data>
    </edge>
    <edge source="ITA" target="CHN">
      <data key="d0">82444754</data>
    </edge>
    <edge source="ITA" target="COL">
      <data key="d0">16646485</data>
    </edge>
    <edge source="ITA" target="CRI">
      <data key="d0">3961419</data>
    </edge>
    <edge source="ITA" target="HRV">
      <data key="d0">78026854</data>
    </edge>
    <edge source="ITA" target="CZE">
      <data key="d0">97806651</data>
    </edge>
    <edge source="ITA" target="BEN">
      <data key="d0">456255</data>
    </edge>
    <edge source="ITA" target="DNK">
      <data key="d0">44964389</data>
    </edge>
    <edge source="ITA" target="ECU">
      <data key="d0">5939014</data>
    </edge>
    <edge source="ITA" target="SLV">
      <data key="d0">2011904</data>
    </edge>
    <edge source="ITA" target="ETH">
      <data key="d0">250789</data>
    </edge>
    <edge source="ITA" target="EST">
      <data key="d0">12549775</data>
    </edge>
    <edge source="ITA" target="FIN">
      <data key="d0">13946999</data>
    </edge>
    <edge source="ITA" target="FRA">
      <data key="d0">1310828511</data>
    </edge>
    <edge source="ITA" target="GEO">
      <data key="d0">2265460</data>
    </edge>
    <edge source="ITA" target="GMB">
      <data key="d0">628169</data>
    </edge>
    <edge source="ITA" target="PSE">
      <data key="d0">87466</data>
    </edge>
    <edge source="ITA" target="DEU">
      <data key="d0">1131279327</data>
    </edge>
    <edge source="ITA" target="GHA">
      <data key="d0">8054563</data>
    </edge>
    <edge source="ITA" target="GRC">
      <data key="d0">159025357</data>
    </edge>
    <edge source="ITA" target="GTM">
      <data key="d0">4142149</data>
    </edge>
    <edge source="ITA" target="HND">
      <data key="d0">328551</data>
    </edge>
    <edge source="ITA" target="HKG">
      <data key="d0">28817252</data>
    </edge>
    <edge source="ITA" target="HUN">
      <data key="d0">109286428</data>
    </edge>
    <edge source="ITA" target="IDN">
      <data key="d0">29611371</data>
    </edge>
    <edge source="ITA" target="IRL">
      <data key="d0">14161623</data>
    </edge>
    <edge source="ITA" target="ISR">
      <data key="d0">57233853</data>
    </edge>
    <edge source="ITA" target="CIV">
      <data key="d0">3500289</data>
    </edge>
    <edge source="ITA" target="JAM">
      <data key="d0">3345396</data>
    </edge>
    <edge source="ITA" target="JPN">
      <data key="d0">15036201</data>
    </edge>
    <edge source="ITA" target="KAZ">
      <data key="d0">4021402</data>
    </edge>
    <edge source="ITA" target="JOR">
      <data key="d0">7879858</data>
    </edge>
    <edge source="ITA" target="KOR">
      <data key="d0">18915740</data>
    </edge>
    <edge source="ITA" target="KGZ">
      <data key="d0">902184</data>
    </edge>
    <edge source="ITA" target="LBN">
      <data key="d0">16221160</data>
    </edge>
    <edge source="ITA" target="LVA">
      <data key="d0">9479537</data>
    </edge>
    <edge source="ITA" target="LTU">
      <data key="d0">51647625</data>
    </edge>
    <edge source="ITA" target="MDG">
      <data key="d0">154667</data>
    </edge>
    <edge source="ITA" target="MWI">
      <data key="d0">4516804</data>
    </edge>
    <edge source="ITA" target="MYS">
      <data key="d0">6987223</data>
    </edge>
    <edge source="ITA" target="MRT">
      <data key="d0">648488</data>
    </edge>
    <edge source="ITA" target="MUS">
      <data key="d0">428329</data>
    </edge>
    <edge source="ITA" target="MEX">
      <data key="d0">73373399</data>
    </edge>
    <edge source="ITA" target="MDA">
      <data key="d0">3300246</data>
    </edge>
    <edge source="ITA" target="MAR">
      <data key="d0">33695176</data>
    </edge>
    <edge source="ITA" target="MOZ">
      <data key="d0">2711094</data>
    </edge>
    <edge source="ITA" target="OMN">
      <data key="d0">1511132</data>
    </edge>
    <edge source="ITA" target="NAM">
      <data key="d0">10566</data>
    </edge>
    <edge source="ITA" target="NLD">
      <data key="d0">180181905</data>
    </edge>
    <edge source="ITA" target="NZL">
      <data key="d0">9881865</data>
    </edge>
    <edge source="ITA" target="NIC">
      <data key="d0">178219</data>
    </edge>
    <edge source="ITA" target="NER">
      <data key="d0">11199</data>
    </edge>
    <edge source="ITA" target="NOR">
      <data key="d0">6988872</data>
    </edge>
    <edge source="ITA" target="PAK">
      <data key="d0">5142326</data>
    </edge>
    <edge source="ITA" target="PAN">
      <data key="d0">966113</data>
    </edge>
    <edge source="ITA" target="PRY">
      <data key="d0">762847</data>
    </edge>
    <edge source="ITA" target="PER">
      <data key="d0">8933020</data>
    </edge>
    <edge source="ITA" target="PHL">
      <data key="d0">3486878</data>
    </edge>
    <edge source="ITA" target="POL">
      <data key="d0">222005955</data>
    </edge>
    <edge source="ITA" target="PRT">
      <data key="d0">85020680</data>
    </edge>
    <edge source="ITA" target="ROU">
      <data key="d0">100762882</data>
    </edge>
    <edge source="ITA" target="RUS">
      <data key="d0">122225279</data>
    </edge>
    <edge source="ITA" target="SAU">
      <data key="d0">51604395</data>
    </edge>
    <edge source="ITA" target="SEN">
      <data key="d0">3025086</data>
    </edge>
    <edge source="ITA" target="SRB">
      <data key="d0">51616869</data>
    </edge>
    <edge source="ITA" target="IND">
      <data key="d0">53068974</data>
    </edge>
    <edge source="ITA" target="SGP">
      <data key="d0">10629749</data>
    </edge>
    <edge source="ITA" target="SVK">
      <data key="d0">37105950</data>
    </edge>
    <edge source="ITA" target="VNM">
      <data key="d0">11007140</data>
    </edge>
    <edge source="ITA" target="SVN">
      <data key="d0">98383845</data>
    </edge>
    <edge source="ITA" target="ZAF">
      <data key="d0">58641568</data>
    </edge>
    <edge source="ITA" target="ZWE">
      <data key="d0">118585</data>
    </edge>
    <edge source="ITA" target="ESP">
      <data key="d0">535234905</data>
    </edge>
    <edge source="ITA" target="SWE">
      <data key="d0">34470383</data>
    </edge>
    <edge source="ITA" target="CHE">
      <data key="d0">254736402</data>
    </edge>
    <edge source="ITA" target="THA">
      <data key="d0">22175248</data>
    </edge>
    <edge source="ITA" target="TGO">
      <data key="d0">1066777</data>
    </edge>
    <edge source="ITA" target="ARE">
      <data key="d0">48981528</data>
    </edge>
    <edge source="ITA" target="TUN">
      <data key="d0">66855736</data>
    </edge>
    <edge source="ITA" target="TUR">
      <data key="d0">137049794</data>
    </edge>
    <edge source="ITA" target="UGA">
      <data key="d0">1474106</data>
    </edge>
    <edge source="ITA" target="UKR">
      <data key="d0">30189958</data>
    </edge>
    <edge source="ITA" target="MKD">
      <data key="d0">9288617</data>
    </edge>
    <edge source="ITA" target="EGY">
      <data key="d0">57256405</data>
    </edge>
    <edge source="ITA" target="GBR">
      <data key="d0">403035388</data>
    </edge>
    <edge source="ITA" target="TZA">
      <data key="d0">7139531</data>
    </edge>
    <edge source="ITA" target="USA">
      <data key="d0">147703894</data>
    </edge>
    <edge source="ITA" target="BFA">
      <data key="d0">425328</data>
    </edge>
    <edge source="ITA" target="URY">
      <data key="d0">944758</data>
    </edge>
    <edge source="ROU" target="ALB">
      <data key="d0">1551649</data>
    </edge>
    <edge source="ROU" target="AUT">
      <data key="d0">1850325</data>
    </edge>
    <edge source="ROU" target="BEL">
      <data key="d0">3291421</data>
    </edge>
    <edge source="ROU" target="BGR">
      <data key="d0">34004519</data>
    </edge>
    <edge source="ROU" target="CHN">
      <data key="d0">702775</data>
    </edge>
    <edge source="ROU" target="HRV">
      <data key="d0">2189829</data>
    </edge>
    <edge source="ROU" target="CZE">
      <data key="d0">3863229</data>
    </edge>
    <edge source="ROU" target="DNK">
      <data key="d0">204429</data>
    </edge>
    <edge source="ROU" target="ECU">
      <data key="d0">149669</data>
    </edge>
    <edge source="ROU" target="EST">
      <data key="d0">1139504</data>
    </edge>
    <edge source="ROU" target="FIN">
      <data key="d0">52755</data>
    </edge>
    <edge source="ROU" target="FRA">
      <data key="d0">27257684</data>
    </edge>
    <edge source="ROU" target="GEO">
      <data key="d0">35600</data>
    </edge>
    <edge source="ROU" target="DEU">
      <data key="d0">10389874</data>
    </edge>
    <edge source="ROU" target="GRC">
      <data key="d0">19722974</data>
    </edge>
    <edge source="ROU" target="HUN">
      <data key="d0">42498897</data>
    </edge>
    <edge source="ROU" target="IRL">
      <data key="d0">36222</data>
    </edge>
    <edge source="ROU" target="ISR">
      <data key="d0">478899</data>
    </edge>
    <edge source="ROU" target="ITA">
      <data key="d0">19991504</data>
    </edge>
    <edge source="ROU" target="JPN">
      <data key="d0">14667</data>
    </edge>
    <edge source="ROU" target="KAZ">
      <data key="d0">49386</data>
    </edge>
    <edge source="ROU" target="JOR">
      <data key="d0">53162</data>
    </edge>
    <edge source="ROU" target="LTU">
      <data key="d0">178468</data>
    </edge>
    <edge source="ROU" target="MDA">
      <data key="d0">11143186</data>
    </edge>
    <edge source="ROU" target="MAR">
      <data key="d0">245351</data>
    </edge>
    <edge source="ROU" target="NLD">
      <data key="d0">470496</data>
    </edge>
    <edge source="ROU" target="NOR">
      <data key="d0">46969</data>
    </edge>
    <edge source="ROU" target="POL">
      <data key="d0">7931250</data>
    </edge>
    <edge source="ROU" target="PRT">
      <data key="d0">257996</data>
    </edge>
    <edge source="ROU" target="RUS">
      <data key="d0">26334738</data>
    </edge>
    <edge source="ROU" target="SAU">
      <data key="d0">174432</data>
    </edge>
    <edge source="ROU" target="SRB">
      <data key="d0">16251751</data>
    </edge>
    <edge source="ROU" target="IND">
      <data key="d0">21659</data>
    </edge>
    <edge source="ROU" target="SVK">
      <data key="d0">7619941</data>
    </edge>
    <edge source="ROU" target="SVN">
      <data key="d0">643502</data>
    </edge>
    <edge source="ROU" target="ZAF">
      <data key="d0">51707</data>
    </edge>
    <edge source="ROU" target="ESP">
      <data key="d0">1013615</data>
    </edge>
    <edge source="ROU" target="SWE">
      <data key="d0">155965</data>
    </edge>
    <edge source="ROU" target="CHE">
      <data key="d0">2542382</data>
    </edge>
    <edge source="ROU" target="THA">
      <data key="d0">54354</data>
    </edge>
    <edge source="ROU" target="TGO">
      <data key="d0">41330</data>
    </edge>
    <edge source="ROU" target="ARE">
      <data key="d0">88796</data>
    </edge>
    <edge source="ROU" target="TUN">
      <data key="d0">35319</data>
    </edge>
    <edge source="ROU" target="TUR">
      <data key="d0">6272101</data>
    </edge>
    <edge source="ROU" target="UKR">
      <data key="d0">4350083</data>
    </edge>
    <edge source="ROU" target="MKD">
      <data key="d0">1507833</data>
    </edge>
    <edge source="ROU" target="GBR">
      <data key="d0">3586584</data>
    </edge>
    <edge source="ROU" target="USA">
      <data key="d0">85153</data>
    </edge>
    <edge source="SRB" target="ALB">
      <data key="d0">1275119</data>
    </edge>
    <edge source="SRB" target="AZE">
      <data key="d0">52434</data>
    </edge>
    <edge source="SRB" target="AUT">
      <data key="d0">3691305</data>
    </edge>
    <edge source="SRB" target="BEL">
      <data key="d0">1309467</data>
    </edge>
    <edge source="SRB" target="BRA">
      <data key="d0">1524532</data>
    </edge>
    <edge source="SRB" target="BGR">
      <data key="d0">8655888</data>
    </edge>
    <edge source="SRB" target="BLR">
      <data key="d0">523232</data>
    </edge>
    <edge source="SRB" target="CHL">
      <data key="d0">1714564</data>
    </edge>
    <edge source="SRB" target="CHN">
      <data key="d0">50961</data>
    </edge>
    <edge source="SRB" target="HRV">
      <data key="d0">24715870</data>
    </edge>
    <edge source="SRB" target="CZE">
      <data key="d0">5564508</data>
    </edge>
    <edge source="SRB" target="DNK">
      <data key="d0">1476117</data>
    </edge>
    <edge source="SRB" target="EST">
      <data key="d0">84386</data>
    </edge>
    <edge source="SRB" target="FIN">
      <data key="d0">98802</data>
    </edge>
    <edge source="SRB" target="FRA">
      <data key="d0">1549916</data>
    </edge>
    <edge source="SRB" target="GEO">
      <data key="d0">72125</data>
    </edge>
    <edge source="SRB" target="DEU">
      <data key="d0">16946987</data>
    </edge>
    <edge source="SRB" target="GRC">
      <data key="d0">14544790</data>
    </edge>
    <edge source="SRB" target="HUN">
      <data key="d0">12811793</data>
    </edge>
    <edge source="SRB" target="IRL">
      <data key="d0">162357</data>
    </edge>
    <edge source="SRB" target="ITA">
      <data key="d0">10719386</data>
    </edge>
    <edge source="SRB" target="KAZ">
      <data key="d0">215091</data>
    </edge>
    <edge source="SRB" target="JOR">
      <data key="d0">164638</data>
    </edge>
    <edge source="SRB" target="LBN">
      <data key="d0">46523</data>
    </edge>
    <edge source="SRB" target="LVA">
      <data key="d0">1305491</data>
    </edge>
    <edge source="SRB" target="LTU">
      <data key="d0">712625</data>
    </edge>
    <edge source="SRB" target="MDA">
      <data key="d0">1496936</data>
    </edge>
    <edge source="SRB" target="MAR">
      <data key="d0">608893</data>
    </edge>
    <edge source="SRB" target="NLD">
      <data key="d0">217881</data>
    </edge>
    <edge source="SRB" target="PER">
      <data key="d0">29759</data>
    </edge>
    <edge source="SRB" target="POL">
      <data key="d0">9936627</data>
    </edge>
    <edge source="SRB" target="ROU">
      <data key="d0">15487569</data>
    </edge>
    <edge source="SRB" target="RUS">
      <data key="d0">7025916</data>
    </edge>
    <edge source="SRB" target="SAU">
      <data key="d0">29945</data>
    </edge>
    <edge source="SRB" target="SGP">
      <data key="d0">246669</data>
    </edge>
    <edge source="SRB" target="SVK">
      <data key="d0">1130375</data>
    </edge>
    <edge source="SRB" target="SVN">
      <data key="d0">8861484</data>
    </edge>
    <edge source="SRB" target="ZAF">
      <data key="d0">140268</data>
    </edge>
    <edge source="SRB" target="ESP">
      <data key="d0">6823101</data>
    </edge>
    <edge source="SRB" target="SWE">
      <data key="d0">436066</data>
    </edge>
    <edge source="SRB" target="CHE">
      <data key="d0">250203</data>
    </edge>
    <edge source="SRB" target="THA">
      <data key="d0">1864720</data>
    </edge>
    <edge source="SRB" target="TUR">
      <data key="d0">8970750</data>
    </edge>
    <edge source="SRB" target="UKR">
      <data key="d0">2063133</data>
    </edge>
    <edge source="SRB" target="MKD">
      <data key="d0">16600524</data>
    </edge>
    <edge source="SRB" target="EGY">
      <data key="d0">4719769</data>
    </edge>
    <edge source="SRB" target="GBR">
      <data key="d0">4675909</data>
    </edge>
    <edge source="SVN" target="ALB">
      <data key="d0">3433671</data>
    </edge>
    <edge source="SVN" target="DZA">
      <data key="d0">11360848</data>
    </edge>
    <edge source="SVN" target="AZE">
      <data key="d0">77575</data>
    </edge>
    <edge source="SVN" target="ARG">
      <data key="d0">547543</data>
    </edge>
    <edge source="SVN" target="AUS">
      <data key="d0">2369190</data>
    </edge>
    <edge source="SVN" target="AUT">
      <data key="d0">52302553</data>
    </edge>
    <edge source="SVN" target="ARM">
      <data key="d0">141282</data>
    </edge>
    <edge source="SVN" target="BEL">
      <data key="d0">6830362</data>
    </edge>
    <edge source="SVN" target="BOL">
      <data key="d0">133124</data>
    </edge>
    <edge source="SVN" target="BRA">
      <data key="d0">1438902</data>
    </edge>
    <edge source="SVN" target="BGR">
      <data key="d0">18140637</data>
    </edge>
    <edge source="SVN" target="BLR">
      <data key="d0">806348</data>
    </edge>
    <edge source="SVN" target="CMR">
      <data key="d0">63408</data>
    </edge>
    <edge source="SVN" target="CAN">
      <data key="d0">273564</data>
    </edge>
    <edge source="SVN" target="LKA">
      <data key="d0">1679577</data>
    </edge>
    <edge source="SVN" target="CHL">
      <data key="d0">300980</data>
    </edge>
    <edge source="SVN" target="CHN">
      <data key="d0">4159737</data>
    </edge>
    <edge source="SVN" target="COL">
      <data key="d0">153986</data>
    </edge>
    <edge source="SVN" target="CRI">
      <data key="d0">39422</data>
    </edge>
    <edge source="SVN" target="HRV">
      <data key="d0">47057264</data>
    </edge>
    <edge source="SVN" target="CZE">
      <data key="d0">18021639</data>
    </edge>
    <edge source="SVN" target="DNK">
      <data key="d0">2521656</data>
    </edge>
    <edge source="SVN" target="ECU">
      <data key="d0">307718</data>
    </edge>
    <edge source="SVN" target="SLV">
      <data key="d0">15135</data>
    </edge>
    <edge source="SVN" target="ETH">
      <data key="d0">307224</data>
    </edge>
    <edge source="SVN" target="EST">
      <data key="d0">982790</data>
    </edge>
    <edge source="SVN" target="FIN">
      <data key="d0">147787</data>
    </edge>
    <edge source="SVN" target="FRA">
      <data key="d0">20072600</data>
    </edge>
    <edge source="SVN" target="GEO">
      <data key="d0">70020</data>
    </edge>
    <edge source="SVN" target="DEU">
      <data key="d0">102763562</data>
    </edge>
    <edge source="SVN" target="GHA">
      <data key="d0">47717</data>
    </edge>
    <edge source="SVN" target="GRC">
      <data key="d0">8287465</data>
    </edge>
    <edge source="SVN" target="GTM">
      <data key="d0">27076</data>
    </edge>
    <edge source="SVN" target="HKG">
      <data key="d0">251850</data>
    </edge>
    <edge source="SVN" target="HUN">
      <data key="d0">25719552</data>
    </edge>
    <edge source="SVN" target="IDN">
      <data key="d0">68801</data>
    </edge>
    <edge source="SVN" target="IRL">
      <data key="d0">1573891</data>
    </edge>
    <edge source="SVN" target="ISR">
      <data key="d0">7256311</data>
    </edge>
    <edge source="SVN" target="ITA">
      <data key="d0">66748802</data>
    </edge>
    <edge source="SVN" target="CIV">
      <data key="d0">39051</data>
    </edge>
    <edge source="SVN" target="JAM">
      <data key="d0">25179</data>
    </edge>
    <edge source="SVN" target="KAZ">
      <data key="d0">20847</data>
    </edge>
    <edge source="SVN" target="JOR">
      <data key="d0">199348</data>
    </edge>
    <edge source="SVN" target="KGZ">
      <data key="d0">11700</data>
    </edge>
    <edge source="SVN" target="LBN">
      <data key="d0">902535</data>
    </edge>
    <edge source="SVN" target="LVA">
      <data key="d0">1471374</data>
    </edge>
    <edge source="SVN" target="LTU">
      <data key="d0">4860426</data>
    </edge>
    <edge source="SVN" target="MWI">
      <data key="d0">50118</data>
    </edge>
    <edge source="SVN" target="MYS">
      <data key="d0">1486617</data>
    </edge>
    <edge source="SVN" target="MRT">
      <data key="d0">15805</data>
    </edge>
    <edge source="SVN" target="MEX">
      <data key="d0">872387</data>
    </edge>
    <edge source="SVN" target="MDA">
      <data key="d0">291611</data>
    </edge>
    <edge source="SVN" target="MAR">
      <data key="d0">3493253</data>
    </edge>
    <edge source="SVN" target="NLD">
      <data key="d0">29688245</data>
    </edge>
    <edge source="SVN" target="NZL">
      <data key="d0">523035</data>
    </edge>
    <edge source="SVN" target="NIC">
      <data key="d0">44301</data>
    </edge>
    <edge source="SVN" target="NOR">
      <data key="d0">504975</data>
    </edge>
    <edge source="SVN" target="PAK">
      <data key="d0">38233</data>
    </edge>
    <edge source="SVN" target="PRY">
      <data key="d0">49356</data>
    </edge>
    <edge source="SVN" target="PER">
      <data key="d0">75474</data>
    </edge>
    <edge source="SVN" target="PHL">
      <data key="d0">85790</data>
    </edge>
    <edge source="SVN" target="POL">
      <data key="d0">16211673</data>
    </edge>
    <edge source="SVN" target="PRT">
      <data key="d0">1279561</data>
    </edge>
    <edge source="SVN" target="ROU">
      <data key="d0">9119505</data>
    </edge>
    <edge source="SVN" target="RUS">
      <data key="d0">13487843</data>
    </edge>
    <edge source="SVN" target="SAU">
      <data key="d0">3157935</data>
    </edge>
    <edge source="SVN" target="SEN">
      <data key="d0">79352</data>
    </edge>
    <edge source="SVN" target="SRB">
      <data key="d0">45330444</data>
    </edge>
    <edge source="SVN" target="IND">
      <data key="d0">6131467</data>
    </edge>
    <edge source="SVN" target="SVK">
      <data key="d0">9931292</data>
    </edge>
    <edge source="SVN" target="VNM">
      <data key="d0">82723</data>
    </edge>
    <edge source="SVN" target="ZAF">
      <data key="d0">555026</data>
    </edge>
    <edge source="SVN" target="ESP">
      <data key="d0">5861772</data>
    </edge>
    <edge source="SVN" target="SWE">
      <data key="d0">1676682</data>
    </edge>
    <edge source="SVN" target="CHE">
      <data key="d0">14912653</data>
    </edge>
    <edge source="SVN" target="THA">
      <data key="d0">12080</data>
    </edge>
    <edge source="SVN" target="ARE">
      <data key="d0">1285442</data>
    </edge>
    <edge source="SVN" target="TUN">
      <data key="d0">1625853</data>
    </edge>
    <edge source="SVN" target="TUR">
      <data key="d0">31539243</data>
    </edge>
    <edge source="SVN" target="UKR">
      <data key="d0">6606660</data>
    </edge>
    <edge source="SVN" target="MKD">
      <data key="d0">9342851</data>
    </edge>
    <edge source="SVN" target="EGY">
      <data key="d0">26312600</data>
    </edge>
    <edge source="SVN" target="GBR">
      <data key="d0">18467006</data>
    </edge>
    <edge source="SVN" target="TZA">
      <data key="d0">159726</data>
    </edge>
    <edge source="SVN" target="USA">
      <data key="d0">101580</data>
    </edge>
    <edge source="SVN" target="URY">
      <data key="d0">88350</data>
    </edge>
    <edge source="ESP" target="ALB">
      <data key="d0">743841</data>
    </edge>
    <edge source="ESP" target="DZA">
      <data key="d0">163560342</data>
    </edge>
    <edge source="ESP" target="AZE">
      <data key="d0">864988</data>
    </edge>
    <edge source="ESP" target="ARG">
      <data key="d0">32640878</data>
    </edge>
    <edge source="ESP" target="AUS">
      <data key="d0">8396786</data>
    </edge>
    <edge source="ESP" target="AUT">
      <data key="d0">17686514</data>
    </edge>
    <edge source="ESP" target="ARM">
      <data key="d0">702183</data>
    </edge>
    <edge source="ESP" target="BEL">
      <data key="d0">72902199</data>
    </edge>
    <edge source="ESP" target="BOL">
      <data key="d0">1864046</data>
    </edge>
    <edge source="ESP" target="BWA">
      <data key="d0">75634</data>
    </edge>
    <edge source="ESP" target="BRA">
      <data key="d0">59473257</data>
    </edge>
    <edge source="ESP" target="BGR">
      <data key="d0">8819823</data>
    </edge>
    <edge source="ESP" target="BLR">
      <data key="d0">1143316</data>
    </edge>
    <edge source="ESP" target="KHM">
      <data key="d0">1493301</data>
    </edge>
    <edge source="ESP" target="CMR">
      <data key="d0">2301429</data>
    </edge>
    <edge source="ESP" target="CAN">
      <data key="d0">15616893</data>
    </edge>
    <edge source="ESP" target="LKA">
      <data key="d0">1062591</data>
    </edge>
    <edge source="ESP" target="CHL">
      <data key="d0">23289428</data>
    </edge>
    <edge source="ESP" target="CHN">
      <data key="d0">20214413</data>
    </edge>
    <edge source="ESP" target="COL">
      <data key="d0">18086273</data>
    </edge>
    <edge source="ESP" target="CRI">
      <data key="d0">2507562</data>
    </edge>
    <edge source="ESP" target="HRV">
      <data key="d0">3439375</data>
    </edge>
    <edge source="ESP" target="CZE">
      <data key="d0">15858982</data>
    </edge>
    <edge source="ESP" target="BEN">
      <data key="d0">937697</data>
    </edge>
    <edge source="ESP" target="DNK">
      <data key="d0">4661662</data>
    </edge>
    <edge source="ESP" target="ECU">
      <data key="d0">6821135</data>
    </edge>
    <edge source="ESP" target="SLV">
      <data key="d0">3664319</data>
    </edge>
    <edge source="ESP" target="ETH">
      <data key="d0">110274</data>
    </edge>
    <edge source="ESP" target="EST">
      <data key="d0">724540</data>
    </edge>
    <edge source="ESP" target="FIN">
      <data key="d0">6362788</data>
    </edge>
    <edge source="ESP" target="FRA">
      <data key="d0">990045484</data>
    </edge>
    <edge source="ESP" target="GEO">
      <data key="d0">2067633</data>
    </edge>
    <edge source="ESP" target="GMB">
      <data key="d0">141364</data>
    </edge>
    <edge source="ESP" target="DEU">
      <data key="d0">201725250</data>
    </edge>
    <edge source="ESP" target="GHA">
      <data key="d0">3485659</data>
    </edge>
    <edge source="ESP" target="GRC">
      <data key="d0">39669369</data>
    </edge>
    <edge source="ESP" target="GTM">
      <data key="d0">1800812</data>
    </edge>
    <edge source="ESP" target="HND">
      <data key="d0">2339910</data>
    </edge>
    <edge source="ESP" target="HKG">
      <data key="d0">6391863</data>
    </edge>
    <edge source="ESP" target="HUN">
      <data key="d0">9902358</data>
    </edge>
    <edge source="ESP" target="IDN">
      <data key="d0">19980128</data>
    </edge>
    <edge source="ESP" target="IRL">
      <data key="d0">18034447</data>
    </edge>
    <edge source="ESP" target="ISR">
      <data key="d0">22647430</data>
    </edge>
    <edge source="ESP" target="ITA">
      <data key="d0">279081627</data>
    </edge>
    <edge source="ESP" target="CIV">
      <data key="d0">3015942</data>
    </edge>
    <edge source="ESP" target="JAM">
      <data key="d0">244258</data>
    </edge>
    <edge source="ESP" target="JPN">
      <data key="d0">11586793</data>
    </edge>
    <edge source="ESP" target="KAZ">
      <data key="d0">2593525</data>
    </edge>
    <edge source="ESP" target="JOR">
      <data key="d0">4413525</data>
    </edge>
    <edge source="ESP" target="KOR">
      <data key="d0">7853816</data>
    </edge>
    <edge source="ESP" target="KGZ">
      <data key="d0">272346</data>
    </edge>
    <edge source="ESP" target="LBN">
      <data key="d0">11739585</data>
    </edge>
    <edge source="ESP" target="LVA">
      <data key="d0">1912083</data>
    </edge>
    <edge source="ESP" target="LTU">
      <data key="d0">3020576</data>
    </edge>
    <edge source="ESP" target="MDG">
      <data key="d0">608076</data>
    </edge>
    <edge source="ESP" target="MYS">
      <data key="d0">4413191</data>
    </edge>
    <edge source="ESP" target="MRT">
      <data key="d0">5836841</data>
    </edge>
    <edge source="ESP" target="MUS">
      <data key="d0">565323</data>
    </edge>
    <edge source="ESP" target="MEX">
      <data key="d0">63145911</data>
    </edge>
    <edge source="ESP" target="MDA">
      <data key="d0">604532</data>
    </edge>
    <edge source="ESP" target="MAR">
      <data key="d0">119822727</data>
    </edge>
    <edge source="ESP" target="MOZ">
      <data key="d0">603541</data>
    </edge>
    <edge source="ESP" target="OMN">
      <data key="d0">3283683</data>
    </edge>
    <edge source="ESP" target="NAM">
      <data key="d0">454456</data>
    </edge>
    <edge source="ESP" target="NLD">
      <data key="d0">58197808</data>
    </edge>
    <edge source="ESP" target="NZL">
      <data key="d0">5762613</data>
    </edge>
    <edge source="ESP" target="NIC">
      <data key="d0">774236</data>
    </edge>
    <edge source="ESP" target="NER">
      <data key="d0">21005</data>
    </edge>
    <edge source="ESP" target="NOR">
      <data key="d0">4344378</data>
    </edge>
    <edge source="ESP" target="PAK">
      <data key="d0">3160361</data>
    </edge>
    <edge source="ESP" target="PAN">
      <data key="d0">2233741</data>
    </edge>
    <edge source="ESP" target="PRY">
      <data key="d0">8572760</data>
    </edge>
    <edge source="ESP" target="PER">
      <data key="d0">5604297</data>
    </edge>
    <edge source="ESP" target="PHL">
      <data key="d0">3977408</data>
    </edge>
    <edge source="ESP" target="POL">
      <data key="d0">37729437</data>
    </edge>
    <edge source="ESP" target="PRT">
      <data key="d0">734842814</data>
    </edge>
    <edge source="ESP" target="ROU">
      <data key="d0">19024276</data>
    </edge>
    <edge source="ESP" target="RUS">
      <data key="d0">39625398</data>
    </edge>
    <edge source="ESP" target="SAU">
      <data key="d0">86235498</data>
    </edge>
    <edge source="ESP" target="SEN">
      <data key="d0">8782244</data>
    </edge>
    <edge source="ESP" target="SRB">
      <data key="d0">9145683</data>
    </edge>
    <edge source="ESP" target="IND">
      <data key="d0">32208530</data>
    </edge>
    <edge source="ESP" target="SGP">
      <data key="d0">3603658</data>
    </edge>
    <edge source="ESP" target="SVK">
      <data key="d0">2833536</data>
    </edge>
    <edge source="ESP" target="VNM">
      <data key="d0">2847195</data>
    </edge>
    <edge source="ESP" target="SVN">
      <data key="d0">3138559</data>
    </edge>
    <edge source="ESP" target="ZAF">
      <data key="d0">32136594</data>
    </edge>
    <edge source="ESP" target="ZWE">
      <data key="d0">70008</data>
    </edge>
    <edge source="ESP" target="SWE">
      <data key="d0">12860391</data>
    </edge>
    <edge source="ESP" target="CHE">
      <data key="d0">14052868</data>
    </edge>
    <edge source="ESP" target="THA">
      <data key="d0">5249910</data>
    </edge>
    <edge source="ESP" target="TGO">
      <data key="d0">709307</data>
    </edge>
    <edge source="ESP" target="ARE">
      <data key="d0">23337447</data>
    </edge>
    <edge source="ESP" target="TUN">
      <data key="d0">33246363</data>
    </edge>
    <edge source="ESP" target="TUR">
      <data key="d0">103281523</data>
    </edge>
    <edge source="ESP" target="UGA">
      <data key="d0">723764</data>
    </edge>
    <edge source="ESP" target="UKR">
      <data key="d0">11031978</data>
    </edge>
    <edge source="ESP" target="MKD">
      <data key="d0">559023</data>
    </edge>
    <edge source="ESP" target="EGY">
      <data key="d0">36304128</data>
    </edge>
    <edge source="ESP" target="GBR">
      <data key="d0">225503276</data>
    </edge>
    <edge source="ESP" target="TZA">
      <data key="d0">4600376</data>
    </edge>
    <edge source="ESP" target="USA">
      <data key="d0">128630342</data>
    </edge>
    <edge source="ESP" target="BFA">
      <data key="d0">300323</data>
    </edge>
    <edge source="ESP" target="URY">
      <data key="d0">4201848</data>
    </edge>
    <edge source="TUR" target="ALB">
      <data key="d0">5245390</data>
    </edge>
    <edge source="TUR" target="DZA">
      <data key="d0">18610043</data>
    </edge>
    <edge source="TUR" target="AZE">
      <data key="d0">96834022</data>
    </edge>
    <edge source="TUR" target="ARG">
      <data key="d0">573324</data>
    </edge>
    <edge source="TUR" target="AUS">
      <data key="d0">1480387</data>
    </edge>
    <edge source="TUR" target="AUT">
      <data key="d0">2891183</data>
    </edge>
    <edge source="TUR" target="BEL">
      <data key="d0">9716212</data>
    </edge>
    <edge source="TUR" target="BOL">
      <data key="d0">596305</data>
    </edge>
    <edge source="TUR" target="BWA">
      <data key="d0">101848</data>
    </edge>
    <edge source="TUR" target="BRA">
      <data key="d0">1331355</data>
    </edge>
    <edge source="TUR" target="BGR">
      <data key="d0">40880646</data>
    </edge>
    <edge source="TUR" target="BDI">
      <data key="d0">216685</data>
    </edge>
    <edge source="TUR" target="BLR">
      <data key="d0">2718258</data>
    </edge>
    <edge source="TUR" target="CMR">
      <data key="d0">616352</data>
    </edge>
    <edge source="TUR" target="CAN">
      <data key="d0">2044665</data>
    </edge>
    <edge source="TUR" target="CAF">
      <data key="d0">17553</data>
    </edge>
    <edge source="TUR" target="LKA">
      <data key="d0">278171</data>
    </edge>
    <edge source="TUR" target="CHL">
      <data key="d0">137750</data>
    </edge>
    <edge source="TUR" target="CHN">
      <data key="d0">349078</data>
    </edge>
    <edge source="TUR" target="COL">
      <data key="d0">133389</data>
    </edge>
    <edge source="TUR" target="CRI">
      <data key="d0">17734</data>
    </edge>
    <edge source="TUR" target="HRV">
      <data key="d0">1340664</data>
    </edge>
    <edge source="TUR" target="CZE">
      <data key="d0">1292429</data>
    </edge>
    <edge source="TUR" target="BEN">
      <data key="d0">600997</data>
    </edge>
    <edge source="TUR" target="DNK">
      <data key="d0">1914996</data>
    </edge>
    <edge source="TUR" target="SLV">
      <data key="d0">673001</data>
    </edge>
    <edge source="TUR" target="ETH">
      <data key="d0">2019454</data>
    </edge>
    <edge source="TUR" target="EST">
      <data key="d0">625453</data>
    </edge>
    <edge source="TUR" target="FIN">
      <data key="d0">1541559</data>
    </edge>
    <edge source="TUR" target="FRA">
      <data key="d0">23663415</data>
    </edge>
    <edge source="TUR" target="GEO">
      <data key="d0">55777560</data>
    </edge>
    <edge source="TUR" target="GMB">
      <data key="d0">887385</data>
    </edge>
    <edge source="TUR" target="PSE">
      <data key="d0">618266</data>
    </edge>
    <edge source="TUR" target="DEU">
      <data key="d0">34300928</data>
    </edge>
    <edge source="TUR" target="GHA">
      <data key="d0">3524590</data>
    </edge>
    <edge source="TUR" target="GRC">
      <data key="d0">50278281</data>
    </edge>
    <edge source="TUR" target="GTM">
      <data key="d0">568015</data>
    </edge>
    <edge source="TUR" target="HKG">
      <data key="d0">87004</data>
    </edge>
    <edge source="TUR" target="HUN">
      <data key="d0">5947775</data>
    </edge>
    <edge source="TUR" target="IDN">
      <data key="d0">155434</data>
    </edge>
    <edge source="TUR" target="IRL">
      <data key="d0">11465296</data>
    </edge>
    <edge source="TUR" target="ISR">
      <data key="d0">76562285</data>
    </edge>
    <edge source="TUR" target="ITA">
      <data key="d0">7406466</data>
    </edge>
    <edge source="TUR" target="CIV">
      <data key="d0">1575897</data>
    </edge>
    <edge source="TUR" target="JAM">
      <data key="d0">867628</data>
    </edge>
    <edge source="TUR" target="JPN">
      <data key="d0">47733</data>
    </edge>
    <edge source="TUR" target="KAZ">
      <data key="d0">12763702</data>
    </edge>
    <edge source="TUR" target="JOR">
      <data key="d0">6755034</data>
    </edge>
    <edge source="TUR" target="KOR">
      <data key="d0">655123</data>
    </edge>
    <edge source="TUR" target="KGZ">
      <data key="d0">10972315</data>
    </edge>
    <edge source="TUR" target="LBN">
      <data key="d0">8472598</data>
    </edge>
    <edge source="TUR" target="LVA">
      <data key="d0">300907</data>
    </edge>
    <edge source="TUR" target="LTU">
      <data key="d0">727936</data>
    </edge>
    <edge source="TUR" target="MDG">
      <data key="d0">1150725</data>
    </edge>
    <edge source="TUR" target="MWI">
      <data key="d0">806604</data>
    </edge>
    <edge source="TUR" target="MYS">
      <data key="d0">52940</data>
    </edge>
    <edge source="TUR" target="MRT">
      <data key="d0">2212838</data>
    </edge>
    <edge source="TUR" target="MUS">
      <data key="d0">616156</data>
    </edge>
    <edge source="TUR" target="MEX">
      <data key="d0">150498</data>
    </edge>
    <edge source="TUR" target="MDA">
      <data key="d0">6268168</data>
    </edge>
    <edge source="TUR" target="MAR">
      <data key="d0">13138197</data>
    </edge>
    <edge source="TUR" target="MOZ">
      <data key="d0">1888191</data>
    </edge>
    <edge source="TUR" target="OMN">
      <data key="d0">1621277</data>
    </edge>
    <edge source="TUR" target="NLD">
      <data key="d0">14121705</data>
    </edge>
    <edge source="TUR" target="NZL">
      <data key="d0">148466</data>
    </edge>
    <edge source="TUR" target="NER">
      <data key="d0">82195</data>
    </edge>
    <edge source="TUR" target="NOR">
      <data key="d0">1174016</data>
    </edge>
    <edge source="TUR" target="PAK">
      <data key="d0">9575376</data>
    </edge>
    <edge source="TUR" target="PAN">
      <data key="d0">187924</data>
    </edge>
    <edge source="TUR" target="PRY">
      <data key="d0">766012</data>
    </edge>
    <edge source="TUR" target="PER">
      <data key="d0">130188</data>
    </edge>
    <edge source="TUR" target="PHL">
      <data key="d0">76303</data>
    </edge>
    <edge source="TUR" target="POL">
      <data key="d0">5411265</data>
    </edge>
    <edge source="TUR" target="PRT">
      <data key="d0">3548905</data>
    </edge>
    <edge source="TUR" target="ROU">
      <data key="d0">21845511</data>
    </edge>
    <edge source="TUR" target="RUS">
      <data key="d0">43268975</data>
    </edge>
    <edge source="TUR" target="SAU">
      <data key="d0">18125424</data>
    </edge>
    <edge source="TUR" target="SEN">
      <data key="d0">4919592</data>
    </edge>
    <edge source="TUR" target="SRB">
      <data key="d0">24569462</data>
    </edge>
    <edge source="TUR" target="IND">
      <data key="d0">3228343</data>
    </edge>
    <edge source="TUR" target="SGP">
      <data key="d0">79998</data>
    </edge>
    <edge source="TUR" target="SVK">
      <data key="d0">1285565</data>
    </edge>
    <edge source="TUR" target="VNM">
      <data key="d0">151090</data>
    </edge>
    <edge source="TUR" target="SVN">
      <data key="d0">457609</data>
    </edge>
    <edge source="TUR" target="ZAF">
      <data key="d0">7917510</data>
    </edge>
    <edge source="TUR" target="ZWE">
      <data key="d0">1424499</data>
    </edge>
    <edge source="TUR" target="ESP">
      <data key="d0">6720069</data>
    </edge>
    <edge source="TUR" target="SWE">
      <data key="d0">5993438</data>
    </edge>
    <edge source="TUR" target="CHE">
      <data key="d0">3598270</data>
    </edge>
    <edge source="TUR" target="THA">
      <data key="d0">290147</data>
    </edge>
    <edge source="TUR" target="TGO">
      <data key="d0">337415</data>
    </edge>
    <edge source="TUR" target="ARE">
      <data key="d0">6751998</data>
    </edge>
    <edge source="TUR" target="TUN">
      <data key="d0">14763098</data>
    </edge>
    <edge source="TUR" target="UGA">
      <data key="d0">942551</data>
    </edge>
    <edge source="TUR" target="UKR">
      <data key="d0">41503435</data>
    </edge>
    <edge source="TUR" target="MKD">
      <data key="d0">8742408</data>
    </edge>
    <edge source="TUR" target="EGY">
      <data key="d0">91909969</data>
    </edge>
    <edge source="TUR" target="GBR">
      <data key="d0">116748726</data>
    </edge>
    <edge source="TUR" target="TZA">
      <data key="d0">10794535</data>
    </edge>
    <edge source="TUR" target="USA">
      <data key="d0">11094295</data>
    </edge>
    <edge source="TUR" target="BFA">
      <data key="d0">93129</data>
    </edge>
    <edge source="TUR" target="URY">
      <data key="d0">19913</data>
    </edge>
    <edge source="MKD" target="ALB">
      <data key="d0">2164113</data>
    </edge>
    <edge source="MKD" target="AUT">
      <data key="d0">59724</data>
    </edge>
    <edge source="MKD" target="BGR">
      <data key="d0">462960</data>
    </edge>
    <edge source="MKD" target="HRV">
      <data key="d0">153911</data>
    </edge>
    <edge source="MKD" target="CZE">
      <data key="d0">15105</data>
    </edge>
    <edge source="MKD" target="DEU">
      <data key="d0">143793</data>
    </edge>
    <edge source="MKD" target="GRC">
      <data key="d0">226254</data>
    </edge>
    <edge source="MKD" target="ITA">
      <data key="d0">27949</data>
    </edge>
    <edge source="MKD" target="KOR">
      <data key="d0">25878</data>
    </edge>
    <edge source="MKD" target="NLD">
      <data key="d0">65316</data>
    </edge>
    <edge source="MKD" target="POL">
      <data key="d0">19832</data>
    </edge>
    <edge source="MKD" target="SRB">
      <data key="d0">4569290</data>
    </edge>
    <edge source="MKD" target="SVN">
      <data key="d0">37263</data>
    </edge>
    <edge source="MKD" target="ARE">
      <data key="d0">178513</data>
    </edge>
    <edge source="MKD" target="TUR">
      <data key="d0">83481</data>
    </edge>
    <edge source="MKD" target="EGY">
      <data key="d0">14171</data>
    </edge>
    <edge source="MKD" target="GBR">
      <data key="d0">106723</data>
    </edge>
    <edge source="DZA" target="CHN">
      <data key="d0">72455</data>
    </edge>
    <edge source="DZA" target="FRA">
      <data key="d0">29849</data>
    </edge>
    <edge source="DZA" target="DEU">
      <data key="d0">33831</data>
    </edge>
    <edge source="DZA" target="JOR">
      <data key="d0">18177</data>
    </edge>
    <edge source="DZA" target="LBN">
      <data key="d0">20360</data>
    </edge>
    <edge source="DZA" target="MAR">
      <data key="d0">877037</data>
    </edge>
    <edge source="DZA" target="SAU">
      <data key="d0">117333</data>
    </edge>
    <edge source="DZA" target="TUN">
      <data key="d0">1534402</data>
    </edge>
    <edge source="DZA" target="TUR">
      <data key="d0">753614</data>
    </edge>
    <edge source="DZA" target="EGY">
      <data key="d0">111659</data>
    </edge>
    <edge source="DZA" target="USA">
      <data key="d0">111005</data>
    </edge>
    <edge source="CHN" target="ALB">
      <data key="d0">7535450</data>
    </edge>
    <edge source="CHN" target="DZA">
      <data key="d0">22482087</data>
    </edge>
    <edge source="CHN" target="AZE">
      <data key="d0">3192759</data>
    </edge>
    <edge source="CHN" target="ARG">
      <data key="d0">29449485</data>
    </edge>
    <edge source="CHN" target="AUS">
      <data key="d0">621189432</data>
    </edge>
    <edge source="CHN" target="AUT">
      <data key="d0">6111107</data>
    </edge>
    <edge source="CHN" target="ARM">
      <data key="d0">1249889</data>
    </edge>
    <edge source="CHN" target="BEL">
      <data key="d0">94820465</data>
    </edge>
    <edge source="CHN" target="BOL">
      <data key="d0">1269455</data>
    </edge>
    <edge source="CHN" target="BWA">
      <data key="d0">849217</data>
    </edge>
    <edge source="CHN" target="BRA">
      <data key="d0">237367632</data>
    </edge>
    <edge source="CHN" target="BGR">
      <data key="d0">15531376</data>
    </edge>
    <edge source="CHN" target="BDI">
      <data key="d0">28835</data>
    </edge>
    <edge source="CHN" target="BLR">
      <data key="d0">1160450</data>
    </edge>
    <edge source="CHN" target="KHM">
      <data key="d0">16057333</data>
    </edge>
    <edge source="CHN" target="CMR">
      <data key="d0">17186664</data>
    </edge>
    <edge source="CHN" target="CAN">
      <data key="d0">221632400</data>
    </edge>
    <edge source="CHN" target="CAF">
      <data key="d0">61934</data>
    </edge>
    <edge source="CHN" target="LKA">
      <data key="d0">46038908</data>
    </edge>
    <edge source="CHN" target="CHL">
      <data key="d0">83624708</data>
    </edge>
    <edge source="CHN" target="COL">
      <data key="d0">38315680</data>
    </edge>
    <edge source="CHN" target="CRI">
      <data key="d0">11492243</data>
    </edge>
    <edge source="CHN" target="HRV">
      <data key="d0">10728325</data>
    </edge>
    <edge source="CHN" target="CZE">
      <data key="d0">20179278</data>
    </edge>
    <edge source="CHN" target="BEN">
      <data key="d0">12715776</data>
    </edge>
    <edge source="CHN" target="DNK">
      <data key="d0">30023995</data>
    </edge>
    <edge source="CHN" target="ECU">
      <data key="d0">26150770</data>
    </edge>
    <edge source="CHN" target="SLV">
      <data key="d0">6150863</data>
    </edge>
    <edge source="CHN" target="ETH">
      <data key="d0">7675237</data>
    </edge>
    <edge source="CHN" target="EST">
      <data key="d0">5242822</data>
    </edge>
    <edge source="CHN" target="FIN">
      <data key="d0">23558422</data>
    </edge>
    <edge source="CHN" target="FRA">
      <data key="d0">170304796</data>
    </edge>
    <edge source="CHN" target="GEO">
      <data key="d0">12211192</data>
    </edge>
    <edge source="CHN" target="GMB">
      <data key="d0">1351896</data>
    </edge>
    <edge source="CHN" target="PSE">
      <data key="d0">244406</data>
    </edge>
    <edge source="CHN" target="DEU">
      <data key="d0">264280745</data>
    </edge>
    <edge source="CHN" target="GHA">
      <data key="d0">116554188</data>
    </edge>
    <edge source="CHN" target="GRC">
      <data key="d0">33139763</data>
    </edge>
    <edge source="CHN" target="GTM">
      <data key="d0">11849132</data>
    </edge>
    <edge source="CHN" target="HND">
      <data key="d0">11516508</data>
    </edge>
    <edge source="CHN" target="HKG">
      <data key="d0">1077176579</data>
    </edge>
    <edge source="CHN" target="HUN">
      <data key="d0">3415684</data>
    </edge>
    <edge source="CHN" target="IDN">
      <data key="d0">204375793</data>
    </edge>
    <edge source="CHN" target="IRL">
      <data key="d0">20591975</data>
    </edge>
    <edge source="CHN" target="ISR">
      <data key="d0">79776449</data>
    </edge>
    <edge source="CHN" target="ITA">
      <data key="d0">135797763</data>
    </edge>
    <edge source="CHN" target="CIV">
      <data key="d0">10217741</data>
    </edge>
    <edge source="CHN" target="JAM">
      <data key="d0">29008817</data>
    </edge>
    <edge source="CHN" target="JPN">
      <data key="d0">1345172622</data>
    </edge>
    <edge source="CHN" target="KAZ">
      <data key="d0">50742380</data>
    </edge>
    <edge source="CHN" target="JOR">
      <data key="d0">66650541</data>
    </edge>
    <edge source="CHN" target="KOR">
      <data key="d0">365248912</data>
    </edge>
    <edge source="CHN" target="KGZ">
      <data key="d0">25253706</data>
    </edge>
    <edge source="CHN" target="LBN">
      <data key="d0">45487398</data>
    </edge>
    <edge source="CHN" target="LVA">
      <data key="d0">11159643</data>
    </edge>
    <edge source="CHN" target="LTU">
      <data key="d0">10661509</data>
    </edge>
    <edge source="CHN" target="MDG">
      <data key="d0">8789722</data>
    </edge>
    <edge source="CHN" target="MWI">
      <data key="d0">1887451</data>
    </edge>
    <edge source="CHN" target="MYS">
      <data key="d0">417444348</data>
    </edge>
    <edge source="CHN" target="MRT">
      <data key="d0">3072356</data>
    </edge>
    <edge source="CHN" target="MUS">
      <data key="d0">10734450</data>
    </edge>
    <edge source="CHN" target="MEX">
      <data key="d0">112663468</data>
    </edge>
    <edge source="CHN" target="MDA">
      <data key="d0">918866</data>
    </edge>
    <edge source="CHN" target="MAR">
      <data key="d0">17027038</data>
    </edge>
    <edge source="CHN" target="MOZ">
      <data key="d0">9363468</data>
    </edge>
    <edge source="CHN" target="OMN">
      <data key="d0">24149062</data>
    </edge>
    <edge source="CHN" target="NAM">
      <data key="d0">1087659</data>
    </edge>
    <edge source="CHN" target="NLD">
      <data key="d0">207144761</data>
    </edge>
    <edge source="CHN" target="NZL">
      <data key="d0">84386419</data>
    </edge>
    <edge source="CHN" target="NIC">
      <data key="d0">2608576</data>
    </edge>
    <edge source="CHN" target="NER">
      <data key="d0">1003007</data>
    </edge>
    <edge source="CHN" target="NOR">
      <data key="d0">13799765</data>
    </edge>
    <edge source="CHN" target="PAK">
      <data key="d0">133386872</data>
    </edge>
    <edge source="CHN" target="PAN">
      <data key="d0">56489129</data>
    </edge>
    <edge source="CHN" target="PRY">
      <data key="d0">8184661</data>
    </edge>
    <edge source="CHN" target="PER">
      <data key="d0">56407377</data>
    </edge>
    <edge source="CHN" target="PHL">
      <data key="d0">322574846</data>
    </edge>
    <edge source="CHN" target="POL">
      <data key="d0">84899971</data>
    </edge>
    <edge source="CHN" target="PRT">
      <data key="d0">14759398</data>
    </edge>
    <edge source="CHN" target="ROU">
      <data key="d0">18782163</data>
    </edge>
    <edge source="CHN" target="RUS">
      <data key="d0">215745227</data>
    </edge>
    <edge source="CHN" target="SAU">
      <data key="d0">243692237</data>
    </edge>
    <edge source="CHN" target="SEN">
      <data key="d0">8403840</data>
    </edge>
    <edge source="CHN" target="SRB">
      <data key="d0">5228756</data>
    </edge>
    <edge source="CHN" target="IND">
      <data key="d0">342552972</data>
    </edge>
    <edge source="CHN" target="SGP">
      <data key="d0">261691391</data>
    </edge>
    <edge source="CHN" target="SVK">
      <data key="d0">2345072</data>
    </edge>
    <edge source="CHN" target="VNM">
      <data key="d0">241075375</data>
    </edge>
    <edge source="CHN" target="SVN">
      <data key="d0">8494259</data>
    </edge>
    <edge source="CHN" target="ZAF">
      <data key="d0">198960703</data>
    </edge>
    <edge source="CHN" target="ZWE">
      <data key="d0">3083037</data>
    </edge>
    <edge source="CHN" target="ESP">
      <data key="d0">102957511</data>
    </edge>
    <edge source="CHN" target="SWE">
      <data key="d0">41922953</data>
    </edge>
    <edge source="CHN" target="CHE">
      <data key="d0">7442125</data>
    </edge>
    <edge source="CHN" target="THA">
      <data key="d0">270046063</data>
    </edge>
    <edge source="CHN" target="TGO">
      <data key="d0">39053856</data>
    </edge>
    <edge source="CHN" target="ARE">
      <data key="d0">214076971</data>
    </edge>
    <edge source="CHN" target="TUN">
      <data key="d0">7785177</data>
    </edge>
    <edge source="CHN" target="TUR">
      <data key="d0">180459787</data>
    </edge>
    <edge source="CHN" target="UGA">
      <data key="d0">3276931</data>
    </edge>
    <edge source="CHN" target="UKR">
      <data key="d0">64263560</data>
    </edge>
    <edge source="CHN" target="MKD">
      <data key="d0">156356</data>
    </edge>
    <edge source="CHN" target="EGY">
      <data key="d0">91652020</data>
    </edge>
    <edge source="CHN" target="GBR">
      <data key="d0">472889338</data>
    </edge>
    <edge source="CHN" target="TZA">
      <data key="d0">30795843</data>
    </edge>
    <edge source="CHN" target="USA">
      <data key="d0">2342687428</data>
    </edge>
    <edge source="CHN" target="BFA">
      <data key="d0">3611240</data>
    </edge>
    <edge source="CHN" target="URY">
      <data key="d0">11915234</data>
    </edge>
    <edge source="FRA" target="ALB">
      <data key="d0">304351</data>
    </edge>
    <edge source="FRA" target="DZA">
      <data key="d0">96600575</data>
    </edge>
    <edge source="FRA" target="AZE">
      <data key="d0">833743</data>
    </edge>
    <edge source="FRA" target="ARG">
      <data key="d0">15512541</data>
    </edge>
    <edge source="FRA" target="AUS">
      <data key="d0">42508597</data>
    </edge>
    <edge source="FRA" target="AUT">
      <data key="d0">60061454</data>
    </edge>
    <edge source="FRA" target="ARM">
      <data key="d0">60655</data>
    </edge>
    <edge source="FRA" target="BEL">
      <data key="d0">655304272</data>
    </edge>
    <edge source="FRA" target="BOL">
      <data key="d0">102790</data>
    </edge>
    <edge source="FRA" target="BRA">
      <data key="d0">49804643</data>
    </edge>
    <edge source="FRA" target="BGR">
      <data key="d0">9287203</data>
    </edge>
    <edge source="FRA" target="BDI">
      <data key="d0">76605</data>
    </edge>
    <edge source="FRA" target="BLR">
      <data key="d0">1056785</data>
    </edge>
    <edge source="FRA" target="KHM">
      <data key="d0">567326</data>
    </edge>
    <edge source="FRA" target="CMR">
      <data key="d0">19834971</data>
    </edge>
    <edge source="FRA" target="CAN">
      <data key="d0">34391071</data>
    </edge>
    <edge source="FRA" target="CAF">
      <data key="d0">344673</data>
    </edge>
    <edge source="FRA" target="LKA">
      <data key="d0">1883081</data>
    </edge>
    <edge source="FRA" target="CHL">
      <data key="d0">9082477</data>
    </edge>
    <edge source="FRA" target="CHN">
      <data key="d0">75670881</data>
    </edge>
    <edge source="FRA" target="COL">
      <data key="d0">5896992</data>
    </edge>
    <edge source="FRA" target="CRI">
      <data key="d0">508773</data>
    </edge>
    <edge source="FRA" target="HRV">
      <data key="d0">3399339</data>
    </edge>
    <edge source="FRA" target="CZE">
      <data key="d0">66672216</data>
    </edge>
    <edge source="FRA" target="BEN">
      <data key="d0">2179199</data>
    </edge>
    <edge source="FRA" target="DNK">
      <data key="d0">50804882</data>
    </edge>
    <edge source="FRA" target="ECU">
      <data key="d0">696405</data>
    </edge>
    <edge source="FRA" target="SLV">
      <data key="d0">852081</data>
    </edge>
    <edge source="FRA" target="ETH">
      <data key="d0">342477</data>
    </edge>
    <edge source="FRA" target="EST">
      <data key="d0">3766297</data>
    </edge>
    <edge source="FRA" target="FIN">
      <data key="d0">24906974</data>
    </edge>
    <edge source="FRA" target="GEO">
      <data key="d0">1483668</data>
    </edge>
    <edge source="FRA" target="GMB">
      <data key="d0">16164</data>
    </edge>
    <edge source="FRA" target="PSE">
      <data key="d0">436859</data>
    </edge>
    <edge source="FRA" target="DEU">
      <data key="d0">1451733529</data>
    </edge>
    <edge source="FRA" target="GHA">
      <data key="d0">4099919</data>
    </edge>
    <edge source="FRA" target="GRC">
      <data key="d0">25655393</data>
    </edge>
    <edge source="FRA" target="GTM">
      <data key="d0">140413</data>
    </edge>
    <edge source="FRA" target="HND">
      <data key="d0">148969</data>
    </edge>
    <edge source="FRA" target="HKG">
      <data key="d0">13144123</data>
    </edge>
    <edge source="FRA" target="HUN">
      <data key="d0">28297126</data>
    </edge>
    <edge source="FRA" target="IDN">
      <data key="d0">6176679</data>
    </edge>
    <edge source="FRA" target="IRL">
      <data key="d0">38971768</data>
    </edge>
    <edge source="FRA" target="ISR">
      <data key="d0">11633948</data>
    </edge>
    <edge source="FRA" target="ITA">
      <data key="d0">648120074</data>
    </edge>
    <edge source="FRA" target="CIV">
      <data key="d0">14898043</data>
    </edge>
    <edge source="FRA" target="JAM">
      <data key="d0">298724</data>
    </edge>
    <edge source="FRA" target="JPN">
      <data key="d0">84516695</data>
    </edge>
    <edge source="FRA" target="KAZ">
      <data key="d0">2208573</data>
    </edge>
    <edge source="FRA" target="JOR">
      <data key="d0">7505352</data>
    </edge>
    <edge source="FRA" target="KOR">
      <data key="d0">39261946</data>
    </edge>
    <edge source="FRA" target="KGZ">
      <data key="d0">52321</data>
    </edge>
    <edge source="FRA" target="LBN">
      <data key="d0">7427000</data>
    </edge>
    <edge source="FRA" target="LVA">
      <data key="d0">3046472</data>
    </edge>
    <edge source="FRA" target="LTU">
      <data key="d0">2889588</data>
    </edge>
    <edge source="FRA" target="MDG">
      <data key="d0">2593256</data>
    </edge>
    <edge source="FRA" target="MWI">
      <data key="d0">19056</data>
    </edge>
    <edge source="FRA" target="MYS">
      <data key="d0">6122050</data>
    </edge>
    <edge source="FRA" target="MRT">
      <data key="d0">571053</data>
    </edge>
    <edge source="FRA" target="MUS">
      <data key="d0">1881747</data>
    </edge>
    <edge source="FRA" target="MEX">
      <data key="d0">15574209</data>
    </edge>
    <edge source="FRA" target="MDA">
      <data key="d0">105099</data>
    </edge>
    <edge source="FRA" target="MAR">
      <data key="d0">68128127</data>
    </edge>
    <edge source="FRA" target="MOZ">
      <data key="d0">71537</data>
    </edge>
    <edge source="FRA" target="OMN">
      <data key="d0">569917</data>
    </edge>
    <edge source="FRA" target="NLD">
      <data key="d0">375684780</data>
    </edge>
    <edge source="FRA" target="NZL">
      <data key="d0">5099674</data>
    </edge>
    <edge source="FRA" target="NER">
      <data key="d0">1398312</data>
    </edge>
    <edge source="FRA" target="NOR">
      <data key="d0">10047146</data>
    </edge>
    <edge source="FRA" target="PAK">
      <data key="d0">6009588</data>
    </edge>
    <edge source="FRA" target="PAN">
      <data key="d0">967428</data>
    </edge>
    <edge source="FRA" target="PRY">
      <data key="d0">532021</data>
    </edge>
    <edge source="FRA" target="PER">
      <data key="d0">3380480</data>
    </edge>
    <edge source="FRA" target="PHL">
      <data key="d0">6682170</data>
    </edge>
    <edge source="FRA" target="POL">
      <data key="d0">166424745</data>
    </edge>
    <edge source="FRA" target="PRT">
      <data key="d0">92277771</data>
    </edge>
    <edge source="FRA" target="ROU">
      <data key="d0">28013280</data>
    </edge>
    <edge source="FRA" target="RUS">
      <data key="d0">31276265</data>
    </edge>
    <edge source="FRA" target="SAU">
      <data key="d0">18232912</data>
    </edge>
    <edge source="FRA" target="SEN">
      <data key="d0">9558923</data>
    </edge>
    <edge source="FRA" target="SRB">
      <data key="d0">3571710</data>
    </edge>
    <edge source="FRA" target="IND">
      <data key="d0">78268422</data>
    </edge>
    <edge source="FRA" target="SGP">
      <data key="d0">8509005</data>
    </edge>
    <edge source="FRA" target="SVK">
      <data key="d0">21331631</data>
    </edge>
    <edge source="FRA" target="VNM">
      <data key="d0">4618217</data>
    </edge>
    <edge source="FRA" target="SVN">
      <data key="d0">8055318</data>
    </edge>
    <edge source="FRA" target="ZAF">
      <data key="d0">25648197</data>
    </edge>
    <edge source="FRA" target="ZWE">
      <data key="d0">55807</data>
    </edge>
    <edge source="FRA" target="ESP">
      <data key="d0">717354221</data>
    </edge>
    <edge source="FRA" target="SWE">
      <data key="d0">44481496</data>
    </edge>
    <edge source="FRA" target="CHE">
      <data key="d0">242476290</data>
    </edge>
    <edge source="FRA" target="THA">
      <data key="d0">8968164</data>
    </edge>
    <edge source="FRA" target="TGO">
      <data key="d0">2074809</data>
    </edge>
    <edge source="FRA" target="ARE">
      <data key="d0">19786296</data>
    </edge>
    <edge source="FRA" target="TUN">
      <data key="d0">71870776</data>
    </edge>
    <edge source="FRA" target="TUR">
      <data key="d0">69718219</data>
    </edge>
    <edge source="FRA" target="UGA">
      <data key="d0">752658</data>
    </edge>
    <edge source="FRA" target="UKR">
      <data key="d0">7145318</data>
    </edge>
    <edge source="FRA" target="MKD">
      <data key="d0">1072230</data>
    </edge>
    <edge source="FRA" target="EGY">
      <data key="d0">26065501</data>
    </edge>
    <edge source="FRA" target="GBR">
      <data key="d0">740824164</data>
    </edge>
    <edge source="FRA" target="TZA">
      <data key="d0">2949675</data>
    </edge>
    <edge source="FRA" target="USA">
      <data key="d0">168388927</data>
    </edge>
    <edge source="FRA" target="BFA">
      <data key="d0">3514654</data>
    </edge>
    <edge source="FRA" target="URY">
      <data key="d0">237281</data>
    </edge>
    <edge source="DEU" target="ALB">
      <data key="d0">3087655</data>
    </edge>
    <edge source="DEU" target="DZA">
      <data key="d0">50627192</data>
    </edge>
    <edge source="DEU" target="AZE">
      <data key="d0">6167907</data>
    </edge>
    <edge source="DEU" target="ARG">
      <data key="d0">49987805</data>
    </edge>
    <edge source="DEU" target="AUS">
      <data key="d0">164611188</data>
    </edge>
    <edge source="DEU" target="AUT">
      <data key="d0">1384483908</data>
    </edge>
    <edge source="DEU" target="ARM">
      <data key="d0">3261189</data>
    </edge>
    <edge source="DEU" target="BEL">
      <data key="d0">1484244525</data>
    </edge>
    <edge source="DEU" target="BOL">
      <data key="d0">2049138</data>
    </edge>
    <edge source="DEU" target="BWA">
      <data key="d0">15608</data>
    </edge>
    <edge source="DEU" target="BRA">
      <data key="d0">231947662</data>
    </edge>
    <edge source="DEU" target="BGR">
      <data key="d0">55719588</data>
    </edge>
    <edge source="DEU" target="BDI">
      <data key="d0">129819</data>
    </edge>
    <edge source="DEU" target="BLR">
      <data key="d0">27902209</data>
    </edge>
    <edge source="DEU" target="KHM">
      <data key="d0">3333913</data>
    </edge>
    <edge source="DEU" target="CMR">
      <data key="d0">2640984</data>
    </edge>
    <edge source="DEU" target="CAN">
      <data key="d0">73003731</data>
    </edge>
    <edge source="DEU" target="LKA">
      <data key="d0">7815148</data>
    </edge>
    <edge source="DEU" target="CHL">
      <data key="d0">66783699</data>
    </edge>
    <edge source="DEU" target="CHN">
      <data key="d0">215784709</data>
    </edge>
    <edge source="DEU" target="COL">
      <data key="d0">66896298</data>
    </edge>
    <edge source="DEU" target="CRI">
      <data key="d0">4081986</data>
    </edge>
    <edge source="DEU" target="HRV">
      <data key="d0">80689212</data>
    </edge>
    <edge source="DEU" target="CZE">
      <data key="d0">740738403</data>
    </edge>
    <edge source="DEU" target="BEN">
      <data key="d0">369300</data>
    </edge>
    <edge source="DEU" target="DNK">
      <data key="d0">423589991</data>
    </edge>
    <edge source="DEU" target="ECU">
      <data key="d0">16172834</data>
    </edge>
    <edge source="DEU" target="SLV">
      <data key="d0">2987779</data>
    </edge>
    <edge source="DEU" target="ETH">
      <data key="d0">1217655</data>
    </edge>
    <edge source="DEU" target="EST">
      <data key="d0">25292187</data>
    </edge>
    <edge source="DEU" target="FIN">
      <data key="d0">131405477</data>
    </edge>
    <edge source="DEU" target="FRA">
      <data key="d0">2807992103</data>
    </edge>
    <edge source="DEU" target="GEO">
      <data key="d0">4215785</data>
    </edge>
    <edge source="DEU" target="GMB">
      <data key="d0">16537</data>
    </edge>
    <edge source="DEU" target="PSE">
      <data key="d0">1771431</data>
    </edge>
    <edge source="DEU" target="GHA">
      <data key="d0">3067510</data>
    </edge>
    <edge source="DEU" target="GRC">
      <data key="d0">199266118</data>
    </edge>
    <edge source="DEU" target="GTM">
      <data key="d0">4141187</data>
    </edge>
    <edge source="DEU" target="HND">
      <data key="d0">2811686</data>
    </edge>
    <edge source="DEU" target="HKG">
      <data key="d0">39312361</data>
    </edge>
    <edge source="DEU" target="HUN">
      <data key="d0">308336507</data>
    </edge>
    <edge source="DEU" target="IDN">
      <data key="d0">52811485</data>
    </edge>
    <edge source="DEU" target="IRL">
      <data key="d0">88498891</data>
    </edge>
    <edge source="DEU" target="ISR">
      <data key="d0">130040427</data>
    </edge>
    <edge source="DEU" target="ITA">
      <data key="d0">1461768268</data>
    </edge>
    <edge source="DEU" target="CIV">
      <data key="d0">2249666</data>
    </edge>
    <edge source="DEU" target="JAM">
      <data key="d0">1588275</data>
    </edge>
    <edge source="DEU" target="JPN">
      <data key="d0">127377300</data>
    </edge>
    <edge source="DEU" target="KAZ">
      <data key="d0">28717094</data>
    </edge>
    <edge source="DEU" target="JOR">
      <data key="d0">18441527</data>
    </edge>
    <edge source="DEU" target="KOR">
      <data key="d0">48840908</data>
    </edge>
    <edge source="DEU" target="KGZ">
      <data key="d0">2204180</data>
    </edge>
    <edge source="DEU" target="LBN">
      <data key="d0">22563451</data>
    </edge>
    <edge source="DEU" target="LVA">
      <data key="d0">29764519</data>
    </edge>
    <edge source="DEU" target="LTU">
      <data key="d0">90142057</data>
    </edge>
    <edge source="DEU" target="MDG">
      <data key="d0">114077</data>
    </edge>
    <edge source="DEU" target="MWI">
      <data key="d0">42959</data>
    </edge>
    <edge source="DEU" target="MYS">
      <data key="d0">68537486</data>
    </edge>
    <edge source="DEU" target="MRT">
      <data key="d0">23284</data>
    </edge>
    <edge source="DEU" target="MUS">
      <data key="d0">1361942</data>
    </edge>
    <edge source="DEU" target="MEX">
      <data key="d0">160563965</data>
    </edge>
    <edge source="DEU" target="MDA">
      <data key="d0">5624297</data>
    </edge>
    <edge source="DEU" target="MAR">
      <data key="d0">24585679</data>
    </edge>
    <edge source="DEU" target="MOZ">
      <data key="d0">105176</data>
    </edge>
    <edge source="DEU" target="OMN">
      <data key="d0">5474150</data>
    </edge>
    <edge source="DEU" target="NAM">
      <data key="d0">1632166</data>
    </edge>
    <edge source="DEU" target="NLD">
      <data key="d0">1821500922</data>
    </edge>
    <edge source="DEU" target="NZL">
      <data key="d0">31333167</data>
    </edge>
    <edge source="DEU" target="NIC">
      <data key="d0">36221</data>
    </edge>
    <edge source="DEU" target="NER">
      <data key="d0">259053</data>
    </edge>
    <edge source="DEU" target="NOR">
      <data key="d0">124279912</data>
    </edge>
    <edge source="DEU" target="PAK">
      <data key="d0">12582425</data>
    </edge>
    <edge source="DEU" target="PAN">
      <data key="d0">3045848</data>
    </edge>
    <edge source="DEU" target="PRY">
      <data key="d0">2444331</data>
    </edge>
    <edge source="DEU" target="PER">
      <data key="d0">27812637</data>
    </edge>
    <edge source="DEU" target="PHL">
      <data key="d0">17139975</data>
    </edge>
    <edge source="DEU" target="POL">
      <data key="d0">1645249312</data>
    </edge>
    <edge source="DEU" target="PRT">
      <data key="d0">92431881</data>
    </edge>
    <edge source="DEU" target="ROU">
      <data key="d0">191298670</data>
    </edge>
    <edge source="DEU" target="RUS">
      <data key="d0">796317774</data>
    </edge>
    <edge source="DEU" target="SAU">
      <data key="d0">109747075</data>
    </edge>
    <edge source="DEU" target="SEN">
      <data key="d0">2492351</data>
    </edge>
    <edge source="DEU" target="SRB">
      <data key="d0">48304927</data>
    </edge>
    <edge source="DEU" target="IND">
      <data key="d0">123887344</data>
    </edge>
    <edge source="DEU" target="SGP">
      <data key="d0">41361315</data>
    </edge>
    <edge source="DEU" target="SVK">
      <data key="d0">177708736</data>
    </edge>
    <edge source="DEU" target="VNM">
      <data key="d0">7105646</data>
    </edge>
    <edge source="DEU" target="SVN">
      <data key="d0">100557701</data>
    </edge>
    <edge source="DEU" target="ZAF">
      <data key="d0">158202423</data>
    </edge>
    <edge source="DEU" target="ZWE">
      <data key="d0">456699</data>
    </edge>
    <edge source="DEU" target="ESP">
      <data key="d0">648657416</data>
    </edge>
    <edge source="DEU" target="SWE">
      <data key="d0">509235311</data>
    </edge>
    <edge source="DEU" target="CHE">
      <data key="d0">1063034848</data>
    </edge>
    <edge source="DEU" target="THA">
      <data key="d0">51429387</data>
    </edge>
    <edge source="DEU" target="TGO">
      <data key="d0">206079</data>
    </edge>
    <edge source="DEU" target="ARE">
      <data key="d0">75951548</data>
    </edge>
    <edge source="DEU" target="TUN">
      <data key="d0">27873046</data>
    </edge>
    <edge source="DEU" target="TUR">
      <data key="d0">477062863</data>
    </edge>
    <edge source="DEU" target="UGA">
      <data key="d0">841430</data>
    </edge>
    <edge source="DEU" target="UKR">
      <data key="d0">186231712</data>
    </edge>
    <edge source="DEU" target="MKD">
      <data key="d0">9870682</data>
    </edge>
    <edge source="DEU" target="EGY">
      <data key="d0">80062287</data>
    </edge>
    <edge source="DEU" target="GBR">
      <data key="d0">1794571886</data>
    </edge>
    <edge source="DEU" target="TZA">
      <data key="d0">1869209</data>
    </edge>
    <edge source="DEU" target="USA">
      <data key="d0">848441181</data>
    </edge>
    <edge source="DEU" target="BFA">
      <data key="d0">375929</data>
    </edge>
    <edge source="DEU" target="URY">
      <data key="d0">7081675</data>
    </edge>
    <edge source="JOR" target="DZA">
      <data key="d0">95197</data>
    </edge>
    <edge source="JOR" target="CHN">
      <data key="d0">13410</data>
    </edge>
    <edge source="JOR" target="GEO">
      <data key="d0">449741</data>
    </edge>
    <edge source="JOR" target="PSE">
      <data key="d0">3363578</data>
    </edge>
    <edge source="JOR" target="ISR">
      <data key="d0">152934</data>
    </edge>
    <edge source="JOR" target="LBN">
      <data key="d0">10550690</data>
    </edge>
    <edge source="JOR" target="LTU">
      <data key="d0">31434</data>
    </edge>
    <edge source="JOR" target="MRT">
      <data key="d0">16579</data>
    </edge>
    <edge source="JOR" target="MAR">
      <data key="d0">355666</data>
    </edge>
    <edge source="JOR" target="OMN">
      <data key="d0">224041</data>
    </edge>
    <edge source="JOR" target="SAU">
      <data key="d0">70031741</data>
    </edge>
    <edge source="JOR" target="ZAF">
      <data key="d0">47914</data>
    </edge>
    <edge source="JOR" target="CHE">
      <data key="d0">16892</data>
    </edge>
    <edge source="JOR" target="ARE">
      <data key="d0">17337253</data>
    </edge>
    <edge source="JOR" target="TUR">
      <data key="d0">74886</data>
    </edge>
    <edge source="JOR" target="UGA">
      <data key="d0">31955</data>
    </edge>
    <edge source="JOR" target="EGY">
      <data key="d0">12082325</data>
    </edge>
    <edge source="JOR" target="GBR">
      <data key="d0">112117</data>
    </edge>
    <edge source="LBN" target="DZA">
      <data key="d0">472891</data>
    </edge>
    <edge source="LBN" target="AZE">
      <data key="d0">82274</data>
    </edge>
    <edge source="LBN" target="AUS">
      <data key="d0">84987</data>
    </edge>
    <edge source="LBN" target="AUT">
      <data key="d0">16681</data>
    </edge>
    <edge source="LBN" target="ARM">
      <data key="d0">65907</data>
    </edge>
    <edge source="LBN" target="BEL">
      <data key="d0">451043</data>
    </edge>
    <edge source="LBN" target="BGR">
      <data key="d0">212942</data>
    </edge>
    <edge source="LBN" target="BLR">
      <data key="d0">22122</data>
    </edge>
    <edge source="LBN" target="CMR">
      <data key="d0">190687</data>
    </edge>
    <edge source="LBN" target="CAN">
      <data key="d0">25750</data>
    </edge>
    <edge source="LBN" target="CAF">
      <data key="d0">120416</data>
    </edge>
    <edge source="LBN" target="BEN">
      <data key="d0">340034</data>
    </edge>
    <edge source="LBN" target="ETH">
      <data key="d0">36385</data>
    </edge>
    <edge source="LBN" target="FRA">
      <data key="d0">1195964</data>
    </edge>
    <edge source="LBN" target="GEO">
      <data key="d0">146657</data>
    </edge>
    <edge source="LBN" target="GMB">
      <data key="d0">56480</data>
    </edge>
    <edge source="LBN" target="DEU">
      <data key="d0">96627</data>
    </edge>
    <edge source="LBN" target="GHA">
      <data key="d0">1127713</data>
    </edge>
    <edge source="LBN" target="GRC">
      <data key="d0">1545141</data>
    </edge>
    <edge source="LBN" target="IRL">
      <data key="d0">559532</data>
    </edge>
    <edge source="LBN" target="ITA">
      <data key="d0">715657</data>
    </edge>
    <edge source="LBN" target="CIV">
      <data key="d0">1795056</data>
    </edge>
    <edge source="LBN" target="KAZ">
      <data key="d0">38599</data>
    </edge>
    <edge source="LBN" target="JOR">
      <data key="d0">16326438</data>
    </edge>
    <edge source="LBN" target="MYS">
      <data key="d0">58056</data>
    </edge>
    <edge source="LBN" target="MAR">
      <data key="d0">2659997</data>
    </edge>
    <edge source="LBN" target="MOZ">
      <data key="d0">14602</data>
    </edge>
    <edge source="LBN" target="OMN">
      <data key="d0">242446</data>
    </edge>
    <edge source="LBN" target="NLD">
      <data key="d0">57725</data>
    </edge>
    <edge source="LBN" target="NZL">
      <data key="d0">119937</data>
    </edge>
    <edge source="LBN" target="NER">
      <data key="d0">36920</data>
    </edge>
    <edge source="LBN" target="PAK">
      <data key="d0">10313</data>
    </edge>
    <edge source="LBN" target="ROU">
      <data key="d0">23229</data>
    </edge>
    <edge source="LBN" target="RUS">
      <data key="d0">192040</data>
    </edge>
    <edge source="LBN" target="SAU">
      <data key="d0">22149346</data>
    </edge>
    <edge source="LBN" target="SEN">
      <data key="d0">145045</data>
    </edge>
    <edge source="LBN" target="IND">
      <data key="d0">63698</data>
    </edge>
    <edge source="LBN" target="ZAF">
      <data key="d0">137228</data>
    </edge>
    <edge source="LBN" target="ESP">
      <data key="d0">745914</data>
    </edge>
    <edge source="LBN" target="SWE">
      <data key="d0">22894</data>
    </edge>
    <edge source="LBN" target="CHE">
      <data key="d0">38420</data>
    </edge>
    <edge source="LBN" target="TGO">
      <data key="d0">166098</data>
    </edge>
    <edge source="LBN" target="ARE">
      <data key="d0">5718290</data>
    </edge>
    <edge source="LBN" target="TUN">
      <data key="d0">826211</data>
    </edge>
    <edge source="LBN" target="TUR">
      <data key="d0">652874</data>
    </edge>
    <edge source="LBN" target="UGA">
      <data key="d0">59808</data>
    </edge>
    <edge source="LBN" target="EGY">
      <data key="d0">8619467</data>
    </edge>
    <edge source="LBN" target="GBR">
      <data key="d0">797447</data>
    </edge>
    <edge source="LBN" target="TZA">
      <data key="d0">48295</data>
    </edge>
    <edge source="LBN" target="USA">
      <data key="d0">91097</data>
    </edge>
    <edge source="LBN" target="BFA">
      <data key="d0">377324</data>
    </edge>
    <edge source="MAR" target="DZA">
      <data key="d0">62298</data>
    </edge>
    <edge source="MAR" target="AUT">
      <data key="d0">52910</data>
    </edge>
    <edge source="MAR" target="BEL">
      <data key="d0">55112</data>
    </edge>
    <edge source="MAR" target="CMR">
      <data key="d0">3473470</data>
    </edge>
    <edge source="MAR" target="CHN">
      <data key="d0">3273803</data>
    </edge>
    <edge source="MAR" target="CZE">
      <data key="d0">12407</data>
    </edge>
    <edge source="MAR" target="BEN">
      <data key="d0">2657986</data>
    </edge>
    <edge source="MAR" target="FRA">
      <data key="d0">4665916</data>
    </edge>
    <edge source="MAR" target="GMB">
      <data key="d0">97578</data>
    </edge>
    <edge source="MAR" target="DEU">
      <data key="d0">794731</data>
    </edge>
    <edge source="MAR" target="GHA">
      <data key="d0">5012276</data>
    </edge>
    <edge source="MAR" target="HKG">
      <data key="d0">22698</data>
    </edge>
    <edge source="MAR" target="IDN">
      <data key="d0">20693</data>
    </edge>
    <edge source="MAR" target="ITA">
      <data key="d0">470705</data>
    </edge>
    <edge source="MAR" target="CIV">
      <data key="d0">5011049</data>
    </edge>
    <edge source="MAR" target="LBN">
      <data key="d0">589209</data>
    </edge>
    <edge source="MAR" target="MRT">
      <data key="d0">4291399</data>
    </edge>
    <edge source="MAR" target="MUS">
      <data key="d0">396726</data>
    </edge>
    <edge source="MAR" target="NLD">
      <data key="d0">212770</data>
    </edge>
    <edge source="MAR" target="SEN">
      <data key="d0">7541128</data>
    </edge>
    <edge source="MAR" target="ESP">
      <data key="d0">8181238</data>
    </edge>
    <edge source="MAR" target="TGO">
      <data key="d0">1455983</data>
    </edge>
    <edge source="MAR" target="TUN">
      <data key="d0">13921</data>
    </edge>
    <edge source="MAR" target="EGY">
      <data key="d0">11292718</data>
    </edge>
    <edge source="MAR" target="GBR">
      <data key="d0">50406</data>
    </edge>
    <edge source="MAR" target="USA">
      <data key="d0">19559</data>
    </edge>
    <edge source="SAU" target="DZA">
      <data key="d0">28334969</data>
    </edge>
    <edge source="SAU" target="BEL">
      <data key="d0">285334</data>
    </edge>
    <edge source="SAU" target="CMR">
      <data key="d0">369334</data>
    </edge>
    <edge source="SAU" target="LKA">
      <data key="d0">9370412</data>
    </edge>
    <edge source="SAU" target="CHN">
      <data key="d0">86933</data>
    </edge>
    <edge source="SAU" target="ETH">
      <data key="d0">1973602</data>
    </edge>
    <edge source="SAU" target="FIN">
      <data key="d0">49067</data>
    </edge>
    <edge source="SAU" target="FRA">
      <data key="d0">194134</data>
    </edge>
    <edge source="SAU" target="DEU">
      <data key="d0">413867</data>
    </edge>
    <edge source="SAU" target="GHA">
      <data key="d0">445601</data>
    </edge>
    <edge source="SAU" target="IDN">
      <data key="d0">728801</data>
    </edge>
    <edge source="SAU" target="ITA">
      <data key="d0">1256535</data>
    </edge>
    <edge source="SAU" target="CIV">
      <data key="d0">88800</data>
    </edge>
    <edge source="SAU" target="JOR">
      <data key="d0">93242250</data>
    </edge>
    <edge source="SAU" target="LBN">
      <data key="d0">33101375</data>
    </edge>
    <edge source="SAU" target="MRT">
      <data key="d0">2481336</data>
    </edge>
    <edge source="SAU" target="MAR">
      <data key="d0">71814490</data>
    </edge>
    <edge source="SAU" target="OMN">
      <data key="d0">64755281</data>
    </edge>
    <edge source="SAU" target="NLD">
      <data key="d0">58933</data>
    </edge>
    <edge source="SAU" target="NER">
      <data key="d0">132800</data>
    </edge>
    <edge source="SAU" target="PAK">
      <data key="d0">11883215</data>
    </edge>
    <edge source="SAU" target="PHL">
      <data key="d0">4562939</data>
    </edge>
    <edge source="SAU" target="POL">
      <data key="d0">38400</data>
    </edge>
    <edge source="SAU" target="RUS">
      <data key="d0">881334</data>
    </edge>
    <edge source="SAU" target="SEN">
      <data key="d0">83200</data>
    </edge>
    <edge source="SAU" target="IND">
      <data key="d0">4685873</data>
    </edge>
    <edge source="SAU" target="SGP">
      <data key="d0">207467</data>
    </edge>
    <edge source="SAU" target="VNM">
      <data key="d0">88267</data>
    </edge>
    <edge source="SAU" target="ZAF">
      <data key="d0">1984002</data>
    </edge>
    <edge source="SAU" target="ZWE">
      <data key="d0">186667</data>
    </edge>
    <edge source="SAU" target="ESP">
      <data key="d0">2780803</data>
    </edge>
    <edge source="SAU" target="SWE">
      <data key="d0">48533</data>
    </edge>
    <edge source="SAU" target="THA">
      <data key="d0">354400</data>
    </edge>
    <edge source="SAU" target="ARE">
      <data key="d0">136778838</data>
    </edge>
    <edge source="SAU" target="TUN">
      <data key="d0">6471208</data>
    </edge>
    <edge source="SAU" target="TUR">
      <data key="d0">4149339</data>
    </edge>
    <edge source="SAU" target="UGA">
      <data key="d0">215467</data>
    </edge>
    <edge source="SAU" target="UKR">
      <data key="d0">379200</data>
    </edge>
    <edge source="SAU" target="EGY">
      <data key="d0">198270115</data>
    </edge>
    <edge source="SAU" target="GBR">
      <data key="d0">2430936</data>
    </edge>
    <edge source="SAU" target="TZA">
      <data key="d0">386400</data>
    </edge>
    <edge source="SAU" target="USA">
      <data key="d0">229067</data>
    </edge>
    <edge source="TUN" target="DZA">
      <data key="d0">11290799</data>
    </edge>
    <edge source="TUN" target="BEL">
      <data key="d0">2671322</data>
    </edge>
    <edge source="TUN" target="CMR">
      <data key="d0">2015842</data>
    </edge>
    <edge source="TUN" target="CAN">
      <data key="d0">2287523</data>
    </edge>
    <edge source="TUN" target="CAF">
      <data key="d0">221958</data>
    </edge>
    <edge source="TUN" target="CHN">
      <data key="d0">95439</data>
    </edge>
    <edge source="TUN" target="BEN">
      <data key="d0">316554</data>
    </edge>
    <edge source="TUN" target="ETH">
      <data key="d0">970979</data>
    </edge>
    <edge source="TUN" target="EST">
      <data key="d0">105491</data>
    </edge>
    <edge source="TUN" target="FRA">
      <data key="d0">17793053</data>
    </edge>
    <edge source="TUN" target="GMB">
      <data key="d0">82315</data>
    </edge>
    <edge source="TUN" target="DEU">
      <data key="d0">927878</data>
    </edge>
    <edge source="TUN" target="GHA">
      <data key="d0">120380</data>
    </edge>
    <edge source="TUN" target="GRC">
      <data key="d0">55507</data>
    </edge>
    <edge source="TUN" target="HUN">
      <data key="d0">14949</data>
    </edge>
    <edge source="TUN" target="ITA">
      <data key="d0">10545309</data>
    </edge>
    <edge source="TUN" target="CIV">
      <data key="d0">5918395</data>
    </edge>
    <edge source="TUN" target="LBN">
      <data key="d0">258056</data>
    </edge>
    <edge source="TUN" target="MDG">
      <data key="d0">48430</data>
    </edge>
    <edge source="TUN" target="MYS">
      <data key="d0">10943</data>
    </edge>
    <edge source="TUN" target="MRT">
      <data key="d0">3252141</data>
    </edge>
    <edge source="TUN" target="MAR">
      <data key="d0">17805100</data>
    </edge>
    <edge source="TUN" target="NLD">
      <data key="d0">843606</data>
    </edge>
    <edge source="TUN" target="NER">
      <data key="d0">296541</data>
    </edge>
    <edge source="TUN" target="NOR">
      <data key="d0">131712</data>
    </edge>
    <edge source="TUN" target="POL">
      <data key="d0">12105</data>
    </edge>
    <edge source="TUN" target="SAU">
      <data key="d0">38995</data>
    </edge>
    <edge source="TUN" target="SEN">
      <data key="d0">2750174</data>
    </edge>
    <edge source="TUN" target="ZAF">
      <data key="d0">25533</data>
    </edge>
    <edge source="TUN" target="ESP">
      <data key="d0">46386</data>
    </edge>
    <edge source="TUN" target="SWE">
      <data key="d0">130276</data>
    </edge>
    <edge source="TUN" target="TGO">
      <data key="d0">655816</data>
    </edge>
    <edge source="TUN" target="TUR">
      <data key="d0">69702</data>
    </edge>
    <edge source="TUN" target="EGY">
      <data key="d0">2718003</data>
    </edge>
    <edge source="TUN" target="GBR">
      <data key="d0">353538</data>
    </edge>
    <edge source="TUN" target="USA">
      <data key="d0">67204</data>
    </edge>
    <edge source="TUN" target="BFA">
      <data key="d0">316108</data>
    </edge>
    <edge source="EGY" target="DZA">
      <data key="d0">6952442</data>
    </edge>
    <edge source="EGY" target="AUS">
      <data key="d0">232506</data>
    </edge>
    <edge source="EGY" target="BEL">
      <data key="d0">1295761</data>
    </edge>
    <edge source="EGY" target="BGR">
      <data key="d0">95986</data>
    </edge>
    <edge source="EGY" target="CMR">
      <data key="d0">1965914</data>
    </edge>
    <edge source="EGY" target="CAN">
      <data key="d0">535428</data>
    </edge>
    <edge source="EGY" target="CHL">
      <data key="d0">87562</data>
    </edge>
    <edge source="EGY" target="CHN">
      <data key="d0">74705</data>
    </edge>
    <edge source="EGY" target="HRV">
      <data key="d0">71469</data>
    </edge>
    <edge source="EGY" target="CZE">
      <data key="d0">12061</data>
    </edge>
    <edge source="EGY" target="BEN">
      <data key="d0">326850</data>
    </edge>
    <edge source="EGY" target="DNK">
      <data key="d0">81678</data>
    </edge>
    <edge source="EGY" target="ETH">
      <data key="d0">3613779</data>
    </edge>
    <edge source="EGY" target="EST">
      <data key="d0">75981</data>
    </edge>
    <edge source="EGY" target="FIN">
      <data key="d0">45396</data>
    </edge>
    <edge source="EGY" target="FRA">
      <data key="d0">4592204</data>
    </edge>
    <edge source="EGY" target="PSE">
      <data key="d0">1728018</data>
    </edge>
    <edge source="EGY" target="DEU">
      <data key="d0">63161</data>
    </edge>
    <edge source="EGY" target="GHA">
      <data key="d0">6241235</data>
    </edge>
    <edge source="EGY" target="GRC">
      <data key="d0">2718675</data>
    </edge>
    <edge source="EGY" target="GTM">
      <data key="d0">545874</data>
    </edge>
    <edge source="EGY" target="HUN">
      <data key="d0">363514</data>
    </edge>
    <edge source="EGY" target="IRL">
      <data key="d0">3734875</data>
    </edge>
    <edge source="EGY" target="ISR">
      <data key="d0">74441</data>
    </edge>
    <edge source="EGY" target="ITA">
      <data key="d0">1299109</data>
    </edge>
    <edge source="EGY" target="CIV">
      <data key="d0">312238</data>
    </edge>
    <edge source="EGY" target="JOR">
      <data key="d0">17618637</data>
    </edge>
    <edge source="EGY" target="LBN">
      <data key="d0">9242269</data>
    </edge>
    <edge source="EGY" target="LVA">
      <data key="d0">869680</data>
    </edge>
    <edge source="EGY" target="MRT">
      <data key="d0">13506</data>
    </edge>
    <edge source="EGY" target="MUS">
      <data key="d0">557847</data>
    </edge>
    <edge source="EGY" target="MEX">
      <data key="d0">13769</data>
    </edge>
    <edge source="EGY" target="MAR">
      <data key="d0">31660256</data>
    </edge>
    <edge source="EGY" target="MOZ">
      <data key="d0">81229</data>
    </edge>
    <edge source="EGY" target="OMN">
      <data key="d0">2213749</data>
    </edge>
    <edge source="EGY" target="NLD">
      <data key="d0">381731</data>
    </edge>
    <edge source="EGY" target="NZL">
      <data key="d0">1103040</data>
    </edge>
    <edge source="EGY" target="PAK">
      <data key="d0">40831920</data>
    </edge>
    <edge source="EGY" target="POL">
      <data key="d0">591935</data>
    </edge>
    <edge source="EGY" target="PRT">
      <data key="d0">140652</data>
    </edge>
    <edge source="EGY" target="ROU">
      <data key="d0">196068</data>
    </edge>
    <edge source="EGY" target="RUS">
      <data key="d0">148539</data>
    </edge>
    <edge source="EGY" target="SAU">
      <data key="d0">36519473</data>
    </edge>
    <edge source="EGY" target="SEN">
      <data key="d0">2542706</data>
    </edge>
    <edge source="EGY" target="SRB">
      <data key="d0">18501</data>
    </edge>
    <edge source="EGY" target="IND">
      <data key="d0">24022</data>
    </edge>
    <edge source="EGY" target="SVN">
      <data key="d0">697082</data>
    </edge>
    <edge source="EGY" target="ZAF">
      <data key="d0">1588618</data>
    </edge>
    <edge source="EGY" target="ZWE">
      <data key="d0">2850195</data>
    </edge>
    <edge source="EGY" target="ESP">
      <data key="d0">749249</data>
    </edge>
    <edge source="EGY" target="SWE">
      <data key="d0">28458</data>
    </edge>
    <edge source="EGY" target="THA">
      <data key="d0">13534</data>
    </edge>
    <edge source="EGY" target="TGO">
      <data key="d0">25790</data>
    </edge>
    <edge source="EGY" target="ARE">
      <data key="d0">7123465</data>
    </edge>
    <edge source="EGY" target="TUN">
      <data key="d0">9957135</data>
    </edge>
    <edge source="EGY" target="TUR">
      <data key="d0">1517460</data>
    </edge>
    <edge source="EGY" target="UGA">
      <data key="d0">12293232</data>
    </edge>
    <edge source="EGY" target="GBR">
      <data key="d0">36815700</data>
    </edge>
    <edge source="EGY" target="TZA">
      <data key="d0">4387901</data>
    </edge>
    <edge source="EGY" target="USA">
      <data key="d0">20964554</data>
    </edge>
    <edge source="USA" target="ALB">
      <data key="d0">25655</data>
    </edge>
    <edge source="USA" target="DZA">
      <data key="d0">5405032</data>
    </edge>
    <edge source="USA" target="AZE">
      <data key="d0">123340</data>
    </edge>
    <edge source="USA" target="ARG">
      <data key="d0">68425333</data>
    </edge>
    <edge source="USA" target="AUS">
      <data key="d0">205767954</data>
    </edge>
    <edge source="USA" target="AUT">
      <data key="d0">14398521</data>
    </edge>
    <edge source="USA" target="ARM">
      <data key="d0">26972</data>
    </edge>
    <edge source="USA" target="BEL">
      <data key="d0">98206315</data>
    </edge>
    <edge source="USA" target="BOL">
      <data key="d0">1208400</data>
    </edge>
    <edge source="USA" target="BWA">
      <data key="d0">25044</data>
    </edge>
    <edge source="USA" target="BRA">
      <data key="d0">194785240</data>
    </edge>
    <edge source="USA" target="BGR">
      <data key="d0">1470387</data>
    </edge>
    <edge source="USA" target="BDI">
      <data key="d0">72790</data>
    </edge>
    <edge source="USA" target="BLR">
      <data key="d0">58785</data>
    </edge>
    <edge source="USA" target="KHM">
      <data key="d0">2694377</data>
    </edge>
    <edge source="USA" target="CMR">
      <data key="d0">5247655</data>
    </edge>
    <edge source="USA" target="CAN">
      <data key="d0">5458876123</data>
    </edge>
    <edge source="USA" target="LKA">
      <data key="d0">7490603</data>
    </edge>
    <edge source="USA" target="CHL">
      <data key="d0">163944531</data>
    </edge>
    <edge source="USA" target="CHN">
      <data key="d0">709795662</data>
    </edge>
    <edge source="USA" target="COL">
      <data key="d0">150023179</data>
    </edge>
    <edge source="USA" target="CRI">
      <data key="d0">197167636</data>
    </edge>
    <edge source="USA" target="HRV">
      <data key="d0">706002</data>
    </edge>
    <edge source="USA" target="CZE">
      <data key="d0">24107721</data>
    </edge>
    <edge source="USA" target="BEN">
      <data key="d0">60665</data>
    </edge>
    <edge source="USA" target="DNK">
      <data key="d0">5253231</data>
    </edge>
    <edge source="USA" target="ECU">
      <data key="d0">151967810</data>
    </edge>
    <edge source="USA" target="SLV">
      <data key="d0">91528931</data>
    </edge>
    <edge source="USA" target="ETH">
      <data key="d0">51975</data>
    </edge>
    <edge source="USA" target="EST">
      <data key="d0">366795</data>
    </edge>
    <edge source="USA" target="FIN">
      <data key="d0">6661398</data>
    </edge>
    <edge source="USA" target="FRA">
      <data key="d0">105967449</data>
    </edge>
    <edge source="USA" target="GEO">
      <data key="d0">172809</data>
    </edge>
    <edge source="USA" target="PSE">
      <data key="d0">319016</data>
    </edge>
    <edge source="USA" target="DEU">
      <data key="d0">263363187</data>
    </edge>
    <edge source="USA" target="GHA">
      <data key="d0">8303228</data>
    </edge>
    <edge source="USA" target="GRC">
      <data key="d0">19314603</data>
    </edge>
    <edge source="USA" target="GTM">
      <data key="d0">210277763</data>
    </edge>
    <edge source="USA" target="HND">
      <data key="d0">143446753</data>
    </edge>
    <edge source="USA" target="HKG">
      <data key="d0">97761985</data>
    </edge>
    <edge source="USA" target="HUN">
      <data key="d0">7758116</data>
    </edge>
    <edge source="USA" target="IDN">
      <data key="d0">53674207</data>
    </edge>
    <edge source="USA" target="IRL">
      <data key="d0">13475655</data>
    </edge>
    <edge source="USA" target="ISR">
      <data key="d0">84826854</data>
    </edge>
    <edge source="USA" target="ITA">
      <data key="d0">252441356</data>
    </edge>
    <edge source="USA" target="CIV">
      <data key="d0">9496368</data>
    </edge>
    <edge source="USA" target="JAM">
      <data key="d0">39478742</data>
    </edge>
    <edge source="USA" target="JPN">
      <data key="d0">701874087</data>
    </edge>
    <edge source="USA" target="KAZ">
      <data key="d0">185322</data>
    </edge>
    <edge source="USA" target="JOR">
      <data key="d0">5179886</data>
    </edge>
    <edge source="USA" target="KOR">
      <data key="d0">248438345</data>
    </edge>
    <edge source="USA" target="KGZ">
      <data key="d0">10879</data>
    </edge>
    <edge source="USA" target="LBN">
      <data key="d0">20382513</data>
    </edge>
    <edge source="USA" target="LVA">
      <data key="d0">1660362</data>
    </edge>
    <edge source="USA" target="LTU">
      <data key="d0">1625512</data>
    </edge>
    <edge source="USA" target="MDG">
      <data key="d0">71163</data>
    </edge>
    <edge source="USA" target="MWI">
      <data key="d0">220342</data>
    </edge>
    <edge source="USA" target="MYS">
      <data key="d0">59861889</data>
    </edge>
    <edge source="USA" target="MRT">
      <data key="d0">61952</data>
    </edge>
    <edge source="USA" target="MUS">
      <data key="d0">373423</data>
    </edge>
    <edge source="USA" target="MEX">
      <data key="d0">3498499365</data>
    </edge>
    <edge source="USA" target="MDA">
      <data key="d0">13977</data>
    </edge>
    <edge source="USA" target="MAR">
      <data key="d0">24088747</data>
    </edge>
    <edge source="USA" target="MOZ">
      <data key="d0">96624</data>
    </edge>
    <edge source="USA" target="OMN">
      <data key="d0">1244590</data>
    </edge>
    <edge source="USA" target="NAM">
      <data key="d0">53460</data>
    </edge>
    <edge source="USA" target="NLD">
      <data key="d0">208987052</data>
    </edge>
    <edge source="USA" target="NZL">
      <data key="d0">45450656</data>
    </edge>
    <edge source="USA" target="NIC">
      <data key="d0">18324117</data>
    </edge>
    <edge source="USA" target="NOR">
      <data key="d0">4060490</data>
    </edge>
    <edge source="USA" target="PAK">
      <data key="d0">13376849</data>
    </edge>
    <edge source="USA" target="PAN">
      <data key="d0">66475867</data>
    </edge>
    <edge source="USA" target="PRY">
      <data key="d0">5343193</data>
    </edge>
    <edge source="USA" target="PER">
      <data key="d0">111096564</data>
    </edge>
    <edge source="USA" target="PHL">
      <data key="d0">90670523</data>
    </edge>
    <edge source="USA" target="POL">
      <data key="d0">12691405</data>
    </edge>
    <edge source="USA" target="PRT">
      <data key="d0">15975313</data>
    </edge>
    <edge source="USA" target="ROU">
      <data key="d0">5362709</data>
    </edge>
    <edge source="USA" target="RUS">
      <data key="d0">15950712</data>
    </edge>
    <edge source="USA" target="SAU">
      <data key="d0">100228498</data>
    </edge>
    <edge source="USA" target="SEN">
      <data key="d0">2545630</data>
    </edge>
    <edge source="USA" target="SRB">
      <data key="d0">1012965</data>
    </edge>
    <edge source="USA" target="IND">
      <data key="d0">251856314</data>
    </edge>
    <edge source="USA" target="SGP">
      <data key="d0">57291360</data>
    </edge>
    <edge source="USA" target="SVK">
      <data key="d0">79243</data>
    </edge>
    <edge source="USA" target="VNM">
      <data key="d0">17775521</data>
    </edge>
    <edge source="USA" target="SVN">
      <data key="d0">640056</data>
    </edge>
    <edge source="USA" target="ZAF">
      <data key="d0">57589857</data>
    </edge>
    <edge source="USA" target="ZWE">
      <data key="d0">25903</data>
    </edge>
    <edge source="USA" target="ESP">
      <data key="d0">142737327</data>
    </edge>
    <edge source="USA" target="SWE">
      <data key="d0">31390089</data>
    </edge>
    <edge source="USA" target="CHE">
      <data key="d0">23256798</data>
    </edge>
    <edge source="USA" target="THA">
      <data key="d0">65720118</data>
    </edge>
    <edge source="USA" target="TGO">
      <data key="d0">21471</data>
    </edge>
    <edge source="USA" target="ARE">
      <data key="d0">66302254</data>
    </edge>
    <edge source="USA" target="TUN">
      <data key="d0">3652516</data>
    </edge>
    <edge source="USA" target="TUR">
      <data key="d0">260941674</data>
    </edge>
    <edge source="USA" target="UGA">
      <data key="d0">948254</data>
    </edge>
    <edge source="USA" target="UKR">
      <data key="d0">1297574</data>
    </edge>
    <edge source="USA" target="EGY">
      <data key="d0">79645254</data>
    </edge>
    <edge source="USA" target="GBR">
      <data key="d0">353635523</data>
    </edge>
    <edge source="USA" target="TZA">
      <data key="d0">570218</data>
    </edge>
    <edge source="USA" target="BFA">
      <data key="d0">34267</data>
    </edge>
    <edge source="USA" target="URY">
      <data key="d0">3844269</data>
    </edge>
    <edge source="ARG" target="BOL">
      <data key="d0">17826585</data>
    </edge>
    <edge source="ARG" target="BRA">
      <data key="d0">83655309</data>
    </edge>
    <edge source="ARG" target="CMR">
      <data key="d0">276712</data>
    </edge>
    <edge source="ARG" target="CAN">
      <data key="d0">93123</data>
    </edge>
    <edge source="ARG" target="CHL">
      <data key="d0">152286906</data>
    </edge>
    <edge source="ARG" target="CHN">
      <data key="d0">66040</data>
    </edge>
    <edge source="ARG" target="COL">
      <data key="d0">2513907</data>
    </edge>
    <edge source="ARG" target="CRI">
      <data key="d0">684552</data>
    </edge>
    <edge source="ARG" target="ECU">
      <data key="d0">14237059</data>
    </edge>
    <edge source="ARG" target="SLV">
      <data key="d0">136241</data>
    </edge>
    <edge source="ARG" target="FRA">
      <data key="d0">1211759</data>
    </edge>
    <edge source="ARG" target="DEU">
      <data key="d0">158385</data>
    </edge>
    <edge source="ARG" target="GHA">
      <data key="d0">43506</data>
    </edge>
    <edge source="ARG" target="GTM">
      <data key="d0">626740</data>
    </edge>
    <edge source="ARG" target="HND">
      <data key="d0">95469</data>
    </edge>
    <edge source="ARG" target="HKG">
      <data key="d0">147226</data>
    </edge>
    <edge source="ARG" target="IRL">
      <data key="d0">359276</data>
    </edge>
    <edge source="ARG" target="ITA">
      <data key="d0">190566</data>
    </edge>
    <edge source="ARG" target="CIV">
      <data key="d0">627249</data>
    </edge>
    <edge source="ARG" target="JAM">
      <data key="d0">150863</data>
    </edge>
    <edge source="ARG" target="JPN">
      <data key="d0">11224</data>
    </edge>
    <edge source="ARG" target="JOR">
      <data key="d0">86234</data>
    </edge>
    <edge source="ARG" target="KOR">
      <data key="d0">10527</data>
    </edge>
    <edge source="ARG" target="MYS">
      <data key="d0">32521</data>
    </edge>
    <edge source="ARG" target="MEX">
      <data key="d0">4649840</data>
    </edge>
    <edge source="ARG" target="PAN">
      <data key="d0">653966</data>
    </edge>
    <edge source="ARG" target="PRY">
      <data key="d0">63872931</data>
    </edge>
    <edge source="ARG" target="PER">
      <data key="d0">23452288</data>
    </edge>
    <edge source="ARG" target="PHL">
      <data key="d0">20038</data>
    </edge>
    <edge source="ARG" target="RUS">
      <data key="d0">65704</data>
    </edge>
    <edge source="ARG" target="SEN">
      <data key="d0">127812</data>
    </edge>
    <edge source="ARG" target="SGP">
      <data key="d0">21732</data>
    </edge>
    <edge source="ARG" target="ZAF">
      <data key="d0">408404</data>
    </edge>
    <edge source="ARG" target="ESP">
      <data key="d0">326877</data>
    </edge>
    <edge source="ARG" target="CHE">
      <data key="d0">33543</data>
    </edge>
    <edge source="ARG" target="THA">
      <data key="d0">483941</data>
    </edge>
    <edge source="ARG" target="TUR">
      <data key="d0">48782</data>
    </edge>
    <edge source="ARG" target="UGA">
      <data key="d0">10910</data>
    </edge>
    <edge source="ARG" target="EGY">
      <data key="d0">21067</data>
    </edge>
    <edge source="ARG" target="GBR">
      <data key="d0">435293</data>
    </edge>
    <edge source="ARG" target="TZA">
      <data key="d0">22972</data>
    </edge>
    <edge source="ARG" target="USA">
      <data key="d0">9162482</data>
    </edge>
    <edge source="ARG" target="URY">
      <data key="d0">62011539</data>
    </edge>
    <edge source="BOL" target="BRA">
      <data key="d0">56882</data>
    </edge>
    <edge source="BOL" target="CHL">
      <data key="d0">42379</data>
    </edge>
    <edge source="BOL" target="PRY">
      <data key="d0">387461</data>
    </edge>
    <edge source="BOL" target="PER">
      <data key="d0">335835</data>
    </edge>
    <edge source="BRA" target="ALB">
      <data key="d0">39890</data>
    </edge>
    <edge source="BRA" target="DZA">
      <data key="d0">337972</data>
    </edge>
    <edge source="BRA" target="ARG">
      <data key="d0">411070296</data>
    </edge>
    <edge source="BRA" target="AUS">
      <data key="d0">3990500</data>
    </edge>
    <edge source="BRA" target="AUT">
      <data key="d0">99261</data>
    </edge>
    <edge source="BRA" target="BEL">
      <data key="d0">42699549</data>
    </edge>
    <edge source="BRA" target="BOL">
      <data key="d0">39588262</data>
    </edge>
    <edge source="BRA" target="BGR">
      <data key="d0">34206</data>
    </edge>
    <edge source="BRA" target="CAN">
      <data key="d0">1337985</data>
    </edge>
    <edge source="BRA" target="LKA">
      <data key="d0">15236</data>
    </edge>
    <edge source="BRA" target="CHL">
      <data key="d0">125497137</data>
    </edge>
    <edge source="BRA" target="CHN">
      <data key="d0">76825935</data>
    </edge>
    <edge source="BRA" target="COL">
      <data key="d0">63237129</data>
    </edge>
    <edge source="BRA" target="CRI">
      <data key="d0">5822912</data>
    </edge>
    <edge source="BRA" target="HRV">
      <data key="d0">74995</data>
    </edge>
    <edge source="BRA" target="CZE">
      <data key="d0">177089</data>
    </edge>
    <edge source="BRA" target="BEN">
      <data key="d0">244978</data>
    </edge>
    <edge source="BRA" target="DNK">
      <data key="d0">218948</data>
    </edge>
    <edge source="BRA" target="ECU">
      <data key="d0">32498427</data>
    </edge>
    <edge source="BRA" target="SLV">
      <data key="d0">4215563</data>
    </edge>
    <edge source="BRA" target="FIN">
      <data key="d0">367966</data>
    </edge>
    <edge source="BRA" target="FRA">
      <data key="d0">20433376</data>
    </edge>
    <edge source="BRA" target="GEO">
      <data key="d0">14661</data>
    </edge>
    <edge source="BRA" target="GMB">
      <data key="d0">403976</data>
    </edge>
    <edge source="BRA" target="PSE">
      <data key="d0">32732</data>
    </edge>
    <edge source="BRA" target="DEU">
      <data key="d0">4858274</data>
    </edge>
    <edge source="BRA" target="GHA">
      <data key="d0">4225028</data>
    </edge>
    <edge source="BRA" target="GRC">
      <data key="d0">448848</data>
    </edge>
    <edge source="BRA" target="GTM">
      <data key="d0">10872530</data>
    </edge>
    <edge source="BRA" target="HND">
      <data key="d0">9802719</data>
    </edge>
    <edge source="BRA" target="HKG">
      <data key="d0">500792</data>
    </edge>
    <edge source="BRA" target="HUN">
      <data key="d0">70655</data>
    </edge>
    <edge source="BRA" target="IDN">
      <data key="d0">1373706</data>
    </edge>
    <edge source="BRA" target="IRL">
      <data key="d0">563185</data>
    </edge>
    <edge source="BRA" target="ISR">
      <data key="d0">4975846</data>
    </edge>
    <edge source="BRA" target="ITA">
      <data key="d0">41874808</data>
    </edge>
    <edge source="BRA" target="CIV">
      <data key="d0">930059</data>
    </edge>
    <edge source="BRA" target="JAM">
      <data key="d0">7245127</data>
    </edge>
    <edge source="BRA" target="JPN">
      <data key="d0">624422</data>
    </edge>
    <edge source="BRA" target="JOR">
      <data key="d0">1879954</data>
    </edge>
    <edge source="BRA" target="KOR">
      <data key="d0">8300659</data>
    </edge>
    <edge source="BRA" target="LBN">
      <data key="d0">1606436</data>
    </edge>
    <edge source="BRA" target="LTU">
      <data key="d0">182610</data>
    </edge>
    <edge source="BRA" target="MDG">
      <data key="d0">17078</data>
    </edge>
    <edge source="BRA" target="MYS">
      <data key="d0">3850976</data>
    </edge>
    <edge source="BRA" target="MRT">
      <data key="d0">280436</data>
    </edge>
    <edge source="BRA" target="MUS">
      <data key="d0">277400</data>
    </edge>
    <edge source="BRA" target="MEX">
      <data key="d0">37605873</data>
    </edge>
    <edge source="BRA" target="MOZ">
      <data key="d0">141629</data>
    </edge>
    <edge source="BRA" target="OMN">
      <data key="d0">343374</data>
    </edge>
    <edge source="BRA" target="NAM">
      <data key="d0">12378</data>
    </edge>
    <edge source="BRA" target="NLD">
      <data key="d0">349187</data>
    </edge>
    <edge source="BRA" target="NZL">
      <data key="d0">3983094</data>
    </edge>
    <edge source="BRA" target="NIC">
      <data key="d0">1536503</data>
    </edge>
    <edge source="BRA" target="NER">
      <data key="d0">22410</data>
    </edge>
    <edge source="BRA" target="NOR">
      <data key="d0">27493</data>
    </edge>
    <edge source="BRA" target="PAK">
      <data key="d0">7998673</data>
    </edge>
    <edge source="BRA" target="PAN">
      <data key="d0">8187514</data>
    </edge>
    <edge source="BRA" target="PRY">
      <data key="d0">97408375</data>
    </edge>
    <edge source="BRA" target="PER">
      <data key="d0">80480842</data>
    </edge>
    <edge source="BRA" target="PHL">
      <data key="d0">7286648</data>
    </edge>
    <edge source="BRA" target="POL">
      <data key="d0">431185</data>
    </edge>
    <edge source="BRA" target="PRT">
      <data key="d0">6532974</data>
    </edge>
    <edge source="BRA" target="ROU">
      <data key="d0">398603</data>
    </edge>
    <edge source="BRA" target="RUS">
      <data key="d0">897160</data>
    </edge>
    <edge source="BRA" target="SAU">
      <data key="d0">16548258</data>
    </edge>
    <edge source="BRA" target="SEN">
      <data key="d0">4388806</data>
    </edge>
    <edge source="BRA" target="IND">
      <data key="d0">4398979</data>
    </edge>
    <edge source="BRA" target="SGP">
      <data key="d0">57635648</data>
    </edge>
    <edge source="BRA" target="VNM">
      <data key="d0">1588395</data>
    </edge>
    <edge source="BRA" target="SVN">
      <data key="d0">27975</data>
    </edge>
    <edge source="BRA" target="ZAF">
      <data key="d0">29049212</data>
    </edge>
    <edge source="BRA" target="ZWE">
      <data key="d0">32942</data>
    </edge>
    <edge source="BRA" target="ESP">
      <data key="d0">48517801</data>
    </edge>
    <edge source="BRA" target="SWE">
      <data key="d0">669204</data>
    </edge>
    <edge source="BRA" target="CHE">
      <data key="d0">62291</data>
    </edge>
    <edge source="BRA" target="THA">
      <data key="d0">5751761</data>
    </edge>
    <edge source="BRA" target="TGO">
      <data key="d0">1606967</data>
    </edge>
    <edge source="BRA" target="ARE">
      <data key="d0">1920720</data>
    </edge>
    <edge source="BRA" target="TUN">
      <data key="d0">342283</data>
    </edge>
    <edge source="BRA" target="TUR">
      <data key="d0">17277020</data>
    </edge>
    <edge source="BRA" target="UKR">
      <data key="d0">585213</data>
    </edge>
    <edge source="BRA" target="EGY">
      <data key="d0">25416011</data>
    </edge>
    <edge source="BRA" target="GBR">
      <data key="d0">110154171</data>
    </edge>
    <edge source="BRA" target="USA">
      <data key="d0">199777635</data>
    </edge>
    <edge source="BRA" target="URY">
      <data key="d0">43818395</data>
    </edge>
    <edge source="CMR" target="BEL">
      <data key="d0">57230</data>
    </edge>
    <edge source="CMR" target="CAN">
      <data key="d0">230433</data>
    </edge>
    <edge source="CMR" target="CAF">
      <data key="d0">317626</data>
    </edge>
    <edge source="CMR" target="CRI">
      <data key="d0">2451435</data>
    </edge>
    <edge source="CMR" target="FIN">
      <data key="d0">303630</data>
    </edge>
    <edge source="CMR" target="FRA">
      <data key="d0">15676188</data>
    </edge>
    <edge source="CMR" target="MAR">
      <data key="d0">18658</data>
    </edge>
    <edge source="CMR" target="IND">
      <data key="d0">10356</data>
    </edge>
    <edge source="CMR" target="USA">
      <data key="d0">149247</data>
    </edge>
    <edge source="CAN" target="ALB">
      <data key="d0">18507</data>
    </edge>
    <edge source="CAN" target="DZA">
      <data key="d0">157904</data>
    </edge>
    <edge source="CAN" target="AZE">
      <data key="d0">15888</data>
    </edge>
    <edge source="CAN" target="ARG">
      <data key="d0">3650425</data>
    </edge>
    <edge source="CAN" target="AUS">
      <data key="d0">44618419</data>
    </edge>
    <edge source="CAN" target="AUT">
      <data key="d0">465264</data>
    </edge>
    <edge source="CAN" target="BEL">
      <data key="d0">13015653</data>
    </edge>
    <edge source="CAN" target="BOL">
      <data key="d0">514624</data>
    </edge>
    <edge source="CAN" target="BRA">
      <data key="d0">223263618</data>
    </edge>
    <edge source="CAN" target="KHM">
      <data key="d0">10107</data>
    </edge>
    <edge source="CAN" target="CMR">
      <data key="d0">314741</data>
    </edge>
    <edge source="CAN" target="LKA">
      <data key="d0">5386992</data>
    </edge>
    <edge source="CAN" target="CHL">
      <data key="d0">8748173</data>
    </edge>
    <edge source="CAN" target="CHN">
      <data key="d0">60755050</data>
    </edge>
    <edge source="CAN" target="COL">
      <data key="d0">62359586</data>
    </edge>
    <edge source="CAN" target="CRI">
      <data key="d0">20494432</data>
    </edge>
    <edge source="CAN" target="HRV">
      <data key="d0">13319</data>
    </edge>
    <edge source="CAN" target="CZE">
      <data key="d0">173627</data>
    </edge>
    <edge source="CAN" target="BEN">
      <data key="d0">291886</data>
    </edge>
    <edge source="CAN" target="DNK">
      <data key="d0">44294</data>
    </edge>
    <edge source="CAN" target="ECU">
      <data key="d0">11955142</data>
    </edge>
    <edge source="CAN" target="SLV">
      <data key="d0">9766161</data>
    </edge>
    <edge source="CAN" target="EST">
      <data key="d0">35565</data>
    </edge>
    <edge source="CAN" target="FIN">
      <data key="d0">396306</data>
    </edge>
    <edge source="CAN" target="FRA">
      <data key="d0">25983218</data>
    </edge>
    <edge source="CAN" target="DEU">
      <data key="d0">23081949</data>
    </edge>
    <edge source="CAN" target="GHA">
      <data key="d0">62658</data>
    </edge>
    <edge source="CAN" target="GRC">
      <data key="d0">379253</data>
    </edge>
    <edge source="CAN" target="GTM">
      <data key="d0">31673339</data>
    </edge>
    <edge source="CAN" target="HND">
      <data key="d0">1167213</data>
    </edge>
    <edge source="CAN" target="HKG">
      <data key="d0">38119592</data>
    </edge>
    <edge source="CAN" target="HUN">
      <data key="d0">1246178</data>
    </edge>
    <edge source="CAN" target="IDN">
      <data key="d0">2115022</data>
    </edge>
    <edge source="CAN" target="IRL">
      <data key="d0">16361201</data>
    </edge>
    <edge source="CAN" target="ISR">
      <data key="d0">8113192</data>
    </edge>
    <edge source="CAN" target="ITA">
      <data key="d0">36811866</data>
    </edge>
    <edge source="CAN" target="CIV">
      <data key="d0">699584</data>
    </edge>
    <edge source="CAN" target="JAM">
      <data key="d0">7321196</data>
    </edge>
    <edge source="CAN" target="JPN">
      <data key="d0">27839790</data>
    </edge>
    <edge source="CAN" target="KAZ">
      <data key="d0">11632</data>
    </edge>
    <edge source="CAN" target="JOR">
      <data key="d0">2057754</data>
    </edge>
    <edge source="CAN" target="KOR">
      <data key="d0">8420265</data>
    </edge>
    <edge source="CAN" target="KGZ">
      <data key="d0">11890</data>
    </edge>
    <edge source="CAN" target="LBN">
      <data key="d0">914986</data>
    </edge>
    <edge source="CAN" target="LVA">
      <data key="d0">71371</data>
    </edge>
    <edge source="CAN" target="LTU">
      <data key="d0">304806</data>
    </edge>
    <edge source="CAN" target="MDG">
      <data key="d0">57399</data>
    </edge>
    <edge source="CAN" target="MYS">
      <data key="d0">6048442</data>
    </edge>
    <edge source="CAN" target="MRT">
      <data key="d0">17067</data>
    </edge>
    <edge source="CAN" target="MEX">
      <data key="d0">61998011</data>
    </edge>
    <edge source="CAN" target="MAR">
      <data key="d0">6088405</data>
    </edge>
    <edge source="CAN" target="MOZ">
      <data key="d0">18644</data>
    </edge>
    <edge source="CAN" target="OMN">
      <data key="d0">4975438</data>
    </edge>
    <edge source="CAN" target="NLD">
      <data key="d0">16976843</data>
    </edge>
    <edge source="CAN" target="NZL">
      <data key="d0">8287371</data>
    </edge>
    <edge source="CAN" target="NIC">
      <data key="d0">2916121</data>
    </edge>
    <edge source="CAN" target="NOR">
      <data key="d0">167477</data>
    </edge>
    <edge source="CAN" target="PAK">
      <data key="d0">2637005</data>
    </edge>
    <edge source="CAN" target="PAN">
      <data key="d0">7378088</data>
    </edge>
    <edge source="CAN" target="PRY">
      <data key="d0">837564</data>
    </edge>
    <edge source="CAN" target="PER">
      <data key="d0">22876834</data>
    </edge>
    <edge source="CAN" target="PHL">
      <data key="d0">3592984</data>
    </edge>
    <edge source="CAN" target="POL">
      <data key="d0">1879554</data>
    </edge>
    <edge source="CAN" target="PRT">
      <data key="d0">2677937</data>
    </edge>
    <edge source="CAN" target="ROU">
      <data key="d0">36978</data>
    </edge>
    <edge source="CAN" target="RUS">
      <data key="d0">3554271</data>
    </edge>
    <edge source="CAN" target="SAU">
      <data key="d0">58288444</data>
    </edge>
    <edge source="CAN" target="SEN">
      <data key="d0">64699</data>
    </edge>
    <edge source="CAN" target="IND">
      <data key="d0">179762069</data>
    </edge>
    <edge source="CAN" target="SGP">
      <data key="d0">7991644</data>
    </edge>
    <edge source="CAN" target="VNM">
      <data key="d0">838768</data>
    </edge>
    <edge source="CAN" target="SVN">
      <data key="d0">14791</data>
    </edge>
    <edge source="CAN" target="ZAF">
      <data key="d0">2574512</data>
    </edge>
    <edge source="CAN" target="ESP">
      <data key="d0">12875712</data>
    </edge>
    <edge source="CAN" target="SWE">
      <data key="d0">373141</data>
    </edge>
    <edge source="CAN" target="CHE">
      <data key="d0">463684</data>
    </edge>
    <edge source="CAN" target="THA">
      <data key="d0">8525309</data>
    </edge>
    <edge source="CAN" target="ARE">
      <data key="d0">8154494</data>
    </edge>
    <edge source="CAN" target="TUN">
      <data key="d0">855692</data>
    </edge>
    <edge source="CAN" target="TUR">
      <data key="d0">77119383</data>
    </edge>
    <edge source="CAN" target="UKR">
      <data key="d0">133370</data>
    </edge>
    <edge source="CAN" target="EGY">
      <data key="d0">23946686</data>
    </edge>
    <edge source="CAN" target="GBR">
      <data key="d0">87648050</data>
    </edge>
    <edge source="CAN" target="TZA">
      <data key="d0">28489</data>
    </edge>
    <edge source="CAN" target="USA">
      <data key="d0">7411941936</data>
    </edge>
    <edge source="CAN" target="BFA">
      <data key="d0">174681</data>
    </edge>
    <edge source="CAN" target="URY">
      <data key="d0">2495889</data>
    </edge>
    <edge source="CHL" target="ARG">
      <data key="d0">97050164</data>
    </edge>
    <edge source="CHL" target="AUS">
      <data key="d0">6340134</data>
    </edge>
    <edge source="CHL" target="BEL">
      <data key="d0">21528</data>
    </edge>
    <edge source="CHL" target="BOL">
      <data key="d0">17108670</data>
    </edge>
    <edge source="CHL" target="BRA">
      <data key="d0">46085389</data>
    </edge>
    <edge source="CHL" target="CAN">
      <data key="d0">379002</data>
    </edge>
    <edge source="CHL" target="LKA">
      <data key="d0">379047</data>
    </edge>
    <edge source="CHL" target="CHN">
      <data key="d0">434037</data>
    </edge>
    <edge source="CHL" target="COL">
      <data key="d0">67424901</data>
    </edge>
    <edge source="CHL" target="CRI">
      <data key="d0">14638927</data>
    </edge>
    <edge source="CHL" target="DNK">
      <data key="d0">45605</data>
    </edge>
    <edge source="CHL" target="ECU">
      <data key="d0">39226167</data>
    </edge>
    <edge source="CHL" target="SLV">
      <data key="d0">5960123</data>
    </edge>
    <edge source="CHL" target="FRA">
      <data key="d0">6967336</data>
    </edge>
    <edge source="CHL" target="DEU">
      <data key="d0">20373</data>
    </edge>
    <edge source="CHL" target="GTM">
      <data key="d0">11600183</data>
    </edge>
    <edge source="CHL" target="HND">
      <data key="d0">1863606</data>
    </edge>
    <edge source="CHL" target="HKG">
      <data key="d0">306923</data>
    </edge>
    <edge source="CHL" target="ISR">
      <data key="d0">485387</data>
    </edge>
    <edge source="CHL" target="ITA">
      <data key="d0">15417566</data>
    </edge>
    <edge source="CHL" target="JAM">
      <data key="d0">167002</data>
    </edge>
    <edge source="CHL" target="JPN">
      <data key="d0">22418</data>
    </edge>
    <edge source="CHL" target="KOR">
      <data key="d0">14214</data>
    </edge>
    <edge source="CHL" target="MYS">
      <data key="d0">354277</data>
    </edge>
    <edge source="CHL" target="MEX">
      <data key="d0">52568639</data>
    </edge>
    <edge source="CHL" target="NLD">
      <data key="d0">13795990</data>
    </edge>
    <edge source="CHL" target="NZL">
      <data key="d0">353300</data>
    </edge>
    <edge source="CHL" target="NIC">
      <data key="d0">379195</data>
    </edge>
    <edge source="CHL" target="PAN">
      <data key="d0">6894626</data>
    </edge>
    <edge source="CHL" target="PRY">
      <data key="d0">5765072</data>
    </edge>
    <edge source="CHL" target="PER">
      <data key="d0">100054150</data>
    </edge>
    <edge source="CHL" target="PHL">
      <data key="d0">3476723</data>
    </edge>
    <edge source="CHL" target="PRT">
      <data key="d0">1233611</data>
    </edge>
    <edge source="CHL" target="RUS">
      <data key="d0">632132</data>
    </edge>
    <edge source="CHL" target="SAU">
      <data key="d0">65948</data>
    </edge>
    <edge source="CHL" target="IND">
      <data key="d0">1039465</data>
    </edge>
    <edge source="CHL" target="SGP">
      <data key="d0">244898</data>
    </edge>
    <edge source="CHL" target="ZAF">
      <data key="d0">13563</data>
    </edge>
    <edge source="CHL" target="ESP">
      <data key="d0">6884789</data>
    </edge>
    <edge source="CHL" target="THA">
      <data key="d0">160585</data>
    </edge>
    <edge source="CHL" target="TUR">
      <data key="d0">1014052</data>
    </edge>
    <edge source="CHL" target="EGY">
      <data key="d0">36442</data>
    </edge>
    <edge source="CHL" target="GBR">
      <data key="d0">48855135</data>
    </edge>
    <edge source="CHL" target="USA">
      <data key="d0">30088139</data>
    </edge>
    <edge source="CHL" target="URY">
      <data key="d0">12627863</data>
    </edge>
    <edge source="COL" target="ARG">
      <data key="d0">9291714</data>
    </edge>
    <edge source="COL" target="AUS">
      <data key="d0">462897</data>
    </edge>
    <edge source="COL" target="BOL">
      <data key="d0">16833843</data>
    </edge>
    <edge source="COL" target="BRA">
      <data key="d0">15733774</data>
    </edge>
    <edge source="COL" target="CAN">
      <data key="d0">478565</data>
    </edge>
    <edge source="COL" target="CHL">
      <data key="d0">29193085</data>
    </edge>
    <edge source="COL" target="CHN">
      <data key="d0">147494</data>
    </edge>
    <edge source="COL" target="CRI">
      <data key="d0">14576515</data>
    </edge>
    <edge source="COL" target="ECU">
      <data key="d0">146308613</data>
    </edge>
    <edge source="COL" target="SLV">
      <data key="d0">1823126</data>
    </edge>
    <edge source="COL" target="FRA">
      <data key="d0">2094877</data>
    </edge>
    <edge source="COL" target="DEU">
      <data key="d0">77197</data>
    </edge>
    <edge source="COL" target="GTM">
      <data key="d0">5928342</data>
    </edge>
    <edge source="COL" target="HND">
      <data key="d0">4449163</data>
    </edge>
    <edge source="COL" target="HKG">
      <data key="d0">566709</data>
    </edge>
    <edge source="COL" target="HUN">
      <data key="d0">23261</data>
    </edge>
    <edge source="COL" target="ISR">
      <data key="d0">752546</data>
    </edge>
    <edge source="COL" target="ITA">
      <data key="d0">572015</data>
    </edge>
    <edge source="COL" target="JAM">
      <data key="d0">1887984</data>
    </edge>
    <edge source="COL" target="JPN">
      <data key="d0">26499</data>
    </edge>
    <edge source="COL" target="KOR">
      <data key="d0">42047</data>
    </edge>
    <edge source="COL" target="MYS">
      <data key="d0">123217</data>
    </edge>
    <edge source="COL" target="MEX">
      <data key="d0">17187707</data>
    </edge>
    <edge source="COL" target="NLD">
      <data key="d0">178351</data>
    </edge>
    <edge source="COL" target="NIC">
      <data key="d0">15269</data>
    </edge>
    <edge source="COL" target="PAN">
      <data key="d0">14710447</data>
    </edge>
    <edge source="COL" target="PRY">
      <data key="d0">1199914</data>
    </edge>
    <edge source="COL" target="PER">
      <data key="d0">117115661</data>
    </edge>
    <edge source="COL" target="POL">
      <data key="d0">61261</data>
    </edge>
    <edge source="COL" target="RUS">
      <data key="d0">582616</data>
    </edge>
    <edge source="COL" target="SAU">
      <data key="d0">88879</data>
    </edge>
    <edge source="COL" target="SEN">
      <data key="d0">11306</data>
    </edge>
    <edge source="COL" target="ZAF">
      <data key="d0">1395472</data>
    </edge>
    <edge source="COL" target="ESP">
      <data key="d0">406739</data>
    </edge>
    <edge source="COL" target="THA">
      <data key="d0">119296</data>
    </edge>
    <edge source="COL" target="TUR">
      <data key="d0">337901</data>
    </edge>
    <edge source="COL" target="GBR">
      <data key="d0">4860562</data>
    </edge>
    <edge source="COL" target="USA">
      <data key="d0">17785994</data>
    </edge>
    <edge source="COL" target="URY">
      <data key="d0">1185384</data>
    </edge>
    <edge source="CRI" target="ARG">
      <data key="d0">1184720</data>
    </edge>
    <edge source="CRI" target="AUS">
      <data key="d0">40555</data>
    </edge>
    <edge source="CRI" target="BEL">
      <data key="d0">60751</data>
    </edge>
    <edge source="CRI" target="BRA">
      <data key="d0">2386106</data>
    </edge>
    <edge source="CRI" target="CMR">
      <data key="d0">557366</data>
    </edge>
    <edge source="CRI" target="CHL">
      <data key="d0">322956</data>
    </edge>
    <edge source="CRI" target="CHN">
      <data key="d0">430976</data>
    </edge>
    <edge source="CRI" target="COL">
      <data key="d0">122500</data>
    </edge>
    <edge source="CRI" target="ECU">
      <data key="d0">188418</data>
    </edge>
    <edge source="CRI" target="SLV">
      <data key="d0">16573314</data>
    </edge>
    <edge source="CRI" target="FRA">
      <data key="d0">1185129</data>
    </edge>
    <edge source="CRI" target="GTM">
      <data key="d0">30120886</data>
    </edge>
    <edge source="CRI" target="HND">
      <data key="d0">22923866</data>
    </edge>
    <edge source="CRI" target="IRL">
      <data key="d0">16327</data>
    </edge>
    <edge source="CRI" target="ITA">
      <data key="d0">54101</data>
    </edge>
    <edge source="CRI" target="JAM">
      <data key="d0">2984149</data>
    </edge>
    <edge source="CRI" target="JPN">
      <data key="d0">17655</data>
    </edge>
    <edge source="CRI" target="MYS">
      <data key="d0">807486</data>
    </edge>
    <edge source="CRI" target="MEX">
      <data key="d0">1763881</data>
    </edge>
    <edge source="CRI" target="NLD">
      <data key="d0">2493374</data>
    </edge>
    <edge source="CRI" target="NIC">
      <data key="d0">25101486</data>
    </edge>
    <edge source="CRI" target="PAN">
      <data key="d0">36789164</data>
    </edge>
    <edge source="CRI" target="SAU">
      <data key="d0">183013</data>
    </edge>
    <edge source="CRI" target="SGP">
      <data key="d0">88620</data>
    </edge>
    <edge source="CRI" target="ESP">
      <data key="d0">22717</data>
    </edge>
    <edge source="CRI" target="USA">
      <data key="d0">9400125</data>
    </edge>
    <edge source="ECU" target="ALB">
      <data key="d0">23919</data>
    </edge>
    <edge source="ECU" target="ARG">
      <data key="d0">444688</data>
    </edge>
    <edge source="ECU" target="BEL">
      <data key="d0">48268</data>
    </edge>
    <edge source="ECU" target="BOL">
      <data key="d0">2743833</data>
    </edge>
    <edge source="ECU" target="BRA">
      <data key="d0">167877</data>
    </edge>
    <edge source="ECU" target="CAN">
      <data key="d0">13353</data>
    </edge>
    <edge source="ECU" target="CHL">
      <data key="d0">420289</data>
    </edge>
    <edge source="ECU" target="COL">
      <data key="d0">24799226</data>
    </edge>
    <edge source="ECU" target="CRI">
      <data key="d0">1552118</data>
    </edge>
    <edge source="ECU" target="SLV">
      <data key="d0">149318</data>
    </edge>
    <edge source="ECU" target="DEU">
      <data key="d0">12683</data>
    </edge>
    <edge source="ECU" target="GTM">
      <data key="d0">431256</data>
    </edge>
    <edge source="ECU" target="HND">
      <data key="d0">23195</data>
    </edge>
    <edge source="ECU" target="JOR">
      <data key="d0">14000</data>
    </edge>
    <edge source="ECU" target="MEX">
      <data key="d0">123146</data>
    </edge>
    <edge source="ECU" target="PAN">
      <data key="d0">445882</data>
    </edge>
    <edge source="ECU" target="PER">
      <data key="d0">14521031</data>
    </edge>
    <edge source="ECU" target="EGY">
      <data key="d0">256000</data>
    </edge>
    <edge source="ECU" target="USA">
      <data key="d0">229212</data>
    </edge>
    <edge source="SLV" target="ARG">
      <data key="d0">28483</data>
    </edge>
    <edge source="SLV" target="CAN">
      <data key="d0">81730</data>
    </edge>
    <edge source="SLV" target="CHL">
      <data key="d0">5480073</data>
    </edge>
    <edge source="SLV" target="CRI">
      <data key="d0">49419040</data>
    </edge>
    <edge source="SLV" target="FRA">
      <data key="d0">78981</data>
    </edge>
    <edge source="SLV" target="GTM">
      <data key="d0">73233741</data>
    </edge>
    <edge source="SLV" target="HND">
      <data key="d0">52731461</data>
    </edge>
    <edge source="SLV" target="JAM">
      <data key="d0">4285667</data>
    </edge>
    <edge source="SLV" target="MEX">
      <data key="d0">3220669</data>
    </edge>
    <edge source="SLV" target="NZL">
      <data key="d0">15989</data>
    </edge>
    <edge source="SLV" target="NIC">
      <data key="d0">25157369</data>
    </edge>
    <edge source="SLV" target="PAN">
      <data key="d0">14622608</data>
    </edge>
    <edge source="SLV" target="THA">
      <data key="d0">11608</data>
    </edge>
    <edge source="SLV" target="USA">
      <data key="d0">3522703</data>
    </edge>
    <edge source="GHA" target="BEL">
      <data key="d0">17566</data>
    </edge>
    <edge source="GHA" target="CHN">
      <data key="d0">23598</data>
    </edge>
    <edge source="GHA" target="BEN">
      <data key="d0">791527</data>
    </edge>
    <edge source="GHA" target="ITA">
      <data key="d0">10577</data>
    </edge>
    <edge source="GHA" target="CIV">
      <data key="d0">165538</data>
    </edge>
    <edge source="GHA" target="LBN">
      <data key="d0">28128</data>
    </edge>
    <edge source="GHA" target="NER">
      <data key="d0">507204</data>
    </edge>
    <edge source="GHA" target="SEN">
      <data key="d0">494529</data>
    </edge>
    <edge source="GHA" target="TGO">
      <data key="d0">1858525</data>
    </edge>
    <edge source="GHA" target="TUR">
      <data key="d0">528884</data>
    </edge>
    <edge source="GHA" target="GBR">
      <data key="d0">19462</data>
    </edge>
    <edge source="GHA" target="USA">
      <data key="d0">18067</data>
    </edge>
    <edge source="GHA" target="BFA">
      <data key="d0">1781868</data>
    </edge>
    <edge source="GTM" target="BEL">
      <data key="d0">18478</data>
    </edge>
    <edge source="GTM" target="BGR">
      <data key="d0">48242</data>
    </edge>
    <edge source="GTM" target="CAN">
      <data key="d0">24789</data>
    </edge>
    <edge source="GTM" target="COL">
      <data key="d0">105138</data>
    </edge>
    <edge source="GTM" target="CRI">
      <data key="d0">32108231</data>
    </edge>
    <edge source="GTM" target="ECU">
      <data key="d0">325693</data>
    </edge>
    <edge source="GTM" target="SLV">
      <data key="d0">31133466</data>
    </edge>
    <edge source="GTM" target="DEU">
      <data key="d0">53235</data>
    </edge>
    <edge source="GTM" target="HND">
      <data key="d0">31956898</data>
    </edge>
    <edge source="GTM" target="JAM">
      <data key="d0">31677</data>
    </edge>
    <edge source="GTM" target="JPN">
      <data key="d0">66415</data>
    </edge>
    <edge source="GTM" target="KOR">
      <data key="d0">125422</data>
    </edge>
    <edge source="GTM" target="MEX">
      <data key="d0">14112744</data>
    </edge>
    <edge source="GTM" target="NLD">
      <data key="d0">22724</data>
    </edge>
    <edge source="GTM" target="NIC">
      <data key="d0">7462352</data>
    </edge>
    <edge source="GTM" target="PAN">
      <data key="d0">5644391</data>
    </edge>
    <edge source="GTM" target="PRY">
      <data key="d0">10863</data>
    </edge>
    <edge source="GTM" target="PER">
      <data key="d0">181463</data>
    </edge>
    <edge source="GTM" target="POL">
      <data key="d0">25192</data>
    </edge>
    <edge source="GTM" target="RUS">
      <data key="d0">89595</data>
    </edge>
    <edge source="GTM" target="IND">
      <data key="d0">11689</data>
    </edge>
    <edge source="GTM" target="SVK">
      <data key="d0">450190</data>
    </edge>
    <edge source="GTM" target="ESP">
      <data key="d0">22796</data>
    </edge>
    <edge source="GTM" target="UKR">
      <data key="d0">23681</data>
    </edge>
    <edge source="GTM" target="GBR">
      <data key="d0">13424</data>
    </edge>
    <edge source="GTM" target="USA">
      <data key="d0">79147114</data>
    </edge>
    <edge source="HND" target="CAN">
      <data key="d0">241903</data>
    </edge>
    <edge source="HND" target="CHN">
      <data key="d0">633472</data>
    </edge>
    <edge source="HND" target="CRI">
      <data key="d0">24258405</data>
    </edge>
    <edge source="HND" target="ECU">
      <data key="d0">28840</data>
    </edge>
    <edge source="HND" target="SLV">
      <data key="d0">2494669</data>
    </edge>
    <edge source="HND" target="FIN">
      <data key="d0">37330</data>
    </edge>
    <edge source="HND" target="FRA">
      <data key="d0">21983</data>
    </edge>
    <edge source="HND" target="GTM">
      <data key="d0">4401022</data>
    </edge>
    <edge source="HND" target="MEX">
      <data key="d0">116649</data>
    </edge>
    <edge source="HND" target="NLD">
      <data key="d0">47846</data>
    </edge>
    <edge source="HND" target="NIC">
      <data key="d0">3778522</data>
    </edge>
    <edge source="HND" target="PAN">
      <data key="d0">975420</data>
    </edge>
    <edge source="HND" target="PER">
      <data key="d0">40367</data>
    </edge>
    <edge source="HND" target="ESP">
      <data key="d0">119039</data>
    </edge>
    <edge source="HND" target="USA">
      <data key="d0">70047025</data>
    </edge>
    <edge source="HKG" target="ALB">
      <data key="d0">22758</data>
    </edge>
    <edge source="HKG" target="AZE">
      <data key="d0">30945</data>
    </edge>
    <edge source="HKG" target="ARG">
      <data key="d0">231647</data>
    </edge>
    <edge source="HKG" target="AUS">
      <data key="d0">29861187</data>
    </edge>
    <edge source="HKG" target="AUT">
      <data key="d0">1056931</data>
    </edge>
    <edge source="HKG" target="ARM">
      <data key="d0">75871</data>
    </edge>
    <edge source="HKG" target="BEL">
      <data key="d0">6074501</data>
    </edge>
    <edge source="HKG" target="BOL">
      <data key="d0">58672</data>
    </edge>
    <edge source="HKG" target="BRA">
      <data key="d0">3948822</data>
    </edge>
    <edge source="HKG" target="BGR">
      <data key="d0">93469</data>
    </edge>
    <edge source="HKG" target="BLR">
      <data key="d0">51159</data>
    </edge>
    <edge source="HKG" target="KHM">
      <data key="d0">7422522</data>
    </edge>
    <edge source="HKG" target="CMR">
      <data key="d0">3300030</data>
    </edge>
    <edge source="HKG" target="CAN">
      <data key="d0">27823997</data>
    </edge>
    <edge source="HKG" target="LKA">
      <data key="d0">2211534</data>
    </edge>
    <edge source="HKG" target="CHL">
      <data key="d0">778440</data>
    </edge>
    <edge source="HKG" target="CHN">
      <data key="d0">467301698</data>
    </edge>
    <edge source="HKG" target="COL">
      <data key="d0">94455</data>
    </edge>
    <edge source="HKG" target="CRI">
      <data key="d0">233353</data>
    </edge>
    <edge source="HKG" target="HRV">
      <data key="d0">427136</data>
    </edge>
    <edge source="HKG" target="CZE">
      <data key="d0">653695</data>
    </edge>
    <edge source="HKG" target="DNK">
      <data key="d0">3888721</data>
    </edge>
    <edge source="HKG" target="ECU">
      <data key="d0">97152</data>
    </edge>
    <edge source="HKG" target="SLV">
      <data key="d0">185906</data>
    </edge>
    <edge source="HKG" target="ETH">
      <data key="d0">46684</data>
    </edge>
    <edge source="HKG" target="EST">
      <data key="d0">146132</data>
    </edge>
    <edge source="HKG" target="FIN">
      <data key="d0">2614005</data>
    </edge>
    <edge source="HKG" target="FRA">
      <data key="d0">40536959</data>
    </edge>
    <edge source="HKG" target="GMB">
      <data key="d0">17839</data>
    </edge>
    <edge source="HKG" target="DEU">
      <data key="d0">31839588</data>
    </edge>
    <edge source="HKG" target="GHA">
      <data key="d0">65542</data>
    </edge>
    <edge source="HKG" target="GRC">
      <data key="d0">355219</data>
    </edge>
    <edge source="HKG" target="GTM">
      <data key="d0">41873</data>
    </edge>
    <edge source="HKG" target="HND">
      <data key="d0">743903</data>
    </edge>
    <edge source="HKG" target="HUN">
      <data key="d0">286557</data>
    </edge>
    <edge source="HKG" target="IDN">
      <data key="d0">9296894</data>
    </edge>
    <edge source="HKG" target="IRL">
      <data key="d0">2922358</data>
    </edge>
    <edge source="HKG" target="ISR">
      <data key="d0">612402</data>
    </edge>
    <edge source="HKG" target="ITA">
      <data key="d0">14325618</data>
    </edge>
    <edge source="HKG" target="JAM">
      <data key="d0">80110</data>
    </edge>
    <edge source="HKG" target="JPN">
      <data key="d0">52140468</data>
    </edge>
    <edge source="HKG" target="KAZ">
      <data key="d0">18972</data>
    </edge>
    <edge source="HKG" target="JOR">
      <data key="d0">625869</data>
    </edge>
    <edge source="HKG" target="KOR">
      <data key="d0">22266354</data>
    </edge>
    <edge source="HKG" target="LBN">
      <data key="d0">348411</data>
    </edge>
    <edge source="HKG" target="LVA">
      <data key="d0">107825</data>
    </edge>
    <edge source="HKG" target="LTU">
      <data key="d0">496513</data>
    </edge>
    <edge source="HKG" target="MDG">
      <data key="d0">248000</data>
    </edge>
    <edge source="HKG" target="MYS">
      <data key="d0">3232804</data>
    </edge>
    <edge source="HKG" target="MUS">
      <data key="d0">308210</data>
    </edge>
    <edge source="HKG" target="MEX">
      <data key="d0">1784007</data>
    </edge>
    <edge source="HKG" target="MAR">
      <data key="d0">215197</data>
    </edge>
    <edge source="HKG" target="MOZ">
      <data key="d0">13727</data>
    </edge>
    <edge source="HKG" target="OMN">
      <data key="d0">73787</data>
    </edge>
    <edge source="HKG" target="NAM">
      <data key="d0">12679</data>
    </edge>
    <edge source="HKG" target="NLD">
      <data key="d0">24274729</data>
    </edge>
    <edge source="HKG" target="NZL">
      <data key="d0">2230258</data>
    </edge>
    <edge source="HKG" target="NIC">
      <data key="d0">30531</data>
    </edge>
    <edge source="HKG" target="NOR">
      <data key="d0">2556668</data>
    </edge>
    <edge source="HKG" target="PAK">
      <data key="d0">1370091</data>
    </edge>
    <edge source="HKG" target="PAN">
      <data key="d0">353414</data>
    </edge>
    <edge source="HKG" target="PRY">
      <data key="d0">82248</data>
    </edge>
    <edge source="HKG" target="PER">
      <data key="d0">531157</data>
    </edge>
    <edge source="HKG" target="PHL">
      <data key="d0">7569650</data>
    </edge>
    <edge source="HKG" target="POL">
      <data key="d0">1979037</data>
    </edge>
    <edge source="HKG" target="PRT">
      <data key="d0">1164769</data>
    </edge>
    <edge source="HKG" target="ROU">
      <data key="d0">231256</data>
    </edge>
    <edge source="HKG" target="RUS">
      <data key="d0">2524132</data>
    </edge>
    <edge source="HKG" target="SAU">
      <data key="d0">1922069</data>
    </edge>
    <edge source="HKG" target="SEN">
      <data key="d0">134954</data>
    </edge>
    <edge source="HKG" target="SRB">
      <data key="d0">227869</data>
    </edge>
    <edge source="HKG" target="IND">
      <data key="d0">4921065</data>
    </edge>
    <edge source="HKG" target="SGP">
      <data key="d0">16449257</data>
    </edge>
    <edge source="HKG" target="SVK">
      <data key="d0">285152</data>
    </edge>
    <edge source="HKG" target="VNM">
      <data key="d0">21675607</data>
    </edge>
    <edge source="HKG" target="SVN">
      <data key="d0">857724</data>
    </edge>
    <edge source="HKG" target="ZAF">
      <data key="d0">2862576</data>
    </edge>
    <edge source="HKG" target="ESP">
      <data key="d0">4069489</data>
    </edge>
    <edge source="HKG" target="SWE">
      <data key="d0">4912212</data>
    </edge>
    <edge source="HKG" target="CHE">
      <data key="d0">5266224</data>
    </edge>
    <edge source="HKG" target="THA">
      <data key="d0">7943641</data>
    </edge>
    <edge source="HKG" target="ARE">
      <data key="d0">5215540</data>
    </edge>
    <edge source="HKG" target="TUN">
      <data key="d0">21420</data>
    </edge>
    <edge source="HKG" target="TUR">
      <data key="d0">1040818</data>
    </edge>
    <edge source="HKG" target="UKR">
      <data key="d0">548275</data>
    </edge>
    <edge source="HKG" target="EGY">
      <data key="d0">1746422</data>
    </edge>
    <edge source="HKG" target="GBR">
      <data key="d0">46680689</data>
    </edge>
    <edge source="HKG" target="TZA">
      <data key="d0">12848</data>
    </edge>
    <edge source="HKG" target="USA">
      <data key="d0">186489607</data>
    </edge>
    <edge source="HKG" target="URY">
      <data key="d0">12124</data>
    </edge>
    <edge source="IRL" target="AUS">
      <data key="d0">324898</data>
    </edge>
    <edge source="IRL" target="AUT">
      <data key="d0">486360</data>
    </edge>
    <edge source="IRL" target="BEL">
      <data key="d0">1350162</data>
    </edge>
    <edge source="IRL" target="BRA">
      <data key="d0">79000</data>
    </edge>
    <edge source="IRL" target="BGR">
      <data key="d0">51775</data>
    </edge>
    <edge source="IRL" target="CAN">
      <data key="d0">18609</data>
    </edge>
    <edge source="IRL" target="CHN">
      <data key="d0">603198</data>
    </edge>
    <edge source="IRL" target="CRI">
      <data key="d0">98852</data>
    </edge>
    <edge source="IRL" target="CZE">
      <data key="d0">155253</data>
    </edge>
    <edge source="IRL" target="DNK">
      <data key="d0">314396</data>
    </edge>
    <edge source="IRL" target="FIN">
      <data key="d0">241565</data>
    </edge>
    <edge source="IRL" target="FRA">
      <data key="d0">2246848</data>
    </edge>
    <edge source="IRL" target="DEU">
      <data key="d0">22061369</data>
    </edge>
    <edge source="IRL" target="GRC">
      <data key="d0">14533</data>
    </edge>
    <edge source="IRL" target="HKG">
      <data key="d0">205428</data>
    </edge>
    <edge source="IRL" target="HUN">
      <data key="d0">581305</data>
    </edge>
    <edge source="IRL" target="ISR">
      <data key="d0">24976</data>
    </edge>
    <edge source="IRL" target="ITA">
      <data key="d0">1799881</data>
    </edge>
    <edge source="IRL" target="JPN">
      <data key="d0">111817</data>
    </edge>
    <edge source="IRL" target="KAZ">
      <data key="d0">13187</data>
    </edge>
    <edge source="IRL" target="JOR">
      <data key="d0">15476</data>
    </edge>
    <edge source="IRL" target="KOR">
      <data key="d0">451975</data>
    </edge>
    <edge source="IRL" target="LVA">
      <data key="d0">23177</data>
    </edge>
    <edge source="IRL" target="MYS">
      <data key="d0">42934</data>
    </edge>
    <edge source="IRL" target="MEX">
      <data key="d0">938760</data>
    </edge>
    <edge source="IRL" target="MAR">
      <data key="d0">32845</data>
    </edge>
    <edge source="IRL" target="NLD">
      <data key="d0">2899108</data>
    </edge>
    <edge source="IRL" target="NZL">
      <data key="d0">88250</data>
    </edge>
    <edge source="IRL" target="NOR">
      <data key="d0">352832</data>
    </edge>
    <edge source="IRL" target="POL">
      <data key="d0">350729</data>
    </edge>
    <edge source="IRL" target="PRT">
      <data key="d0">201455</data>
    </edge>
    <edge source="IRL" target="ROU">
      <data key="d0">24922</data>
    </edge>
    <edge source="IRL" target="RUS">
      <data key="d0">188686</data>
    </edge>
    <edge source="IRL" target="SAU">
      <data key="d0">65886</data>
    </edge>
    <edge source="IRL" target="IND">
      <data key="d0">182734</data>
    </edge>
    <edge source="IRL" target="SGP">
      <data key="d0">2258777</data>
    </edge>
    <edge source="IRL" target="SVK">
      <data key="d0">114271</data>
    </edge>
    <edge source="IRL" target="ZAF">
      <data key="d0">137107</data>
    </edge>
    <edge source="IRL" target="ESP">
      <data key="d0">2345098</data>
    </edge>
    <edge source="IRL" target="SWE">
      <data key="d0">3229821</data>
    </edge>
    <edge source="IRL" target="CHE">
      <data key="d0">539875</data>
    </edge>
    <edge source="IRL" target="THA">
      <data key="d0">23982</data>
    </edge>
    <edge source="IRL" target="ARE">
      <data key="d0">14011</data>
    </edge>
    <edge source="IRL" target="TUR">
      <data key="d0">90298</data>
    </edge>
    <edge source="IRL" target="EGY">
      <data key="d0">29501</data>
    </edge>
    <edge source="IRL" target="GBR">
      <data key="d0">106180623</data>
    </edge>
    <edge source="IRL" target="USA">
      <data key="d0">8942914</data>
    </edge>
    <edge source="CIV" target="BEL">
      <data key="d0">3030762</data>
    </edge>
    <edge source="CIV" target="CMR">
      <data key="d0">187335</data>
    </edge>
    <edge source="CIV" target="CAF">
      <data key="d0">620326</data>
    </edge>
    <edge source="CIV" target="FRA">
      <data key="d0">6565054</data>
    </edge>
    <edge source="CIV" target="DEU">
      <data key="d0">24667</data>
    </edge>
    <edge source="CIV" target="GHA">
      <data key="d0">4225185</data>
    </edge>
    <edge source="CIV" target="ITA">
      <data key="d0">911644</data>
    </edge>
    <edge source="CIV" target="MAR">
      <data key="d0">145953</data>
    </edge>
    <edge source="CIV" target="NLD">
      <data key="d0">457606</data>
    </edge>
    <edge source="CIV" target="NER">
      <data key="d0">388468</data>
    </edge>
    <edge source="CIV" target="SEN">
      <data key="d0">853968</data>
    </edge>
    <edge source="CIV" target="ZWE">
      <data key="d0">73541</data>
    </edge>
    <edge source="CIV" target="TGO">
      <data key="d0">92938</data>
    </edge>
    <edge source="CIV" target="GBR">
      <data key="d0">3206550</data>
    </edge>
    <edge source="CIV" target="BFA">
      <data key="d0">8828480</data>
    </edge>
    <edge source="JAM" target="CHL">
      <data key="d0">68806</data>
    </edge>
    <edge source="JAM" target="USA">
      <data key="d0">73360</data>
    </edge>
    <edge source="JPN" target="DZA">
      <data key="d0">16787</data>
    </edge>
    <edge source="JPN" target="AZE">
      <data key="d0">21936</data>
    </edge>
    <edge source="JPN" target="ARG">
      <data key="d0">188406</data>
    </edge>
    <edge source="JPN" target="AUS">
      <data key="d0">50256410</data>
    </edge>
    <edge source="JPN" target="AUT">
      <data key="d0">549973</data>
    </edge>
    <edge source="JPN" target="BEL">
      <data key="d0">4004264</data>
    </edge>
    <edge source="JPN" target="BOL">
      <data key="d0">23026</data>
    </edge>
    <edge source="JPN" target="BRA">
      <data key="d0">17042273</data>
    </edge>
    <edge source="JPN" target="BGR">
      <data key="d0">147628</data>
    </edge>
    <edge source="JPN" target="KHM">
      <data key="d0">150159</data>
    </edge>
    <edge source="JPN" target="CAN">
      <data key="d0">12168150</data>
    </edge>
    <edge source="JPN" target="LKA">
      <data key="d0">2686472</data>
    </edge>
    <edge source="JPN" target="CHL">
      <data key="d0">4431902</data>
    </edge>
    <edge source="JPN" target="CHN">
      <data key="d0">589873905</data>
    </edge>
    <edge source="JPN" target="COL">
      <data key="d0">452919</data>
    </edge>
    <edge source="JPN" target="CRI">
      <data key="d0">25958</data>
    </edge>
    <edge source="JPN" target="CZE">
      <data key="d0">479341</data>
    </edge>
    <edge source="JPN" target="DNK">
      <data key="d0">1508704</data>
    </edge>
    <edge source="JPN" target="ECU">
      <data key="d0">94711</data>
    </edge>
    <edge source="JPN" target="SLV">
      <data key="d0">11638</data>
    </edge>
    <edge source="JPN" target="ETH">
      <data key="d0">14394</data>
    </edge>
    <edge source="JPN" target="FIN">
      <data key="d0">1796481</data>
    </edge>
    <edge source="JPN" target="FRA">
      <data key="d0">30518056</data>
    </edge>
    <edge source="JPN" target="DEU">
      <data key="d0">53925880</data>
    </edge>
    <edge source="JPN" target="GRC">
      <data key="d0">30856</data>
    </edge>
    <edge source="JPN" target="HND">
      <data key="d0">16900</data>
    </edge>
    <edge source="JPN" target="HKG">
      <data key="d0">234788809</data>
    </edge>
    <edge source="JPN" target="HUN">
      <data key="d0">1557713</data>
    </edge>
    <edge source="JPN" target="IDN">
      <data key="d0">119505779</data>
    </edge>
    <edge source="JPN" target="IRL">
      <data key="d0">61762</data>
    </edge>
    <edge source="JPN" target="ISR">
      <data key="d0">4092297</data>
    </edge>
    <edge source="JPN" target="ITA">
      <data key="d0">14877097</data>
    </edge>
    <edge source="JPN" target="JAM">
      <data key="d0">10173</data>
    </edge>
    <edge source="JPN" target="KAZ">
      <data key="d0">4338871</data>
    </edge>
    <edge source="JPN" target="JOR">
      <data key="d0">176793</data>
    </edge>
    <edge source="JPN" target="KOR">
      <data key="d0">269299515</data>
    </edge>
    <edge source="JPN" target="LBN">
      <data key="d0">11805394</data>
    </edge>
    <edge source="JPN" target="LVA">
      <data key="d0">1827726</data>
    </edge>
    <edge source="JPN" target="LTU">
      <data key="d0">2001975</data>
    </edge>
    <edge source="JPN" target="MDG">
      <data key="d0">12252</data>
    </edge>
    <edge source="JPN" target="MYS">
      <data key="d0">103169902</data>
    </edge>
    <edge source="JPN" target="MUS">
      <data key="d0">257948</data>
    </edge>
    <edge source="JPN" target="MEX">
      <data key="d0">4644588</data>
    </edge>
    <edge source="JPN" target="MAR">
      <data key="d0">62689</data>
    </edge>
    <edge source="JPN" target="OMN">
      <data key="d0">247763</data>
    </edge>
    <edge source="JPN" target="NLD">
      <data key="d0">102552692</data>
    </edge>
    <edge source="JPN" target="NZL">
      <data key="d0">22341115</data>
    </edge>
    <edge source="JPN" target="NIC">
      <data key="d0">25732</data>
    </edge>
    <edge source="JPN" target="NOR">
      <data key="d0">216556</data>
    </edge>
    <edge source="JPN" target="PAK">
      <data key="d0">10139040</data>
    </edge>
    <edge source="JPN" target="PAN">
      <data key="d0">223146</data>
    </edge>
    <edge source="JPN" target="PER">
      <data key="d0">158628</data>
    </edge>
    <edge source="JPN" target="PHL">
      <data key="d0">61318075</data>
    </edge>
    <edge source="JPN" target="POL">
      <data key="d0">7188681</data>
    </edge>
    <edge source="JPN" target="PRT">
      <data key="d0">1347483</data>
    </edge>
    <edge source="JPN" target="ROU">
      <data key="d0">185725</data>
    </edge>
    <edge source="JPN" target="RUS">
      <data key="d0">154183419</data>
    </edge>
    <edge source="JPN" target="SAU">
      <data key="d0">6067000</data>
    </edge>
    <edge source="JPN" target="IND">
      <data key="d0">44274938</data>
    </edge>
    <edge source="JPN" target="SGP">
      <data key="d0">57063530</data>
    </edge>
    <edge source="JPN" target="VNM">
      <data key="d0">80678916</data>
    </edge>
    <edge source="JPN" target="SVN">
      <data key="d0">33637</data>
    </edge>
    <edge source="JPN" target="ZAF">
      <data key="d0">8268556</data>
    </edge>
    <edge source="JPN" target="ESP">
      <data key="d0">5153782</data>
    </edge>
    <edge source="JPN" target="SWE">
      <data key="d0">2483258</data>
    </edge>
    <edge source="JPN" target="CHE">
      <data key="d0">2504781</data>
    </edge>
    <edge source="JPN" target="THA">
      <data key="d0">192920471</data>
    </edge>
    <edge source="JPN" target="ARE">
      <data key="d0">6561875</data>
    </edge>
    <edge source="JPN" target="TUN">
      <data key="d0">29541</data>
    </edge>
    <edge source="JPN" target="TUR">
      <data key="d0">5021939</data>
    </edge>
    <edge source="JPN" target="UKR">
      <data key="d0">1736097</data>
    </edge>
    <edge source="JPN" target="EGY">
      <data key="d0">94134</data>
    </edge>
    <edge source="JPN" target="GBR">
      <data key="d0">9776659</data>
    </edge>
    <edge source="JPN" target="USA">
      <data key="d0">407692257</data>
    </edge>
    <edge source="JPN" target="URY">
      <data key="d0">400378</data>
    </edge>
    <edge source="KOR" target="ALB">
      <data key="d0">100210</data>
    </edge>
    <edge source="KOR" target="DZA">
      <data key="d0">935632</data>
    </edge>
    <edge source="KOR" target="AZE">
      <data key="d0">246526</data>
    </edge>
    <edge source="KOR" target="ARG">
      <data key="d0">2704987</data>
    </edge>
    <edge source="KOR" target="AUS">
      <data key="d0">177478211</data>
    </edge>
    <edge source="KOR" target="AUT">
      <data key="d0">168036</data>
    </edge>
    <edge source="KOR" target="ARM">
      <data key="d0">55433</data>
    </edge>
    <edge source="KOR" target="BEL">
      <data key="d0">3092543</data>
    </edge>
    <edge source="KOR" target="BOL">
      <data key="d0">10681</data>
    </edge>
    <edge source="KOR" target="BWA">
      <data key="d0">34153</data>
    </edge>
    <edge source="KOR" target="BRA">
      <data key="d0">15761281</data>
    </edge>
    <edge source="KOR" target="BGR">
      <data key="d0">1494112</data>
    </edge>
    <edge source="KOR" target="BLR">
      <data key="d0">300329</data>
    </edge>
    <edge source="KOR" target="KHM">
      <data key="d0">1363254</data>
    </edge>
    <edge source="KOR" target="CMR">
      <data key="d0">713237</data>
    </edge>
    <edge source="KOR" target="CAN">
      <data key="d0">32156353</data>
    </edge>
    <edge source="KOR" target="LKA">
      <data key="d0">13450246</data>
    </edge>
    <edge source="KOR" target="CHL">
      <data key="d0">10012597</data>
    </edge>
    <edge source="KOR" target="CHN">
      <data key="d0">481526627</data>
    </edge>
    <edge source="KOR" target="COL">
      <data key="d0">2778062</data>
    </edge>
    <edge source="KOR" target="CRI">
      <data key="d0">606526</data>
    </edge>
    <edge source="KOR" target="HRV">
      <data key="d0">1368347</data>
    </edge>
    <edge source="KOR" target="CZE">
      <data key="d0">133273</data>
    </edge>
    <edge source="KOR" target="BEN">
      <data key="d0">139810</data>
    </edge>
    <edge source="KOR" target="DNK">
      <data key="d0">58525</data>
    </edge>
    <edge source="KOR" target="ECU">
      <data key="d0">5107054</data>
    </edge>
    <edge source="KOR" target="SLV">
      <data key="d0">612075</data>
    </edge>
    <edge source="KOR" target="ETH">
      <data key="d0">743924</data>
    </edge>
    <edge source="KOR" target="EST">
      <data key="d0">274038</data>
    </edge>
    <edge source="KOR" target="FIN">
      <data key="d0">2286239</data>
    </edge>
    <edge source="KOR" target="FRA">
      <data key="d0">10521612</data>
    </edge>
    <edge source="KOR" target="GEO">
      <data key="d0">1924408</data>
    </edge>
    <edge source="KOR" target="DEU">
      <data key="d0">5690275</data>
    </edge>
    <edge source="KOR" target="GHA">
      <data key="d0">602340</data>
    </edge>
    <edge source="KOR" target="GRC">
      <data key="d0">5250023</data>
    </edge>
    <edge source="KOR" target="GTM">
      <data key="d0">1283043</data>
    </edge>
    <edge source="KOR" target="HND">
      <data key="d0">83525</data>
    </edge>
    <edge source="KOR" target="HKG">
      <data key="d0">91817754</data>
    </edge>
    <edge source="KOR" target="HUN">
      <data key="d0">1061749</data>
    </edge>
    <edge source="KOR" target="IDN">
      <data key="d0">68332248</data>
    </edge>
    <edge source="KOR" target="IRL">
      <data key="d0">1789856</data>
    </edge>
    <edge source="KOR" target="ISR">
      <data key="d0">4444403</data>
    </edge>
    <edge source="KOR" target="ITA">
      <data key="d0">15536515</data>
    </edge>
    <edge source="KOR" target="CIV">
      <data key="d0">415986</data>
    </edge>
    <edge source="KOR" target="JAM">
      <data key="d0">42900</data>
    </edge>
    <edge source="KOR" target="JPN">
      <data key="d0">292803353</data>
    </edge>
    <edge source="KOR" target="KAZ">
      <data key="d0">5688341</data>
    </edge>
    <edge source="KOR" target="JOR">
      <data key="d0">4456910</data>
    </edge>
    <edge source="KOR" target="KGZ">
      <data key="d0">507345</data>
    </edge>
    <edge source="KOR" target="LBN">
      <data key="d0">1012480</data>
    </edge>
    <edge source="KOR" target="LVA">
      <data key="d0">177510</data>
    </edge>
    <edge source="KOR" target="LTU">
      <data key="d0">1130125</data>
    </edge>
    <edge source="KOR" target="MDG">
      <data key="d0">562644</data>
    </edge>
    <edge source="KOR" target="MWI">
      <data key="d0">100933</data>
    </edge>
    <edge source="KOR" target="MYS">
      <data key="d0">90162596</data>
    </edge>
    <edge source="KOR" target="MUS">
      <data key="d0">3983757</data>
    </edge>
    <edge source="KOR" target="MEX">
      <data key="d0">9168761</data>
    </edge>
    <edge source="KOR" target="MAR">
      <data key="d0">30398</data>
    </edge>
    <edge source="KOR" target="MOZ">
      <data key="d0">349627</data>
    </edge>
    <edge source="KOR" target="OMN">
      <data key="d0">471606</data>
    </edge>
    <edge source="KOR" target="NLD">
      <data key="d0">4127637</data>
    </edge>
    <edge source="KOR" target="NZL">
      <data key="d0">21350340</data>
    </edge>
    <edge source="KOR" target="NIC">
      <data key="d0">447048</data>
    </edge>
    <edge source="KOR" target="NOR">
      <data key="d0">162400</data>
    </edge>
    <edge source="KOR" target="PAK">
      <data key="d0">14138696</data>
    </edge>
    <edge source="KOR" target="PAN">
      <data key="d0">776997</data>
    </edge>
    <edge source="KOR" target="PRY">
      <data key="d0">1337728</data>
    </edge>
    <edge source="KOR" target="PER">
      <data key="d0">16261591</data>
    </edge>
    <edge source="KOR" target="PHL">
      <data key="d0">64813084</data>
    </edge>
    <edge source="KOR" target="POL">
      <data key="d0">7945318</data>
    </edge>
    <edge source="KOR" target="PRT">
      <data key="d0">647763</data>
    </edge>
    <edge source="KOR" target="ROU">
      <data key="d0">4499885</data>
    </edge>
    <edge source="KOR" target="RUS">
      <data key="d0">91795404</data>
    </edge>
    <edge source="KOR" target="SAU">
      <data key="d0">37426793</data>
    </edge>
    <edge source="KOR" target="SEN">
      <data key="d0">824544</data>
    </edge>
    <edge source="KOR" target="SRB">
      <data key="d0">131904</data>
    </edge>
    <edge source="KOR" target="IND">
      <data key="d0">145099096</data>
    </edge>
    <edge source="KOR" target="SGP">
      <data key="d0">52721862</data>
    </edge>
    <edge source="KOR" target="SVK">
      <data key="d0">1337518</data>
    </edge>
    <edge source="KOR" target="VNM">
      <data key="d0">126799574</data>
    </edge>
    <edge source="KOR" target="SVN">
      <data key="d0">485397</data>
    </edge>
    <edge source="KOR" target="ZAF">
      <data key="d0">63293221</data>
    </edge>
    <edge source="KOR" target="ZWE">
      <data key="d0">16477</data>
    </edge>
    <edge source="KOR" target="ESP">
      <data key="d0">2604333</data>
    </edge>
    <edge source="KOR" target="SWE">
      <data key="d0">683454</data>
    </edge>
    <edge source="KOR" target="CHE">
      <data key="d0">128796</data>
    </edge>
    <edge source="KOR" target="THA">
      <data key="d0">70014000</data>
    </edge>
    <edge source="KOR" target="TGO">
      <data key="d0">118182</data>
    </edge>
    <edge source="KOR" target="ARE">
      <data key="d0">23354172</data>
    </edge>
    <edge source="KOR" target="TUN">
      <data key="d0">90630</data>
    </edge>
    <edge source="KOR" target="TUR">
      <data key="d0">43803150</data>
    </edge>
    <edge source="KOR" target="UGA">
      <data key="d0">14191</data>
    </edge>
    <edge source="KOR" target="UKR">
      <data key="d0">12049114</data>
    </edge>
    <edge source="KOR" target="EGY">
      <data key="d0">5845563</data>
    </edge>
    <edge source="KOR" target="GBR">
      <data key="d0">28788548</data>
    </edge>
    <edge source="KOR" target="TZA">
      <data key="d0">3071680</data>
    </edge>
    <edge source="KOR" target="USA">
      <data key="d0">383489223</data>
    </edge>
    <edge source="KOR" target="URY">
      <data key="d0">1519912</data>
    </edge>
    <edge source="MYS" target="DZA">
      <data key="d0">55726</data>
    </edge>
    <edge source="MYS" target="ARG">
      <data key="d0">42378</data>
    </edge>
    <edge source="MYS" target="AUS">
      <data key="d0">92627394</data>
    </edge>
    <edge source="MYS" target="AUT">
      <data key="d0">59573</data>
    </edge>
    <edge source="MYS" target="ARM">
      <data key="d0">20185</data>
    </edge>
    <edge source="MYS" target="BEL">
      <data key="d0">1658884</data>
    </edge>
    <edge source="MYS" target="BRA">
      <data key="d0">2983109</data>
    </edge>
    <edge source="MYS" target="BGR">
      <data key="d0">21273</data>
    </edge>
    <edge source="MYS" target="KHM">
      <data key="d0">8255978</data>
    </edge>
    <edge source="MYS" target="CMR">
      <data key="d0">1141031</data>
    </edge>
    <edge source="MYS" target="CAN">
      <data key="d0">1070327</data>
    </edge>
    <edge source="MYS" target="LKA">
      <data key="d0">16746499</data>
    </edge>
    <edge source="MYS" target="CHL">
      <data key="d0">1342580</data>
    </edge>
    <edge source="MYS" target="CHN">
      <data key="d0">33041468</data>
    </edge>
    <edge source="MYS" target="COL">
      <data key="d0">130002</data>
    </edge>
    <edge source="MYS" target="CRI">
      <data key="d0">10643</data>
    </edge>
    <edge source="MYS" target="HRV">
      <data key="d0">34783</data>
    </edge>
    <edge source="MYS" target="BEN">
      <data key="d0">36307</data>
    </edge>
    <edge source="MYS" target="DNK">
      <data key="d0">631725</data>
    </edge>
    <edge source="MYS" target="ECU">
      <data key="d0">113816</data>
    </edge>
    <edge source="MYS" target="SLV">
      <data key="d0">1762494</data>
    </edge>
    <edge source="MYS" target="ETH">
      <data key="d0">409427</data>
    </edge>
    <edge source="MYS" target="EST">
      <data key="d0">78505</data>
    </edge>
    <edge source="MYS" target="FIN">
      <data key="d0">651827</data>
    </edge>
    <edge source="MYS" target="FRA">
      <data key="d0">1361851</data>
    </edge>
    <edge source="MYS" target="DEU">
      <data key="d0">13567489</data>
    </edge>
    <edge source="MYS" target="GHA">
      <data key="d0">2011380</data>
    </edge>
    <edge source="MYS" target="GRC">
      <data key="d0">704160</data>
    </edge>
    <edge source="MYS" target="GTM">
      <data key="d0">113196</data>
    </edge>
    <edge source="MYS" target="HND">
      <data key="d0">36555</data>
    </edge>
    <edge source="MYS" target="HKG">
      <data key="d0">27071237</data>
    </edge>
    <edge source="MYS" target="HUN">
      <data key="d0">78763</data>
    </edge>
    <edge source="MYS" target="IDN">
      <data key="d0">82445173</data>
    </edge>
    <edge source="MYS" target="IRL">
      <data key="d0">2617156</data>
    </edge>
    <edge source="MYS" target="ITA">
      <data key="d0">1116411</data>
    </edge>
    <edge source="MYS" target="CIV">
      <data key="d0">45515</data>
    </edge>
    <edge source="MYS" target="JPN">
      <data key="d0">52119746</data>
    </edge>
    <edge source="MYS" target="KAZ">
      <data key="d0">383274</data>
    </edge>
    <edge source="MYS" target="JOR">
      <data key="d0">818389</data>
    </edge>
    <edge source="MYS" target="KOR">
      <data key="d0">18972667</data>
    </edge>
    <edge source="MYS" target="LBN">
      <data key="d0">142240</data>
    </edge>
    <edge source="MYS" target="LVA">
      <data key="d0">34787</data>
    </edge>
    <edge source="MYS" target="LTU">
      <data key="d0">365594</data>
    </edge>
    <edge source="MYS" target="MDG">
      <data key="d0">3385925</data>
    </edge>
    <edge source="MYS" target="MWI">
      <data key="d0">21166</data>
    </edge>
    <edge source="MYS" target="MUS">
      <data key="d0">4357303</data>
    </edge>
    <edge source="MYS" target="MEX">
      <data key="d0">111406</data>
    </edge>
    <edge source="MYS" target="MOZ">
      <data key="d0">157379</data>
    </edge>
    <edge source="MYS" target="OMN">
      <data key="d0">1771926</data>
    </edge>
    <edge source="MYS" target="NLD">
      <data key="d0">1773962</data>
    </edge>
    <edge source="MYS" target="NZL">
      <data key="d0">17964567</data>
    </edge>
    <edge source="MYS" target="NOR">
      <data key="d0">41630</data>
    </edge>
    <edge source="MYS" target="PAK">
      <data key="d0">3413754</data>
    </edge>
    <edge source="MYS" target="PAN">
      <data key="d0">147503</data>
    </edge>
    <edge source="MYS" target="PRY">
      <data key="d0">29322</data>
    </edge>
    <edge source="MYS" target="PER">
      <data key="d0">70039</data>
    </edge>
    <edge source="MYS" target="PHL">
      <data key="d0">27177276</data>
    </edge>
    <edge source="MYS" target="POL">
      <data key="d0">215489</data>
    </edge>
    <edge source="MYS" target="PRT">
      <data key="d0">603196</data>
    </edge>
    <edge source="MYS" target="ROU">
      <data key="d0">65441</data>
    </edge>
    <edge source="MYS" target="RUS">
      <data key="d0">256184</data>
    </edge>
    <edge source="MYS" target="SAU">
      <data key="d0">6475789</data>
    </edge>
    <edge source="MYS" target="SEN">
      <data key="d0">98409</data>
    </edge>
    <edge source="MYS" target="SRB">
      <data key="d0">1047353</data>
    </edge>
    <edge source="MYS" target="IND">
      <data key="d0">17803957</data>
    </edge>
    <edge source="MYS" target="SGP">
      <data key="d0">267970034</data>
    </edge>
    <edge source="MYS" target="SVK">
      <data key="d0">48273</data>
    </edge>
    <edge source="MYS" target="VNM">
      <data key="d0">47649558</data>
    </edge>
    <edge source="MYS" target="ZAF">
      <data key="d0">12491149</data>
    </edge>
    <edge source="MYS" target="ZWE">
      <data key="d0">78382</data>
    </edge>
    <edge source="MYS" target="ESP">
      <data key="d0">530008</data>
    </edge>
    <edge source="MYS" target="SWE">
      <data key="d0">1643679</data>
    </edge>
    <edge source="MYS" target="CHE">
      <data key="d0">75028</data>
    </edge>
    <edge source="MYS" target="THA">
      <data key="d0">96706352</data>
    </edge>
    <edge source="MYS" target="TGO">
      <data key="d0">62147</data>
    </edge>
    <edge source="MYS" target="ARE">
      <data key="d0">12106894</data>
    </edge>
    <edge source="MYS" target="TUR">
      <data key="d0">1225973</data>
    </edge>
    <edge source="MYS" target="UKR">
      <data key="d0">60401</data>
    </edge>
    <edge source="MYS" target="EGY">
      <data key="d0">2043626</data>
    </edge>
    <edge source="MYS" target="GBR">
      <data key="d0">17697682</data>
    </edge>
    <edge source="MYS" target="TZA">
      <data key="d0">1047670</data>
    </edge>
    <edge source="MYS" target="USA">
      <data key="d0">28270974</data>
    </edge>
    <edge source="MYS" target="URY">
      <data key="d0">93357</data>
    </edge>
    <edge source="MEX" target="ARG">
      <data key="d0">3685874</data>
    </edge>
    <edge source="MEX" target="AUS">
      <data key="d0">1947035</data>
    </edge>
    <edge source="MEX" target="AUT">
      <data key="d0">288722</data>
    </edge>
    <edge source="MEX" target="BEL">
      <data key="d0">107005</data>
    </edge>
    <edge source="MEX" target="BOL">
      <data key="d0">2291664</data>
    </edge>
    <edge source="MEX" target="BRA">
      <data key="d0">12278779</data>
    </edge>
    <edge source="MEX" target="BLR">
      <data key="d0">28953</data>
    </edge>
    <edge source="MEX" target="CAN">
      <data key="d0">25742158</data>
    </edge>
    <edge source="MEX" target="CHL">
      <data key="d0">29263180</data>
    </edge>
    <edge source="MEX" target="CHN">
      <data key="d0">1793240</data>
    </edge>
    <edge source="MEX" target="COL">
      <data key="d0">24729444</data>
    </edge>
    <edge source="MEX" target="CRI">
      <data key="d0">50413304</data>
    </edge>
    <edge source="MEX" target="CZE">
      <data key="d0">323482</data>
    </edge>
    <edge source="MEX" target="DNK">
      <data key="d0">76434</data>
    </edge>
    <edge source="MEX" target="ECU">
      <data key="d0">3255801</data>
    </edge>
    <edge source="MEX" target="SLV">
      <data key="d0">32312716</data>
    </edge>
    <edge source="MEX" target="FIN">
      <data key="d0">43367</data>
    </edge>
    <edge source="MEX" target="FRA">
      <data key="d0">809395</data>
    </edge>
    <edge source="MEX" target="DEU">
      <data key="d0">4644632</data>
    </edge>
    <edge source="MEX" target="GRC">
      <data key="d0">69616</data>
    </edge>
    <edge source="MEX" target="GTM">
      <data key="d0">46810721</data>
    </edge>
    <edge source="MEX" target="HND">
      <data key="d0">26093529</data>
    </edge>
    <edge source="MEX" target="HKG">
      <data key="d0">248258</data>
    </edge>
    <edge source="MEX" target="HUN">
      <data key="d0">229463</data>
    </edge>
    <edge source="MEX" target="IDN">
      <data key="d0">870789</data>
    </edge>
    <edge source="MEX" target="IRL">
      <data key="d0">82538</data>
    </edge>
    <edge source="MEX" target="ISR">
      <data key="d0">164895</data>
    </edge>
    <edge source="MEX" target="ITA">
      <data key="d0">550985</data>
    </edge>
    <edge source="MEX" target="JAM">
      <data key="d0">1328798</data>
    </edge>
    <edge source="MEX" target="JPN">
      <data key="d0">1858783</data>
    </edge>
    <edge source="MEX" target="JOR">
      <data key="d0">27342</data>
    </edge>
    <edge source="MEX" target="KOR">
      <data key="d0">5285513</data>
    </edge>
    <edge source="MEX" target="LBN">
      <data key="d0">17899</data>
    </edge>
    <edge source="MEX" target="MYS">
      <data key="d0">227567</data>
    </edge>
    <edge source="MEX" target="NAM">
      <data key="d0">35175</data>
    </edge>
    <edge source="MEX" target="NLD">
      <data key="d0">989435</data>
    </edge>
    <edge source="MEX" target="NZL">
      <data key="d0">367211</data>
    </edge>
    <edge source="MEX" target="NIC">
      <data key="d0">27892110</data>
    </edge>
    <edge source="MEX" target="PAN">
      <data key="d0">26027404</data>
    </edge>
    <edge source="MEX" target="PRY">
      <data key="d0">29323</data>
    </edge>
    <edge source="MEX" target="PER">
      <data key="d0">9206281</data>
    </edge>
    <edge source="MEX" target="PHL">
      <data key="d0">955814</data>
    </edge>
    <edge source="MEX" target="POL">
      <data key="d0">45256</data>
    </edge>
    <edge source="MEX" target="PRT">
      <data key="d0">25893</data>
    </edge>
    <edge source="MEX" target="ROU">
      <data key="d0">31125</data>
    </edge>
    <edge source="MEX" target="SAU">
      <data key="d0">798948</data>
    </edge>
    <edge source="MEX" target="IND">
      <data key="d0">588286</data>
    </edge>
    <edge source="MEX" target="SGP">
      <data key="d0">277048</data>
    </edge>
    <edge source="MEX" target="VNM">
      <data key="d0">508499</data>
    </edge>
    <edge source="MEX" target="ZAF">
      <data key="d0">47515</data>
    </edge>
    <edge source="MEX" target="ESP">
      <data key="d0">6794381</data>
    </edge>
    <edge source="MEX" target="SWE">
      <data key="d0">734600</data>
    </edge>
    <edge source="MEX" target="CHE">
      <data key="d0">21892</data>
    </edge>
    <edge source="MEX" target="THA">
      <data key="d0">480213</data>
    </edge>
    <edge source="MEX" target="ARE">
      <data key="d0">2138440</data>
    </edge>
    <edge source="MEX" target="TUR">
      <data key="d0">213432</data>
    </edge>
    <edge source="MEX" target="UKR">
      <data key="d0">17863</data>
    </edge>
    <edge source="MEX" target="EGY">
      <data key="d0">92874</data>
    </edge>
    <edge source="MEX" target="GBR">
      <data key="d0">367935</data>
    </edge>
    <edge source="MEX" target="USA">
      <data key="d0">958084715</data>
    </edge>
    <edge source="MEX" target="URY">
      <data key="d0">378083</data>
    </edge>
    <edge source="PAN" target="ARG">
      <data key="d0">31478</data>
    </edge>
    <edge source="PAN" target="BOL">
      <data key="d0">65135</data>
    </edge>
    <edge source="PAN" target="BRA">
      <data key="d0">566587</data>
    </edge>
    <edge source="PAN" target="CHL">
      <data key="d0">285123</data>
    </edge>
    <edge source="PAN" target="COL">
      <data key="d0">10575859</data>
    </edge>
    <edge source="PAN" target="CRI">
      <data key="d0">1245208</data>
    </edge>
    <edge source="PAN" target="ECU">
      <data key="d0">527000</data>
    </edge>
    <edge source="PAN" target="SLV">
      <data key="d0">689412</data>
    </edge>
    <edge source="PAN" target="FRA">
      <data key="d0">71526</data>
    </edge>
    <edge source="PAN" target="GRC">
      <data key="d0">22015</data>
    </edge>
    <edge source="PAN" target="GTM">
      <data key="d0">1012433</data>
    </edge>
    <edge source="PAN" target="HND">
      <data key="d0">1135320</data>
    </edge>
    <edge source="PAN" target="JAM">
      <data key="d0">418048</data>
    </edge>
    <edge source="PAN" target="MEX">
      <data key="d0">307383</data>
    </edge>
    <edge source="PAN" target="NLD">
      <data key="d0">553793</data>
    </edge>
    <edge source="PAN" target="NIC">
      <data key="d0">956896</data>
    </edge>
    <edge source="PAN" target="PRY">
      <data key="d0">191580</data>
    </edge>
    <edge source="PAN" target="PER">
      <data key="d0">168132</data>
    </edge>
    <edge source="PAN" target="USA">
      <data key="d0">361840</data>
    </edge>
    <edge source="PAN" target="URY">
      <data key="d0">106049</data>
    </edge>
    <edge source="PRY" target="ARG">
      <data key="d0">9132474</data>
    </edge>
    <edge source="PRY" target="BOL">
      <data key="d0">188196</data>
    </edge>
    <edge source="PRY" target="BRA">
      <data key="d0">1911698</data>
    </edge>
    <edge source="PRY" target="CHL">
      <data key="d0">785985</data>
    </edge>
    <edge source="PRY" target="DEU">
      <data key="d0">31330</data>
    </edge>
    <edge source="PRY" target="ITA">
      <data key="d0">30935</data>
    </edge>
    <edge source="PRY" target="URY">
      <data key="d0">716865</data>
    </edge>
    <edge source="PER" target="ARG">
      <data key="d0">4190201</data>
    </edge>
    <edge source="PER" target="BOL">
      <data key="d0">44589604</data>
    </edge>
    <edge source="PER" target="BRA">
      <data key="d0">6152656</data>
    </edge>
    <edge source="PER" target="CAN">
      <data key="d0">47394</data>
    </edge>
    <edge source="PER" target="CHL">
      <data key="d0">38362583</data>
    </edge>
    <edge source="PER" target="COL">
      <data key="d0">12530432</data>
    </edge>
    <edge source="PER" target="CRI">
      <data key="d0">2065038</data>
    </edge>
    <edge source="PER" target="ECU">
      <data key="d0">29256294</data>
    </edge>
    <edge source="PER" target="SLV">
      <data key="d0">1089115</data>
    </edge>
    <edge source="PER" target="FIN">
      <data key="d0">11175</data>
    </edge>
    <edge source="PER" target="FRA">
      <data key="d0">14571</data>
    </edge>
    <edge source="PER" target="GTM">
      <data key="d0">4350095</data>
    </edge>
    <edge source="PER" target="HND">
      <data key="d0">1717795</data>
    </edge>
    <edge source="PER" target="ITA">
      <data key="d0">35228</data>
    </edge>
    <edge source="PER" target="JAM">
      <data key="d0">63529</data>
    </edge>
    <edge source="PER" target="KOR">
      <data key="d0">448598</data>
    </edge>
    <edge source="PER" target="MEX">
      <data key="d0">2043370</data>
    </edge>
    <edge source="PER" target="NLD">
      <data key="d0">84956</data>
    </edge>
    <edge source="PER" target="NIC">
      <data key="d0">2144471</data>
    </edge>
    <edge source="PER" target="PAN">
      <data key="d0">2276082</data>
    </edge>
    <edge source="PER" target="PRY">
      <data key="d0">86239</data>
    </edge>
    <edge source="PER" target="RUS">
      <data key="d0">2617651</data>
    </edge>
    <edge source="PER" target="ESP">
      <data key="d0">33988</data>
    </edge>
    <edge source="PER" target="CHE">
      <data key="d0">23651</data>
    </edge>
    <edge source="PER" target="GBR">
      <data key="d0">11546</data>
    </edge>
    <edge source="PER" target="USA">
      <data key="d0">507545</data>
    </edge>
    <edge source="PER" target="URY">
      <data key="d0">228920</data>
    </edge>
    <edge source="PHL" target="AUS">
      <data key="d0">5468456</data>
    </edge>
    <edge source="PHL" target="AUT">
      <data key="d0">28279</data>
    </edge>
    <edge source="PHL" target="BEL">
      <data key="d0">145690</data>
    </edge>
    <edge source="PHL" target="BWA">
      <data key="d0">13200</data>
    </edge>
    <edge source="PHL" target="BRA">
      <data key="d0">12200</data>
    </edge>
    <edge source="PHL" target="BLR">
      <data key="d0">37603</data>
    </edge>
    <edge source="PHL" target="KHM">
      <data key="d0">408026</data>
    </edge>
    <edge source="PHL" target="CAN">
      <data key="d0">105640</data>
    </edge>
    <edge source="PHL" target="LKA">
      <data key="d0">3869979</data>
    </edge>
    <edge source="PHL" target="CHL">
      <data key="d0">15206</data>
    </edge>
    <edge source="PHL" target="CHN">
      <data key="d0">992963</data>
    </edge>
    <edge source="PHL" target="COL">
      <data key="d0">435812</data>
    </edge>
    <edge source="PHL" target="DNK">
      <data key="d0">367270</data>
    </edge>
    <edge source="PHL" target="EST">
      <data key="d0">18013</data>
    </edge>
    <edge source="PHL" target="FRA">
      <data key="d0">711763</data>
    </edge>
    <edge source="PHL" target="DEU">
      <data key="d0">2118933</data>
    </edge>
    <edge source="PHL" target="HKG">
      <data key="d0">1721014</data>
    </edge>
    <edge source="PHL" target="IDN">
      <data key="d0">22996308</data>
    </edge>
    <edge source="PHL" target="ISR">
      <data key="d0">24367</data>
    </edge>
    <edge source="PHL" target="ITA">
      <data key="d0">32283</data>
    </edge>
    <edge source="PHL" target="JPN">
      <data key="d0">3565462</data>
    </edge>
    <edge source="PHL" target="JOR">
      <data key="d0">528816</data>
    </edge>
    <edge source="PHL" target="KOR">
      <data key="d0">4120542</data>
    </edge>
    <edge source="PHL" target="LBN">
      <data key="d0">58188</data>
    </edge>
    <edge source="PHL" target="MYS">
      <data key="d0">4021872</data>
    </edge>
    <edge source="PHL" target="NLD">
      <data key="d0">162180</data>
    </edge>
    <edge source="PHL" target="NZL">
      <data key="d0">30540</data>
    </edge>
    <edge source="PHL" target="PAK">
      <data key="d0">3995013</data>
    </edge>
    <edge source="PHL" target="PRY">
      <data key="d0">91396</data>
    </edge>
    <edge source="PHL" target="POL">
      <data key="d0">10400</data>
    </edge>
    <edge source="PHL" target="PRT">
      <data key="d0">43163</data>
    </edge>
    <edge source="PHL" target="RUS">
      <data key="d0">27263</data>
    </edge>
    <edge source="PHL" target="SAU">
      <data key="d0">205143</data>
    </edge>
    <edge source="PHL" target="IND">
      <data key="d0">2309045</data>
    </edge>
    <edge source="PHL" target="SGP">
      <data key="d0">3221040</data>
    </edge>
    <edge source="PHL" target="VNM">
      <data key="d0">15277967</data>
    </edge>
    <edge source="PHL" target="ZAF">
      <data key="d0">101491</data>
    </edge>
    <edge source="PHL" target="ESP">
      <data key="d0">23411</data>
    </edge>
    <edge source="PHL" target="SWE">
      <data key="d0">57112</data>
    </edge>
    <edge source="PHL" target="THA">
      <data key="d0">1738815</data>
    </edge>
    <edge source="PHL" target="ARE">
      <data key="d0">1842548</data>
    </edge>
    <edge source="PHL" target="UGA">
      <data key="d0">455627</data>
    </edge>
    <edge source="PHL" target="EGY">
      <data key="d0">400734</data>
    </edge>
    <edge source="PHL" target="GBR">
      <data key="d0">238810</data>
    </edge>
    <edge source="PHL" target="USA">
      <data key="d0">16261820</data>
    </edge>
    <edge source="RUS" target="DZA">
      <data key="d0">811531</data>
    </edge>
    <edge source="RUS" target="AZE">
      <data key="d0">41341867</data>
    </edge>
    <edge source="RUS" target="ARG">
      <data key="d0">5938400</data>
    </edge>
    <edge source="RUS" target="AUS">
      <data key="d0">1165758</data>
    </edge>
    <edge source="RUS" target="AUT">
      <data key="d0">2811241</data>
    </edge>
    <edge source="RUS" target="ARM">
      <data key="d0">3753144</data>
    </edge>
    <edge source="RUS" target="BEL">
      <data key="d0">9473166</data>
    </edge>
    <edge source="RUS" target="BOL">
      <data key="d0">582583</data>
    </edge>
    <edge source="RUS" target="BRA">
      <data key="d0">14979659</data>
    </edge>
    <edge source="RUS" target="BGR">
      <data key="d0">22778148</data>
    </edge>
    <edge source="RUS" target="BLR">
      <data key="d0">187318092</data>
    </edge>
    <edge source="RUS" target="KHM">
      <data key="d0">4038790</data>
    </edge>
    <edge source="RUS" target="CMR">
      <data key="d0">666448</data>
    </edge>
    <edge source="RUS" target="CAN">
      <data key="d0">216713</data>
    </edge>
    <edge source="RUS" target="LKA">
      <data key="d0">7556275</data>
    </edge>
    <edge source="RUS" target="CHL">
      <data key="d0">117356</data>
    </edge>
    <edge source="RUS" target="CHN">
      <data key="d0">97423492</data>
    </edge>
    <edge source="RUS" target="COL">
      <data key="d0">535881</data>
    </edge>
    <edge source="RUS" target="CRI">
      <data key="d0">242160</data>
    </edge>
    <edge source="RUS" target="HRV">
      <data key="d0">1149490</data>
    </edge>
    <edge source="RUS" target="CZE">
      <data key="d0">10151447</data>
    </edge>
    <edge source="RUS" target="BEN">
      <data key="d0">402997</data>
    </edge>
    <edge source="RUS" target="DNK">
      <data key="d0">5831228</data>
    </edge>
    <edge source="RUS" target="ECU">
      <data key="d0">8129027</data>
    </edge>
    <edge source="RUS" target="SLV">
      <data key="d0">150468</data>
    </edge>
    <edge source="RUS" target="ETH">
      <data key="d0">565730</data>
    </edge>
    <edge source="RUS" target="EST">
      <data key="d0">4077906</data>
    </edge>
    <edge source="RUS" target="FIN">
      <data key="d0">29284111</data>
    </edge>
    <edge source="RUS" target="FRA">
      <data key="d0">10608274</data>
    </edge>
    <edge source="RUS" target="GEO">
      <data key="d0">6457289</data>
    </edge>
    <edge source="RUS" target="DEU">
      <data key="d0">91322561</data>
    </edge>
    <edge source="RUS" target="GHA">
      <data key="d0">12265247</data>
    </edge>
    <edge source="RUS" target="GRC">
      <data key="d0">9943434</data>
    </edge>
    <edge source="RUS" target="GTM">
      <data key="d0">1515219</data>
    </edge>
    <edge source="RUS" target="HND">
      <data key="d0">276859</data>
    </edge>
    <edge source="RUS" target="HKG">
      <data key="d0">23866845</data>
    </edge>
    <edge source="RUS" target="HUN">
      <data key="d0">5458983</data>
    </edge>
    <edge source="RUS" target="IDN">
      <data key="d0">26328990</data>
    </edge>
    <edge source="RUS" target="IRL">
      <data key="d0">211342</data>
    </edge>
    <edge source="RUS" target="ISR">
      <data key="d0">12569819</data>
    </edge>
    <edge source="RUS" target="ITA">
      <data key="d0">44782890</data>
    </edge>
    <edge source="RUS" target="CIV">
      <data key="d0">1089473</data>
    </edge>
    <edge source="RUS" target="JPN">
      <data key="d0">223135</data>
    </edge>
    <edge source="RUS" target="KAZ">
      <data key="d0">256661815</data>
    </edge>
    <edge source="RUS" target="JOR">
      <data key="d0">3107998</data>
    </edge>
    <edge source="RUS" target="KOR">
      <data key="d0">7965789</data>
    </edge>
    <edge source="RUS" target="KGZ">
      <data key="d0">15249557</data>
    </edge>
    <edge source="RUS" target="LBN">
      <data key="d0">2977844</data>
    </edge>
    <edge source="RUS" target="LVA">
      <data key="d0">13178987</data>
    </edge>
    <edge source="RUS" target="LTU">
      <data key="d0">15040203</data>
    </edge>
    <edge source="RUS" target="MYS">
      <data key="d0">11093712</data>
    </edge>
    <edge source="RUS" target="MRT">
      <data key="d0">641258</data>
    </edge>
    <edge source="RUS" target="MEX">
      <data key="d0">7821221</data>
    </edge>
    <edge source="RUS" target="MDA">
      <data key="d0">10926406</data>
    </edge>
    <edge source="RUS" target="MAR">
      <data key="d0">1846320</data>
    </edge>
    <edge source="RUS" target="OMN">
      <data key="d0">1473479</data>
    </edge>
    <edge source="RUS" target="NLD">
      <data key="d0">10903173</data>
    </edge>
    <edge source="RUS" target="NOR">
      <data key="d0">179316</data>
    </edge>
    <edge source="RUS" target="PAK">
      <data key="d0">12317692</data>
    </edge>
    <edge source="RUS" target="PRY">
      <data key="d0">1291446</data>
    </edge>
    <edge source="RUS" target="PER">
      <data key="d0">2416970</data>
    </edge>
    <edge source="RUS" target="PHL">
      <data key="d0">14654328</data>
    </edge>
    <edge source="RUS" target="POL">
      <data key="d0">14498825</data>
    </edge>
    <edge source="RUS" target="PRT">
      <data key="d0">2609138</data>
    </edge>
    <edge source="RUS" target="ROU">
      <data key="d0">26570387</data>
    </edge>
    <edge source="RUS" target="SAU">
      <data key="d0">13395795</data>
    </edge>
    <edge source="RUS" target="SEN">
      <data key="d0">1128109</data>
    </edge>
    <edge source="RUS" target="SRB">
      <data key="d0">10435648</data>
    </edge>
    <edge source="RUS" target="IND">
      <data key="d0">145457919</data>
    </edge>
    <edge source="RUS" target="SGP">
      <data key="d0">3254414</data>
    </edge>
    <edge source="RUS" target="SVK">
      <data key="d0">1165466</data>
    </edge>
    <edge source="RUS" target="VNM">
      <data key="d0">7545909</data>
    </edge>
    <edge source="RUS" target="SVN">
      <data key="d0">866494</data>
    </edge>
    <edge source="RUS" target="ZAF">
      <data key="d0">2410011</data>
    </edge>
    <edge source="RUS" target="ESP">
      <data key="d0">2251262</data>
    </edge>
    <edge source="RUS" target="SWE">
      <data key="d0">467574</data>
    </edge>
    <edge source="RUS" target="CHE">
      <data key="d0">214032</data>
    </edge>
    <edge source="RUS" target="THA">
      <data key="d0">5611883</data>
    </edge>
    <edge source="RUS" target="ARE">
      <data key="d0">9675939</data>
    </edge>
    <edge source="RUS" target="TUN">
      <data key="d0">745327</data>
    </edge>
    <edge source="RUS" target="TUR">
      <data key="d0">122807265</data>
    </edge>
    <edge source="RUS" target="UGA">
      <data key="d0">3749360</data>
    </edge>
    <edge source="RUS" target="UKR">
      <data key="d0">283940019</data>
    </edge>
    <edge source="RUS" target="MKD">
      <data key="d0">181551</data>
    </edge>
    <edge source="RUS" target="EGY">
      <data key="d0">52911503</data>
    </edge>
    <edge source="RUS" target="GBR">
      <data key="d0">42353290</data>
    </edge>
    <edge source="RUS" target="TZA">
      <data key="d0">1355839</data>
    </edge>
    <edge source="RUS" target="USA">
      <data key="d0">578277</data>
    </edge>
    <edge source="RUS" target="URY">
      <data key="d0">2013177</data>
    </edge>
    <edge source="SEN" target="BEL">
      <data key="d0">137311</data>
    </edge>
    <edge source="SEN" target="BRA">
      <data key="d0">341271</data>
    </edge>
    <edge source="SEN" target="BGR">
      <data key="d0">32105</data>
    </edge>
    <edge source="SEN" target="CMR">
      <data key="d0">604636</data>
    </edge>
    <edge source="SEN" target="CAN">
      <data key="d0">29612</data>
    </edge>
    <edge source="SEN" target="CHN">
      <data key="d0">12401</data>
    </edge>
    <edge source="SEN" target="BEN">
      <data key="d0">38000</data>
    </edge>
    <edge source="SEN" target="FRA">
      <data key="d0">1041204</data>
    </edge>
    <edge source="SEN" target="GMB">
      <data key="d0">802931</data>
    </edge>
    <edge source="SEN" target="DEU">
      <data key="d0">13765</data>
    </edge>
    <edge source="SEN" target="GHA">
      <data key="d0">203298</data>
    </edge>
    <edge source="SEN" target="GRC">
      <data key="d0">165387</data>
    </edge>
    <edge source="SEN" target="ITA">
      <data key="d0">825583</data>
    </edge>
    <edge source="SEN" target="CIV">
      <data key="d0">1042237</data>
    </edge>
    <edge source="SEN" target="JPN">
      <data key="d0">23669</data>
    </edge>
    <edge source="SEN" target="KOR">
      <data key="d0">351646</data>
    </edge>
    <edge source="SEN" target="MRT">
      <data key="d0">293411</data>
    </edge>
    <edge source="SEN" target="MAR">
      <data key="d0">14694</data>
    </edge>
    <edge source="SEN" target="NLD">
      <data key="d0">30731</data>
    </edge>
    <edge source="SEN" target="NER">
      <data key="d0">10064</data>
    </edge>
    <edge source="SEN" target="PRT">
      <data key="d0">45716</data>
    </edge>
    <edge source="SEN" target="VNM">
      <data key="d0">331057</data>
    </edge>
    <edge source="SEN" target="ZAF">
      <data key="d0">84899</data>
    </edge>
    <edge source="SEN" target="ESP">
      <data key="d0">720129</data>
    </edge>
    <edge source="SEN" target="TGO">
      <data key="d0">74097</data>
    </edge>
    <edge source="SEN" target="ARE">
      <data key="d0">38633</data>
    </edge>
    <edge source="SEN" target="GBR">
      <data key="d0">67336</data>
    </edge>
    <edge source="SEN" target="TZA">
      <data key="d0">11117</data>
    </edge>
    <edge source="SEN" target="USA">
      <data key="d0">38197</data>
    </edge>
    <edge source="SEN" target="BFA">
      <data key="d0">513616</data>
    </edge>
    <edge source="SGP" target="ALB">
      <data key="d0">169476</data>
    </edge>
    <edge source="SGP" target="ARG">
      <data key="d0">29313</data>
    </edge>
    <edge source="SGP" target="AUS">
      <data key="d0">121400559</data>
    </edge>
    <edge source="SGP" target="AUT">
      <data key="d0">39050</data>
    </edge>
    <edge source="SGP" target="BEL">
      <data key="d0">3739888</data>
    </edge>
    <edge source="SGP" target="BRA">
      <data key="d0">315580</data>
    </edge>
    <edge source="SGP" target="BGR">
      <data key="d0">98763</data>
    </edge>
    <edge source="SGP" target="KHM">
      <data key="d0">4418552</data>
    </edge>
    <edge source="SGP" target="CMR">
      <data key="d0">1998475</data>
    </edge>
    <edge source="SGP" target="CAN">
      <data key="d0">165166</data>
    </edge>
    <edge source="SGP" target="LKA">
      <data key="d0">10323186</data>
    </edge>
    <edge source="SGP" target="CHL">
      <data key="d0">607779</data>
    </edge>
    <edge source="SGP" target="CHN">
      <data key="d0">53557850</data>
    </edge>
    <edge source="SGP" target="HRV">
      <data key="d0">34057</data>
    </edge>
    <edge source="SGP" target="CZE">
      <data key="d0">128911</data>
    </edge>
    <edge source="SGP" target="DNK">
      <data key="d0">18094</data>
    </edge>
    <edge source="SGP" target="FIN">
      <data key="d0">181557</data>
    </edge>
    <edge source="SGP" target="FRA">
      <data key="d0">2118060</data>
    </edge>
    <edge source="SGP" target="GEO">
      <data key="d0">311319</data>
    </edge>
    <edge source="SGP" target="DEU">
      <data key="d0">1364472</data>
    </edge>
    <edge source="SGP" target="GHA">
      <data key="d0">3523526</data>
    </edge>
    <edge source="SGP" target="GRC">
      <data key="d0">580584</data>
    </edge>
    <edge source="SGP" target="HKG">
      <data key="d0">19506411</data>
    </edge>
    <edge source="SGP" target="IDN">
      <data key="d0">183309935</data>
    </edge>
    <edge source="SGP" target="IRL">
      <data key="d0">203376</data>
    </edge>
    <edge source="SGP" target="ISR">
      <data key="d0">16184</data>
    </edge>
    <edge source="SGP" target="ITA">
      <data key="d0">460305</data>
    </edge>
    <edge source="SGP" target="CIV">
      <data key="d0">1627579</data>
    </edge>
    <edge source="SGP" target="JPN">
      <data key="d0">60613673</data>
    </edge>
    <edge source="SGP" target="JOR">
      <data key="d0">7676533</data>
    </edge>
    <edge source="SGP" target="KOR">
      <data key="d0">27794415</data>
    </edge>
    <edge source="SGP" target="LBN">
      <data key="d0">2898462</data>
    </edge>
    <edge source="SGP" target="LTU">
      <data key="d0">91185</data>
    </edge>
    <edge source="SGP" target="MDG">
      <data key="d0">3217298</data>
    </edge>
    <edge source="SGP" target="MYS">
      <data key="d0">192166346</data>
    </edge>
    <edge source="SGP" target="MUS">
      <data key="d0">514558</data>
    </edge>
    <edge source="SGP" target="MEX">
      <data key="d0">71093</data>
    </edge>
    <edge source="SGP" target="MAR">
      <data key="d0">36930</data>
    </edge>
    <edge source="SGP" target="MOZ">
      <data key="d0">44359</data>
    </edge>
    <edge source="SGP" target="OMN">
      <data key="d0">3010287</data>
    </edge>
    <edge source="SGP" target="NLD">
      <data key="d0">6799726</data>
    </edge>
    <edge source="SGP" target="NZL">
      <data key="d0">21427858</data>
    </edge>
    <edge source="SGP" target="NOR">
      <data key="d0">10810</data>
    </edge>
    <edge source="SGP" target="PAK">
      <data key="d0">5982958</data>
    </edge>
    <edge source="SGP" target="PHL">
      <data key="d0">80336384</data>
    </edge>
    <edge source="SGP" target="POL">
      <data key="d0">45843</data>
    </edge>
    <edge source="SGP" target="PRT">
      <data key="d0">48110</data>
    </edge>
    <edge source="SGP" target="RUS">
      <data key="d0">110758</data>
    </edge>
    <edge source="SGP" target="SAU">
      <data key="d0">9852550</data>
    </edge>
    <edge source="SGP" target="SEN">
      <data key="d0">160646</data>
    </edge>
    <edge source="SGP" target="IND">
      <data key="d0">24714204</data>
    </edge>
    <edge source="SGP" target="VNM">
      <data key="d0">227634381</data>
    </edge>
    <edge source="SGP" target="SVN">
      <data key="d0">124402</data>
    </edge>
    <edge source="SGP" target="ZAF">
      <data key="d0">698139</data>
    </edge>
    <edge source="SGP" target="ESP">
      <data key="d0">143790</data>
    </edge>
    <edge source="SGP" target="SWE">
      <data key="d0">191158</data>
    </edge>
    <edge source="SGP" target="CHE">
      <data key="d0">48322</data>
    </edge>
    <edge source="SGP" target="THA">
      <data key="d0">245994045</data>
    </edge>
    <edge source="SGP" target="TGO">
      <data key="d0">65315</data>
    </edge>
    <edge source="SGP" target="ARE">
      <data key="d0">22264291</data>
    </edge>
    <edge source="SGP" target="TUR">
      <data key="d0">17267503</data>
    </edge>
    <edge source="SGP" target="UKR">
      <data key="d0">115154</data>
    </edge>
    <edge source="SGP" target="EGY">
      <data key="d0">4848858</data>
    </edge>
    <edge source="SGP" target="GBR">
      <data key="d0">9632948</data>
    </edge>
    <edge source="SGP" target="TZA">
      <data key="d0">352629</data>
    </edge>
    <edge source="SGP" target="USA">
      <data key="d0">24851041</data>
    </edge>
    <edge source="ZAF" target="DZA">
      <data key="d0">34158</data>
    </edge>
    <edge source="ZAF" target="ARG">
      <data key="d0">6650420</data>
    </edge>
    <edge source="ZAF" target="AUS">
      <data key="d0">5335726</data>
    </edge>
    <edge source="ZAF" target="BEL">
      <data key="d0">4385217</data>
    </edge>
    <edge source="ZAF" target="BOL">
      <data key="d0">67288</data>
    </edge>
    <edge source="ZAF" target="BWA">
      <data key="d0">84031950</data>
    </edge>
    <edge source="ZAF" target="BRA">
      <data key="d0">2110759</data>
    </edge>
    <edge source="ZAF" target="CMR">
      <data key="d0">2324321</data>
    </edge>
    <edge source="ZAF" target="CAN">
      <data key="d0">97675</data>
    </edge>
    <edge source="ZAF" target="LKA">
      <data key="d0">420476</data>
    </edge>
    <edge source="ZAF" target="CHL">
      <data key="d0">531771</data>
    </edge>
    <edge source="ZAF" target="CHN">
      <data key="d0">5970405</data>
    </edge>
    <edge source="ZAF" target="COL">
      <data key="d0">187260</data>
    </edge>
    <edge source="ZAF" target="BEN">
      <data key="d0">1851061</data>
    </edge>
    <edge source="ZAF" target="ECU">
      <data key="d0">16363</data>
    </edge>
    <edge source="ZAF" target="ETH">
      <data key="d0">2128266</data>
    </edge>
    <edge source="ZAF" target="FIN">
      <data key="d0">133900</data>
    </edge>
    <edge source="ZAF" target="FRA">
      <data key="d0">14519339</data>
    </edge>
    <edge source="ZAF" target="GMB">
      <data key="d0">108008</data>
    </edge>
    <edge source="ZAF" target="DEU">
      <data key="d0">24369920</data>
    </edge>
    <edge source="ZAF" target="GHA">
      <data key="d0">10868313</data>
    </edge>
    <edge source="ZAF" target="GTM">
      <data key="d0">34102</data>
    </edge>
    <edge source="ZAF" target="HKG">
      <data key="d0">377964</data>
    </edge>
    <edge source="ZAF" target="IDN">
      <data key="d0">2156504</data>
    </edge>
    <edge source="ZAF" target="ISR">
      <data key="d0">868035</data>
    </edge>
    <edge source="ZAF" target="ITA">
      <data key="d0">26974509</data>
    </edge>
    <edge source="ZAF" target="CIV">
      <data key="d0">6466665</data>
    </edge>
    <edge source="ZAF" target="JAM">
      <data key="d0">26333</data>
    </edge>
    <edge source="ZAF" target="JPN">
      <data key="d0">71047</data>
    </edge>
    <edge source="ZAF" target="KAZ">
      <data key="d0">13598</data>
    </edge>
    <edge source="ZAF" target="KOR">
      <data key="d0">880442</data>
    </edge>
    <edge source="ZAF" target="LBN">
      <data key="d0">273428</data>
    </edge>
    <edge source="ZAF" target="MDG">
      <data key="d0">6119853</data>
    </edge>
    <edge source="ZAF" target="MWI">
      <data key="d0">19127862</data>
    </edge>
    <edge source="ZAF" target="MYS">
      <data key="d0">2383696</data>
    </edge>
    <edge source="ZAF" target="MUS">
      <data key="d0">7857505</data>
    </edge>
    <edge source="ZAF" target="MEX">
      <data key="d0">1372444</data>
    </edge>
    <edge source="ZAF" target="MAR">
      <data key="d0">716489</data>
    </edge>
    <edge source="ZAF" target="MOZ">
      <data key="d0">40718275</data>
    </edge>
    <edge source="ZAF" target="OMN">
      <data key="d0">23923</data>
    </edge>
    <edge source="ZAF" target="NAM">
      <data key="d0">100926134</data>
    </edge>
    <edge source="ZAF" target="NLD">
      <data key="d0">11981630</data>
    </edge>
    <edge source="ZAF" target="NZL">
      <data key="d0">6334811</data>
    </edge>
    <edge source="ZAF" target="PAK">
      <data key="d0">44735</data>
    </edge>
    <edge source="ZAF" target="PRY">
      <data key="d0">99624</data>
    </edge>
    <edge source="ZAF" target="PER">
      <data key="d0">1599627</data>
    </edge>
    <edge source="ZAF" target="PHL">
      <data key="d0">2872206</data>
    </edge>
    <edge source="ZAF" target="RUS">
      <data key="d0">10191</data>
    </edge>
    <edge source="ZAF" target="SAU">
      <data key="d0">1610293</data>
    </edge>
    <edge source="ZAF" target="SEN">
      <data key="d0">2655353</data>
    </edge>
    <edge source="ZAF" target="IND">
      <data key="d0">5030773</data>
    </edge>
    <edge source="ZAF" target="SGP">
      <data key="d0">413357</data>
    </edge>
    <edge source="ZAF" target="VNM">
      <data key="d0">329908</data>
    </edge>
    <edge source="ZAF" target="ZWE">
      <data key="d0">83162895</data>
    </edge>
    <edge source="ZAF" target="ESP">
      <data key="d0">23265055</data>
    </edge>
    <edge source="ZAF" target="SWE">
      <data key="d0">194307</data>
    </edge>
    <edge source="ZAF" target="CHE">
      <data key="d0">987061</data>
    </edge>
    <edge source="ZAF" target="THA">
      <data key="d0">681310</data>
    </edge>
    <edge source="ZAF" target="TGO">
      <data key="d0">1305431</data>
    </edge>
    <edge source="ZAF" target="ARE">
      <data key="d0">3705337</data>
    </edge>
    <edge source="ZAF" target="TUR">
      <data key="d0">186450</data>
    </edge>
    <edge source="ZAF" target="UGA">
      <data key="d0">10277626</data>
    </edge>
    <edge source="ZAF" target="UKR">
      <data key="d0">17548</data>
    </edge>
    <edge source="ZAF" target="EGY">
      <data key="d0">52318</data>
    </edge>
    <edge source="ZAF" target="GBR">
      <data key="d0">33513883</data>
    </edge>
    <edge source="ZAF" target="TZA">
      <data key="d0">31246018</data>
    </edge>
    <edge source="ZAF" target="USA">
      <data key="d0">1434162</data>
    </edge>
    <edge source="ZAF" target="BFA">
      <data key="d0">590073</data>
    </edge>
    <edge source="ZAF" target="URY">
      <data key="d0">1703511</data>
    </edge>
    <edge source="CHE" target="ALB">
      <data key="d0">138372</data>
    </edge>
    <edge source="CHE" target="DZA">
      <data key="d0">18041</data>
    </edge>
    <edge source="CHE" target="AZE">
      <data key="d0">86426</data>
    </edge>
    <edge source="CHE" target="ARG">
      <data key="d0">1166704</data>
    </edge>
    <edge source="CHE" target="AUS">
      <data key="d0">4419790</data>
    </edge>
    <edge source="CHE" target="AUT">
      <data key="d0">79806472</data>
    </edge>
    <edge source="CHE" target="ARM">
      <data key="d0">16972</data>
    </edge>
    <edge source="CHE" target="BEL">
      <data key="d0">52329240</data>
    </edge>
    <edge source="CHE" target="BRA">
      <data key="d0">13200745</data>
    </edge>
    <edge source="CHE" target="BGR">
      <data key="d0">2372393</data>
    </edge>
    <edge source="CHE" target="BLR">
      <data key="d0">539601</data>
    </edge>
    <edge source="CHE" target="CMR">
      <data key="d0">26354</data>
    </edge>
    <edge source="CHE" target="CAN">
      <data key="d0">4973203</data>
    </edge>
    <edge source="CHE" target="LKA">
      <data key="d0">149489</data>
    </edge>
    <edge source="CHE" target="CHL">
      <data key="d0">1696114</data>
    </edge>
    <edge source="CHE" target="CHN">
      <data key="d0">28125932</data>
    </edge>
    <edge source="CHE" target="COL">
      <data key="d0">934318</data>
    </edge>
    <edge source="CHE" target="CRI">
      <data key="d0">219192</data>
    </edge>
    <edge source="CHE" target="HRV">
      <data key="d0">7225880</data>
    </edge>
    <edge source="CHE" target="CZE">
      <data key="d0">45353883</data>
    </edge>
    <edge source="CHE" target="DNK">
      <data key="d0">4279414</data>
    </edge>
    <edge source="CHE" target="ECU">
      <data key="d0">44290</data>
    </edge>
    <edge source="CHE" target="ETH">
      <data key="d0">12141</data>
    </edge>
    <edge source="CHE" target="EST">
      <data key="d0">237667</data>
    </edge>
    <edge source="CHE" target="FIN">
      <data key="d0">3466646</data>
    </edge>
    <edge source="CHE" target="FRA">
      <data key="d0">181454010</data>
    </edge>
    <edge source="CHE" target="GEO">
      <data key="d0">34925</data>
    </edge>
    <edge source="CHE" target="DEU">
      <data key="d0">626358017</data>
    </edge>
    <edge source="CHE" target="GHA">
      <data key="d0">58705</data>
    </edge>
    <edge source="CHE" target="GRC">
      <data key="d0">10725541</data>
    </edge>
    <edge source="CHE" target="GTM">
      <data key="d0">94391</data>
    </edge>
    <edge source="CHE" target="HKG">
      <data key="d0">3149879</data>
    </edge>
    <edge source="CHE" target="HUN">
      <data key="d0">5649809</data>
    </edge>
    <edge source="CHE" target="IDN">
      <data key="d0">978318</data>
    </edge>
    <edge source="CHE" target="IRL">
      <data key="d0">329224</data>
    </edge>
    <edge source="CHE" target="ISR">
      <data key="d0">1021388</data>
    </edge>
    <edge source="CHE" target="ITA">
      <data key="d0">165218839</data>
    </edge>
    <edge source="CHE" target="JPN">
      <data key="d0">7387296</data>
    </edge>
    <edge source="CHE" target="KAZ">
      <data key="d0">69417</data>
    </edge>
    <edge source="CHE" target="JOR">
      <data key="d0">186137</data>
    </edge>
    <edge source="CHE" target="KOR">
      <data key="d0">6569359</data>
    </edge>
    <edge source="CHE" target="KGZ">
      <data key="d0">37817</data>
    </edge>
    <edge source="CHE" target="LBN">
      <data key="d0">325504</data>
    </edge>
    <edge source="CHE" target="LVA">
      <data key="d0">201145</data>
    </edge>
    <edge source="CHE" target="LTU">
      <data key="d0">4702582</data>
    </edge>
    <edge source="CHE" target="MDG">
      <data key="d0">10980</data>
    </edge>
    <edge source="CHE" target="MYS">
      <data key="d0">2710830</data>
    </edge>
    <edge source="CHE" target="MUS">
      <data key="d0">58641</data>
    </edge>
    <edge source="CHE" target="MEX">
      <data key="d0">7803535</data>
    </edge>
    <edge source="CHE" target="MDA">
      <data key="d0">262628</data>
    </edge>
    <edge source="CHE" target="MAR">
      <data key="d0">3051404</data>
    </edge>
    <edge source="CHE" target="MOZ">
      <data key="d0">10597</data>
    </edge>
    <edge source="CHE" target="OMN">
      <data key="d0">153386</data>
    </edge>
    <edge source="CHE" target="NLD">
      <data key="d0">58104561</data>
    </edge>
    <edge source="CHE" target="NZL">
      <data key="d0">590470</data>
    </edge>
    <edge source="CHE" target="NOR">
      <data key="d0">2698992</data>
    </edge>
    <edge source="CHE" target="PAK">
      <data key="d0">576485</data>
    </edge>
    <edge source="CHE" target="PAN">
      <data key="d0">49525</data>
    </edge>
    <edge source="CHE" target="PRY">
      <data key="d0">12280</data>
    </edge>
    <edge source="CHE" target="PER">
      <data key="d0">50968</data>
    </edge>
    <edge source="CHE" target="PHL">
      <data key="d0">203108</data>
    </edge>
    <edge source="CHE" target="POL">
      <data key="d0">57152566</data>
    </edge>
    <edge source="CHE" target="PRT">
      <data key="d0">4648277</data>
    </edge>
    <edge source="CHE" target="ROU">
      <data key="d0">7180203</data>
    </edge>
    <edge source="CHE" target="RUS">
      <data key="d0">10274192</data>
    </edge>
    <edge source="CHE" target="SAU">
      <data key="d0">1482855</data>
    </edge>
    <edge source="CHE" target="SEN">
      <data key="d0">61677</data>
    </edge>
    <edge source="CHE" target="SRB">
      <data key="d0">1489904</data>
    </edge>
    <edge source="CHE" target="IND">
      <data key="d0">36501926</data>
    </edge>
    <edge source="CHE" target="SGP">
      <data key="d0">2067445</data>
    </edge>
    <edge source="CHE" target="SVK">
      <data key="d0">4567844</data>
    </edge>
    <edge source="CHE" target="VNM">
      <data key="d0">551985</data>
    </edge>
    <edge source="CHE" target="SVN">
      <data key="d0">2733358</data>
    </edge>
    <edge source="CHE" target="ZAF">
      <data key="d0">4336959</data>
    </edge>
    <edge source="CHE" target="ESP">
      <data key="d0">18838281</data>
    </edge>
    <edge source="CHE" target="SWE">
      <data key="d0">7855611</data>
    </edge>
    <edge source="CHE" target="THA">
      <data key="d0">5102004</data>
    </edge>
    <edge source="CHE" target="ARE">
      <data key="d0">1749807</data>
    </edge>
    <edge source="CHE" target="TUN">
      <data key="d0">171341</data>
    </edge>
    <edge source="CHE" target="TUR">
      <data key="d0">12819675</data>
    </edge>
    <edge source="CHE" target="UKR">
      <data key="d0">3685902</data>
    </edge>
    <edge source="CHE" target="MKD">
      <data key="d0">382465</data>
    </edge>
    <edge source="CHE" target="EGY">
      <data key="d0">1279727</data>
    </edge>
    <edge source="CHE" target="GBR">
      <data key="d0">74000000</data>
    </edge>
    <edge source="CHE" target="USA">
      <data key="d0">47390697</data>
    </edge>
    <edge source="CHE" target="URY">
      <data key="d0">55467</data>
    </edge>
    <edge source="THA" target="ALB">
      <data key="d0">973761</data>
    </edge>
    <edge source="THA" target="DZA">
      <data key="d0">1107717</data>
    </edge>
    <edge source="THA" target="AZE">
      <data key="d0">412485</data>
    </edge>
    <edge source="THA" target="ARG">
      <data key="d0">185621</data>
    </edge>
    <edge source="THA" target="AUS">
      <data key="d0">123331921</data>
    </edge>
    <edge source="THA" target="AUT">
      <data key="d0">377038</data>
    </edge>
    <edge source="THA" target="ARM">
      <data key="d0">637039</data>
    </edge>
    <edge source="THA" target="BEL">
      <data key="d0">24914069</data>
    </edge>
    <edge source="THA" target="BWA">
      <data key="d0">140965</data>
    </edge>
    <edge source="THA" target="BRA">
      <data key="d0">7655779</data>
    </edge>
    <edge source="THA" target="BGR">
      <data key="d0">1298509</data>
    </edge>
    <edge source="THA" target="BDI">
      <data key="d0">357995</data>
    </edge>
    <edge source="THA" target="BLR">
      <data key="d0">139627</data>
    </edge>
    <edge source="THA" target="KHM">
      <data key="d0">55070626</data>
    </edge>
    <edge source="THA" target="CMR">
      <data key="d0">708283</data>
    </edge>
    <edge source="THA" target="CAN">
      <data key="d0">3386678</data>
    </edge>
    <edge source="THA" target="CAF">
      <data key="d0">22536</data>
    </edge>
    <edge source="THA" target="LKA">
      <data key="d0">9548076</data>
    </edge>
    <edge source="THA" target="CHL">
      <data key="d0">1636495</data>
    </edge>
    <edge source="THA" target="CHN">
      <data key="d0">53539753</data>
    </edge>
    <edge source="THA" target="HRV">
      <data key="d0">1436006</data>
    </edge>
    <edge source="THA" target="CZE">
      <data key="d0">6146998</data>
    </edge>
    <edge source="THA" target="BEN">
      <data key="d0">37438</data>
    </edge>
    <edge source="THA" target="DNK">
      <data key="d0">666028</data>
    </edge>
    <edge source="THA" target="ECU">
      <data key="d0">90346</data>
    </edge>
    <edge source="THA" target="ETH">
      <data key="d0">2503518</data>
    </edge>
    <edge source="THA" target="EST">
      <data key="d0">244879</data>
    </edge>
    <edge source="THA" target="FIN">
      <data key="d0">51563</data>
    </edge>
    <edge source="THA" target="FRA">
      <data key="d0">17586123</data>
    </edge>
    <edge source="THA" target="GEO">
      <data key="d0">3206712</data>
    </edge>
    <edge source="THA" target="GMB">
      <data key="d0">36696</data>
    </edge>
    <edge source="THA" target="DEU">
      <data key="d0">3439807</data>
    </edge>
    <edge source="THA" target="GHA">
      <data key="d0">438537</data>
    </edge>
    <edge source="THA" target="GRC">
      <data key="d0">299603</data>
    </edge>
    <edge source="THA" target="GTM">
      <data key="d0">27385</data>
    </edge>
    <edge source="THA" target="HND">
      <data key="d0">768623</data>
    </edge>
    <edge source="THA" target="HKG">
      <data key="d0">50586366</data>
    </edge>
    <edge source="THA" target="HUN">
      <data key="d0">31076</data>
    </edge>
    <edge source="THA" target="IDN">
      <data key="d0">125022317</data>
    </edge>
    <edge source="THA" target="IRL">
      <data key="d0">122131</data>
    </edge>
    <edge source="THA" target="ISR">
      <data key="d0">249350</data>
    </edge>
    <edge source="THA" target="ITA">
      <data key="d0">1354398</data>
    </edge>
    <edge source="THA" target="CIV">
      <data key="d0">2619935</data>
    </edge>
    <edge source="THA" target="JAM">
      <data key="d0">68502</data>
    </edge>
    <edge source="THA" target="JPN">
      <data key="d0">54574814</data>
    </edge>
    <edge source="THA" target="KAZ">
      <data key="d0">509403</data>
    </edge>
    <edge source="THA" target="JOR">
      <data key="d0">1984082</data>
    </edge>
    <edge source="THA" target="KOR">
      <data key="d0">122426661</data>
    </edge>
    <edge source="THA" target="KGZ">
      <data key="d0">646525</data>
    </edge>
    <edge source="THA" target="LBN">
      <data key="d0">853794</data>
    </edge>
    <edge source="THA" target="LVA">
      <data key="d0">361423</data>
    </edge>
    <edge source="THA" target="LTU">
      <data key="d0">281667</data>
    </edge>
    <edge source="THA" target="MDG">
      <data key="d0">2629050</data>
    </edge>
    <edge source="THA" target="MYS">
      <data key="d0">134547776</data>
    </edge>
    <edge source="THA" target="MRT">
      <data key="d0">247141</data>
    </edge>
    <edge source="THA" target="MUS">
      <data key="d0">3687349</data>
    </edge>
    <edge source="THA" target="MEX">
      <data key="d0">312906</data>
    </edge>
    <edge source="THA" target="MAR">
      <data key="d0">25762</data>
    </edge>
    <edge source="THA" target="MOZ">
      <data key="d0">301276</data>
    </edge>
    <edge source="THA" target="OMN">
      <data key="d0">3342863</data>
    </edge>
    <edge source="THA" target="NAM">
      <data key="d0">52417</data>
    </edge>
    <edge source="THA" target="NLD">
      <data key="d0">15820230</data>
    </edge>
    <edge source="THA" target="NZL">
      <data key="d0">9212625</data>
    </edge>
    <edge source="THA" target="NER">
      <data key="d0">36402</data>
    </edge>
    <edge source="THA" target="NOR">
      <data key="d0">740462</data>
    </edge>
    <edge source="THA" target="PAK">
      <data key="d0">13539651</data>
    </edge>
    <edge source="THA" target="PAN">
      <data key="d0">279481</data>
    </edge>
    <edge source="THA" target="PER">
      <data key="d0">25274</data>
    </edge>
    <edge source="THA" target="PHL">
      <data key="d0">46437625</data>
    </edge>
    <edge source="THA" target="POL">
      <data key="d0">198084</data>
    </edge>
    <edge source="THA" target="PRT">
      <data key="d0">337179</data>
    </edge>
    <edge source="THA" target="ROU">
      <data key="d0">166370</data>
    </edge>
    <edge source="THA" target="RUS">
      <data key="d0">3718806</data>
    </edge>
    <edge source="THA" target="SAU">
      <data key="d0">35425350</data>
    </edge>
    <edge source="THA" target="SEN">
      <data key="d0">1339605</data>
    </edge>
    <edge source="THA" target="SRB">
      <data key="d0">167714</data>
    </edge>
    <edge source="THA" target="IND">
      <data key="d0">15049316</data>
    </edge>
    <edge source="THA" target="SGP">
      <data key="d0">45120830</data>
    </edge>
    <edge source="THA" target="SVK">
      <data key="d0">141990</data>
    </edge>
    <edge source="THA" target="VNM">
      <data key="d0">176494231</data>
    </edge>
    <edge source="THA" target="SVN">
      <data key="d0">768841</data>
    </edge>
    <edge source="THA" target="ZAF">
      <data key="d0">14597565</data>
    </edge>
    <edge source="THA" target="ESP">
      <data key="d0">767387</data>
    </edge>
    <edge source="THA" target="SWE">
      <data key="d0">1049660</data>
    </edge>
    <edge source="THA" target="CHE">
      <data key="d0">1540018</data>
    </edge>
    <edge source="THA" target="TGO">
      <data key="d0">1538628</data>
    </edge>
    <edge source="THA" target="ARE">
      <data key="d0">48390920</data>
    </edge>
    <edge source="THA" target="TUR">
      <data key="d0">6319879</data>
    </edge>
    <edge source="THA" target="UGA">
      <data key="d0">324210</data>
    </edge>
    <edge source="THA" target="UKR">
      <data key="d0">1193225</data>
    </edge>
    <edge source="THA" target="MKD">
      <data key="d0">73932</data>
    </edge>
    <edge source="THA" target="EGY">
      <data key="d0">5437031</data>
    </edge>
    <edge source="THA" target="GBR">
      <data key="d0">3774984</data>
    </edge>
    <edge source="THA" target="TZA">
      <data key="d0">2699780</data>
    </edge>
    <edge source="THA" target="USA">
      <data key="d0">54909888</data>
    </edge>
    <edge source="THA" target="BFA">
      <data key="d0">37320</data>
    </edge>
    <edge source="THA" target="URY">
      <data key="d0">296836</data>
    </edge>
    <edge source="UGA" target="BDI">
      <data key="d0">3507863</data>
    </edge>
    <edge source="UGA" target="CHN">
      <data key="d0">37435</data>
    </edge>
    <edge source="UGA" target="ITA">
      <data key="d0">28750</data>
    </edge>
    <edge source="UGA" target="ZAF">
      <data key="d0">22599</data>
    </edge>
    <edge source="UGA" target="CHE">
      <data key="d0">204045</data>
    </edge>
    <edge source="UGA" target="TZA">
      <data key="d0">255183</data>
    </edge>
    <edge source="UGA" target="USA">
      <data key="d0">69395</data>
    </edge>
    <edge source="GBR" target="ALB">
      <data key="d0">26801</data>
    </edge>
    <edge source="GBR" target="DZA">
      <data key="d0">1316994</data>
    </edge>
    <edge source="GBR" target="AZE">
      <data key="d0">894697</data>
    </edge>
    <edge source="GBR" target="ARG">
      <data key="d0">8887549</data>
    </edge>
    <edge source="GBR" target="AUS">
      <data key="d0">72098043</data>
    </edge>
    <edge source="GBR" target="AUT">
      <data key="d0">20342505</data>
    </edge>
    <edge source="GBR" target="ARM">
      <data key="d0">36237</data>
    </edge>
    <edge source="GBR" target="BEL">
      <data key="d0">90524076</data>
    </edge>
    <edge source="GBR" target="BOL">
      <data key="d0">79771</data>
    </edge>
    <edge source="GBR" target="BWA">
      <data key="d0">38910</data>
    </edge>
    <edge source="GBR" target="BRA">
      <data key="d0">23481086</data>
    </edge>
    <edge source="GBR" target="BGR">
      <data key="d0">3076250</data>
    </edge>
    <edge source="GBR" target="BLR">
      <data key="d0">458903</data>
    </edge>
    <edge source="GBR" target="KHM">
      <data key="d0">37859</data>
    </edge>
    <edge source="GBR" target="CMR">
      <data key="d0">185551</data>
    </edge>
    <edge source="GBR" target="CAN">
      <data key="d0">42047485</data>
    </edge>
    <edge source="GBR" target="LKA">
      <data key="d0">17938595</data>
    </edge>
    <edge source="GBR" target="CHL">
      <data key="d0">4801611</data>
    </edge>
    <edge source="GBR" target="CHN">
      <data key="d0">45587077</data>
    </edge>
    <edge source="GBR" target="COL">
      <data key="d0">7223822</data>
    </edge>
    <edge source="GBR" target="CRI">
      <data key="d0">107624</data>
    </edge>
    <edge source="GBR" target="HRV">
      <data key="d0">1396827</data>
    </edge>
    <edge source="GBR" target="CZE">
      <data key="d0">33780514</data>
    </edge>
    <edge source="GBR" target="BEN">
      <data key="d0">44417</data>
    </edge>
    <edge source="GBR" target="DNK">
      <data key="d0">20247634</data>
    </edge>
    <edge source="GBR" target="ECU">
      <data key="d0">235341</data>
    </edge>
    <edge source="GBR" target="SLV">
      <data key="d0">194872</data>
    </edge>
    <edge source="GBR" target="ETH">
      <data key="d0">508335</data>
    </edge>
    <edge source="GBR" target="EST">
      <data key="d0">2390088</data>
    </edge>
    <edge source="GBR" target="FIN">
      <data key="d0">27028542</data>
    </edge>
    <edge source="GBR" target="FRA">
      <data key="d0">397498907</data>
    </edge>
    <edge source="GBR" target="GEO">
      <data key="d0">188358</data>
    </edge>
    <edge source="GBR" target="GMB">
      <data key="d0">775203</data>
    </edge>
    <edge source="GBR" target="DEU">
      <data key="d0">413679053</data>
    </edge>
    <edge source="GBR" target="GHA">
      <data key="d0">3212209</data>
    </edge>
    <edge source="GBR" target="GRC">
      <data key="d0">9200453</data>
    </edge>
    <edge source="GBR" target="GTM">
      <data key="d0">716820</data>
    </edge>
    <edge source="GBR" target="HND">
      <data key="d0">1356078</data>
    </edge>
    <edge source="GBR" target="HKG">
      <data key="d0">32617168</data>
    </edge>
    <edge source="GBR" target="HUN">
      <data key="d0">12186623</data>
    </edge>
    <edge source="GBR" target="IDN">
      <data key="d0">6883619</data>
    </edge>
    <edge source="GBR" target="IRL">
      <data key="d0">775018413</data>
    </edge>
    <edge source="GBR" target="ISR">
      <data key="d0">18558575</data>
    </edge>
    <edge source="GBR" target="ITA">
      <data key="d0">98603744</data>
    </edge>
    <edge source="GBR" target="CIV">
      <data key="d0">65864</data>
    </edge>
    <edge source="GBR" target="JAM">
      <data key="d0">461975</data>
    </edge>
    <edge source="GBR" target="JPN">
      <data key="d0">28371091</data>
    </edge>
    <edge source="GBR" target="KAZ">
      <data key="d0">9229904</data>
    </edge>
    <edge source="GBR" target="JOR">
      <data key="d0">1490997</data>
    </edge>
    <edge source="GBR" target="KOR">
      <data key="d0">21253884</data>
    </edge>
    <edge source="GBR" target="KGZ">
      <data key="d0">85948</data>
    </edge>
    <edge source="GBR" target="LBN">
      <data key="d0">2622942</data>
    </edge>
    <edge source="GBR" target="LVA">
      <data key="d0">2288336</data>
    </edge>
    <edge source="GBR" target="LTU">
      <data key="d0">4670522</data>
    </edge>
    <edge source="GBR" target="MDG">
      <data key="d0">92249</data>
    </edge>
    <edge source="GBR" target="MWI">
      <data key="d0">260724</data>
    </edge>
    <edge source="GBR" target="MYS">
      <data key="d0">40223277</data>
    </edge>
    <edge source="GBR" target="MRT">
      <data key="d0">12786</data>
    </edge>
    <edge source="GBR" target="MUS">
      <data key="d0">1210645</data>
    </edge>
    <edge source="GBR" target="MEX">
      <data key="d0">9577106</data>
    </edge>
    <edge source="GBR" target="MDA">
      <data key="d0">101478</data>
    </edge>
    <edge source="GBR" target="MAR">
      <data key="d0">1905835</data>
    </edge>
    <edge source="GBR" target="MOZ">
      <data key="d0">33054</data>
    </edge>
    <edge source="GBR" target="OMN">
      <data key="d0">2271826</data>
    </edge>
    <edge source="GBR" target="NAM">
      <data key="d0">44529</data>
    </edge>
    <edge source="GBR" target="NLD">
      <data key="d0">186535845</data>
    </edge>
    <edge source="GBR" target="NZL">
      <data key="d0">12106357</data>
    </edge>
    <edge source="GBR" target="NOR">
      <data key="d0">22344917</data>
    </edge>
    <edge source="GBR" target="PAK">
      <data key="d0">7335464</data>
    </edge>
    <edge source="GBR" target="PAN">
      <data key="d0">931779</data>
    </edge>
    <edge source="GBR" target="PRY">
      <data key="d0">168152</data>
    </edge>
    <edge source="GBR" target="PER">
      <data key="d0">929556</data>
    </edge>
    <edge source="GBR" target="PHL">
      <data key="d0">14405190</data>
    </edge>
    <edge source="GBR" target="POL">
      <data key="d0">80660369</data>
    </edge>
    <edge source="GBR" target="PRT">
      <data key="d0">13726738</data>
    </edge>
    <edge source="GBR" target="ROU">
      <data key="d0">3620695</data>
    </edge>
    <edge source="GBR" target="RUS">
      <data key="d0">62414003</data>
    </edge>
    <edge source="GBR" target="SAU">
      <data key="d0">9968109</data>
    </edge>
    <edge source="GBR" target="SEN">
      <data key="d0">1487527</data>
    </edge>
    <edge source="GBR" target="SRB">
      <data key="d0">1499782</data>
    </edge>
    <edge source="GBR" target="IND">
      <data key="d0">32086063</data>
    </edge>
    <edge source="GBR" target="SGP">
      <data key="d0">23733268</data>
    </edge>
    <edge source="GBR" target="SVK">
      <data key="d0">18435442</data>
    </edge>
    <edge source="GBR" target="VNM">
      <data key="d0">584201</data>
    </edge>
    <edge source="GBR" target="SVN">
      <data key="d0">2538287</data>
    </edge>
    <edge source="GBR" target="ZAF">
      <data key="d0">19941222</data>
    </edge>
    <edge source="GBR" target="ZWE">
      <data key="d0">709185</data>
    </edge>
    <edge source="GBR" target="ESP">
      <data key="d0">60728903</data>
    </edge>
    <edge source="GBR" target="SWE">
      <data key="d0">77046150</data>
    </edge>
    <edge source="GBR" target="CHE">
      <data key="d0">37439274</data>
    </edge>
    <edge source="GBR" target="THA">
      <data key="d0">18253855</data>
    </edge>
    <edge source="GBR" target="ARE">
      <data key="d0">45439529</data>
    </edge>
    <edge source="GBR" target="TUN">
      <data key="d0">1467156</data>
    </edge>
    <edge source="GBR" target="TUR">
      <data key="d0">20440829</data>
    </edge>
    <edge source="GBR" target="UGA">
      <data key="d0">603779</data>
    </edge>
    <edge source="GBR" target="UKR">
      <data key="d0">12667584</data>
    </edge>
    <edge source="GBR" target="MKD">
      <data key="d0">320571</data>
    </edge>
    <edge source="GBR" target="EGY">
      <data key="d0">18000421</data>
    </edge>
    <edge source="GBR" target="TZA">
      <data key="d0">1767057</data>
    </edge>
    <edge source="GBR" target="USA">
      <data key="d0">225071140</data>
    </edge>
    <edge source="GBR" target="URY">
      <data key="d0">376325</data>
    </edge>
    <edge source="TZA" target="BDI">
      <data key="d0">1560812</data>
    </edge>
    <edge source="TZA" target="CMR">
      <data key="d0">421733</data>
    </edge>
    <edge source="TZA" target="CAN">
      <data key="d0">53630</data>
    </edge>
    <edge source="TZA" target="LKA">
      <data key="d0">355806</data>
    </edge>
    <edge source="TZA" target="ETH">
      <data key="d0">204389</data>
    </edge>
    <edge source="TZA" target="MWI">
      <data key="d0">213055</data>
    </edge>
    <edge source="TZA" target="MOZ">
      <data key="d0">256787</data>
    </edge>
    <edge source="TZA" target="NLD">
      <data key="d0">16753</data>
    </edge>
    <edge source="TZA" target="IND">
      <data key="d0">46518</data>
    </edge>
    <edge source="TZA" target="SGP">
      <data key="d0">36098</data>
    </edge>
    <edge source="TZA" target="ZAF">
      <data key="d0">48497</data>
    </edge>
    <edge source="TZA" target="ARE">
      <data key="d0">376335</data>
    </edge>
    <edge source="TZA" target="UGA">
      <data key="d0">4571617</data>
    </edge>
    <edge source="TZA" target="GBR">
      <data key="d0">10168</data>
    </edge>
    <edge source="URY" target="ARG">
      <data key="d0">61548872</data>
    </edge>
    <edge source="URY" target="BOL">
      <data key="d0">166922</data>
    </edge>
    <edge source="URY" target="BRA">
      <data key="d0">17799752</data>
    </edge>
    <edge source="URY" target="CHL">
      <data key="d0">5321192</data>
    </edge>
    <edge source="URY" target="EST">
      <data key="d0">36511</data>
    </edge>
    <edge source="URY" target="ITA">
      <data key="d0">28463</data>
    </edge>
    <edge source="URY" target="MEX">
      <data key="d0">450422</data>
    </edge>
    <edge source="URY" target="PRY">
      <data key="d0">9502062</data>
    </edge>
    <edge source="URY" target="PER">
      <data key="d0">65714</data>
    </edge>
    <edge source="URY" target="ESP">
      <data key="d0">2999072</data>
    </edge>
    <edge source="URY" target="UKR">
      <data key="d0">14180</data>
    </edge>
    <edge source="URY" target="GBR">
      <data key="d0">46875</data>
    </edge>
    <edge source="URY" target="USA">
      <data key="d0">53142</data>
    </edge>
    <edge source="ARM" target="BLR">
      <data key="d0">105881</data>
    </edge>
    <edge source="ARM" target="GEO">
      <data key="d0">79265</data>
    </edge>
    <edge source="ARM" target="RUS">
      <data key="d0">77457</data>
    </edge>
    <edge source="BLR" target="AZE">
      <data key="d0">544700</data>
    </edge>
    <edge source="BLR" target="ARM">
      <data key="d0">983700</data>
    </edge>
    <edge source="BLR" target="BEL">
      <data key="d0">25900</data>
    </edge>
    <edge source="BLR" target="BGR">
      <data key="d0">945900</data>
    </edge>
    <edge source="BLR" target="CZE">
      <data key="d0">954700</data>
    </edge>
    <edge source="BLR" target="DNK">
      <data key="d0">72600</data>
    </edge>
    <edge source="BLR" target="EST">
      <data key="d0">1915400</data>
    </edge>
    <edge source="BLR" target="FRA">
      <data key="d0">64100</data>
    </edge>
    <edge source="BLR" target="GEO">
      <data key="d0">977300</data>
    </edge>
    <edge source="BLR" target="DEU">
      <data key="d0">59800</data>
    </edge>
    <edge source="BLR" target="HUN">
      <data key="d0">819900</data>
    </edge>
    <edge source="BLR" target="ISR">
      <data key="d0">14600</data>
    </edge>
    <edge source="BLR" target="ITA">
      <data key="d0">25300</data>
    </edge>
    <edge source="BLR" target="KAZ">
      <data key="d0">4633500</data>
    </edge>
    <edge source="BLR" target="KGZ">
      <data key="d0">583600</data>
    </edge>
    <edge source="BLR" target="LVA">
      <data key="d0">1642400</data>
    </edge>
    <edge source="BLR" target="LTU">
      <data key="d0">4398500</data>
    </edge>
    <edge source="BLR" target="MDA">
      <data key="d0">2411900</data>
    </edge>
    <edge source="BLR" target="NLD">
      <data key="d0">19500</data>
    </edge>
    <edge source="BLR" target="POL">
      <data key="d0">3466500</data>
    </edge>
    <edge source="BLR" target="ROU">
      <data key="d0">741300</data>
    </edge>
    <edge source="BLR" target="RUS">
      <data key="d0">140322800</data>
    </edge>
    <edge source="BLR" target="SRB">
      <data key="d0">2395100</data>
    </edge>
    <edge source="BLR" target="SVK">
      <data key="d0">57900</data>
    </edge>
    <edge source="BLR" target="CHE">
      <data key="d0">37400</data>
    </edge>
    <edge source="BLR" target="UKR">
      <data key="d0">21392300</data>
    </edge>
    <edge source="BLR" target="EGY">
      <data key="d0">11700</data>
    </edge>
    <edge source="GEO" target="AZE">
      <data key="d0">835722</data>
    </edge>
    <edge source="GEO" target="ARM">
      <data key="d0">2298004</data>
    </edge>
    <edge source="GEO" target="BEL">
      <data key="d0">22023</data>
    </edge>
    <edge source="GEO" target="LTU">
      <data key="d0">269547</data>
    </edge>
    <edge source="AUS" target="ARG">
      <data key="d0">637928</data>
    </edge>
    <edge source="AUS" target="AUT">
      <data key="d0">485773</data>
    </edge>
    <edge source="AUS" target="BEL">
      <data key="d0">161263</data>
    </edge>
    <edge source="AUS" target="BRA">
      <data key="d0">2332022</data>
    </edge>
    <edge source="AUS" target="KHM">
      <data key="d0">598535</data>
    </edge>
    <edge source="AUS" target="CAN">
      <data key="d0">304893</data>
    </edge>
    <edge source="AUS" target="LKA">
      <data key="d0">6667801</data>
    </edge>
    <edge source="AUS" target="CHL">
      <data key="d0">3136337</data>
    </edge>
    <edge source="AUS" target="CHN">
      <data key="d0">68058721</data>
    </edge>
    <edge source="AUS" target="CRI">
      <data key="d0">335048</data>
    </edge>
    <edge source="AUS" target="DNK">
      <data key="d0">40222</data>
    </edge>
    <edge source="AUS" target="ECU">
      <data key="d0">933946</data>
    </edge>
    <edge source="AUS" target="SLV">
      <data key="d0">483438</data>
    </edge>
    <edge source="AUS" target="EST">
      <data key="d0">10884</data>
    </edge>
    <edge source="AUS" target="FRA">
      <data key="d0">521655</data>
    </edge>
    <edge source="AUS" target="DEU">
      <data key="d0">18460995</data>
    </edge>
    <edge source="AUS" target="GHA">
      <data key="d0">137648</data>
    </edge>
    <edge source="AUS" target="GRC">
      <data key="d0">160700</data>
    </edge>
    <edge source="AUS" target="GTM">
      <data key="d0">334269</data>
    </edge>
    <edge source="AUS" target="HND">
      <data key="d0">623396</data>
    </edge>
    <edge source="AUS" target="HKG">
      <data key="d0">13347620</data>
    </edge>
    <edge source="AUS" target="HUN">
      <data key="d0">55773</data>
    </edge>
    <edge source="AUS" target="IDN">
      <data key="d0">7218004</data>
    </edge>
    <edge source="AUS" target="IRL">
      <data key="d0">439097</data>
    </edge>
    <edge source="AUS" target="ISR">
      <data key="d0">66749</data>
    </edge>
    <edge source="AUS" target="ITA">
      <data key="d0">1460885</data>
    </edge>
    <edge source="AUS" target="JPN">
      <data key="d0">9927701</data>
    </edge>
    <edge source="AUS" target="JOR">
      <data key="d0">2525997</data>
    </edge>
    <edge source="AUS" target="KOR">
      <data key="d0">6816867</data>
    </edge>
    <edge source="AUS" target="LBN">
      <data key="d0">24206</data>
    </edge>
    <edge source="AUS" target="LTU">
      <data key="d0">14756</data>
    </edge>
    <edge source="AUS" target="MDG">
      <data key="d0">713375</data>
    </edge>
    <edge source="AUS" target="MYS">
      <data key="d0">37932472</data>
    </edge>
    <edge source="AUS" target="MRT">
      <data key="d0">35033</data>
    </edge>
    <edge source="AUS" target="MUS">
      <data key="d0">727017</data>
    </edge>
    <edge source="AUS" target="MEX">
      <data key="d0">5716669</data>
    </edge>
    <edge source="AUS" target="OMN">
      <data key="d0">155064</data>
    </edge>
    <edge source="AUS" target="NAM">
      <data key="d0">1013887</data>
    </edge>
    <edge source="AUS" target="NLD">
      <data key="d0">364440</data>
    </edge>
    <edge source="AUS" target="NZL">
      <data key="d0">265210884</data>
    </edge>
    <edge source="AUS" target="NIC">
      <data key="d0">51727</data>
    </edge>
    <edge source="AUS" target="NOR">
      <data key="d0">54806</data>
    </edge>
    <edge source="AUS" target="PAK">
      <data key="d0">10844662</data>
    </edge>
    <edge source="AUS" target="PAN">
      <data key="d0">464611</data>
    </edge>
    <edge source="AUS" target="PRY">
      <data key="d0">878591</data>
    </edge>
    <edge source="AUS" target="PER">
      <data key="d0">698926</data>
    </edge>
    <edge source="AUS" target="PHL">
      <data key="d0">40398780</data>
    </edge>
    <edge source="AUS" target="PRT">
      <data key="d0">264738</data>
    </edge>
    <edge source="AUS" target="SAU">
      <data key="d0">2174357</data>
    </edge>
    <edge source="AUS" target="SEN">
      <data key="d0">82287</data>
    </edge>
    <edge source="AUS" target="IND">
      <data key="d0">22925168</data>
    </edge>
    <edge source="AUS" target="SGP">
      <data key="d0">24431826</data>
    </edge>
    <edge source="AUS" target="VNM">
      <data key="d0">4882013</data>
    </edge>
    <edge source="AUS" target="ZAF">
      <data key="d0">30875907</data>
    </edge>
    <edge source="AUS" target="ESP">
      <data key="d0">8261489</data>
    </edge>
    <edge source="AUS" target="SWE">
      <data key="d0">504294</data>
    </edge>
    <edge source="AUS" target="CHE">
      <data key="d0">67074</data>
    </edge>
    <edge source="AUS" target="THA">
      <data key="d0">9741319</data>
    </edge>
    <edge source="AUS" target="ARE">
      <data key="d0">10164535</data>
    </edge>
    <edge source="AUS" target="TUR">
      <data key="d0">5203065</data>
    </edge>
    <edge source="AUS" target="UKR">
      <data key="d0">13639</data>
    </edge>
    <edge source="AUS" target="EGY">
      <data key="d0">15228259</data>
    </edge>
    <edge source="AUS" target="GBR">
      <data key="d0">6385425</data>
    </edge>
    <edge source="AUS" target="TZA">
      <data key="d0">91553</data>
    </edge>
    <edge source="AUS" target="USA">
      <data key="d0">99349676</data>
    </edge>
    <edge source="AUS" target="URY">
      <data key="d0">33207</data>
    </edge>
    <edge source="BEL" target="ALB">
      <data key="d0">36176</data>
    </edge>
    <edge source="BEL" target="DZA">
      <data key="d0">23480134</data>
    </edge>
    <edge source="BEL" target="AZE">
      <data key="d0">1245492</data>
    </edge>
    <edge source="BEL" target="ARG">
      <data key="d0">14960435</data>
    </edge>
    <edge source="BEL" target="AUS">
      <data key="d0">38886865</data>
    </edge>
    <edge source="BEL" target="AUT">
      <data key="d0">37884314</data>
    </edge>
    <edge source="BEL" target="ARM">
      <data key="d0">119817</data>
    </edge>
    <edge source="BEL" target="BOL">
      <data key="d0">60025</data>
    </edge>
    <edge source="BEL" target="BRA">
      <data key="d0">23231648</data>
    </edge>
    <edge source="BEL" target="BGR">
      <data key="d0">2242716</data>
    </edge>
    <edge source="BEL" target="BDI">
      <data key="d0">301431</data>
    </edge>
    <edge source="BEL" target="BLR">
      <data key="d0">1521940</data>
    </edge>
    <edge source="BEL" target="KHM">
      <data key="d0">178869</data>
    </edge>
    <edge source="BEL" target="CMR">
      <data key="d0">3242544</data>
    </edge>
    <edge source="BEL" target="CAN">
      <data key="d0">6290778</data>
    </edge>
    <edge source="BEL" target="CAF">
      <data key="d0">149249</data>
    </edge>
    <edge source="BEL" target="LKA">
      <data key="d0">4400468</data>
    </edge>
    <edge source="BEL" target="CHL">
      <data key="d0">6661763</data>
    </edge>
    <edge source="BEL" target="CHN">
      <data key="d0">58820284</data>
    </edge>
    <edge source="BEL" target="COL">
      <data key="d0">13378449</data>
    </edge>
    <edge source="BEL" target="CRI">
      <data key="d0">3283036</data>
    </edge>
    <edge source="BEL" target="HRV">
      <data key="d0">3275454</data>
    </edge>
    <edge source="BEL" target="CZE">
      <data key="d0">62284328</data>
    </edge>
    <edge source="BEL" target="BEN">
      <data key="d0">254245</data>
    </edge>
    <edge source="BEL" target="DNK">
      <data key="d0">24319056</data>
    </edge>
    <edge source="BEL" target="ECU">
      <data key="d0">3258251</data>
    </edge>
    <edge source="BEL" target="SLV">
      <data key="d0">3030155</data>
    </edge>
    <edge source="BEL" target="ETH">
      <data key="d0">1872752</data>
    </edge>
    <edge source="BEL" target="EST">
      <data key="d0">968312</data>
    </edge>
    <edge source="BEL" target="FIN">
      <data key="d0">8522532</data>
    </edge>
    <edge source="BEL" target="FRA">
      <data key="d0">1282726555</data>
    </edge>
    <edge source="BEL" target="GEO">
      <data key="d0">662468</data>
    </edge>
    <edge source="BEL" target="GMB">
      <data key="d0">148377</data>
    </edge>
    <edge source="BEL" target="DEU">
      <data key="d0">814934769</data>
    </edge>
    <edge source="BEL" target="GHA">
      <data key="d0">2314692</data>
    </edge>
    <edge source="BEL" target="GRC">
      <data key="d0">16287280</data>
    </edge>
    <edge source="BEL" target="GTM">
      <data key="d0">1369887</data>
    </edge>
    <edge source="BEL" target="HND">
      <data key="d0">2088353</data>
    </edge>
    <edge source="BEL" target="HKG">
      <data key="d0">12244371</data>
    </edge>
    <edge source="BEL" target="HUN">
      <data key="d0">8944739</data>
    </edge>
    <edge source="BEL" target="IDN">
      <data key="d0">1673548</data>
    </edge>
    <edge source="BEL" target="IRL">
      <data key="d0">33937225</data>
    </edge>
    <edge source="BEL" target="ISR">
      <data key="d0">15866831</data>
    </edge>
    <edge source="BEL" target="ITA">
      <data key="d0">131834205</data>
    </edge>
    <edge source="BEL" target="CIV">
      <data key="d0">8089031</data>
    </edge>
    <edge source="BEL" target="JAM">
      <data key="d0">781391</data>
    </edge>
    <edge source="BEL" target="JPN">
      <data key="d0">8354248</data>
    </edge>
    <edge source="BEL" target="KAZ">
      <data key="d0">1235204</data>
    </edge>
    <edge source="BEL" target="JOR">
      <data key="d0">7021340</data>
    </edge>
    <edge source="BEL" target="KOR">
      <data key="d0">2515528</data>
    </edge>
    <edge source="BEL" target="KGZ">
      <data key="d0">230083</data>
    </edge>
    <edge source="BEL" target="LBN">
      <data key="d0">10724266</data>
    </edge>
    <edge source="BEL" target="LVA">
      <data key="d0">1181498</data>
    </edge>
    <edge source="BEL" target="LTU">
      <data key="d0">5127193</data>
    </edge>
    <edge source="BEL" target="MDG">
      <data key="d0">266563</data>
    </edge>
    <edge source="BEL" target="MWI">
      <data key="d0">171631</data>
    </edge>
    <edge source="BEL" target="MYS">
      <data key="d0">51133743</data>
    </edge>
    <edge source="BEL" target="MRT">
      <data key="d0">68016</data>
    </edge>
    <edge source="BEL" target="MUS">
      <data key="d0">147025</data>
    </edge>
    <edge source="BEL" target="MEX">
      <data key="d0">17338031</data>
    </edge>
    <edge source="BEL" target="MDA">
      <data key="d0">200649</data>
    </edge>
    <edge source="BEL" target="MAR">
      <data key="d0">12214605</data>
    </edge>
    <edge source="BEL" target="MOZ">
      <data key="d0">6681145</data>
    </edge>
    <edge source="BEL" target="OMN">
      <data key="d0">1964043</data>
    </edge>
    <edge source="BEL" target="NAM">
      <data key="d0">50848</data>
    </edge>
    <edge source="BEL" target="NLD">
      <data key="d0">930108901</data>
    </edge>
    <edge source="BEL" target="NZL">
      <data key="d0">8100602</data>
    </edge>
    <edge source="BEL" target="NIC">
      <data key="d0">90070</data>
    </edge>
    <edge source="BEL" target="NER">
      <data key="d0">380312</data>
    </edge>
    <edge source="BEL" target="NOR">
      <data key="d0">9757809</data>
    </edge>
    <edge source="BEL" target="PAK">
      <data key="d0">3598707</data>
    </edge>
    <edge source="BEL" target="PAN">
      <data key="d0">802263</data>
    </edge>
    <edge source="BEL" target="PRY">
      <data key="d0">5011979</data>
    </edge>
    <edge source="BEL" target="PER">
      <data key="d0">7020463</data>
    </edge>
    <edge source="BEL" target="PHL">
      <data key="d0">1499455</data>
    </edge>
    <edge source="BEL" target="POL">
      <data key="d0">66785870</data>
    </edge>
    <edge source="BEL" target="PRT">
      <data key="d0">17131757</data>
    </edge>
    <edge source="BEL" target="ROU">
      <data key="d0">16212306</data>
    </edge>
    <edge source="BEL" target="RUS">
      <data key="d0">81211738</data>
    </edge>
    <edge source="BEL" target="SAU">
      <data key="d0">25789187</data>
    </edge>
    <edge source="BEL" target="SEN">
      <data key="d0">8077213</data>
    </edge>
    <edge source="BEL" target="SRB">
      <data key="d0">2727524</data>
    </edge>
    <edge source="BEL" target="IND">
      <data key="d0">40302918</data>
    </edge>
    <edge source="BEL" target="SGP">
      <data key="d0">2380282</data>
    </edge>
    <edge source="BEL" target="SVK">
      <data key="d0">4620344</data>
    </edge>
    <edge source="BEL" target="VNM">
      <data key="d0">1830059</data>
    </edge>
    <edge source="BEL" target="SVN">
      <data key="d0">4309721</data>
    </edge>
    <edge source="BEL" target="ZAF">
      <data key="d0">29181560</data>
    </edge>
    <edge source="BEL" target="ESP">
      <data key="d0">113856717</data>
    </edge>
    <edge source="BEL" target="SWE">
      <data key="d0">32370021</data>
    </edge>
    <edge source="BEL" target="CHE">
      <data key="d0">38336632</data>
    </edge>
    <edge source="BEL" target="THA">
      <data key="d0">35135174</data>
    </edge>
    <edge source="BEL" target="TGO">
      <data key="d0">1342856</data>
    </edge>
    <edge source="BEL" target="ARE">
      <data key="d0">50941726</data>
    </edge>
    <edge source="BEL" target="TUN">
      <data key="d0">9107071</data>
    </edge>
    <edge source="BEL" target="TUR">
      <data key="d0">85073987</data>
    </edge>
    <edge source="BEL" target="UGA">
      <data key="d0">461443</data>
    </edge>
    <edge source="BEL" target="UKR">
      <data key="d0">6138550</data>
    </edge>
    <edge source="BEL" target="MKD">
      <data key="d0">53629</data>
    </edge>
    <edge source="BEL" target="EGY">
      <data key="d0">33026894</data>
    </edge>
    <edge source="BEL" target="GBR">
      <data key="d0">494636096</data>
    </edge>
    <edge source="BEL" target="TZA">
      <data key="d0">753055</data>
    </edge>
    <edge source="BEL" target="USA">
      <data key="d0">68760386</data>
    </edge>
    <edge source="BEL" target="BFA">
      <data key="d0">229319</data>
    </edge>
    <edge source="BEL" target="URY">
      <data key="d0">1721046</data>
    </edge>
    <edge source="KHM" target="FRA">
      <data key="d0">182754</data>
    </edge>
    <edge source="KHM" target="DEU">
      <data key="d0">24835</data>
    </edge>
    <edge source="KHM" target="HKG">
      <data key="d0">13208</data>
    </edge>
    <edge source="KHM" target="ITA">
      <data key="d0">40156</data>
    </edge>
    <edge source="KHM" target="JPN">
      <data key="d0">316250</data>
    </edge>
    <edge source="KHM" target="MEX">
      <data key="d0">20834</data>
    </edge>
    <edge source="KHM" target="PAN">
      <data key="d0">11695</data>
    </edge>
    <edge source="KHM" target="ESP">
      <data key="d0">11706</data>
    </edge>
    <edge source="KHM" target="THA">
      <data key="d0">430277</data>
    </edge>
    <edge source="KHM" target="GBR">
      <data key="d0">253290</data>
    </edge>
    <edge source="KHM" target="USA">
      <data key="d0">2344430</data>
    </edge>
    <edge source="LKA" target="ARG">
      <data key="d0">76988</data>
    </edge>
    <edge source="LKA" target="AUS">
      <data key="d0">514389</data>
    </edge>
    <edge source="LKA" target="AUT">
      <data key="d0">22021</data>
    </edge>
    <edge source="LKA" target="BEL">
      <data key="d0">404932</data>
    </edge>
    <edge source="LKA" target="KHM">
      <data key="d0">239425</data>
    </edge>
    <edge source="LKA" target="CAN">
      <data key="d0">77012</data>
    </edge>
    <edge source="LKA" target="CHN">
      <data key="d0">291089</data>
    </edge>
    <edge source="LKA" target="DNK">
      <data key="d0">15512</data>
    </edge>
    <edge source="LKA" target="FIN">
      <data key="d0">36725</data>
    </edge>
    <edge source="LKA" target="FRA">
      <data key="d0">120046</data>
    </edge>
    <edge source="LKA" target="DEU">
      <data key="d0">1511227</data>
    </edge>
    <edge source="LKA" target="HKG">
      <data key="d0">81536</data>
    </edge>
    <edge source="LKA" target="IDN">
      <data key="d0">556809</data>
    </edge>
    <edge source="LKA" target="ITA">
      <data key="d0">114050</data>
    </edge>
    <edge source="LKA" target="JPN">
      <data key="d0">396688</data>
    </edge>
    <edge source="LKA" target="KOR">
      <data key="d0">10173</data>
    </edge>
    <edge source="LKA" target="MWI">
      <data key="d0">112010</data>
    </edge>
    <edge source="LKA" target="MYS">
      <data key="d0">18189</data>
    </edge>
    <edge source="LKA" target="MOZ">
      <data key="d0">54709</data>
    </edge>
    <edge source="LKA" target="NLD">
      <data key="d0">239426</data>
    </edge>
    <edge source="LKA" target="NOR">
      <data key="d0">38296</data>
    </edge>
    <edge source="LKA" target="PAK">
      <data key="d0">345356</data>
    </edge>
    <edge source="LKA" target="PHL">
      <data key="d0">12183</data>
    </edge>
    <edge source="LKA" target="POL">
      <data key="d0">43853</data>
    </edge>
    <edge source="LKA" target="ROU">
      <data key="d0">54159</data>
    </edge>
    <edge source="LKA" target="RUS">
      <data key="d0">80744</data>
    </edge>
    <edge source="LKA" target="IND">
      <data key="d0">9117563</data>
    </edge>
    <edge source="LKA" target="SGP">
      <data key="d0">40013</data>
    </edge>
    <edge source="LKA" target="VNM">
      <data key="d0">274808</data>
    </edge>
    <edge source="LKA" target="ZAF">
      <data key="d0">83067</data>
    </edge>
    <edge source="LKA" target="SWE">
      <data key="d0">24419</data>
    </edge>
    <edge source="LKA" target="CHE">
      <data key="d0">13870</data>
    </edge>
    <edge source="LKA" target="THA">
      <data key="d0">57291</data>
    </edge>
    <edge source="LKA" target="ARE">
      <data key="d0">1357373</data>
    </edge>
    <edge source="LKA" target="TUN">
      <data key="d0">57253</data>
    </edge>
    <edge source="LKA" target="TUR">
      <data key="d0">22914</data>
    </edge>
    <edge source="LKA" target="UKR">
      <data key="d0">47896</data>
    </edge>
    <edge source="LKA" target="EGY">
      <data key="d0">20517</data>
    </edge>
    <edge source="LKA" target="GBR">
      <data key="d0">1786315</data>
    </edge>
    <edge source="LKA" target="TZA">
      <data key="d0">20201</data>
    </edge>
    <edge source="LKA" target="USA">
      <data key="d0">267536</data>
    </edge>
    <edge source="DNK" target="DZA">
      <data key="d0">13719</data>
    </edge>
    <edge source="DNK" target="ARG">
      <data key="d0">1477195</data>
    </edge>
    <edge source="DNK" target="AUS">
      <data key="d0">10795677</data>
    </edge>
    <edge source="DNK" target="AUT">
      <data key="d0">4469691</data>
    </edge>
    <edge source="DNK" target="BEL">
      <data key="d0">15539870</data>
    </edge>
    <edge source="DNK" target="BRA">
      <data key="d0">407034</data>
    </edge>
    <edge source="DNK" target="BGR">
      <data key="d0">692363</data>
    </edge>
    <edge source="DNK" target="BLR">
      <data key="d0">16916</data>
    </edge>
    <edge source="DNK" target="KHM">
      <data key="d0">54265</data>
    </edge>
    <edge source="DNK" target="CAN">
      <data key="d0">3403947</data>
    </edge>
    <edge source="DNK" target="LKA">
      <data key="d0">54112</data>
    </edge>
    <edge source="DNK" target="CHL">
      <data key="d0">1859321</data>
    </edge>
    <edge source="DNK" target="CHN">
      <data key="d0">11010225</data>
    </edge>
    <edge source="DNK" target="HRV">
      <data key="d0">3848989</data>
    </edge>
    <edge source="DNK" target="CZE">
      <data key="d0">13760819</data>
    </edge>
    <edge source="DNK" target="EST">
      <data key="d0">1945410</data>
    </edge>
    <edge source="DNK" target="FIN">
      <data key="d0">51503426</data>
    </edge>
    <edge source="DNK" target="FRA">
      <data key="d0">64740647</data>
    </edge>
    <edge source="DNK" target="GEO">
      <data key="d0">185004</data>
    </edge>
    <edge source="DNK" target="DEU">
      <data key="d0">151765772</data>
    </edge>
    <edge source="DNK" target="GHA">
      <data key="d0">50227</data>
    </edge>
    <edge source="DNK" target="GRC">
      <data key="d0">876799</data>
    </edge>
    <edge source="DNK" target="HKG">
      <data key="d0">713828</data>
    </edge>
    <edge source="DNK" target="HUN">
      <data key="d0">4658603</data>
    </edge>
    <edge source="DNK" target="IDN">
      <data key="d0">47440</data>
    </edge>
    <edge source="DNK" target="IRL">
      <data key="d0">1611439</data>
    </edge>
    <edge source="DNK" target="ISR">
      <data key="d0">1251566</data>
    </edge>
    <edge source="DNK" target="ITA">
      <data key="d0">9770758</data>
    </edge>
    <edge source="DNK" target="JPN">
      <data key="d0">1509983</data>
    </edge>
    <edge source="DNK" target="JOR">
      <data key="d0">258595</data>
    </edge>
    <edge source="DNK" target="KOR">
      <data key="d0">5400742</data>
    </edge>
    <edge source="DNK" target="LBN">
      <data key="d0">287189</data>
    </edge>
    <edge source="DNK" target="LVA">
      <data key="d0">2511930</data>
    </edge>
    <edge source="DNK" target="LTU">
      <data key="d0">3763798</data>
    </edge>
    <edge source="DNK" target="MYS">
      <data key="d0">108625</data>
    </edge>
    <edge source="DNK" target="MUS">
      <data key="d0">50299</data>
    </edge>
    <edge source="DNK" target="MEX">
      <data key="d0">213199</data>
    </edge>
    <edge source="DNK" target="MAR">
      <data key="d0">548549</data>
    </edge>
    <edge source="DNK" target="MOZ">
      <data key="d0">86357</data>
    </edge>
    <edge source="DNK" target="OMN">
      <data key="d0">837101</data>
    </edge>
    <edge source="DNK" target="NAM">
      <data key="d0">242054</data>
    </edge>
    <edge source="DNK" target="NLD">
      <data key="d0">40564562</data>
    </edge>
    <edge source="DNK" target="NZL">
      <data key="d0">1560991</data>
    </edge>
    <edge source="DNK" target="NOR">
      <data key="d0">79297922</data>
    </edge>
    <edge source="DNK" target="PAK">
      <data key="d0">126682</data>
    </edge>
    <edge source="DNK" target="PAN">
      <data key="d0">20835</data>
    </edge>
    <edge source="DNK" target="PRY">
      <data key="d0">27658</data>
    </edge>
    <edge source="DNK" target="PER">
      <data key="d0">141096</data>
    </edge>
    <edge source="DNK" target="PHL">
      <data key="d0">699225</data>
    </edge>
    <edge source="DNK" target="POL">
      <data key="d0">21822430</data>
    </edge>
    <edge source="DNK" target="PRT">
      <data key="d0">1103361</data>
    </edge>
    <edge source="DNK" target="ROU">
      <data key="d0">822590</data>
    </edge>
    <edge source="DNK" target="RUS">
      <data key="d0">2266199</data>
    </edge>
    <edge source="DNK" target="SAU">
      <data key="d0">1623757</data>
    </edge>
    <edge source="DNK" target="SRB">
      <data key="d0">1090793</data>
    </edge>
    <edge source="DNK" target="IND">
      <data key="d0">210603</data>
    </edge>
    <edge source="DNK" target="SGP">
      <data key="d0">510371</data>
    </edge>
    <edge source="DNK" target="SVK">
      <data key="d0">4825276</data>
    </edge>
    <edge source="DNK" target="VNM">
      <data key="d0">627584</data>
    </edge>
    <edge source="DNK" target="SVN">
      <data key="d0">2154703</data>
    </edge>
    <edge source="DNK" target="ZAF">
      <data key="d0">993598</data>
    </edge>
    <edge source="DNK" target="ESP">
      <data key="d0">12818448</data>
    </edge>
    <edge source="DNK" target="SWE">
      <data key="d0">182567236</data>
    </edge>
    <edge source="DNK" target="CHE">
      <data key="d0">8347317</data>
    </edge>
    <edge source="DNK" target="THA">
      <data key="d0">368841</data>
    </edge>
    <edge source="DNK" target="ARE">
      <data key="d0">1230062</data>
    </edge>
    <edge source="DNK" target="TUN">
      <data key="d0">245450</data>
    </edge>
    <edge source="DNK" target="TUR">
      <data key="d0">893808</data>
    </edge>
    <edge source="DNK" target="UKR">
      <data key="d0">742422</data>
    </edge>
    <edge source="DNK" target="MKD">
      <data key="d0">77544</data>
    </edge>
    <edge source="DNK" target="EGY">
      <data key="d0">202766</data>
    </edge>
    <edge source="DNK" target="GBR">
      <data key="d0">46935805</data>
    </edge>
    <edge source="DNK" target="USA">
      <data key="d0">10005241</data>
    </edge>
    <edge source="DNK" target="URY">
      <data key="d0">390907</data>
    </edge>
    <edge source="EST" target="DZA">
      <data key="d0">1615892</data>
    </edge>
    <edge source="EST" target="AZE">
      <data key="d0">1194162</data>
    </edge>
    <edge source="EST" target="ARG">
      <data key="d0">122658</data>
    </edge>
    <edge source="EST" target="AUS">
      <data key="d0">152881</data>
    </edge>
    <edge source="EST" target="AUT">
      <data key="d0">191281</data>
    </edge>
    <edge source="EST" target="BEL">
      <data key="d0">1547271</data>
    </edge>
    <edge source="EST" target="BGR">
      <data key="d0">94700</data>
    </edge>
    <edge source="EST" target="BLR">
      <data key="d0">5875513</data>
    </edge>
    <edge source="EST" target="CMR">
      <data key="d0">511348</data>
    </edge>
    <edge source="EST" target="CAN">
      <data key="d0">158204</data>
    </edge>
    <edge source="EST" target="LKA">
      <data key="d0">3611786</data>
    </edge>
    <edge source="EST" target="CHL">
      <data key="d0">185030</data>
    </edge>
    <edge source="EST" target="CHN">
      <data key="d0">37218</data>
    </edge>
    <edge source="EST" target="HRV">
      <data key="d0">113691</data>
    </edge>
    <edge source="EST" target="CZE">
      <data key="d0">3506795</data>
    </edge>
    <edge source="EST" target="DNK">
      <data key="d0">2482706</data>
    </edge>
    <edge source="EST" target="FIN">
      <data key="d0">14476857</data>
    </edge>
    <edge source="EST" target="FRA">
      <data key="d0">1435380</data>
    </edge>
    <edge source="EST" target="GMB">
      <data key="d0">22867</data>
    </edge>
    <edge source="EST" target="DEU">
      <data key="d0">6297590</data>
    </edge>
    <edge source="EST" target="GHA">
      <data key="d0">26751</data>
    </edge>
    <edge source="EST" target="GRC">
      <data key="d0">1519186</data>
    </edge>
    <edge source="EST" target="GTM">
      <data key="d0">21447</data>
    </edge>
    <edge source="EST" target="HND">
      <data key="d0">20577</data>
    </edge>
    <edge source="EST" target="HUN">
      <data key="d0">292571</data>
    </edge>
    <edge source="EST" target="IDN">
      <data key="d0">924072</data>
    </edge>
    <edge source="EST" target="IRL">
      <data key="d0">790215</data>
    </edge>
    <edge source="EST" target="ISR">
      <data key="d0">1484973</data>
    </edge>
    <edge source="EST" target="ITA">
      <data key="d0">5650699</data>
    </edge>
    <edge source="EST" target="CIV">
      <data key="d0">469678</data>
    </edge>
    <edge source="EST" target="JPN">
      <data key="d0">53248</data>
    </edge>
    <edge source="EST" target="JOR">
      <data key="d0">344493</data>
    </edge>
    <edge source="EST" target="KOR">
      <data key="d0">2642163</data>
    </edge>
    <edge source="EST" target="LBN">
      <data key="d0">478515</data>
    </edge>
    <edge source="EST" target="LVA">
      <data key="d0">10532748</data>
    </edge>
    <edge source="EST" target="LTU">
      <data key="d0">5935981</data>
    </edge>
    <edge source="EST" target="MYS">
      <data key="d0">140924</data>
    </edge>
    <edge source="EST" target="MDA">
      <data key="d0">40411</data>
    </edge>
    <edge source="EST" target="MAR">
      <data key="d0">1225108</data>
    </edge>
    <edge source="EST" target="NLD">
      <data key="d0">6726132</data>
    </edge>
    <edge source="EST" target="NZL">
      <data key="d0">218131</data>
    </edge>
    <edge source="EST" target="NOR">
      <data key="d0">5483307</data>
    </edge>
    <edge source="EST" target="PAK">
      <data key="d0">337834</data>
    </edge>
    <edge source="EST" target="PER">
      <data key="d0">254452</data>
    </edge>
    <edge source="EST" target="POL">
      <data key="d0">9144479</data>
    </edge>
    <edge source="EST" target="PRT">
      <data key="d0">1978823</data>
    </edge>
    <edge source="EST" target="ROU">
      <data key="d0">1021438</data>
    </edge>
    <edge source="EST" target="RUS">
      <data key="d0">27175345</data>
    </edge>
    <edge source="EST" target="SAU">
      <data key="d0">924854</data>
    </edge>
    <edge source="EST" target="SEN">
      <data key="d0">223010</data>
    </edge>
    <edge source="EST" target="SRB">
      <data key="d0">92259</data>
    </edge>
    <edge source="EST" target="IND">
      <data key="d0">717038</data>
    </edge>
    <edge source="EST" target="SGP">
      <data key="d0">448825</data>
    </edge>
    <edge source="EST" target="SVK">
      <data key="d0">916597</data>
    </edge>
    <edge source="EST" target="SVN">
      <data key="d0">176274</data>
    </edge>
    <edge source="EST" target="ZAF">
      <data key="d0">830422</data>
    </edge>
    <edge source="EST" target="ESP">
      <data key="d0">601666</data>
    </edge>
    <edge source="EST" target="SWE">
      <data key="d0">7272584</data>
    </edge>
    <edge source="EST" target="CHE">
      <data key="d0">37076</data>
    </edge>
    <edge source="EST" target="THA">
      <data key="d0">97426</data>
    </edge>
    <edge source="EST" target="ARE">
      <data key="d0">49918</data>
    </edge>
    <edge source="EST" target="TUN">
      <data key="d0">112519</data>
    </edge>
    <edge source="EST" target="TUR">
      <data key="d0">441935</data>
    </edge>
    <edge source="EST" target="UGA">
      <data key="d0">520814</data>
    </edge>
    <edge source="EST" target="UKR">
      <data key="d0">3039263</data>
    </edge>
    <edge source="EST" target="EGY">
      <data key="d0">12896227</data>
    </edge>
    <edge source="EST" target="GBR">
      <data key="d0">15894532</data>
    </edge>
    <edge source="EST" target="USA">
      <data key="d0">670219</data>
    </edge>
    <edge source="HUN" target="ALB">
      <data key="d0">532507</data>
    </edge>
    <edge source="HUN" target="DZA">
      <data key="d0">98807</data>
    </edge>
    <edge source="HUN" target="AUS">
      <data key="d0">1109785</data>
    </edge>
    <edge source="HUN" target="AUT">
      <data key="d0">64324120</data>
    </edge>
    <edge source="HUN" target="ARM">
      <data key="d0">95573</data>
    </edge>
    <edge source="HUN" target="BEL">
      <data key="d0">26706674</data>
    </edge>
    <edge source="HUN" target="BRA">
      <data key="d0">2343114</data>
    </edge>
    <edge source="HUN" target="BGR">
      <data key="d0">17319270</data>
    </edge>
    <edge source="HUN" target="BLR">
      <data key="d0">174489</data>
    </edge>
    <edge source="HUN" target="CAN">
      <data key="d0">146322</data>
    </edge>
    <edge source="HUN" target="LKA">
      <data key="d0">628893</data>
    </edge>
    <edge source="HUN" target="CHL">
      <data key="d0">292834</data>
    </edge>
    <edge source="HUN" target="CHN">
      <data key="d0">294600</data>
    </edge>
    <edge source="HUN" target="HRV">
      <data key="d0">27273434</data>
    </edge>
    <edge source="HUN" target="CZE">
      <data key="d0">70245068</data>
    </edge>
    <edge source="HUN" target="DNK">
      <data key="d0">16423017</data>
    </edge>
    <edge source="HUN" target="ETH">
      <data key="d0">300353</data>
    </edge>
    <edge source="HUN" target="EST">
      <data key="d0">1597567</data>
    </edge>
    <edge source="HUN" target="FIN">
      <data key="d0">1841739</data>
    </edge>
    <edge source="HUN" target="FRA">
      <data key="d0">51796237</data>
    </edge>
    <edge source="HUN" target="GEO">
      <data key="d0">277461</data>
    </edge>
    <edge source="HUN" target="DEU">
      <data key="d0">173210347</data>
    </edge>
    <edge source="HUN" target="GHA">
      <data key="d0">1182363</data>
    </edge>
    <edge source="HUN" target="GRC">
      <data key="d0">6579460</data>
    </edge>
    <edge source="HUN" target="IDN">
      <data key="d0">11309</data>
    </edge>
    <edge source="HUN" target="IRL">
      <data key="d0">219378</data>
    </edge>
    <edge source="HUN" target="ISR">
      <data key="d0">14329166</data>
    </edge>
    <edge source="HUN" target="ITA">
      <data key="d0">31982740</data>
    </edge>
    <edge source="HUN" target="JPN">
      <data key="d0">189856</data>
    </edge>
    <edge source="HUN" target="KAZ">
      <data key="d0">7976299</data>
    </edge>
    <edge source="HUN" target="JOR">
      <data key="d0">904010</data>
    </edge>
    <edge source="HUN" target="KOR">
      <data key="d0">35489</data>
    </edge>
    <edge source="HUN" target="LBN">
      <data key="d0">1792009</data>
    </edge>
    <edge source="HUN" target="LVA">
      <data key="d0">5829883</data>
    </edge>
    <edge source="HUN" target="LTU">
      <data key="d0">6625674</data>
    </edge>
    <edge source="HUN" target="MYS">
      <data key="d0">914447</data>
    </edge>
    <edge source="HUN" target="MEX">
      <data key="d0">1285410</data>
    </edge>
    <edge source="HUN" target="MDA">
      <data key="d0">168378</data>
    </edge>
    <edge source="HUN" target="MAR">
      <data key="d0">28571</data>
    </edge>
    <edge source="HUN" target="OMN">
      <data key="d0">35630</data>
    </edge>
    <edge source="HUN" target="NLD">
      <data key="d0">9795477</data>
    </edge>
    <edge source="HUN" target="NZL">
      <data key="d0">758937</data>
    </edge>
    <edge source="HUN" target="NOR">
      <data key="d0">3659220</data>
    </edge>
    <edge source="HUN" target="PAK">
      <data key="d0">3278743</data>
    </edge>
    <edge source="HUN" target="POL">
      <data key="d0">97569061</data>
    </edge>
    <edge source="HUN" target="PRT">
      <data key="d0">626753</data>
    </edge>
    <edge source="HUN" target="ROU">
      <data key="d0">109458877</data>
    </edge>
    <edge source="HUN" target="RUS">
      <data key="d0">154441203</data>
    </edge>
    <edge source="HUN" target="SAU">
      <data key="d0">4977642</data>
    </edge>
    <edge source="HUN" target="SRB">
      <data key="d0">29462595</data>
    </edge>
    <edge source="HUN" target="IND">
      <data key="d0">1872672</data>
    </edge>
    <edge source="HUN" target="SGP">
      <data key="d0">142820</data>
    </edge>
    <edge source="HUN" target="SVK">
      <data key="d0">105053069</data>
    </edge>
    <edge source="HUN" target="VNM">
      <data key="d0">14532</data>
    </edge>
    <edge source="HUN" target="SVN">
      <data key="d0">5037272</data>
    </edge>
    <edge source="HUN" target="ZAF">
      <data key="d0">23875044</data>
    </edge>
    <edge source="HUN" target="ZWE">
      <data key="d0">29296</data>
    </edge>
    <edge source="HUN" target="ESP">
      <data key="d0">23490741</data>
    </edge>
    <edge source="HUN" target="SWE">
      <data key="d0">6062216</data>
    </edge>
    <edge source="HUN" target="CHE">
      <data key="d0">33803328</data>
    </edge>
    <edge source="HUN" target="ARE">
      <data key="d0">5490848</data>
    </edge>
    <edge source="HUN" target="TUN">
      <data key="d0">2816009</data>
    </edge>
    <edge source="HUN" target="TUR">
      <data key="d0">15039288</data>
    </edge>
    <edge source="HUN" target="UGA">
      <data key="d0">217751</data>
    </edge>
    <edge source="HUN" target="UKR">
      <data key="d0">46879337</data>
    </edge>
    <edge source="HUN" target="MKD">
      <data key="d0">2449221</data>
    </edge>
    <edge source="HUN" target="EGY">
      <data key="d0">870271</data>
    </edge>
    <edge source="HUN" target="GBR">
      <data key="d0">37303935</data>
    </edge>
    <edge source="HUN" target="TZA">
      <data key="d0">176773</data>
    </edge>
    <edge source="HUN" target="USA">
      <data key="d0">976090</data>
    </edge>
    <edge source="IDN" target="ALB">
      <data key="d0">2440064</data>
    </edge>
    <edge source="IDN" target="DZA">
      <data key="d0">177646</data>
    </edge>
    <edge source="IDN" target="AZE">
      <data key="d0">65975</data>
    </edge>
    <edge source="IDN" target="ARG">
      <data key="d0">6465125</data>
    </edge>
    <edge source="IDN" target="AUS">
      <data key="d0">145738243</data>
    </edge>
    <edge source="IDN" target="AUT">
      <data key="d0">48206</data>
    </edge>
    <edge source="IDN" target="BEL">
      <data key="d0">25895863</data>
    </edge>
    <edge source="IDN" target="BOL">
      <data key="d0">145417</data>
    </edge>
    <edge source="IDN" target="BWA">
      <data key="d0">81460</data>
    </edge>
    <edge source="IDN" target="BRA">
      <data key="d0">26338703</data>
    </edge>
    <edge source="IDN" target="BGR">
      <data key="d0">2706801</data>
    </edge>
    <edge source="IDN" target="KHM">
      <data key="d0">12760412</data>
    </edge>
    <edge source="IDN" target="CMR">
      <data key="d0">6542338</data>
    </edge>
    <edge source="IDN" target="CAN">
      <data key="d0">28306994</data>
    </edge>
    <edge source="IDN" target="LKA">
      <data key="d0">35903544</data>
    </edge>
    <edge source="IDN" target="CHL">
      <data key="d0">4192365</data>
    </edge>
    <edge source="IDN" target="CHN">
      <data key="d0">144054098</data>
    </edge>
    <edge source="IDN" target="COL">
      <data key="d0">6981735</data>
    </edge>
    <edge source="IDN" target="CRI">
      <data key="d0">5258405</data>
    </edge>
    <edge source="IDN" target="HRV">
      <data key="d0">1240343</data>
    </edge>
    <edge source="IDN" target="CZE">
      <data key="d0">15899</data>
    </edge>
    <edge source="IDN" target="BEN">
      <data key="d0">3980762</data>
    </edge>
    <edge source="IDN" target="DNK">
      <data key="d0">2609043</data>
    </edge>
    <edge source="IDN" target="ECU">
      <data key="d0">10822487</data>
    </edge>
    <edge source="IDN" target="SLV">
      <data key="d0">5094487</data>
    </edge>
    <edge source="IDN" target="ETH">
      <data key="d0">8285279</data>
    </edge>
    <edge source="IDN" target="EST">
      <data key="d0">205932</data>
    </edge>
    <edge source="IDN" target="FIN">
      <data key="d0">231269</data>
    </edge>
    <edge source="IDN" target="FRA">
      <data key="d0">16075983</data>
    </edge>
    <edge source="IDN" target="GEO">
      <data key="d0">4432476</data>
    </edge>
    <edge source="IDN" target="GMB">
      <data key="d0">576086</data>
    </edge>
    <edge source="IDN" target="DEU">
      <data key="d0">17492220</data>
    </edge>
    <edge source="IDN" target="GHA">
      <data key="d0">15613192</data>
    </edge>
    <edge source="IDN" target="GRC">
      <data key="d0">9720830</data>
    </edge>
    <edge source="IDN" target="GTM">
      <data key="d0">6891568</data>
    </edge>
    <edge source="IDN" target="HND">
      <data key="d0">850235</data>
    </edge>
    <edge source="IDN" target="HKG">
      <data key="d0">72040105</data>
    </edge>
    <edge source="IDN" target="HUN">
      <data key="d0">12985</data>
    </edge>
    <edge source="IDN" target="IRL">
      <data key="d0">3303688</data>
    </edge>
    <edge source="IDN" target="ISR">
      <data key="d0">222551</data>
    </edge>
    <edge source="IDN" target="ITA">
      <data key="d0">20478658</data>
    </edge>
    <edge source="IDN" target="CIV">
      <data key="d0">4717405</data>
    </edge>
    <edge source="IDN" target="JAM">
      <data key="d0">1148505</data>
    </edge>
    <edge source="IDN" target="JPN">
      <data key="d0">626241623</data>
    </edge>
    <edge source="IDN" target="KAZ">
      <data key="d0">469479</data>
    </edge>
    <edge source="IDN" target="JOR">
      <data key="d0">36772133</data>
    </edge>
    <edge source="IDN" target="KOR">
      <data key="d0">76715810</data>
    </edge>
    <edge source="IDN" target="LBN">
      <data key="d0">7930914</data>
    </edge>
    <edge source="IDN" target="LVA">
      <data key="d0">747432</data>
    </edge>
    <edge source="IDN" target="LTU">
      <data key="d0">1201611</data>
    </edge>
    <edge source="IDN" target="MDG">
      <data key="d0">4995948</data>
    </edge>
    <edge source="IDN" target="MWI">
      <data key="d0">609600</data>
    </edge>
    <edge source="IDN" target="MYS">
      <data key="d0">362486675</data>
    </edge>
    <edge source="IDN" target="MRT">
      <data key="d0">326601</data>
    </edge>
    <edge source="IDN" target="MUS">
      <data key="d0">12914852</data>
    </edge>
    <edge source="IDN" target="MEX">
      <data key="d0">12141249</data>
    </edge>
    <edge source="IDN" target="MAR">
      <data key="d0">171230</data>
    </edge>
    <edge source="IDN" target="MOZ">
      <data key="d0">2030062</data>
    </edge>
    <edge source="IDN" target="OMN">
      <data key="d0">9220975</data>
    </edge>
    <edge source="IDN" target="NAM">
      <data key="d0">405843</data>
    </edge>
    <edge source="IDN" target="NLD">
      <data key="d0">8216960</data>
    </edge>
    <edge source="IDN" target="NZL">
      <data key="d0">30781819</data>
    </edge>
    <edge source="IDN" target="NIC">
      <data key="d0">2403915</data>
    </edge>
    <edge source="IDN" target="NER">
      <data key="d0">308875</data>
    </edge>
    <edge source="IDN" target="NOR">
      <data key="d0">621179</data>
    </edge>
    <edge source="IDN" target="PAK">
      <data key="d0">76733940</data>
    </edge>
    <edge source="IDN" target="PAN">
      <data key="d0">2355404</data>
    </edge>
    <edge source="IDN" target="PRY">
      <data key="d0">939363</data>
    </edge>
    <edge source="IDN" target="PER">
      <data key="d0">17100248</data>
    </edge>
    <edge source="IDN" target="PHL">
      <data key="d0">119291930</data>
    </edge>
    <edge source="IDN" target="POL">
      <data key="d0">1062261</data>
    </edge>
    <edge source="IDN" target="PRT">
      <data key="d0">1419848</data>
    </edge>
    <edge source="IDN" target="ROU">
      <data key="d0">1986710</data>
    </edge>
    <edge source="IDN" target="RUS">
      <data key="d0">13900920</data>
    </edge>
    <edge source="IDN" target="SAU">
      <data key="d0">122934459</data>
    </edge>
    <edge source="IDN" target="SEN">
      <data key="d0">1747070</data>
    </edge>
    <edge source="IDN" target="SRB">
      <data key="d0">204573</data>
    </edge>
    <edge source="IDN" target="IND">
      <data key="d0">63440409</data>
    </edge>
    <edge source="IDN" target="SGP">
      <data key="d0">134627392</data>
    </edge>
    <edge source="IDN" target="VNM">
      <data key="d0">236638119</data>
    </edge>
    <edge source="IDN" target="SVN">
      <data key="d0">2131171</data>
    </edge>
    <edge source="IDN" target="ZAF">
      <data key="d0">35831069</data>
    </edge>
    <edge source="IDN" target="ZWE">
      <data key="d0">321877</data>
    </edge>
    <edge source="IDN" target="ESP">
      <data key="d0">18406216</data>
    </edge>
    <edge source="IDN" target="SWE">
      <data key="d0">1000598</data>
    </edge>
    <edge source="IDN" target="CHE">
      <data key="d0">295646</data>
    </edge>
    <edge source="IDN" target="THA">
      <data key="d0">133862797</data>
    </edge>
    <edge source="IDN" target="TGO">
      <data key="d0">10159888</data>
    </edge>
    <edge source="IDN" target="ARE">
      <data key="d0">141971138</data>
    </edge>
    <edge source="IDN" target="TUN">
      <data key="d0">91076</data>
    </edge>
    <edge source="IDN" target="TUR">
      <data key="d0">46735947</data>
    </edge>
    <edge source="IDN" target="UGA">
      <data key="d0">800468</data>
    </edge>
    <edge source="IDN" target="UKR">
      <data key="d0">10050346</data>
    </edge>
    <edge source="IDN" target="EGY">
      <data key="d0">60007311</data>
    </edge>
    <edge source="IDN" target="GBR">
      <data key="d0">30299461</data>
    </edge>
    <edge source="IDN" target="TZA">
      <data key="d0">3228363</data>
    </edge>
    <edge source="IDN" target="USA">
      <data key="d0">280938028</data>
    </edge>
    <edge source="IDN" target="URY">
      <data key="d0">1212428</data>
    </edge>
    <edge source="ISR" target="AZE">
      <data key="d0">832000</data>
    </edge>
    <edge source="ISR" target="ARG">
      <data key="d0">26000</data>
    </edge>
    <edge source="ISR" target="AUS">
      <data key="d0">431000</data>
    </edge>
    <edge source="ISR" target="AUT">
      <data key="d0">117000</data>
    </edge>
    <edge source="ISR" target="ARM">
      <data key="d0">47000</data>
    </edge>
    <edge source="ISR" target="BEL">
      <data key="d0">1229000</data>
    </edge>
    <edge source="ISR" target="BRA">
      <data key="d0">73000</data>
    </edge>
    <edge source="ISR" target="BGR">
      <data key="d0">328000</data>
    </edge>
    <edge source="ISR" target="BLR">
      <data key="d0">21000</data>
    </edge>
    <edge source="ISR" target="CAN">
      <data key="d0">3012000</data>
    </edge>
    <edge source="ISR" target="LKA">
      <data key="d0">22000</data>
    </edge>
    <edge source="ISR" target="CHL">
      <data key="d0">253000</data>
    </edge>
    <edge source="ISR" target="CHN">
      <data key="d0">181000</data>
    </edge>
    <edge source="ISR" target="COL">
      <data key="d0">2567000</data>
    </edge>
    <edge source="ISR" target="HRV">
      <data key="d0">207000</data>
    </edge>
    <edge source="ISR" target="CZE">
      <data key="d0">522000</data>
    </edge>
    <edge source="ISR" target="DNK">
      <data key="d0">291000</data>
    </edge>
    <edge source="ISR" target="ECU">
      <data key="d0">31000</data>
    </edge>
    <edge source="ISR" target="EST">
      <data key="d0">159000</data>
    </edge>
    <edge source="ISR" target="FIN">
      <data key="d0">169000</data>
    </edge>
    <edge source="ISR" target="FRA">
      <data key="d0">4225000</data>
    </edge>
    <edge source="ISR" target="GEO">
      <data key="d0">424000</data>
    </edge>
    <edge source="ISR" target="DEU">
      <data key="d0">3887000</data>
    </edge>
    <edge source="ISR" target="GHA">
      <data key="d0">55000</data>
    </edge>
    <edge source="ISR" target="GRC">
      <data key="d0">7267000</data>
    </edge>
    <edge source="ISR" target="GTM">
      <data key="d0">59000</data>
    </edge>
    <edge source="ISR" target="HND">
      <data key="d0">475000</data>
    </edge>
    <edge source="ISR" target="HKG">
      <data key="d0">97000</data>
    </edge>
    <edge source="ISR" target="HUN">
      <data key="d0">57000</data>
    </edge>
    <edge source="ISR" target="IRL">
      <data key="d0">5902000</data>
    </edge>
    <edge source="ISR" target="ITA">
      <data key="d0">151000</data>
    </edge>
    <edge source="ISR" target="JAM">
      <data key="d0">189000</data>
    </edge>
    <edge source="ISR" target="JPN">
      <data key="d0">268000</data>
    </edge>
    <edge source="ISR" target="KAZ">
      <data key="d0">15000</data>
    </edge>
    <edge source="ISR" target="JOR">
      <data key="d0">9929000</data>
    </edge>
    <edge source="ISR" target="KOR">
      <data key="d0">87000</data>
    </edge>
    <edge source="ISR" target="LTU">
      <data key="d0">26000</data>
    </edge>
    <edge source="ISR" target="MYS">
      <data key="d0">27000</data>
    </edge>
    <edge source="ISR" target="MUS">
      <data key="d0">27000</data>
    </edge>
    <edge source="ISR" target="MEX">
      <data key="d0">545000</data>
    </edge>
    <edge source="ISR" target="MDA">
      <data key="d0">2121000</data>
    </edge>
    <edge source="ISR" target="NLD">
      <data key="d0">1783000</data>
    </edge>
    <edge source="ISR" target="NZL">
      <data key="d0">14000</data>
    </edge>
    <edge source="ISR" target="NOR">
      <data key="d0">36000</data>
    </edge>
    <edge source="ISR" target="PER">
      <data key="d0">1259000</data>
    </edge>
    <edge source="ISR" target="PHL">
      <data key="d0">33000</data>
    </edge>
    <edge source="ISR" target="POL">
      <data key="d0">65000</data>
    </edge>
    <edge source="ISR" target="PRT">
      <data key="d0">436000</data>
    </edge>
    <edge source="ISR" target="ROU">
      <data key="d0">276000</data>
    </edge>
    <edge source="ISR" target="RUS">
      <data key="d0">5067000</data>
    </edge>
    <edge source="ISR" target="IND">
      <data key="d0">191000</data>
    </edge>
    <edge source="ISR" target="SGP">
      <data key="d0">217000</data>
    </edge>
    <edge source="ISR" target="VNM">
      <data key="d0">30000</data>
    </edge>
    <edge source="ISR" target="SVN">
      <data key="d0">149000</data>
    </edge>
    <edge source="ISR" target="ZAF">
      <data key="d0">1030000</data>
    </edge>
    <edge source="ISR" target="ESP">
      <data key="d0">1290000</data>
    </edge>
    <edge source="ISR" target="SWE">
      <data key="d0">397000</data>
    </edge>
    <edge source="ISR" target="CHE">
      <data key="d0">192000</data>
    </edge>
    <edge source="ISR" target="THA">
      <data key="d0">142000</data>
    </edge>
    <edge source="ISR" target="TUR">
      <data key="d0">47102000</data>
    </edge>
    <edge source="ISR" target="UKR">
      <data key="d0">750000</data>
    </edge>
    <edge source="ISR" target="EGY">
      <data key="d0">9561000</data>
    </edge>
    <edge source="ISR" target="GBR">
      <data key="d0">7738000</data>
    </edge>
    <edge source="ISR" target="USA">
      <data key="d0">78628000</data>
    </edge>
    <edge source="ISR" target="URY">
      <data key="d0">420000</data>
    </edge>
    <edge source="LTU" target="AZE">
      <data key="d0">113521</data>
    </edge>
    <edge source="LTU" target="AUS">
      <data key="d0">56479</data>
    </edge>
    <edge source="LTU" target="AUT">
      <data key="d0">2179967</data>
    </edge>
    <edge source="LTU" target="BEL">
      <data key="d0">724008</data>
    </edge>
    <edge source="LTU" target="BGR">
      <data key="d0">160206</data>
    </edge>
    <edge source="LTU" target="BLR">
      <data key="d0">24924496</data>
    </edge>
    <edge source="LTU" target="CAN">
      <data key="d0">225440</data>
    </edge>
    <edge source="LTU" target="LKA">
      <data key="d0">115970</data>
    </edge>
    <edge source="LTU" target="CHN">
      <data key="d0">552037</data>
    </edge>
    <edge source="LTU" target="CZE">
      <data key="d0">978047</data>
    </edge>
    <edge source="LTU" target="DNK">
      <data key="d0">5329387</data>
    </edge>
    <edge source="LTU" target="EST">
      <data key="d0">12637412</data>
    </edge>
    <edge source="LTU" target="FIN">
      <data key="d0">2719666</data>
    </edge>
    <edge source="LTU" target="FRA">
      <data key="d0">5825780</data>
    </edge>
    <edge source="LTU" target="GEO">
      <data key="d0">147334</data>
    </edge>
    <edge source="LTU" target="DEU">
      <data key="d0">19498356</data>
    </edge>
    <edge source="LTU" target="GRC">
      <data key="d0">11292</data>
    </edge>
    <edge source="LTU" target="HUN">
      <data key="d0">247693</data>
    </edge>
    <edge source="LTU" target="IRL">
      <data key="d0">312006</data>
    </edge>
    <edge source="LTU" target="ISR">
      <data key="d0">605168</data>
    </edge>
    <edge source="LTU" target="ITA">
      <data key="d0">3288959</data>
    </edge>
    <edge source="LTU" target="JPN">
      <data key="d0">60870</data>
    </edge>
    <edge source="LTU" target="KAZ">
      <data key="d0">24952746</data>
    </edge>
    <edge source="LTU" target="KGZ">
      <data key="d0">335819</data>
    </edge>
    <edge source="LTU" target="LVA">
      <data key="d0">26226828</data>
    </edge>
    <edge source="LTU" target="MYS">
      <data key="d0">10747</data>
    </edge>
    <edge source="LTU" target="MEX">
      <data key="d0">68324</data>
    </edge>
    <edge source="LTU" target="MDA">
      <data key="d0">174597</data>
    </edge>
    <edge source="LTU" target="MAR">
      <data key="d0">205203</data>
    </edge>
    <edge source="LTU" target="NLD">
      <data key="d0">4477097</data>
    </edge>
    <edge source="LTU" target="NOR">
      <data key="d0">1042178</data>
    </edge>
    <edge source="LTU" target="PAN">
      <data key="d0">10907</data>
    </edge>
    <edge source="LTU" target="POL">
      <data key="d0">22279759</data>
    </edge>
    <edge source="LTU" target="ROU">
      <data key="d0">576402</data>
    </edge>
    <edge source="LTU" target="RUS">
      <data key="d0">130632503</data>
    </edge>
    <edge source="LTU" target="SAU">
      <data key="d0">110554</data>
    </edge>
    <edge source="LTU" target="SVK">
      <data key="d0">938833</data>
    </edge>
    <edge source="LTU" target="SVN">
      <data key="d0">87755</data>
    </edge>
    <edge source="LTU" target="ESP">
      <data key="d0">3036367</data>
    </edge>
    <edge source="LTU" target="SWE">
      <data key="d0">16343921</data>
    </edge>
    <edge source="LTU" target="CHE">
      <data key="d0">958771</data>
    </edge>
    <edge source="LTU" target="ARE">
      <data key="d0">64988</data>
    </edge>
    <edge source="LTU" target="TUN">
      <data key="d0">27536</data>
    </edge>
    <edge source="LTU" target="TUR">
      <data key="d0">276570</data>
    </edge>
    <edge source="LTU" target="UKR">
      <data key="d0">46980411</data>
    </edge>
    <edge source="LTU" target="EGY">
      <data key="d0">16476</data>
    </edge>
    <edge source="LTU" target="GBR">
      <data key="d0">2998404</data>
    </edge>
    <edge source="LTU" target="USA">
      <data key="d0">2262092</data>
    </edge>
    <edge source="MDG" target="BEL">
      <data key="d0">43437</data>
    </edge>
    <edge source="MDG" target="FRA">
      <data key="d0">1013021</data>
    </edge>
    <edge source="MDG" target="ITA">
      <data key="d0">23047</data>
    </edge>
    <edge source="MDG" target="MUS">
      <data key="d0">1566565</data>
    </edge>
    <edge source="MDG" target="NLD">
      <data key="d0">354221</data>
    </edge>
    <edge source="MDG" target="THA">
      <data key="d0">16217</data>
    </edge>
    <edge source="MDG" target="ARE">
      <data key="d0">25530</data>
    </edge>
    <edge source="MDG" target="USA">
      <data key="d0">53296</data>
    </edge>
    <edge source="MUS" target="AUS">
      <data key="d0">10512</data>
    </edge>
    <edge source="MUS" target="FRA">
      <data key="d0">2828747</data>
    </edge>
    <edge source="MUS" target="MDG">
      <data key="d0">3852133</data>
    </edge>
    <edge source="MUS" target="MYS">
      <data key="d0">42970</data>
    </edge>
    <edge source="MUS" target="NAM">
      <data key="d0">35658</data>
    </edge>
    <edge source="MUS" target="NLD">
      <data key="d0">15243</data>
    </edge>
    <edge source="MUS" target="NZL">
      <data key="d0">27840</data>
    </edge>
    <edge source="MUS" target="IND">
      <data key="d0">16574</data>
    </edge>
    <edge source="MUS" target="ZAF">
      <data key="d0">63902</data>
    </edge>
    <edge source="MUS" target="ZWE">
      <data key="d0">53086</data>
    </edge>
    <edge source="MUS" target="ARE">
      <data key="d0">62315</data>
    </edge>
    <edge source="MUS" target="UGA">
      <data key="d0">18316</data>
    </edge>
    <edge source="MUS" target="GBR">
      <data key="d0">22839</data>
    </edge>
    <edge source="MUS" target="TZA">
      <data key="d0">113679</data>
    </edge>
    <edge source="MUS" target="USA">
      <data key="d0">15799</data>
    </edge>
    <edge source="OMN" target="DZA">
      <data key="d0">19802</data>
    </edge>
    <edge source="OMN" target="DEU">
      <data key="d0">141997</data>
    </edge>
    <edge source="OMN" target="HKG">
      <data key="d0">64650</data>
    </edge>
    <edge source="OMN" target="JOR">
      <data key="d0">153628</data>
    </edge>
    <edge source="OMN" target="KOR">
      <data key="d0">77191</data>
    </edge>
    <edge source="OMN" target="MUS">
      <data key="d0">499363</data>
    </edge>
    <edge source="OMN" target="PAK">
      <data key="d0">98840</data>
    </edge>
    <edge source="OMN" target="PHL">
      <data key="d0">15482</data>
    </edge>
    <edge source="OMN" target="SAU">
      <data key="d0">4118702</data>
    </edge>
    <edge source="OMN" target="IND">
      <data key="d0">2896931</data>
    </edge>
    <edge source="OMN" target="ARE">
      <data key="d0">22176357</data>
    </edge>
    <edge source="OMN" target="EGY">
      <data key="d0">96018</data>
    </edge>
    <edge source="OMN" target="GBR">
      <data key="d0">75100</data>
    </edge>
    <edge source="NAM" target="DEU">
      <data key="d0">12857</data>
    </edge>
    <edge source="NAM" target="JPN">
      <data key="d0">11797</data>
    </edge>
    <edge source="NAM" target="ZAF">
      <data key="d0">375552</data>
    </edge>
    <edge source="NLD" target="ALB">
      <data key="d0">6295991</data>
    </edge>
    <edge source="NLD" target="DZA">
      <data key="d0">17125886</data>
    </edge>
    <edge source="NLD" target="AZE">
      <data key="d0">569770</data>
    </edge>
    <edge source="NLD" target="ARG">
      <data key="d0">2976800</data>
    </edge>
    <edge source="NLD" target="AUS">
      <data key="d0">32174813</data>
    </edge>
    <edge source="NLD" target="AUT">
      <data key="d0">92143455</data>
    </edge>
    <edge source="NLD" target="ARM">
      <data key="d0">765541</data>
    </edge>
    <edge source="NLD" target="BEL">
      <data key="d0">693885349</data>
    </edge>
    <edge source="NLD" target="BOL">
      <data key="d0">119744</data>
    </edge>
    <edge source="NLD" target="BWA">
      <data key="d0">10238</data>
    </edge>
    <edge source="NLD" target="BRA">
      <data key="d0">12272710</data>
    </edge>
    <edge source="NLD" target="BGR">
      <data key="d0">5786164</data>
    </edge>
    <edge source="NLD" target="BDI">
      <data key="d0">11107</data>
    </edge>
    <edge source="NLD" target="BLR">
      <data key="d0">1504148</data>
    </edge>
    <edge source="NLD" target="KHM">
      <data key="d0">2200999</data>
    </edge>
    <edge source="NLD" target="CMR">
      <data key="d0">1130803</data>
    </edge>
    <edge source="NLD" target="CAN">
      <data key="d0">17889023</data>
    </edge>
    <edge source="NLD" target="LKA">
      <data key="d0">1880105</data>
    </edge>
    <edge source="NLD" target="CHL">
      <data key="d0">12816115</data>
    </edge>
    <edge source="NLD" target="CHN">
      <data key="d0">24126884</data>
    </edge>
    <edge source="NLD" target="COL">
      <data key="d0">3158250</data>
    </edge>
    <edge source="NLD" target="CRI">
      <data key="d0">548563</data>
    </edge>
    <edge source="NLD" target="HRV">
      <data key="d0">7085648</data>
    </edge>
    <edge source="NLD" target="CZE">
      <data key="d0">81792776</data>
    </edge>
    <edge source="NLD" target="BEN">
      <data key="d0">36180</data>
    </edge>
    <edge source="NLD" target="DNK">
      <data key="d0">121351375</data>
    </edge>
    <edge source="NLD" target="ECU">
      <data key="d0">2081049</data>
    </edge>
    <edge source="NLD" target="SLV">
      <data key="d0">394349</data>
    </edge>
    <edge source="NLD" target="ETH">
      <data key="d0">877222</data>
    </edge>
    <edge source="NLD" target="EST">
      <data key="d0">7361896</data>
    </edge>
    <edge source="NLD" target="FIN">
      <data key="d0">58021438</data>
    </edge>
    <edge source="NLD" target="FRA">
      <data key="d0">561034510</data>
    </edge>
    <edge source="NLD" target="GEO">
      <data key="d0">431684</data>
    </edge>
    <edge source="NLD" target="GMB">
      <data key="d0">500393</data>
    </edge>
    <edge source="NLD" target="PSE">
      <data key="d0">28650</data>
    </edge>
    <edge source="NLD" target="DEU">
      <data key="d0">1182468620</data>
    </edge>
    <edge source="NLD" target="GHA">
      <data key="d0">3032908</data>
    </edge>
    <edge source="NLD" target="GRC">
      <data key="d0">50544393</data>
    </edge>
    <edge source="NLD" target="GTM">
      <data key="d0">463616</data>
    </edge>
    <edge source="NLD" target="HND">
      <data key="d0">28112</data>
    </edge>
    <edge source="NLD" target="HKG">
      <data key="d0">6720665</data>
    </edge>
    <edge source="NLD" target="HUN">
      <data key="d0">30870026</data>
    </edge>
    <edge source="NLD" target="IDN">
      <data key="d0">6151900</data>
    </edge>
    <edge source="NLD" target="IRL">
      <data key="d0">41094115</data>
    </edge>
    <edge source="NLD" target="ISR">
      <data key="d0">15083069</data>
    </edge>
    <edge source="NLD" target="ITA">
      <data key="d0">202948574</data>
    </edge>
    <edge source="NLD" target="CIV">
      <data key="d0">2491373</data>
    </edge>
    <edge source="NLD" target="JAM">
      <data key="d0">668663</data>
    </edge>
    <edge source="NLD" target="JPN">
      <data key="d0">93104453</data>
    </edge>
    <edge source="NLD" target="KAZ">
      <data key="d0">2941577</data>
    </edge>
    <edge source="NLD" target="JOR">
      <data key="d0">4908941</data>
    </edge>
    <edge source="NLD" target="KOR">
      <data key="d0">7338969</data>
    </edge>
    <edge source="NLD" target="LBN">
      <data key="d0">2632607</data>
    </edge>
    <edge source="NLD" target="LVA">
      <data key="d0">8037175</data>
    </edge>
    <edge source="NLD" target="LTU">
      <data key="d0">16565559</data>
    </edge>
    <edge source="NLD" target="MDG">
      <data key="d0">52129</data>
    </edge>
    <edge source="NLD" target="MYS">
      <data key="d0">4636536</data>
    </edge>
    <edge source="NLD" target="MRT">
      <data key="d0">26419</data>
    </edge>
    <edge source="NLD" target="MUS">
      <data key="d0">314862</data>
    </edge>
    <edge source="NLD" target="MEX">
      <data key="d0">8021896</data>
    </edge>
    <edge source="NLD" target="MDA">
      <data key="d0">316311</data>
    </edge>
    <edge source="NLD" target="MAR">
      <data key="d0">4003519</data>
    </edge>
    <edge source="NLD" target="MOZ">
      <data key="d0">23980</data>
    </edge>
    <edge source="NLD" target="OMN">
      <data key="d0">2373211</data>
    </edge>
    <edge source="NLD" target="NAM">
      <data key="d0">32872</data>
    </edge>
    <edge source="NLD" target="NZL">
      <data key="d0">2649053</data>
    </edge>
    <edge source="NLD" target="NIC">
      <data key="d0">94890</data>
    </edge>
    <edge source="NLD" target="NOR">
      <data key="d0">59696334</data>
    </edge>
    <edge source="NLD" target="PAK">
      <data key="d0">4365165</data>
    </edge>
    <edge source="NLD" target="PAN">
      <data key="d0">333014</data>
    </edge>
    <edge source="NLD" target="PRY">
      <data key="d0">647673</data>
    </edge>
    <edge source="NLD" target="PER">
      <data key="d0">3966891</data>
    </edge>
    <edge source="NLD" target="PHL">
      <data key="d0">4030468</data>
    </edge>
    <edge source="NLD" target="POL">
      <data key="d0">163630098</data>
    </edge>
    <edge source="NLD" target="PRT">
      <data key="d0">31948668</data>
    </edge>
    <edge source="NLD" target="ROU">
      <data key="d0">17734491</data>
    </edge>
    <edge source="NLD" target="RUS">
      <data key="d0">83468015</data>
    </edge>
    <edge source="NLD" target="SAU">
      <data key="d0">23134325</data>
    </edge>
    <edge source="NLD" target="SEN">
      <data key="d0">2689780</data>
    </edge>
    <edge source="NLD" target="SRB">
      <data key="d0">4469224</data>
    </edge>
    <edge source="NLD" target="IND">
      <data key="d0">19313866</data>
    </edge>
    <edge source="NLD" target="SGP">
      <data key="d0">10539792</data>
    </edge>
    <edge source="NLD" target="SVK">
      <data key="d0">27125485</data>
    </edge>
    <edge source="NLD" target="VNM">
      <data key="d0">1562089</data>
    </edge>
    <edge source="NLD" target="SVN">
      <data key="d0">11162001</data>
    </edge>
    <edge source="NLD" target="ZAF">
      <data key="d0">20381618</data>
    </edge>
    <edge source="NLD" target="ZWE">
      <data key="d0">46706</data>
    </edge>
    <edge source="NLD" target="ESP">
      <data key="d0">170126346</data>
    </edge>
    <edge source="NLD" target="SWE">
      <data key="d0">110573004</data>
    </edge>
    <edge source="NLD" target="CHE">
      <data key="d0">75072927</data>
    </edge>
    <edge source="NLD" target="THA">
      <data key="d0">2520926</data>
    </edge>
    <edge source="NLD" target="TGO">
      <data key="d0">196517</data>
    </edge>
    <edge source="NLD" target="ARE">
      <data key="d0">22420155</data>
    </edge>
    <edge source="NLD" target="TUN">
      <data key="d0">3093952</data>
    </edge>
    <edge source="NLD" target="TUR">
      <data key="d0">61301084</data>
    </edge>
    <edge source="NLD" target="UGA">
      <data key="d0">681806</data>
    </edge>
    <edge source="NLD" target="UKR">
      <data key="d0">22277807</data>
    </edge>
    <edge source="NLD" target="MKD">
      <data key="d0">1353281</data>
    </edge>
    <edge source="NLD" target="EGY">
      <data key="d0">9451961</data>
    </edge>
    <edge source="NLD" target="GBR">
      <data key="d0">515449900</data>
    </edge>
    <edge source="NLD" target="TZA">
      <data key="d0">1300745</data>
    </edge>
    <edge source="NLD" target="USA">
      <data key="d0">109636965</data>
    </edge>
    <edge source="NLD" target="BFA">
      <data key="d0">497468</data>
    </edge>
    <edge source="NLD" target="URY">
      <data key="d0">939786</data>
    </edge>
    <edge source="NZL" target="ARG">
      <data key="d0">3155554</data>
    </edge>
    <edge source="NZL" target="AUS">
      <data key="d0">220203042</data>
    </edge>
    <edge source="NZL" target="BEL">
      <data key="d0">11805</data>
    </edge>
    <edge source="NZL" target="BRA">
      <data key="d0">136376</data>
    </edge>
    <edge source="NZL" target="KHM">
      <data key="d0">730309</data>
    </edge>
    <edge source="NZL" target="CAN">
      <data key="d0">57827</data>
    </edge>
    <edge source="NZL" target="LKA">
      <data key="d0">685101</data>
    </edge>
    <edge source="NZL" target="CHL">
      <data key="d0">1517171</data>
    </edge>
    <edge source="NZL" target="CHN">
      <data key="d0">31874425</data>
    </edge>
    <edge source="NZL" target="FRA">
      <data key="d0">393721</data>
    </edge>
    <edge source="NZL" target="DEU">
      <data key="d0">34118</data>
    </edge>
    <edge source="NZL" target="HKG">
      <data key="d0">9631897</data>
    </edge>
    <edge source="NZL" target="IDN">
      <data key="d0">4949681</data>
    </edge>
    <edge source="NZL" target="ITA">
      <data key="d0">94738</data>
    </edge>
    <edge source="NZL" target="JPN">
      <data key="d0">341390</data>
    </edge>
    <edge source="NZL" target="JOR">
      <data key="d0">163609</data>
    </edge>
    <edge source="NZL" target="KOR">
      <data key="d0">10765583</data>
    </edge>
    <edge source="NZL" target="MYS">
      <data key="d0">28678618</data>
    </edge>
    <edge source="NZL" target="MEX">
      <data key="d0">559705</data>
    </edge>
    <edge source="NZL" target="PAK">
      <data key="d0">168130</data>
    </edge>
    <edge source="NZL" target="PHL">
      <data key="d0">25985019</data>
    </edge>
    <edge source="NZL" target="SAU">
      <data key="d0">1112553</data>
    </edge>
    <edge source="NZL" target="IND">
      <data key="d0">6202754</data>
    </edge>
    <edge source="NZL" target="SGP">
      <data key="d0">1089610</data>
    </edge>
    <edge source="NZL" target="VNM">
      <data key="d0">2116990</data>
    </edge>
    <edge source="NZL" target="ZAF">
      <data key="d0">2442006</data>
    </edge>
    <edge source="NZL" target="ESP">
      <data key="d0">32806</data>
    </edge>
    <edge source="NZL" target="THA">
      <data key="d0">8777557</data>
    </edge>
    <edge source="NZL" target="ARE">
      <data key="d0">197325</data>
    </edge>
    <edge source="NZL" target="GBR">
      <data key="d0">208848</data>
    </edge>
    <edge source="NZL" target="USA">
      <data key="d0">6033577</data>
    </edge>
    <edge source="NZL" target="URY">
      <data key="d0">652878</data>
    </edge>
    <edge source="NIC" target="CRI">
      <data key="d0">840342</data>
    </edge>
    <edge source="NIC" target="SLV">
      <data key="d0">205611</data>
    </edge>
    <edge source="NIC" target="GTM">
      <data key="d0">218986</data>
    </edge>
    <edge source="NIC" target="HND">
      <data key="d0">691599</data>
    </edge>
    <edge source="NIC" target="MEX">
      <data key="d0">301452</data>
    </edge>
    <edge source="NIC" target="PAN">
      <data key="d0">319783</data>
    </edge>
    <edge source="NIC" target="PER">
      <data key="d0">12613</data>
    </edge>
    <edge source="NIC" target="USA">
      <data key="d0">159802</data>
    </edge>
    <edge source="NOR" target="ALB">
      <data key="d0">110108</data>
    </edge>
    <edge source="NOR" target="ARG">
      <data key="d0">185239</data>
    </edge>
    <edge source="NOR" target="AUS">
      <data key="d0">5565272</data>
    </edge>
    <edge source="NOR" target="AUT">
      <data key="d0">8219884</data>
    </edge>
    <edge source="NOR" target="BEL">
      <data key="d0">38535960</data>
    </edge>
    <edge source="NOR" target="BOL">
      <data key="d0">140723</data>
    </edge>
    <edge source="NOR" target="BRA">
      <data key="d0">4484948</data>
    </edge>
    <edge source="NOR" target="BGR">
      <data key="d0">1021422</data>
    </edge>
    <edge source="NOR" target="CMR">
      <data key="d0">11358</data>
    </edge>
    <edge source="NOR" target="CAN">
      <data key="d0">3327674</data>
    </edge>
    <edge source="NOR" target="LKA">
      <data key="d0">199689</data>
    </edge>
    <edge source="NOR" target="CHL">
      <data key="d0">81757</data>
    </edge>
    <edge source="NOR" target="CHN">
      <data key="d0">827902</data>
    </edge>
    <edge source="NOR" target="COL">
      <data key="d0">565528</data>
    </edge>
    <edge source="NOR" target="CRI">
      <data key="d0">53991</data>
    </edge>
    <edge source="NOR" target="HRV">
      <data key="d0">511369</data>
    </edge>
    <edge source="NOR" target="CZE">
      <data key="d0">7741820</data>
    </edge>
    <edge source="NOR" target="BEN">
      <data key="d0">38823</data>
    </edge>
    <edge source="NOR" target="DNK">
      <data key="d0">19639955</data>
    </edge>
    <edge source="NOR" target="ECU">
      <data key="d0">51142</data>
    </edge>
    <edge source="NOR" target="SLV">
      <data key="d0">60662</data>
    </edge>
    <edge source="NOR" target="EST">
      <data key="d0">544269</data>
    </edge>
    <edge source="NOR" target="FIN">
      <data key="d0">2606904</data>
    </edge>
    <edge source="NOR" target="FRA">
      <data key="d0">17118721</data>
    </edge>
    <edge source="NOR" target="DEU">
      <data key="d0">113301541</data>
    </edge>
    <edge source="NOR" target="GHA">
      <data key="d0">54054</data>
    </edge>
    <edge source="NOR" target="GRC">
      <data key="d0">388971</data>
    </edge>
    <edge source="NOR" target="GTM">
      <data key="d0">543695</data>
    </edge>
    <edge source="NOR" target="HND">
      <data key="d0">104170</data>
    </edge>
    <edge source="NOR" target="HKG">
      <data key="d0">633395</data>
    </edge>
    <edge source="NOR" target="HUN">
      <data key="d0">2589064</data>
    </edge>
    <edge source="NOR" target="IDN">
      <data key="d0">363484</data>
    </edge>
    <edge source="NOR" target="IRL">
      <data key="d0">936834</data>
    </edge>
    <edge source="NOR" target="ISR">
      <data key="d0">136125</data>
    </edge>
    <edge source="NOR" target="ITA">
      <data key="d0">33027591</data>
    </edge>
    <edge source="NOR" target="JAM">
      <data key="d0">34700</data>
    </edge>
    <edge source="NOR" target="JPN">
      <data key="d0">6476333</data>
    </edge>
    <edge source="NOR" target="JOR">
      <data key="d0">55157</data>
    </edge>
    <edge source="NOR" target="KOR">
      <data key="d0">1021788</data>
    </edge>
    <edge source="NOR" target="LBN">
      <data key="d0">714051</data>
    </edge>
    <edge source="NOR" target="LVA">
      <data key="d0">945860</data>
    </edge>
    <edge source="NOR" target="LTU">
      <data key="d0">2983878</data>
    </edge>
    <edge source="NOR" target="MYS">
      <data key="d0">168374</data>
    </edge>
    <edge source="NOR" target="MAR">
      <data key="d0">34988</data>
    </edge>
    <edge source="NOR" target="OMN">
      <data key="d0">651598</data>
    </edge>
    <edge source="NOR" target="NLD">
      <data key="d0">10916832</data>
    </edge>
    <edge source="NOR" target="NZL">
      <data key="d0">229347</data>
    </edge>
    <edge source="NOR" target="PAK">
      <data key="d0">153741</data>
    </edge>
    <edge source="NOR" target="PAN">
      <data key="d0">62939</data>
    </edge>
    <edge source="NOR" target="PRY">
      <data key="d0">204582</data>
    </edge>
    <edge source="NOR" target="PER">
      <data key="d0">359435</data>
    </edge>
    <edge source="NOR" target="PHL">
      <data key="d0">305479</data>
    </edge>
    <edge source="NOR" target="POL">
      <data key="d0">43410007</data>
    </edge>
    <edge source="NOR" target="PRT">
      <data key="d0">1373761</data>
    </edge>
    <edge source="NOR" target="ROU">
      <data key="d0">607208</data>
    </edge>
    <edge source="NOR" target="RUS">
      <data key="d0">7739928</data>
    </edge>
    <edge source="NOR" target="SEN">
      <data key="d0">160891</data>
    </edge>
    <edge source="NOR" target="SRB">
      <data key="d0">981392</data>
    </edge>
    <edge source="NOR" target="IND">
      <data key="d0">432697</data>
    </edge>
    <edge source="NOR" target="SGP">
      <data key="d0">540910</data>
    </edge>
    <edge source="NOR" target="SVK">
      <data key="d0">3151008</data>
    </edge>
    <edge source="NOR" target="SVN">
      <data key="d0">2072722</data>
    </edge>
    <edge source="NOR" target="ZAF">
      <data key="d0">2885534</data>
    </edge>
    <edge source="NOR" target="ESP">
      <data key="d0">13974916</data>
    </edge>
    <edge source="NOR" target="SWE">
      <data key="d0">57482576</data>
    </edge>
    <edge source="NOR" target="CHE">
      <data key="d0">1584941</data>
    </edge>
    <edge source="NOR" target="THA">
      <data key="d0">154132</data>
    </edge>
    <edge source="NOR" target="TGO">
      <data key="d0">36291</data>
    </edge>
    <edge source="NOR" target="ARE">
      <data key="d0">1756218</data>
    </edge>
    <edge source="NOR" target="TUN">
      <data key="d0">78623</data>
    </edge>
    <edge source="NOR" target="TUR">
      <data key="d0">5548227</data>
    </edge>
    <edge source="NOR" target="UGA">
      <data key="d0">39008</data>
    </edge>
    <edge source="NOR" target="UKR">
      <data key="d0">215060</data>
    </edge>
    <edge source="NOR" target="EGY">
      <data key="d0">289545</data>
    </edge>
    <edge source="NOR" target="GBR">
      <data key="d0">52253307</data>
    </edge>
    <edge source="NOR" target="USA">
      <data key="d0">92378854</data>
    </edge>
    <edge source="NOR" target="URY">
      <data key="d0">108702</data>
    </edge>
    <edge source="PAK" target="AUS">
      <data key="d0">61310</data>
    </edge>
    <edge source="PAK" target="BEL">
      <data key="d0">51815</data>
    </edge>
    <edge source="PAK" target="CAN">
      <data key="d0">110558</data>
    </edge>
    <edge source="PAK" target="LKA">
      <data key="d0">94653</data>
    </edge>
    <edge source="PAK" target="CHN">
      <data key="d0">45165</data>
    </edge>
    <edge source="PAK" target="COL">
      <data key="d0">13686</data>
    </edge>
    <edge source="PAK" target="CZE">
      <data key="d0">16536</data>
    </edge>
    <edge source="PAK" target="DNK">
      <data key="d0">45081</data>
    </edge>
    <edge source="PAK" target="FIN">
      <data key="d0">10620</data>
    </edge>
    <edge source="PAK" target="FRA">
      <data key="d0">193634</data>
    </edge>
    <edge source="PAK" target="GEO">
      <data key="d0">36321</data>
    </edge>
    <edge source="PAK" target="DEU">
      <data key="d0">329690</data>
    </edge>
    <edge source="PAK" target="ITA">
      <data key="d0">404448</data>
    </edge>
    <edge source="PAK" target="KAZ">
      <data key="d0">10363</data>
    </edge>
    <edge source="PAK" target="JOR">
      <data key="d0">832404</data>
    </edge>
    <edge source="PAK" target="MDG">
      <data key="d0">29386</data>
    </edge>
    <edge source="PAK" target="MYS">
      <data key="d0">237544</data>
    </edge>
    <edge source="PAK" target="MUS">
      <data key="d0">46629</data>
    </edge>
    <edge source="PAK" target="MOZ">
      <data key="d0">35308</data>
    </edge>
    <edge source="PAK" target="OMN">
      <data key="d0">116015</data>
    </edge>
    <edge source="PAK" target="NLD">
      <data key="d0">157218</data>
    </edge>
    <edge source="PAK" target="NZL">
      <data key="d0">52911</data>
    </edge>
    <edge source="PAK" target="PHL">
      <data key="d0">81257</data>
    </edge>
    <edge source="PAK" target="POL">
      <data key="d0">42561</data>
    </edge>
    <edge source="PAK" target="SAU">
      <data key="d0">223454</data>
    </edge>
    <edge source="PAK" target="IND">
      <data key="d0">131901</data>
    </edge>
    <edge source="PAK" target="SGP">
      <data key="d0">16344</data>
    </edge>
    <edge source="PAK" target="ZAF">
      <data key="d0">393312</data>
    </edge>
    <edge source="PAK" target="ESP">
      <data key="d0">667100</data>
    </edge>
    <edge source="PAK" target="ARE">
      <data key="d0">957396</data>
    </edge>
    <edge source="PAK" target="TUR">
      <data key="d0">13498</data>
    </edge>
    <edge source="PAK" target="EGY">
      <data key="d0">8953155</data>
    </edge>
    <edge source="PAK" target="GBR">
      <data key="d0">971353</data>
    </edge>
    <edge source="PAK" target="TZA">
      <data key="d0">172644</data>
    </edge>
    <edge source="PAK" target="USA">
      <data key="d0">3661810</data>
    </edge>
    <edge source="PRT" target="ALB">
      <data key="d0">348360</data>
    </edge>
    <edge source="PRT" target="DZA">
      <data key="d0">54895705</data>
    </edge>
    <edge source="PRT" target="AZE">
      <data key="d0">325781</data>
    </edge>
    <edge source="PRT" target="ARG">
      <data key="d0">1557561</data>
    </edge>
    <edge source="PRT" target="AUS">
      <data key="d0">1157808</data>
    </edge>
    <edge source="PRT" target="AUT">
      <data key="d0">10772172</data>
    </edge>
    <edge source="PRT" target="ARM">
      <data key="d0">376408</data>
    </edge>
    <edge source="PRT" target="BEL">
      <data key="d0">49484749</data>
    </edge>
    <edge source="PRT" target="BOL">
      <data key="d0">100649</data>
    </edge>
    <edge source="PRT" target="BRA">
      <data key="d0">6812132</data>
    </edge>
    <edge source="PRT" target="BGR">
      <data key="d0">1544407</data>
    </edge>
    <edge source="PRT" target="BLR">
      <data key="d0">1319920</data>
    </edge>
    <edge source="PRT" target="CMR">
      <data key="d0">1008241</data>
    </edge>
    <edge source="PRT" target="CAN">
      <data key="d0">462724</data>
    </edge>
    <edge source="PRT" target="CAF">
      <data key="d0">14043</data>
    </edge>
    <edge source="PRT" target="LKA">
      <data key="d0">317339</data>
    </edge>
    <edge source="PRT" target="CHL">
      <data key="d0">3375951</data>
    </edge>
    <edge source="PRT" target="CHN">
      <data key="d0">1293742</data>
    </edge>
    <edge source="PRT" target="COL">
      <data key="d0">167541</data>
    </edge>
    <edge source="PRT" target="CRI">
      <data key="d0">1763500</data>
    </edge>
    <edge source="PRT" target="HRV">
      <data key="d0">6130935</data>
    </edge>
    <edge source="PRT" target="CZE">
      <data key="d0">6999900</data>
    </edge>
    <edge source="PRT" target="BEN">
      <data key="d0">1169658</data>
    </edge>
    <edge source="PRT" target="DNK">
      <data key="d0">5521289</data>
    </edge>
    <edge source="PRT" target="ECU">
      <data key="d0">2482609</data>
    </edge>
    <edge source="PRT" target="SLV">
      <data key="d0">188095</data>
    </edge>
    <edge source="PRT" target="ETH">
      <data key="d0">366241</data>
    </edge>
    <edge source="PRT" target="EST">
      <data key="d0">2673225</data>
    </edge>
    <edge source="PRT" target="FIN">
      <data key="d0">1155074</data>
    </edge>
    <edge source="PRT" target="FRA">
      <data key="d0">256093699</data>
    </edge>
    <edge source="PRT" target="GEO">
      <data key="d0">174790</data>
    </edge>
    <edge source="PRT" target="GMB">
      <data key="d0">18380</data>
    </edge>
    <edge source="PRT" target="DEU">
      <data key="d0">247821440</data>
    </edge>
    <edge source="PRT" target="GHA">
      <data key="d0">2228428</data>
    </edge>
    <edge source="PRT" target="GRC">
      <data key="d0">16417432</data>
    </edge>
    <edge source="PRT" target="GTM">
      <data key="d0">727883</data>
    </edge>
    <edge source="PRT" target="HND">
      <data key="d0">1541048</data>
    </edge>
    <edge source="PRT" target="HKG">
      <data key="d0">910154</data>
    </edge>
    <edge source="PRT" target="HUN">
      <data key="d0">460042</data>
    </edge>
    <edge source="PRT" target="IRL">
      <data key="d0">3950436</data>
    </edge>
    <edge source="PRT" target="ISR">
      <data key="d0">8358728</data>
    </edge>
    <edge source="PRT" target="ITA">
      <data key="d0">137440696</data>
    </edge>
    <edge source="PRT" target="CIV">
      <data key="d0">2542064</data>
    </edge>
    <edge source="PRT" target="JAM">
      <data key="d0">174888</data>
    </edge>
    <edge source="PRT" target="JPN">
      <data key="d0">241471</data>
    </edge>
    <edge source="PRT" target="JOR">
      <data key="d0">3974152</data>
    </edge>
    <edge source="PRT" target="KOR">
      <data key="d0">348812</data>
    </edge>
    <edge source="PRT" target="KGZ">
      <data key="d0">278890</data>
    </edge>
    <edge source="PRT" target="LBN">
      <data key="d0">6350541</data>
    </edge>
    <edge source="PRT" target="LVA">
      <data key="d0">6476517</data>
    </edge>
    <edge source="PRT" target="LTU">
      <data key="d0">5228422</data>
    </edge>
    <edge source="PRT" target="MDG">
      <data key="d0">49117</data>
    </edge>
    <edge source="PRT" target="MYS">
      <data key="d0">1967963</data>
    </edge>
    <edge source="PRT" target="MRT">
      <data key="d0">12357</data>
    </edge>
    <edge source="PRT" target="MUS">
      <data key="d0">73248</data>
    </edge>
    <edge source="PRT" target="MEX">
      <data key="d0">8047354</data>
    </edge>
    <edge source="PRT" target="MAR">
      <data key="d0">27925863</data>
    </edge>
    <edge source="PRT" target="MOZ">
      <data key="d0">6405689</data>
    </edge>
    <edge source="PRT" target="OMN">
      <data key="d0">600800</data>
    </edge>
    <edge source="PRT" target="NLD">
      <data key="d0">64434004</data>
    </edge>
    <edge source="PRT" target="NZL">
      <data key="d0">641744</data>
    </edge>
    <edge source="PRT" target="NIC">
      <data key="d0">419392</data>
    </edge>
    <edge source="PRT" target="NOR">
      <data key="d0">4329759</data>
    </edge>
    <edge source="PRT" target="PAK">
      <data key="d0">234288</data>
    </edge>
    <edge source="PRT" target="PAN">
      <data key="d0">1249362</data>
    </edge>
    <edge source="PRT" target="PRY">
      <data key="d0">1464600</data>
    </edge>
    <edge source="PRT" target="PER">
      <data key="d0">6256150</data>
    </edge>
    <edge source="PRT" target="PHL">
      <data key="d0">282495</data>
    </edge>
    <edge source="PRT" target="POL">
      <data key="d0">13797689</data>
    </edge>
    <edge source="PRT" target="ROU">
      <data key="d0">1460688</data>
    </edge>
    <edge source="PRT" target="RUS">
      <data key="d0">3900912</data>
    </edge>
    <edge source="PRT" target="SAU">
      <data key="d0">20835098</data>
    </edge>
    <edge source="PRT" target="SEN">
      <data key="d0">961930</data>
    </edge>
    <edge source="PRT" target="SRB">
      <data key="d0">1044564</data>
    </edge>
    <edge source="PRT" target="IND">
      <data key="d0">4993568</data>
    </edge>
    <edge source="PRT" target="SGP">
      <data key="d0">549821</data>
    </edge>
    <edge source="PRT" target="SVK">
      <data key="d0">2194542</data>
    </edge>
    <edge source="PRT" target="SVN">
      <data key="d0">3763747</data>
    </edge>
    <edge source="PRT" target="ZAF">
      <data key="d0">447859</data>
    </edge>
    <edge source="PRT" target="ESP">
      <data key="d0">447956975</data>
    </edge>
    <edge source="PRT" target="SWE">
      <data key="d0">4053560</data>
    </edge>
    <edge source="PRT" target="CHE">
      <data key="d0">29139350</data>
    </edge>
    <edge source="PRT" target="THA">
      <data key="d0">3715870</data>
    </edge>
    <edge source="PRT" target="TGO">
      <data key="d0">199802</data>
    </edge>
    <edge source="PRT" target="ARE">
      <data key="d0">7418777</data>
    </edge>
    <edge source="PRT" target="TUN">
      <data key="d0">14606566</data>
    </edge>
    <edge source="PRT" target="TUR">
      <data key="d0">40574150</data>
    </edge>
    <edge source="PRT" target="UGA">
      <data key="d0">116199</data>
    </edge>
    <edge source="PRT" target="UKR">
      <data key="d0">270152</data>
    </edge>
    <edge source="PRT" target="MKD">
      <data key="d0">405426</data>
    </edge>
    <edge source="PRT" target="EGY">
      <data key="d0">43232811</data>
    </edge>
    <edge source="PRT" target="GBR">
      <data key="d0">139950219</data>
    </edge>
    <edge source="PRT" target="USA">
      <data key="d0">134437650</data>
    </edge>
    <edge source="PRT" target="BFA">
      <data key="d0">746606</data>
    </edge>
    <edge source="PRT" target="URY">
      <data key="d0">630909</data>
    </edge>
    <edge source="IND" target="ALB">
      <data key="d0">65293</data>
    </edge>
    <edge source="IND" target="DZA">
      <data key="d0">565984</data>
    </edge>
    <edge source="IND" target="AZE">
      <data key="d0">11242</data>
    </edge>
    <edge source="IND" target="ARG">
      <data key="d0">81640</data>
    </edge>
    <edge source="IND" target="AUS">
      <data key="d0">11306163</data>
    </edge>
    <edge source="IND" target="AUT">
      <data key="d0">122157</data>
    </edge>
    <edge source="IND" target="ARM">
      <data key="d0">182032</data>
    </edge>
    <edge source="IND" target="BEL">
      <data key="d0">2377398</data>
    </edge>
    <edge source="IND" target="BWA">
      <data key="d0">256092</data>
    </edge>
    <edge source="IND" target="BRA">
      <data key="d0">792210</data>
    </edge>
    <edge source="IND" target="BGR">
      <data key="d0">980807</data>
    </edge>
    <edge source="IND" target="BDI">
      <data key="d0">267867</data>
    </edge>
    <edge source="IND" target="BLR">
      <data key="d0">44550</data>
    </edge>
    <edge source="IND" target="KHM">
      <data key="d0">214161</data>
    </edge>
    <edge source="IND" target="CMR">
      <data key="d0">3190721</data>
    </edge>
    <edge source="IND" target="CAN">
      <data key="d0">8300583</data>
    </edge>
    <edge source="IND" target="LKA">
      <data key="d0">80205466</data>
    </edge>
    <edge source="IND" target="CHL">
      <data key="d0">1147468</data>
    </edge>
    <edge source="IND" target="CHN">
      <data key="d0">3807808</data>
    </edge>
    <edge source="IND" target="COL">
      <data key="d0">3496897</data>
    </edge>
    <edge source="IND" target="CRI">
      <data key="d0">2288147</data>
    </edge>
    <edge source="IND" target="HRV">
      <data key="d0">277612</data>
    </edge>
    <edge source="IND" target="CZE">
      <data key="d0">196955</data>
    </edge>
    <edge source="IND" target="BEN">
      <data key="d0">892653</data>
    </edge>
    <edge source="IND" target="DNK">
      <data key="d0">1526885</data>
    </edge>
    <edge source="IND" target="ECU">
      <data key="d0">291940</data>
    </edge>
    <edge source="IND" target="SLV">
      <data key="d0">378232</data>
    </edge>
    <edge source="IND" target="ETH">
      <data key="d0">15693341</data>
    </edge>
    <edge source="IND" target="EST">
      <data key="d0">561836</data>
    </edge>
    <edge source="IND" target="FIN">
      <data key="d0">1127098</data>
    </edge>
    <edge source="IND" target="FRA">
      <data key="d0">4424327</data>
    </edge>
    <edge source="IND" target="GEO">
      <data key="d0">1999208</data>
    </edge>
    <edge source="IND" target="GMB">
      <data key="d0">326175</data>
    </edge>
    <edge source="IND" target="DEU">
      <data key="d0">9426580</data>
    </edge>
    <edge source="IND" target="GHA">
      <data key="d0">15148394</data>
    </edge>
    <edge source="IND" target="GRC">
      <data key="d0">3640796</data>
    </edge>
    <edge source="IND" target="GTM">
      <data key="d0">289545</data>
    </edge>
    <edge source="IND" target="HND">
      <data key="d0">436148</data>
    </edge>
    <edge source="IND" target="HKG">
      <data key="d0">7843206</data>
    </edge>
    <edge source="IND" target="HUN">
      <data key="d0">22934</data>
    </edge>
    <edge source="IND" target="IDN">
      <data key="d0">17868255</data>
    </edge>
    <edge source="IND" target="IRL">
      <data key="d0">1954193</data>
    </edge>
    <edge source="IND" target="ISR">
      <data key="d0">11497265</data>
    </edge>
    <edge source="IND" target="ITA">
      <data key="d0">6197260</data>
    </edge>
    <edge source="IND" target="CIV">
      <data key="d0">2216826</data>
    </edge>
    <edge source="IND" target="JAM">
      <data key="d0">357676</data>
    </edge>
    <edge source="IND" target="JPN">
      <data key="d0">675183</data>
    </edge>
    <edge source="IND" target="KAZ">
      <data key="d0">67091</data>
    </edge>
    <edge source="IND" target="JOR">
      <data key="d0">3679706</data>
    </edge>
    <edge source="IND" target="KOR">
      <data key="d0">993893</data>
    </edge>
    <edge source="IND" target="LBN">
      <data key="d0">1264892</data>
    </edge>
    <edge source="IND" target="LVA">
      <data key="d0">1052202</data>
    </edge>
    <edge source="IND" target="LTU">
      <data key="d0">907461</data>
    </edge>
    <edge source="IND" target="MDG">
      <data key="d0">2811649</data>
    </edge>
    <edge source="IND" target="MWI">
      <data key="d0">883221</data>
    </edge>
    <edge source="IND" target="MYS">
      <data key="d0">12023709</data>
    </edge>
    <edge source="IND" target="MRT">
      <data key="d0">42513</data>
    </edge>
    <edge source="IND" target="MUS">
      <data key="d0">1935816</data>
    </edge>
    <edge source="IND" target="MEX">
      <data key="d0">6111490</data>
    </edge>
    <edge source="IND" target="MDA">
      <data key="d0">58853</data>
    </edge>
    <edge source="IND" target="MAR">
      <data key="d0">76828</data>
    </edge>
    <edge source="IND" target="MOZ">
      <data key="d0">10006380</data>
    </edge>
    <edge source="IND" target="OMN">
      <data key="d0">6573207</data>
    </edge>
    <edge source="IND" target="NLD">
      <data key="d0">5101114</data>
    </edge>
    <edge source="IND" target="NZL">
      <data key="d0">810028</data>
    </edge>
    <edge source="IND" target="NIC">
      <data key="d0">2273448</data>
    </edge>
    <edge source="IND" target="NER">
      <data key="d0">36112</data>
    </edge>
    <edge source="IND" target="NOR">
      <data key="d0">2254070</data>
    </edge>
    <edge source="IND" target="PAK">
      <data key="d0">984684</data>
    </edge>
    <edge source="IND" target="PAN">
      <data key="d0">3979512</data>
    </edge>
    <edge source="IND" target="PER">
      <data key="d0">1410482</data>
    </edge>
    <edge source="IND" target="PHL">
      <data key="d0">10104366</data>
    </edge>
    <edge source="IND" target="POL">
      <data key="d0">249959</data>
    </edge>
    <edge source="IND" target="PRT">
      <data key="d0">178693</data>
    </edge>
    <edge source="IND" target="ROU">
      <data key="d0">1060883</data>
    </edge>
    <edge source="IND" target="RUS">
      <data key="d0">3455298</data>
    </edge>
    <edge source="IND" target="SAU">
      <data key="d0">36477237</data>
    </edge>
    <edge source="IND" target="SEN">
      <data key="d0">998647</data>
    </edge>
    <edge source="IND" target="SGP">
      <data key="d0">25131020</data>
    </edge>
    <edge source="IND" target="SVK">
      <data key="d0">23556</data>
    </edge>
    <edge source="IND" target="VNM">
      <data key="d0">17453675</data>
    </edge>
    <edge source="IND" target="SVN">
      <data key="d0">275871</data>
    </edge>
    <edge source="IND" target="ZAF">
      <data key="d0">18753297</data>
    </edge>
    <edge source="IND" target="ZWE">
      <data key="d0">608704</data>
    </edge>
    <edge source="IND" target="ESP">
      <data key="d0">2670297</data>
    </edge>
    <edge source="IND" target="SWE">
      <data key="d0">1095540</data>
    </edge>
    <edge source="IND" target="CHE">
      <data key="d0">695402</data>
    </edge>
    <edge source="IND" target="THA">
      <data key="d0">15901498</data>
    </edge>
    <edge source="IND" target="TGO">
      <data key="d0">1313629</data>
    </edge>
    <edge source="IND" target="ARE">
      <data key="d0">79804147</data>
    </edge>
    <edge source="IND" target="TUN">
      <data key="d0">105499</data>
    </edge>
    <edge source="IND" target="TUR">
      <data key="d0">10998899</data>
    </edge>
    <edge source="IND" target="UGA">
      <data key="d0">3592685</data>
    </edge>
    <edge source="IND" target="UKR">
      <data key="d0">1048040</data>
    </edge>
    <edge source="IND" target="EGY">
      <data key="d0">16787338</data>
    </edge>
    <edge source="IND" target="GBR">
      <data key="d0">59057372</data>
    </edge>
    <edge source="IND" target="TZA">
      <data key="d0">14457034</data>
    </edge>
    <edge source="IND" target="USA">
      <data key="d0">60874420</data>
    </edge>
    <edge source="IND" target="BFA">
      <data key="d0">189305</data>
    </edge>
    <edge source="VNM" target="ARG">
      <data key="d0">548695</data>
    </edge>
    <edge source="VNM" target="AUS">
      <data key="d0">31880675</data>
    </edge>
    <edge source="VNM" target="BEL">
      <data key="d0">987826</data>
    </edge>
    <edge source="VNM" target="BRA">
      <data key="d0">1202956</data>
    </edge>
    <edge source="VNM" target="KHM">
      <data key="d0">26978359</data>
    </edge>
    <edge source="VNM" target="CMR">
      <data key="d0">2251580</data>
    </edge>
    <edge source="VNM" target="CAN">
      <data key="d0">613121</data>
    </edge>
    <edge source="VNM" target="LKA">
      <data key="d0">1548151</data>
    </edge>
    <edge source="VNM" target="CHL">
      <data key="d0">218889</data>
    </edge>
    <edge source="VNM" target="CHN">
      <data key="d0">7690436</data>
    </edge>
    <edge source="VNM" target="COL">
      <data key="d0">34992</data>
    </edge>
    <edge source="VNM" target="CZE">
      <data key="d0">32353</data>
    </edge>
    <edge source="VNM" target="DNK">
      <data key="d0">472942</data>
    </edge>
    <edge source="VNM" target="ECU">
      <data key="d0">611109</data>
    </edge>
    <edge source="VNM" target="SLV">
      <data key="d0">38444</data>
    </edge>
    <edge source="VNM" target="ETH">
      <data key="d0">125700</data>
    </edge>
    <edge source="VNM" target="FIN">
      <data key="d0">32107</data>
    </edge>
    <edge source="VNM" target="FRA">
      <data key="d0">4842050</data>
    </edge>
    <edge source="VNM" target="DEU">
      <data key="d0">2285868</data>
    </edge>
    <edge source="VNM" target="GHA">
      <data key="d0">12621</data>
    </edge>
    <edge source="VNM" target="GRC">
      <data key="d0">40249</data>
    </edge>
    <edge source="VNM" target="GTM">
      <data key="d0">21501</data>
    </edge>
    <edge source="VNM" target="HKG">
      <data key="d0">1551370</data>
    </edge>
    <edge source="VNM" target="IDN">
      <data key="d0">16425668</data>
    </edge>
    <edge source="VNM" target="ISR">
      <data key="d0">809448</data>
    </edge>
    <edge source="VNM" target="ITA">
      <data key="d0">1230359</data>
    </edge>
    <edge source="VNM" target="CIV">
      <data key="d0">14566</data>
    </edge>
    <edge source="VNM" target="JPN">
      <data key="d0">76046695</data>
    </edge>
    <edge source="VNM" target="KAZ">
      <data key="d0">357448</data>
    </edge>
    <edge source="VNM" target="KOR">
      <data key="d0">11895519</data>
    </edge>
    <edge source="VNM" target="LBN">
      <data key="d0">86659</data>
    </edge>
    <edge source="VNM" target="LTU">
      <data key="d0">449482</data>
    </edge>
    <edge source="VNM" target="MYS">
      <data key="d0">25011777</data>
    </edge>
    <edge source="VNM" target="MUS">
      <data key="d0">10481</data>
    </edge>
    <edge source="VNM" target="MEX">
      <data key="d0">489949</data>
    </edge>
    <edge source="VNM" target="MOZ">
      <data key="d0">178956</data>
    </edge>
    <edge source="VNM" target="NLD">
      <data key="d0">4311873</data>
    </edge>
    <edge source="VNM" target="NZL">
      <data key="d0">5687512</data>
    </edge>
    <edge source="VNM" target="NOR">
      <data key="d0">40327</data>
    </edge>
    <edge source="VNM" target="PAK">
      <data key="d0">4476151</data>
    </edge>
    <edge source="VNM" target="PAN">
      <data key="d0">917378</data>
    </edge>
    <edge source="VNM" target="PRY">
      <data key="d0">84986</data>
    </edge>
    <edge source="VNM" target="PER">
      <data key="d0">259963</data>
    </edge>
    <edge source="VNM" target="PHL">
      <data key="d0">12584937</data>
    </edge>
    <edge source="VNM" target="POL">
      <data key="d0">1883960</data>
    </edge>
    <edge source="VNM" target="PRT">
      <data key="d0">16414</data>
    </edge>
    <edge source="VNM" target="RUS">
      <data key="d0">1870053</data>
    </edge>
    <edge source="VNM" target="SAU">
      <data key="d0">595488</data>
    </edge>
    <edge source="VNM" target="SEN">
      <data key="d0">21117</data>
    </edge>
    <edge source="VNM" target="IND">
      <data key="d0">1607488</data>
    </edge>
    <edge source="VNM" target="SGP">
      <data key="d0">33548907</data>
    </edge>
    <edge source="VNM" target="ZAF">
      <data key="d0">1273149</data>
    </edge>
    <edge source="VNM" target="ESP">
      <data key="d0">17689</data>
    </edge>
    <edge source="VNM" target="SWE">
      <data key="d0">102570</data>
    </edge>
    <edge source="VNM" target="CHE">
      <data key="d0">165470</data>
    </edge>
    <edge source="VNM" target="THA">
      <data key="d0">16088585</data>
    </edge>
    <edge source="VNM" target="TGO">
      <data key="d0">125867</data>
    </edge>
    <edge source="VNM" target="ARE">
      <data key="d0">6426537</data>
    </edge>
    <edge source="VNM" target="TUR">
      <data key="d0">1641305</data>
    </edge>
    <edge source="VNM" target="UKR">
      <data key="d0">1110758</data>
    </edge>
    <edge source="VNM" target="EGY">
      <data key="d0">308730</data>
    </edge>
    <edge source="VNM" target="GBR">
      <data key="d0">3987127</data>
    </edge>
    <edge source="VNM" target="USA">
      <data key="d0">82568306</data>
    </edge>
    <edge source="SWE" target="ALB">
      <data key="d0">164726</data>
    </edge>
    <edge source="SWE" target="DZA">
      <data key="d0">27660601</data>
    </edge>
    <edge source="SWE" target="AZE">
      <data key="d0">335062</data>
    </edge>
    <edge source="SWE" target="ARG">
      <data key="d0">17460407</data>
    </edge>
    <edge source="SWE" target="AUS">
      <data key="d0">107302562</data>
    </edge>
    <edge source="SWE" target="AUT">
      <data key="d0">183639959</data>
    </edge>
    <edge source="SWE" target="ARM">
      <data key="d0">1294047</data>
    </edge>
    <edge source="SWE" target="BEL">
      <data key="d0">196318724</data>
    </edge>
    <edge source="SWE" target="BOL">
      <data key="d0">478238</data>
    </edge>
    <edge source="SWE" target="BRA">
      <data key="d0">45632899</data>
    </edge>
    <edge source="SWE" target="BGR">
      <data key="d0">11117850</data>
    </edge>
    <edge source="SWE" target="BLR">
      <data key="d0">3889816</data>
    </edge>
    <edge source="SWE" target="KHM">
      <data key="d0">1408588</data>
    </edge>
    <edge source="SWE" target="CMR">
      <data key="d0">3617486</data>
    </edge>
    <edge source="SWE" target="CAN">
      <data key="d0">12857219</data>
    </edge>
    <edge source="SWE" target="LKA">
      <data key="d0">12512120</data>
    </edge>
    <edge source="SWE" target="CHL">
      <data key="d0">10510901</data>
    </edge>
    <edge source="SWE" target="CHN">
      <data key="d0">322658697</data>
    </edge>
    <edge source="SWE" target="COL">
      <data key="d0">10820428</data>
    </edge>
    <edge source="SWE" target="CRI">
      <data key="d0">1380395</data>
    </edge>
    <edge source="SWE" target="HRV">
      <data key="d0">9484314</data>
    </edge>
    <edge source="SWE" target="CZE">
      <data key="d0">74591238</data>
    </edge>
    <edge source="SWE" target="BEN">
      <data key="d0">391447</data>
    </edge>
    <edge source="SWE" target="DNK">
      <data key="d0">555114494</data>
    </edge>
    <edge source="SWE" target="ECU">
      <data key="d0">1726823</data>
    </edge>
    <edge source="SWE" target="SLV">
      <data key="d0">1372572</data>
    </edge>
    <edge source="SWE" target="ETH">
      <data key="d0">3214231</data>
    </edge>
    <edge source="SWE" target="EST">
      <data key="d0">35903415</data>
    </edge>
    <edge source="SWE" target="FIN">
      <data key="d0">357753536</data>
    </edge>
    <edge source="SWE" target="FRA">
      <data key="d0">470907280</data>
    </edge>
    <edge source="SWE" target="GEO">
      <data key="d0">1139062</data>
    </edge>
    <edge source="SWE" target="PSE">
      <data key="d0">73359</data>
    </edge>
    <edge source="SWE" target="DEU">
      <data key="d0">2225111350</data>
    </edge>
    <edge source="SWE" target="GHA">
      <data key="d0">4611010</data>
    </edge>
    <edge source="SWE" target="GRC">
      <data key="d0">58078303</data>
    </edge>
    <edge source="SWE" target="GTM">
      <data key="d0">5994505</data>
    </edge>
    <edge source="SWE" target="HND">
      <data key="d0">1664238</data>
    </edge>
    <edge source="SWE" target="HKG">
      <data key="d0">34951663</data>
    </edge>
    <edge source="SWE" target="HUN">
      <data key="d0">99336359</data>
    </edge>
    <edge source="SWE" target="IDN">
      <data key="d0">82189168</data>
    </edge>
    <edge source="SWE" target="IRL">
      <data key="d0">58000073</data>
    </edge>
    <edge source="SWE" target="ISR">
      <data key="d0">58769977</data>
    </edge>
    <edge source="SWE" target="ITA">
      <data key="d0">643621864</data>
    </edge>
    <edge source="SWE" target="CIV">
      <data key="d0">13984916</data>
    </edge>
    <edge source="SWE" target="JPN">
      <data key="d0">47818476</data>
    </edge>
    <edge source="SWE" target="KAZ">
      <data key="d0">3718595</data>
    </edge>
    <edge source="SWE" target="JOR">
      <data key="d0">10698507</data>
    </edge>
    <edge source="SWE" target="KOR">
      <data key="d0">36255304</data>
    </edge>
    <edge source="SWE" target="KGZ">
      <data key="d0">914113</data>
    </edge>
    <edge source="SWE" target="LBN">
      <data key="d0">11222059</data>
    </edge>
    <edge source="SWE" target="LVA">
      <data key="d0">34284639</data>
    </edge>
    <edge source="SWE" target="LTU">
      <data key="d0">74541347</data>
    </edge>
    <edge source="SWE" target="MDG">
      <data key="d0">672338</data>
    </edge>
    <edge source="SWE" target="MWI">
      <data key="d0">37049</data>
    </edge>
    <edge source="SWE" target="MYS">
      <data key="d0">37419459</data>
    </edge>
    <edge source="SWE" target="MRT">
      <data key="d0">508792</data>
    </edge>
    <edge source="SWE" target="MUS">
      <data key="d0">201775</data>
    </edge>
    <edge source="SWE" target="MEX">
      <data key="d0">55462164</data>
    </edge>
    <edge source="SWE" target="MDA">
      <data key="d0">77049</data>
    </edge>
    <edge source="SWE" target="MAR">
      <data key="d0">76116728</data>
    </edge>
    <edge source="SWE" target="MOZ">
      <data key="d0">36015</data>
    </edge>
    <edge source="SWE" target="OMN">
      <data key="d0">6546103</data>
    </edge>
    <edge source="SWE" target="NAM">
      <data key="d0">99928</data>
    </edge>
    <edge source="SWE" target="NLD">
      <data key="d0">849832881</data>
    </edge>
    <edge source="SWE" target="NZL">
      <data key="d0">9804763</data>
    </edge>
    <edge source="SWE" target="NIC">
      <data key="d0">1830588</data>
    </edge>
    <edge source="SWE" target="NER">
      <data key="d0">100814</data>
    </edge>
    <edge source="SWE" target="NOR">
      <data key="d0">743938463</data>
    </edge>
    <edge source="SWE" target="PAK">
      <data key="d0">62199119</data>
    </edge>
    <edge source="SWE" target="PAN">
      <data key="d0">910718</data>
    </edge>
    <edge source="SWE" target="PRY">
      <data key="d0">2506468</data>
    </edge>
    <edge source="SWE" target="PER">
      <data key="d0">12931464</data>
    </edge>
    <edge source="SWE" target="PHL">
      <data key="d0">38944506</data>
    </edge>
    <edge source="SWE" target="POL">
      <data key="d0">377308595</data>
    </edge>
    <edge source="SWE" target="PRT">
      <data key="d0">38231578</data>
    </edge>
    <edge source="SWE" target="ROU">
      <data key="d0">12838326</data>
    </edge>
    <edge source="SWE" target="RUS">
      <data key="d0">109562089</data>
    </edge>
    <edge source="SWE" target="SAU">
      <data key="d0">107763088</data>
    </edge>
    <edge source="SWE" target="SEN">
      <data key="d0">6170745</data>
    </edge>
    <edge source="SWE" target="SRB">
      <data key="d0">40556050</data>
    </edge>
    <edge source="SWE" target="IND">
      <data key="d0">90940184</data>
    </edge>
    <edge source="SWE" target="SGP">
      <data key="d0">79889494</data>
    </edge>
    <edge source="SWE" target="SVK">
      <data key="d0">19556092</data>
    </edge>
    <edge source="SWE" target="VNM">
      <data key="d0">4308864</data>
    </edge>
    <edge source="SWE" target="SVN">
      <data key="d0">10841240</data>
    </edge>
    <edge source="SWE" target="ZAF">
      <data key="d0">81143540</data>
    </edge>
    <edge source="SWE" target="ZWE">
      <data key="d0">10628</data>
    </edge>
    <edge source="SWE" target="ESP">
      <data key="d0">325458603</data>
    </edge>
    <edge source="SWE" target="CHE">
      <data key="d0">106499743</data>
    </edge>
    <edge source="SWE" target="THA">
      <data key="d0">72936889</data>
    </edge>
    <edge source="SWE" target="TGO">
      <data key="d0">424953</data>
    </edge>
    <edge source="SWE" target="ARE">
      <data key="d0">33606102</data>
    </edge>
    <edge source="SWE" target="TUN">
      <data key="d0">9955171</data>
    </edge>
    <edge source="SWE" target="TUR">
      <data key="d0">178418162</data>
    </edge>
    <edge source="SWE" target="UGA">
      <data key="d0">2325210</data>
    </edge>
    <edge source="SWE" target="UKR">
      <data key="d0">35303404</data>
    </edge>
    <edge source="SWE" target="MKD">
      <data key="d0">328124</data>
    </edge>
    <edge source="SWE" target="EGY">
      <data key="d0">55630728</data>
    </edge>
    <edge source="SWE" target="GBR">
      <data key="d0">1217427342</data>
    </edge>
    <edge source="SWE" target="TZA">
      <data key="d0">2565215</data>
    </edge>
    <edge source="SWE" target="USA">
      <data key="d0">102998864</data>
    </edge>
    <edge source="SWE" target="BFA">
      <data key="d0">136534</data>
    </edge>
    <edge source="SWE" target="URY">
      <data key="d0">4367463</data>
    </edge>
    <edge source="ARE" target="DZA">
      <data key="d0">2000435</data>
    </edge>
    <edge source="ARE" target="AZE">
      <data key="d0">1219401</data>
    </edge>
    <edge source="ARE" target="AUS">
      <data key="d0">1492063</data>
    </edge>
    <edge source="ARE" target="ARM">
      <data key="d0">3218792</data>
    </edge>
    <edge source="ARE" target="BEL">
      <data key="d0">400633</data>
    </edge>
    <edge source="ARE" target="BWA">
      <data key="d0">56119</data>
    </edge>
    <edge source="ARE" target="BRA">
      <data key="d0">16653</data>
    </edge>
    <edge source="ARE" target="BGR">
      <data key="d0">14082</data>
    </edge>
    <edge source="ARE" target="BDI">
      <data key="d0">353928</data>
    </edge>
    <edge source="ARE" target="BLR">
      <data key="d0">53230</data>
    </edge>
    <edge source="ARE" target="KHM">
      <data key="d0">21354</data>
    </edge>
    <edge source="ARE" target="CMR">
      <data key="d0">745470</data>
    </edge>
    <edge source="ARE" target="CAN">
      <data key="d0">85273</data>
    </edge>
    <edge source="ARE" target="LKA">
      <data key="d0">6053143</data>
    </edge>
    <edge source="ARE" target="CHN">
      <data key="d0">185799</data>
    </edge>
    <edge source="ARE" target="CRI">
      <data key="d0">81960</data>
    </edge>
    <edge source="ARE" target="HRV">
      <data key="d0">22760</data>
    </edge>
    <edge source="ARE" target="BEN">
      <data key="d0">246048</data>
    </edge>
    <edge source="ARE" target="ETH">
      <data key="d0">6154850</data>
    </edge>
    <edge source="ARE" target="FIN">
      <data key="d0">15879</data>
    </edge>
    <edge source="ARE" target="FRA">
      <data key="d0">2600212</data>
    </edge>
    <edge source="ARE" target="GEO">
      <data key="d0">508200</data>
    </edge>
    <edge source="ARE" target="GMB">
      <data key="d0">1359176</data>
    </edge>
    <edge source="ARE" target="PSE">
      <data key="d0">44729</data>
    </edge>
    <edge source="ARE" target="DEU">
      <data key="d0">707124</data>
    </edge>
    <edge source="ARE" target="GHA">
      <data key="d0">2489174</data>
    </edge>
    <edge source="ARE" target="GRC">
      <data key="d0">88528</data>
    </edge>
    <edge source="ARE" target="HKG">
      <data key="d0">117678</data>
    </edge>
    <edge source="ARE" target="IDN">
      <data key="d0">249108</data>
    </edge>
    <edge source="ARE" target="IRL">
      <data key="d0">10816</data>
    </edge>
    <edge source="ARE" target="ITA">
      <data key="d0">258774</data>
    </edge>
    <edge source="ARE" target="CIV">
      <data key="d0">336189</data>
    </edge>
    <edge source="ARE" target="JPN">
      <data key="d0">78375</data>
    </edge>
    <edge source="ARE" target="KAZ">
      <data key="d0">872904</data>
    </edge>
    <edge source="ARE" target="JOR">
      <data key="d0">2527091</data>
    </edge>
    <edge source="ARE" target="KOR">
      <data key="d0">11180</data>
    </edge>
    <edge source="ARE" target="KGZ">
      <data key="d0">53752</data>
    </edge>
    <edge source="ARE" target="LBN">
      <data key="d0">3241532</data>
    </edge>
    <edge source="ARE" target="LVA">
      <data key="d0">156293</data>
    </edge>
    <edge source="ARE" target="LTU">
      <data key="d0">80991</data>
    </edge>
    <edge source="ARE" target="MDG">
      <data key="d0">128264</data>
    </edge>
    <edge source="ARE" target="MWI">
      <data key="d0">682825</data>
    </edge>
    <edge source="ARE" target="MYS">
      <data key="d0">683310</data>
    </edge>
    <edge source="ARE" target="MRT">
      <data key="d0">564751</data>
    </edge>
    <edge source="ARE" target="MUS">
      <data key="d0">3963861</data>
    </edge>
    <edge source="ARE" target="MEX">
      <data key="d0">14369</data>
    </edge>
    <edge source="ARE" target="MAR">
      <data key="d0">5941764</data>
    </edge>
    <edge source="ARE" target="MOZ">
      <data key="d0">932725</data>
    </edge>
    <edge source="ARE" target="OMN">
      <data key="d0">72403537</data>
    </edge>
    <edge source="ARE" target="NAM">
      <data key="d0">25974</data>
    </edge>
    <edge source="ARE" target="NLD">
      <data key="d0">401428</data>
    </edge>
    <edge source="ARE" target="NZL">
      <data key="d0">281235</data>
    </edge>
    <edge source="ARE" target="NER">
      <data key="d0">23037</data>
    </edge>
    <edge source="ARE" target="PAK">
      <data key="d0">11314160</data>
    </edge>
    <edge source="ARE" target="PAN">
      <data key="d0">14939</data>
    </edge>
    <edge source="ARE" target="PHL">
      <data key="d0">139216</data>
    </edge>
    <edge source="ARE" target="ROU">
      <data key="d0">20798</data>
    </edge>
    <edge source="ARE" target="RUS">
      <data key="d0">786411</data>
    </edge>
    <edge source="ARE" target="SAU">
      <data key="d0">36175269</data>
    </edge>
    <edge source="ARE" target="SEN">
      <data key="d0">2294640</data>
    </edge>
    <edge source="ARE" target="SRB">
      <data key="d0">32480</data>
    </edge>
    <edge source="ARE" target="IND">
      <data key="d0">7649409</data>
    </edge>
    <edge source="ARE" target="SGP">
      <data key="d0">689670</data>
    </edge>
    <edge source="ARE" target="VNM">
      <data key="d0">571885</data>
    </edge>
    <edge source="ARE" target="SVN">
      <data key="d0">34819</data>
    </edge>
    <edge source="ARE" target="ZAF">
      <data key="d0">5231970</data>
    </edge>
    <edge source="ARE" target="ZWE">
      <data key="d0">226692</data>
    </edge>
    <edge source="ARE" target="ESP">
      <data key="d0">97144</data>
    </edge>
    <edge source="ARE" target="SWE">
      <data key="d0">71274</data>
    </edge>
    <edge source="ARE" target="CHE">
      <data key="d0">43454</data>
    </edge>
    <edge source="ARE" target="THA">
      <data key="d0">280159</data>
    </edge>
    <edge source="ARE" target="TGO">
      <data key="d0">12654</data>
    </edge>
    <edge source="ARE" target="TUN">
      <data key="d0">251015</data>
    </edge>
    <edge source="ARE" target="TUR">
      <data key="d0">383483</data>
    </edge>
    <edge source="ARE" target="UGA">
      <data key="d0">1209897</data>
    </edge>
    <edge source="ARE" target="UKR">
      <data key="d0">150982</data>
    </edge>
    <edge source="ARE" target="EGY">
      <data key="d0">4402600</data>
    </edge>
    <edge source="ARE" target="GBR">
      <data key="d0">3547830</data>
    </edge>
    <edge source="ARE" target="TZA">
      <data key="d0">5605989</data>
    </edge>
    <edge source="ARE" target="USA">
      <data key="d0">3657532</data>
    </edge>
    <edge source="ARE" target="URY">
      <data key="d0">24068</data>
    </edge>
    <edge source="UKR" target="AZE">
      <data key="d0">13922151</data>
    </edge>
    <edge source="UKR" target="AUT">
      <data key="d0">160726</data>
    </edge>
    <edge source="UKR" target="ARM">
      <data key="d0">3261850</data>
    </edge>
    <edge source="UKR" target="BEL">
      <data key="d0">46761</data>
    </edge>
    <edge source="UKR" target="BGR">
      <data key="d0">2162690</data>
    </edge>
    <edge source="UKR" target="BLR">
      <data key="d0">52477337</data>
    </edge>
    <edge source="UKR" target="CHN">
      <data key="d0">222485</data>
    </edge>
    <edge source="UKR" target="HRV">
      <data key="d0">59295</data>
    </edge>
    <edge source="UKR" target="CZE">
      <data key="d0">6411538</data>
    </edge>
    <edge source="UKR" target="DNK">
      <data key="d0">2223783</data>
    </edge>
    <edge source="UKR" target="EST">
      <data key="d0">622344</data>
    </edge>
    <edge source="UKR" target="FIN">
      <data key="d0">3943510</data>
    </edge>
    <edge source="UKR" target="FRA">
      <data key="d0">1113601</data>
    </edge>
    <edge source="UKR" target="GEO">
      <data key="d0">9585462</data>
    </edge>
    <edge source="UKR" target="DEU">
      <data key="d0">6998501</data>
    </edge>
    <edge source="UKR" target="GRC">
      <data key="d0">449245</data>
    </edge>
    <edge source="UKR" target="HUN">
      <data key="d0">2443371</data>
    </edge>
    <edge source="UKR" target="ITA">
      <data key="d0">720804</data>
    </edge>
    <edge source="UKR" target="KAZ">
      <data key="d0">54923732</data>
    </edge>
    <edge source="UKR" target="KGZ">
      <data key="d0">5670338</data>
    </edge>
    <edge source="UKR" target="LBN">
      <data key="d0">57602</data>
    </edge>
    <edge source="UKR" target="LVA">
      <data key="d0">3197791</data>
    </edge>
    <edge source="UKR" target="LTU">
      <data key="d0">2794713</data>
    </edge>
    <edge source="UKR" target="MDA">
      <data key="d0">23453766</data>
    </edge>
    <edge source="UKR" target="NLD">
      <data key="d0">1171409</data>
    </edge>
    <edge source="UKR" target="NOR">
      <data key="d0">501053</data>
    </edge>
    <edge source="UKR" target="PAK">
      <data key="d0">196164</data>
    </edge>
    <edge source="UKR" target="POL">
      <data key="d0">22933226</data>
    </edge>
    <edge source="UKR" target="ROU">
      <data key="d0">7866086</data>
    </edge>
    <edge source="UKR" target="RUS">
      <data key="d0">712543869</data>
    </edge>
    <edge source="UKR" target="SRB">
      <data key="d0">5149034</data>
    </edge>
    <edge source="UKR" target="SGP">
      <data key="d0">35078</data>
    </edge>
    <edge source="UKR" target="SVK">
      <data key="d0">531610</data>
    </edge>
    <edge source="UKR" target="SVN">
      <data key="d0">19626</data>
    </edge>
    <edge source="UKR" target="ESP">
      <data key="d0">1316183</data>
    </edge>
    <edge source="UKR" target="SWE">
      <data key="d0">87129</data>
    </edge>
    <edge source="UKR" target="CHE">
      <data key="d0">5229740</data>
    </edge>
    <edge source="UKR" target="TUR">
      <data key="d0">5866937</data>
    </edge>
    <edge source="UKR" target="MKD">
      <data key="d0">46900</data>
    </edge>
    <edge source="UKR" target="EGY">
      <data key="d0">180602</data>
    </edge>
    <edge source="UKR" target="GBR">
      <data key="d0">31413</data>
    </edge>
    <edge source="AZE" target="GEO">
      <data key="d0">420111</data>
    </edge>
    <edge source="AZE" target="KAZ">
      <data key="d0">89142</data>
    </edge>
    <edge source="AZE" target="RUS">
      <data key="d0">106196</data>
    </edge>
    <edge source="AZE" target="TUR">
      <data key="d0">15000</data>
    </edge>
    <edge source="BWA" target="MOZ">
      <data key="d0">46900</data>
    </edge>
    <edge source="BWA" target="NAM">
      <data key="d0">527968</data>
    </edge>
    <edge source="BWA" target="ZAF">
      <data key="d0">8340807</data>
    </edge>
    <edge source="BWA" target="ZWE">
      <data key="d0">189182</data>
    </edge>
    <edge source="BWA" target="USA">
      <data key="d0">16469</data>
    </edge>
    <edge source="HRV" target="ALB">
      <data key="d0">350397</data>
    </edge>
    <edge source="HRV" target="AUT">
      <data key="d0">7688965</data>
    </edge>
    <edge source="HRV" target="BEL">
      <data key="d0">184349</data>
    </edge>
    <edge source="HRV" target="BGR">
      <data key="d0">4176955</data>
    </edge>
    <edge source="HRV" target="CHN">
      <data key="d0">208819</data>
    </edge>
    <edge source="HRV" target="CZE">
      <data key="d0">2249276</data>
    </edge>
    <edge source="HRV" target="DNK">
      <data key="d0">358475</data>
    </edge>
    <edge source="HRV" target="FIN">
      <data key="d0">29345</data>
    </edge>
    <edge source="HRV" target="FRA">
      <data key="d0">671180</data>
    </edge>
    <edge source="HRV" target="DEU">
      <data key="d0">10344026</data>
    </edge>
    <edge source="HRV" target="GRC">
      <data key="d0">636796</data>
    </edge>
    <edge source="HRV" target="HUN">
      <data key="d0">22955677</data>
    </edge>
    <edge source="HRV" target="IRL">
      <data key="d0">63728</data>
    </edge>
    <edge source="HRV" target="ISR">
      <data key="d0">257867</data>
    </edge>
    <edge source="HRV" target="ITA">
      <data key="d0">27368154</data>
    </edge>
    <edge source="HRV" target="LBN">
      <data key="d0">155159</data>
    </edge>
    <edge source="HRV" target="LTU">
      <data key="d0">182351</data>
    </edge>
    <edge source="HRV" target="NLD">
      <data key="d0">335360</data>
    </edge>
    <edge source="HRV" target="NOR">
      <data key="d0">53110</data>
    </edge>
    <edge source="HRV" target="POL">
      <data key="d0">678405</data>
    </edge>
    <edge source="HRV" target="PRT">
      <data key="d0">11876</data>
    </edge>
    <edge source="HRV" target="ROU">
      <data key="d0">300880</data>
    </edge>
    <edge source="HRV" target="RUS">
      <data key="d0">507037</data>
    </edge>
    <edge source="HRV" target="SRB">
      <data key="d0">25879553</data>
    </edge>
    <edge source="HRV" target="SVK">
      <data key="d0">6770558</data>
    </edge>
    <edge source="HRV" target="VNM">
      <data key="d0">21259</data>
    </edge>
    <edge source="HRV" target="SVN">
      <data key="d0">33730263</data>
    </edge>
    <edge source="HRV" target="ESP">
      <data key="d0">38979</data>
    </edge>
    <edge source="HRV" target="SWE">
      <data key="d0">445509</data>
    </edge>
    <edge source="HRV" target="CHE">
      <data key="d0">1404594</data>
    </edge>
    <edge source="HRV" target="TUR">
      <data key="d0">637807</data>
    </edge>
    <edge source="HRV" target="UKR">
      <data key="d0">656727</data>
    </edge>
    <edge source="HRV" target="MKD">
      <data key="d0">4642659</data>
    </edge>
    <edge source="HRV" target="EGY">
      <data key="d0">2514948</data>
    </edge>
    <edge source="HRV" target="GBR">
      <data key="d0">1446258</data>
    </edge>
    <edge source="CZE" target="ALB">
      <data key="d0">425601</data>
    </edge>
    <edge source="CZE" target="DZA">
      <data key="d0">225847</data>
    </edge>
    <edge source="CZE" target="AZE">
      <data key="d0">3484613</data>
    </edge>
    <edge source="CZE" target="ARG">
      <data key="d0">2025270</data>
    </edge>
    <edge source="CZE" target="AUS">
      <data key="d0">8821895</data>
    </edge>
    <edge source="CZE" target="AUT">
      <data key="d0">80085334</data>
    </edge>
    <edge source="CZE" target="ARM">
      <data key="d0">7041087</data>
    </edge>
    <edge source="CZE" target="BEL">
      <data key="d0">69490057</data>
    </edge>
    <edge source="CZE" target="BWA">
      <data key="d0">786039</data>
    </edge>
    <edge source="CZE" target="BRA">
      <data key="d0">5902761</data>
    </edge>
    <edge source="CZE" target="BGR">
      <data key="d0">6836340</data>
    </edge>
    <edge source="CZE" target="BLR">
      <data key="d0">6761937</data>
    </edge>
    <edge source="CZE" target="CMR">
      <data key="d0">55363</data>
    </edge>
    <edge source="CZE" target="CAN">
      <data key="d0">771379</data>
    </edge>
    <edge source="CZE" target="LKA">
      <data key="d0">197491</data>
    </edge>
    <edge source="CZE" target="CHL">
      <data key="d0">2721642</data>
    </edge>
    <edge source="CZE" target="CHN">
      <data key="d0">4173310</data>
    </edge>
    <edge source="CZE" target="COL">
      <data key="d0">762346</data>
    </edge>
    <edge source="CZE" target="CRI">
      <data key="d0">12520</data>
    </edge>
    <edge source="CZE" target="HRV">
      <data key="d0">16279360</data>
    </edge>
    <edge source="CZE" target="BEN">
      <data key="d0">44600</data>
    </edge>
    <edge source="CZE" target="DNK">
      <data key="d0">13698253</data>
    </edge>
    <edge source="CZE" target="ECU">
      <data key="d0">62232</data>
    </edge>
    <edge source="CZE" target="SLV">
      <data key="d0">136206</data>
    </edge>
    <edge source="CZE" target="ETH">
      <data key="d0">140187</data>
    </edge>
    <edge source="CZE" target="EST">
      <data key="d0">2223892</data>
    </edge>
    <edge source="CZE" target="FIN">
      <data key="d0">2256125</data>
    </edge>
    <edge source="CZE" target="FRA">
      <data key="d0">67572324</data>
    </edge>
    <edge source="CZE" target="GEO">
      <data key="d0">3268426</data>
    </edge>
    <edge source="CZE" target="DEU">
      <data key="d0">395644950</data>
    </edge>
    <edge source="CZE" target="GHA">
      <data key="d0">292865</data>
    </edge>
    <edge source="CZE" target="GRC">
      <data key="d0">9642827</data>
    </edge>
    <edge source="CZE" target="GTM">
      <data key="d0">1522667</data>
    </edge>
    <edge source="CZE" target="HND">
      <data key="d0">482129</data>
    </edge>
    <edge source="CZE" target="HKG">
      <data key="d0">744816</data>
    </edge>
    <edge source="CZE" target="HUN">
      <data key="d0">92127346</data>
    </edge>
    <edge source="CZE" target="IDN">
      <data key="d0">1645615</data>
    </edge>
    <edge source="CZE" target="IRL">
      <data key="d0">7229089</data>
    </edge>
    <edge source="CZE" target="ISR">
      <data key="d0">4040707</data>
    </edge>
    <edge source="CZE" target="ITA">
      <data key="d0">97989967</data>
    </edge>
    <edge source="CZE" target="CIV">
      <data key="d0">278920</data>
    </edge>
    <edge source="CZE" target="JPN">
      <data key="d0">1083712</data>
    </edge>
    <edge source="CZE" target="KAZ">
      <data key="d0">3972131</data>
    </edge>
    <edge source="CZE" target="JOR">
      <data key="d0">7138942</data>
    </edge>
    <edge source="CZE" target="KOR">
      <data key="d0">2301173</data>
    </edge>
    <edge source="CZE" target="KGZ">
      <data key="d0">163928</data>
    </edge>
    <edge source="CZE" target="LBN">
      <data key="d0">1372566</data>
    </edge>
    <edge source="CZE" target="LVA">
      <data key="d0">4881816</data>
    </edge>
    <edge source="CZE" target="LTU">
      <data key="d0">6591078</data>
    </edge>
    <edge source="CZE" target="MYS">
      <data key="d0">7316076</data>
    </edge>
    <edge source="CZE" target="MUS">
      <data key="d0">10433</data>
    </edge>
    <edge source="CZE" target="MEX">
      <data key="d0">12673180</data>
    </edge>
    <edge source="CZE" target="MDA">
      <data key="d0">2446258</data>
    </edge>
    <edge source="CZE" target="MAR">
      <data key="d0">2701217</data>
    </edge>
    <edge source="CZE" target="MOZ">
      <data key="d0">71228</data>
    </edge>
    <edge source="CZE" target="OMN">
      <data key="d0">399929</data>
    </edge>
    <edge source="CZE" target="NAM">
      <data key="d0">239232</data>
    </edge>
    <edge source="CZE" target="NLD">
      <data key="d0">73503239</data>
    </edge>
    <edge source="CZE" target="NZL">
      <data key="d0">1102531</data>
    </edge>
    <edge source="CZE" target="NOR">
      <data key="d0">8500502</data>
    </edge>
    <edge source="CZE" target="PAK">
      <data key="d0">6347217</data>
    </edge>
    <edge source="CZE" target="PAN">
      <data key="d0">15621</data>
    </edge>
    <edge source="CZE" target="PRY">
      <data key="d0">48964</data>
    </edge>
    <edge source="CZE" target="PER">
      <data key="d0">320617</data>
    </edge>
    <edge source="CZE" target="PHL">
      <data key="d0">253651</data>
    </edge>
    <edge source="CZE" target="POL">
      <data key="d0">261187544</data>
    </edge>
    <edge source="CZE" target="PRT">
      <data key="d0">4211118</data>
    </edge>
    <edge source="CZE" target="ROU">
      <data key="d0">21971092</data>
    </edge>
    <edge source="CZE" target="RUS">
      <data key="d0">64301445</data>
    </edge>
    <edge source="CZE" target="SAU">
      <data key="d0">8197154</data>
    </edge>
    <edge source="CZE" target="SEN">
      <data key="d0">2227397</data>
    </edge>
    <edge source="CZE" target="SRB">
      <data key="d0">11050709</data>
    </edge>
    <edge source="CZE" target="IND">
      <data key="d0">1648051</data>
    </edge>
    <edge source="CZE" target="SGP">
      <data key="d0">964298</data>
    </edge>
    <edge source="CZE" target="SVK">
      <data key="d0">188586806</data>
    </edge>
    <edge source="CZE" target="VNM">
      <data key="d0">683183</data>
    </edge>
    <edge source="CZE" target="SVN">
      <data key="d0">17281428</data>
    </edge>
    <edge source="CZE" target="ZAF">
      <data key="d0">16407472</data>
    </edge>
    <edge source="CZE" target="ZWE">
      <data key="d0">210923</data>
    </edge>
    <edge source="CZE" target="ESP">
      <data key="d0">20861460</data>
    </edge>
    <edge source="CZE" target="SWE">
      <data key="d0">24240972</data>
    </edge>
    <edge source="CZE" target="CHE">
      <data key="d0">24190086</data>
    </edge>
    <edge source="CZE" target="THA">
      <data key="d0">256007</data>
    </edge>
    <edge source="CZE" target="ARE">
      <data key="d0">326515</data>
    </edge>
    <edge source="CZE" target="TUN">
      <data key="d0">50695</data>
    </edge>
    <edge source="CZE" target="TUR">
      <data key="d0">5706344</data>
    </edge>
    <edge source="CZE" target="UKR">
      <data key="d0">16643574</data>
    </edge>
    <edge source="CZE" target="MKD">
      <data key="d0">1191328</data>
    </edge>
    <edge source="CZE" target="EGY">
      <data key="d0">1149544</data>
    </edge>
    <edge source="CZE" target="GBR">
      <data key="d0">83801382</data>
    </edge>
    <edge source="CZE" target="TZA">
      <data key="d0">15436</data>
    </edge>
    <edge source="CZE" target="USA">
      <data key="d0">21093262</data>
    </edge>
    <edge source="BEN" target="CHN">
      <data key="d0">50846</data>
    </edge>
    <edge source="BEN" target="GHA">
      <data key="d0">12114</data>
    </edge>
    <edge source="BEN" target="NER">
      <data key="d0">86074</data>
    </edge>
    <edge source="BEN" target="TGO">
      <data key="d0">54798</data>
    </edge>
    <edge source="BEN" target="BFA">
      <data key="d0">13418</data>
    </edge>
    <edge source="FIN" target="ALB">
      <data key="d0">141302</data>
    </edge>
    <edge source="FIN" target="DZA">
      <data key="d0">32499853</data>
    </edge>
    <edge source="FIN" target="AZE">
      <data key="d0">2042628</data>
    </edge>
    <edge source="FIN" target="ARG">
      <data key="d0">46070574</data>
    </edge>
    <edge source="FIN" target="AUS">
      <data key="d0">175729761</data>
    </edge>
    <edge source="FIN" target="AUT">
      <data key="d0">51560411</data>
    </edge>
    <edge source="FIN" target="ARM">
      <data key="d0">1976899</data>
    </edge>
    <edge source="FIN" target="BEL">
      <data key="d0">489216112</data>
    </edge>
    <edge source="FIN" target="BOL">
      <data key="d0">410340</data>
    </edge>
    <edge source="FIN" target="BRA">
      <data key="d0">113564881</data>
    </edge>
    <edge source="FIN" target="BGR">
      <data key="d0">9786737</data>
    </edge>
    <edge source="FIN" target="BLR">
      <data key="d0">7629079</data>
    </edge>
    <edge source="FIN" target="CMR">
      <data key="d0">4414945</data>
    </edge>
    <edge source="FIN" target="CAN">
      <data key="d0">15036672</data>
    </edge>
    <edge source="FIN" target="LKA">
      <data key="d0">2431046</data>
    </edge>
    <edge source="FIN" target="CHL">
      <data key="d0">51044395</data>
    </edge>
    <edge source="FIN" target="CHN">
      <data key="d0">133866761</data>
    </edge>
    <edge source="FIN" target="COL">
      <data key="d0">34612622</data>
    </edge>
    <edge source="FIN" target="CRI">
      <data key="d0">851577</data>
    </edge>
    <edge source="FIN" target="HRV">
      <data key="d0">1636414</data>
    </edge>
    <edge source="FIN" target="CZE">
      <data key="d0">18260243</data>
    </edge>
    <edge source="FIN" target="DNK">
      <data key="d0">94865360</data>
    </edge>
    <edge source="FIN" target="ECU">
      <data key="d0">1661694</data>
    </edge>
    <edge source="FIN" target="SLV">
      <data key="d0">1446666</data>
    </edge>
    <edge source="FIN" target="ETH">
      <data key="d0">126846</data>
    </edge>
    <edge source="FIN" target="EST">
      <data key="d0">66449040</data>
    </edge>
    <edge source="FIN" target="FRA">
      <data key="d0">231654146</data>
    </edge>
    <edge source="FIN" target="GEO">
      <data key="d0">1162815</data>
    </edge>
    <edge source="FIN" target="PSE">
      <data key="d0">713476</data>
    </edge>
    <edge source="FIN" target="DEU">
      <data key="d0">1576646000</data>
    </edge>
    <edge source="FIN" target="GHA">
      <data key="d0">4116815</data>
    </edge>
    <edge source="FIN" target="GRC">
      <data key="d0">47092169</data>
    </edge>
    <edge source="FIN" target="GTM">
      <data key="d0">1386448</data>
    </edge>
    <edge source="FIN" target="HND">
      <data key="d0">156306</data>
    </edge>
    <edge source="FIN" target="HKG">
      <data key="d0">11177045</data>
    </edge>
    <edge source="FIN" target="HUN">
      <data key="d0">62275308</data>
    </edge>
    <edge source="FIN" target="IDN">
      <data key="d0">22718209</data>
    </edge>
    <edge source="FIN" target="IRL">
      <data key="d0">26371229</data>
    </edge>
    <edge source="FIN" target="ISR">
      <data key="d0">26201053</data>
    </edge>
    <edge source="FIN" target="ITA">
      <data key="d0">187109222</data>
    </edge>
    <edge source="FIN" target="CIV">
      <data key="d0">3316423</data>
    </edge>
    <edge source="FIN" target="JAM">
      <data key="d0">68106</data>
    </edge>
    <edge source="FIN" target="JPN">
      <data key="d0">138114668</data>
    </edge>
    <edge source="FIN" target="KAZ">
      <data key="d0">16754880</data>
    </edge>
    <edge source="FIN" target="JOR">
      <data key="d0">8835839</data>
    </edge>
    <edge source="FIN" target="KOR">
      <data key="d0">53394206</data>
    </edge>
    <edge source="FIN" target="KGZ">
      <data key="d0">2053774</data>
    </edge>
    <edge source="FIN" target="LBN">
      <data key="d0">14063631</data>
    </edge>
    <edge source="FIN" target="LVA">
      <data key="d0">31192283</data>
    </edge>
    <edge source="FIN" target="LTU">
      <data key="d0">23118159</data>
    </edge>
    <edge source="FIN" target="MDG">
      <data key="d0">280733</data>
    </edge>
    <edge source="FIN" target="MYS">
      <data key="d0">50113623</data>
    </edge>
    <edge source="FIN" target="MRT">
      <data key="d0">35773</data>
    </edge>
    <edge source="FIN" target="MUS">
      <data key="d0">88866</data>
    </edge>
    <edge source="FIN" target="MEX">
      <data key="d0">59859370</data>
    </edge>
    <edge source="FIN" target="MDA">
      <data key="d0">2894010</data>
    </edge>
    <edge source="FIN" target="MAR">
      <data key="d0">23181526</data>
    </edge>
    <edge source="FIN" target="MOZ">
      <data key="d0">10855</data>
    </edge>
    <edge source="FIN" target="OMN">
      <data key="d0">2569390</data>
    </edge>
    <edge source="FIN" target="NAM">
      <data key="d0">516841</data>
    </edge>
    <edge source="FIN" target="NLD">
      <data key="d0">155420611</data>
    </edge>
    <edge source="FIN" target="NZL">
      <data key="d0">29178742</data>
    </edge>
    <edge source="FIN" target="NER">
      <data key="d0">10754</data>
    </edge>
    <edge source="FIN" target="NOR">
      <data key="d0">78822566</data>
    </edge>
    <edge source="FIN" target="PAK">
      <data key="d0">9995198</data>
    </edge>
    <edge source="FIN" target="PAN">
      <data key="d0">1752643</data>
    </edge>
    <edge source="FIN" target="PRY">
      <data key="d0">1903268</data>
    </edge>
    <edge source="FIN" target="PER">
      <data key="d0">31893293</data>
    </edge>
    <edge source="FIN" target="PHL">
      <data key="d0">58231838</data>
    </edge>
    <edge source="FIN" target="POL">
      <data key="d0">416123905</data>
    </edge>
    <edge source="FIN" target="PRT">
      <data key="d0">8035000</data>
    </edge>
    <edge source="FIN" target="ROU">
      <data key="d0">12788942</data>
    </edge>
    <edge source="FIN" target="RUS">
      <data key="d0">652921299</data>
    </edge>
    <edge source="FIN" target="SAU">
      <data key="d0">83176312</data>
    </edge>
    <edge source="FIN" target="SEN">
      <data key="d0">1555823</data>
    </edge>
    <edge source="FIN" target="SRB">
      <data key="d0">9244984</data>
    </edge>
    <edge source="FIN" target="IND">
      <data key="d0">88887636</data>
    </edge>
    <edge source="FIN" target="SGP">
      <data key="d0">17572335</data>
    </edge>
    <edge source="FIN" target="SVK">
      <data key="d0">12073658</data>
    </edge>
    <edge source="FIN" target="VNM">
      <data key="d0">15302453</data>
    </edge>
    <edge source="FIN" target="SVN">
      <data key="d0">2440786</data>
    </edge>
    <edge source="FIN" target="ZAF">
      <data key="d0">62749973</data>
    </edge>
    <edge source="FIN" target="ZWE">
      <data key="d0">964170</data>
    </edge>
    <edge source="FIN" target="ESP">
      <data key="d0">356446013</data>
    </edge>
    <edge source="FIN" target="SWE">
      <data key="d0">324821801</data>
    </edge>
    <edge source="FIN" target="CHE">
      <data key="d0">11695300</data>
    </edge>
    <edge source="FIN" target="THA">
      <data key="d0">42692102</data>
    </edge>
    <edge source="FIN" target="ARE">
      <data key="d0">37508951</data>
    </edge>
    <edge source="FIN" target="TUN">
      <data key="d0">13555748</data>
    </edge>
    <edge source="FIN" target="TUR">
      <data key="d0">247860565</data>
    </edge>
    <edge source="FIN" target="UGA">
      <data key="d0">199973</data>
    </edge>
    <edge source="FIN" target="UKR">
      <data key="d0">149545338</data>
    </edge>
    <edge source="FIN" target="MKD">
      <data key="d0">326756</data>
    </edge>
    <edge source="FIN" target="EGY">
      <data key="d0">34433720</data>
    </edge>
    <edge source="FIN" target="GBR">
      <data key="d0">955956339</data>
    </edge>
    <edge source="FIN" target="TZA">
      <data key="d0">1125884</data>
    </edge>
    <edge source="FIN" target="USA">
      <data key="d0">579905621</data>
    </edge>
    <edge source="FIN" target="BFA">
      <data key="d0">53888</data>
    </edge>
    <edge source="FIN" target="URY">
      <data key="d0">2453952</data>
    </edge>
    <edge source="KAZ" target="DEU">
      <data key="d0">103300</data>
    </edge>
    <edge source="KAZ" target="KGZ">
      <data key="d0">10598300</data>
    </edge>
    <edge source="KAZ" target="RUS">
      <data key="d0">3316730</data>
    </edge>
    <edge source="KAZ" target="ARE">
      <data key="d0">15700</data>
    </edge>
    <edge source="KGZ" target="KAZ">
      <data key="d0">8885160</data>
    </edge>
    <edge source="KGZ" target="RUS">
      <data key="d0">12707</data>
    </edge>
    <edge source="LVA" target="AZE">
      <data key="d0">84257</data>
    </edge>
    <edge source="LVA" target="AUT">
      <data key="d0">35659</data>
    </edge>
    <edge source="LVA" target="BEL">
      <data key="d0">315540</data>
    </edge>
    <edge source="LVA" target="BGR">
      <data key="d0">147435</data>
    </edge>
    <edge source="LVA" target="BLR">
      <data key="d0">5156112</data>
    </edge>
    <edge source="LVA" target="CMR">
      <data key="d0">12757</data>
    </edge>
    <edge source="LVA" target="CAN">
[truncated: 18,803 more chars]
