# Supplementary material for: Core-periphery structure in sectoral international trade networks: A new approach to an old theory
Source: PLoS One. 2020 Apr 2;15(4):e0229547. doi: 10.1371/journal.pone.0229547 (PMC7117750; doi:10.1371/journal.pone.0229547)
Supplement: S8 File — (ZIP) [file pone.0229547.s008.zip › S8_File/Networks 2012/65-TEXTILE YARN,FABRIC,ETC..graphml]

<?xml version='1.0' encoding='utf-8'?>
<graphml xmlns="http://graphml.graphdrawing.org/xmlns" xmlns:xsi="http://www.w3.org/2001/XMLSchema-instance" xsi:schemaLocation="http://graphml.graphdrawing.org/xmlns http://graphml.graphdrawing.org/xmlns/1.0/graphml.xsd">
  <key attr.name="weight" attr.type="long" for="edge" id="d0" />
  <graph edgedefault="directed">
    <node id="ALB" />
    <node id="AUT" />
    <node id="BGR" />
    <node id="FRA" />
    <node id="DEU" />
    <node id="GRC" />
    <node id="ITA" />
    <node id="SRB" />
    <node id="ESP" />
    <node id="TUR" />
    <node id="MKD" />
    <node id="DZA" />
    <node id="NER" />
    <node id="BFA" />
    <node id="ARG" />
    <node id="AUS" />
    <node id="ARM" />
    <node id="BEL" />
    <node id="BOL" />
    <node id="BRA" />
    <node id="CMR" />
    <node id="CAN" />
    <node id="CHL" />
    <node id="CHN" />
    <node id="COL" />
    <node id="CRI" />
    <node id="CZE" />
    <node id="ECU" />
    <node id="SLV" />
    <node id="ETH" />
    <node id="GTM" />
    <node id="HND" />
    <node id="HUN" />
    <node id="IDN" />
    <node id="JAM" />
    <node id="JPN" />
    <node id="MYS" />
    <node id="MEX" />
    <node id="MAR" />
    <node id="NZL" />
    <node id="NIC" />
    <node id="PAN" />
    <node id="PRY" />
    <node id="PER" />
    <node id="POL" />
    <node id="ROU" />
    <node id="SAU" />
    <node id="SEN" />
    <node id="IND" />
    <node id="SGP" />
    <node id="ZAF" />
    <node id="SWE" />
    <node id="THA" />
    <node id="ARE" />
    <node id="EGY" />
    <node id="GBR" />
    <node id="USA" />
    <node id="URY" />
    <node id="GEO" />
    <node id="CHE" />
    <node id="KHM" />
    <node id="LKA" />
    <node id="DNK" />
    <node id="EST" />
    <node id="FIN" />
    <node id="GHA" />
    <node id="HKG" />
    <node id="IRL" />
    <node id="ISR" />
    <node id="CIV" />
    <node id="KAZ" />
    <node id="KOR" />
    <node id="LTU" />
    <node id="MDG" />
    <node id="MRT" />
    <node id="MUS" />
    <node id="OMN" />
    <node id="NLD" />
    <node id="NOR" />
    <node id="PAK" />
    <node id="PHL" />
    <node id="PRT" />
    <node id="VNM" />
    <node id="TGO" />
    <node id="TUN" />
    <node id="TZA" />
    <node id="AZE" />
    <node id="BLR" />
    <node id="HRV" />
    <node id="BEN" />
    <node id="GMB" />
    <node id="JOR" />
    <node id="KGZ" />
    <node id="LBN" />
    <node id="LVA" />
    <node id="MDA" />
    <node id="RUS" />
    <node id="SVK" />
    <node id="SVN" />
    <node id="ZWE" />
    <node id="UGA" />
    <node id="UKR" />
    <node id="BDI" />
    <node id="CAF" />
    <node id="PSE" />
    <node id="MOZ" />
    <node id="BWA" />
    <node id="NAM" />
    <node id="MWI" />
    <edge source="ALB" target="AUT">
      <data key="d0">103138</data>
    </edge>
    <edge source="ALB" target="BGR">
      <data key="d0">49870</data>
    </edge>
    <edge source="ALB" target="FRA">
      <data key="d0">4457378</data>
    </edge>
    <edge source="ALB" target="DEU">
      <data key="d0">91600</data>
    </edge>
    <edge source="ALB" target="GRC">
      <data key="d0">956895</data>
    </edge>
    <edge source="ALB" target="ITA">
      <data key="d0">1766645</data>
    </edge>
    <edge source="ALB" target="SRB">
      <data key="d0">57261</data>
    </edge>
    <edge source="ALB" target="ESP">
      <data key="d0">39434</data>
    </edge>
    <edge source="ALB" target="TUR">
      <data key="d0">112563</data>
    </edge>
    <edge source="ALB" target="MKD">
      <data key="d0">33069</data>
    </edge>
    <edge source="AUT" target="ALB">
      <data key="d0">256837</data>
    </edge>
    <edge source="AUT" target="DZA">
      <data key="d0">10918</data>
    </edge>
    <edge source="AUT" target="AZE">
      <data key="d0">383329</data>
    </edge>
    <edge source="AUT" target="ARG">
      <data key="d0">98662</data>
    </edge>
    <edge source="AUT" target="AUS">
      <data key="d0">6464340</data>
    </edge>
    <edge source="AUT" target="ARM">
      <data key="d0">26475</data>
    </edge>
    <edge source="AUT" target="BEL">
      <data key="d0">13046692</data>
    </edge>
    <edge source="AUT" target="BRA">
      <data key="d0">15489198</data>
    </edge>
    <edge source="AUT" target="BGR">
      <data key="d0">33929818</data>
    </edge>
    <edge source="AUT" target="BLR">
      <data key="d0">12759994</data>
    </edge>
    <edge source="AUT" target="KHM">
      <data key="d0">125653</data>
    </edge>
    <edge source="AUT" target="CMR">
      <data key="d0">259373</data>
    </edge>
    <edge source="AUT" target="CAN">
      <data key="d0">5296387</data>
    </edge>
    <edge source="AUT" target="LKA">
      <data key="d0">2246964</data>
    </edge>
    <edge source="AUT" target="CHL">
      <data key="d0">945251</data>
    </edge>
    <edge source="AUT" target="CHN">
      <data key="d0">15120930</data>
    </edge>
    <edge source="AUT" target="COL">
      <data key="d0">1230217</data>
    </edge>
    <edge source="AUT" target="CRI">
      <data key="d0">40524</data>
    </edge>
    <edge source="AUT" target="HRV">
      <data key="d0">22469301</data>
    </edge>
    <edge source="AUT" target="CZE">
      <data key="d0">73950477</data>
    </edge>
    <edge source="AUT" target="BEN">
      <data key="d0">4603946</data>
    </edge>
    <edge source="AUT" target="DNK">
      <data key="d0">16224378</data>
    </edge>
    <edge source="AUT" target="ECU">
      <data key="d0">87577</data>
    </edge>
    <edge source="AUT" target="EST">
      <data key="d0">2391647</data>
    </edge>
    <edge source="AUT" target="FIN">
      <data key="d0">9952404</data>
    </edge>
    <edge source="AUT" target="FRA">
      <data key="d0">105491149</data>
    </edge>
    <edge source="AUT" target="GEO">
      <data key="d0">259245</data>
    </edge>
    <edge source="AUT" target="GMB">
      <data key="d0">200410</data>
    </edge>
    <edge source="AUT" target="DEU">
      <data key="d0">575819881</data>
    </edge>
    <edge source="AUT" target="GHA">
      <data key="d0">420862</data>
    </edge>
    <edge source="AUT" target="GRC">
      <data key="d0">17238562</data>
    </edge>
    <edge source="AUT" target="GTM">
      <data key="d0">42842</data>
    </edge>
    <edge source="AUT" target="HKG">
      <data key="d0">9443242</data>
    </edge>
    <edge source="AUT" target="HUN">
      <data key="d0">47656853</data>
    </edge>
    <edge source="AUT" target="IDN">
      <data key="d0">3098402</data>
    </edge>
    <edge source="AUT" target="IRL">
      <data key="d0">1045332</data>
    </edge>
    <edge source="AUT" target="ISR">
      <data key="d0">1318464</data>
    </edge>
    <edge source="AUT" target="ITA">
      <data key="d0">103307368</data>
    </edge>
    <edge source="AUT" target="CIV">
      <data key="d0">5101771</data>
    </edge>
    <edge source="AUT" target="JPN">
      <data key="d0">7765213</data>
    </edge>
    <edge source="AUT" target="KAZ">
      <data key="d0">488434</data>
    </edge>
    <edge source="AUT" target="JOR">
      <data key="d0">74735</data>
    </edge>
    <edge source="AUT" target="KOR">
      <data key="d0">5500735</data>
    </edge>
    <edge source="AUT" target="KGZ">
      <data key="d0">12070</data>
    </edge>
    <edge source="AUT" target="LBN">
      <data key="d0">661041</data>
    </edge>
    <edge source="AUT" target="LVA">
      <data key="d0">4070768</data>
    </edge>
    <edge source="AUT" target="LTU">
      <data key="d0">4482846</data>
    </edge>
    <edge source="AUT" target="MDG">
      <data key="d0">13527</data>
    </edge>
    <edge source="AUT" target="MYS">
      <data key="d0">1825644</data>
    </edge>
    <edge source="AUT" target="MRT">
      <data key="d0">10152181</data>
    </edge>
    <edge source="AUT" target="MUS">
      <data key="d0">662986</data>
    </edge>
    <edge source="AUT" target="MEX">
      <data key="d0">2780512</data>
    </edge>
    <edge source="AUT" target="MDA">
      <data key="d0">106776</data>
    </edge>
    <edge source="AUT" target="MAR">
      <data key="d0">16122756</data>
    </edge>
    <edge source="AUT" target="OMN">
      <data key="d0">130983</data>
    </edge>
    <edge source="AUT" target="NLD">
      <data key="d0">26911562</data>
    </edge>
    <edge source="AUT" target="NZL">
      <data key="d0">1290676</data>
    </edge>
    <edge source="AUT" target="NOR">
      <data key="d0">9359023</data>
    </edge>
    <edge source="AUT" target="PAK">
      <data key="d0">985854</data>
    </edge>
    <edge source="AUT" target="PAN">
      <data key="d0">27137</data>
    </edge>
    <edge source="AUT" target="PER">
      <data key="d0">162961</data>
    </edge>
    <edge source="AUT" target="PHL">
      <data key="d0">79598</data>
    </edge>
    <edge source="AUT" target="POL">
      <data key="d0">55017454</data>
    </edge>
    <edge source="AUT" target="PRT">
      <data key="d0">28016837</data>
    </edge>
    <edge source="AUT" target="ROU">
      <data key="d0">39429236</data>
    </edge>
    <edge source="AUT" target="RUS">
      <data key="d0">14925497</data>
    </edge>
    <edge source="AUT" target="SAU">
      <data key="d0">2918436</data>
    </edge>
    <edge source="AUT" target="SEN">
      <data key="d0">5330897</data>
    </edge>
    <edge source="AUT" target="SRB">
      <data key="d0">8965566</data>
    </edge>
    <edge source="AUT" target="IND">
      <data key="d0">4410875</data>
    </edge>
    <edge source="AUT" target="SGP">
      <data key="d0">5641336</data>
    </edge>
    <edge source="AUT" target="SVK">
      <data key="d0">33151899</data>
    </edge>
    <edge source="AUT" target="VNM">
      <data key="d0">1241455</data>
    </edge>
    <edge source="AUT" target="SVN">
      <data key="d0">37887351</data>
    </edge>
    <edge source="AUT" target="ZAF">
      <data key="d0">8292658</data>
    </edge>
    <edge source="AUT" target="ZWE">
      <data key="d0">76570</data>
    </edge>
    <edge source="AUT" target="ESP">
      <data key="d0">30665160</data>
    </edge>
    <edge source="AUT" target="SWE">
      <data key="d0">13576951</data>
    </edge>
    <edge source="AUT" target="CHE">
      <data key="d0">116323723</data>
    </edge>
    <edge source="AUT" target="THA">
      <data key="d0">3936472</data>
    </edge>
    <edge source="AUT" target="TGO">
      <data key="d0">186012</data>
    </edge>
    <edge source="AUT" target="ARE">
      <data key="d0">6223350</data>
    </edge>
    <edge source="AUT" target="TUN">
      <data key="d0">5120756</data>
    </edge>
    <edge source="AUT" target="TUR">
      <data key="d0">28547825</data>
    </edge>
    <edge source="AUT" target="UGA">
      <data key="d0">14795</data>
    </edge>
    <edge source="AUT" target="UKR">
      <data key="d0">11063315</data>
    </edge>
    <edge source="AUT" target="MKD">
      <data key="d0">22552785</data>
    </edge>
    <edge source="AUT" target="EGY">
      <data key="d0">3481963</data>
    </edge>
    <edge source="AUT" target="GBR">
      <data key="d0">33759002</data>
    </edge>
    <edge source="AUT" target="USA">
      <data key="d0">22493950</data>
    </edge>
    <edge source="AUT" target="URY">
      <data key="d0">13074</data>
    </edge>
    <edge source="BGR" target="ALB">
      <data key="d0">652203</data>
    </edge>
    <edge source="BGR" target="AZE">
      <data key="d0">72768</data>
    </edge>
    <edge source="BGR" target="ARG">
      <data key="d0">22999</data>
    </edge>
    <edge source="BGR" target="AUS">
      <data key="d0">471045</data>
    </edge>
    <edge source="BGR" target="AUT">
      <data key="d0">5783785</data>
    </edge>
    <edge source="BGR" target="ARM">
      <data key="d0">70069</data>
    </edge>
    <edge source="BGR" target="BEL">
      <data key="d0">13658628</data>
    </edge>
    <edge source="BGR" target="BRA">
      <data key="d0">389683</data>
    </edge>
    <edge source="BGR" target="BLR">
      <data key="d0">968935</data>
    </edge>
    <edge source="BGR" target="CMR">
      <data key="d0">12364</data>
    </edge>
    <edge source="BGR" target="CAN">
      <data key="d0">636263</data>
    </edge>
    <edge source="BGR" target="LKA">
      <data key="d0">17522</data>
    </edge>
    <edge source="BGR" target="CHL">
      <data key="d0">100420</data>
    </edge>
    <edge source="BGR" target="CHN">
      <data key="d0">2058727</data>
    </edge>
    <edge source="BGR" target="COL">
      <data key="d0">60772</data>
    </edge>
    <edge source="BGR" target="HRV">
      <data key="d0">2468061</data>
    </edge>
    <edge source="BGR" target="CZE">
      <data key="d0">1322005</data>
    </edge>
    <edge source="BGR" target="DNK">
      <data key="d0">2850372</data>
    </edge>
    <edge source="BGR" target="ECU">
      <data key="d0">49444</data>
    </edge>
    <edge source="BGR" target="EST">
      <data key="d0">1468694</data>
    </edge>
    <edge source="BGR" target="FIN">
      <data key="d0">212564</data>
    </edge>
    <edge source="BGR" target="FRA">
      <data key="d0">18597670</data>
    </edge>
    <edge source="BGR" target="GEO">
      <data key="d0">47816</data>
    </edge>
    <edge source="BGR" target="DEU">
      <data key="d0">33195589</data>
    </edge>
    <edge source="BGR" target="GRC">
      <data key="d0">23227783</data>
    </edge>
    <edge source="BGR" target="HKG">
      <data key="d0">4614365</data>
    </edge>
    <edge source="BGR" target="HUN">
      <data key="d0">4606501</data>
    </edge>
    <edge source="BGR" target="IRL">
      <data key="d0">2392082</data>
    </edge>
    <edge source="BGR" target="ISR">
      <data key="d0">272200</data>
    </edge>
    <edge source="BGR" target="ITA">
      <data key="d0">133851904</data>
    </edge>
    <edge source="BGR" target="JPN">
      <data key="d0">427996</data>
    </edge>
    <edge source="BGR" target="KAZ">
      <data key="d0">245296</data>
    </edge>
    <edge source="BGR" target="JOR">
      <data key="d0">64849</data>
    </edge>
    <edge source="BGR" target="KOR">
      <data key="d0">20631</data>
    </edge>
    <edge source="BGR" target="KGZ">
      <data key="d0">24427</data>
    </edge>
    <edge source="BGR" target="LBN">
      <data key="d0">323605</data>
    </edge>
    <edge source="BGR" target="LVA">
      <data key="d0">1365419</data>
    </edge>
    <edge source="BGR" target="LTU">
      <data key="d0">4424824</data>
    </edge>
    <edge source="BGR" target="MYS">
      <data key="d0">573555</data>
    </edge>
    <edge source="BGR" target="MRT">
      <data key="d0">24036</data>
    </edge>
    <edge source="BGR" target="MEX">
      <data key="d0">435969</data>
    </edge>
    <edge source="BGR" target="MDA">
      <data key="d0">314509</data>
    </edge>
    <edge source="BGR" target="MAR">
      <data key="d0">589918</data>
    </edge>
    <edge source="BGR" target="OMN">
      <data key="d0">88888</data>
    </edge>
    <edge source="BGR" target="NLD">
      <data key="d0">4952799</data>
    </edge>
    <edge source="BGR" target="NZL">
      <data key="d0">27438</data>
    </edge>
    <edge source="BGR" target="NOR">
      <data key="d0">7467524</data>
    </edge>
    <edge source="BGR" target="PAK">
      <data key="d0">244476</data>
    </edge>
    <edge source="BGR" target="POL">
      <data key="d0">14607212</data>
    </edge>
    <edge source="BGR" target="PRT">
      <data key="d0">2878522</data>
    </edge>
    <edge source="BGR" target="ROU">
      <data key="d0">16850794</data>
    </edge>
    <edge source="BGR" target="RUS">
      <data key="d0">8062156</data>
    </edge>
    <edge source="BGR" target="SAU">
      <data key="d0">448201</data>
    </edge>
    <edge source="BGR" target="SEN">
      <data key="d0">16909</data>
    </edge>
    <edge source="BGR" target="SRB">
      <data key="d0">6729462</data>
    </edge>
    <edge source="BGR" target="IND">
      <data key="d0">192435</data>
    </edge>
    <edge source="BGR" target="SGP">
      <data key="d0">37970</data>
    </edge>
    <edge source="BGR" target="SVK">
      <data key="d0">1363753</data>
    </edge>
    <edge source="BGR" target="VNM">
      <data key="d0">96604</data>
    </edge>
    <edge source="BGR" target="SVN">
      <data key="d0">1704538</data>
    </edge>
    <edge source="BGR" target="ZAF">
      <data key="d0">310598</data>
    </edge>
    <edge source="BGR" target="ESP">
      <data key="d0">11134359</data>
    </edge>
    <edge source="BGR" target="SWE">
      <data key="d0">8485406</data>
    </edge>
    <edge source="BGR" target="CHE">
      <data key="d0">983002</data>
    </edge>
    <edge source="BGR" target="THA">
      <data key="d0">39571</data>
    </edge>
    <edge source="BGR" target="ARE">
      <data key="d0">603435</data>
    </edge>
    <edge source="BGR" target="TUN">
      <data key="d0">181980</data>
    </edge>
    <edge source="BGR" target="TUR">
      <data key="d0">19709110</data>
    </edge>
    <edge source="BGR" target="UKR">
      <data key="d0">1910062</data>
    </edge>
    <edge source="BGR" target="MKD">
      <data key="d0">7294620</data>
    </edge>
    <edge source="BGR" target="EGY">
      <data key="d0">348546</data>
    </edge>
    <edge source="BGR" target="GBR">
      <data key="d0">21398463</data>
    </edge>
    <edge source="BGR" target="USA">
      <data key="d0">3293046</data>
    </edge>
    <edge source="BGR" target="URY">
      <data key="d0">10914</data>
    </edge>
    <edge source="FRA" target="ALB">
      <data key="d0">3758889</data>
    </edge>
    <edge source="FRA" target="DZA">
      <data key="d0">30366722</data>
    </edge>
    <edge source="FRA" target="AZE">
      <data key="d0">1172309</data>
    </edge>
    <edge source="FRA" target="ARG">
      <data key="d0">5343206</data>
    </edge>
    <edge source="FRA" target="AUS">
      <data key="d0">21733108</data>
    </edge>
    <edge source="FRA" target="AUT">
      <data key="d0">60267396</data>
    </edge>
    <edge source="FRA" target="ARM">
      <data key="d0">1087168</data>
    </edge>
    <edge source="FRA" target="BEL">
      <data key="d0">453086920</data>
    </edge>
    <edge source="FRA" target="BOL">
      <data key="d0">25893</data>
    </edge>
    <edge source="FRA" target="BRA">
      <data key="d0">31217690</data>
    </edge>
    <edge source="FRA" target="BGR">
      <data key="d0">68579224</data>
    </edge>
    <edge source="FRA" target="BDI">
      <data key="d0">69099</data>
    </edge>
    <edge source="FRA" target="BLR">
      <data key="d0">2791791</data>
    </edge>
    <edge source="FRA" target="KHM">
      <data key="d0">1783380</data>
    </edge>
    <edge source="FRA" target="CMR">
      <data key="d0">2412923</data>
    </edge>
    <edge source="FRA" target="CAN">
      <data key="d0">19540635</data>
    </edge>
    <edge source="FRA" target="CAF">
      <data key="d0">26075</data>
    </edge>
    <edge source="FRA" target="LKA">
      <data key="d0">9518687</data>
    </edge>
    <edge source="FRA" target="CHL">
      <data key="d0">7236900</data>
    </edge>
    <edge source="FRA" target="CHN">
      <data key="d0">87984444</data>
    </edge>
    <edge source="FRA" target="COL">
      <data key="d0">6527291</data>
    </edge>
    <edge source="FRA" target="CRI">
      <data key="d0">62486</data>
    </edge>
    <edge source="FRA" target="HRV">
      <data key="d0">4696410</data>
    </edge>
    <edge source="FRA" target="CZE">
      <data key="d0">73417478</data>
    </edge>
    <edge source="FRA" target="BEN">
      <data key="d0">592722</data>
    </edge>
    <edge source="FRA" target="DNK">
      <data key="d0">35750130</data>
    </edge>
    <edge source="FRA" target="ECU">
      <data key="d0">241973</data>
    </edge>
    <edge source="FRA" target="SLV">
      <data key="d0">58745</data>
    </edge>
    <edge source="FRA" target="ETH">
      <data key="d0">123961</data>
    </edge>
    <edge source="FRA" target="EST">
      <data key="d0">6459355</data>
    </edge>
    <edge source="FRA" target="FIN">
      <data key="d0">23483952</data>
    </edge>
    <edge source="FRA" target="GEO">
      <data key="d0">245211</data>
    </edge>
    <edge source="FRA" target="DEU">
      <data key="d0">611194756</data>
    </edge>
    <edge source="FRA" target="GHA">
      <data key="d0">565983</data>
    </edge>
    <edge source="FRA" target="GRC">
      <data key="d0">17269138</data>
    </edge>
    <edge source="FRA" target="GTM">
      <data key="d0">1965775</data>
    </edge>
    <edge source="FRA" target="HND">
      <data key="d0">46890</data>
    </edge>
    <edge source="FRA" target="HKG">
      <data key="d0">41655340</data>
    </edge>
    <edge source="FRA" target="HUN">
      <data key="d0">28506356</data>
    </edge>
    <edge source="FRA" target="IDN">
      <data key="d0">4691608</data>
    </edge>
    <edge source="FRA" target="IRL">
      <data key="d0">8543721</data>
    </edge>
    <edge source="FRA" target="ISR">
      <data key="d0">10172188</data>
    </edge>
    <edge source="FRA" target="ITA">
      <data key="d0">451258677</data>
    </edge>
    <edge source="FRA" target="CIV">
      <data key="d0">3599432</data>
    </edge>
    <edge source="FRA" target="JPN">
      <data key="d0">43640142</data>
    </edge>
    <edge source="FRA" target="KAZ">
      <data key="d0">4915272</data>
    </edge>
    <edge source="FRA" target="JOR">
      <data key="d0">1480616</data>
    </edge>
    <edge source="FRA" target="KOR">
      <data key="d0">16608514</data>
    </edge>
    <edge source="FRA" target="KGZ">
      <data key="d0">38275</data>
    </edge>
    <edge source="FRA" target="LBN">
      <data key="d0">9855560</data>
    </edge>
    <edge source="FRA" target="LVA">
      <data key="d0">5738515</data>
    </edge>
    <edge source="FRA" target="LTU">
      <data key="d0">8921888</data>
    </edge>
    <edge source="FRA" target="MDG">
      <data key="d0">95161979</data>
    </edge>
    <edge source="FRA" target="MYS">
      <data key="d0">5106048</data>
    </edge>
    <edge source="FRA" target="MRT">
      <data key="d0">915949</data>
    </edge>
    <edge source="FRA" target="MUS">
      <data key="d0">14914981</data>
    </edge>
    <edge source="FRA" target="MEX">
      <data key="d0">14156348</data>
    </edge>
    <edge source="FRA" target="MDA">
      <data key="d0">153037</data>
    </edge>
    <edge source="FRA" target="MAR">
      <data key="d0">366051632</data>
    </edge>
    <edge source="FRA" target="OMN">
      <data key="d0">2241801</data>
    </edge>
    <edge source="FRA" target="NAM">
      <data key="d0">54836</data>
    </edge>
    <edge source="FRA" target="NLD">
      <data key="d0">146478826</data>
    </edge>
    <edge source="FRA" target="NZL">
      <data key="d0">2192825</data>
    </edge>
    <edge source="FRA" target="NIC">
      <data key="d0">69175</data>
    </edge>
    <edge source="FRA" target="NER">
      <data key="d0">1287435</data>
    </edge>
    <edge source="FRA" target="NOR">
      <data key="d0">9944616</data>
    </edge>
    <edge source="FRA" target="PAK">
      <data key="d0">1485290</data>
    </edge>
    <edge source="FRA" target="PAN">
      <data key="d0">537940</data>
    </edge>
    <edge source="FRA" target="PRY">
      <data key="d0">149065</data>
    </edge>
    <edge source="FRA" target="PER">
      <data key="d0">2663322</data>
    </edge>
    <edge source="FRA" target="PHL">
      <data key="d0">5590831</data>
    </edge>
    <edge source="FRA" target="POL">
      <data key="d0">171788449</data>
    </edge>
    <edge source="FRA" target="PRT">
      <data key="d0">114279192</data>
    </edge>
    <edge source="FRA" target="ROU">
      <data key="d0">197678943</data>
    </edge>
    <edge source="FRA" target="RUS">
      <data key="d0">44340197</data>
    </edge>
    <edge source="FRA" target="SAU">
      <data key="d0">31735702</data>
    </edge>
    <edge source="FRA" target="SEN">
      <data key="d0">4107060</data>
    </edge>
    <edge source="FRA" target="SRB">
      <data key="d0">17357545</data>
    </edge>
    <edge source="FRA" target="IND">
      <data key="d0">22972616</data>
    </edge>
    <edge source="FRA" target="SGP">
      <data key="d0">17895461</data>
    </edge>
    <edge source="FRA" target="SVK">
      <data key="d0">30155588</data>
    </edge>
    <edge source="FRA" target="VNM">
      <data key="d0">12549427</data>
    </edge>
    <edge source="FRA" target="SVN">
      <data key="d0">13817815</data>
    </edge>
    <edge source="FRA" target="ZAF">
      <data key="d0">7936063</data>
    </edge>
    <edge source="FRA" target="ZWE">
      <data key="d0">48670</data>
    </edge>
    <edge source="FRA" target="ESP">
      <data key="d0">328735978</data>
    </edge>
    <edge source="FRA" target="SWE">
      <data key="d0">42336980</data>
    </edge>
    <edge source="FRA" target="CHE">
      <data key="d0">184252168</data>
    </edge>
    <edge source="FRA" target="THA">
      <data key="d0">24337448</data>
    </edge>
    <edge source="FRA" target="TGO">
      <data key="d0">829634</data>
    </edge>
    <edge source="FRA" target="ARE">
      <data key="d0">21996278</data>
    </edge>
    <edge source="FRA" target="TUN">
      <data key="d0">486812016</data>
    </edge>
    <edge source="FRA" target="TUR">
      <data key="d0">76365125</data>
    </edge>
    <edge source="FRA" target="UGA">
      <data key="d0">68870</data>
    </edge>
    <edge source="FRA" target="UKR">
      <data key="d0">23271682</data>
    </edge>
    <edge source="FRA" target="MKD">
      <data key="d0">3102510</data>
    </edge>
    <edge source="FRA" target="EGY">
      <data key="d0">10783251</data>
    </edge>
    <edge source="FRA" target="GBR">
      <data key="d0">272298504</data>
    </edge>
    <edge source="FRA" target="TZA">
      <data key="d0">192854</data>
    </edge>
    <edge source="FRA" target="USA">
      <data key="d0">199509593</data>
    </edge>
    <edge source="FRA" target="BFA">
      <data key="d0">818434</data>
    </edge>
    <edge source="FRA" target="URY">
      <data key="d0">852185</data>
    </edge>
    <edge source="DEU" target="ALB">
      <data key="d0">9937878</data>
    </edge>
    <edge source="DEU" target="DZA">
      <data key="d0">5809252</data>
    </edge>
    <edge source="DEU" target="AZE">
      <data key="d0">4381336</data>
    </edge>
    <edge source="DEU" target="ARG">
      <data key="d0">13104702</data>
    </edge>
    <edge source="DEU" target="AUS">
      <data key="d0">64666513</data>
    </edge>
    <edge source="DEU" target="AUT">
      <data key="d0">854279030</data>
    </edge>
    <edge source="DEU" target="ARM">
      <data key="d0">7713103</data>
    </edge>
    <edge source="DEU" target="BEL">
      <data key="d0">439986013</data>
    </edge>
    <edge source="DEU" target="BOL">
      <data key="d0">389547</data>
    </edge>
    <edge source="DEU" target="BWA">
      <data key="d0">523546</data>
    </edge>
    <edge source="DEU" target="BRA">
      <data key="d0">79564217</data>
    </edge>
    <edge source="DEU" target="BGR">
      <data key="d0">177408070</data>
    </edge>
    <edge source="DEU" target="BDI">
      <data key="d0">13313</data>
    </edge>
    <edge source="DEU" target="BLR">
      <data key="d0">31537171</data>
    </edge>
    <edge source="DEU" target="KHM">
      <data key="d0">73849</data>
    </edge>
    <edge source="DEU" target="CMR">
      <data key="d0">284907</data>
    </edge>
    <edge source="DEU" target="CAN">
      <data key="d0">49982381</data>
    </edge>
    <edge source="DEU" target="CAF">
      <data key="d0">10699</data>
    </edge>
    <edge source="DEU" target="LKA">
      <data key="d0">16225995</data>
    </edge>
    <edge source="DEU" target="CHL">
      <data key="d0">12300047</data>
    </edge>
    <edge source="DEU" target="CHN">
      <data key="d0">411207751</data>
    </edge>
    <edge source="DEU" target="COL">
      <data key="d0">14622131</data>
    </edge>
    <edge source="DEU" target="CRI">
      <data key="d0">968549</data>
    </edge>
    <edge source="DEU" target="HRV">
      <data key="d0">94127887</data>
    </edge>
    <edge source="DEU" target="CZE">
      <data key="d0">626253239</data>
    </edge>
    <edge source="DEU" target="BEN">
      <data key="d0">703004</data>
    </edge>
    <edge source="DEU" target="DNK">
      <data key="d0">209264448</data>
    </edge>
    <edge source="DEU" target="ECU">
      <data key="d0">1323307</data>
    </edge>
    <edge source="DEU" target="SLV">
      <data key="d0">251381</data>
    </edge>
    <edge source="DEU" target="ETH">
      <data key="d0">911862</data>
    </edge>
    <edge source="DEU" target="EST">
      <data key="d0">35801517</data>
    </edge>
    <edge source="DEU" target="FIN">
      <data key="d0">136301694</data>
    </edge>
    <edge source="DEU" target="FRA">
      <data key="d0">944006165</data>
    </edge>
    <edge source="DEU" target="GEO">
      <data key="d0">3671383</data>
    </edge>
    <edge source="DEU" target="GMB">
      <data key="d0">121645</data>
    </edge>
    <edge source="DEU" target="PSE">
      <data key="d0">490661</data>
    </edge>
    <edge source="DEU" target="GHA">
      <data key="d0">2036631</data>
    </edge>
    <edge source="DEU" target="GRC">
      <data key="d0">45743077</data>
    </edge>
    <edge source="DEU" target="GTM">
      <data key="d0">414028</data>
    </edge>
    <edge source="DEU" target="HND">
      <data key="d0">989364</data>
    </edge>
    <edge source="DEU" target="HKG">
      <data key="d0">66637854</data>
    </edge>
    <edge source="DEU" target="HUN">
      <data key="d0">343710486</data>
    </edge>
    <edge source="DEU" target="IDN">
      <data key="d0">46226621</data>
    </edge>
    <edge source="DEU" target="IRL">
      <data key="d0">35612216</data>
    </edge>
    <edge source="DEU" target="ISR">
      <data key="d0">26217848</data>
    </edge>
    <edge source="DEU" target="ITA">
      <data key="d0">869390606</data>
    </edge>
    <edge source="DEU" target="CIV">
      <data key="d0">2373713</data>
    </edge>
    <edge source="DEU" target="JAM">
      <data key="d0">30439</data>
    </edge>
    <edge source="DEU" target="JPN">
      <data key="d0">110124932</data>
    </edge>
    <edge source="DEU" target="KAZ">
      <data key="d0">11038670</data>
    </edge>
    <edge source="DEU" target="JOR">
      <data key="d0">5406996</data>
    </edge>
    <edge source="DEU" target="KOR">
      <data key="d0">63214481</data>
    </edge>
    <edge source="DEU" target="KGZ">
      <data key="d0">243694</data>
    </edge>
    <edge source="DEU" target="LBN">
      <data key="d0">8376051</data>
    </edge>
    <edge source="DEU" target="LVA">
      <data key="d0">29182797</data>
    </edge>
    <edge source="DEU" target="LTU">
      <data key="d0">70463497</data>
    </edge>
    <edge source="DEU" target="MDG">
      <data key="d0">1622279</data>
    </edge>
    <edge source="DEU" target="MWI">
      <data key="d0">13338</data>
    </edge>
    <edge source="DEU" target="MYS">
      <data key="d0">20315346</data>
    </edge>
    <edge source="DEU" target="MRT">
      <data key="d0">8948141</data>
    </edge>
    <edge source="DEU" target="MUS">
      <data key="d0">2124385</data>
    </edge>
    <edge source="DEU" target="MEX">
      <data key="d0">100145015</data>
    </edge>
    <edge source="DEU" target="MDA">
      <data key="d0">23937609</data>
    </edge>
    <edge source="DEU" target="MAR">
      <data key="d0">80435055</data>
    </edge>
    <edge source="DEU" target="MOZ">
      <data key="d0">898564</data>
    </edge>
    <edge source="DEU" target="OMN">
      <data key="d0">2171563</data>
    </edge>
    <edge source="DEU" target="NAM">
      <data key="d0">272547</data>
    </edge>
    <edge source="DEU" target="NLD">
      <data key="d0">702133868</data>
    </edge>
    <edge source="DEU" target="NZL">
      <data key="d0">9350891</data>
    </edge>
    <edge source="DEU" target="NIC">
      <data key="d0">84620</data>
    </edge>
    <edge source="DEU" target="NER">
      <data key="d0">2487381</data>
    </edge>
    <edge source="DEU" target="NOR">
      <data key="d0">113525821</data>
    </edge>
    <edge source="DEU" target="PAK">
      <data key="d0">6686458</data>
    </edge>
    <edge source="DEU" target="PAN">
      <data key="d0">612179</data>
    </edge>
    <edge source="DEU" target="PRY">
      <data key="d0">1603097</data>
    </edge>
    <edge source="DEU" target="PER">
      <data key="d0">5790146</data>
    </edge>
    <edge source="DEU" target="PHL">
      <data key="d0">9964782</data>
    </edge>
    <edge source="DEU" target="POL">
      <data key="d0">1249478972</data>
    </edge>
    <edge source="DEU" target="PRT">
      <data key="d0">179079979</data>
    </edge>
    <edge source="DEU" target="ROU">
      <data key="d0">485570965</data>
    </edge>
    <edge source="DEU" target="RUS">
      <data key="d0">335397071</data>
    </edge>
    <edge source="DEU" target="SAU">
      <data key="d0">91871584</data>
    </edge>
    <edge source="DEU" target="SEN">
      <data key="d0">2072713</data>
    </edge>
    <edge source="DEU" target="SRB">
      <data key="d0">71327389</data>
    </edge>
    <edge source="DEU" target="IND">
      <data key="d0">78279736</data>
    </edge>
    <edge source="DEU" target="SGP">
      <data key="d0">41946613</data>
    </edge>
    <edge source="DEU" target="SVK">
      <data key="d0">251984169</data>
    </edge>
    <edge source="DEU" target="VNM">
      <data key="d0">66962361</data>
    </edge>
    <edge source="DEU" target="SVN">
      <data key="d0">87353585</data>
    </edge>
    <edge source="DEU" target="ZAF">
      <data key="d0">77626023</data>
    </edge>
    <edge source="DEU" target="ZWE">
      <data key="d0">89231</data>
    </edge>
    <edge source="DEU" target="ESP">
      <data key="d0">431961618</data>
    </edge>
    <edge source="DEU" target="SWE">
      <data key="d0">281115835</data>
    </edge>
    <edge source="DEU" target="CHE">
      <data key="d0">717086860</data>
    </edge>
    <edge source="DEU" target="THA">
      <data key="d0">38325152</data>
    </edge>
    <edge source="DEU" target="TGO">
      <data key="d0">1131430</data>
    </edge>
    <edge source="DEU" target="ARE">
      <data key="d0">57205811</data>
    </edge>
    <edge source="DEU" target="TUN">
      <data key="d0">146028276</data>
    </edge>
    <edge source="DEU" target="TUR">
      <data key="d0">415416987</data>
    </edge>
    <edge source="DEU" target="UGA">
      <data key="d0">74611</data>
    </edge>
    <edge source="DEU" target="UKR">
      <data key="d0">146622021</data>
    </edge>
    <edge source="DEU" target="MKD">
      <data key="d0">197973566</data>
    </edge>
    <edge source="DEU" target="EGY">
      <data key="d0">42489475</data>
    </edge>
    <edge source="DEU" target="GBR">
      <data key="d0">582456027</data>
    </edge>
    <edge source="DEU" target="TZA">
      <data key="d0">947080</data>
    </edge>
    <edge source="DEU" target="USA">
      <data key="d0">520021791</data>
    </edge>
    <edge source="DEU" target="BFA">
      <data key="d0">715707</data>
    </edge>
    <edge source="DEU" target="URY">
      <data key="d0">985837</data>
    </edge>
    <edge source="GRC" target="ALB">
      <data key="d0">11468398</data>
    </edge>
    <edge source="GRC" target="DZA">
      <data key="d0">106105</data>
    </edge>
    <edge source="GRC" target="ARG">
      <data key="d0">123475</data>
    </edge>
    <edge source="GRC" target="AUS">
      <data key="d0">1608082</data>
    </edge>
    <edge source="GRC" target="AUT">
      <data key="d0">7067044</data>
    </edge>
    <edge source="GRC" target="ARM">
      <data key="d0">94822</data>
    </edge>
    <edge source="GRC" target="BEL">
      <data key="d0">4542468</data>
    </edge>
    <edge source="GRC" target="BRA">
      <data key="d0">176802</data>
    </edge>
    <edge source="GRC" target="BGR">
      <data key="d0">83611605</data>
    </edge>
    <edge source="GRC" target="CMR">
      <data key="d0">85443</data>
    </edge>
    <edge source="GRC" target="CAN">
      <data key="d0">2485099</data>
    </edge>
    <edge source="GRC" target="CHL">
      <data key="d0">610792</data>
    </edge>
    <edge source="GRC" target="CHN">
      <data key="d0">456874</data>
    </edge>
    <edge source="GRC" target="COL">
      <data key="d0">505577</data>
    </edge>
    <edge source="GRC" target="HRV">
      <data key="d0">2560601</data>
    </edge>
    <edge source="GRC" target="CZE">
      <data key="d0">2536135</data>
    </edge>
    <edge source="GRC" target="DNK">
      <data key="d0">1837726</data>
    </edge>
    <edge source="GRC" target="ETH">
      <data key="d0">18753</data>
    </edge>
    <edge source="GRC" target="EST">
      <data key="d0">914544</data>
    </edge>
    <edge source="GRC" target="FIN">
      <data key="d0">3419135</data>
    </edge>
    <edge source="GRC" target="FRA">
      <data key="d0">17075600</data>
    </edge>
    <edge source="GRC" target="GEO">
      <data key="d0">63622</data>
    </edge>
    <edge source="GRC" target="DEU">
      <data key="d0">51012527</data>
    </edge>
    <edge source="GRC" target="GHA">
      <data key="d0">65010</data>
    </edge>
    <edge source="GRC" target="HKG">
      <data key="d0">543198</data>
    </edge>
    <edge source="GRC" target="HUN">
      <data key="d0">2288050</data>
    </edge>
    <edge source="GRC" target="IRL">
      <data key="d0">2270437</data>
    </edge>
    <edge source="GRC" target="ISR">
      <data key="d0">2541024</data>
    </edge>
    <edge source="GRC" target="ITA">
      <data key="d0">24210332</data>
    </edge>
    <edge source="GRC" target="JPN">
      <data key="d0">5676627</data>
    </edge>
    <edge source="GRC" target="KAZ">
      <data key="d0">35470</data>
    </edge>
    <edge source="GRC" target="JOR">
      <data key="d0">51485</data>
    </edge>
    <edge source="GRC" target="KOR">
      <data key="d0">283750</data>
    </edge>
    <edge source="GRC" target="LBN">
      <data key="d0">895126</data>
    </edge>
    <edge source="GRC" target="LVA">
      <data key="d0">718010</data>
    </edge>
    <edge source="GRC" target="LTU">
      <data key="d0">4089055</data>
    </edge>
    <edge source="GRC" target="MYS">
      <data key="d0">15332</data>
    </edge>
    <edge source="GRC" target="MRT">
      <data key="d0">48055</data>
    </edge>
    <edge source="GRC" target="MUS">
      <data key="d0">12021</data>
    </edge>
    <edge source="GRC" target="MEX">
      <data key="d0">389079</data>
    </edge>
    <edge source="GRC" target="MDA">
      <data key="d0">68808</data>
    </edge>
    <edge source="GRC" target="MAR">
      <data key="d0">2061579</data>
    </edge>
    <edge source="GRC" target="OMN">
      <data key="d0">27213</data>
    </edge>
    <edge source="GRC" target="NLD">
      <data key="d0">15382719</data>
    </edge>
    <edge source="GRC" target="NZL">
      <data key="d0">1776362</data>
    </edge>
    <edge source="GRC" target="NOR">
      <data key="d0">1638435</data>
    </edge>
    <edge source="GRC" target="PAK">
      <data key="d0">161421</data>
    </edge>
    <edge source="GRC" target="PAN">
      <data key="d0">512990</data>
    </edge>
    <edge source="GRC" target="PER">
      <data key="d0">31805</data>
    </edge>
    <edge source="GRC" target="PHL">
      <data key="d0">323287</data>
    </edge>
    <edge source="GRC" target="POL">
      <data key="d0">8837312</data>
    </edge>
    <edge source="GRC" target="PRT">
      <data key="d0">10462542</data>
    </edge>
    <edge source="GRC" target="ROU">
      <data key="d0">16030848</data>
    </edge>
    <edge source="GRC" target="RUS">
      <data key="d0">12061247</data>
    </edge>
    <edge source="GRC" target="SAU">
      <data key="d0">1244765</data>
    </edge>
    <edge source="GRC" target="SEN">
      <data key="d0">14357</data>
    </edge>
    <edge source="GRC" target="SRB">
      <data key="d0">5088005</data>
    </edge>
    <edge source="GRC" target="IND">
      <data key="d0">142250</data>
    </edge>
    <edge source="GRC" target="SGP">
      <data key="d0">2758532</data>
    </edge>
    <edge source="GRC" target="SVK">
      <data key="d0">319387</data>
    </edge>
    <edge source="GRC" target="VNM">
      <data key="d0">24192</data>
    </edge>
    <edge source="GRC" target="SVN">
      <data key="d0">763956</data>
    </edge>
    <edge source="GRC" target="ZAF">
      <data key="d0">812458</data>
    </edge>
    <edge source="GRC" target="ZWE">
      <data key="d0">20432</data>
    </edge>
    <edge source="GRC" target="ESP">
      <data key="d0">15564536</data>
    </edge>
    <edge source="GRC" target="SWE">
      <data key="d0">3674154</data>
    </edge>
    <edge source="GRC" target="CHE">
      <data key="d0">7051490</data>
    </edge>
    <edge source="GRC" target="THA">
      <data key="d0">39329</data>
    </edge>
    <edge source="GRC" target="TGO">
      <data key="d0">22654</data>
    </edge>
    <edge source="GRC" target="ARE">
      <data key="d0">3100948</data>
    </edge>
    <edge source="GRC" target="TUN">
      <data key="d0">13113258</data>
    </edge>
    <edge source="GRC" target="TUR">
      <data key="d0">21859184</data>
    </edge>
    <edge source="GRC" target="UKR">
      <data key="d0">2327222</data>
    </edge>
    <edge source="GRC" target="MKD">
      <data key="d0">27702358</data>
    </edge>
    <edge source="GRC" target="EGY">
      <data key="d0">1608535</data>
    </edge>
    <edge source="GRC" target="GBR">
      <data key="d0">17682388</data>
    </edge>
    <edge source="GRC" target="USA">
      <data key="d0">19051827</data>
    </edge>
    <edge source="GRC" target="URY">
      <data key="d0">36356</data>
    </edge>
    <edge source="ITA" target="ALB">
      <data key="d0">81414652</data>
    </edge>
    <edge source="ITA" target="DZA">
      <data key="d0">36400193</data>
    </edge>
    <edge source="ITA" target="AZE">
      <data key="d0">4221460</data>
    </edge>
    <edge source="ITA" target="ARG">
      <data key="d0">25082399</data>
    </edge>
    <edge source="ITA" target="AUS">
      <data key="d0">42406528</data>
    </edge>
    <edge source="ITA" target="AUT">
      <data key="d0">234851327</data>
    </edge>
    <edge source="ITA" target="ARM">
      <data key="d0">7090866</data>
    </edge>
    <edge source="ITA" target="BEL">
      <data key="d0">252087173</data>
    </edge>
    <edge source="ITA" target="BOL">
      <data key="d0">361425</data>
    </edge>
    <edge source="ITA" target="BWA">
      <data key="d0">14970</data>
    </edge>
    <edge source="ITA" target="BRA">
      <data key="d0">67982785</data>
    </edge>
    <edge source="ITA" target="BGR">
      <data key="d0">284672209</data>
    </edge>
    <edge source="ITA" target="BLR">
      <data key="d0">47402726</data>
    </edge>
    <edge source="ITA" target="KHM">
      <data key="d0">6810513</data>
    </edge>
    <edge source="ITA" target="CMR">
      <data key="d0">151320</data>
    </edge>
    <edge source="ITA" target="CAN">
      <data key="d0">64050916</data>
    </edge>
    <edge source="ITA" target="LKA">
      <data key="d0">139836606</data>
    </edge>
    <edge source="ITA" target="CHL">
      <data key="d0">10637470</data>
    </edge>
    <edge source="ITA" target="CHN">
      <data key="d0">458381809</data>
    </edge>
    <edge source="ITA" target="COL">
      <data key="d0">23573563</data>
    </edge>
    <edge source="ITA" target="CRI">
      <data key="d0">2460368</data>
    </edge>
    <edge source="ITA" target="HRV">
      <data key="d0">117770191</data>
    </edge>
    <edge source="ITA" target="CZE">
      <data key="d0">200710063</data>
    </edge>
    <edge source="ITA" target="BEN">
      <data key="d0">92485</data>
    </edge>
    <edge source="ITA" target="DNK">
      <data key="d0">39475255</data>
    </edge>
    <edge source="ITA" target="ECU">
      <data key="d0">2803756</data>
    </edge>
    <edge source="ITA" target="SLV">
      <data key="d0">1211409</data>
    </edge>
    <edge source="ITA" target="ETH">
      <data key="d0">989454</data>
    </edge>
    <edge source="ITA" target="EST">
      <data key="d0">31062322</data>
    </edge>
    <edge source="ITA" target="FIN">
      <data key="d0">44791616</data>
    </edge>
    <edge source="ITA" target="FRA">
      <data key="d0">1121683587</data>
    </edge>
    <edge source="ITA" target="GEO">
      <data key="d0">1739197</data>
    </edge>
    <edge source="ITA" target="DEU">
      <data key="d0">1581699371</data>
    </edge>
    <edge source="ITA" target="GHA">
      <data key="d0">444032</data>
    </edge>
    <edge source="ITA" target="GRC">
      <data key="d0">116684826</data>
    </edge>
    <edge source="ITA" target="GTM">
      <data key="d0">1698393</data>
    </edge>
    <edge source="ITA" target="HND">
      <data key="d0">322106</data>
    </edge>
    <edge source="ITA" target="HKG">
      <data key="d0">546582628</data>
    </edge>
    <edge source="ITA" target="HUN">
      <data key="d0">180302671</data>
    </edge>
    <edge source="ITA" target="IDN">
      <data key="d0">21042662</data>
    </edge>
    <edge source="ITA" target="IRL">
      <data key="d0">16249357</data>
    </edge>
    <edge source="ITA" target="ISR">
      <data key="d0">41453482</data>
    </edge>
    <edge source="ITA" target="CIV">
      <data key="d0">1503716</data>
    </edge>
    <edge source="ITA" target="JAM">
      <data key="d0">78289</data>
    </edge>
    <edge source="ITA" target="JPN">
      <data key="d0">240144871</data>
    </edge>
    <edge source="ITA" target="KAZ">
      <data key="d0">5105874</data>
    </edge>
    <edge source="ITA" target="JOR">
      <data key="d0">9857489</data>
    </edge>
    <edge source="ITA" target="KOR">
      <data key="d0">141086875</data>
    </edge>
    <edge source="ITA" target="KGZ">
      <data key="d0">74152</data>
    </edge>
    <edge source="ITA" target="LBN">
      <data key="d0">21375254</data>
    </edge>
    <edge source="ITA" target="LVA">
      <data key="d0">34451891</data>
    </edge>
    <edge source="ITA" target="LTU">
      <data key="d0">62923609</data>
    </edge>
    <edge source="ITA" target="MDG">
      <data key="d0">6442195</data>
    </edge>
    <edge source="ITA" target="MYS">
      <data key="d0">16489989</data>
    </edge>
    <edge source="ITA" target="MRT">
      <data key="d0">276663</data>
    </edge>
    <edge source="ITA" target="MUS">
      <data key="d0">11643622</data>
    </edge>
    <edge source="ITA" target="MEX">
      <data key="d0">95454899</data>
    </edge>
    <edge source="ITA" target="MDA">
      <data key="d0">48981346</data>
    </edge>
    <edge source="ITA" target="MAR">
      <data key="d0">170436734</data>
    </edge>
    <edge source="ITA" target="MOZ">
      <data key="d0">219235</data>
    </edge>
    <edge source="ITA" target="OMN">
      <data key="d0">1741178</data>
    </edge>
    <edge source="ITA" target="NAM">
      <data key="d0">37113</data>
    </edge>
    <edge source="ITA" target="NLD">
      <data key="d0">274385131</data>
    </edge>
    <edge source="ITA" target="NZL">
      <data key="d0">14342317</data>
    </edge>
    <edge source="ITA" target="NIC">
      <data key="d0">500906</data>
    </edge>
    <edge source="ITA" target="NER">
      <data key="d0">51494</data>
    </edge>
    <edge source="ITA" target="NOR">
      <data key="d0">21055669</data>
    </edge>
    <edge source="ITA" target="PAK">
      <data key="d0">7551738</data>
    </edge>
    <edge source="ITA" target="PAN">
      <data key="d0">656013</data>
    </edge>
    <edge source="ITA" target="PRY">
      <data key="d0">477818</data>
    </edge>
    <edge source="ITA" target="PER">
      <data key="d0">8126494</data>
    </edge>
    <edge source="ITA" target="PHL">
      <data key="d0">14463351</data>
    </edge>
    <edge source="ITA" target="POL">
      <data key="d0">371597032</data>
    </edge>
    <edge source="ITA" target="PRT">
      <data key="d0">344221157</data>
    </edge>
    <edge source="ITA" target="ROU">
      <data key="d0">937989995</data>
    </edge>
    <edge source="ITA" target="RUS">
      <data key="d0">259444250</data>
    </edge>
    <edge source="ITA" target="SAU">
      <data key="d0">52749785</data>
    </edge>
    <edge source="ITA" target="SEN">
      <data key="d0">4268458</data>
    </edge>
    <edge source="ITA" target="SRB">
      <data key="d0">109644201</data>
    </edge>
    <edge source="ITA" target="IND">
      <data key="d0">50423113</data>
    </edge>
    <edge source="ITA" target="SGP">
      <data key="d0">17812310</data>
    </edge>
    <edge source="ITA" target="SVK">
      <data key="d0">100617975</data>
    </edge>
    <edge source="ITA" target="VNM">
      <data key="d0">40925487</data>
    </edge>
    <edge source="ITA" target="SVN">
      <data key="d0">101561496</data>
    </edge>
    <edge source="ITA" target="ZAF">
      <data key="d0">21464193</data>
    </edge>
    <edge source="ITA" target="ZWE">
      <data key="d0">257017</data>
    </edge>
    <edge source="ITA" target="ESP">
      <data key="d0">692831301</data>
    </edge>
    <edge source="ITA" target="SWE">
      <data key="d0">79067874</data>
    </edge>
    <edge source="ITA" target="CHE">
      <data key="d0">316768286</data>
    </edge>
    <edge source="ITA" target="THA">
      <data key="d0">41427305</data>
    </edge>
    <edge source="ITA" target="TGO">
      <data key="d0">252557</data>
    </edge>
    <edge source="ITA" target="ARE">
      <data key="d0">38946985</data>
    </edge>
    <edge source="ITA" target="TUN">
      <data key="d0">509269861</data>
    </edge>
    <edge source="ITA" target="TUR">
      <data key="d0">542270514</data>
    </edge>
    <edge source="ITA" target="UGA">
      <data key="d0">289779</data>
    </edge>
    <edge source="ITA" target="UKR">
      <data key="d0">44196657</data>
    </edge>
    <edge source="ITA" target="MKD">
      <data key="d0">23395200</data>
    </edge>
    <edge source="ITA" target="EGY">
      <data key="d0">100664965</data>
    </edge>
    <edge source="ITA" target="GBR">
      <data key="d0">562058738</data>
    </edge>
    <edge source="ITA" target="TZA">
      <data key="d0">612803</data>
    </edge>
    <edge source="ITA" target="USA">
      <data key="d0">514356837</data>
    </edge>
    <edge source="ITA" target="BFA">
      <data key="d0">74921</data>
    </edge>
    <edge source="ITA" target="URY">
      <data key="d0">5329334</data>
    </edge>
    <edge source="SRB" target="ALB">
      <data key="d0">272912</data>
    </edge>
    <edge source="SRB" target="AZE">
      <data key="d0">74129</data>
    </edge>
    <edge source="SRB" target="AUT">
      <data key="d0">513643</data>
    </edge>
    <edge source="SRB" target="ARM">
      <data key="d0">121113</data>
    </edge>
    <edge source="SRB" target="BEL">
      <data key="d0">10354097</data>
    </edge>
    <edge source="SRB" target="BGR">
      <data key="d0">1974740</data>
    </edge>
    <edge source="SRB" target="BLR">
      <data key="d0">812177</data>
    </edge>
    <edge source="SRB" target="CAN">
      <data key="d0">51404</data>
    </edge>
    <edge source="SRB" target="CHN">
      <data key="d0">91901</data>
    </edge>
    <edge source="SRB" target="HRV">
      <data key="d0">4646887</data>
    </edge>
    <edge source="SRB" target="CZE">
      <data key="d0">722946</data>
    </edge>
    <edge source="SRB" target="DNK">
      <data key="d0">575127</data>
    </edge>
    <edge source="SRB" target="EST">
      <data key="d0">140780</data>
    </edge>
    <edge source="SRB" target="FIN">
      <data key="d0">139826</data>
    </edge>
    <edge source="SRB" target="FRA">
      <data key="d0">696019</data>
    </edge>
    <edge source="SRB" target="GEO">
      <data key="d0">415872</data>
    </edge>
    <edge source="SRB" target="DEU">
      <data key="d0">11909363</data>
    </edge>
    <edge source="SRB" target="GHA">
      <data key="d0">17801</data>
    </edge>
    <edge source="SRB" target="GRC">
      <data key="d0">3124429</data>
    </edge>
    <edge source="SRB" target="HUN">
      <data key="d0">3901419</data>
    </edge>
    <edge source="SRB" target="ITA">
      <data key="d0">25291137</data>
    </edge>
    <edge source="SRB" target="KAZ">
      <data key="d0">135000</data>
    </edge>
    <edge source="SRB" target="LVA">
      <data key="d0">431337</data>
    </edge>
    <edge source="SRB" target="LTU">
      <data key="d0">2402159</data>
    </edge>
    <edge source="SRB" target="MDA">
      <data key="d0">323879</data>
    </edge>
    <edge source="SRB" target="NLD">
      <data key="d0">575749</data>
    </edge>
    <edge source="SRB" target="POL">
      <data key="d0">6520450</data>
    </edge>
    <edge source="SRB" target="ROU">
      <data key="d0">2958903</data>
    </edge>
    <edge source="SRB" target="RUS">
      <data key="d0">21926291</data>
    </edge>
    <edge source="SRB" target="SVK">
      <data key="d0">311195</data>
    </edge>
    <edge source="SRB" target="SVN">
      <data key="d0">4385064</data>
    </edge>
    <edge source="SRB" target="SWE">
      <data key="d0">10337</data>
    </edge>
    <edge source="SRB" target="CHE">
      <data key="d0">63375</data>
    </edge>
    <edge source="SRB" target="ARE">
      <data key="d0">14983</data>
    </edge>
    <edge source="SRB" target="TUR">
      <data key="d0">133028</data>
    </edge>
    <edge source="SRB" target="UKR">
      <data key="d0">4498708</data>
    </edge>
    <edge source="SRB" target="MKD">
      <data key="d0">2932540</data>
    </edge>
    <edge source="SRB" target="GBR">
      <data key="d0">796223</data>
    </edge>
    <edge source="SRB" target="USA">
      <data key="d0">81567</data>
    </edge>
    <edge source="ESP" target="ALB">
      <data key="d0">516548</data>
    </edge>
    <edge source="ESP" target="DZA">
      <data key="d0">32214389</data>
    </edge>
    <edge source="ESP" target="AZE">
      <data key="d0">238165</data>
    </edge>
    <edge source="ESP" target="ARG">
      <data key="d0">11469290</data>
    </edge>
    <edge source="ESP" target="AUS">
      <data key="d0">10936434</data>
    </edge>
    <edge source="ESP" target="AUT">
      <data key="d0">21741159</data>
    </edge>
    <edge source="ESP" target="ARM">
      <data key="d0">250618</data>
    </edge>
    <edge source="ESP" target="BEL">
      <data key="d0">79793752</data>
    </edge>
    <edge source="ESP" target="BOL">
      <data key="d0">781336</data>
    </edge>
    <edge source="ESP" target="BRA">
      <data key="d0">42447040</data>
    </edge>
    <edge source="ESP" target="BGR">
      <data key="d0">9911424</data>
    </edge>
    <edge source="ESP" target="BDI">
      <data key="d0">61515</data>
    </edge>
    <edge source="ESP" target="BLR">
      <data key="d0">916663</data>
    </edge>
    <edge source="ESP" target="KHM">
      <data key="d0">2148394</data>
    </edge>
    <edge source="ESP" target="CMR">
      <data key="d0">383161</data>
    </edge>
    <edge source="ESP" target="CAN">
      <data key="d0">9997155</data>
    </edge>
    <edge source="ESP" target="LKA">
      <data key="d0">4573865</data>
    </edge>
    <edge source="ESP" target="CHL">
      <data key="d0">14929241</data>
    </edge>
    <edge source="ESP" target="CHN">
      <data key="d0">32377033</data>
    </edge>
    <edge source="ESP" target="COL">
      <data key="d0">19837871</data>
    </edge>
    <edge source="ESP" target="CRI">
      <data key="d0">2543934</data>
    </edge>
    <edge source="ESP" target="HRV">
      <data key="d0">4193200</data>
    </edge>
    <edge source="ESP" target="CZE">
      <data key="d0">45857209</data>
    </edge>
    <edge source="ESP" target="BEN">
      <data key="d0">35774</data>
    </edge>
    <edge source="ESP" target="DNK">
      <data key="d0">18317541</data>
    </edge>
    <edge source="ESP" target="ECU">
      <data key="d0">7933746</data>
    </edge>
    <edge source="ESP" target="SLV">
      <data key="d0">1967419</data>
    </edge>
    <edge source="ESP" target="ETH">
      <data key="d0">168849</data>
    </edge>
    <edge source="ESP" target="EST">
      <data key="d0">6371114</data>
    </edge>
    <edge source="ESP" target="FIN">
      <data key="d0">13021597</data>
    </edge>
    <edge source="ESP" target="FRA">
      <data key="d0">526855599</data>
    </edge>
    <edge source="ESP" target="GEO">
      <data key="d0">256381</data>
    </edge>
    <edge source="ESP" target="GMB">
      <data key="d0">44265</data>
    </edge>
    <edge source="ESP" target="DEU">
      <data key="d0">355432561</data>
    </edge>
    <edge source="ESP" target="GHA">
      <data key="d0">1719871</data>
    </edge>
    <edge source="ESP" target="GRC">
      <data key="d0">21693967</data>
    </edge>
    <edge source="ESP" target="GTM">
      <data key="d0">2049013</data>
    </edge>
    <edge source="ESP" target="HND">
      <data key="d0">601212</data>
    </edge>
    <edge source="ESP" target="HKG">
      <data key="d0">16981045</data>
    </edge>
    <edge source="ESP" target="HUN">
      <data key="d0">16001728</data>
    </edge>
    <edge source="ESP" target="IDN">
      <data key="d0">4700226</data>
    </edge>
    <edge source="ESP" target="IRL">
      <data key="d0">3761337</data>
    </edge>
    <edge source="ESP" target="ISR">
      <data key="d0">8848276</data>
    </edge>
    <edge source="ESP" target="ITA">
      <data key="d0">340167483</data>
    </edge>
    <edge source="ESP" target="CIV">
      <data key="d0">2400715</data>
    </edge>
    <edge source="ESP" target="JAM">
      <data key="d0">1306445</data>
    </edge>
    <edge source="ESP" target="JPN">
      <data key="d0">11127060</data>
    </edge>
    <edge source="ESP" target="KAZ">
      <data key="d0">194455</data>
    </edge>
    <edge source="ESP" target="JOR">
      <data key="d0">2404098</data>
    </edge>
    <edge source="ESP" target="KOR">
      <data key="d0">11913533</data>
    </edge>
    <edge source="ESP" target="LBN">
      <data key="d0">9086976</data>
    </edge>
    <edge source="ESP" target="LVA">
      <data key="d0">5140995</data>
    </edge>
    <edge source="ESP" target="LTU">
      <data key="d0">5637865</data>
    </edge>
    <edge source="ESP" target="MDG">
      <data key="d0">182179</data>
    </edge>
    <edge source="ESP" target="MWI">
      <data key="d0">86107</data>
    </edge>
    <edge source="ESP" target="MYS">
      <data key="d0">1510478</data>
    </edge>
    <edge source="ESP" target="MRT">
      <data key="d0">708957</data>
    </edge>
    <edge source="ESP" target="MUS">
      <data key="d0">783404</data>
    </edge>
    <edge source="ESP" target="MEX">
      <data key="d0">73595847</data>
    </edge>
    <edge source="ESP" target="MDA">
      <data key="d0">137121</data>
    </edge>
    <edge source="ESP" target="MAR">
      <data key="d0">740612627</data>
    </edge>
    <edge source="ESP" target="MOZ">
      <data key="d0">167008</data>
    </edge>
    <edge source="ESP" target="OMN">
      <data key="d0">826940</data>
    </edge>
    <edge source="ESP" target="NAM">
      <data key="d0">260252</data>
    </edge>
    <edge source="ESP" target="NLD">
      <data key="d0">114723285</data>
    </edge>
    <edge source="ESP" target="NZL">
      <data key="d0">2119156</data>
    </edge>
    <edge source="ESP" target="NIC">
      <data key="d0">132822</data>
    </edge>
    <edge source="ESP" target="NER">
      <data key="d0">146133</data>
    </edge>
    <edge source="ESP" target="NOR">
      <data key="d0">7345894</data>
    </edge>
    <edge source="ESP" target="PAK">
      <data key="d0">1730097</data>
    </edge>
    <edge source="ESP" target="PAN">
      <data key="d0">1805346</data>
    </edge>
    <edge source="ESP" target="PRY">
      <data key="d0">308679</data>
    </edge>
    <edge source="ESP" target="PER">
      <data key="d0">7880151</data>
    </edge>
    <edge source="ESP" target="PHL">
      <data key="d0">759962</data>
    </edge>
    <edge source="ESP" target="POL">
      <data key="d0">95318543</data>
    </edge>
    <edge source="ESP" target="PRT">
      <data key="d0">368886443</data>
    </edge>
    <edge source="ESP" target="ROU">
      <data key="d0">57709271</data>
    </edge>
    <edge source="ESP" target="RUS">
      <data key="d0">25502221</data>
    </edge>
    <edge source="ESP" target="SAU">
      <data key="d0">30791254</data>
    </edge>
    <edge source="ESP" target="SEN">
      <data key="d0">2054582</data>
    </edge>
    <edge source="ESP" target="SRB">
      <data key="d0">5371795</data>
    </edge>
    <edge source="ESP" target="IND">
      <data key="d0">10552126</data>
    </edge>
    <edge source="ESP" target="SGP">
      <data key="d0">4619693</data>
    </edge>
    <edge source="ESP" target="SVK">
      <data key="d0">12435896</data>
    </edge>
    <edge source="ESP" target="VNM">
      <data key="d0">8564850</data>
    </edge>
    <edge source="ESP" target="SVN">
      <data key="d0">4219503</data>
    </edge>
    <edge source="ESP" target="ZAF">
      <data key="d0">15893770</data>
    </edge>
    <edge source="ESP" target="ZWE">
      <data key="d0">135731</data>
    </edge>
    <edge source="ESP" target="SWE">
      <data key="d0">21605191</data>
    </edge>
    <edge source="ESP" target="CHE">
      <data key="d0">20182880</data>
    </edge>
    <edge source="ESP" target="THA">
      <data key="d0">7387124</data>
    </edge>
    <edge source="ESP" target="TGO">
      <data key="d0">264099</data>
    </edge>
    <edge source="ESP" target="ARE">
      <data key="d0">18492921</data>
    </edge>
    <edge source="ESP" target="TUN">
      <data key="d0">75541719</data>
    </edge>
    <edge source="ESP" target="TUR">
      <data key="d0">125923202</data>
    </edge>
    <edge source="ESP" target="UGA">
      <data key="d0">81620</data>
    </edge>
    <edge source="ESP" target="UKR">
      <data key="d0">3191160</data>
    </edge>
    <edge source="ESP" target="MKD">
      <data key="d0">505298</data>
    </edge>
    <edge source="ESP" target="EGY">
      <data key="d0">8287017</data>
    </edge>
    <edge source="ESP" target="GBR">
      <data key="d0">156510763</data>
    </edge>
    <edge source="ESP" target="TZA">
      <data key="d0">128575</data>
    </edge>
    <edge source="ESP" target="USA">
      <data key="d0">73151428</data>
    </edge>
    <edge source="ESP" target="BFA">
      <data key="d0">136328</data>
    </edge>
    <edge source="ESP" target="URY">
      <data key="d0">2714642</data>
    </edge>
    <edge source="TUR" target="ALB">
      <data key="d0">25105596</data>
    </edge>
    <edge source="TUR" target="DZA">
      <data key="d0">98266575</data>
    </edge>
    <edge source="TUR" target="AZE">
      <data key="d0">67093655</data>
    </edge>
    <edge source="TUR" target="ARG">
      <data key="d0">8014781</data>
    </edge>
    <edge source="TUR" target="AUS">
      <data key="d0">30856820</data>
    </edge>
    <edge source="TUR" target="AUT">
      <data key="d0">72536770</data>
    </edge>
    <edge source="TUR" target="BEL">
      <data key="d0">166833733</data>
    </edge>
    <edge source="TUR" target="BOL">
      <data key="d0">122292</data>
    </edge>
    <edge source="TUR" target="BRA">
      <data key="d0">135686211</data>
    </edge>
    <edge source="TUR" target="BGR">
      <data key="d0">268958545</data>
    </edge>
    <edge source="TUR" target="BLR">
      <data key="d0">79541011</data>
    </edge>
    <edge source="TUR" target="KHM">
      <data key="d0">494824</data>
    </edge>
    <edge source="TUR" target="CMR">
      <data key="d0">624122</data>
    </edge>
    <edge source="TUR" target="CAN">
      <data key="d0">41931642</data>
    </edge>
    <edge source="TUR" target="LKA">
      <data key="d0">11109250</data>
    </edge>
    <edge source="TUR" target="CHL">
      <data key="d0">8265657</data>
    </edge>
    <edge source="TUR" target="CHN">
      <data key="d0">106452351</data>
    </edge>
    <edge source="TUR" target="COL">
      <data key="d0">13828859</data>
    </edge>
    <edge source="TUR" target="CRI">
      <data key="d0">248150</data>
    </edge>
    <edge source="TUR" target="HRV">
      <data key="d0">16277321</data>
    </edge>
    <edge source="TUR" target="CZE">
      <data key="d0">80052632</data>
    </edge>
    <edge source="TUR" target="BEN">
      <data key="d0">362172</data>
    </edge>
    <edge source="TUR" target="DNK">
      <data key="d0">41056272</data>
    </edge>
    <edge source="TUR" target="ECU">
      <data key="d0">616232</data>
    </edge>
    <edge source="TUR" target="SLV">
      <data key="d0">62124</data>
    </edge>
    <edge source="TUR" target="ETH">
      <data key="d0">3454529</data>
    </edge>
    <edge source="TUR" target="EST">
      <data key="d0">33681664</data>
    </edge>
    <edge source="TUR" target="FIN">
      <data key="d0">34757639</data>
    </edge>
    <edge source="TUR" target="FRA">
      <data key="d0">308688834</data>
    </edge>
    <edge source="TUR" target="GEO">
      <data key="d0">49137583</data>
    </edge>
    <edge source="TUR" target="GMB">
      <data key="d0">44657</data>
    </edge>
    <edge source="TUR" target="PSE">
      <data key="d0">894653</data>
    </edge>
    <edge source="TUR" target="DEU">
      <data key="d0">976221824</data>
    </edge>
    <edge source="TUR" target="GHA">
      <data key="d0">3721059</data>
    </edge>
    <edge source="TUR" target="GRC">
      <data key="d0">146517741</data>
    </edge>
    <edge source="TUR" target="GTM">
      <data key="d0">780145</data>
    </edge>
    <edge source="TUR" target="HND">
      <data key="d0">198374</data>
    </edge>
    <edge source="TUR" target="HKG">
      <data key="d0">81943258</data>
    </edge>
    <edge source="TUR" target="HUN">
      <data key="d0">77539849</data>
    </edge>
    <edge source="TUR" target="IDN">
      <data key="d0">22811755</data>
    </edge>
    <edge source="TUR" target="IRL">
      <data key="d0">13603741</data>
    </edge>
    <edge source="TUR" target="ISR">
      <data key="d0">139679689</data>
    </edge>
    <edge source="TUR" target="ITA">
      <data key="d0">723551485</data>
    </edge>
    <edge source="TUR" target="CIV">
      <data key="d0">1841919</data>
    </edge>
    <edge source="TUR" target="JAM">
      <data key="d0">65674</data>
    </edge>
    <edge source="TUR" target="JPN">
      <data key="d0">52334279</data>
    </edge>
    <edge source="TUR" target="KAZ">
      <data key="d0">76979041</data>
    </edge>
    <edge source="TUR" target="JOR">
      <data key="d0">47035256</data>
    </edge>
    <edge source="TUR" target="KOR">
      <data key="d0">9510134</data>
    </edge>
    <edge source="TUR" target="KGZ">
      <data key="d0">42502240</data>
    </edge>
    <edge source="TUR" target="LBN">
      <data key="d0">41511410</data>
    </edge>
    <edge source="TUR" target="LVA">
      <data key="d0">20728026</data>
    </edge>
    <edge source="TUR" target="LTU">
      <data key="d0">58794002</data>
    </edge>
    <edge source="TUR" target="MDG">
      <data key="d0">286686</data>
    </edge>
    <edge source="TUR" target="MYS">
      <data key="d0">20494251</data>
    </edge>
    <edge source="TUR" target="MRT">
      <data key="d0">5230404</data>
    </edge>
    <edge source="TUR" target="MUS">
      <data key="d0">404186</data>
    </edge>
    <edge source="TUR" target="MEX">
      <data key="d0">25132338</data>
    </edge>
    <edge source="TUR" target="MDA">
      <data key="d0">45039738</data>
    </edge>
    <edge source="TUR" target="MAR">
      <data key="d0">212383065</data>
    </edge>
    <edge source="TUR" target="MOZ">
      <data key="d0">122246</data>
    </edge>
    <edge source="TUR" target="OMN">
      <data key="d0">8084807</data>
    </edge>
    <edge source="TUR" target="NLD">
      <data key="d0">229350864</data>
    </edge>
    <edge source="TUR" target="NZL">
      <data key="d0">4268970</data>
    </edge>
    <edge source="TUR" target="NER">
      <data key="d0">1514011</data>
    </edge>
    <edge source="TUR" target="NOR">
      <data key="d0">16733923</data>
    </edge>
    <edge source="TUR" target="PAK">
      <data key="d0">16513852</data>
    </edge>
    <edge source="TUR" target="PAN">
      <data key="d0">1103482</data>
    </edge>
    <edge source="TUR" target="PRY">
      <data key="d0">326070</data>
    </edge>
    <edge source="TUR" target="PER">
      <data key="d0">2706461</data>
    </edge>
    <edge source="TUR" target="PHL">
      <data key="d0">10826643</data>
    </edge>
    <edge source="TUR" target="POL">
      <data key="d0">284775031</data>
    </edge>
    <edge source="TUR" target="PRT">
      <data key="d0">130748818</data>
    </edge>
    <edge source="TUR" target="ROU">
      <data key="d0">313862637</data>
    </edge>
    <edge source="TUR" target="RUS">
      <data key="d0">1252643906</data>
    </edge>
    <edge source="TUR" target="SAU">
      <data key="d0">435183188</data>
    </edge>
    <edge source="TUR" target="SEN">
      <data key="d0">3121351</data>
    </edge>
    <edge source="TUR" target="SRB">
      <data key="d0">120546521</data>
    </edge>
    <edge source="TUR" target="IND">
      <data key="d0">30270731</data>
    </edge>
    <edge source="TUR" target="SGP">
      <data key="d0">9524310</data>
    </edge>
    <edge source="TUR" target="SVK">
      <data key="d0">30225622</data>
    </edge>
    <edge source="TUR" target="VNM">
      <data key="d0">18388118</data>
    </edge>
    <edge source="TUR" target="SVN">
      <data key="d0">17553776</data>
    </edge>
    <edge source="TUR" target="ZAF">
      <data key="d0">39980881</data>
    </edge>
    <edge source="TUR" target="ZWE">
      <data key="d0">14627</data>
    </edge>
    <edge source="TUR" target="ESP">
      <data key="d0">225162041</data>
    </edge>
    <edge source="TUR" target="SWE">
      <data key="d0">52092292</data>
    </edge>
    <edge source="TUR" target="CHE">
      <data key="d0">41693242</data>
    </edge>
    <edge source="TUR" target="THA">
      <data key="d0">23162091</data>
    </edge>
    <edge source="TUR" target="TGO">
      <data key="d0">19498</data>
    </edge>
    <edge source="TUR" target="ARE">
      <data key="d0">94462470</data>
    </edge>
    <edge source="TUR" target="TUN">
      <data key="d0">168102227</data>
    </edge>
    <edge source="TUR" target="UGA">
      <data key="d0">125263</data>
    </edge>
    <edge source="TUR" target="UKR">
      <data key="d0">267392941</data>
    </edge>
    <edge source="TUR" target="MKD">
      <data key="d0">40552534</data>
    </edge>
    <edge source="TUR" target="EGY">
      <data key="d0">263313726</data>
    </edge>
    <edge source="TUR" target="GBR">
      <data key="d0">424689086</data>
    </edge>
    <edge source="TUR" target="TZA">
      <data key="d0">1722561</data>
    </edge>
    <edge source="TUR" target="USA">
      <data key="d0">611730857</data>
    </edge>
    <edge source="TUR" target="BFA">
      <data key="d0">98849</data>
    </edge>
    <edge source="TUR" target="URY">
      <data key="d0">905754</data>
    </edge>
    <edge source="MKD" target="ALB">
      <data key="d0">170904</data>
    </edge>
    <edge source="MKD" target="AUS">
      <data key="d0">16454</data>
    </edge>
    <edge source="MKD" target="AUT">
      <data key="d0">5381299</data>
    </edge>
    <edge source="MKD" target="BEL">
      <data key="d0">1260844</data>
    </edge>
    <edge source="MKD" target="BGR">
      <data key="d0">1241102</data>
    </edge>
    <edge source="MKD" target="CHN">
      <data key="d0">116757</data>
    </edge>
    <edge source="MKD" target="HRV">
      <data key="d0">1080210</data>
    </edge>
    <edge source="MKD" target="CZE">
      <data key="d0">189074</data>
    </edge>
    <edge source="MKD" target="BEN">
      <data key="d0">119927</data>
    </edge>
    <edge source="MKD" target="DNK">
      <data key="d0">119924</data>
    </edge>
    <edge source="MKD" target="FRA">
      <data key="d0">1955829</data>
    </edge>
    <edge source="MKD" target="DEU">
      <data key="d0">10346458</data>
    </edge>
    <edge source="MKD" target="GRC">
      <data key="d0">3898173</data>
    </edge>
    <edge source="MKD" target="HUN">
      <data key="d0">280269</data>
    </edge>
    <edge source="MKD" target="ISR">
      <data key="d0">730168</data>
    </edge>
    <edge source="MKD" target="ITA">
      <data key="d0">606819</data>
    </edge>
    <edge source="MKD" target="JPN">
      <data key="d0">14255</data>
    </edge>
    <edge source="MKD" target="LTU">
      <data key="d0">62286</data>
    </edge>
    <edge source="MKD" target="NLD">
      <data key="d0">2150598</data>
    </edge>
    <edge source="MKD" target="POL">
      <data key="d0">208839</data>
    </edge>
    <edge source="MKD" target="ROU">
      <data key="d0">122924</data>
    </edge>
    <edge source="MKD" target="RUS">
      <data key="d0">56692</data>
    </edge>
    <edge source="MKD" target="SRB">
      <data key="d0">8085704</data>
    </edge>
    <edge source="MKD" target="IND">
      <data key="d0">36312</data>
    </edge>
    <edge source="MKD" target="SVK">
      <data key="d0">23639</data>
    </edge>
    <edge source="MKD" target="SVN">
      <data key="d0">258364</data>
    </edge>
    <edge source="MKD" target="ESP">
      <data key="d0">261606</data>
    </edge>
    <edge source="MKD" target="SWE">
      <data key="d0">370322</data>
    </edge>
    <edge source="MKD" target="CHE">
      <data key="d0">1460374</data>
    </edge>
    <edge source="MKD" target="TGO">
      <data key="d0">31959</data>
    </edge>
    <edge source="MKD" target="ARE">
      <data key="d0">40682</data>
    </edge>
    <edge source="MKD" target="TUR">
      <data key="d0">13661821</data>
    </edge>
    <edge source="MKD" target="UKR">
      <data key="d0">30765</data>
    </edge>
    <edge source="MKD" target="GBR">
      <data key="d0">2727621</data>
    </edge>
    <edge source="MKD" target="USA">
      <data key="d0">328199</data>
    </edge>
    <edge source="DZA" target="FRA">
      <data key="d0">22254</data>
    </edge>
    <edge source="DZA" target="DEU">
      <data key="d0">57451</data>
    </edge>
    <edge source="DZA" target="NER">
      <data key="d0">209422</data>
    </edge>
    <edge source="DZA" target="BFA">
      <data key="d0">16121</data>
    </edge>
    <edge source="NER" target="CHN">
      <data key="d0">145659</data>
    </edge>
    <edge source="NER" target="BEN">
      <data key="d0">98937</data>
    </edge>
    <edge source="NER" target="GHA">
      <data key="d0">192036</data>
    </edge>
    <edge source="NER" target="CIV">
      <data key="d0">5369447</data>
    </edge>
    <edge source="NER" target="NLD">
      <data key="d0">22795666</data>
    </edge>
    <edge source="NER" target="SEN">
      <data key="d0">271320</data>
    </edge>
    <edge source="NER" target="CHE">
      <data key="d0">80574</data>
    </edge>
    <edge source="NER" target="BFA">
      <data key="d0">1315627</data>
    </edge>
    <edge source="BFA" target="DZA">
      <data key="d0">36666</data>
    </edge>
    <edge source="BFA" target="BEN">
      <data key="d0">1455232</data>
    </edge>
    <edge source="BFA" target="FRA">
      <data key="d0">836560</data>
    </edge>
    <edge source="BFA" target="DEU">
      <data key="d0">207903</data>
    </edge>
    <edge source="BFA" target="GHA">
      <data key="d0">149044</data>
    </edge>
    <edge source="BFA" target="ITA">
      <data key="d0">86989</data>
    </edge>
    <edge source="BFA" target="CIV">
      <data key="d0">2234834</data>
    </edge>
    <edge source="BFA" target="MAR">
      <data key="d0">10198</data>
    </edge>
    <edge source="BFA" target="NLD">
      <data key="d0">44052</data>
    </edge>
    <edge source="BFA" target="NER">
      <data key="d0">1608595</data>
    </edge>
    <edge source="BFA" target="CHE">
      <data key="d0">211159</data>
    </edge>
    <edge source="BFA" target="TGO">
      <data key="d0">2445663</data>
    </edge>
    <edge source="BFA" target="TUN">
      <data key="d0">334169</data>
    </edge>
    <edge source="ARG" target="AUS">
      <data key="d0">86353</data>
    </edge>
    <edge source="ARG" target="AUT">
      <data key="d0">37156</data>
    </edge>
    <edge source="ARG" target="ARM">
      <data key="d0">89610</data>
    </edge>
    <edge source="ARG" target="BEL">
      <data key="d0">113413</data>
    </edge>
    <edge source="ARG" target="BOL">
      <data key="d0">2986473</data>
    </edge>
    <edge source="ARG" target="BRA">
      <data key="d0">115254328</data>
    </edge>
    <edge source="ARG" target="CMR">
      <data key="d0">88925</data>
    </edge>
    <edge source="ARG" target="CAN">
      <data key="d0">42720</data>
    </edge>
    <edge source="ARG" target="CHL">
      <data key="d0">20934525</data>
    </edge>
    <edge source="ARG" target="CHN">
      <data key="d0">1540701</data>
    </edge>
    <edge source="ARG" target="COL">
      <data key="d0">5118895</data>
    </edge>
    <edge source="ARG" target="CRI">
      <data key="d0">2299698</data>
    </edge>
    <edge source="ARG" target="CZE">
      <data key="d0">16069</data>
    </edge>
    <edge source="ARG" target="ECU">
      <data key="d0">3021542</data>
    </edge>
    <edge source="ARG" target="SLV">
      <data key="d0">96268</data>
    </edge>
    <edge source="ARG" target="ETH">
      <data key="d0">23250</data>
    </edge>
    <edge source="ARG" target="FRA">
      <data key="d0">55419</data>
    </edge>
    <edge source="ARG" target="DEU">
      <data key="d0">111079</data>
    </edge>
    <edge source="ARG" target="GTM">
      <data key="d0">479836</data>
    </edge>
    <edge source="ARG" target="HND">
      <data key="d0">10275</data>
    </edge>
    <edge source="ARG" target="HUN">
      <data key="d0">22300</data>
    </edge>
    <edge source="ARG" target="IDN">
      <data key="d0">53994</data>
    </edge>
    <edge source="ARG" target="ITA">
      <data key="d0">454686</data>
    </edge>
    <edge source="ARG" target="JAM">
      <data key="d0">24849</data>
    </edge>
    <edge source="ARG" target="JPN">
      <data key="d0">42932</data>
    </edge>
    <edge source="ARG" target="MYS">
      <data key="d0">3537784</data>
    </edge>
    <edge source="ARG" target="MEX">
      <data key="d0">1370617</data>
    </edge>
    <edge source="ARG" target="MAR">
      <data key="d0">99318</data>
    </edge>
    <edge source="ARG" target="NZL">
      <data key="d0">17888</data>
    </edge>
    <edge source="ARG" target="NIC">
      <data key="d0">241817</data>
    </edge>
    <edge source="ARG" target="PAN">
      <data key="d0">2119378</data>
    </edge>
    <edge source="ARG" target="PRY">
      <data key="d0">6931174</data>
    </edge>
    <edge source="ARG" target="PER">
      <data key="d0">6411217</data>
    </edge>
    <edge source="ARG" target="POL">
      <data key="d0">22480</data>
    </edge>
    <edge source="ARG" target="ROU">
      <data key="d0">10900</data>
    </edge>
    <edge source="ARG" target="SAU">
      <data key="d0">14177</data>
    </edge>
    <edge source="ARG" target="SEN">
      <data key="d0">566877</data>
    </edge>
    <edge source="ARG" target="IND">
      <data key="d0">348856</data>
    </edge>
    <edge source="ARG" target="SGP">
      <data key="d0">203593</data>
    </edge>
    <edge source="ARG" target="ZAF">
      <data key="d0">723819</data>
    </edge>
    <edge source="ARG" target="ESP">
      <data key="d0">965426</data>
    </edge>
    <edge source="ARG" target="SWE">
      <data key="d0">19106</data>
    </edge>
    <edge source="ARG" target="THA">
      <data key="d0">38179</data>
    </edge>
    <edge source="ARG" target="ARE">
      <data key="d0">36349</data>
    </edge>
    <edge source="ARG" target="TUR">
      <data key="d0">1625772</data>
    </edge>
    <edge source="ARG" target="EGY">
      <data key="d0">36801</data>
    </edge>
    <edge source="ARG" target="GBR">
      <data key="d0">259067</data>
    </edge>
    <edge source="ARG" target="USA">
      <data key="d0">7641022</data>
    </edge>
    <edge source="ARG" target="URY">
      <data key="d0">24304097</data>
    </edge>
    <edge source="AUS" target="ARG">
      <data key="d0">54944</data>
    </edge>
    <edge source="AUS" target="AUT">
      <data key="d0">85303</data>
    </edge>
    <edge source="AUS" target="ARM">
      <data key="d0">18668</data>
    </edge>
    <edge source="AUS" target="BEL">
      <data key="d0">183624</data>
    </edge>
    <edge source="AUS" target="BRA">
      <data key="d0">887215</data>
    </edge>
    <edge source="AUS" target="KHM">
      <data key="d0">36221</data>
    </edge>
    <edge source="AUS" target="CAN">
      <data key="d0">3146615</data>
    </edge>
    <edge source="AUS" target="LKA">
      <data key="d0">687188</data>
    </edge>
    <edge source="AUS" target="CHL">
      <data key="d0">228787</data>
    </edge>
    <edge source="AUS" target="CHN">
      <data key="d0">11448079</data>
    </edge>
    <edge source="AUS" target="COL">
      <data key="d0">63561</data>
    </edge>
    <edge source="AUS" target="DNK">
      <data key="d0">171870</data>
    </edge>
    <edge source="AUS" target="EST">
      <data key="d0">181502</data>
    </edge>
    <edge source="AUS" target="FIN">
      <data key="d0">224999</data>
    </edge>
    <edge source="AUS" target="FRA">
      <data key="d0">204986</data>
    </edge>
    <edge source="AUS" target="DEU">
      <data key="d0">1931971</data>
    </edge>
    <edge source="AUS" target="GHA">
      <data key="d0">311940</data>
    </edge>
    <edge source="AUS" target="GRC">
      <data key="d0">153516</data>
    </edge>
    <edge source="AUS" target="HKG">
      <data key="d0">11134551</data>
    </edge>
    <edge source="AUS" target="IDN">
      <data key="d0">3786558</data>
    </edge>
    <edge source="AUS" target="IRL">
      <data key="d0">27084</data>
    </edge>
    <edge source="AUS" target="ISR">
      <data key="d0">157017</data>
    </edge>
    <edge source="AUS" target="ITA">
      <data key="d0">309564</data>
    </edge>
    <edge source="AUS" target="CIV">
      <data key="d0">30796</data>
    </edge>
    <edge source="AUS" target="JAM">
      <data key="d0">11249</data>
    </edge>
    <edge source="AUS" target="JPN">
      <data key="d0">1972003</data>
    </edge>
    <edge source="AUS" target="KAZ">
      <data key="d0">11045</data>
    </edge>
    <edge source="AUS" target="KOR">
      <data key="d0">2714894</data>
    </edge>
    <edge source="AUS" target="LTU">
      <data key="d0">139716</data>
    </edge>
    <edge source="AUS" target="MDG">
      <data key="d0">13273</data>
    </edge>
    <edge source="AUS" target="MYS">
      <data key="d0">2709230</data>
    </edge>
    <edge source="AUS" target="MRT">
      <data key="d0">29176</data>
    </edge>
    <edge source="AUS" target="MUS">
      <data key="d0">43968</data>
    </edge>
    <edge source="AUS" target="MEX">
      <data key="d0">1058156</data>
    </edge>
    <edge source="AUS" target="OMN">
      <data key="d0">28212</data>
    </edge>
    <edge source="AUS" target="NLD">
      <data key="d0">793094</data>
    </edge>
    <edge source="AUS" target="NZL">
      <data key="d0">96000815</data>
    </edge>
    <edge source="AUS" target="NOR">
      <data key="d0">192762</data>
    </edge>
    <edge source="AUS" target="PAK">
      <data key="d0">400055</data>
    </edge>
    <edge source="AUS" target="PAN">
      <data key="d0">95024</data>
    </edge>
    <edge source="AUS" target="PER">
      <data key="d0">149524</data>
    </edge>
    <edge source="AUS" target="PHL">
      <data key="d0">1443873</data>
    </edge>
    <edge source="AUS" target="POL">
      <data key="d0">62164</data>
    </edge>
    <edge source="AUS" target="PRT">
      <data key="d0">48024</data>
    </edge>
    <edge source="AUS" target="ROU">
      <data key="d0">98914</data>
    </edge>
    <edge source="AUS" target="SAU">
      <data key="d0">523875</data>
    </edge>
    <edge source="AUS" target="SEN">
      <data key="d0">79995</data>
    </edge>
    <edge source="AUS" target="IND">
      <data key="d0">2438949</data>
    </edge>
    <edge source="AUS" target="SGP">
      <data key="d0">18010335</data>
    </edge>
    <edge source="AUS" target="VNM">
      <data key="d0">6908946</data>
    </edge>
    <edge source="AUS" target="ZAF">
      <data key="d0">5211929</data>
    </edge>
    <edge source="AUS" target="ESP">
      <data key="d0">1357416</data>
    </edge>
    <edge source="AUS" target="SWE">
      <data key="d0">121667</data>
    </edge>
    <edge source="AUS" target="CHE">
      <data key="d0">201993</data>
    </edge>
    <edge source="AUS" target="THA">
      <data key="d0">10522845</data>
    </edge>
    <edge source="AUS" target="TGO">
      <data key="d0">36221</data>
    </edge>
    <edge source="AUS" target="ARE">
      <data key="d0">2113741</data>
    </edge>
    <edge source="AUS" target="TUN">
      <data key="d0">63258</data>
    </edge>
    <edge source="AUS" target="TUR">
      <data key="d0">516293</data>
    </edge>
    <edge source="AUS" target="EGY">
      <data key="d0">11654</data>
    </edge>
    <edge source="AUS" target="GBR">
      <data key="d0">3522760</data>
    </edge>
    <edge source="AUS" target="TZA">
      <data key="d0">63062</data>
    </edge>
    <edge source="AUS" target="USA">
      <data key="d0">24444279</data>
    </edge>
    <edge source="AUS" target="BFA">
      <data key="d0">16141</data>
    </edge>
    <edge source="ARM" target="FRA">
      <data key="d0">71248</data>
    </edge>
    <edge source="ARM" target="GEO">
      <data key="d0">35354</data>
    </edge>
    <edge source="ARM" target="DEU">
      <data key="d0">21123</data>
    </edge>
    <edge source="ARM" target="ITA">
      <data key="d0">16931</data>
    </edge>
    <edge source="ARM" target="CHE">
      <data key="d0">23621</data>
    </edge>
    <edge source="ARM" target="ARE">
      <data key="d0">10204</data>
    </edge>
    <edge source="ARM" target="TUR">
      <data key="d0">13380</data>
    </edge>
    <edge source="ARM" target="USA">
      <data key="d0">86336</data>
    </edge>
    <edge source="BEL" target="ALB">
      <data key="d0">412541</data>
    </edge>
    <edge source="BEL" target="DZA">
      <data key="d0">17429342</data>
    </edge>
    <edge source="BEL" target="AZE">
      <data key="d0">806825</data>
    </edge>
    <edge source="BEL" target="ARG">
      <data key="d0">1761625</data>
    </edge>
    <edge source="BEL" target="AUS">
      <data key="d0">35809873</data>
    </edge>
    <edge source="BEL" target="AUT">
      <data key="d0">62706616</data>
    </edge>
    <edge source="BEL" target="ARM">
      <data key="d0">531697</data>
    </edge>
    <edge source="BEL" target="BOL">
      <data key="d0">334181</data>
    </edge>
    <edge source="BEL" target="BRA">
      <data key="d0">22302194</data>
    </edge>
    <edge source="BEL" target="BGR">
      <data key="d0">22683064</data>
    </edge>
    <edge source="BEL" target="BDI">
      <data key="d0">443791</data>
    </edge>
    <edge source="BEL" target="BLR">
      <data key="d0">4806542</data>
    </edge>
    <edge source="BEL" target="KHM">
      <data key="d0">64499</data>
    </edge>
    <edge source="BEL" target="CMR">
      <data key="d0">3336747</data>
    </edge>
    <edge source="BEL" target="CAN">
      <data key="d0">22182189</data>
    </edge>
    <edge source="BEL" target="CAF">
      <data key="d0">55850</data>
    </edge>
    <edge source="BEL" target="LKA">
      <data key="d0">1839990</data>
    </edge>
    <edge source="BEL" target="CHL">
      <data key="d0">19757605</data>
    </edge>
    <edge source="BEL" target="CHN">
      <data key="d0">43291137</data>
    </edge>
    <edge source="BEL" target="COL">
      <data key="d0">6177056</data>
    </edge>
    <edge source="BEL" target="CRI">
      <data key="d0">384046</data>
    </edge>
    <edge source="BEL" target="HRV">
      <data key="d0">9559917</data>
    </edge>
    <edge source="BEL" target="CZE">
      <data key="d0">103187472</data>
    </edge>
    <edge source="BEL" target="BEN">
      <data key="d0">209392</data>
    </edge>
    <edge source="BEL" target="DNK">
      <data key="d0">56362298</data>
    </edge>
    <edge source="BEL" target="ECU">
      <data key="d0">934799</data>
    </edge>
    <edge source="BEL" target="SLV">
      <data key="d0">28522</data>
    </edge>
    <edge source="BEL" target="ETH">
      <data key="d0">171748</data>
    </edge>
    <edge source="BEL" target="EST">
      <data key="d0">10676781</data>
    </edge>
    <edge source="BEL" target="FIN">
      <data key="d0">47081978</data>
    </edge>
    <edge source="BEL" target="FRA">
      <data key="d0">1326183715</data>
    </edge>
    <edge source="BEL" target="GEO">
      <data key="d0">391688</data>
    </edge>
    <edge source="BEL" target="GMB">
      <data key="d0">111984</data>
    </edge>
    <edge source="BEL" target="PSE">
      <data key="d0">300315</data>
    </edge>
    <edge source="BEL" target="DEU">
      <data key="d0">1003077970</data>
    </edge>
    <edge source="BEL" target="GHA">
      <data key="d0">2141404</data>
    </edge>
    <edge source="BEL" target="GRC">
      <data key="d0">10611039</data>
    </edge>
    <edge source="BEL" target="GTM">
      <data key="d0">472990</data>
    </edge>
    <edge source="BEL" target="HKG">
      <data key="d0">12931355</data>
    </edge>
    <edge source="BEL" target="HUN">
      <data key="d0">35273353</data>
    </edge>
    <edge source="BEL" target="IDN">
      <data key="d0">13559367</data>
    </edge>
    <edge source="BEL" target="IRL">
      <data key="d0">22340252</data>
    </edge>
    <edge source="BEL" target="ISR">
      <data key="d0">9939980</data>
    </edge>
    <edge source="BEL" target="ITA">
      <data key="d0">167465762</data>
    </edge>
    <edge source="BEL" target="CIV">
      <data key="d0">1538167</data>
    </edge>
    <edge source="BEL" target="JAM">
      <data key="d0">24845</data>
    </edge>
    <edge source="BEL" target="JPN">
      <data key="d0">40380974</data>
    </edge>
    <edge source="BEL" target="KAZ">
      <data key="d0">2531576</data>
    </edge>
    <edge source="BEL" target="JOR">
      <data key="d0">3676129</data>
    </edge>
    <edge source="BEL" target="KOR">
      <data key="d0">9524530</data>
    </edge>
    <edge source="BEL" target="KGZ">
      <data key="d0">1583044</data>
    </edge>
    <edge source="BEL" target="LBN">
      <data key="d0">5898233</data>
    </edge>
    <edge source="BEL" target="LVA">
      <data key="d0">10064609</data>
    </edge>
    <edge source="BEL" target="LTU">
      <data key="d0">23627544</data>
    </edge>
    <edge source="BEL" target="MDG">
      <data key="d0">1737715</data>
    </edge>
    <edge source="BEL" target="MYS">
      <data key="d0">4586767</data>
    </edge>
    <edge source="BEL" target="MRT">
      <data key="d0">602279</data>
    </edge>
    <edge source="BEL" target="MUS">
      <data key="d0">825267</data>
    </edge>
    <edge source="BEL" target="MEX">
      <data key="d0">11485434</data>
    </edge>
    <edge source="BEL" target="MDA">
      <data key="d0">4674175</data>
    </edge>
    <edge source="BEL" target="MAR">
      <data key="d0">27004360</data>
    </edge>
    <edge source="BEL" target="MOZ">
      <data key="d0">69985</data>
    </edge>
    <edge source="BEL" target="OMN">
      <data key="d0">611315</data>
    </edge>
    <edge source="BEL" target="NLD">
      <data key="d0">648214551</data>
    </edge>
    <edge source="BEL" target="NZL">
      <data key="d0">6104768</data>
    </edge>
    <edge source="BEL" target="NIC">
      <data key="d0">15056</data>
    </edge>
    <edge source="BEL" target="NER">
      <data key="d0">101143</data>
    </edge>
    <edge source="BEL" target="NOR">
      <data key="d0">25268110</data>
    </edge>
    <edge source="BEL" target="PAK">
      <data key="d0">2752557</data>
    </edge>
    <edge source="BEL" target="PAN">
      <data key="d0">790717</data>
    </edge>
    <edge source="BEL" target="PRY">
      <data key="d0">601688</data>
    </edge>
    <edge source="BEL" target="PER">
      <data key="d0">3158588</data>
    </edge>
    <edge source="BEL" target="PHL">
      <data key="d0">2131577</data>
    </edge>
    <edge source="BEL" target="POL">
      <data key="d0">205822031</data>
    </edge>
    <edge source="BEL" target="PRT">
      <data key="d0">69768818</data>
    </edge>
    <edge source="BEL" target="ROU">
      <data key="d0">57213142</data>
    </edge>
    <edge source="BEL" target="RUS">
      <data key="d0">101835250</data>
    </edge>
    <edge source="BEL" target="SAU">
      <data key="d0">23129066</data>
    </edge>
    <edge source="BEL" target="SEN">
      <data key="d0">2464950</data>
    </edge>
    <edge source="BEL" target="SRB">
      <data key="d0">9658550</data>
    </edge>
    <edge source="BEL" target="IND">
      <data key="d0">16202158</data>
    </edge>
    <edge source="BEL" target="SGP">
      <data key="d0">9724594</data>
    </edge>
    <edge source="BEL" target="SVK">
      <data key="d0">17978761</data>
    </edge>
    <edge source="BEL" target="VNM">
      <data key="d0">3925562</data>
    </edge>
    <edge source="BEL" target="SVN">
      <data key="d0">7408177</data>
    </edge>
    <edge source="BEL" target="ZAF">
      <data key="d0">15675203</data>
    </edge>
    <edge source="BEL" target="ZWE">
      <data key="d0">20181</data>
    </edge>
    <edge source="BEL" target="ESP">
      <data key="d0">146516124</data>
    </edge>
    <edge source="BEL" target="SWE">
      <data key="d0">63130630</data>
    </edge>
    <edge source="BEL" target="CHE">
      <data key="d0">86922488</data>
    </edge>
    <edge source="BEL" target="THA">
      <data key="d0">5034626</data>
    </edge>
    <edge source="BEL" target="TGO">
      <data key="d0">263427</data>
    </edge>
    <edge source="BEL" target="ARE">
      <data key="d0">19110982</data>
    </edge>
    <edge source="BEL" target="TUN">
      <data key="d0">103746359</data>
    </edge>
    <edge source="BEL" target="TUR">
      <data key="d0">38403628</data>
    </edge>
    <edge source="BEL" target="UGA">
      <data key="d0">588624</data>
    </edge>
    <edge source="BEL" target="UKR">
      <data key="d0">23195355</data>
    </edge>
    <edge source="BEL" target="MKD">
      <data key="d0">1889348</data>
    </edge>
    <edge source="BEL" target="EGY">
      <data key="d0">5337835</data>
    </edge>
    <edge source="BEL" target="GBR">
      <data key="d0">770585675</data>
    </edge>
    <edge source="BEL" target="TZA">
      <data key="d0">186602</data>
    </edge>
    <edge source="BEL" target="USA">
      <data key="d0">180517607</data>
    </edge>
    <edge source="BEL" target="BFA">
      <data key="d0">341017</data>
    </edge>
    <edge source="BEL" target="URY">
      <data key="d0">804640</data>
    </edge>
    <edge source="BOL" target="ARG">
      <data key="d0">392394</data>
    </edge>
    <edge source="BOL" target="AUS">
      <data key="d0">64933</data>
    </edge>
    <edge source="BOL" target="BRA">
      <data key="d0">1024707</data>
    </edge>
    <edge source="BOL" target="CAN">
      <data key="d0">80348</data>
    </edge>
    <edge source="BOL" target="CHL">
      <data key="d0">533944</data>
    </edge>
    <edge source="BOL" target="COL">
      <data key="d0">727436</data>
    </edge>
    <edge source="BOL" target="DNK">
      <data key="d0">127492</data>
    </edge>
    <edge source="BOL" target="ECU">
      <data key="d0">571936</data>
    </edge>
    <edge source="BOL" target="FRA">
      <data key="d0">36715</data>
    </edge>
    <edge source="BOL" target="DEU">
      <data key="d0">41897</data>
    </edge>
    <edge source="BOL" target="ITA">
      <data key="d0">478778</data>
    </edge>
    <edge source="BOL" target="KOR">
      <data key="d0">232639</data>
    </edge>
    <edge source="BOL" target="MEX">
      <data key="d0">1758333</data>
    </edge>
    <edge source="BOL" target="NZL">
      <data key="d0">14008</data>
    </edge>
    <edge source="BOL" target="NOR">
      <data key="d0">462457</data>
    </edge>
    <edge source="BOL" target="PRY">
      <data key="d0">11020</data>
    </edge>
    <edge source="BOL" target="PER">
      <data key="d0">1508838</data>
    </edge>
    <edge source="BOL" target="ZAF">
      <data key="d0">65630</data>
    </edge>
    <edge source="BOL" target="ESP">
      <data key="d0">15825</data>
    </edge>
    <edge source="BOL" target="SWE">
      <data key="d0">20425</data>
    </edge>
    <edge source="BOL" target="USA">
      <data key="d0">1084734</data>
    </edge>
    <edge source="BOL" target="URY">
      <data key="d0">115506</data>
    </edge>
    <edge source="BRA" target="ARG">
      <data key="d0">338778891</data>
    </edge>
    <edge source="BRA" target="AUS">
      <data key="d0">1479633</data>
    </edge>
    <edge source="BRA" target="AUT">
      <data key="d0">310123</data>
    </edge>
    <edge source="BRA" target="BEL">
      <data key="d0">922594</data>
    </edge>
    <edge source="BRA" target="BOL">
      <data key="d0">33317423</data>
    </edge>
    <edge source="BRA" target="BGR">
      <data key="d0">40172</data>
    </edge>
    <edge source="BRA" target="BLR">
      <data key="d0">314560</data>
    </edge>
    <edge source="BRA" target="CAN">
      <data key="d0">5405380</data>
    </edge>
    <edge source="BRA" target="LKA">
      <data key="d0">100279</data>
    </edge>
    <edge source="BRA" target="CHL">
      <data key="d0">43569596</data>
    </edge>
    <edge source="BRA" target="CHN">
      <data key="d0">5247594</data>
    </edge>
    <edge source="BRA" target="COL">
      <data key="d0">58818638</data>
    </edge>
    <edge source="BRA" target="CRI">
      <data key="d0">18558701</data>
    </edge>
    <edge source="BRA" target="HRV">
      <data key="d0">39144</data>
    </edge>
    <edge source="BRA" target="CZE">
      <data key="d0">81476</data>
    </edge>
    <edge source="BRA" target="BEN">
      <data key="d0">901817</data>
    </edge>
    <edge source="BRA" target="DNK">
      <data key="d0">415155</data>
    </edge>
    <edge source="BRA" target="ECU">
      <data key="d0">13096770</data>
    </edge>
    <edge source="BRA" target="SLV">
      <data key="d0">1477605</data>
    </edge>
    <edge source="BRA" target="FIN">
      <data key="d0">206418</data>
    </edge>
    <edge source="BRA" target="FRA">
      <data key="d0">19105145</data>
    </edge>
    <edge source="BRA" target="GMB">
      <data key="d0">468657</data>
    </edge>
    <edge source="BRA" target="DEU">
      <data key="d0">7372523</data>
    </edge>
    <edge source="BRA" target="GHA">
      <data key="d0">197996</data>
    </edge>
    <edge source="BRA" target="GRC">
      <data key="d0">112873</data>
    </edge>
    <edge source="BRA" target="GTM">
      <data key="d0">1602123</data>
    </edge>
    <edge source="BRA" target="HND">
      <data key="d0">3559662</data>
    </edge>
    <edge source="BRA" target="HKG">
      <data key="d0">874354</data>
    </edge>
    <edge source="BRA" target="HUN">
      <data key="d0">34139</data>
    </edge>
    <edge source="BRA" target="IDN">
      <data key="d0">390395</data>
    </edge>
    <edge source="BRA" target="IRL">
      <data key="d0">112337</data>
    </edge>
    <edge source="BRA" target="ISR">
      <data key="d0">375783</data>
    </edge>
    <edge source="BRA" target="ITA">
      <data key="d0">3680922</data>
    </edge>
    <edge source="BRA" target="CIV">
      <data key="d0">636821</data>
    </edge>
    <edge source="BRA" target="JAM">
      <data key="d0">357491</data>
    </edge>
    <edge source="BRA" target="JPN">
      <data key="d0">13612462</data>
    </edge>
    <edge source="BRA" target="JOR">
      <data key="d0">22286</data>
    </edge>
    <edge source="BRA" target="KOR">
      <data key="d0">1860525</data>
    </edge>
    <edge source="BRA" target="LBN">
      <data key="d0">142697</data>
    </edge>
    <edge source="BRA" target="LVA">
      <data key="d0">243920</data>
    </edge>
    <edge source="BRA" target="MDG">
      <data key="d0">13997</data>
    </edge>
    <edge source="BRA" target="MYS">
      <data key="d0">101850</data>
    </edge>
    <edge source="BRA" target="MRT">
      <data key="d0">200657</data>
    </edge>
    <edge source="BRA" target="MUS">
      <data key="d0">52847</data>
    </edge>
    <edge source="BRA" target="MEX">
      <data key="d0">49495526</data>
    </edge>
    <edge source="BRA" target="MAR">
      <data key="d0">331523</data>
    </edge>
    <edge source="BRA" target="MOZ">
      <data key="d0">390261</data>
    </edge>
    <edge source="BRA" target="NAM">
      <data key="d0">98291</data>
    </edge>
    <edge source="BRA" target="NLD">
      <data key="d0">7667268</data>
    </edge>
    <edge source="BRA" target="NZL">
      <data key="d0">298684</data>
    </edge>
    <edge source="BRA" target="NIC">
      <data key="d0">2146877</data>
    </edge>
    <edge source="BRA" target="NOR">
      <data key="d0">178195</data>
    </edge>
    <edge source="BRA" target="PAK">
      <data key="d0">31794</data>
    </edge>
    <edge source="BRA" target="PAN">
      <data key="d0">2253831</data>
    </edge>
    <edge source="BRA" target="PRY">
      <data key="d0">46780087</data>
    </edge>
    <edge source="BRA" target="PER">
      <data key="d0">36305596</data>
    </edge>
    <edge source="BRA" target="PHL">
      <data key="d0">81753</data>
    </edge>
    <edge source="BRA" target="POL">
      <data key="d0">761372</data>
    </edge>
    <edge source="BRA" target="PRT">
      <data key="d0">2466045</data>
    </edge>
    <edge source="BRA" target="ROU">
      <data key="d0">4320804</data>
    </edge>
    <edge source="BRA" target="RUS">
      <data key="d0">2012621</data>
    </edge>
    <edge source="BRA" target="SAU">
      <data key="d0">146628</data>
    </edge>
    <edge source="BRA" target="SEN">
      <data key="d0">1086862</data>
    </edge>
    <edge source="BRA" target="SRB">
      <data key="d0">10808</data>
    </edge>
    <edge source="BRA" target="IND">
      <data key="d0">852689</data>
    </edge>
    <edge source="BRA" target="SGP">
      <data key="d0">4156143</data>
    </edge>
    <edge source="BRA" target="SVK">
      <data key="d0">16148</data>
    </edge>
    <edge source="BRA" target="VNM">
      <data key="d0">4920600</data>
    </edge>
    <edge source="BRA" target="SVN">
      <data key="d0">11373</data>
    </edge>
    <edge source="BRA" target="ZAF">
      <data key="d0">7105926</data>
    </edge>
    <edge source="BRA" target="ZWE">
      <data key="d0">13616</data>
    </edge>
    <edge source="BRA" target="ESP">
      <data key="d0">1699699</data>
    </edge>
    <edge source="BRA" target="SWE">
      <data key="d0">386661</data>
    </edge>
    <edge source="BRA" target="CHE">
      <data key="d0">879795</data>
    </edge>
    <edge source="BRA" target="THA">
      <data key="d0">4163806</data>
    </edge>
    <edge source="BRA" target="TGO">
      <data key="d0">21800</data>
    </edge>
    <edge source="BRA" target="ARE">
      <data key="d0">110902</data>
    </edge>
    <edge source="BRA" target="TUN">
      <data key="d0">1227301</data>
    </edge>
    <edge source="BRA" target="TUR">
      <data key="d0">2154848</data>
    </edge>
    <edge source="BRA" target="EGY">
      <data key="d0">876015</data>
    </edge>
    <edge source="BRA" target="GBR">
      <data key="d0">1864396</data>
    </edge>
    <edge source="BRA" target="TZA">
      <data key="d0">17372</data>
    </edge>
    <edge source="BRA" target="USA">
      <data key="d0">92637948</data>
    </edge>
    <edge source="BRA" target="URY">
      <data key="d0">43097766</data>
    </edge>
    <edge source="CMR" target="CAF">
      <data key="d0">17902</data>
    </edge>
    <edge source="CMR" target="CHN">
      <data key="d0">10499</data>
    </edge>
    <edge source="CMR" target="BEN">
      <data key="d0">118116</data>
    </edge>
    <edge source="CMR" target="FRA">
      <data key="d0">46476</data>
    </edge>
    <edge source="CMR" target="CIV">
      <data key="d0">1272096</data>
    </edge>
    <edge source="CMR" target="MYS">
      <data key="d0">47295</data>
    </edge>
    <edge source="CMR" target="MRT">
      <data key="d0">567774</data>
    </edge>
    <edge source="CMR" target="NLD">
      <data key="d0">313741</data>
    </edge>
    <edge source="CMR" target="NER">
      <data key="d0">1246961</data>
    </edge>
    <edge source="CMR" target="ESP">
      <data key="d0">30154</data>
    </edge>
    <edge source="CMR" target="CHE">
      <data key="d0">44855</data>
    </edge>
    <edge source="CMR" target="TGO">
      <data key="d0">23470</data>
    </edge>
    <edge source="CMR" target="USA">
      <data key="d0">65818</data>
    </edge>
    <edge source="CAN" target="ALB">
      <data key="d0">172808</data>
    </edge>
    <edge source="CAN" target="DZA">
      <data key="d0">663236</data>
    </edge>
    <edge source="CAN" target="AZE">
      <data key="d0">15097</data>
    </edge>
    <edge source="CAN" target="ARG">
      <data key="d0">1224121</data>
    </edge>
    <edge source="CAN" target="AUS">
      <data key="d0">8392761</data>
    </edge>
    <edge source="CAN" target="AUT">
      <data key="d0">322609</data>
    </edge>
    <edge source="CAN" target="BEL">
      <data key="d0">6391194</data>
    </edge>
    <edge source="CAN" target="BOL">
      <data key="d0">211638</data>
    </edge>
    <edge source="CAN" target="BRA">
      <data key="d0">8235147</data>
    </edge>
    <edge source="CAN" target="BGR">
      <data key="d0">162644</data>
    </edge>
    <edge source="CAN" target="KHM">
      <data key="d0">76161</data>
    </edge>
    <edge source="CAN" target="CMR">
      <data key="d0">31647</data>
    </edge>
    <edge source="CAN" target="LKA">
      <data key="d0">816797</data>
    </edge>
    <edge source="CAN" target="CHL">
      <data key="d0">4422079</data>
    </edge>
    <edge source="CAN" target="CHN">
      <data key="d0">20875593</data>
    </edge>
    <edge source="CAN" target="COL">
      <data key="d0">4724403</data>
    </edge>
    <edge source="CAN" target="CRI">
      <data key="d0">1276278</data>
    </edge>
    <edge source="CAN" target="CZE">
      <data key="d0">636382</data>
    </edge>
    <edge source="CAN" target="BEN">
      <data key="d0">102256</data>
    </edge>
    <edge source="CAN" target="DNK">
      <data key="d0">249720</data>
    </edge>
    <edge source="CAN" target="ECU">
      <data key="d0">1056430</data>
    </edge>
    <edge source="CAN" target="SLV">
      <data key="d0">1297117</data>
    </edge>
    <edge source="CAN" target="ETH">
      <data key="d0">59263</data>
    </edge>
    <edge source="CAN" target="EST">
      <data key="d0">65194</data>
    </edge>
    <edge source="CAN" target="FIN">
      <data key="d0">2498077</data>
    </edge>
    <edge source="CAN" target="FRA">
      <data key="d0">3246928</data>
    </edge>
    <edge source="CAN" target="GMB">
      <data key="d0">35533</data>
    </edge>
    <edge source="CAN" target="DEU">
      <data key="d0">4535283</data>
    </edge>
    <edge source="CAN" target="GHA">
      <data key="d0">432374</data>
    </edge>
    <edge source="CAN" target="GRC">
      <data key="d0">109283</data>
    </edge>
    <edge source="CAN" target="GTM">
      <data key="d0">361105</data>
    </edge>
    <edge source="CAN" target="HND">
      <data key="d0">660401</data>
    </edge>
    <edge source="CAN" target="HKG">
      <data key="d0">6623127</data>
    </edge>
    <edge source="CAN" target="HUN">
      <data key="d0">238135</data>
    </edge>
    <edge source="CAN" target="IDN">
      <data key="d0">1599536</data>
    </edge>
    <edge source="CAN" target="IRL">
      <data key="d0">1044008</data>
    </edge>
    <edge source="CAN" target="ISR">
      <data key="d0">632583</data>
    </edge>
    <edge source="CAN" target="ITA">
      <data key="d0">2042059</data>
    </edge>
    <edge source="CAN" target="CIV">
      <data key="d0">165361</data>
    </edge>
    <edge source="CAN" target="JAM">
      <data key="d0">444371</data>
    </edge>
    <edge source="CAN" target="JPN">
      <data key="d0">6363431</data>
    </edge>
    <edge source="CAN" target="KAZ">
      <data key="d0">27873</data>
    </edge>
    <edge source="CAN" target="JOR">
      <data key="d0">1082707</data>
    </edge>
    <edge source="CAN" target="KOR">
      <data key="d0">14832869</data>
    </edge>
    <edge source="CAN" target="LBN">
      <data key="d0">492117</data>
    </edge>
    <edge source="CAN" target="LVA">
      <data key="d0">243174</data>
    </edge>
    <edge source="CAN" target="LTU">
      <data key="d0">42335</data>
    </edge>
    <edge source="CAN" target="MDG">
      <data key="d0">50465</data>
    </edge>
    <edge source="CAN" target="MYS">
      <data key="d0">581018</data>
    </edge>
    <edge source="CAN" target="MRT">
      <data key="d0">92613</data>
    </edge>
    <edge source="CAN" target="MEX">
      <data key="d0">31318153</data>
    </edge>
    <edge source="CAN" target="MAR">
      <data key="d0">72176</data>
    </edge>
    <edge source="CAN" target="MOZ">
      <data key="d0">453847</data>
    </edge>
    <edge source="CAN" target="OMN">
      <data key="d0">100396</data>
    </edge>
    <edge source="CAN" target="NAM">
      <data key="d0">15382</data>
    </edge>
    <edge source="CAN" target="NLD">
      <data key="d0">4542096</data>
    </edge>
    <edge source="CAN" target="NZL">
      <data key="d0">677081</data>
    </edge>
    <edge source="CAN" target="NER">
      <data key="d0">17393</data>
    </edge>
    <edge source="CAN" target="NOR">
      <data key="d0">1382518</data>
    </edge>
    <edge source="CAN" target="PAK">
      <data key="d0">265222</data>
    </edge>
    <edge source="CAN" target="PAN">
      <data key="d0">422464</data>
    </edge>
    <edge source="CAN" target="PRY">
      <data key="d0">804445</data>
    </edge>
    <edge source="CAN" target="PER">
      <data key="d0">4572589</data>
    </edge>
    <edge source="CAN" target="PHL">
      <data key="d0">1719426</data>
    </edge>
    <edge source="CAN" target="POL">
      <data key="d0">499065</data>
    </edge>
    <edge source="CAN" target="PRT">
      <data key="d0">183117</data>
    </edge>
    <edge source="CAN" target="ROU">
      <data key="d0">116793</data>
    </edge>
    <edge source="CAN" target="RUS">
      <data key="d0">2444030</data>
    </edge>
    <edge source="CAN" target="SAU">
      <data key="d0">443154</data>
    </edge>
    <edge source="CAN" target="SRB">
      <data key="d0">20876</data>
    </edge>
    <edge source="CAN" target="IND">
      <data key="d0">1789243</data>
    </edge>
    <edge source="CAN" target="SGP">
      <data key="d0">3180678</data>
    </edge>
    <edge source="CAN" target="SVK">
      <data key="d0">2674097</data>
    </edge>
    <edge source="CAN" target="VNM">
      <data key="d0">961930</data>
    </edge>
    <edge source="CAN" target="SVN">
      <data key="d0">329934</data>
    </edge>
    <edge source="CAN" target="ZAF">
      <data key="d0">1547184</data>
    </edge>
    <edge source="CAN" target="ESP">
      <data key="d0">1411663</data>
    </edge>
    <edge source="CAN" target="SWE">
      <data key="d0">1098274</data>
    </edge>
    <edge source="CAN" target="CHE">
      <data key="d0">584520</data>
    </edge>
    <edge source="CAN" target="THA">
      <data key="d0">1019015</data>
    </edge>
    <edge source="CAN" target="TGO">
      <data key="d0">42639</data>
    </edge>
    <edge source="CAN" target="ARE">
      <data key="d0">2015267</data>
    </edge>
    <edge source="CAN" target="TUN">
      <data key="d0">1247459</data>
    </edge>
    <edge source="CAN" target="TUR">
      <data key="d0">640787</data>
    </edge>
    <edge source="CAN" target="UGA">
      <data key="d0">30532</data>
    </edge>
    <edge source="CAN" target="UKR">
      <data key="d0">65676</data>
    </edge>
    <edge source="CAN" target="EGY">
      <data key="d0">552894</data>
    </edge>
    <edge source="CAN" target="GBR">
      <data key="d0">13123927</data>
    </edge>
    <edge source="CAN" target="TZA">
      <data key="d0">157099</data>
    </edge>
    <edge source="CAN" target="USA">
      <data key="d0">1810832138</data>
    </edge>
    <edge source="CAN" target="BFA">
      <data key="d0">174141</data>
    </edge>
    <edge source="CAN" target="URY">
      <data key="d0">387418</data>
    </edge>
    <edge source="CHL" target="ARG">
      <data key="d0">20169933</data>
    </edge>
    <edge source="CHL" target="AUS">
      <data key="d0">40006</data>
    </edge>
    <edge source="CHL" target="BOL">
      <data key="d0">173293053</data>
    </edge>
    <edge source="CHL" target="BWA">
      <data key="d0">131790</data>
    </edge>
    <edge source="CHL" target="BRA">
      <data key="d0">9013534</data>
    </edge>
    <edge source="CHL" target="CAN">
      <data key="d0">606717</data>
    </edge>
    <edge source="CHL" target="CHN">
      <data key="d0">4892920</data>
    </edge>
    <edge source="CHL" target="COL">
      <data key="d0">7027932</data>
    </edge>
    <edge source="CHL" target="CRI">
      <data key="d0">124926</data>
    </edge>
    <edge source="CHL" target="ECU">
      <data key="d0">2924974</data>
    </edge>
    <edge source="CHL" target="FRA">
      <data key="d0">12881</data>
    </edge>
    <edge source="CHL" target="DEU">
      <data key="d0">13465</data>
    </edge>
    <edge source="CHL" target="GRC">
      <data key="d0">41060</data>
    </edge>
    <edge source="CHL" target="GTM">
      <data key="d0">48552</data>
    </edge>
    <edge source="CHL" target="HND">
      <data key="d0">510861</data>
    </edge>
    <edge source="CHL" target="HKG">
      <data key="d0">219347</data>
    </edge>
    <edge source="CHL" target="ISR">
      <data key="d0">10273</data>
    </edge>
    <edge source="CHL" target="ITA">
      <data key="d0">57883</data>
    </edge>
    <edge source="CHL" target="JPN">
      <data key="d0">483125</data>
    </edge>
    <edge source="CHL" target="JOR">
      <data key="d0">46716</data>
    </edge>
    <edge source="CHL" target="KOR">
      <data key="d0">23703</data>
    </edge>
    <edge source="CHL" target="MEX">
      <data key="d0">3562581</data>
    </edge>
    <edge source="CHL" target="MAR">
      <data key="d0">386050</data>
    </edge>
    <edge source="CHL" target="PAN">
      <data key="d0">763072</data>
    </edge>
    <edge source="CHL" target="PRY">
      <data key="d0">87303758</data>
    </edge>
    <edge source="CHL" target="PER">
      <data key="d0">47209944</data>
    </edge>
    <edge source="CHL" target="IND">
      <data key="d0">22981</data>
    </edge>
    <edge source="CHL" target="ZAF">
      <data key="d0">105152</data>
    </edge>
    <edge source="CHL" target="ESP">
      <data key="d0">10338</data>
    </edge>
    <edge source="CHL" target="ARE">
      <data key="d0">122136</data>
    </edge>
    <edge source="CHL" target="GBR">
      <data key="d0">6955944</data>
    </edge>
    <edge source="CHL" target="USA">
      <data key="d0">8358159</data>
    </edge>
    <edge source="CHL" target="URY">
      <data key="d0">5435058</data>
    </edge>
    <edge source="CHN" target="ALB">
      <data key="d0">19419001</data>
    </edge>
    <edge source="CHN" target="DZA">
      <data key="d0">509095001</data>
    </edge>
    <edge source="CHN" target="AZE">
      <data key="d0">43135919</data>
    </edge>
    <edge source="CHN" target="ARG">
      <data key="d0">526510197</data>
    </edge>
    <edge source="CHN" target="AUS">
      <data key="d0">1172401386</data>
    </edge>
    <edge source="CHN" target="AUT">
      <data key="d0">33281279</data>
    </edge>
    <edge source="CHN" target="ARM">
      <data key="d0">3444951</data>
    </edge>
    <edge source="CHN" target="BEL">
      <data key="d0">608318932</data>
    </edge>
    <edge source="CHN" target="BOL">
      <data key="d0">8926011</data>
    </edge>
    <edge source="CHN" target="BWA">
      <data key="d0">9656634</data>
    </edge>
    <edge source="CHN" target="BRA">
      <data key="d0">2203952500</data>
    </edge>
    <edge source="CHN" target="BGR">
      <data key="d0">62068170</data>
    </edge>
    <edge source="CHN" target="BDI">
      <data key="d0">545080</data>
    </edge>
    <edge source="CHN" target="BLR">
      <data key="d0">12697445</data>
    </edge>
    <edge source="CHN" target="KHM">
      <data key="d0">1249865362</data>
    </edge>
    <edge source="CHN" target="CMR">
      <data key="d0">83586335</data>
    </edge>
    <edge source="CHN" target="CAN">
      <data key="d0">978309566</data>
    </edge>
    <edge source="CHN" target="CAF">
      <data key="d0">218331</data>
    </edge>
    <edge source="CHN" target="LKA">
      <data key="d0">773041679</data>
    </edge>
    <edge source="CHN" target="CHL">
      <data key="d0">794181010</data>
    </edge>
    <edge source="CHN" target="COL">
      <data key="d0">530600102</data>
    </edge>
    <edge source="CHN" target="CRI">
      <data key="d0">59010211</data>
    </edge>
    <edge source="CHN" target="HRV">
      <data key="d0">56925351</data>
    </edge>
    <edge source="CHN" target="CZE">
      <data key="d0">49212864</data>
    </edge>
    <edge source="CHN" target="BEN">
      <data key="d0">921089685</data>
    </edge>
    <edge source="CHN" target="DNK">
      <data key="d0">152386540</data>
    </edge>
    <edge source="CHN" target="ECU">
      <data key="d0">132642768</data>
    </edge>
    <edge source="CHN" target="SLV">
      <data key="d0">133628796</data>
    </edge>
    <edge source="CHN" target="ETH">
      <data key="d0">97465351</data>
    </edge>
    <edge source="CHN" target="EST">
      <data key="d0">111455608</data>
    </edge>
    <edge source="CHN" target="FIN">
      <data key="d0">315718038</data>
    </edge>
    <edge source="CHN" target="FRA">
      <data key="d0">763343786</data>
    </edge>
    <edge source="CHN" target="GEO">
      <data key="d0">19015079</data>
    </edge>
    <edge source="CHN" target="GMB">
      <data key="d0">150082606</data>
    </edge>
    <edge source="CHN" target="PSE">
      <data key="d0">961592</data>
    </edge>
    <edge source="CHN" target="DEU">
      <data key="d0">2126415290</data>
    </edge>
    <edge source="CHN" target="GHA">
      <data key="d0">323560025</data>
    </edge>
    <edge source="CHN" target="GRC">
      <data key="d0">143338300</data>
    </edge>
    <edge source="CHN" target="GTM">
      <data key="d0">305833630</data>
    </edge>
    <edge source="CHN" target="HND">
      <data key="d0">77239583</data>
    </edge>
    <edge source="CHN" target="HKG">
      <data key="d0">7831166068</data>
    </edge>
    <edge source="CHN" target="HUN">
      <data key="d0">48008819</data>
    </edge>
    <edge source="CHN" target="IDN">
      <data key="d0">2877088277</data>
    </edge>
    <edge source="CHN" target="IRL">
      <data key="d0">44118227</data>
    </edge>
    <edge source="CHN" target="ISR">
      <data key="d0">346439150</data>
    </edge>
    <edge source="CHN" target="ITA">
      <data key="d0">1735659020</data>
    </edge>
    <edge source="CHN" target="CIV">
      <data key="d0">110963833</data>
    </edge>
    <edge source="CHN" target="JAM">
      <data key="d0">27703508</data>
    </edge>
    <edge source="CHN" target="JPN">
      <data key="d0">4855412449</data>
    </edge>
    <edge source="CHN" target="KAZ">
      <data key="d0">619248759</data>
    </edge>
    <edge source="CHN" target="JOR">
      <data key="d0">309673001</data>
    </edge>
    <edge source="CHN" target="KOR">
      <data key="d0">2558231354</data>
    </edge>
    <edge source="CHN" target="KGZ">
      <data key="d0">1573692338</data>
    </edge>
    <edge source="CHN" target="LBN">
      <data key="d0">120855728</data>
    </edge>
    <edge source="CHN" target="LVA">
      <data key="d0">106597200</data>
    </edge>
    <edge source="CHN" target="LTU">
      <data key="d0">100226990</data>
    </edge>
    <edge source="CHN" target="MDG">
      <data key="d0">179280874</data>
    </edge>
    <edge source="CHN" target="MWI">
      <data key="d0">12246200</data>
    </edge>
    <edge source="CHN" target="MYS">
      <data key="d0">1566788032</data>
    </edge>
    <edge source="CHN" target="MRT">
      <data key="d0">133472544</data>
    </edge>
    <edge source="CHN" target="MUS">
      <data key="d0">98704210</data>
    </edge>
    <edge source="CHN" target="MEX">
      <data key="d0">1506037665</data>
    </edge>
    <edge source="CHN" target="MDA">
      <data key="d0">7232444</data>
    </edge>
    <edge source="CHN" target="MAR">
      <data key="d0">464521110</data>
    </edge>
    <edge source="CHN" target="MOZ">
      <data key="d0">34772666</data>
    </edge>
    <edge source="CHN" target="OMN">
      <data key="d0">46069900</data>
    </edge>
    <edge source="CHN" target="NAM">
      <data key="d0">83590810</data>
    </edge>
    <edge source="CHN" target="NLD">
      <data key="d0">923761665</data>
    </edge>
    <edge source="CHN" target="NZL">
      <data key="d0">176915978</data>
    </edge>
    <edge source="CHN" target="NIC">
      <data key="d0">233773512</data>
    </edge>
    <edge source="CHN" target="NER">
      <data key="d0">2903868</data>
    </edge>
    <edge source="CHN" target="NOR">
      <data key="d0">113790231</data>
    </edge>
    <edge source="CHN" target="PAK">
      <data key="d0">1761453296</data>
    </edge>
    <edge source="CHN" target="PAN">
      <data key="d0">352482710</data>
    </edge>
    <edge source="CHN" target="PRY">
      <data key="d0">55725232</data>
    </edge>
    <edge source="CHN" target="PER">
      <data key="d0">371185679</data>
    </edge>
    <edge source="CHN" target="PHL">
      <data key="d0">1736405086</data>
    </edge>
    <edge source="CHN" target="POL">
      <data key="d0">438268988</data>
    </edge>
    <edge source="CHN" target="PRT">
      <data key="d0">176715869</data>
    </edge>
    <edge source="CHN" target="ROU">
      <data key="d0">227076521</data>
    </edge>
    <edge source="CHN" target="RUS">
      <data key="d0">2771708729</data>
    </edge>
    <edge source="CHN" target="SAU">
      <data key="d0">1130038647</data>
    </edge>
    <edge source="CHN" target="SEN">
      <data key="d0">138259300</data>
    </edge>
    <edge source="CHN" target="SRB">
      <data key="d0">25246338</data>
    </edge>
    <edge source="CHN" target="IND">
      <data key="d0">2669685355</data>
    </edge>
    <edge source="CHN" target="SGP">
      <data key="d0">741524910</data>
    </edge>
    <edge source="CHN" target="SVK">
      <data key="d0">21287289</data>
    </edge>
    <edge source="CHN" target="VNM">
      <data key="d0">5214450691</data>
    </edge>
    <edge source="CHN" target="SVN">
      <data key="d0">150575876</data>
    </edge>
    <edge source="CHN" target="ZAF">
      <data key="d0">971715031</data>
    </edge>
    <edge source="CHN" target="ZWE">
      <data key="d0">41436915</data>
    </edge>
    <edge source="CHN" target="ESP">
      <data key="d0">801442712</data>
    </edge>
    <edge source="CHN" target="SWE">
      <data key="d0">183458820</data>
    </edge>
    <edge source="CHN" target="CHE">
      <data key="d0">51853753</data>
    </edge>
    <edge source="CHN" target="THA">
      <data key="d0">1679705422</data>
    </edge>
    <edge source="CHN" target="TGO">
      <data key="d0">1048837467</data>
    </edge>
    <edge source="CHN" target="ARE">
      <data key="d0">2728066937</data>
    </edge>
    <edge source="CHN" target="TUN">
      <data key="d0">142214132</data>
    </edge>
    <edge source="CHN" target="TUR">
      <data key="d0">1496373708</data>
    </edge>
    <edge source="CHN" target="UGA">
      <data key="d0">17477392</data>
    </edge>
    <edge source="CHN" target="UKR">
      <data key="d0">490363833</data>
    </edge>
    <edge source="CHN" target="MKD">
      <data key="d0">1250154</data>
    </edge>
    <edge source="CHN" target="EGY">
      <data key="d0">1076501473</data>
    </edge>
    <edge source="CHN" target="GBR">
      <data key="d0">1471117533</data>
    </edge>
    <edge source="CHN" target="TZA">
      <data key="d0">301562637</data>
    </edge>
    <edge source="CHN" target="USA">
      <data key="d0">9821510013</data>
    </edge>
    <edge source="CHN" target="BFA">
      <data key="d0">1709846</data>
    </edge>
    <edge source="CHN" target="URY">
      <data key="d0">110020907</data>
    </edge>
    <edge source="COL" target="ARG">
      <data key="d0">2362315</data>
    </edge>
    <edge source="COL" target="BEL">
      <data key="d0">34228</data>
    </edge>
    <edge source="COL" target="BOL">
      <data key="d0">1368539</data>
    </edge>
    <edge source="COL" target="BRA">
      <data key="d0">18454179</data>
    </edge>
    <edge source="COL" target="KHM">
      <data key="d0">987106</data>
    </edge>
    <edge source="COL" target="CAN">
      <data key="d0">364661</data>
    </edge>
    <edge source="COL" target="LKA">
      <data key="d0">294566</data>
    </edge>
    <edge source="COL" target="CHL">
      <data key="d0">10948715</data>
    </edge>
    <edge source="COL" target="CHN">
      <data key="d0">545084</data>
    </edge>
    <edge source="COL" target="CRI">
      <data key="d0">8105399</data>
    </edge>
    <edge source="COL" target="CZE">
      <data key="d0">71090</data>
    </edge>
    <edge source="COL" target="DNK">
      <data key="d0">3686145</data>
    </edge>
    <edge source="COL" target="ECU">
      <data key="d0">110503429</data>
    </edge>
    <edge source="COL" target="SLV">
      <data key="d0">1282444</data>
    </edge>
    <edge source="COL" target="FRA">
      <data key="d0">868172</data>
    </edge>
    <edge source="COL" target="DEU">
      <data key="d0">4031064</data>
    </edge>
    <edge source="COL" target="GHA">
      <data key="d0">90232</data>
    </edge>
    <edge source="COL" target="GTM">
      <data key="d0">4743798</data>
    </edge>
    <edge source="COL" target="HND">
      <data key="d0">1212802</data>
    </edge>
    <edge source="COL" target="HKG">
      <data key="d0">1911249</data>
    </edge>
    <edge source="COL" target="IDN">
      <data key="d0">185636</data>
    </edge>
    <edge source="COL" target="ISR">
      <data key="d0">38963</data>
    </edge>
    <edge source="COL" target="ITA">
      <data key="d0">37093</data>
    </edge>
    <edge source="COL" target="JAM">
      <data key="d0">198339</data>
    </edge>
    <edge source="COL" target="JOR">
      <data key="d0">48583</data>
    </edge>
    <edge source="COL" target="LBN">
      <data key="d0">154250</data>
    </edge>
    <edge source="COL" target="LVA">
      <data key="d0">80473</data>
    </edge>
    <edge source="COL" target="MEX">
      <data key="d0">42120681</data>
    </edge>
    <edge source="COL" target="NLD">
      <data key="d0">929980</data>
    </edge>
    <edge source="COL" target="NZL">
      <data key="d0">242540</data>
    </edge>
    <edge source="COL" target="NIC">
      <data key="d0">51564</data>
    </edge>
    <edge source="COL" target="NOR">
      <data key="d0">88693</data>
    </edge>
    <edge source="COL" target="PAN">
      <data key="d0">12924415</data>
    </edge>
    <edge source="COL" target="PRY">
      <data key="d0">701678</data>
    </edge>
    <edge source="COL" target="PER">
      <data key="d0">49473211</data>
    </edge>
    <edge source="COL" target="PHL">
      <data key="d0">191565</data>
    </edge>
    <edge source="COL" target="POL">
      <data key="d0">225885</data>
    </edge>
    <edge source="COL" target="PRT">
      <data key="d0">124822</data>
    </edge>
    <edge source="COL" target="SAU">
      <data key="d0">63586</data>
    </edge>
    <edge source="COL" target="IND">
      <data key="d0">492892</data>
    </edge>
    <edge source="COL" target="VNM">
      <data key="d0">67308</data>
    </edge>
    <edge source="COL" target="SVN">
      <data key="d0">39951</data>
    </edge>
    <edge source="COL" target="ZWE">
      <data key="d0">11410</data>
    </edge>
    <edge source="COL" target="ESP">
      <data key="d0">1553315</data>
    </edge>
    <edge source="COL" target="SWE">
      <data key="d0">1441541</data>
    </edge>
    <edge source="COL" target="CHE">
      <data key="d0">63441</data>
    </edge>
    <edge source="COL" target="THA">
      <data key="d0">385389</data>
    </edge>
    <edge source="COL" target="TUR">
      <data key="d0">184956</data>
    </edge>
    <edge source="COL" target="EGY">
      <data key="d0">75671</data>
    </edge>
    <edge source="COL" target="GBR">
      <data key="d0">100720</data>
    </edge>
    <edge source="COL" target="USA">
      <data key="d0">50689688</data>
    </edge>
    <edge source="COL" target="URY">
      <data key="d0">89994</data>
    </edge>
    <edge source="CRI" target="AUS">
      <data key="d0">279543</data>
    </edge>
    <edge source="CRI" target="BOL">
      <data key="d0">98708</data>
    </edge>
    <edge source="CRI" target="BRA">
      <data key="d0">187976</data>
    </edge>
    <edge source="CRI" target="CMR">
      <data key="d0">339620</data>
    </edge>
    <edge source="CRI" target="CAN">
      <data key="d0">494156</data>
    </edge>
    <edge source="CRI" target="CHL">
      <data key="d0">154834</data>
    </edge>
    <edge source="CRI" target="CHN">
      <data key="d0">4173918</data>
    </edge>
    <edge source="CRI" target="COL">
      <data key="d0">1112285</data>
    </edge>
    <edge source="CRI" target="ECU">
      <data key="d0">18106</data>
    </edge>
    <edge source="CRI" target="SLV">
      <data key="d0">5443560</data>
    </edge>
    <edge source="CRI" target="DEU">
      <data key="d0">245877</data>
    </edge>
    <edge source="CRI" target="GTM">
      <data key="d0">949929</data>
    </edge>
    <edge source="CRI" target="HND">
      <data key="d0">6167458</data>
    </edge>
    <edge source="CRI" target="HKG">
      <data key="d0">16562716</data>
    </edge>
    <edge source="CRI" target="JAM">
      <data key="d0">22315</data>
    </edge>
    <edge source="CRI" target="JPN">
      <data key="d0">1275309</data>
    </edge>
    <edge source="CRI" target="KOR">
      <data key="d0">452804</data>
    </edge>
    <edge source="CRI" target="MYS">
      <data key="d0">88744</data>
    </edge>
    <edge source="CRI" target="MEX">
      <data key="d0">2946897</data>
    </edge>
    <edge source="CRI" target="NLD">
      <data key="d0">4117139</data>
    </edge>
    <edge source="CRI" target="NIC">
      <data key="d0">6712925</data>
    </edge>
    <edge source="CRI" target="NOR">
      <data key="d0">15680</data>
    </edge>
    <edge source="CRI" target="PAN">
      <data key="d0">4332791</data>
    </edge>
    <edge source="CRI" target="IND">
      <data key="d0">225719</data>
    </edge>
    <edge source="CRI" target="SGP">
      <data key="d0">460262</data>
    </edge>
    <edge source="CRI" target="ESP">
      <data key="d0">280731</data>
    </edge>
    <edge source="CRI" target="THA">
      <data key="d0">107582</data>
    </edge>
    <edge source="CRI" target="GBR">
      <data key="d0">958170</data>
    </edge>
    <edge source="CRI" target="USA">
      <data key="d0">13206284</data>
    </edge>
    <edge source="CRI" target="URY">
      <data key="d0">291097</data>
    </edge>
    <edge source="CZE" target="ALB">
      <data key="d0">1513369</data>
    </edge>
    <edge source="CZE" target="DZA">
      <data key="d0">322861</data>
    </edge>
    <edge source="CZE" target="AZE">
      <data key="d0">143285</data>
    </edge>
    <edge source="CZE" target="ARG">
      <data key="d0">1247587</data>
    </edge>
    <edge source="CZE" target="AUS">
      <data key="d0">1744692</data>
    </edge>
    <edge source="CZE" target="AUT">
      <data key="d0">104562754</data>
    </edge>
    <edge source="CZE" target="ARM">
      <data key="d0">152511</data>
    </edge>
    <edge source="CZE" target="BEL">
      <data key="d0">70384763</data>
    </edge>
    <edge source="CZE" target="BOL">
      <data key="d0">28368</data>
    </edge>
    <edge source="CZE" target="BRA">
      <data key="d0">3470305</data>
    </edge>
    <edge source="CZE" target="BGR">
      <data key="d0">11842474</data>
    </edge>
    <edge source="CZE" target="BLR">
      <data key="d0">2971204</data>
    </edge>
    <edge source="CZE" target="CMR">
      <data key="d0">29947</data>
    </edge>
    <edge source="CZE" target="CAN">
      <data key="d0">7289215</data>
    </edge>
    <edge source="CZE" target="CAF">
      <data key="d0">10448</data>
    </edge>
    <edge source="CZE" target="LKA">
      <data key="d0">90512</data>
    </edge>
    <edge source="CZE" target="CHL">
      <data key="d0">56799</data>
    </edge>
    <edge source="CZE" target="CHN">
      <data key="d0">10852827</data>
    </edge>
    <edge source="CZE" target="COL">
      <data key="d0">475616</data>
    </edge>
    <edge source="CZE" target="HRV">
      <data key="d0">6750200</data>
    </edge>
    <edge source="CZE" target="BEN">
      <data key="d0">378747</data>
    </edge>
    <edge source="CZE" target="DNK">
      <data key="d0">24194263</data>
    </edge>
    <edge source="CZE" target="ECU">
      <data key="d0">68277</data>
    </edge>
    <edge source="CZE" target="EST">
      <data key="d0">7145656</data>
    </edge>
    <edge source="CZE" target="FIN">
      <data key="d0">19903131</data>
    </edge>
    <edge source="CZE" target="FRA">
      <data key="d0">118566943</data>
    </edge>
    <edge source="CZE" target="GEO">
      <data key="d0">276137</data>
    </edge>
    <edge source="CZE" target="GMB">
      <data key="d0">60325</data>
    </edge>
    <edge source="CZE" target="DEU">
      <data key="d0">678087081</data>
    </edge>
    <edge source="CZE" target="GRC">
      <data key="d0">3994994</data>
    </edge>
    <edge source="CZE" target="GTM">
      <data key="d0">36374</data>
    </edge>
    <edge source="CZE" target="HKG">
      <data key="d0">781886</data>
    </edge>
    <edge source="CZE" target="HUN">
      <data key="d0">35420520</data>
    </edge>
    <edge source="CZE" target="IDN">
      <data key="d0">491596</data>
    </edge>
    <edge source="CZE" target="IRL">
      <data key="d0">1161753</data>
    </edge>
    <edge source="CZE" target="ISR">
      <data key="d0">493015</data>
    </edge>
    <edge source="CZE" target="ITA">
      <data key="d0">259298388</data>
    </edge>
    <edge source="CZE" target="CIV">
      <data key="d0">1677104</data>
    </edge>
    <edge source="CZE" target="JAM">
      <data key="d0">39069</data>
    </edge>
    <edge source="CZE" target="JPN">
      <data key="d0">2026036</data>
    </edge>
    <edge source="CZE" target="KAZ">
      <data key="d0">676375</data>
    </edge>
    <edge source="CZE" target="JOR">
      <data key="d0">39557</data>
    </edge>
    <edge source="CZE" target="KOR">
      <data key="d0">1917724</data>
    </edge>
    <edge source="CZE" target="KGZ">
      <data key="d0">71054</data>
    </edge>
    <edge source="CZE" target="LBN">
      <data key="d0">119085</data>
    </edge>
    <edge source="CZE" target="LVA">
      <data key="d0">6352317</data>
    </edge>
    <edge source="CZE" target="LTU">
      <data key="d0">16150900</data>
    </edge>
    <edge source="CZE" target="MDG">
      <data key="d0">107281</data>
    </edge>
    <edge source="CZE" target="MYS">
      <data key="d0">373963</data>
    </edge>
    <edge source="CZE" target="MRT">
      <data key="d0">15935358</data>
    </edge>
    <edge source="CZE" target="MEX">
      <data key="d0">1743991</data>
    </edge>
    <edge source="CZE" target="MDA">
      <data key="d0">683917</data>
    </edge>
    <edge source="CZE" target="MAR">
      <data key="d0">765512</data>
    </edge>
    <edge source="CZE" target="MOZ">
      <data key="d0">111456</data>
    </edge>
    <edge source="CZE" target="OMN">
      <data key="d0">31247</data>
    </edge>
    <edge source="CZE" target="NLD">
      <data key="d0">90328367</data>
    </edge>
    <edge source="CZE" target="NZL">
      <data key="d0">466638</data>
    </edge>
    <edge source="CZE" target="NOR">
      <data key="d0">6267166</data>
    </edge>
    <edge source="CZE" target="PAK">
      <data key="d0">545789</data>
    </edge>
    <edge source="CZE" target="PAN">
      <data key="d0">172544</data>
    </edge>
    <edge source="CZE" target="PHL">
      <data key="d0">229235</data>
    </edge>
    <edge source="CZE" target="POL">
      <data key="d0">195878159</data>
    </edge>
    <edge source="CZE" target="PRT">
      <data key="d0">6876456</data>
    </edge>
    <edge source="CZE" target="ROU">
      <data key="d0">53590717</data>
    </edge>
    <edge source="CZE" target="RUS">
      <data key="d0">50083076</data>
    </edge>
    <edge source="CZE" target="SAU">
      <data key="d0">3667875</data>
    </edge>
    <edge source="CZE" target="SEN">
      <data key="d0">14199759</data>
    </edge>
    <edge source="CZE" target="SRB">
      <data key="d0">7547717</data>
    </edge>
    <edge source="CZE" target="IND">
      <data key="d0">1722285</data>
    </edge>
    <edge source="CZE" target="SGP">
      <data key="d0">352099</data>
    </edge>
    <edge source="CZE" target="SVK">
      <data key="d0">166322219</data>
    </edge>
    <edge source="CZE" target="VNM">
      <data key="d0">1842677</data>
    </edge>
    <edge source="CZE" target="SVN">
      <data key="d0">12196392</data>
    </edge>
    <edge source="CZE" target="ZAF">
      <data key="d0">9750658</data>
    </edge>
    <edge source="CZE" target="ESP">
      <data key="d0">29414759</data>
    </edge>
    <edge source="CZE" target="SWE">
      <data key="d0">33423627</data>
    </edge>
    <edge source="CZE" target="CHE">
      <data key="d0">29217425</data>
    </edge>
    <edge source="CZE" target="THA">
      <data key="d0">6111550</data>
    </edge>
    <edge source="CZE" target="TGO">
      <data key="d0">6419984</data>
    </edge>
    <edge source="CZE" target="ARE">
      <data key="d0">1772600</data>
    </edge>
    <edge source="CZE" target="TUN">
      <data key="d0">2524436</data>
    </edge>
    <edge source="CZE" target="TUR">
      <data key="d0">51906305</data>
    </edge>
    <edge source="CZE" target="UKR">
      <data key="d0">18594744</data>
    </edge>
    <edge source="CZE" target="MKD">
      <data key="d0">10794811</data>
    </edge>
    <edge source="CZE" target="EGY">
      <data key="d0">1982383</data>
    </edge>
    <edge source="CZE" target="GBR">
      <data key="d0">79646514</data>
    </edge>
    <edge source="CZE" target="TZA">
      <data key="d0">14438</data>
    </edge>
    <edge source="CZE" target="USA">
      <data key="d0">49052823</data>
    </edge>
    <edge source="CZE" target="BFA">
      <data key="d0">362419</data>
    </edge>
    <edge source="ECU" target="ARG">
      <data key="d0">562141</data>
    </edge>
    <edge source="ECU" target="AUS">
      <data key="d0">97572</data>
    </edge>
    <edge source="ECU" target="BOL">
      <data key="d0">1436173</data>
    </edge>
    <edge source="ECU" target="BRA">
      <data key="d0">4205399</data>
    </edge>
    <edge source="ECU" target="CAN">
      <data key="d0">45922</data>
    </edge>
    <edge source="ECU" target="CHL">
      <data key="d0">1782091</data>
    </edge>
    <edge source="ECU" target="CHN">
      <data key="d0">10416</data>
    </edge>
    <edge source="ECU" target="COL">
      <data key="d0">76566183</data>
    </edge>
    <edge source="ECU" target="CRI">
      <data key="d0">752609</data>
    </edge>
    <edge source="ECU" target="DNK">
      <data key="d0">12846</data>
    </edge>
    <edge source="ECU" target="SLV">
      <data key="d0">64185</data>
    </edge>
    <edge source="ECU" target="FRA">
      <data key="d0">78522</data>
    </edge>
    <edge source="ECU" target="DEU">
      <data key="d0">350035</data>
    </edge>
    <edge source="ECU" target="GTM">
      <data key="d0">18211</data>
    </edge>
    <edge source="ECU" target="HND">
      <data key="d0">13586</data>
    </edge>
    <edge source="ECU" target="IDN">
      <data key="d0">18524</data>
    </edge>
    <edge source="ECU" target="ITA">
      <data key="d0">1318315</data>
    </edge>
    <edge source="ECU" target="JPN">
      <data key="d0">431643</data>
    </edge>
    <edge source="ECU" target="KOR">
      <data key="d0">30800</data>
    </edge>
    <edge source="ECU" target="MEX">
      <data key="d0">869238</data>
    </edge>
    <edge source="ECU" target="NLD">
      <data key="d0">58525</data>
    </edge>
    <edge source="ECU" target="PAN">
      <data key="d0">356490</data>
    </edge>
    <edge source="ECU" target="PER">
      <data key="d0">6322480</data>
    </edge>
    <edge source="ECU" target="ESP">
      <data key="d0">339910</data>
    </edge>
    <edge source="ECU" target="GBR">
      <data key="d0">448532</data>
    </edge>
    <edge source="ECU" target="USA">
      <data key="d0">1909998</data>
    </edge>
    <edge source="ECU" target="URY">
      <data key="d0">20416</data>
    </edge>
    <edge source="SLV" target="AUT">
      <data key="d0">25002</data>
    </edge>
    <edge source="SLV" target="BRA">
      <data key="d0">323524</data>
    </edge>
    <edge source="SLV" target="CAN">
      <data key="d0">89369</data>
    </edge>
    <edge source="SLV" target="CHL">
      <data key="d0">277265</data>
    </edge>
    <edge source="SLV" target="CHN">
      <data key="d0">318680</data>
    </edge>
    <edge source="SLV" target="COL">
      <data key="d0">1359746</data>
    </edge>
    <edge source="SLV" target="CRI">
      <data key="d0">16138188</data>
    </edge>
    <edge source="SLV" target="DNK">
      <data key="d0">60430</data>
    </edge>
    <edge source="SLV" target="ECU">
      <data key="d0">24743</data>
    </edge>
    <edge source="SLV" target="FIN">
      <data key="d0">14510</data>
    </edge>
    <edge source="SLV" target="FRA">
      <data key="d0">563310</data>
    </edge>
    <edge source="SLV" target="DEU">
      <data key="d0">130964</data>
    </edge>
    <edge source="SLV" target="GTM">
      <data key="d0">68388855</data>
    </edge>
    <edge source="SLV" target="HND">
      <data key="d0">93951946</data>
    </edge>
    <edge source="SLV" target="HKG">
      <data key="d0">242937</data>
    </edge>
    <edge source="SLV" target="IDN">
      <data key="d0">16935</data>
    </edge>
    <edge source="SLV" target="ITA">
      <data key="d0">15389</data>
    </edge>
    <edge source="SLV" target="KOR">
      <data key="d0">1375384</data>
    </edge>
    <edge source="SLV" target="LBN">
      <data key="d0">29368</data>
    </edge>
    <edge source="SLV" target="MEX">
      <data key="d0">14002773</data>
    </edge>
    <edge source="SLV" target="NIC">
      <data key="d0">22371428</data>
    </edge>
    <edge source="SLV" target="PAN">
      <data key="d0">3632910</data>
    </edge>
    <edge source="SLV" target="PER">
      <data key="d0">203020</data>
    </edge>
    <edge source="SLV" target="PHL">
      <data key="d0">303888</data>
    </edge>
    <edge source="SLV" target="PRT">
      <data key="d0">17073</data>
    </edge>
    <edge source="SLV" target="IND">
      <data key="d0">116496</data>
    </edge>
    <edge source="SLV" target="SGP">
      <data key="d0">626433</data>
    </edge>
    <edge source="SLV" target="SVK">
      <data key="d0">77323</data>
    </edge>
    <edge source="SLV" target="VNM">
      <data key="d0">118297</data>
    </edge>
    <edge source="SLV" target="ESP">
      <data key="d0">30649</data>
    </edge>
    <edge source="SLV" target="TUN">
      <data key="d0">37368</data>
    </edge>
    <edge source="SLV" target="GBR">
      <data key="d0">10605</data>
    </edge>
    <edge source="SLV" target="USA">
      <data key="d0">45956533</data>
    </edge>
    <edge source="ETH" target="BEL">
      <data key="d0">168536</data>
    </edge>
    <edge source="ETH" target="CHN">
      <data key="d0">5559880</data>
    </edge>
    <edge source="ETH" target="FIN">
      <data key="d0">34507</data>
    </edge>
    <edge source="ETH" target="DEU">
      <data key="d0">1781601</data>
    </edge>
    <edge source="ETH" target="HUN">
      <data key="d0">28826</data>
    </edge>
    <edge source="ETH" target="IRL">
      <data key="d0">11160</data>
    </edge>
    <edge source="ETH" target="ITA">
      <data key="d0">5138079</data>
    </edge>
    <edge source="ETH" target="ARE">
      <data key="d0">43602</data>
    </edge>
    <edge source="ETH" target="TUR">
      <data key="d0">11588674</data>
    </edge>
    <edge source="ETH" target="GBR">
      <data key="d0">723526</data>
    </edge>
    <edge source="ETH" target="USA">
      <data key="d0">334256</data>
    </edge>
    <edge source="GTM" target="ARG">
      <data key="d0">25073</data>
    </edge>
    <edge source="GTM" target="AUS">
      <data key="d0">19562</data>
    </edge>
    <edge source="GTM" target="AUT">
      <data key="d0">30844</data>
    </edge>
    <edge source="GTM" target="BRA">
      <data key="d0">88178</data>
    </edge>
    <edge source="GTM" target="CAN">
      <data key="d0">524045</data>
    </edge>
    <edge source="GTM" target="CHN">
      <data key="d0">274499</data>
    </edge>
    <edge source="GTM" target="COL">
      <data key="d0">301871</data>
    </edge>
    <edge source="GTM" target="CRI">
      <data key="d0">12843435</data>
    </edge>
    <edge source="GTM" target="ECU">
      <data key="d0">80248</data>
    </edge>
    <edge source="GTM" target="SLV">
      <data key="d0">95654546</data>
    </edge>
    <edge source="GTM" target="FRA">
      <data key="d0">84681</data>
    </edge>
    <edge source="GTM" target="HND">
      <data key="d0">38412237</data>
    </edge>
    <edge source="GTM" target="IDN">
      <data key="d0">10217</data>
    </edge>
    <edge source="GTM" target="KOR">
      <data key="d0">576776</data>
    </edge>
    <edge source="GTM" target="MEX">
      <data key="d0">33425256</data>
    </edge>
    <edge source="GTM" target="NIC">
      <data key="d0">31452682</data>
    </edge>
    <edge source="GTM" target="PAN">
      <data key="d0">1855982</data>
    </edge>
    <edge source="GTM" target="PER">
      <data key="d0">264116</data>
    </edge>
    <edge source="GTM" target="VNM">
      <data key="d0">73055</data>
    </edge>
    <edge source="GTM" target="GBR">
      <data key="d0">68461</data>
    </edge>
    <edge source="GTM" target="USA">
      <data key="d0">14653933</data>
    </edge>
    <edge source="HND" target="CHN">
      <data key="d0">217134</data>
    </edge>
    <edge source="HND" target="CRI">
      <data key="d0">701478</data>
    </edge>
    <edge source="HND" target="SLV">
      <data key="d0">295438</data>
    </edge>
    <edge source="HND" target="GTM">
      <data key="d0">763257</data>
    </edge>
    <edge source="HND" target="MEX">
      <data key="d0">111049</data>
    </edge>
    <edge source="HND" target="NIC">
      <data key="d0">548544</data>
    </edge>
    <edge source="HND" target="PER">
      <data key="d0">137510</data>
    </edge>
    <edge source="HND" target="USA">
      <data key="d0">2138636</data>
    </edge>
    <edge source="HUN" target="ALB">
      <data key="d0">291197</data>
    </edge>
    <edge source="HUN" target="DZA">
      <data key="d0">31566</data>
    </edge>
    <edge source="HUN" target="AZE">
      <data key="d0">225234</data>
    </edge>
    <edge source="HUN" target="ARG">
      <data key="d0">37619</data>
    </edge>
    <edge source="HUN" target="AUS">
      <data key="d0">660893</data>
    </edge>
    <edge source="HUN" target="AUT">
      <data key="d0">37652408</data>
    </edge>
    <edge source="HUN" target="BEL">
      <data key="d0">17043367</data>
    </edge>
    <edge source="HUN" target="BRA">
      <data key="d0">1007041</data>
    </edge>
    <edge source="HUN" target="BGR">
      <data key="d0">28739605</data>
    </edge>
    <edge source="HUN" target="BLR">
      <data key="d0">6118901</data>
    </edge>
    <edge source="HUN" target="KHM">
      <data key="d0">162694</data>
    </edge>
    <edge source="HUN" target="CMR">
      <data key="d0">16728</data>
    </edge>
    <edge source="HUN" target="CAN">
      <data key="d0">864324</data>
    </edge>
    <edge source="HUN" target="LKA">
      <data key="d0">88937</data>
    </edge>
    <edge source="HUN" target="CHL">
      <data key="d0">71013</data>
    </edge>
    <edge source="HUN" target="CHN">
      <data key="d0">3354545</data>
    </edge>
    <edge source="HUN" target="COL">
      <data key="d0">65068</data>
    </edge>
    <edge source="HUN" target="CRI">
      <data key="d0">482706</data>
    </edge>
    <edge source="HUN" target="HRV">
      <data key="d0">6582026</data>
    </edge>
    <edge source="HUN" target="CZE">
      <data key="d0">14919531</data>
    </edge>
    <edge source="HUN" target="DNK">
      <data key="d0">2625362</data>
    </edge>
    <edge source="HUN" target="ETH">
      <data key="d0">15840</data>
    </edge>
    <edge source="HUN" target="EST">
      <data key="d0">923153</data>
    </edge>
    <edge source="HUN" target="FIN">
      <data key="d0">2676211</data>
    </edge>
    <edge source="HUN" target="FRA">
      <data key="d0">44608142</data>
    </edge>
    <edge source="HUN" target="GEO">
      <data key="d0">11482</data>
    </edge>
    <edge source="HUN" target="DEU">
      <data key="d0">115586198</data>
    </edge>
    <edge source="HUN" target="GHA">
      <data key="d0">33012</data>
    </edge>
    <edge source="HUN" target="GRC">
      <data key="d0">6235110</data>
    </edge>
    <edge source="HUN" target="HKG">
      <data key="d0">50204</data>
    </edge>
    <edge source="HUN" target="IDN">
      <data key="d0">43858</data>
    </edge>
    <edge source="HUN" target="IRL">
      <data key="d0">778077</data>
    </edge>
    <edge source="HUN" target="ISR">
      <data key="d0">890952</data>
    </edge>
    <edge source="HUN" target="ITA">
      <data key="d0">89357924</data>
    </edge>
    <edge source="HUN" target="CIV">
      <data key="d0">18836</data>
    </edge>
    <edge source="HUN" target="JPN">
      <data key="d0">428916</data>
    </edge>
    <edge source="HUN" target="KAZ">
      <data key="d0">68840</data>
    </edge>
    <edge source="HUN" target="JOR">
      <data key="d0">382403</data>
    </edge>
    <edge source="HUN" target="KOR">
      <data key="d0">294740</data>
    </edge>
    <edge source="HUN" target="LBN">
      <data key="d0">133522</data>
    </edge>
    <edge source="HUN" target="LVA">
      <data key="d0">1172477</data>
    </edge>
    <edge source="HUN" target="LTU">
      <data key="d0">1257675</data>
    </edge>
    <edge source="HUN" target="MUS">
      <data key="d0">85261</data>
    </edge>
    <edge source="HUN" target="MEX">
      <data key="d0">1465186</data>
    </edge>
    <edge source="HUN" target="MDA">
      <data key="d0">4695108</data>
    </edge>
    <edge source="HUN" target="MAR">
      <data key="d0">168592</data>
    </edge>
    <edge source="HUN" target="OMN">
      <data key="d0">252581</data>
    </edge>
    <edge source="HUN" target="NLD">
      <data key="d0">12787361</data>
    </edge>
    <edge source="HUN" target="NZL">
      <data key="d0">1103216</data>
    </edge>
    <edge source="HUN" target="NER">
      <data key="d0">42512</data>
    </edge>
    <edge source="HUN" target="NOR">
      <data key="d0">4731428</data>
    </edge>
    <edge source="HUN" target="PAK">
      <data key="d0">86913</data>
    </edge>
    <edge source="HUN" target="PAN">
      <data key="d0">56283</data>
    </edge>
    <edge source="HUN" target="PER">
      <data key="d0">39100</data>
    </edge>
    <edge source="HUN" target="PHL">
      <data key="d0">19093</data>
    </edge>
    <edge source="HUN" target="POL">
      <data key="d0">42728197</data>
    </edge>
    <edge source="HUN" target="PRT">
      <data key="d0">2258751</data>
    </edge>
    <edge source="HUN" target="ROU">
      <data key="d0">76160043</data>
    </edge>
    <edge source="HUN" target="RUS">
      <data key="d0">26308164</data>
    </edge>
    <edge source="HUN" target="SAU">
      <data key="d0">28700</data>
    </edge>
    <edge source="HUN" target="SRB">
      <data key="d0">5443648</data>
    </edge>
    <edge source="HUN" target="IND">
      <data key="d0">600203</data>
    </edge>
    <edge source="HUN" target="SGP">
      <data key="d0">22733</data>
    </edge>
    <edge source="HUN" target="SVK">
      <data key="d0">19397326</data>
    </edge>
    <edge source="HUN" target="SVN">
      <data key="d0">3804227</data>
    </edge>
    <edge source="HUN" target="ZAF">
      <data key="d0">192073</data>
    </edge>
    <edge source="HUN" target="ESP">
      <data key="d0">11253079</data>
    </edge>
    <edge source="HUN" target="SWE">
      <data key="d0">7432332</data>
    </edge>
    <edge source="HUN" target="CHE">
      <data key="d0">6531347</data>
    </edge>
    <edge source="HUN" target="THA">
      <data key="d0">187668</data>
    </edge>
    <edge source="HUN" target="ARE">
      <data key="d0">42073</data>
    </edge>
    <edge source="HUN" target="TUN">
      <data key="d0">280860</data>
    </edge>
    <edge source="HUN" target="TUR">
      <data key="d0">16296647</data>
    </edge>
    <edge source="HUN" target="UKR">
      <data key="d0">49061173</data>
    </edge>
    <edge source="HUN" target="MKD">
      <data key="d0">27841524</data>
    </edge>
    <edge source="HUN" target="EGY">
      <data key="d0">4181292</data>
    </edge>
    <edge source="HUN" target="GBR">
      <data key="d0">16220829</data>
    </edge>
    <edge source="HUN" target="USA">
      <data key="d0">11442971</data>
    </edge>
    <edge source="HUN" target="BFA">
      <data key="d0">546268</data>
    </edge>
    <edge source="IDN" target="DZA">
      <data key="d0">5068079</data>
    </edge>
    <edge source="IDN" target="ARG">
      <data key="d0">43973141</data>
    </edge>
    <edge source="IDN" target="AUS">
      <data key="d0">57349922</data>
    </edge>
    <edge source="IDN" target="AUT">
      <data key="d0">322967</data>
    </edge>
    <edge source="IDN" target="BEL">
      <data key="d0">62448606</data>
    </edge>
    <edge source="IDN" target="BWA">
      <data key="d0">17755</data>
    </edge>
    <edge source="IDN" target="BRA">
      <data key="d0">319624656</data>
    </edge>
    <edge source="IDN" target="BGR">
      <data key="d0">457512</data>
    </edge>
    <edge source="IDN" target="BLR">
      <data key="d0">87052</data>
    </edge>
    <edge source="IDN" target="KHM">
      <data key="d0">16276385</data>
    </edge>
    <edge source="IDN" target="CMR">
      <data key="d0">586318</data>
    </edge>
    <edge source="IDN" target="CAN">
      <data key="d0">27318711</data>
    </edge>
    <edge source="IDN" target="CAF">
      <data key="d0">14106</data>
    </edge>
    <edge source="IDN" target="LKA">
      <data key="d0">33507878</data>
    </edge>
    <edge source="IDN" target="CHL">
      <data key="d0">7395596</data>
    </edge>
    <edge source="IDN" target="CHN">
      <data key="d0">266302535</data>
    </edge>
    <edge source="IDN" target="COL">
      <data key="d0">21204945</data>
    </edge>
    <edge source="IDN" target="CRI">
      <data key="d0">200371</data>
    </edge>
    <edge source="IDN" target="HRV">
      <data key="d0">261785</data>
    </edge>
    <edge source="IDN" target="CZE">
      <data key="d0">790621</data>
    </edge>
    <edge source="IDN" target="BEN">
      <data key="d0">599717</data>
    </edge>
    <edge source="IDN" target="DNK">
      <data key="d0">3390795</data>
    </edge>
    <edge source="IDN" target="ECU">
      <data key="d0">3363417</data>
    </edge>
    <edge source="IDN" target="SLV">
      <data key="d0">1546282</data>
    </edge>
    <edge source="IDN" target="ETH">
      <data key="d0">7547166</data>
    </edge>
    <edge source="IDN" target="EST">
      <data key="d0">412048</data>
    </edge>
    <edge source="IDN" target="FIN">
      <data key="d0">2204464</data>
    </edge>
    <edge source="IDN" target="FRA">
      <data key="d0">6688629</data>
    </edge>
    <edge source="IDN" target="GEO">
      <data key="d0">50070</data>
    </edge>
    <edge source="IDN" target="GMB">
      <data key="d0">184227</data>
    </edge>
    <edge source="IDN" target="DEU">
      <data key="d0">75103043</data>
    </edge>
    <edge source="IDN" target="GHA">
      <data key="d0">4104311</data>
    </edge>
    <edge source="IDN" target="GRC">
      <data key="d0">6459819</data>
    </edge>
    <edge source="IDN" target="GTM">
      <data key="d0">4970124</data>
    </edge>
    <edge source="IDN" target="HND">
      <data key="d0">1219862</data>
    </edge>
    <edge source="IDN" target="HKG">
      <data key="d0">66127912</data>
    </edge>
    <edge source="IDN" target="HUN">
      <data key="d0">4101346</data>
    </edge>
    <edge source="IDN" target="IRL">
      <data key="d0">1259342</data>
    </edge>
    <edge source="IDN" target="ISR">
      <data key="d0">8831954</data>
    </edge>
    <edge source="IDN" target="ITA">
      <data key="d0">102192163</data>
    </edge>
    <edge source="IDN" target="CIV">
      <data key="d0">2613466</data>
    </edge>
    <edge source="IDN" target="JAM">
      <data key="d0">813587</data>
    </edge>
    <edge source="IDN" target="JPN">
      <data key="d0">560032218</data>
    </edge>
    <edge source="IDN" target="JOR">
      <data key="d0">8319407</data>
    </edge>
    <edge source="IDN" target="KOR">
      <data key="d0">297726114</data>
    </edge>
    <edge source="IDN" target="KGZ">
      <data key="d0">772803</data>
    </edge>
    <edge source="IDN" target="LBN">
      <data key="d0">3374835</data>
    </edge>
    <edge source="IDN" target="LVA">
      <data key="d0">1827840</data>
    </edge>
    <edge source="IDN" target="LTU">
      <data key="d0">3896583</data>
    </edge>
    <edge source="IDN" target="MDG">
      <data key="d0">1446583</data>
    </edge>
    <edge source="IDN" target="MYS">
      <data key="d0">165495618</data>
    </edge>
    <edge source="IDN" target="MRT">
      <data key="d0">478933</data>
    </edge>
    <edge source="IDN" target="MUS">
      <data key="d0">11688397</data>
    </edge>
    <edge source="IDN" target="MEX">
      <data key="d0">33903549</data>
    </edge>
    <edge source="IDN" target="MAR">
      <data key="d0">10179223</data>
    </edge>
    <edge source="IDN" target="MOZ">
      <data key="d0">37648</data>
    </edge>
    <edge source="IDN" target="OMN">
      <data key="d0">4876348</data>
    </edge>
    <edge source="IDN" target="NLD">
      <data key="d0">37060682</data>
    </edge>
    <edge source="IDN" target="NZL">
      <data key="d0">7224063</data>
    </edge>
    <edge source="IDN" target="NIC">
      <data key="d0">2312208</data>
    </edge>
    <edge source="IDN" target="NER">
      <data key="d0">31360</data>
    </edge>
    <edge source="IDN" target="NOR">
      <data key="d0">2961054</data>
    </edge>
    <edge source="IDN" target="PAK">
      <data key="d0">70695479</data>
    </edge>
    <edge source="IDN" target="PAN">
      <data key="d0">2183347</data>
    </edge>
    <edge source="IDN" target="PRY">
      <data key="d0">917169</data>
    </edge>
    <edge source="IDN" target="PER">
      <data key="d0">12254647</data>
    </edge>
    <edge source="IDN" target="PHL">
      <data key="d0">42242211</data>
    </edge>
    <edge source="IDN" target="POL">
      <data key="d0">18259458</data>
    </edge>
    <edge source="IDN" target="PRT">
      <data key="d0">32280914</data>
    </edge>
    <edge source="IDN" target="ROU">
      <data key="d0">5340633</data>
    </edge>
    <edge source="IDN" target="RUS">
      <data key="d0">19398048</data>
    </edge>
    <edge source="IDN" target="SAU">
      <data key="d0">125862617</data>
    </edge>
    <edge source="IDN" target="SEN">
      <data key="d0">1291175</data>
    </edge>
    <edge source="IDN" target="SRB">
      <data key="d0">10579</data>
    </edge>
    <edge source="IDN" target="IND">
      <data key="d0">73285441</data>
    </edge>
    <edge source="IDN" target="SGP">
      <data key="d0">48607094</data>
    </edge>
    <edge source="IDN" target="SVK">
      <data key="d0">430632</data>
    </edge>
    <edge source="IDN" target="VNM">
      <data key="d0">112199088</data>
    </edge>
    <edge source="IDN" target="SVN">
      <data key="d0">1647679</data>
    </edge>
    <edge source="IDN" target="ZAF">
      <data key="d0">52050643</data>
    </edge>
    <edge source="IDN" target="ZWE">
      <data key="d0">5857859</data>
    </edge>
    <edge source="IDN" target="ESP">
      <data key="d0">49294419</data>
    </edge>
    <edge source="IDN" target="SWE">
      <data key="d0">6365058</data>
    </edge>
    <edge source="IDN" target="CHE">
      <data key="d0">1326622</data>
    </edge>
    <edge source="IDN" target="THA">
      <data key="d0">136293906</data>
    </edge>
    <edge source="IDN" target="TGO">
      <data key="d0">1815794</data>
    </edge>
    <edge source="IDN" target="ARE">
      <data key="d0">218633428</data>
    </edge>
    <edge source="IDN" target="TUN">
      <data key="d0">3244488</data>
    </edge>
    <edge source="IDN" target="TUR">
      <data key="d0">489790900</data>
    </edge>
    <edge source="IDN" target="UGA">
      <data key="d0">471922</data>
    </edge>
    <edge source="IDN" target="UKR">
      <data key="d0">608634</data>
    </edge>
    <edge source="IDN" target="EGY">
      <data key="d0">120518615</data>
    </edge>
    <edge source="IDN" target="GBR">
      <data key="d0">41167954</data>
    </edge>
    <edge source="IDN" target="TZA">
      <data key="d0">3361548</data>
    </edge>
    <edge source="IDN" target="USA">
      <data key="d0">243571416</data>
    </edge>
    <edge source="IDN" target="URY">
      <data key="d0">1638154</data>
    </edge>
    <edge source="JAM" target="HKG">
      <data key="d0">27213</data>
    </edge>
    <edge source="JAM" target="GBR">
      <data key="d0">63267</data>
    </edge>
    <edge source="JAM" target="USA">
      <data key="d0">242777</data>
    </edge>
    <edge source="JPN" target="DZA">
      <data key="d0">782201</data>
    </edge>
    <edge source="JPN" target="AZE">
      <data key="d0">27975</data>
    </edge>
    <edge source="JPN" target="ARG">
      <data key="d0">1761566</data>
    </edge>
    <edge source="JPN" target="AUS">
      <data key="d0">23882617</data>
    </edge>
    <edge source="JPN" target="AUT">
      <data key="d0">5290060</data>
    </edge>
    <edge source="JPN" target="BEL">
      <data key="d0">36825452</data>
    </edge>
    <edge source="JPN" target="BWA">
      <data key="d0">321903</data>
    </edge>
    <edge source="JPN" target="BRA">
      <data key="d0">15359144</data>
    </edge>
    <edge source="JPN" target="BGR">
      <data key="d0">4397902</data>
    </edge>
    <edge source="JPN" target="BLR">
      <data key="d0">108303</data>
    </edge>
    <edge source="JPN" target="KHM">
      <data key="d0">19652075</data>
    </edge>
    <edge source="JPN" target="CMR">
      <data key="d0">861127</data>
    </edge>
    <edge source="JPN" target="CAN">
      <data key="d0">24609283</data>
    </edge>
    <edge source="JPN" target="LKA">
      <data key="d0">17531473</data>
    </edge>
    <edge source="JPN" target="CHL">
      <data key="d0">2499118</data>
    </edge>
    <edge source="JPN" target="CHN">
      <data key="d0">3092698452</data>
    </edge>
    <edge source="JPN" target="COL">
      <data key="d0">1231200</data>
    </edge>
    <edge source="JPN" target="CRI">
      <data key="d0">785509</data>
    </edge>
    <edge source="JPN" target="HRV">
      <data key="d0">365112</data>
    </edge>
    <edge source="JPN" target="CZE">
      <data key="d0">11527263</data>
    </edge>
    <edge source="JPN" target="BEN">
      <data key="d0">213750</data>
    </edge>
    <edge source="JPN" target="DNK">
      <data key="d0">5704719</data>
    </edge>
    <edge source="JPN" target="ECU">
      <data key="d0">217859</data>
    </edge>
    <edge source="JPN" target="SLV">
      <data key="d0">139460</data>
    </edge>
    <edge source="JPN" target="ETH">
      <data key="d0">91817</data>
    </edge>
    <edge source="JPN" target="EST">
      <data key="d0">3581687</data>
    </edge>
    <edge source="JPN" target="FIN">
      <data key="d0">3588678</data>
    </edge>
    <edge source="JPN" target="FRA">
      <data key="d0">150164961</data>
    </edge>
    <edge source="JPN" target="DEU">
      <data key="d0">140681103</data>
    </edge>
    <edge source="JPN" target="GHA">
      <data key="d0">598443</data>
    </edge>
    <edge source="JPN" target="GRC">
      <data key="d0">1361702</data>
    </edge>
    <edge source="JPN" target="GTM">
      <data key="d0">200107</data>
    </edge>
    <edge source="JPN" target="HND">
      <data key="d0">217847</data>
    </edge>
    <edge source="JPN" target="HKG">
      <data key="d0">538489788</data>
    </edge>
    <edge source="JPN" target="HUN">
      <data key="d0">3193224</data>
    </edge>
    <edge source="JPN" target="IDN">
      <data key="d0">180769158</data>
    </edge>
    <edge source="JPN" target="IRL">
      <data key="d0">2159776</data>
    </edge>
    <edge source="JPN" target="ISR">
      <data key="d0">1210253</data>
    </edge>
    <edge source="JPN" target="ITA">
      <data key="d0">139895883</data>
    </edge>
    <edge source="JPN" target="CIV">
      <data key="d0">1101586</data>
    </edge>
    <edge source="JPN" target="JAM">
      <data key="d0">42269</data>
    </edge>
    <edge source="JPN" target="KAZ">
      <data key="d0">220691</data>
    </edge>
    <edge source="JPN" target="JOR">
      <data key="d0">1591125</data>
    </edge>
    <edge source="JPN" target="KOR">
      <data key="d0">329432018</data>
    </edge>
    <edge source="JPN" target="LBN">
      <data key="d0">203014</data>
    </edge>
    <edge source="JPN" target="LVA">
      <data key="d0">612524</data>
    </edge>
    <edge source="JPN" target="LTU">
      <data key="d0">457893</data>
    </edge>
    <edge source="JPN" target="MDG">
      <data key="d0">95913</data>
    </edge>
    <edge source="JPN" target="MYS">
      <data key="d0">103841206</data>
    </edge>
    <edge source="JPN" target="MUS">
      <data key="d0">640023</data>
    </edge>
    <edge source="JPN" target="MEX">
      <data key="d0">24793943</data>
    </edge>
    <edge source="JPN" target="MDA">
      <data key="d0">30305</data>
    </edge>
    <edge source="JPN" target="MAR">
      <data key="d0">7135888</data>
    </edge>
    <edge source="JPN" target="MOZ">
      <data key="d0">1123811</data>
    </edge>
    <edge source="JPN" target="OMN">
      <data key="d0">8690043</data>
    </edge>
    <edge source="JPN" target="NAM">
      <data key="d0">69555</data>
    </edge>
    <edge source="JPN" target="NLD">
      <data key="d0">39250380</data>
    </edge>
    <edge source="JPN" target="NZL">
      <data key="d0">2636987</data>
    </edge>
    <edge source="JPN" target="NIC">
      <data key="d0">28238</data>
    </edge>
    <edge source="JPN" target="NOR">
      <data key="d0">422790</data>
    </edge>
    <edge source="JPN" target="PAK">
      <data key="d0">16971629</data>
    </edge>
    <edge source="JPN" target="PAN">
      <data key="d0">171920</data>
    </edge>
    <edge source="JPN" target="PRY">
      <data key="d0">1090261</data>
    </edge>
    <edge source="JPN" target="PER">
      <data key="d0">1393423</data>
    </edge>
    <edge source="JPN" target="PHL">
      <data key="d0">83363108</data>
    </edge>
    <edge source="JPN" target="POL">
      <data key="d0">9379138</data>
    </edge>
    <edge source="JPN" target="PRT">
      <data key="d0">4284237</data>
    </edge>
    <edge source="JPN" target="ROU">
      <data key="d0">4141181</data>
    </edge>
    <edge source="JPN" target="RUS">
      <data key="d0">20722830</data>
    </edge>
    <edge source="JPN" target="SAU">
      <data key="d0">148235860</data>
    </edge>
    <edge source="JPN" target="SEN">
      <data key="d0">2273416</data>
    </edge>
    <edge source="JPN" target="SRB">
      <data key="d0">80892</data>
    </edge>
    <edge source="JPN" target="IND">
      <data key="d0">105859919</data>
    </edge>
    <edge source="JPN" target="SGP">
      <data key="d0">59160930</data>
    </edge>
    <edge source="JPN" target="SVK">
      <data key="d0">640574</data>
    </edge>
    <edge source="JPN" target="VNM">
      <data key="d0">771384324</data>
    </edge>
    <edge source="JPN" target="SVN">
      <data key="d0">1039361</data>
    </edge>
    <edge source="JPN" target="ZAF">
      <data key="d0">3983819</data>
    </edge>
    <edge source="JPN" target="ZWE">
      <data key="d0">617360</data>
    </edge>
    <edge source="JPN" target="ESP">
      <data key="d0">17278473</data>
    </edge>
    <edge source="JPN" target="SWE">
      <data key="d0">4439219</data>
    </edge>
    <edge source="JPN" target="CHE">
      <data key="d0">9557973</data>
    </edge>
    <edge source="JPN" target="THA">
      <data key="d0">380862563</data>
    </edge>
    <edge source="JPN" target="TGO">
      <data key="d0">6651023</data>
    </edge>
    <edge source="JPN" target="ARE">
      <data key="d0">186933575</data>
    </edge>
    <edge source="JPN" target="TUN">
      <data key="d0">3464965</data>
    </edge>
    <edge source="JPN" target="TUR">
      <data key="d0">16758016</data>
    </edge>
    <edge source="JPN" target="UGA">
      <data key="d0">88133</data>
    </edge>
    <edge source="JPN" target="UKR">
      <data key="d0">1039173</data>
    </edge>
    <edge source="JPN" target="MKD">
      <data key="d0">70394</data>
    </edge>
    <edge source="JPN" target="EGY">
      <data key="d0">3297518</data>
    </edge>
    <edge source="JPN" target="GBR">
      <data key="d0">48463399</data>
    </edge>
    <edge source="JPN" target="TZA">
      <data key="d0">1431846</data>
    </edge>
    <edge source="JPN" target="USA">
      <data key="d0">517884757</data>
    </edge>
    <edge source="JPN" target="URY">
      <data key="d0">82947</data>
    </edge>
    <edge source="MYS" target="ALB">
      <data key="d0">32397</data>
    </edge>
    <edge source="MYS" target="DZA">
      <data key="d0">1077047</data>
    </edge>
    <edge source="MYS" target="AZE">
      <data key="d0">39926</data>
    </edge>
    <edge source="MYS" target="ARG">
      <data key="d0">2760493</data>
    </edge>
    <edge source="MYS" target="AUS">
      <data key="d0">27045108</data>
    </edge>
    <edge source="MYS" target="AUT">
      <data key="d0">378954</data>
    </edge>
    <edge source="MYS" target="BEL">
      <data key="d0">13628386</data>
    </edge>
    <edge source="MYS" target="BOL">
      <data key="d0">30021</data>
    </edge>
    <edge source="MYS" target="BRA">
      <data key="d0">60208021</data>
    </edge>
    <edge source="MYS" target="BGR">
      <data key="d0">682618</data>
    </edge>
    <edge source="MYS" target="KHM">
      <data key="d0">62635756</data>
    </edge>
    <edge source="MYS" target="CAN">
      <data key="d0">9715388</data>
    </edge>
    <edge source="MYS" target="LKA">
      <data key="d0">16632339</data>
    </edge>
    <edge source="MYS" target="CHL">
      <data key="d0">459536</data>
    </edge>
    <edge source="MYS" target="CHN">
      <data key="d0">144452666</data>
    </edge>
    <edge source="MYS" target="COL">
      <data key="d0">5663090</data>
    </edge>
    <edge source="MYS" target="HRV">
      <data key="d0">196367</data>
    </edge>
    <edge source="MYS" target="CZE">
      <data key="d0">533214</data>
    </edge>
    <edge source="MYS" target="BEN">
      <data key="d0">103707</data>
    </edge>
    <edge source="MYS" target="DNK">
      <data key="d0">711245</data>
    </edge>
    <edge source="MYS" target="ECU">
      <data key="d0">166405</data>
    </edge>
    <edge source="MYS" target="SLV">
      <data key="d0">29413</data>
    </edge>
    <edge source="MYS" target="ETH">
      <data key="d0">25479</data>
    </edge>
    <edge source="MYS" target="EST">
      <data key="d0">24929</data>
    </edge>
    <edge source="MYS" target="FIN">
      <data key="d0">370662</data>
    </edge>
    <edge source="MYS" target="FRA">
      <data key="d0">16804018</data>
    </edge>
    <edge source="MYS" target="DEU">
      <data key="d0">64780548</data>
    </edge>
    <edge source="MYS" target="GHA">
      <data key="d0">89259</data>
    </edge>
    <edge source="MYS" target="GRC">
      <data key="d0">334009</data>
    </edge>
    <edge source="MYS" target="GTM">
      <data key="d0">25474</data>
    </edge>
    <edge source="MYS" target="HND">
      <data key="d0">5670430</data>
    </edge>
    <edge source="MYS" target="HKG">
      <data key="d0">18584740</data>
    </edge>
    <edge source="MYS" target="HUN">
      <data key="d0">661125</data>
    </edge>
    <edge source="MYS" target="IDN">
      <data key="d0">147931225</data>
    </edge>
    <edge source="MYS" target="IRL">
      <data key="d0">86717</data>
    </edge>
    <edge source="MYS" target="ITA">
      <data key="d0">19274775</data>
    </edge>
    <edge source="MYS" target="CIV">
      <data key="d0">204103</data>
    </edge>
    <edge source="MYS" target="JPN">
      <data key="d0">142793989</data>
    </edge>
    <edge source="MYS" target="JOR">
      <data key="d0">341897</data>
    </edge>
    <edge source="MYS" target="KOR">
      <data key="d0">111402682</data>
    </edge>
    <edge source="MYS" target="LBN">
      <data key="d0">581491</data>
    </edge>
    <edge source="MYS" target="LVA">
      <data key="d0">255333</data>
    </edge>
    <edge source="MYS" target="MDG">
      <data key="d0">55180</data>
    </edge>
    <edge source="MYS" target="MUS">
      <data key="d0">1862547</data>
    </edge>
    <edge source="MYS" target="MEX">
      <data key="d0">13469266</data>
    </edge>
    <edge source="MYS" target="MAR">
      <data key="d0">1823941</data>
    </edge>
    <edge source="MYS" target="OMN">
      <data key="d0">130371</data>
    </edge>
    <edge source="MYS" target="NLD">
      <data key="d0">3635038</data>
    </edge>
    <edge source="MYS" target="NZL">
      <data key="d0">6558521</data>
    </edge>
    <edge source="MYS" target="NIC">
      <data key="d0">111573</data>
    </edge>
    <edge source="MYS" target="NOR">
      <data key="d0">285636</data>
    </edge>
    <edge source="MYS" target="PAK">
      <data key="d0">35929592</data>
    </edge>
    <edge source="MYS" target="PAN">
      <data key="d0">46542</data>
    </edge>
    <edge source="MYS" target="PER">
      <data key="d0">1573095</data>
    </edge>
    <edge source="MYS" target="PHL">
      <data key="d0">30459363</data>
    </edge>
    <edge source="MYS" target="POL">
      <data key="d0">5443737</data>
    </edge>
    <edge source="MYS" target="PRT">
      <data key="d0">5881215</data>
    </edge>
    <edge source="MYS" target="ROU">
      <data key="d0">1103844</data>
    </edge>
    <edge source="MYS" target="RUS">
      <data key="d0">8213164</data>
    </edge>
    <edge source="MYS" target="SAU">
      <data key="d0">1653859</data>
    </edge>
    <edge source="MYS" target="SEN">
      <data key="d0">159589</data>
    </edge>
    <edge source="MYS" target="SRB">
      <data key="d0">174350</data>
    </edge>
    <edge source="MYS" target="IND">
      <data key="d0">64866229</data>
    </edge>
    <edge source="MYS" target="SGP">
      <data key="d0">56120409</data>
    </edge>
    <edge source="MYS" target="SVK">
      <data key="d0">837842</data>
    </edge>
    <edge source="MYS" target="VNM">
      <data key="d0">112822156</data>
    </edge>
    <edge source="MYS" target="SVN">
      <data key="d0">966222</data>
    </edge>
    <edge source="MYS" target="ZAF">
      <data key="d0">10050312</data>
    </edge>
    <edge source="MYS" target="ZWE">
      <data key="d0">2593465</data>
    </edge>
    <edge source="MYS" target="ESP">
      <data key="d0">10996108</data>
    </edge>
    <edge source="MYS" target="SWE">
      <data key="d0">3149916</data>
    </edge>
    <edge source="MYS" target="CHE">
      <data key="d0">242993</data>
    </edge>
    <edge source="MYS" target="THA">
      <data key="d0">75483438</data>
    </edge>
    <edge source="MYS" target="TGO">
      <data key="d0">49948</data>
    </edge>
    <edge source="MYS" target="ARE">
      <data key="d0">11492813</data>
    </edge>
    <edge source="MYS" target="TUN">
      <data key="d0">1995653</data>
    </edge>
    <edge source="MYS" target="TUR">
      <data key="d0">148924364</data>
    </edge>
    <edge source="MYS" target="UGA">
      <data key="d0">217877</data>
    </edge>
    <edge source="MYS" target="UKR">
      <data key="d0">255641</data>
    </edge>
    <edge source="MYS" target="EGY">
      <data key="d0">76881574</data>
    </edge>
    <edge source="MYS" target="GBR">
      <data key="d0">8738046</data>
    </edge>
    <edge source="MYS" target="TZA">
      <data key="d0">1126781</data>
    </edge>
    <edge source="MYS" target="USA">
      <data key="d0">80196610</data>
    </edge>
    <edge source="MYS" target="URY">
      <data key="d0">43462</data>
    </edge>
    <edge source="MEX" target="ARG">
      <data key="d0">10639119</data>
    </edge>
    <edge source="MEX" target="AUS">
      <data key="d0">4371613</data>
    </edge>
    <edge source="MEX" target="AUT">
      <data key="d0">169937</data>
    </edge>
    <edge source="MEX" target="BEL">
      <data key="d0">13684592</data>
    </edge>
    <edge source="MEX" target="BOL">
      <data key="d0">2269219</data>
    </edge>
    <edge source="MEX" target="BRA">
      <data key="d0">20992082</data>
    </edge>
    <edge source="MEX" target="CAN">
      <data key="d0">48649791</data>
    </edge>
    <edge source="MEX" target="LKA">
      <data key="d0">412298</data>
    </edge>
    <edge source="MEX" target="CHL">
      <data key="d0">12705588</data>
    </edge>
    <edge source="MEX" target="CHN">
      <data key="d0">31117984</data>
    </edge>
    <edge source="MEX" target="COL">
      <data key="d0">95773590</data>
    </edge>
    <edge source="MEX" target="CRI">
      <data key="d0">11873812</data>
    </edge>
    <edge source="MEX" target="CZE">
      <data key="d0">3084432</data>
    </edge>
    <edge source="MEX" target="DNK">
      <data key="d0">31591</data>
    </edge>
    <edge source="MEX" target="ECU">
      <data key="d0">5867676</data>
    </edge>
    <edge source="MEX" target="SLV">
      <data key="d0">15532184</data>
    </edge>
    <edge source="MEX" target="FIN">
      <data key="d0">67504</data>
    </edge>
    <edge source="MEX" target="FRA">
      <data key="d0">4651830</data>
    </edge>
    <edge source="MEX" target="DEU">
      <data key="d0">6610167</data>
    </edge>
    <edge source="MEX" target="GRC">
      <data key="d0">150675</data>
    </edge>
    <edge source="MEX" target="GTM">
      <data key="d0">47077059</data>
    </edge>
    <edge source="MEX" target="HND">
      <data key="d0">32563943</data>
    </edge>
    <edge source="MEX" target="HKG">
      <data key="d0">1135508</data>
    </edge>
    <edge source="MEX" target="HUN">
      <data key="d0">79598</data>
    </edge>
    <edge source="MEX" target="IDN">
      <data key="d0">1082231</data>
    </edge>
    <edge source="MEX" target="IRL">
      <data key="d0">1381629</data>
    </edge>
    <edge source="MEX" target="ISR">
      <data key="d0">1968697</data>
    </edge>
    <edge source="MEX" target="ITA">
      <data key="d0">2859110</data>
    </edge>
    <edge source="MEX" target="JAM">
      <data key="d0">336090</data>
    </edge>
    <edge source="MEX" target="JPN">
      <data key="d0">1281218</data>
    </edge>
    <edge source="MEX" target="JOR">
      <data key="d0">126080</data>
    </edge>
    <edge source="MEX" target="KOR">
      <data key="d0">2167127</data>
    </edge>
    <edge source="MEX" target="LBN">
      <data key="d0">38389</data>
    </edge>
    <edge source="MEX" target="LVA">
      <data key="d0">959598</data>
    </edge>
    <edge source="MEX" target="MYS">
      <data key="d0">346707</data>
    </edge>
    <edge source="MEX" target="MUS">
      <data key="d0">10387</data>
    </edge>
    <edge source="MEX" target="MAR">
      <data key="d0">401972</data>
    </edge>
    <edge source="MEX" target="NLD">
      <data key="d0">6998592</data>
    </edge>
    <edge source="MEX" target="NZL">
      <data key="d0">194146</data>
    </edge>
    <edge source="MEX" target="NIC">
      <data key="d0">57441056</data>
    </edge>
    <edge source="MEX" target="NOR">
      <data key="d0">702304</data>
    </edge>
    <edge source="MEX" target="PAK">
      <data key="d0">63533</data>
    </edge>
    <edge source="MEX" target="PAN">
      <data key="d0">5872402</data>
    </edge>
    <edge source="MEX" target="PRY">
      <data key="d0">195586</data>
    </edge>
    <edge source="MEX" target="PER">
      <data key="d0">21820120</data>
    </edge>
    <edge source="MEX" target="PHL">
      <data key="d0">60087</data>
    </edge>
    <edge source="MEX" target="POL">
      <data key="d0">3295388</data>
    </edge>
    <edge source="MEX" target="PRT">
      <data key="d0">18067</data>
    </edge>
    <edge source="MEX" target="RUS">
      <data key="d0">32755</data>
    </edge>
    <edge source="MEX" target="SAU">
      <data key="d0">123373</data>
    </edge>
    <edge source="MEX" target="IND">
      <data key="d0">1797067</data>
    </edge>
    <edge source="MEX" target="SGP">
      <data key="d0">795302</data>
    </edge>
    <edge source="MEX" target="SVK">
      <data key="d0">385685</data>
    </edge>
    <edge source="MEX" target="VNM">
      <data key="d0">540444</data>
    </edge>
    <edge source="MEX" target="SVN">
      <data key="d0">74492</data>
    </edge>
    <edge source="MEX" target="ZAF">
      <data key="d0">1363650</data>
    </edge>
    <edge source="MEX" target="ESP">
      <data key="d0">3921727</data>
    </edge>
    <edge source="MEX" target="SWE">
      <data key="d0">178432</data>
    </edge>
    <edge source="MEX" target="CHE">
      <data key="d0">167566</data>
    </edge>
    <edge source="MEX" target="THA">
      <data key="d0">5297066</data>
    </edge>
    <edge source="MEX" target="ARE">
      <data key="d0">268215</data>
    </edge>
    <edge source="MEX" target="TUN">
      <data key="d0">21032</data>
    </edge>
    <edge source="MEX" target="TUR">
      <data key="d0">819248</data>
    </edge>
    <edge source="MEX" target="EGY">
      <data key="d0">1953658</data>
    </edge>
    <edge source="MEX" target="GBR">
      <data key="d0">13656839</data>
    </edge>
    <edge source="MEX" target="USA">
      <data key="d0">1652196595</data>
    </edge>
    <edge source="MEX" target="URY">
      <data key="d0">2792420</data>
    </edge>
    <edge source="MAR" target="DZA">
      <data key="d0">1424879</data>
    </edge>
    <edge source="MAR" target="AUS">
      <data key="d0">201182</data>
    </edge>
    <edge source="MAR" target="AUT">
      <data key="d0">93970</data>
    </edge>
    <edge source="MAR" target="BEL">
      <data key="d0">2795649</data>
    </edge>
    <edge source="MAR" target="BRA">
      <data key="d0">64999</data>
    </edge>
    <edge source="MAR" target="CAN">
      <data key="d0">422425</data>
    </edge>
    <edge source="MAR" target="CHL">
      <data key="d0">16838</data>
    </edge>
    <edge source="MAR" target="CHN">
      <data key="d0">423766</data>
    </edge>
    <edge source="MAR" target="CZE">
      <data key="d0">791715</data>
    </edge>
    <edge source="MAR" target="BEN">
      <data key="d0">15305</data>
    </edge>
    <edge source="MAR" target="DNK">
      <data key="d0">28128</data>
    </edge>
    <edge source="MAR" target="EST">
      <data key="d0">10055</data>
    </edge>
    <edge source="MAR" target="FIN">
      <data key="d0">21662</data>
    </edge>
    <edge source="MAR" target="FRA">
      <data key="d0">135378076</data>
    </edge>
    <edge source="MAR" target="GMB">
      <data key="d0">42930</data>
    </edge>
    <edge source="MAR" target="DEU">
      <data key="d0">12872056</data>
    </edge>
    <edge source="MAR" target="GHA">
      <data key="d0">69545</data>
    </edge>
    <edge source="MAR" target="HKG">
      <data key="d0">58183</data>
    </edge>
    <edge source="MAR" target="IDN">
      <data key="d0">10695</data>
    </edge>
    <edge source="MAR" target="IRL">
      <data key="d0">125857</data>
    </edge>
    <edge source="MAR" target="ITA">
      <data key="d0">5389995</data>
    </edge>
    <edge source="MAR" target="CIV">
      <data key="d0">340202</data>
    </edge>
    <edge source="MAR" target="JPN">
      <data key="d0">334785</data>
    </edge>
    <edge source="MAR" target="JOR">
      <data key="d0">61171</data>
    </edge>
    <edge source="MAR" target="LBN">
      <data key="d0">63471</data>
    </edge>
    <edge source="MAR" target="LVA">
      <data key="d0">25381</data>
    </edge>
    <edge source="MAR" target="LTU">
      <data key="d0">67558</data>
    </edge>
    <edge source="MAR" target="MRT">
      <data key="d0">3225562</data>
    </edge>
    <edge source="MAR" target="MEX">
      <data key="d0">18944</data>
    </edge>
    <edge source="MAR" target="MOZ">
      <data key="d0">16678</data>
    </edge>
    <edge source="MAR" target="OMN">
      <data key="d0">16879</data>
    </edge>
    <edge source="MAR" target="NLD">
      <data key="d0">1229759</data>
    </edge>
    <edge source="MAR" target="NZL">
      <data key="d0">21397</data>
    </edge>
    <edge source="MAR" target="NOR">
      <data key="d0">30422</data>
    </edge>
    <edge source="MAR" target="PAN">
      <data key="d0">11858</data>
    </edge>
    <edge source="MAR" target="POL">
      <data key="d0">44531</data>
    </edge>
    <edge source="MAR" target="PRT">
      <data key="d0">39695996</data>
    </edge>
    <edge source="MAR" target="ROU">
      <data key="d0">233723</data>
    </edge>
    <edge source="MAR" target="RUS">
      <data key="d0">47097</data>
    </edge>
    <edge source="MAR" target="SAU">
      <data key="d0">814652</data>
    </edge>
    <edge source="MAR" target="SEN">
      <data key="d0">1004398</data>
    </edge>
    <edge source="MAR" target="IND">
      <data key="d0">100720</data>
    </edge>
    <edge source="MAR" target="SGP">
      <data key="d0">41145</data>
    </edge>
    <edge source="MAR" target="SVK">
      <data key="d0">124895</data>
    </edge>
    <edge source="MAR" target="VNM">
      <data key="d0">77936</data>
    </edge>
    <edge source="MAR" target="ZAF">
      <data key="d0">107959</data>
    </edge>
    <edge source="MAR" target="ESP">
      <data key="d0">111274232</data>
    </edge>
    <edge source="MAR" target="SWE">
      <data key="d0">56395</data>
    </edge>
    <edge source="MAR" target="CHE">
      <data key="d0">398776</data>
    </edge>
    <edge source="MAR" target="THA">
      <data key="d0">52321</data>
    </edge>
    <edge source="MAR" target="ARE">
      <data key="d0">5613398</data>
    </edge>
    <edge source="MAR" target="TUN">
      <data key="d0">11363003</data>
    </edge>
    <edge source="MAR" target="TUR">
      <data key="d0">1174410</data>
    </edge>
    <edge source="MAR" target="EGY">
      <data key="d0">139394</data>
    </edge>
    <edge source="MAR" target="GBR">
      <data key="d0">7382924</data>
    </edge>
    <edge source="MAR" target="USA">
      <data key="d0">3112821</data>
    </edge>
    <edge source="MAR" target="BFA">
      <data key="d0">417218</data>
    </edge>
    <edge source="MAR" target="URY">
      <data key="d0">17094</data>
    </edge>
    <edge source="NZL" target="ARG">
      <data key="d0">633752</data>
    </edge>
    <edge source="NZL" target="AUS">
      <data key="d0">176374408</data>
    </edge>
    <edge source="NZL" target="AUT">
      <data key="d0">86077</data>
    </edge>
    <edge source="NZL" target="BEL">
      <data key="d0">789944</data>
    </edge>
    <edge source="NZL" target="BRA">
      <data key="d0">207444</data>
    </edge>
    <edge source="NZL" target="BGR">
      <data key="d0">325118</data>
    </edge>
    <edge source="NZL" target="CAN">
      <data key="d0">4744002</data>
    </edge>
    <edge source="NZL" target="LKA">
      <data key="d0">92883</data>
    </edge>
    <edge source="NZL" target="CHL">
      <data key="d0">852380</data>
    </edge>
    <edge source="NZL" target="CHN">
      <data key="d0">4645454</data>
    </edge>
    <edge source="NZL" target="COL">
      <data key="d0">51038</data>
    </edge>
    <edge source="NZL" target="HRV">
      <data key="d0">15823</data>
    </edge>
    <edge source="NZL" target="DNK">
      <data key="d0">899218</data>
    </edge>
    <edge source="NZL" target="ECU">
      <data key="d0">10759</data>
    </edge>
    <edge source="NZL" target="FIN">
      <data key="d0">23601</data>
    </edge>
    <edge source="NZL" target="FRA">
      <data key="d0">575343</data>
    </edge>
    <edge source="NZL" target="DEU">
      <data key="d0">597832</data>
    </edge>
    <edge source="NZL" target="HKG">
      <data key="d0">5069989</data>
    </edge>
    <edge source="NZL" target="HUN">
      <data key="d0">40180</data>
    </edge>
    <edge source="NZL" target="IDN">
      <data key="d0">157388</data>
    </edge>
    <edge source="NZL" target="IRL">
      <data key="d0">15791</data>
    </edge>
    <edge source="NZL" target="ITA">
      <data key="d0">373014</data>
    </edge>
    <edge source="NZL" target="JPN">
      <data key="d0">2420314</data>
    </edge>
    <edge source="NZL" target="KOR">
      <data key="d0">419738</data>
    </edge>
    <edge source="NZL" target="MYS">
      <data key="d0">852348</data>
    </edge>
    <edge source="NZL" target="MUS">
      <data key="d0">122018</data>
    </edge>
    <edge source="NZL" target="MEX">
      <data key="d0">21354</data>
    </edge>
    <edge source="NZL" target="MAR">
      <data key="d0">97041</data>
    </edge>
    <edge source="NZL" target="NLD">
      <data key="d0">2482570</data>
    </edge>
    <edge source="NZL" target="NOR">
      <data key="d0">54275</data>
    </edge>
    <edge source="NZL" target="PAK">
      <data key="d0">1762941</data>
    </edge>
    <edge source="NZL" target="PHL">
      <data key="d0">306794</data>
    </edge>
    <edge source="NZL" target="PRT">
      <data key="d0">57466</data>
    </edge>
    <edge source="NZL" target="ROU">
      <data key="d0">13069</data>
    </edge>
    <edge source="NZL" target="RUS">
      <data key="d0">11022</data>
    </edge>
    <edge source="NZL" target="SAU">
      <data key="d0">180757</data>
    </edge>
    <edge source="NZL" target="IND">
      <data key="d0">250082</data>
    </edge>
    <edge source="NZL" target="SGP">
      <data key="d0">971304</data>
    </edge>
    <edge source="NZL" target="VNM">
      <data key="d0">2846936</data>
    </edge>
    <edge source="NZL" target="SVN">
      <data key="d0">25437</data>
    </edge>
    <edge source="NZL" target="ZAF">
      <data key="d0">194771</data>
    </edge>
    <edge source="NZL" target="ESP">
      <data key="d0">1233188</data>
    </edge>
    <edge source="NZL" target="SWE">
      <data key="d0">173937</data>
    </edge>
    <edge source="NZL" target="CHE">
      <data key="d0">42594</data>
    </edge>
    <edge source="NZL" target="THA">
      <data key="d0">2272172</data>
    </edge>
    <edge source="NZL" target="ARE">
      <data key="d0">148306</data>
    </edge>
    <edge source="NZL" target="TUR">
      <data key="d0">316559</data>
    </edge>
    <edge source="NZL" target="EGY">
      <data key="d0">22962</data>
    </edge>
    <edge source="NZL" target="GBR">
      <data key="d0">6325592</data>
    </edge>
    <edge source="NZL" target="USA">
      <data key="d0">32252423</data>
    </edge>
    <edge source="NZL" target="URY">
      <data key="d0">119227</data>
    </edge>
    <edge source="NIC" target="AUS">
      <data key="d0">29708</data>
    </edge>
    <edge source="NIC" target="BOL">
      <data key="d0">62913</data>
    </edge>
    <edge source="NIC" target="CAN">
      <data key="d0">65807</data>
    </edge>
    <edge source="NIC" target="CHL">
      <data key="d0">331994</data>
    </edge>
    <edge source="NIC" target="CRI">
      <data key="d0">360468</data>
    </edge>
    <edge source="NIC" target="SLV">
      <data key="d0">772115</data>
    </edge>
    <edge source="NIC" target="FIN">
      <data key="d0">23828</data>
    </edge>
    <edge source="NIC" target="GTM">
      <data key="d0">894354</data>
    </edge>
    <edge source="NIC" target="HND">
      <data key="d0">1990828</data>
    </edge>
    <edge source="NIC" target="ITA">
      <data key="d0">149831</data>
    </edge>
    <edge source="NIC" target="MEX">
      <data key="d0">349293</data>
    </edge>
    <edge source="NIC" target="PAK">
      <data key="d0">361408</data>
    </edge>
    <edge source="NIC" target="PAN">
      <data key="d0">202730</data>
    </edge>
    <edge source="NIC" target="PRY">
      <data key="d0">286765</data>
    </edge>
    <edge source="NIC" target="ESP">
      <data key="d0">10186</data>
    </edge>
    <edge source="NIC" target="UKR">
      <data key="d0">144580</data>
    </edge>
    <edge source="NIC" target="GBR">
      <data key="d0">71958</data>
    </edge>
    <edge source="NIC" target="USA">
      <data key="d0">18486936</data>
    </edge>
    <edge source="PAN" target="ARG">
      <data key="d0">273469</data>
    </edge>
    <edge source="PAN" target="BOL">
      <data key="d0">524128</data>
    </edge>
    <edge source="PAN" target="BRA">
      <data key="d0">10590928</data>
    </edge>
    <edge source="PAN" target="CHL">
      <data key="d0">5952369</data>
    </edge>
    <edge source="PAN" target="CHN">
      <data key="d0">520177</data>
    </edge>
    <edge source="PAN" target="COL">
      <data key="d0">89167497</data>
    </edge>
    <edge source="PAN" target="CRI">
      <data key="d0">12728391</data>
    </edge>
    <edge source="PAN" target="ECU">
      <data key="d0">23191897</data>
    </edge>
    <edge source="PAN" target="SLV">
      <data key="d0">5600494</data>
    </edge>
    <edge source="PAN" target="FRA">
      <data key="d0">1506098</data>
    </edge>
    <edge source="PAN" target="GRC">
      <data key="d0">244162</data>
    </edge>
    <edge source="PAN" target="GTM">
      <data key="d0">15087333</data>
    </edge>
    <edge source="PAN" target="HND">
      <data key="d0">10844827</data>
    </edge>
    <edge source="PAN" target="JAM">
      <data key="d0">3476808</data>
    </edge>
    <edge source="PAN" target="LBN">
      <data key="d0">15686</data>
    </edge>
    <edge source="PAN" target="MEX">
      <data key="d0">1313513</data>
    </edge>
    <edge source="PAN" target="NIC">
      <data key="d0">3976637</data>
    </edge>
    <edge source="PAN" target="NOR">
      <data key="d0">165966</data>
    </edge>
    <edge source="PAN" target="PRY">
      <data key="d0">3431298</data>
    </edge>
    <edge source="PAN" target="PER">
      <data key="d0">5322008</data>
    </edge>
    <edge source="PAN" target="IND">
      <data key="d0">52430</data>
    </edge>
    <edge source="PAN" target="USA">
      <data key="d0">1284953</data>
    </edge>
    <edge source="PAN" target="URY">
      <data key="d0">1798654</data>
    </edge>
    <edge source="PRY" target="ARG">
      <data key="d0">12538276</data>
    </edge>
    <edge source="PRY" target="BOL">
      <data key="d0">995119</data>
    </edge>
    <edge source="PRY" target="BRA">
      <data key="d0">50498991</data>
    </edge>
    <edge source="PRY" target="CHL">
      <data key="d0">796563</data>
    </edge>
    <edge source="PRY" target="COL">
      <data key="d0">455008</data>
    </edge>
    <edge source="PRY" target="ECU">
      <data key="d0">15124</data>
    </edge>
    <edge source="PRY" target="DEU">
      <data key="d0">227236</data>
    </edge>
    <edge source="PRY" target="GTM">
      <data key="d0">60409</data>
    </edge>
    <edge source="PRY" target="ITA">
      <data key="d0">1290110</data>
    </edge>
    <edge source="PRY" target="PER">
      <data key="d0">144063</data>
    </edge>
    <edge source="PRY" target="USA">
      <data key="d0">16898</data>
    </edge>
    <edge source="PRY" target="URY">
      <data key="d0">2508386</data>
    </edge>
    <edge source="PER" target="ARG">
      <data key="d0">11523619</data>
    </edge>
    <edge source="PER" target="AUS">
      <data key="d0">1866820</data>
    </edge>
    <edge source="PER" target="AUT">
      <data key="d0">18443</data>
    </edge>
    <edge source="PER" target="BEL">
      <data key="d0">2012560</data>
    </edge>
    <edge source="PER" target="BOL">
      <data key="d0">21939473</data>
    </edge>
    <edge source="PER" target="BRA">
      <data key="d0">15961866</data>
    </edge>
    <edge source="PER" target="CAN">
      <data key="d0">2558809</data>
    </edge>
    <edge source="PER" target="CHL">
      <data key="d0">41727989</data>
    </edge>
    <edge source="PER" target="CHN">
      <data key="d0">5119803</data>
    </edge>
    <edge source="PER" target="COL">
      <data key="d0">51828527</data>
    </edge>
    <edge source="PER" target="CRI">
      <data key="d0">524209</data>
    </edge>
    <edge source="PER" target="DNK">
      <data key="d0">1823529</data>
    </edge>
    <edge source="PER" target="ECU">
      <data key="d0">68056136</data>
    </edge>
    <edge source="PER" target="SLV">
      <data key="d0">382475</data>
    </edge>
    <edge source="PER" target="EST">
      <data key="d0">120871</data>
    </edge>
    <edge source="PER" target="FIN">
      <data key="d0">495902</data>
    </edge>
    <edge source="PER" target="FRA">
      <data key="d0">1726335</data>
    </edge>
    <edge source="PER" target="DEU">
      <data key="d0">6276116</data>
    </edge>
    <edge source="PER" target="GTM">
      <data key="d0">1272967</data>
    </edge>
    <edge source="PER" target="HND">
      <data key="d0">406558</data>
    </edge>
    <edge source="PER" target="HKG">
      <data key="d0">5891056</data>
    </edge>
    <edge source="PER" target="IDN">
      <data key="d0">350892</data>
    </edge>
    <edge source="PER" target="IRL">
      <data key="d0">1180658</data>
    </edge>
    <edge source="PER" target="ISR">
      <data key="d0">42277</data>
    </edge>
    <edge source="PER" target="ITA">
      <data key="d0">14978470</data>
    </edge>
    <edge source="PER" target="JAM">
      <data key="d0">10551</data>
    </edge>
    <edge source="PER" target="JPN">
      <data key="d0">3198663</data>
    </edge>
    <edge source="PER" target="JOR">
      <data key="d0">324614</data>
    </edge>
    <edge source="PER" target="KOR">
      <data key="d0">3371123</data>
    </edge>
    <edge source="PER" target="LVA">
      <data key="d0">188416</data>
    </edge>
    <edge source="PER" target="LTU">
      <data key="d0">1832842</data>
    </edge>
    <edge source="PER" target="MUS">
      <data key="d0">24204</data>
    </edge>
    <edge source="PER" target="MEX">
      <data key="d0">12362807</data>
    </edge>
    <edge source="PER" target="NLD">
      <data key="d0">469836</data>
    </edge>
    <edge source="PER" target="NZL">
      <data key="d0">909674</data>
    </edge>
    <edge source="PER" target="NIC">
      <data key="d0">49678</data>
    </edge>
    <edge source="PER" target="NOR">
      <data key="d0">10490748</data>
    </edge>
    <edge source="PER" target="PAK">
      <data key="d0">198790</data>
    </edge>
    <edge source="PER" target="PAN">
      <data key="d0">1305922</data>
    </edge>
    <edge source="PER" target="PRY">
      <data key="d0">45614</data>
    </edge>
    <edge source="PER" target="PHL">
      <data key="d0">38124</data>
    </edge>
    <edge source="PER" target="POL">
      <data key="d0">12288</data>
    </edge>
    <edge source="PER" target="PRT">
      <data key="d0">115816</data>
    </edge>
    <edge source="PER" target="RUS">
      <data key="d0">526603</data>
    </edge>
    <edge source="PER" target="SAU">
      <data key="d0">90322</data>
    </edge>
    <edge source="PER" target="IND">
      <data key="d0">444586</data>
    </edge>
    <edge source="PER" target="VNM">
      <data key="d0">158083</data>
    </edge>
    <edge source="PER" target="ESP">
      <data key="d0">918637</data>
    </edge>
    <edge source="PER" target="SWE">
      <data key="d0">96296</data>
    </edge>
    <edge source="PER" target="CHE">
      <data key="d0">588629</data>
    </edge>
    <edge source="PER" target="THA">
      <data key="d0">98887</data>
    </edge>
    <edge source="PER" target="TUR">
      <data key="d0">63870</data>
    </edge>
    <edge source="PER" target="UKR">
      <data key="d0">86373</data>
    </edge>
    <edge source="PER" target="GBR">
      <data key="d0">3967579</data>
    </edge>
    <edge source="PER" target="USA">
      <data key="d0">29840438</data>
    </edge>
    <edge source="PER" target="URY">
      <data key="d0">2050350</data>
    </edge>
    <edge source="POL" target="ALB">
      <data key="d0">10665</data>
    </edge>
    <edge source="POL" target="DZA">
      <data key="d0">392454</data>
    </edge>
    <edge source="POL" target="AZE">
      <data key="d0">469131</data>
    </edge>
    <edge source="POL" target="AUS">
      <data key="d0">2407951</data>
    </edge>
    <edge source="POL" target="AUT">
      <data key="d0">21325441</data>
    </edge>
    <edge source="POL" target="ARM">
      <data key="d0">547230</data>
    </edge>
    <edge source="POL" target="BEL">
      <data key="d0">71965274</data>
    </edge>
    <edge source="POL" target="BOL">
      <data key="d0">116988</data>
    </edge>
    <edge source="POL" target="BWA">
      <data key="d0">117172</data>
    </edge>
    <edge source="POL" target="BRA">
      <data key="d0">2850801</data>
    </edge>
    <edge source="POL" target="BGR">
      <data key="d0">4530418</data>
    </edge>
    <edge source="POL" target="BLR">
      <data key="d0">52788553</data>
    </edge>
    <edge source="POL" target="CAN">
      <data key="d0">2161073</data>
    </edge>
    <edge source="POL" target="CHL">
      <data key="d0">10526</data>
    </edge>
    <edge source="POL" target="CHN">
      <data key="d0">6476276</data>
    </edge>
    <edge source="POL" target="COL">
      <data key="d0">128948</data>
    </edge>
    <edge source="POL" target="HRV">
      <data key="d0">8198287</data>
    </edge>
    <edge source="POL" target="CZE">
      <data key="d0">67807141</data>
    </edge>
    <edge source="POL" target="DNK">
      <data key="d0">45237144</data>
    </edge>
    <edge source="POL" target="ECU">
      <data key="d0">594292</data>
    </edge>
    <edge source="POL" target="SLV">
      <data key="d0">86707</data>
    </edge>
    <edge source="POL" target="EST">
      <data key="d0">10835705</data>
    </edge>
    <edge source="POL" target="FIN">
      <data key="d0">10347365</data>
    </edge>
    <edge source="POL" target="FRA">
      <data key="d0">111372018</data>
    </edge>
    <edge source="POL" target="GEO">
      <data key="d0">670556</data>
    </edge>
    <edge source="POL" target="DEU">
      <data key="d0">662507622</data>
    </edge>
    <edge source="POL" target="GHA">
      <data key="d0">73987</data>
    </edge>
    <edge source="POL" target="GRC">
      <data key="d0">1639548</data>
    </edge>
    <edge source="POL" target="HKG">
      <data key="d0">515814</data>
    </edge>
    <edge source="POL" target="HUN">
      <data key="d0">42111661</data>
    </edge>
    <edge source="POL" target="IDN">
      <data key="d0">144958</data>
    </edge>
    <edge source="POL" target="IRL">
      <data key="d0">5476375</data>
    </edge>
    <edge source="POL" target="ISR">
      <data key="d0">610482</data>
    </edge>
    <edge source="POL" target="ITA">
      <data key="d0">71891611</data>
    </edge>
    <edge source="POL" target="JPN">
      <data key="d0">1444897</data>
    </edge>
    <edge source="POL" target="KAZ">
      <data key="d0">3970738</data>
    </edge>
    <edge source="POL" target="JOR">
      <data key="d0">399979</data>
    </edge>
    <edge source="POL" target="KOR">
      <data key="d0">396315</data>
    </edge>
    <edge source="POL" target="KGZ">
      <data key="d0">713253</data>
    </edge>
    <edge source="POL" target="LBN">
      <data key="d0">40152</data>
    </edge>
    <edge source="POL" target="LVA">
      <data key="d0">18025275</data>
    </edge>
    <edge source="POL" target="LTU">
      <data key="d0">43200836</data>
    </edge>
    <edge source="POL" target="MYS">
      <data key="d0">407901</data>
    </edge>
    <edge source="POL" target="MUS">
      <data key="d0">14744</data>
    </edge>
    <edge source="POL" target="MEX">
      <data key="d0">2175385</data>
    </edge>
    <edge source="POL" target="MDA">
      <data key="d0">25948476</data>
    </edge>
    <edge source="POL" target="MAR">
      <data key="d0">604717</data>
    </edge>
    <edge source="POL" target="OMN">
      <data key="d0">11630</data>
    </edge>
    <edge source="POL" target="NAM">
      <data key="d0">17989</data>
    </edge>
    <edge source="POL" target="NLD">
      <data key="d0">107535125</data>
    </edge>
    <edge source="POL" target="NZL">
      <data key="d0">294624</data>
    </edge>
    <edge source="POL" target="NIC">
      <data key="d0">13342</data>
    </edge>
    <edge source="POL" target="NOR">
      <data key="d0">8514042</data>
    </edge>
    <edge source="POL" target="PAK">
      <data key="d0">58240</data>
    </edge>
    <edge source="POL" target="PAN">
      <data key="d0">1193987</data>
    </edge>
    <edge source="POL" target="PER">
      <data key="d0">291778</data>
    </edge>
    <edge source="POL" target="PRT">
      <data key="d0">5893891</data>
    </edge>
    <edge source="POL" target="ROU">
      <data key="d0">41020691</data>
    </edge>
    <edge source="POL" target="RUS">
      <data key="d0">124793989</data>
    </edge>
    <edge source="POL" target="SAU">
      <data key="d0">743613</data>
    </edge>
    <edge source="POL" target="SRB">
      <data key="d0">7927470</data>
    </edge>
    <edge source="POL" target="IND">
      <data key="d0">895166</data>
    </edge>
    <edge source="POL" target="SGP">
      <data key="d0">304249</data>
    </edge>
    <edge source="POL" target="SVK">
      <data key="d0">44853804</data>
    </edge>
    <edge source="POL" target="VNM">
      <data key="d0">384923</data>
    </edge>
    <edge source="POL" target="SVN">
      <data key="d0">8051329</data>
    </edge>
    <edge source="POL" target="ZAF">
      <data key="d0">1135701</data>
    </edge>
    <edge source="POL" target="ESP">
      <data key="d0">29370784</data>
    </edge>
    <edge source="POL" target="SWE">
      <data key="d0">51346566</data>
    </edge>
    <edge source="POL" target="CHE">
      <data key="d0">20504465</data>
    </edge>
    <edge source="POL" target="THA">
      <data key="d0">123233</data>
    </edge>
    <edge source="POL" target="TGO">
      <data key="d0">42104</data>
    </edge>
    <edge source="POL" target="ARE">
      <data key="d0">8125621</data>
    </edge>
    <edge source="POL" target="TUN">
      <data key="d0">940784</data>
    </edge>
    <edge source="POL" target="TUR">
      <data key="d0">13241044</data>
    </edge>
    <edge source="POL" target="UKR">
      <data key="d0">102750960</data>
    </edge>
    <edge source="POL" target="MKD">
      <data key="d0">613879</data>
    </edge>
    <edge source="POL" target="EGY">
      <data key="d0">2767360</data>
    </edge>
    <edge source="POL" target="GBR">
      <data key="d0">47194893</data>
    </edge>
    <edge source="POL" target="USA">
      <data key="d0">25894998</data>
    </edge>
    <edge source="POL" target="URY">
      <data key="d0">36495</data>
    </edge>
    <edge source="ROU" target="ALB">
      <data key="d0">48247</data>
    </edge>
    <edge source="ROU" target="ARG">
      <data key="d0">94689</data>
    </edge>
    <edge source="ROU" target="AUS">
      <data key="d0">337938</data>
    </edge>
    <edge source="ROU" target="AUT">
      <data key="d0">7926412</data>
    </edge>
    <edge source="ROU" target="BEL">
      <data key="d0">40871131</data>
    </edge>
    <edge source="ROU" target="BRA">
      <data key="d0">291176</data>
    </edge>
    <edge source="ROU" target="BGR">
      <data key="d0">24215635</data>
    </edge>
    <edge source="ROU" target="BLR">
      <data key="d0">674026</data>
    </edge>
    <edge source="ROU" target="CAN">
      <data key="d0">827532</data>
    </edge>
    <edge source="ROU" target="LKA">
      <data key="d0">327474</data>
    </edge>
    <edge source="ROU" target="CHN">
      <data key="d0">1904689</data>
    </edge>
    <edge source="ROU" target="COL">
      <data key="d0">105621</data>
    </edge>
    <edge source="ROU" target="HRV">
      <data key="d0">885856</data>
    </edge>
    <edge source="ROU" target="CZE">
      <data key="d0">7831532</data>
    </edge>
    <edge source="ROU" target="DNK">
      <data key="d0">1844559</data>
    </edge>
    <edge source="ROU" target="SLV">
      <data key="d0">19265</data>
    </edge>
    <edge source="ROU" target="EST">
      <data key="d0">2108944</data>
    </edge>
    <edge source="ROU" target="FIN">
      <data key="d0">2052898</data>
    </edge>
    <edge source="ROU" target="FRA">
      <data key="d0">80659593</data>
    </edge>
    <edge source="ROU" target="GEO">
      <data key="d0">27336</data>
    </edge>
    <edge source="ROU" target="DEU">
      <data key="d0">184398045</data>
    </edge>
    <edge source="ROU" target="GRC">
      <data key="d0">4202402</data>
    </edge>
    <edge source="ROU" target="GTM">
      <data key="d0">1189863</data>
    </edge>
    <edge source="ROU" target="HKG">
      <data key="d0">1310080</data>
    </edge>
    <edge source="ROU" target="HUN">
      <data key="d0">19768362</data>
    </edge>
    <edge source="ROU" target="IDN">
      <data key="d0">73924</data>
    </edge>
    <edge source="ROU" target="IRL">
      <data key="d0">593589</data>
    </edge>
    <edge source="ROU" target="ISR">
      <data key="d0">1786910</data>
    </edge>
    <edge source="ROU" target="ITA">
      <data key="d0">368017807</data>
    </edge>
    <edge source="ROU" target="CIV">
      <data key="d0">20707</data>
    </edge>
    <edge source="ROU" target="JPN">
      <data key="d0">694194</data>
    </edge>
    <edge source="ROU" target="JOR">
      <data key="d0">1098605</data>
    </edge>
    <edge source="ROU" target="KOR">
      <data key="d0">980960</data>
    </edge>
    <edge source="ROU" target="LBN">
      <data key="d0">171994</data>
    </edge>
    <edge source="ROU" target="LVA">
      <data key="d0">1004612</data>
    </edge>
    <edge source="ROU" target="LTU">
      <data key="d0">3926810</data>
    </edge>
    <edge source="ROU" target="MYS">
      <data key="d0">83942</data>
    </edge>
    <edge source="ROU" target="MEX">
      <data key="d0">344641</data>
    </edge>
    <edge source="ROU" target="MDA">
      <data key="d0">15541784</data>
    </edge>
    <edge source="ROU" target="MAR">
      <data key="d0">7991174</data>
    </edge>
    <edge source="ROU" target="NLD">
      <data key="d0">37254295</data>
    </edge>
    <edge source="ROU" target="NOR">
      <data key="d0">6303895</data>
    </edge>
    <edge source="ROU" target="PAK">
      <data key="d0">28758</data>
    </edge>
    <edge source="ROU" target="PHL">
      <data key="d0">84553</data>
    </edge>
    <edge source="ROU" target="POL">
      <data key="d0">89083824</data>
    </edge>
    <edge source="ROU" target="PRT">
      <data key="d0">1659907</data>
    </edge>
    <edge source="ROU" target="RUS">
      <data key="d0">13054656</data>
    </edge>
    <edge source="ROU" target="SAU">
      <data key="d0">73388</data>
    </edge>
    <edge source="ROU" target="SRB">
      <data key="d0">11092002</data>
    </edge>
    <edge source="ROU" target="IND">
      <data key="d0">569991</data>
    </edge>
    <edge source="ROU" target="SVK">
      <data key="d0">13364196</data>
    </edge>
    <edge source="ROU" target="VNM">
      <data key="d0">1332337</data>
    </edge>
    <edge source="ROU" target="SVN">
      <data key="d0">2877694</data>
    </edge>
    <edge source="ROU" target="ZAF">
      <data key="d0">127398</data>
    </edge>
    <edge source="ROU" target="ESP">
      <data key="d0">24364644</data>
    </edge>
    <edge source="ROU" target="SWE">
      <data key="d0">2778422</data>
    </edge>
    <edge source="ROU" target="CHE">
      <data key="d0">23092538</data>
    </edge>
    <edge source="ROU" target="THA">
      <data key="d0">146339</data>
    </edge>
    <edge source="ROU" target="ARE">
      <data key="d0">285100</data>
    </edge>
    <edge source="ROU" target="TUN">
      <data key="d0">6926766</data>
    </edge>
    <edge source="ROU" target="TUR">
      <data key="d0">31431381</data>
    </edge>
    <edge source="ROU" target="UKR">
      <data key="d0">32643684</data>
    </edge>
    <edge source="ROU" target="MKD">
      <data key="d0">427191</data>
    </edge>
    <edge source="ROU" target="EGY">
      <data key="d0">1136645</data>
    </edge>
    <edge source="ROU" target="GBR">
      <data key="d0">35926320</data>
    </edge>
    <edge source="ROU" target="USA">
      <data key="d0">8505385</data>
    </edge>
    <edge source="ROU" target="URY">
      <data key="d0">2546996</data>
    </edge>
    <edge source="SAU" target="DZA">
      <data key="d0">20721093</data>
    </edge>
    <edge source="SAU" target="ARG">
      <data key="d0">623467</data>
    </edge>
    <edge source="SAU" target="AUS">
      <data key="d0">7769876</data>
    </edge>
    <edge source="SAU" target="BEL">
      <data key="d0">12183215</data>
    </edge>
    <edge source="SAU" target="BRA">
      <data key="d0">1042935</data>
    </edge>
    <edge source="SAU" target="BGR">
      <data key="d0">594934</data>
    </edge>
    <edge source="SAU" target="CMR">
      <data key="d0">1775469</data>
    </edge>
    <edge source="SAU" target="CAN">
      <data key="d0">1393868</data>
    </edge>
    <edge source="SAU" target="LKA">
      <data key="d0">325067</data>
    </edge>
    <edge source="SAU" target="CHL">
      <data key="d0">641601</data>
    </edge>
    <edge source="SAU" target="CHN">
      <data key="d0">17259222</data>
    </edge>
    <edge source="SAU" target="COL">
      <data key="d0">38400</data>
    </edge>
    <edge source="SAU" target="CZE">
      <data key="d0">129600</data>
    </edge>
    <edge source="SAU" target="BEN">
      <data key="d0">3348538</data>
    </edge>
    <edge source="SAU" target="ECU">
      <data key="d0">130400</data>
    </edge>
    <edge source="SAU" target="ETH">
      <data key="d0">252800</data>
    </edge>
    <edge source="SAU" target="FIN">
      <data key="d0">233067</data>
    </edge>
    <edge source="SAU" target="FRA">
      <data key="d0">1224802</data>
    </edge>
    <edge source="SAU" target="GMB">
      <data key="d0">35200</data>
    </edge>
    <edge source="SAU" target="DEU">
      <data key="d0">3435204</data>
    </edge>
    <edge source="SAU" target="GHA">
      <data key="d0">597867</data>
    </edge>
    <edge source="SAU" target="GRC">
      <data key="d0">307467</data>
    </edge>
    <edge source="SAU" target="HKG">
      <data key="d0">2773603</data>
    </edge>
    <edge source="SAU" target="IDN">
      <data key="d0">16265887</data>
    </edge>
    <edge source="SAU" target="IRL">
      <data key="d0">46133</data>
    </edge>
    <edge source="SAU" target="ITA">
      <data key="d0">5931207</data>
    </edge>
    <edge source="SAU" target="CIV">
      <data key="d0">178134</data>
    </edge>
    <edge source="SAU" target="JPN">
      <data key="d0">1882669</data>
    </edge>
    <edge source="SAU" target="KAZ">
      <data key="d0">37067</data>
    </edge>
    <edge source="SAU" target="JOR">
      <data key="d0">10973080</data>
    </edge>
    <edge source="SAU" target="KOR">
      <data key="d0">1648002</data>
    </edge>
    <edge source="SAU" target="LBN">
      <data key="d0">3298137</data>
    </edge>
    <edge source="SAU" target="MYS">
      <data key="d0">1717869</data>
    </edge>
    <edge source="SAU" target="MRT">
      <data key="d0">2464270</data>
    </edge>
    <edge source="SAU" target="MUS">
      <data key="d0">125600</data>
    </edge>
    <edge source="SAU" target="MEX">
      <data key="d0">170400</data>
    </edge>
    <edge source="SAU" target="MAR">
      <data key="d0">4160005</data>
    </edge>
    <edge source="SAU" target="MOZ">
      <data key="d0">412534</data>
    </edge>
    <edge source="SAU" target="OMN">
      <data key="d0">5990674</data>
    </edge>
    <edge source="SAU" target="NLD">
      <data key="d0">3823471</data>
    </edge>
    <edge source="SAU" target="NZL">
      <data key="d0">1092268</data>
    </edge>
    <edge source="SAU" target="PAK">
      <data key="d0">9966679</data>
    </edge>
    <edge source="SAU" target="PER">
      <data key="d0">60267</data>
    </edge>
    <edge source="SAU" target="PHL">
      <data key="d0">409601</data>
    </edge>
    <edge source="SAU" target="POL">
      <data key="d0">362934</data>
    </edge>
    <edge source="SAU" target="PRT">
      <data key="d0">642934</data>
    </edge>
    <edge source="SAU" target="RUS">
      <data key="d0">4524806</data>
    </edge>
    <edge source="SAU" target="SEN">
      <data key="d0">35200</data>
    </edge>
    <edge source="SAU" target="IND">
      <data key="d0">7810676</data>
    </edge>
    <edge source="SAU" target="SGP">
      <data key="d0">337067</data>
    </edge>
    <edge source="SAU" target="SVK">
      <data key="d0">52800</data>
    </edge>
    <edge source="SAU" target="VNM">
      <data key="d0">233600</data>
    </edge>
    <edge source="SAU" target="ZAF">
      <data key="d0">5636274</data>
    </edge>
    <edge source="SAU" target="ESP">
      <data key="d0">492267</data>
    </edge>
    <edge source="SAU" target="SWE">
      <data key="d0">45867</data>
    </edge>
    <edge source="SAU" target="CHE">
      <data key="d0">62933</data>
    </edge>
    <edge source="SAU" target="THA">
      <data key="d0">7717343</data>
    </edge>
    <edge source="SAU" target="TGO">
      <data key="d0">62400</data>
    </edge>
    <edge source="SAU" target="ARE">
      <data key="d0">50570463</data>
    </edge>
    <edge source="SAU" target="TUN">
      <data key="d0">330667</data>
    </edge>
    <edge source="SAU" target="TUR">
      <data key="d0">2851470</data>
    </edge>
    <edge source="SAU" target="UGA">
      <data key="d0">123733</data>
    </edge>
    <edge source="SAU" target="UKR">
      <data key="d0">326400</data>
    </edge>
    <edge source="SAU" target="EGY">
      <data key="d0">33431242</data>
    </edge>
    <edge source="SAU" target="GBR">
      <data key="d0">2861070</data>
    </edge>
    <edge source="SAU" target="TZA">
      <data key="d0">106933</data>
    </edge>
    <edge source="SAU" target="USA">
      <data key="d0">48327527</data>
    </edge>
    <edge source="SEN" target="BDI">
      <data key="d0">11375</data>
    </edge>
    <edge source="SEN" target="CMR">
      <data key="d0">16254</data>
    </edge>
    <edge source="SEN" target="CHN">
      <data key="d0">25276</data>
    </edge>
    <edge source="SEN" target="BEN">
      <data key="d0">10429</data>
    </edge>
    <edge source="SEN" target="FRA">
      <data key="d0">1183294</data>
    </edge>
    <edge source="SEN" target="GMB">
      <data key="d0">470641</data>
    </edge>
    <edge source="SEN" target="DEU">
      <data key="d0">177110</data>
    </edge>
    <edge source="SEN" target="ITA">
      <data key="d0">20882</data>
    </edge>
    <edge source="SEN" target="CIV">
      <data key="d0">199218</data>
    </edge>
    <edge source="SEN" target="MRT">
      <data key="d0">1555889</data>
    </edge>
    <edge source="SEN" target="MAR">
      <data key="d0">155016</data>
    </edge>
    <edge source="SEN" target="SAU">
      <data key="d0">32633</data>
    </edge>
    <edge source="SEN" target="ZAF">
      <data key="d0">194657</data>
    </edge>
    <edge source="SEN" target="ARE">
      <data key="d0">44017</data>
    </edge>
    <edge source="SEN" target="GBR">
      <data key="d0">11321</data>
    </edge>
    <edge source="SEN" target="USA">
      <data key="d0">42236</data>
    </edge>
    <edge source="SEN" target="BFA">
      <data key="d0">18607</data>
    </edge>
    <edge source="IND" target="ALB">
      <data key="d0">575325</data>
    </edge>
    <edge source="IND" target="DZA">
      <data key="d0">29795239</data>
    </edge>
    <edge source="IND" target="AZE">
      <data key="d0">1976211</data>
    </edge>
    <edge source="IND" target="ARG">
      <data key="d0">66025962</data>
    </edge>
    <edge source="IND" target="AUS">
      <data key="d0">205250758</data>
    </edge>
    <edge source="IND" target="AUT">
      <data key="d0">18424159</data>
    </edge>
    <edge source="IND" target="ARM">
      <data key="d0">116316</data>
    </edge>
    <edge source="IND" target="BEL">
      <data key="d0">181975133</data>
    </edge>
    <edge source="IND" target="BOL">
      <data key="d0">1129065</data>
    </edge>
    <edge source="IND" target="BWA">
      <data key="d0">1344784</data>
    </edge>
    <edge source="IND" target="BRA">
      <data key="d0">408685241</data>
    </edge>
    <edge source="IND" target="BGR">
      <data key="d0">5649732</data>
    </edge>
    <edge source="IND" target="BDI">
      <data key="d0">2201036</data>
    </edge>
    <edge source="IND" target="BLR">
      <data key="d0">3567539</data>
    </edge>
    <edge source="IND" target="KHM">
      <data key="d0">37687386</data>
    </edge>
    <edge source="IND" target="CMR">
      <data key="d0">6852970</data>
    </edge>
    <edge source="IND" target="CAN">
      <data key="d0">172026238</data>
    </edge>
    <edge source="IND" target="CAF">
      <data key="d0">47256</data>
    </edge>
    <edge source="IND" target="LKA">
      <data key="d0">431141242</data>
    </edge>
    <edge source="IND" target="CHL">
      <data key="d0">81520917</data>
    </edge>
    <edge source="IND" target="CHN">
      <data key="d0">1061955124</data>
    </edge>
    <edge source="IND" target="COL">
      <data key="d0">171501744</data>
    </edge>
    <edge source="IND" target="CRI">
      <data key="d0">4370517</data>
    </edge>
    <edge source="IND" target="HRV">
      <data key="d0">10941282</data>
    </edge>
    <edge source="IND" target="CZE">
      <data key="d0">26782388</data>
    </edge>
    <edge source="IND" target="BEN">
      <data key="d0">43953337</data>
    </edge>
    <edge source="IND" target="DNK">
      <data key="d0">48519626</data>
    </edge>
    <edge source="IND" target="ECU">
      <data key="d0">12869079</data>
    </edge>
    <edge source="IND" target="SLV">
      <data key="d0">10115777</data>
    </edge>
    <edge source="IND" target="ETH">
      <data key="d0">14898614</data>
    </edge>
    <edge source="IND" target="EST">
      <data key="d0">7959929</data>
    </edge>
    <edge source="IND" target="FIN">
      <data key="d0">31650414</data>
    </edge>
    <edge source="IND" target="FRA">
      <data key="d0">169268573</data>
    </edge>
    <edge source="IND" target="GEO">
      <data key="d0">972881</data>
    </edge>
    <edge source="IND" target="GMB">
      <data key="d0">30556061</data>
    </edge>
    <edge source="IND" target="DEU">
      <data key="d0">541126129</data>
    </edge>
    <edge source="IND" target="GHA">
      <data key="d0">43739486</data>
    </edge>
    <edge source="IND" target="GRC">
      <data key="d0">21098045</data>
    </edge>
    <edge source="IND" target="GTM">
      <data key="d0">51659088</data>
    </edge>
    <edge source="IND" target="HND">
      <data key="d0">17221833</data>
    </edge>
    <edge source="IND" target="HKG">
      <data key="d0">169328495</data>
    </edge>
    <edge source="IND" target="HUN">
      <data key="d0">5336686</data>
    </edge>
    <edge source="IND" target="IDN">
      <data key="d0">135897787</data>
    </edge>
    <edge source="IND" target="IRL">
      <data key="d0">12260207</data>
    </edge>
    <edge source="IND" target="ISR">
      <data key="d0">57196461</data>
    </edge>
    <edge source="IND" target="ITA">
      <data key="d0">333067130</data>
    </edge>
    <edge source="IND" target="CIV">
      <data key="d0">24674469</data>
    </edge>
    <edge source="IND" target="JAM">
      <data key="d0">805331</data>
    </edge>
    <edge source="IND" target="JPN">
      <data key="d0">170866088</data>
    </edge>
    <edge source="IND" target="KAZ">
      <data key="d0">3644033</data>
    </edge>
    <edge source="IND" target="JOR">
      <data key="d0">30557409</data>
    </edge>
    <edge source="IND" target="KOR">
      <data key="d0">232943822</data>
    </edge>
    <edge source="IND" target="KGZ">
      <data key="d0">1693223</data>
    </edge>
    <edge source="IND" target="LBN">
      <data key="d0">18672353</data>
    </edge>
    <edge source="IND" target="LVA">
      <data key="d0">16018264</data>
    </edge>
    <edge source="IND" target="LTU">
      <data key="d0">9298909</data>
    </edge>
    <edge source="IND" target="MDG">
      <data key="d0">28114104</data>
    </edge>
    <edge source="IND" target="MWI">
      <data key="d0">11662140</data>
    </edge>
    <edge source="IND" target="MYS">
      <data key="d0">145132064</data>
    </edge>
    <edge source="IND" target="MRT">
      <data key="d0">17889065</data>
    </edge>
    <edge source="IND" target="MUS">
      <data key="d0">55212465</data>
    </edge>
    <edge source="IND" target="MEX">
      <data key="d0">121649780</data>
    </edge>
    <edge source="IND" target="MDA">
      <data key="d0">369614</data>
    </edge>
    <edge source="IND" target="MAR">
      <data key="d0">106713667</data>
    </edge>
    <edge source="IND" target="MOZ">
      <data key="d0">46321671</data>
    </edge>
    <edge source="IND" target="OMN">
      <data key="d0">28970631</data>
    </edge>
    <edge source="IND" target="NAM">
      <data key="d0">892817</data>
    </edge>
    <edge source="IND" target="NLD">
      <data key="d0">141324439</data>
    </edge>
    <edge source="IND" target="NZL">
      <data key="d0">27332486</data>
    </edge>
    <edge source="IND" target="NIC">
      <data key="d0">3330020</data>
    </edge>
    <edge source="IND" target="NER">
      <data key="d0">13576461</data>
    </edge>
    <edge source="IND" target="NOR">
      <data key="d0">44898052</data>
    </edge>
    <edge source="IND" target="PAK">
      <data key="d0">169414456</data>
    </edge>
    <edge source="IND" target="PAN">
      <data key="d0">41468719</data>
    </edge>
    <edge source="IND" target="PRY">
      <data key="d0">1346734</data>
    </edge>
    <edge source="IND" target="PER">
      <data key="d0">176752041</data>
    </edge>
    <edge source="IND" target="PHL">
      <data key="d0">42769104</data>
    </edge>
    <edge source="IND" target="POL">
      <data key="d0">90366803</data>
    </edge>
    <edge source="IND" target="PRT">
      <data key="d0">166580842</data>
    </edge>
    <edge source="IND" target="ROU">
      <data key="d0">25724300</data>
    </edge>
    <edge source="IND" target="RUS">
      <data key="d0">53944993</data>
    </edge>
    <edge source="IND" target="SAU">
      <data key="d0">236472201</data>
    </edge>
    <edge source="IND" target="SEN">
      <data key="d0">73042740</data>
    </edge>
    <edge source="IND" target="SRB">
      <data key="d0">2329759</data>
    </edge>
    <edge source="IND" target="SGP">
      <data key="d0">77892927</data>
    </edge>
    <edge source="IND" target="SVK">
      <data key="d0">6281487</data>
    </edge>
    <edge source="IND" target="VNM">
      <data key="d0">120606444</data>
    </edge>
    <edge source="IND" target="SVN">
      <data key="d0">7945241</data>
    </edge>
    <edge source="IND" target="ZAF">
      <data key="d0">134965666</data>
    </edge>
    <edge source="IND" target="ZWE">
      <data key="d0">7657716</data>
    </edge>
    <edge source="IND" target="ESP">
      <data key="d0">147123749</data>
    </edge>
    <edge source="IND" target="SWE">
      <data key="d0">79046370</data>
    </edge>
    <edge source="IND" target="CHE">
      <data key="d0">23595717</data>
    </edge>
    <edge source="IND" target="THA">
      <data key="d0">152342784</data>
    </edge>
    <edge source="IND" target="TGO">
      <data key="d0">132806197</data>
    </edge>
    <edge source="IND" target="ARE">
      <data key="d0">719268131</data>
    </edge>
    <edge source="IND" target="TUN">
      <data key="d0">41651228</data>
    </edge>
    <edge source="IND" target="TUR">
      <data key="d0">503466366</data>
    </edge>
    <edge source="IND" target="UGA">
      <data key="d0">8450249</data>
    </edge>
    <edge source="IND" target="UKR">
      <data key="d0">9718728</data>
    </edge>
    <edge source="IND" target="MKD">
      <data key="d0">638029</data>
    </edge>
    <edge source="IND" target="EGY">
      <data key="d0">460620365</data>
    </edge>
    <edge source="IND" target="GBR">
      <data key="d0">584594020</data>
    </edge>
    <edge source="IND" target="TZA">
      <data key="d0">62486840</data>
    </edge>
    <edge source="IND" target="USA">
      <data key="d0">2874438509</data>
    </edge>
    <edge source="IND" target="BFA">
      <data key="d0">1975483</data>
    </edge>
    <edge source="IND" target="URY">
      <data key="d0">9055994</data>
    </edge>
    <edge source="SGP" target="AZE">
      <data key="d0">88741</data>
    </edge>
    <edge source="SGP" target="AUS">
      <data key="d0">11843804</data>
    </edge>
    <edge source="SGP" target="BEL">
      <data key="d0">1299250</data>
    </edge>
    <edge source="SGP" target="BRA">
      <data key="d0">3432726</data>
    </edge>
    <edge source="SGP" target="KHM">
      <data key="d0">14468263</data>
    </edge>
    <edge source="SGP" target="CAN">
      <data key="d0">131720</data>
    </edge>
    <edge source="SGP" target="LKA">
      <data key="d0">15121882</data>
    </edge>
    <edge source="SGP" target="CHN">
      <data key="d0">44473278</data>
    </edge>
    <edge source="SGP" target="COL">
      <data key="d0">3236113</data>
    </edge>
    <edge source="SGP" target="HRV">
      <data key="d0">43174</data>
    </edge>
    <edge source="SGP" target="CZE">
      <data key="d0">119609</data>
    </edge>
    <edge source="SGP" target="DNK">
      <data key="d0">67325</data>
    </edge>
    <edge source="SGP" target="ECU">
      <data key="d0">27088</data>
    </edge>
    <edge source="SGP" target="SLV">
      <data key="d0">86650</data>
    </edge>
    <edge source="SGP" target="FIN">
      <data key="d0">601828</data>
    </edge>
    <edge source="SGP" target="FRA">
      <data key="d0">812213</data>
    </edge>
    <edge source="SGP" target="GEO">
      <data key="d0">775196</data>
    </edge>
    <edge source="SGP" target="GMB">
      <data key="d0">53690</data>
    </edge>
    <edge source="SGP" target="DEU">
      <data key="d0">1261626</data>
    </edge>
    <edge source="SGP" target="GRC">
      <data key="d0">143069</data>
    </edge>
    <edge source="SGP" target="HKG">
      <data key="d0">26256102</data>
    </edge>
    <edge source="SGP" target="HUN">
      <data key="d0">31492</data>
    </edge>
    <edge source="SGP" target="IDN">
      <data key="d0">301366366</data>
    </edge>
    <edge source="SGP" target="ISR">
      <data key="d0">133727</data>
    </edge>
    <edge source="SGP" target="ITA">
      <data key="d0">1730430</data>
    </edge>
    <edge source="SGP" target="CIV">
      <data key="d0">35482</data>
    </edge>
    <edge source="SGP" target="JAM">
      <data key="d0">99325</data>
    </edge>
    <edge source="SGP" target="JPN">
      <data key="d0">7675079</data>
    </edge>
    <edge source="SGP" target="KAZ">
      <data key="d0">11892</data>
    </edge>
    <edge source="SGP" target="JOR">
      <data key="d0">49476</data>
    </edge>
    <edge source="SGP" target="KOR">
      <data key="d0">21090668</data>
    </edge>
    <edge source="SGP" target="LBN">
      <data key="d0">298056</data>
    </edge>
    <edge source="SGP" target="MDG">
      <data key="d0">190911</data>
    </edge>
    <edge source="SGP" target="MYS">
      <data key="d0">116105798</data>
    </edge>
    <edge source="SGP" target="MUS">
      <data key="d0">824377</data>
    </edge>
    <edge source="SGP" target="MEX">
      <data key="d0">2419517</data>
    </edge>
    <edge source="SGP" target="MAR">
      <data key="d0">45462</data>
    </edge>
    <edge source="SGP" target="OMN">
      <data key="d0">546262</data>
    </edge>
    <edge source="SGP" target="NAM">
      <data key="d0">130967</data>
    </edge>
    <edge source="SGP" target="NLD">
      <data key="d0">716684</data>
    </edge>
    <edge source="SGP" target="NZL">
      <data key="d0">2105755</data>
    </edge>
    <edge source="SGP" target="PAK">
      <data key="d0">21409134</data>
    </edge>
    <edge source="SGP" target="PAN">
      <data key="d0">82966</data>
    </edge>
    <edge source="SGP" target="PER">
      <data key="d0">1191808</data>
    </edge>
    <edge source="SGP" target="PHL">
      <data key="d0">10414675</data>
    </edge>
    <edge source="SGP" target="POL">
      <data key="d0">450863</data>
    </edge>
    <edge source="SGP" target="PRT">
      <data key="d0">311617</data>
    </edge>
    <edge source="SGP" target="ROU">
      <data key="d0">356833</data>
    </edge>
    <edge source="SGP" target="RUS">
      <data key="d0">16033</data>
    </edge>
    <edge source="SGP" target="SAU">
      <data key="d0">4049331</data>
    </edge>
    <edge source="SGP" target="IND">
      <data key="d0">23079787</data>
    </edge>
    <edge source="SGP" target="SVK">
      <data key="d0">12350</data>
    </edge>
    <edge source="SGP" target="VNM">
      <data key="d0">23134877</data>
    </edge>
    <edge source="SGP" target="SVN">
      <data key="d0">649957</data>
    </edge>
    <edge source="SGP" target="ZAF">
      <data key="d0">563600</data>
    </edge>
    <edge source="SGP" target="ESP">
      <data key="d0">227767</data>
    </edge>
    <edge source="SGP" target="SWE">
      <data key="d0">22131</data>
    </edge>
    <edge source="SGP" target="CHE">
      <data key="d0">260078</data>
    </edge>
    <edge source="SGP" target="THA">
      <data key="d0">36454406</data>
    </edge>
    <edge source="SGP" target="ARE">
      <data key="d0">3726599</data>
    </edge>
    <edge source="SGP" target="TUR">
      <data key="d0">9329153</data>
    </edge>
    <edge source="SGP" target="EGY">
      <data key="d0">126513</data>
    </edge>
    <edge source="SGP" target="GBR">
      <data key="d0">1334230</data>
    </edge>
    <edge source="SGP" target="TZA">
      <data key="d0">136542</data>
    </edge>
    <edge source="SGP" target="USA">
      <data key="d0">3532548</data>
    </edge>
    <edge source="SGP" target="URY">
      <data key="d0">40867</data>
    </edge>
    <edge source="ZAF" target="DZA">
      <data key="d0">62976</data>
    </edge>
    <edge source="ZAF" target="ARG">
      <data key="d0">263562</data>
    </edge>
    <edge source="ZAF" target="AUS">
      <data key="d0">14650860</data>
    </edge>
    <edge source="ZAF" target="AUT">
      <data key="d0">10114</data>
    </edge>
    <edge source="ZAF" target="BEL">
      <data key="d0">17068554</data>
    </edge>
    <edge source="ZAF" target="BWA">
      <data key="d0">44233255</data>
    </edge>
    <edge source="ZAF" target="BRA">
      <data key="d0">1638381</data>
    </edge>
    <edge source="ZAF" target="BGR">
      <data key="d0">298194</data>
    </edge>
    <edge source="ZAF" target="BDI">
      <data key="d0">19185</data>
    </edge>
    <edge source="ZAF" target="CMR">
      <data key="d0">143777</data>
    </edge>
    <edge source="ZAF" target="CAN">
      <data key="d0">1603227</data>
    </edge>
    <edge source="ZAF" target="LKA">
      <data key="d0">44330</data>
    </edge>
    <edge source="ZAF" target="CHL">
      <data key="d0">808011</data>
    </edge>
    <edge source="ZAF" target="CHN">
      <data key="d0">530937</data>
    </edge>
    <edge source="ZAF" target="COL">
      <data key="d0">325633</data>
    </edge>
    <edge source="ZAF" target="HRV">
      <data key="d0">51846</data>
    </edge>
    <edge source="ZAF" target="CZE">
      <data key="d0">46995</data>
    </edge>
    <edge source="ZAF" target="DNK">
      <data key="d0">203823</data>
    </edge>
    <edge source="ZAF" target="ETH">
      <data key="d0">219567</data>
    </edge>
    <edge source="ZAF" target="EST">
      <data key="d0">51531</data>
    </edge>
    <edge source="ZAF" target="FIN">
      <data key="d0">739551</data>
    </edge>
    <edge source="ZAF" target="FRA">
      <data key="d0">2919340</data>
    </edge>
    <edge source="ZAF" target="DEU">
      <data key="d0">8098952</data>
    </edge>
    <edge source="ZAF" target="GHA">
      <data key="d0">2485442</data>
    </edge>
    <edge source="ZAF" target="GRC">
      <data key="d0">313917</data>
    </edge>
    <edge source="ZAF" target="HND">
      <data key="d0">433215</data>
    </edge>
    <edge source="ZAF" target="HKG">
      <data key="d0">195896</data>
    </edge>
    <edge source="ZAF" target="IDN">
      <data key="d0">90139</data>
    </edge>
    <edge source="ZAF" target="IRL">
      <data key="d0">705649</data>
    </edge>
    <edge source="ZAF" target="ISR">
      <data key="d0">1617639</data>
    </edge>
    <edge source="ZAF" target="ITA">
      <data key="d0">1705352</data>
    </edge>
    <edge source="ZAF" target="CIV">
      <data key="d0">156845</data>
    </edge>
    <edge source="ZAF" target="JPN">
      <data key="d0">2332700</data>
    </edge>
    <edge source="ZAF" target="KAZ">
      <data key="d0">61397</data>
    </edge>
    <edge source="ZAF" target="JOR">
      <data key="d0">46849</data>
    </edge>
    <edge source="ZAF" target="KOR">
      <data key="d0">131798</data>
    </edge>
    <edge source="ZAF" target="LBN">
      <data key="d0">153951</data>
    </edge>
    <edge source="ZAF" target="LVA">
      <data key="d0">132818</data>
    </edge>
    <edge source="ZAF" target="LTU">
      <data key="d0">113187</data>
    </edge>
    <edge source="ZAF" target="MDG">
      <data key="d0">722359</data>
    </edge>
    <edge source="ZAF" target="MWI">
      <data key="d0">3811859</data>
    </edge>
    <edge source="ZAF" target="MYS">
      <data key="d0">162301</data>
    </edge>
    <edge source="ZAF" target="MRT">
      <data key="d0">121492</data>
    </edge>
    <edge source="ZAF" target="MUS">
      <data key="d0">3234553</data>
    </edge>
    <edge source="ZAF" target="MEX">
      <data key="d0">1053169</data>
    </edge>
    <edge source="ZAF" target="MOZ">
      <data key="d0">17307180</data>
    </edge>
    <edge source="ZAF" target="OMN">
      <data key="d0">300539</data>
    </edge>
    <edge source="ZAF" target="NAM">
      <data key="d0">56070354</data>
    </edge>
    <edge source="ZAF" target="NLD">
      <data key="d0">6823522</data>
    </edge>
    <edge source="ZAF" target="NZL">
      <data key="d0">5797230</data>
    </edge>
    <edge source="ZAF" target="NER">
      <data key="d0">204950</data>
    </edge>
    <edge source="ZAF" target="NOR">
      <data key="d0">991102</data>
    </edge>
    <edge source="ZAF" target="PAK">
      <data key="d0">158428</data>
    </edge>
    <edge source="ZAF" target="PAN">
      <data key="d0">80387</data>
    </edge>
    <edge source="ZAF" target="PER">
      <data key="d0">118790</data>
    </edge>
    <edge source="ZAF" target="PHL">
      <data key="d0">149946</data>
    </edge>
    <edge source="ZAF" target="POL">
      <data key="d0">655023</data>
    </edge>
    <edge source="ZAF" target="PRT">
      <data key="d0">842807</data>
    </edge>
    <edge source="ZAF" target="ROU">
      <data key="d0">42480</data>
    </edge>
    <edge source="ZAF" target="RUS">
      <data key="d0">369483</data>
    </edge>
    <edge source="ZAF" target="SAU">
      <data key="d0">2042279</data>
    </edge>
    <edge source="ZAF" target="SEN">
      <data key="d0">376376</data>
    </edge>
    <edge source="ZAF" target="IND">
      <data key="d0">1180485</data>
    </edge>
    <edge source="ZAF" target="SGP">
      <data key="d0">195097</data>
    </edge>
    <edge source="ZAF" target="VNM">
      <data key="d0">163443</data>
    </edge>
    <edge source="ZAF" target="SVN">
      <data key="d0">67218</data>
    </edge>
    <edge source="ZAF" target="ZWE">
      <data key="d0">26945072</data>
    </edge>
    <edge source="ZAF" target="ESP">
      <data key="d0">1533489</data>
    </edge>
    <edge source="ZAF" target="SWE">
      <data key="d0">394883</data>
    </edge>
    <edge source="ZAF" target="CHE">
      <data key="d0">1003021</data>
    </edge>
    <edge source="ZAF" target="THA">
      <data key="d0">296163</data>
    </edge>
    <edge source="ZAF" target="TGO">
      <data key="d0">51633</data>
    </edge>
    <edge source="ZAF" target="ARE">
      <data key="d0">3297721</data>
    </edge>
    <edge source="ZAF" target="TUN">
      <data key="d0">84081</data>
    </edge>
    <edge source="ZAF" target="TUR">
      <data key="d0">1016493</data>
    </edge>
    <edge source="ZAF" target="UGA">
      <data key="d0">1130762</data>
    </edge>
    <edge source="ZAF" target="EGY">
      <data key="d0">37846</data>
    </edge>
    <edge source="ZAF" target="GBR">
      <data key="d0">11116149</data>
    </edge>
    <edge source="ZAF" target="TZA">
      <data key="d0">4578362</data>
    </edge>
    <edge source="ZAF" target="USA">
      <data key="d0">16418261</data>
    </edge>
    <edge source="ZAF" target="BFA">
      <data key="d0">76974</data>
    </edge>
    <edge source="ZAF" target="URY">
      <data key="d0">36120</data>
    </edge>
    <edge source="SWE" target="DZA">
      <data key="d0">24074555</data>
    </edge>
    <edge source="SWE" target="AZE">
      <data key="d0">20665</data>
    </edge>
    <edge source="SWE" target="ARG">
      <data key="d0">473219</data>
    </edge>
    <edge source="SWE" target="AUS">
      <data key="d0">6028012</data>
    </edge>
    <edge source="SWE" target="AUT">
      <data key="d0">4608354</data>
    </edge>
    <edge source="SWE" target="BEL">
      <data key="d0">21485428</data>
    </edge>
    <edge source="SWE" target="BRA">
      <data key="d0">2577171</data>
    </edge>
    <edge source="SWE" target="BGR">
      <data key="d0">1895977</data>
    </edge>
    <edge source="SWE" target="BLR">
      <data key="d0">44576</data>
    </edge>
    <edge source="SWE" target="KHM">
      <data key="d0">139781</data>
    </edge>
    <edge source="SWE" target="CMR">
      <data key="d0">174025</data>
    </edge>
    <edge source="SWE" target="CAN">
      <data key="d0">1778927</data>
    </edge>
    <edge source="SWE" target="LKA">
      <data key="d0">136682</data>
    </edge>
    <edge source="SWE" target="CHL">
      <data key="d0">983930</data>
    </edge>
    <edge source="SWE" target="CHN">
      <data key="d0">10525367</data>
    </edge>
    <edge source="SWE" target="COL">
      <data key="d0">234838</data>
    </edge>
    <edge source="SWE" target="CRI">
      <data key="d0">15351</data>
    </edge>
    <edge source="SWE" target="HRV">
      <data key="d0">307165</data>
    </edge>
    <edge source="SWE" target="CZE">
      <data key="d0">13812071</data>
    </edge>
    <edge source="SWE" target="DNK">
      <data key="d0">74336768</data>
    </edge>
    <edge source="SWE" target="ECU">
      <data key="d0">186719</data>
    </edge>
    <edge source="SWE" target="EST">
      <data key="d0">10854819</data>
    </edge>
    <edge source="SWE" target="FIN">
      <data key="d0">104906354</data>
    </edge>
    <edge source="SWE" target="FRA">
      <data key="d0">38347152</data>
    </edge>
    <edge source="SWE" target="DEU">
      <data key="d0">103123147</data>
    </edge>
    <edge source="SWE" target="GRC">
      <data key="d0">1183491</data>
    </edge>
    <edge source="SWE" target="HKG">
      <data key="d0">3372610</data>
    </edge>
    <edge source="SWE" target="HUN">
      <data key="d0">3955795</data>
    </edge>
    <edge source="SWE" target="IDN">
      <data key="d0">79116</data>
    </edge>
    <edge source="SWE" target="IRL">
      <data key="d0">1032049</data>
    </edge>
    <edge source="SWE" target="ISR">
      <data key="d0">805329</data>
    </edge>
    <edge source="SWE" target="ITA">
      <data key="d0">22046177</data>
    </edge>
    <edge source="SWE" target="JPN">
      <data key="d0">11648045</data>
    </edge>
    <edge source="SWE" target="KAZ">
      <data key="d0">21550</data>
    </edge>
    <edge source="SWE" target="JOR">
      <data key="d0">34244</data>
    </edge>
    <edge source="SWE" target="KOR">
      <data key="d0">4308274</data>
    </edge>
    <edge source="SWE" target="LBN">
      <data key="d0">130335</data>
    </edge>
    <edge source="SWE" target="LVA">
      <data key="d0">8358093</data>
    </edge>
    <edge source="SWE" target="LTU">
      <data key="d0">7081906</data>
    </edge>
    <edge source="SWE" target="MYS">
      <data key="d0">1267330</data>
    </edge>
    <edge source="SWE" target="MEX">
      <data key="d0">1094781</data>
    </edge>
    <edge source="SWE" target="MDA">
      <data key="d0">54023</data>
    </edge>
    <edge source="SWE" target="MAR">
      <data key="d0">104061</data>
    </edge>
    <edge source="SWE" target="OMN">
      <data key="d0">37934</data>
    </edge>
    <edge source="SWE" target="NLD">
      <data key="d0">49670762</data>
    </edge>
    <edge source="SWE" target="NZL">
      <data key="d0">858614</data>
    </edge>
    <edge source="SWE" target="NOR">
      <data key="d0">136144145</data>
    </edge>
    <edge source="SWE" target="PAK">
      <data key="d0">464215</data>
    </edge>
    <edge source="SWE" target="PAN">
      <data key="d0">15498</data>
    </edge>
    <edge source="SWE" target="PER">
      <data key="d0">139634</data>
    </edge>
    <edge source="SWE" target="PHL">
      <data key="d0">12842</data>
    </edge>
    <edge source="SWE" target="POL">
      <data key="d0">61636747</data>
    </edge>
    <edge source="SWE" target="PRT">
      <data key="d0">5528814</data>
    </edge>
    <edge source="SWE" target="ROU">
      <data key="d0">4902086</data>
    </edge>
    <edge source="SWE" target="RUS">
      <data key="d0">10516510</data>
    </edge>
    <edge source="SWE" target="SAU">
      <data key="d0">462592</data>
    </edge>
    <edge source="SWE" target="SRB">
      <data key="d0">75131</data>
    </edge>
    <edge source="SWE" target="IND">
      <data key="d0">703925</data>
    </edge>
    <edge source="SWE" target="SGP">
      <data key="d0">1084892</data>
    </edge>
    <edge source="SWE" target="SVK">
      <data key="d0">4143990</data>
    </edge>
    <edge source="SWE" target="VNM">
      <data key="d0">1978636</data>
    </edge>
    <edge source="SWE" target="SVN">
      <data key="d0">496098</data>
    </edge>
    <edge source="SWE" target="ZAF">
      <data key="d0">2139524</data>
    </edge>
    <edge source="SWE" target="ESP">
      <data key="d0">7227001</data>
    </edge>
    <edge source="SWE" target="CHE">
      <data key="d0">7851515</data>
    </edge>
    <edge source="SWE" target="THA">
      <data key="d0">1519439</data>
    </edge>
    <edge source="SWE" target="ARE">
      <data key="d0">1063046</data>
    </edge>
    <edge source="SWE" target="TUN">
      <data key="d0">192033</data>
    </edge>
    <edge source="SWE" target="TUR">
      <data key="d0">4531452</data>
    </edge>
    <edge source="SWE" target="UKR">
      <data key="d0">3376596</data>
    </edge>
    <edge source="SWE" target="MKD">
      <data key="d0">17417</data>
    </edge>
    <edge source="SWE" target="EGY">
      <data key="d0">73212</data>
    </edge>
    <edge source="SWE" target="GBR">
      <data key="d0">42703250</data>
    </edge>
    <edge source="SWE" target="USA">
      <data key="d0">30459621</data>
    </edge>
    <edge source="SWE" target="URY">
      <data key="d0">72474</data>
    </edge>
    <edge source="THA" target="DZA">
      <data key="d0">4307660</data>
    </edge>
    <edge source="THA" target="AZE">
      <data key="d0">56581</data>
    </edge>
    <edge source="THA" target="ARG">
      <data key="d0">2139060</data>
    </edge>
    <edge source="THA" target="AUS">
      <data key="d0">78878106</data>
    </edge>
    <edge source="THA" target="AUT">
      <data key="d0">3402878</data>
    </edge>
    <edge source="THA" target="ARM">
      <data key="d0">42714</data>
    </edge>
    <edge source="THA" target="BEL">
      <data key="d0">14798595</data>
    </edge>
    <edge source="THA" target="BOL">
      <data key="d0">102323</data>
    </edge>
    <edge source="THA" target="BWA">
      <data key="d0">17723</data>
    </edge>
    <edge source="THA" target="BRA">
      <data key="d0">123942574</data>
    </edge>
    <edge source="THA" target="BGR">
      <data key="d0">735325</data>
    </edge>
    <edge source="THA" target="BDI">
      <data key="d0">23538</data>
    </edge>
    <edge source="THA" target="BLR">
      <data key="d0">1520045</data>
    </edge>
    <edge source="THA" target="KHM">
      <data key="d0">97936320</data>
    </edge>
    <edge source="THA" target="CMR">
      <data key="d0">7366671</data>
    </edge>
    <edge source="THA" target="CAN">
      <data key="d0">14583286</data>
    </edge>
    <edge source="THA" target="CAF">
      <data key="d0">33724</data>
    </edge>
    <edge source="THA" target="LKA">
      <data key="d0">64876423</data>
    </edge>
    <edge source="THA" target="CHL">
      <data key="d0">8975211</data>
    </edge>
    <edge source="THA" target="CHN">
      <data key="d0">257062106</data>
    </edge>
    <edge source="THA" target="COL">
      <data key="d0">15944850</data>
    </edge>
    <edge source="THA" target="CRI">
      <data key="d0">404779</data>
    </edge>
    <edge source="THA" target="HRV">
      <data key="d0">377026</data>
    </edge>
    <edge source="THA" target="CZE">
      <data key="d0">13063352</data>
    </edge>
    <edge source="THA" target="BEN">
      <data key="d0">8102326</data>
    </edge>
    <edge source="THA" target="DNK">
      <data key="d0">9405755</data>
    </edge>
    <edge source="THA" target="ECU">
      <data key="d0">7119562</data>
    </edge>
    <edge source="THA" target="SLV">
      <data key="d0">1562529</data>
    </edge>
    <edge source="THA" target="ETH">
      <data key="d0">2445648</data>
    </edge>
    <edge source="THA" target="EST">
      <data key="d0">737398</data>
    </edge>
    <edge source="THA" target="FIN">
      <data key="d0">4313440</data>
    </edge>
    <edge source="THA" target="FRA">
      <data key="d0">17691532</data>
    </edge>
    <edge source="THA" target="GMB">
      <data key="d0">3106650</data>
    </edge>
    <edge source="THA" target="DEU">
      <data key="d0">53355103</data>
    </edge>
    <edge source="THA" target="GHA">
      <data key="d0">2601044</data>
    </edge>
    <edge source="THA" target="GRC">
      <data key="d0">3229193</data>
    </edge>
    <edge source="THA" target="GTM">
      <data key="d0">2706857</data>
    </edge>
    <edge source="THA" target="HND">
      <data key="d0">8375888</data>
    </edge>
    <edge source="THA" target="HKG">
      <data key="d0">100654186</data>
    </edge>
    <edge source="THA" target="HUN">
      <data key="d0">3355543</data>
    </edge>
    <edge source="THA" target="IDN">
      <data key="d0">157137834</data>
    </edge>
    <edge source="THA" target="IRL">
      <data key="d0">788355</data>
    </edge>
    <edge source="THA" target="ISR">
      <data key="d0">1665737</data>
    </edge>
    <edge source="THA" target="ITA">
      <data key="d0">35735299</data>
    </edge>
    <edge source="THA" target="CIV">
      <data key="d0">1124973</data>
    </edge>
    <edge source="THA" target="JAM">
      <data key="d0">21132</data>
    </edge>
    <edge source="THA" target="JPN">
      <data key="d0">303509345</data>
    </edge>
    <edge source="THA" target="KAZ">
      <data key="d0">468103</data>
    </edge>
    <edge source="THA" target="JOR">
      <data key="d0">8063591</data>
    </edge>
    <edge source="THA" target="KOR">
      <data key="d0">87015817</data>
    </edge>
    <edge source="THA" target="LBN">
      <data key="d0">2004738</data>
    </edge>
    <edge source="THA" target="LVA">
      <data key="d0">455860</data>
    </edge>
    <edge source="THA" target="LTU">
      <data key="d0">627876</data>
    </edge>
    <edge source="THA" target="MDG">
      <data key="d0">3402587</data>
    </edge>
    <edge source="THA" target="MWI">
      <data key="d0">39153</data>
    </edge>
    <edge source="THA" target="MYS">
      <data key="d0">91037831</data>
    </edge>
    <edge source="THA" target="MRT">
      <data key="d0">618999</data>
    </edge>
    <edge source="THA" target="MUS">
      <data key="d0">4948017</data>
    </edge>
    <edge source="THA" target="MEX">
      <data key="d0">39675116</data>
    </edge>
    <edge source="THA" target="MAR">
      <data key="d0">9158529</data>
    </edge>
    <edge source="THA" target="MOZ">
      <data key="d0">1987935</data>
    </edge>
    <edge source="THA" target="OMN">
      <data key="d0">11863481</data>
    </edge>
    <edge source="THA" target="NLD">
      <data key="d0">43550000</data>
    </edge>
    <edge source="THA" target="NZL">
      <data key="d0">8132548</data>
    </edge>
    <edge source="THA" target="NIC">
      <data key="d0">1015472</data>
    </edge>
    <edge source="THA" target="NER">
      <data key="d0">25332294</data>
    </edge>
    <edge source="THA" target="NOR">
      <data key="d0">11125814</data>
    </edge>
    <edge source="THA" target="PAK">
      <data key="d0">56607018</data>
    </edge>
    <edge source="THA" target="PAN">
      <data key="d0">3820237</data>
    </edge>
    <edge source="THA" target="PRY">
      <data key="d0">489689</data>
    </edge>
    <edge source="THA" target="PER">
      <data key="d0">5332230</data>
    </edge>
    <edge source="THA" target="PHL">
      <data key="d0">81068713</data>
    </edge>
    <edge source="THA" target="POL">
      <data key="d0">8026514</data>
    </edge>
    <edge source="THA" target="PRT">
      <data key="d0">4892439</data>
    </edge>
    <edge source="THA" target="ROU">
      <data key="d0">2244843</data>
    </edge>
    <edge source="THA" target="RUS">
      <data key="d0">6953044</data>
    </edge>
    <edge source="THA" target="SAU">
      <data key="d0">42877137</data>
    </edge>
    <edge source="THA" target="SEN">
      <data key="d0">13757680</data>
    </edge>
    <edge source="THA" target="SRB">
      <data key="d0">63617</data>
    </edge>
    <edge source="THA" target="IND">
      <data key="d0">93876326</data>
    </edge>
    <edge source="THA" target="SGP">
      <data key="d0">102111795</data>
    </edge>
    <edge source="THA" target="SVK">
      <data key="d0">495001</data>
    </edge>
    <edge source="THA" target="VNM">
      <data key="d0">282135141</data>
    </edge>
    <edge source="THA" target="SVN">
      <data key="d0">78674</data>
    </edge>
    <edge source="THA" target="ZAF">
      <data key="d0">23876500</data>
    </edge>
    <edge source="THA" target="ZWE">
      <data key="d0">74667</data>
    </edge>
    <edge source="THA" target="ESP">
      <data key="d0">11078524</data>
    </edge>
    <edge source="THA" target="SWE">
      <data key="d0">6692185</data>
    </edge>
    <edge source="THA" target="CHE">
      <data key="d0">13741457</data>
    </edge>
    <edge source="THA" target="TGO">
      <data key="d0">10218563</data>
    </edge>
    <edge source="THA" target="ARE">
      <data key="d0">132447023</data>
    </edge>
    <edge source="THA" target="TUN">
      <data key="d0">8272463</data>
    </edge>
    <edge source="THA" target="TUR">
      <data key="d0">72297891</data>
    </edge>
    <edge source="THA" target="UGA">
      <data key="d0">87570</data>
    </edge>
    <edge source="THA" target="UKR">
      <data key="d0">1034076</data>
    </edge>
    <edge source="THA" target="EGY">
      <data key="d0">25682822</data>
    </edge>
    <edge source="THA" target="GBR">
      <data key="d0">49505982</data>
    </edge>
    <edge source="THA" target="TZA">
      <data key="d0">1035205</data>
    </edge>
    <edge source="THA" target="USA">
      <data key="d0">196408822</data>
    </edge>
    <edge source="THA" target="URY">
      <data key="d0">404781</data>
    </edge>
    <edge source="ARE" target="ALB">
      <data key="d0">564609</data>
    </edge>
    <edge source="ARE" target="DZA">
      <data key="d0">24077391</data>
    </edge>
    <edge source="ARE" target="AZE">
      <data key="d0">3837301</data>
    </edge>
    <edge source="ARE" target="ARG">
      <data key="d0">3060126</data>
    </edge>
    <edge source="ARE" target="AUS">
      <data key="d0">25050692</data>
    </edge>
    <edge source="ARE" target="AUT">
      <data key="d0">70663</data>
    </edge>
    <edge source="ARE" target="ARM">
      <data key="d0">3365811</data>
    </edge>
    <edge source="ARE" target="BEL">
      <data key="d0">28548285</data>
    </edge>
    <edge source="ARE" target="BWA">
      <data key="d0">42703</data>
    </edge>
    <edge source="ARE" target="BRA">
      <data key="d0">9748553</data>
    </edge>
    <edge source="ARE" target="BGR">
      <data key="d0">172686</data>
    </edge>
    <edge source="ARE" target="BDI">
      <data key="d0">176157</data>
    </edge>
    <edge source="ARE" target="BLR">
      <data key="d0">30168</data>
    </edge>
    <edge source="ARE" target="KHM">
      <data key="d0">149693</data>
    </edge>
    <edge source="ARE" target="CMR">
      <data key="d0">3774699</data>
    </edge>
    <edge source="ARE" target="CAN">
      <data key="d0">1463133</data>
    </edge>
    <edge source="ARE" target="CAF">
      <data key="d0">30704</data>
    </edge>
    <edge source="ARE" target="LKA">
      <data key="d0">4931700</data>
    </edge>
    <edge source="ARE" target="CHL">
      <data key="d0">819681</data>
    </edge>
    <edge source="ARE" target="CHN">
      <data key="d0">20035720</data>
    </edge>
    <edge source="ARE" target="COL">
      <data key="d0">200154</data>
    </edge>
    <edge source="ARE" target="CZE">
      <data key="d0">2134516</data>
    </edge>
    <edge source="ARE" target="BEN">
      <data key="d0">4882583</data>
    </edge>
    <edge source="ARE" target="DNK">
      <data key="d0">275839</data>
    </edge>
    <edge source="ARE" target="ECU">
      <data key="d0">332578</data>
    </edge>
    <edge source="ARE" target="ETH">
      <data key="d0">11323404</data>
    </edge>
    <edge source="ARE" target="EST">
      <data key="d0">65035</data>
    </edge>
    <edge source="ARE" target="FIN">
      <data key="d0">21069563</data>
    </edge>
    <edge source="ARE" target="FRA">
      <data key="d0">2584997</data>
    </edge>
    <edge source="ARE" target="GEO">
      <data key="d0">1641745</data>
    </edge>
    <edge source="ARE" target="GMB">
      <data key="d0">1684636</data>
    </edge>
    <edge source="ARE" target="PSE">
      <data key="d0">20084</data>
    </edge>
    <edge source="ARE" target="DEU">
      <data key="d0">17246352</data>
    </edge>
    <edge source="ARE" target="GHA">
      <data key="d0">2988714</data>
    </edge>
    <edge source="ARE" target="GRC">
      <data key="d0">1072122</data>
    </edge>
    <edge source="ARE" target="HKG">
      <data key="d0">2230172</data>
    </edge>
    <edge source="ARE" target="HUN">
      <data key="d0">12425</data>
    </edge>
    <edge source="ARE" target="IDN">
      <data key="d0">608769</data>
    </edge>
    <edge source="ARE" target="IRL">
      <data key="d0">47059</data>
    </edge>
    <edge source="ARE" target="ITA">
      <data key="d0">22477420</data>
    </edge>
    <edge source="ARE" target="CIV">
      <data key="d0">982222</data>
    </edge>
    <edge source="ARE" target="JPN">
      <data key="d0">3266578</data>
    </edge>
    <edge source="ARE" target="KAZ">
      <data key="d0">2492000</data>
    </edge>
    <edge source="ARE" target="JOR">
      <data key="d0">12863307</data>
    </edge>
    <edge source="ARE" target="KOR">
      <data key="d0">4046637</data>
    </edge>
    <edge source="ARE" target="KGZ">
      <data key="d0">1345605</data>
    </edge>
    <edge source="ARE" target="LBN">
      <data key="d0">2387440</data>
    </edge>
    <edge source="ARE" target="LVA">
      <data key="d0">1051826</data>
    </edge>
    <edge source="ARE" target="LTU">
      <data key="d0">223844</data>
    </edge>
    <edge source="ARE" target="MDG">
      <data key="d0">1323532</data>
    </edge>
    <edge source="ARE" target="MWI">
      <data key="d0">370027</data>
    </edge>
    <edge source="ARE" target="MYS">
      <data key="d0">2900043</data>
    </edge>
    <edge source="ARE" target="MRT">
      <data key="d0">5437323</data>
    </edge>
    <edge source="ARE" target="MUS">
      <data key="d0">394583</data>
    </edge>
    <edge source="ARE" target="MEX">
      <data key="d0">153378</data>
    </edge>
    <edge source="ARE" target="MAR">
      <data key="d0">4550239</data>
    </edge>
    <edge source="ARE" target="MOZ">
      <data key="d0">1082225</data>
    </edge>
    <edge source="ARE" target="OMN">
      <data key="d0">42927545</data>
    </edge>
    <edge source="ARE" target="NAM">
      <data key="d0">101285</data>
    </edge>
    <edge source="ARE" target="NLD">
      <data key="d0">11569282</data>
    </edge>
    <edge source="ARE" target="NZL">
      <data key="d0">9450123</data>
    </edge>
    <edge source="ARE" target="NIC">
      <data key="d0">45403</data>
    </edge>
    <edge source="ARE" target="NER">
      <data key="d0">259320</data>
    </edge>
    <edge source="ARE" target="NOR">
      <data key="d0">234158</data>
    </edge>
    <edge source="ARE" target="PAK">
      <data key="d0">46835216</data>
    </edge>
    <edge source="ARE" target="PAN">
      <data key="d0">190639</data>
    </edge>
    <edge source="ARE" target="PRY">
      <data key="d0">108558</data>
    </edge>
    <edge source="ARE" target="PER">
      <data key="d0">181176</data>
    </edge>
    <edge source="ARE" target="PHL">
      <data key="d0">1167506</data>
    </edge>
    <edge source="ARE" target="POL">
      <data key="d0">603840</data>
    </edge>
    <edge source="ARE" target="PRT">
      <data key="d0">3509127</data>
    </edge>
    <edge source="ARE" target="ROU">
      <data key="d0">1988143</data>
    </edge>
    <edge source="ARE" target="RUS">
      <data key="d0">22808368</data>
    </edge>
    <edge source="ARE" target="SAU">
      <data key="d0">63398928</data>
    </edge>
    <edge source="ARE" target="SEN">
      <data key="d0">8306649</data>
    </edge>
    <edge source="ARE" target="SRB">
      <data key="d0">213504</data>
    </edge>
    <edge source="ARE" target="IND">
      <data key="d0">40878493</data>
    </edge>
    <edge source="ARE" target="SGP">
      <data key="d0">2545644</data>
    </edge>
    <edge source="ARE" target="SVK">
      <data key="d0">124115</data>
    </edge>
    <edge source="ARE" target="VNM">
      <data key="d0">726987</data>
    </edge>
    <edge source="ARE" target="SVN">
      <data key="d0">45405</data>
    </edge>
    <edge source="ARE" target="ZAF">
      <data key="d0">6127015</data>
    </edge>
    <edge source="ARE" target="ZWE">
      <data key="d0">796660</data>
    </edge>
    <edge source="ARE" target="ESP">
      <data key="d0">4404138</data>
    </edge>
    <edge source="ARE" target="SWE">
      <data key="d0">1141112</data>
    </edge>
    <edge source="ARE" target="CHE">
      <data key="d0">932679</data>
    </edge>
    <edge source="ARE" target="THA">
      <data key="d0">323062</data>
    </edge>
    <edge source="ARE" target="TGO">
      <data key="d0">1371898</data>
    </edge>
    <edge source="ARE" target="TUN">
      <data key="d0">1272384</data>
    </edge>
    <edge source="ARE" target="TUR">
      <data key="d0">15695089</data>
    </edge>
    <edge source="ARE" target="UGA">
      <data key="d0">778935</data>
    </edge>
    <edge source="ARE" target="UKR">
      <data key="d0">5122046</data>
    </edge>
    <edge source="ARE" target="EGY">
      <data key="d0">22678054</data>
    </edge>
    <edge source="ARE" target="GBR">
      <data key="d0">12527256</data>
    </edge>
    <edge source="ARE" target="TZA">
      <data key="d0">18840119</data>
    </edge>
    <edge source="ARE" target="USA">
      <data key="d0">67428563</data>
    </edge>
    <edge source="ARE" target="URY">
      <data key="d0">10503</data>
    </edge>
    <edge source="EGY" target="ALB">
      <data key="d0">514811</data>
    </edge>
    <edge source="EGY" target="DZA">
      <data key="d0">4989988</data>
    </edge>
    <edge source="EGY" target="ARG">
      <data key="d0">2570624</data>
    </edge>
    <edge source="EGY" target="AUS">
      <data key="d0">6200373</data>
    </edge>
    <edge source="EGY" target="AUT">
      <data key="d0">2025242</data>
    </edge>
    <edge source="EGY" target="BEL">
      <data key="d0">12983678</data>
    </edge>
    <edge source="EGY" target="BRA">
      <data key="d0">6968469</data>
    </edge>
    <edge source="EGY" target="BGR">
      <data key="d0">383547</data>
    </edge>
    <edge source="EGY" target="BDI">
      <data key="d0">120443</data>
    </edge>
    <edge source="EGY" target="CMR">
      <data key="d0">62221</data>
    </edge>
    <edge source="EGY" target="CAN">
      <data key="d0">22549420</data>
    </edge>
    <edge source="EGY" target="CAF">
      <data key="d0">16559</data>
    </edge>
    <edge source="EGY" target="CHL">
      <data key="d0">3309918</data>
    </edge>
    <edge source="EGY" target="CHN">
      <data key="d0">10175243</data>
    </edge>
    <edge source="EGY" target="COL">
      <data key="d0">1339923</data>
    </edge>
    <edge source="EGY" target="CRI">
      <data key="d0">67570</data>
    </edge>
    <edge source="EGY" target="HRV">
      <data key="d0">590016</data>
    </edge>
    <edge source="EGY" target="CZE">
      <data key="d0">13452681</data>
    </edge>
    <edge source="EGY" target="BEN">
      <data key="d0">135439</data>
    </edge>
    <edge source="EGY" target="DNK">
      <data key="d0">8816961</data>
    </edge>
    <edge source="EGY" target="ECU">
      <data key="d0">388907</data>
    </edge>
    <edge source="EGY" target="ETH">
      <data key="d0">875396</data>
    </edge>
    <edge source="EGY" target="FIN">
      <data key="d0">4331671</data>
    </edge>
    <edge source="EGY" target="FRA">
      <data key="d0">35826862</data>
    </edge>
    <edge source="EGY" target="GEO">
      <data key="d0">258116</data>
    </edge>
    <edge source="EGY" target="GMB">
      <data key="d0">18776</data>
    </edge>
    <edge source="EGY" target="PSE">
      <data key="d0">658321</data>
    </edge>
    <edge source="EGY" target="DEU">
      <data key="d0">83362711</data>
    </edge>
    <edge source="EGY" target="GHA">
      <data key="d0">183696</data>
    </edge>
    <edge source="EGY" target="GRC">
      <data key="d0">8859998</data>
    </edge>
    <edge source="EGY" target="GTM">
      <data key="d0">535766</data>
    </edge>
    <edge source="EGY" target="HND">
      <data key="d0">23959</data>
    </edge>
    <edge source="EGY" target="HKG">
      <data key="d0">243087</data>
    </edge>
    <edge source="EGY" target="HUN">
      <data key="d0">2121444</data>
    </edge>
    <edge source="EGY" target="IDN">
      <data key="d0">643978</data>
    </edge>
    <edge source="EGY" target="IRL">
      <data key="d0">3300801</data>
    </edge>
    <edge source="EGY" target="ISR">
      <data key="d0">3053396</data>
    </edge>
    <edge source="EGY" target="ITA">
      <data key="d0">203610550</data>
    </edge>
    <edge source="EGY" target="CIV">
      <data key="d0">225306</data>
    </edge>
    <edge source="EGY" target="JAM">
      <data key="d0">120207</data>
    </edge>
    <edge source="EGY" target="JPN">
      <data key="d0">9566467</data>
    </edge>
    <edge source="EGY" target="KAZ">
      <data key="d0">28735</data>
    </edge>
    <edge source="EGY" target="JOR">
      <data key="d0">8086974</data>
    </edge>
    <edge source="EGY" target="KOR">
      <data key="d0">787646</data>
    </edge>
    <edge source="EGY" target="LBN">
      <data key="d0">5099346</data>
    </edge>
    <edge source="EGY" target="LVA">
      <data key="d0">106400</data>
    </edge>
    <edge source="EGY" target="LTU">
      <data key="d0">658611</data>
    </edge>
    <edge source="EGY" target="MWI">
      <data key="d0">41039</data>
    </edge>
    <edge source="EGY" target="MYS">
      <data key="d0">2639935</data>
    </edge>
    <edge source="EGY" target="MRT">
      <data key="d0">107942</data>
    </edge>
    <edge source="EGY" target="MUS">
      <data key="d0">573542</data>
    </edge>
    <edge source="EGY" target="MEX">
      <data key="d0">1084900</data>
    </edge>
    <edge source="EGY" target="MDA">
      <data key="d0">21952</data>
    </edge>
    <edge source="EGY" target="MAR">
      <data key="d0">9887805</data>
    </edge>
    <edge source="EGY" target="OMN">
      <data key="d0">412352</data>
    </edge>
    <edge source="EGY" target="NLD">
      <data key="d0">28001372</data>
    </edge>
    <edge source="EGY" target="NZL">
      <data key="d0">216784</data>
    </edge>
    <edge source="EGY" target="NOR">
      <data key="d0">2430819</data>
    </edge>
    <edge source="EGY" target="PAK">
      <data key="d0">5396371</data>
    </edge>
    <edge source="EGY" target="PAN">
      <data key="d0">4780887</data>
    </edge>
    <edge source="EGY" target="PER">
      <data key="d0">727561</data>
    </edge>
    <edge source="EGY" target="PHL">
      <data key="d0">129166</data>
    </edge>
    <edge source="EGY" target="POL">
      <data key="d0">7162105</data>
    </edge>
    <edge source="EGY" target="PRT">
      <data key="d0">20596166</data>
    </edge>
    <edge source="EGY" target="ROU">
      <data key="d0">1485850</data>
    </edge>
    <edge source="EGY" target="RUS">
      <data key="d0">17374444</data>
    </edge>
    <edge source="EGY" target="SAU">
      <data key="d0">49663214</data>
    </edge>
    <edge source="EGY" target="SEN">
      <data key="d0">249001</data>
    </edge>
    <edge source="EGY" target="SRB">
      <data key="d0">756070</data>
    </edge>
    <edge source="EGY" target="IND">
      <data key="d0">16289638</data>
    </edge>
    <edge source="EGY" target="SGP">
      <data key="d0">268719</data>
    </edge>
    <edge source="EGY" target="VNM">
      <data key="d0">261217</data>
    </edge>
    <edge source="EGY" target="SVN">
      <data key="d0">1929098</data>
    </edge>
    <edge source="EGY" target="ZAF">
      <data key="d0">4399840</data>
    </edge>
    <edge source="EGY" target="ZWE">
      <data key="d0">668239</data>
    </edge>
    <edge source="EGY" target="ESP">
      <data key="d0">42367831</data>
    </edge>
    <edge source="EGY" target="SWE">
      <data key="d0">18327369</data>
    </edge>
    <edge source="EGY" target="CHE">
      <data key="d0">12862804</data>
    </edge>
    <edge source="EGY" target="THA">
      <data key="d0">2911247</data>
    </edge>
    <edge source="EGY" target="ARE">
      <data key="d0">9267509</data>
    </edge>
    <edge source="EGY" target="TUN">
      <data key="d0">4953982</data>
    </edge>
    <edge source="EGY" target="TUR">
      <data key="d0">199291898</data>
    </edge>
    <edge source="EGY" target="UGA">
      <data key="d0">104987</data>
    </edge>
    <edge source="EGY" target="UKR">
      <data key="d0">908863</data>
    </edge>
    <edge source="EGY" target="GBR">
      <data key="d0">60784232</data>
    </edge>
    <edge source="EGY" target="TZA">
      <data key="d0">495656</data>
    </edge>
    <edge source="EGY" target="USA">
      <data key="d0">253811488</data>
    </edge>
    <edge source="EGY" target="URY">
      <data key="d0">258956</data>
    </edge>
    <edge source="GBR" target="ALB">
      <data key="d0">95927</data>
    </edge>
    <edge source="GBR" target="DZA">
      <data key="d0">1239687</data>
    </edge>
    <edge source="GBR" target="AZE">
      <data key="d0">2875065</data>
    </edge>
    <edge source="GBR" target="ARG">
      <data key="d0">1739803</data>
    </edge>
    <edge source="GBR" target="AUS">
      <data key="d0">48354794</data>
    </edge>
    <edge source="GBR" target="AUT">
      <data key="d0">42802958</data>
    </edge>
    <edge source="GBR" target="ARM">
      <data key="d0">298600</data>
    </edge>
    <edge source="GBR" target="BEL">
      <data key="d0">90051912</data>
    </edge>
    <edge source="GBR" target="BOL">
      <data key="d0">47138</data>
    </edge>
    <edge source="GBR" target="BWA">
      <data key="d0">148047</data>
    </edge>
    <edge source="GBR" target="BRA">
      <data key="d0">12757858</data>
    </edge>
    <edge source="GBR" target="BGR">
      <data key="d0">29253300</data>
    </edge>
    <edge source="GBR" target="BDI">
      <data key="d0">51719</data>
    </edge>
    <edge source="GBR" target="BLR">
      <data key="d0">966109</data>
    </edge>
    <edge source="GBR" target="KHM">
      <data key="d0">2102203</data>
    </edge>
    <edge source="GBR" target="CMR">
      <data key="d0">122488</data>
    </edge>
    <edge source="GBR" target="CAN">
      <data key="d0">38333888</data>
    </edge>
    <edge source="GBR" target="CAF">
      <data key="d0">18683</data>
    </edge>
    <edge source="GBR" target="LKA">
      <data key="d0">8636368</data>
    </edge>
    <edge source="GBR" target="CHL">
      <data key="d0">3906928</data>
    </edge>
    <edge source="GBR" target="CHN">
      <data key="d0">95333691</data>
    </edge>
    <edge source="GBR" target="COL">
      <data key="d0">2951740</data>
    </edge>
    <edge source="GBR" target="CRI">
      <data key="d0">987233</data>
    </edge>
    <edge source="GBR" target="HRV">
      <data key="d0">1928470</data>
    </edge>
    <edge source="GBR" target="CZE">
      <data key="d0">71695005</data>
    </edge>
    <edge source="GBR" target="BEN">
      <data key="d0">25134</data>
    </edge>
    <edge source="GBR" target="DNK">
      <data key="d0">82445842</data>
    </edge>
    <edge source="GBR" target="ECU">
      <data key="d0">482232</data>
    </edge>
    <edge source="GBR" target="SLV">
      <data key="d0">147981</data>
    </edge>
    <edge source="GBR" target="ETH">
      <data key="d0">470814</data>
    </edge>
    <edge source="GBR" target="EST">
      <data key="d0">11381886</data>
    </edge>
    <edge source="GBR" target="FIN">
      <data key="d0">38974042</data>
    </edge>
    <edge source="GBR" target="FRA">
      <data key="d0">248328497</data>
    </edge>
    <edge source="GBR" target="GEO">
      <data key="d0">574701</data>
    </edge>
    <edge source="GBR" target="GMB">
      <data key="d0">77927</data>
    </edge>
    <edge source="GBR" target="PSE">
      <data key="d0">17107</data>
    </edge>
    <edge source="GBR" target="DEU">
      <data key="d0">403985984</data>
    </edge>
    <edge source="GBR" target="GHA">
      <data key="d0">4108473</data>
    </edge>
    <edge source="GBR" target="GRC">
      <data key="d0">8113402</data>
    </edge>
    <edge source="GBR" target="GTM">
      <data key="d0">70802</data>
    </edge>
    <edge source="GBR" target="HND">
      <data key="d0">45512</data>
    </edge>
    <edge source="GBR" target="HKG">
      <data key="d0">99201126</data>
    </edge>
    <edge source="GBR" target="HUN">
      <data key="d0">11646103</data>
    </edge>
    <edge source="GBR" target="IDN">
      <data key="d0">13245554</data>
    </edge>
    <edge source="GBR" target="IRL">
      <data key="d0">236524887</data>
    </edge>
    <edge source="GBR" target="ISR">
      <data key="d0">15285869</data>
    </edge>
    <edge source="GBR" target="ITA">
      <data key="d0">190005377</data>
    </edge>
    <edge source="GBR" target="CIV">
      <data key="d0">304448</data>
    </edge>
    <edge source="GBR" target="JAM">
      <data key="d0">862982</data>
    </edge>
    <edge source="GBR" target="JPN">
      <data key="d0">60789633</data>
    </edge>
    <edge source="GBR" target="KAZ">
      <data key="d0">1585648</data>
    </edge>
    <edge source="GBR" target="JOR">
      <data key="d0">7741782</data>
    </edge>
    <edge source="GBR" target="KOR">
      <data key="d0">19245763</data>
    </edge>
    <edge source="GBR" target="LBN">
      <data key="d0">3896060</data>
    </edge>
    <edge source="GBR" target="LVA">
      <data key="d0">9173467</data>
    </edge>
    <edge source="GBR" target="LTU">
      <data key="d0">36815876</data>
    </edge>
    <edge source="GBR" target="MDG">
      <data key="d0">1693005</data>
    </edge>
    <edge source="GBR" target="MWI">
      <data key="d0">376555</data>
    </edge>
    <edge source="GBR" target="MYS">
      <data key="d0">13534010</data>
    </edge>
    <edge source="GBR" target="MRT">
      <data key="d0">142734</data>
    </edge>
    <edge source="GBR" target="MUS">
      <data key="d0">5361658</data>
    </edge>
    <edge source="GBR" target="MEX">
      <data key="d0">11437603</data>
    </edge>
    <edge source="GBR" target="MDA">
      <data key="d0">36230442</data>
    </edge>
    <edge source="GBR" target="MAR">
      <data key="d0">56233993</data>
    </edge>
    <edge source="GBR" target="MOZ">
      <data key="d0">46003</data>
    </edge>
    <edge source="GBR" target="OMN">
      <data key="d0">6154877</data>
    </edge>
    <edge source="GBR" target="NAM">
      <data key="d0">161060</data>
    </edge>
    <edge source="GBR" target="NLD">
      <data key="d0">159167025</data>
    </edge>
    <edge source="GBR" target="NZL">
      <data key="d0">11695430</data>
    </edge>
    <edge source="GBR" target="NER">
      <data key="d0">150092</data>
    </edge>
    <edge source="GBR" target="NOR">
      <data key="d0">33948767</data>
    </edge>
    <edge source="GBR" target="PAK">
      <data key="d0">4900755</data>
    </edge>
    <edge source="GBR" target="PAN">
      <data key="d0">1230503</data>
    </edge>
    <edge source="GBR" target="PRY">
      <data key="d0">59913</data>
    </edge>
    <edge source="GBR" target="PER">
      <data key="d0">899076</data>
    </edge>
    <edge source="GBR" target="PHL">
      <data key="d0">10555770</data>
    </edge>
    <edge source="GBR" target="POL">
      <data key="d0">153866596</data>
    </edge>
    <edge source="GBR" target="PRT">
      <data key="d0">58847654</data>
    </edge>
    <edge source="GBR" target="ROU">
      <data key="d0">181714730</data>
    </edge>
    <edge source="GBR" target="RUS">
      <data key="d0">61578887</data>
    </edge>
    <edge source="GBR" target="SAU">
      <data key="d0">29001462</data>
    </edge>
    <edge source="GBR" target="SEN">
      <data key="d0">287222</data>
    </edge>
    <edge source="GBR" target="SRB">
      <data key="d0">1480247</data>
    </edge>
    <edge source="GBR" target="IND">
      <data key="d0">28086413</data>
    </edge>
    <edge source="GBR" target="SGP">
      <data key="d0">27283442</data>
    </edge>
    <edge source="GBR" target="SVK">
      <data key="d0">14501646</data>
    </edge>
    <edge source="GBR" target="VNM">
      <data key="d0">10654443</data>
    </edge>
    <edge source="GBR" target="SVN">
      <data key="d0">7061134</data>
    </edge>
    <edge source="GBR" target="ZAF">
      <data key="d0">25757551</data>
    </edge>
    <edge source="GBR" target="ZWE">
      <data key="d0">280988</data>
    </edge>
    <edge source="GBR" target="ESP">
      <data key="d0">92473323</data>
    </edge>
    <edge source="GBR" target="SWE">
      <data key="d0">63253334</data>
    </edge>
    <edge source="GBR" target="CHE">
      <data key="d0">36607359</data>
    </edge>
    <edge source="GBR" target="THA">
      <data key="d0">23352648</data>
    </edge>
    <edge source="GBR" target="TGO">
      <data key="d0">22056</data>
    </edge>
    <edge source="GBR" target="ARE">
      <data key="d0">57222950</data>
    </edge>
    <edge source="GBR" target="TUN">
      <data key="d0">28548190</data>
    </edge>
    <edge source="GBR" target="TUR">
      <data key="d0">56008071</data>
    </edge>
    <edge source="GBR" target="UGA">
      <data key="d0">342985</data>
    </edge>
    <edge source="GBR" target="UKR">
      <data key="d0">21265765</data>
    </edge>
    <edge source="GBR" target="MKD">
      <data key="d0">8755263</data>
    </edge>
    <edge source="GBR" target="EGY">
      <data key="d0">10224531</data>
    </edge>
    <edge source="GBR" target="TZA">
      <data key="d0">376788</data>
    </edge>
    <edge source="GBR" target="USA">
      <data key="d0">312539184</data>
    </edge>
    <edge source="GBR" target="BFA">
      <data key="d0">18721</data>
    </edge>
    <edge source="GBR" target="URY">
      <data key="d0">241813</data>
    </edge>
    <edge source="USA" target="ALB">
      <data key="d0">64959</data>
    </edge>
    <edge source="USA" target="DZA">
      <data key="d0">1993866</data>
    </edge>
    <edge source="USA" target="AZE">
      <data key="d0">177523</data>
    </edge>
    <edge source="USA" target="ARG">
      <data key="d0">54018193</data>
    </edge>
    <edge source="USA" target="AUS">
      <data key="d0">174234995</data>
    </edge>
    <edge source="USA" target="AUT">
      <data key="d0">6332181</data>
    </edge>
    <edge source="USA" target="ARM">
      <data key="d0">102535</data>
    </edge>
    <edge source="USA" target="BEL">
      <data key="d0">224051563</data>
    </edge>
    <edge source="USA" target="BOL">
      <data key="d0">1697207</data>
    </edge>
    <edge source="USA" target="BRA">
      <data key="d0">207659224</data>
    </edge>
    <edge source="USA" target="BGR">
      <data key="d0">2020262</data>
    </edge>
    <edge source="USA" target="BDI">
      <data key="d0">1050925</data>
    </edge>
    <edge source="USA" target="BLR">
      <data key="d0">503057</data>
    </edge>
    <edge source="USA" target="KHM">
      <data key="d0">796159</data>
    </edge>
    <edge source="USA" target="CMR">
      <data key="d0">61920</data>
    </edge>
    <edge source="USA" target="CAN">
      <data key="d0">2709397255</data>
    </edge>
    <edge source="USA" target="CAF">
      <data key="d0">88895</data>
    </edge>
    <edge source="USA" target="LKA">
      <data key="d0">21118619</data>
    </edge>
    <edge source="USA" target="CHL">
      <data key="d0">66182324</data>
    </edge>
    <edge source="USA" target="CHN">
      <data key="d0">644276584</data>
    </edge>
    <edge source="USA" target="COL">
      <data key="d0">117348831</data>
    </edge>
    <edge source="USA" target="CRI">
      <data key="d0">77997369</data>
    </edge>
    <edge source="USA" target="HRV">
      <data key="d0">663753</data>
    </edge>
    <edge source="USA" target="CZE">
      <data key="d0">23628687</data>
    </edge>
    <edge source="USA" target="BEN">
      <data key="d0">37773</data>
    </edge>
    <edge source="USA" target="DNK">
      <data key="d0">14920832</data>
    </edge>
    <edge source="USA" target="ECU">
      <data key="d0">31146347</data>
    </edge>
    <edge source="USA" target="SLV">
      <data key="d0">475411487</data>
    </edge>
    <edge source="USA" target="ETH">
      <data key="d0">1040036</data>
    </edge>
    <edge source="USA" target="EST">
      <data key="d0">1737354</data>
    </edge>
    <edge source="USA" target="FIN">
      <data key="d0">10400618</data>
    </edge>
    <edge source="USA" target="FRA">
      <data key="d0">73539210</data>
    </edge>
    <edge source="USA" target="GEO">
      <data key="d0">676372</data>
    </edge>
    <edge source="USA" target="GMB">
      <data key="d0">313859</data>
    </edge>
    <edge source="USA" target="DEU">
      <data key="d0">255536893</data>
    </edge>
    <edge source="USA" target="GHA">
      <data key="d0">2489534</data>
    </edge>
    <edge source="USA" target="GRC">
      <data key="d0">1513944</data>
    </edge>
    <edge source="USA" target="GTM">
      <data key="d0">184535097</data>
    </edge>
    <edge source="USA" target="HND">
      <data key="d0">1315826652</data>
    </edge>
    <edge source="USA" target="HKG">
      <data key="d0">202147393</data>
    </edge>
    <edge source="USA" target="HUN">
      <data key="d0">7099374</data>
    </edge>
    <edge source="USA" target="IDN">
      <data key="d0">30851923</data>
    </edge>
    <edge source="USA" target="IRL">
      <data key="d0">26256669</data>
    </edge>
    <edge source="USA" target="ISR">
      <data key="d0">37976042</data>
    </edge>
    <edge source="USA" target="ITA">
      <data key="d0">73911720</data>
    </edge>
    <edge source="USA" target="CIV">
      <data key="d0">1755806</data>
    </edge>
    <edge source="USA" target="JAM">
      <data key="d0">10463391</data>
    </edge>
    <edge source="USA" target="JPN">
      <data key="d0">276072442</data>
    </edge>
    <edge source="USA" target="KAZ">
      <data key="d0">1053974</data>
    </edge>
    <edge source="USA" target="JOR">
      <data key="d0">2620813</data>
    </edge>
    <edge source="USA" target="KOR">
      <data key="d0">195392824</data>
    </edge>
    <edge source="USA" target="KGZ">
      <data key="d0">56444</data>
    </edge>
    <edge source="USA" target="LBN">
      <data key="d0">3600741</data>
    </edge>
    <edge source="USA" target="LVA">
      <data key="d0">7777384</data>
    </edge>
    <edge source="USA" target="LTU">
      <data key="d0">3047390</data>
    </edge>
    <edge source="USA" target="MDG">
      <data key="d0">145664</data>
    </edge>
    <edge source="USA" target="MWI">
      <data key="d0">92458</data>
    </edge>
    <edge source="USA" target="MYS">
      <data key="d0">36129673</data>
    </edge>
    <edge source="USA" target="MRT">
      <data key="d0">327353</data>
    </edge>
    <edge source="USA" target="MUS">
      <data key="d0">516668</data>
    </edge>
    <edge source="USA" target="MEX">
      <data key="d0">3661968953</data>
    </edge>
    <edge source="USA" target="MDA">
      <data key="d0">275937</data>
    </edge>
    <edge source="USA" target="MAR">
      <data key="d0">913000</data>
    </edge>
    <edge source="USA" target="MOZ">
      <data key="d0">316517</data>
    </edge>
    <edge source="USA" target="OMN">
      <data key="d0">3123296</data>
    </edge>
    <edge source="USA" target="NAM">
      <data key="d0">37405</data>
    </edge>
    <edge source="USA" target="NLD">
      <data key="d0">149953150</data>
    </edge>
    <edge source="USA" target="NZL">
      <data key="d0">39248971</data>
    </edge>
    <edge source="USA" target="NIC">
      <data key="d0">109322531</data>
    </edge>
    <edge source="USA" target="NER">
      <data key="d0">145124</data>
    </edge>
    <edge source="USA" target="NOR">
      <data key="d0">5835601</data>
    </edge>
    <edge source="USA" target="PAK">
      <data key="d0">11478164</data>
    </edge>
    <edge source="USA" target="PAN">
      <data key="d0">24406126</data>
    </edge>
    <edge source="USA" target="PRY">
      <data key="d0">2368275</data>
    </edge>
    <edge source="USA" target="PER">
      <data key="d0">64957657</data>
    </edge>
    <edge source="USA" target="PHL">
      <data key="d0">13940211</data>
    </edge>
    <edge source="USA" target="POL">
      <data key="d0">35106142</data>
    </edge>
    <edge source="USA" target="PRT">
      <data key="d0">5647943</data>
    </edge>
    <edge source="USA" target="ROU">
      <data key="d0">2263907</data>
    </edge>
    <edge source="USA" target="RUS">
      <data key="d0">33134335</data>
    </edge>
    <edge source="USA" target="SAU">
      <data key="d0">44221204</data>
    </edge>
    <edge source="USA" target="SEN">
      <data key="d0">617596</data>
    </edge>
    <edge source="USA" target="SRB">
      <data key="d0">123167</data>
    </edge>
    <edge source="USA" target="IND">
      <data key="d0">75552076</data>
    </edge>
    <edge source="USA" target="SGP">
      <data key="d0">81830837</data>
    </edge>
    <edge source="USA" target="SVK">
      <data key="d0">3022137</data>
    </edge>
    <edge source="USA" target="VNM">
      <data key="d0">37451158</data>
    </edge>
    <edge source="USA" target="SVN">
      <data key="d0">4304500</data>
    </edge>
    <edge source="USA" target="ZAF">
      <data key="d0">31396631</data>
    </edge>
    <edge source="USA" target="ZWE">
      <data key="d0">32105</data>
    </edge>
    <edge source="USA" target="ESP">
      <data key="d0">41343011</data>
    </edge>
    <edge source="USA" target="SWE">
      <data key="d0">18760409</data>
    </edge>
    <edge source="USA" target="CHE">
      <data key="d0">17295402</data>
    </edge>
    <edge source="USA" target="THA">
      <data key="d0">96762910</data>
    </edge>
    <edge source="USA" target="TGO">
      <data key="d0">63473</data>
    </edge>
    <edge source="USA" target="ARE">
      <data key="d0">50378697</data>
    </edge>
    <edge source="USA" target="TUN">
      <data key="d0">1082241</data>
    </edge>
    <edge source="USA" target="TUR">
      <data key="d0">28215930</data>
    </edge>
    <edge source="USA" target="UGA">
      <data key="d0">351219</data>
    </edge>
    <edge source="USA" target="UKR">
      <data key="d0">375911</data>
    </edge>
    <edge source="USA" target="MKD">
      <data key="d0">24209</data>
    </edge>
    <edge source="USA" target="EGY">
      <data key="d0">9072404</data>
    </edge>
    <edge source="USA" target="GBR">
      <data key="d0">244567159</data>
    </edge>
    <edge source="USA" target="TZA">
      <data key="d0">223583</data>
    </edge>
    <edge source="USA" target="BFA">
      <data key="d0">108411</data>
    </edge>
    <edge source="USA" target="URY">
      <data key="d0">6076775</data>
    </edge>
    <edge source="URY" target="ARG">
      <data key="d0">12354958</data>
    </edge>
    <edge source="URY" target="AUS">
      <data key="d0">10687</data>
    </edge>
    <edge source="URY" target="BRA">
      <data key="d0">20342104</data>
    </edge>
    <edge source="URY" target="CMR">
      <data key="d0">45611</data>
    </edge>
    <edge source="URY" target="CAN">
      <data key="d0">445860</data>
    </edge>
    <edge source="URY" target="CHL">
      <data key="d0">750490</data>
    </edge>
    <edge source="URY" target="CHN">
      <data key="d0">291018</data>
    </edge>
    <edge source="URY" target="COL">
      <data key="d0">29778</data>
    </edge>
    <edge source="URY" target="CRI">
      <data key="d0">18398</data>
    </edge>
    <edge source="URY" target="ECU">
      <data key="d0">75102</data>
    </edge>
    <edge source="URY" target="SLV">
      <data key="d0">15066</data>
    </edge>
    <edge source="URY" target="FRA">
      <data key="d0">100289</data>
    </edge>
    <edge source="URY" target="DEU">
      <data key="d0">112294</data>
    </edge>
    <edge source="URY" target="GTM">
      <data key="d0">195194</data>
    </edge>
    <edge source="URY" target="HKG">
      <data key="d0">503316</data>
    </edge>
    <edge source="URY" target="ITA">
      <data key="d0">31506</data>
    </edge>
    <edge source="URY" target="JPN">
      <data key="d0">36600</data>
    </edge>
    <edge source="URY" target="MYS">
      <data key="d0">88230</data>
    </edge>
    <edge source="URY" target="MEX">
      <data key="d0">799343</data>
    </edge>
    <edge source="URY" target="MOZ">
      <data key="d0">15400</data>
    </edge>
    <edge source="URY" target="NIC">
      <data key="d0">36314</data>
    </edge>
    <edge source="URY" target="NOR">
      <data key="d0">30977</data>
    </edge>
    <edge source="URY" target="PRY">
      <data key="d0">437996</data>
    </edge>
    <edge source="URY" target="PER">
      <data key="d0">108854</data>
    </edge>
    <edge source="URY" target="POL">
      <data key="d0">13014</data>
    </edge>
    <edge source="URY" target="IND">
      <data key="d0">30286</data>
    </edge>
    <edge source="URY" target="VNM">
      <data key="d0">37326</data>
    </edge>
    <edge source="URY" target="ZAF">
      <data key="d0">55663</data>
    </edge>
    <edge source="URY" target="ESP">
      <data key="d0">166267</data>
    </edge>
    <edge source="URY" target="SWE">
      <data key="d0">42952</data>
    </edge>
    <edge source="URY" target="GBR">
      <data key="d0">736121</data>
    </edge>
    <edge source="URY" target="USA">
      <data key="d0">3004993</data>
    </edge>
    <edge source="GEO" target="AZE">
      <data key="d0">285780</data>
    </edge>
    <edge source="GEO" target="ARM">
      <data key="d0">465677</data>
    </edge>
    <edge source="GEO" target="BGR">
      <data key="d0">11815</data>
    </edge>
    <edge source="GEO" target="BLR">
      <data key="d0">10800</data>
    </edge>
    <edge source="GEO" target="DEU">
      <data key="d0">57576</data>
    </edge>
    <edge source="GEO" target="ITA">
      <data key="d0">187265</data>
    </edge>
    <edge source="GEO" target="NLD">
      <data key="d0">15660</data>
    </edge>
    <edge source="GEO" target="RUS">
      <data key="d0">125453</data>
    </edge>
    <edge source="GEO" target="TUR">
      <data key="d0">305569</data>
    </edge>
    <edge source="GEO" target="UKR">
      <data key="d0">11662</data>
    </edge>
    <edge source="CHE" target="ALB">
      <data key="d0">11442</data>
    </edge>
    <edge source="CHE" target="DZA">
      <data key="d0">308975</data>
    </edge>
    <edge source="CHE" target="AZE">
      <data key="d0">134935</data>
    </edge>
    <edge source="CHE" target="ARG">
      <data key="d0">1222515</data>
    </edge>
    <edge source="CHE" target="AUS">
      <data key="d0">2705157</data>
    </edge>
    <edge source="CHE" target="AUT">
      <data key="d0">83233096</data>
    </edge>
    <edge source="CHE" target="BEL">
      <data key="d0">39581021</data>
    </edge>
    <edge source="CHE" target="BRA">
      <data key="d0">3782411</data>
    </edge>
    <edge source="CHE" target="BGR">
      <data key="d0">8748154</data>
    </edge>
    <edge source="CHE" target="BLR">
      <data key="d0">43988</data>
    </edge>
    <edge source="CHE" target="CMR">
      <data key="d0">67440</data>
    </edge>
    <edge source="CHE" target="CAN">
      <data key="d0">10727276</data>
    </edge>
    <edge source="CHE" target="LKA">
      <data key="d0">1300513</data>
    </edge>
    <edge source="CHE" target="CHL">
      <data key="d0">644188</data>
    </edge>
    <edge source="CHE" target="CHN">
      <data key="d0">18186724</data>
    </edge>
    <edge source="CHE" target="COL">
      <data key="d0">218466</data>
    </edge>
    <edge source="CHE" target="CRI">
      <data key="d0">73074</data>
    </edge>
    <edge source="CHE" target="HRV">
      <data key="d0">493869</data>
    </edge>
    <edge source="CHE" target="CZE">
      <data key="d0">17343488</data>
    </edge>
    <edge source="CHE" target="BEN">
      <data key="d0">107469</data>
    </edge>
    <edge source="CHE" target="DNK">
      <data key="d0">5457385</data>
    </edge>
    <edge source="CHE" target="ECU">
      <data key="d0">127078</data>
    </edge>
    <edge source="CHE" target="SLV">
      <data key="d0">107436</data>
    </edge>
    <edge source="CHE" target="ETH">
      <data key="d0">190637</data>
    </edge>
    <edge source="CHE" target="EST">
      <data key="d0">3476693</data>
    </edge>
    <edge source="CHE" target="FIN">
      <data key="d0">5214588</data>
    </edge>
    <edge source="CHE" target="FRA">
      <data key="d0">94118712</data>
    </edge>
    <edge source="CHE" target="DEU">
      <data key="d0">414190570</data>
    </edge>
    <edge source="CHE" target="GHA">
      <data key="d0">68589</data>
    </edge>
    <edge source="CHE" target="GRC">
      <data key="d0">472294</data>
    </edge>
    <edge source="CHE" target="GTM">
      <data key="d0">24048</data>
    </edge>
    <edge source="CHE" target="HKG">
      <data key="d0">13866360</data>
    </edge>
    <edge source="CHE" target="HUN">
      <data key="d0">23247593</data>
    </edge>
    <edge source="CHE" target="IDN">
      <data key="d0">1241529</data>
    </edge>
    <edge source="CHE" target="IRL">
      <data key="d0">428901</data>
    </edge>
    <edge source="CHE" target="ISR">
      <data key="d0">1389705</data>
    </edge>
    <edge source="CHE" target="ITA">
      <data key="d0">96281394</data>
    </edge>
    <edge source="CHE" target="CIV">
      <data key="d0">10854</data>
    </edge>
    <edge source="CHE" target="JPN">
      <data key="d0">18148398</data>
    </edge>
    <edge source="CHE" target="KAZ">
      <data key="d0">357042</data>
    </edge>
    <edge source="CHE" target="JOR">
      <data key="d0">361170</data>
    </edge>
    <edge source="CHE" target="KOR">
      <data key="d0">8773908</data>
    </edge>
    <edge source="CHE" target="LBN">
      <data key="d0">684471</data>
    </edge>
    <edge source="CHE" target="LVA">
      <data key="d0">412110</data>
    </edge>
    <edge source="CHE" target="LTU">
      <data key="d0">2417327</data>
    </edge>
    <edge source="CHE" target="MYS">
      <data key="d0">2051299</data>
    </edge>
    <edge source="CHE" target="MUS">
      <data key="d0">412170</data>
    </edge>
    <edge source="CHE" target="MEX">
      <data key="d0">2449418</data>
    </edge>
    <edge source="CHE" target="MDA">
      <data key="d0">395498</data>
    </edge>
    <edge source="CHE" target="MAR">
      <data key="d0">3290139</data>
    </edge>
    <edge source="CHE" target="OMN">
      <data key="d0">308974</data>
    </edge>
    <edge source="CHE" target="NLD">
      <data key="d0">14987126</data>
    </edge>
    <edge source="CHE" target="NZL">
      <data key="d0">254483</data>
    </edge>
    <edge source="CHE" target="NER">
      <data key="d0">14225</data>
    </edge>
    <edge source="CHE" target="NOR">
      <data key="d0">5109838</data>
    </edge>
    <edge source="CHE" target="PAK">
      <data key="d0">937705</data>
    </edge>
    <edge source="CHE" target="PAN">
      <data key="d0">59817</data>
    </edge>
    <edge source="CHE" target="PRY">
      <data key="d0">33083</data>
    </edge>
    <edge source="CHE" target="PER">
      <data key="d0">81375</data>
    </edge>
    <edge source="CHE" target="PHL">
      <data key="d0">1703129</data>
    </edge>
    <edge source="CHE" target="POL">
      <data key="d0">15063660</data>
    </edge>
    <edge source="CHE" target="PRT">
      <data key="d0">5376447</data>
    </edge>
    <edge source="CHE" target="ROU">
      <data key="d0">18689986</data>
    </edge>
    <edge source="CHE" target="RUS">
      <data key="d0">6953316</data>
    </edge>
    <edge source="CHE" target="SAU">
      <data key="d0">6845319</data>
    </edge>
    <edge source="CHE" target="SEN">
      <data key="d0">234930</data>
    </edge>
    <edge source="CHE" target="SRB">
      <data key="d0">828836</data>
    </edge>
    <edge source="CHE" target="IND">
      <data key="d0">4022867</data>
    </edge>
    <edge source="CHE" target="SGP">
      <data key="d0">7846739</data>
    </edge>
    <edge source="CHE" target="SVK">
      <data key="d0">10487595</data>
    </edge>
    <edge source="CHE" target="VNM">
      <data key="d0">4200742</data>
    </edge>
    <edge source="CHE" target="SVN">
      <data key="d0">2504993</data>
    </edge>
    <edge source="CHE" target="ZAF">
      <data key="d0">1528018</data>
    </edge>
    <edge source="CHE" target="ESP">
      <data key="d0">14446095</data>
    </edge>
    <edge source="CHE" target="SWE">
      <data key="d0">8484769</data>
    </edge>
    <edge source="CHE" target="THA">
      <data key="d0">3522423</data>
    </edge>
    <edge source="CHE" target="ARE">
      <data key="d0">9568157</data>
    </edge>
    <edge source="CHE" target="TUN">
      <data key="d0">2333864</data>
    </edge>
    <edge source="CHE" target="TUR">
      <data key="d0">13433284</data>
    </edge>
    <edge source="CHE" target="UGA">
      <data key="d0">11476</data>
    </edge>
    <edge source="CHE" target="UKR">
      <data key="d0">1061570</data>
    </edge>
    <edge source="CHE" target="MKD">
      <data key="d0">10928976</data>
    </edge>
    <edge source="CHE" target="EGY">
      <data key="d0">1297533</data>
    </edge>
    <edge source="CHE" target="GBR">
      <data key="d0">28933501</data>
    </edge>
    <edge source="CHE" target="USA">
      <data key="d0">44943556</data>
    </edge>
    <edge source="KHM" target="AUS">
      <data key="d0">1745363</data>
    </edge>
    <edge source="KHM" target="CAN">
      <data key="d0">1714808</data>
    </edge>
    <edge source="KHM" target="LKA">
      <data key="d0">97562</data>
    </edge>
    <edge source="KHM" target="CHN">
      <data key="d0">3934938</data>
    </edge>
    <edge source="KHM" target="DNK">
      <data key="d0">28155</data>
    </edge>
    <edge source="KHM" target="FRA">
      <data key="d0">704430</data>
    </edge>
    <edge source="KHM" target="DEU">
      <data key="d0">470572</data>
    </edge>
    <edge source="KHM" target="HKG">
      <data key="d0">1642038</data>
    </edge>
    <edge source="KHM" target="IDN">
      <data key="d0">917255</data>
    </edge>
    <edge source="KHM" target="IRL">
      <data key="d0">391669</data>
    </edge>
    <edge source="KHM" target="ISR">
      <data key="d0">62482</data>
    </edge>
    <edge source="KHM" target="ITA">
      <data key="d0">91261</data>
    </edge>
    <edge source="KHM" target="JPN">
      <data key="d0">1239891</data>
    </edge>
    <edge source="KHM" target="JOR">
      <data key="d0">63238</data>
    </edge>
    <edge source="KHM" target="KOR">
      <data key="d0">334077</data>
    </edge>
    <edge source="KHM" target="MYS">
      <data key="d0">320435</data>
    </edge>
    <edge source="KHM" target="MEX">
      <data key="d0">3257948</data>
    </edge>
    <edge source="KHM" target="NLD">
      <data key="d0">10749</data>
    </edge>
    <edge source="KHM" target="NZL">
      <data key="d0">43201</data>
    </edge>
    <edge source="KHM" target="PHL">
      <data key="d0">131087</data>
    </edge>
    <edge source="KHM" target="POL">
      <data key="d0">13007</data>
    </edge>
    <edge source="KHM" target="SGP">
      <data key="d0">376749</data>
    </edge>
    <edge source="KHM" target="VNM">
      <data key="d0">5885923</data>
    </edge>
    <edge source="KHM" target="ZAF">
      <data key="d0">22844</data>
    </edge>
    <edge source="KHM" target="ESP">
      <data key="d0">123224</data>
    </edge>
    <edge source="KHM" target="SWE">
      <data key="d0">12228</data>
    </edge>
    <edge source="KHM" target="THA">
      <data key="d0">764835</data>
    </edge>
    <edge source="KHM" target="GBR">
      <data key="d0">3461962</data>
    </edge>
    <edge source="KHM" target="TZA">
      <data key="d0">165395</data>
    </edge>
    <edge source="KHM" target="USA">
      <data key="d0">10711611</data>
    </edge>
    <edge source="LKA" target="DZA">
      <data key="d0">15642</data>
    </edge>
    <edge source="LKA" target="ARG">
      <data key="d0">150029</data>
    </edge>
    <edge source="LKA" target="AUS">
      <data key="d0">7037713</data>
    </edge>
    <edge source="LKA" target="AUT">
      <data key="d0">107369</data>
    </edge>
    <edge source="LKA" target="BEL">
      <data key="d0">575682</data>
    </edge>
    <edge source="LKA" target="BRA">
      <data key="d0">9310380</data>
    </edge>
    <edge source="LKA" target="BGR">
      <data key="d0">40178</data>
    </edge>
    <edge source="LKA" target="KHM">
      <data key="d0">2828471</data>
    </edge>
    <edge source="LKA" target="CMR">
      <data key="d0">63924</data>
    </edge>
    <edge source="LKA" target="CAN">
      <data key="d0">1634739</data>
    </edge>
    <edge source="LKA" target="CHL">
      <data key="d0">180472</data>
    </edge>
    <edge source="LKA" target="CHN">
      <data key="d0">3542939</data>
    </edge>
    <edge source="LKA" target="COL">
      <data key="d0">18530</data>
    </edge>
    <edge source="LKA" target="CRI">
      <data key="d0">1035260</data>
    </edge>
    <edge source="LKA" target="HRV">
      <data key="d0">321317</data>
    </edge>
    <edge source="LKA" target="CZE">
      <data key="d0">152425</data>
    </edge>
    <edge source="LKA" target="DNK">
      <data key="d0">1144982</data>
    </edge>
    <edge source="LKA" target="EST">
      <data key="d0">35043</data>
    </edge>
    <edge source="LKA" target="FIN">
      <data key="d0">395773</data>
    </edge>
    <edge source="LKA" target="FRA">
      <data key="d0">2817585</data>
    </edge>
    <edge source="LKA" target="DEU">
      <data key="d0">7459438</data>
    </edge>
    <edge source="LKA" target="GTM">
      <data key="d0">428422</data>
    </edge>
    <edge source="LKA" target="HKG">
      <data key="d0">7887843</data>
    </edge>
    <edge source="LKA" target="IDN">
      <data key="d0">1842058</data>
    </edge>
    <edge source="LKA" target="IRL">
      <data key="d0">23925</data>
    </edge>
    <edge source="LKA" target="ISR">
      <data key="d0">1935790</data>
    </edge>
    <edge source="LKA" target="ITA">
      <data key="d0">2555853</data>
    </edge>
    <edge source="LKA" target="JPN">
      <data key="d0">1926936</data>
    </edge>
    <edge source="LKA" target="JOR">
      <data key="d0">1504534</data>
    </edge>
    <edge source="LKA" target="KOR">
      <data key="d0">3164008</data>
    </edge>
    <edge source="LKA" target="LBN">
      <data key="d0">435819</data>
    </edge>
    <edge source="LKA" target="MDG">
      <data key="d0">19048</data>
    </edge>
    <edge source="LKA" target="MWI">
      <data key="d0">12082</data>
    </edge>
    <edge source="LKA" target="MYS">
      <data key="d0">505763</data>
    </edge>
    <edge source="LKA" target="MEX">
      <data key="d0">660913</data>
    </edge>
    <edge source="LKA" target="OMN">
      <data key="d0">120449</data>
    </edge>
    <edge source="LKA" target="NLD">
      <data key="d0">7252537</data>
    </edge>
    <edge source="LKA" target="NZL">
      <data key="d0">1082103</data>
    </edge>
    <edge source="LKA" target="NOR">
      <data key="d0">232829</data>
    </edge>
    <edge source="LKA" target="PAK">
      <data key="d0">5724277</data>
    </edge>
    <edge source="LKA" target="PAN">
      <data key="d0">25679</data>
    </edge>
    <edge source="LKA" target="PER">
      <data key="d0">32429</data>
    </edge>
    <edge source="LKA" target="PHL">
      <data key="d0">122441</data>
    </edge>
    <edge source="LKA" target="POL">
      <data key="d0">142728</data>
    </edge>
    <edge source="LKA" target="PRT">
      <data key="d0">335896</data>
    </edge>
    <edge source="LKA" target="ROU">
      <data key="d0">141025</data>
    </edge>
    <edge source="LKA" target="RUS">
      <data key="d0">170225</data>
    </edge>
    <edge source="LKA" target="SAU">
      <data key="d0">19592</data>
    </edge>
    <edge source="LKA" target="IND">
      <data key="d0">38516176</data>
    </edge>
    <edge source="LKA" target="SGP">
      <data key="d0">2014742</data>
    </edge>
    <edge source="LKA" target="SVK">
      <data key="d0">38976</data>
    </edge>
    <edge source="LKA" target="VNM">
      <data key="d0">1112274</data>
    </edge>
    <edge source="LKA" target="SVN">
      <data key="d0">25148</data>
    </edge>
    <edge source="LKA" target="ZAF">
      <data key="d0">311384</data>
    </edge>
    <edge source="LKA" target="ESP">
      <data key="d0">2813817</data>
    </edge>
    <edge source="LKA" target="SWE">
      <data key="d0">782326</data>
    </edge>
    <edge source="LKA" target="CHE">
      <data key="d0">419278</data>
    </edge>
    <edge source="LKA" target="THA">
      <data key="d0">2421118</data>
    </edge>
    <edge source="LKA" target="ARE">
      <data key="d0">8583171</data>
    </edge>
    <edge source="LKA" target="TUR">
      <data key="d0">13302384</data>
    </edge>
    <edge source="LKA" target="EGY">
      <data key="d0">63676</data>
    </edge>
    <edge source="LKA" target="GBR">
      <data key="d0">13110999</data>
    </edge>
    <edge source="LKA" target="USA">
      <data key="d0">24944680</data>
    </edge>
    <edge source="LKA" target="URY">
      <data key="d0">52459</data>
    </edge>
    <edge source="DNK" target="DZA">
      <data key="d0">1703129</data>
    </edge>
    <edge source="DNK" target="AZE">
      <data key="d0">105234</data>
    </edge>
    <edge source="DNK" target="ARG">
      <data key="d0">276753</data>
    </edge>
    <edge source="DNK" target="AUS">
      <data key="d0">8684894</data>
    </edge>
    <edge source="DNK" target="AUT">
      <data key="d0">13750011</data>
    </edge>
    <edge source="DNK" target="ARM">
      <data key="d0">22826</data>
    </edge>
    <edge source="DNK" target="BEL">
      <data key="d0">27657488</data>
    </edge>
    <edge source="DNK" target="BRA">
      <data key="d0">2621634</data>
    </edge>
    <edge source="DNK" target="BGR">
      <data key="d0">2819252</data>
    </edge>
    <edge source="DNK" target="BLR">
      <data key="d0">284162</data>
    </edge>
    <edge source="DNK" target="CMR">
      <data key="d0">47282</data>
    </edge>
    <edge source="DNK" target="CAN">
      <data key="d0">3712352</data>
    </edge>
    <edge source="DNK" target="LKA">
      <data key="d0">409574</data>
    </edge>
    <edge source="DNK" target="CHL">
      <data key="d0">241749</data>
    </edge>
    <edge source="DNK" target="CHN">
      <data key="d0">6261829</data>
    </edge>
    <edge source="DNK" target="COL">
      <data key="d0">370899</data>
    </edge>
    <edge source="DNK" target="HRV">
      <data key="d0">2338352</data>
    </edge>
    <edge source="DNK" target="CZE">
      <data key="d0">15074280</data>
    </edge>
    <edge source="DNK" target="ECU">
      <data key="d0">88696</data>
    </edge>
    <edge source="DNK" target="SLV">
      <data key="d0">10802</data>
    </edge>
    <edge source="DNK" target="EST">
      <data key="d0">15565256</data>
    </edge>
    <edge source="DNK" target="FIN">
      <data key="d0">26168993</data>
    </edge>
    <edge source="DNK" target="FRA">
      <data key="d0">47234164</data>
    </edge>
    <edge source="DNK" target="GEO">
      <data key="d0">510623</data>
    </edge>
    <edge source="DNK" target="DEU">
      <data key="d0">196016116</data>
    </edge>
    <edge source="DNK" target="GHA">
      <data key="d0">21455</data>
    </edge>
    <edge source="DNK" target="GRC">
      <data key="d0">1404701</data>
    </edge>
    <edge source="DNK" target="GTM">
      <data key="d0">13294</data>
    </edge>
    <edge source="DNK" target="HKG">
      <data key="d0">1358932</data>
    </edge>
    <edge source="DNK" target="HUN">
      <data key="d0">4421456</data>
    </edge>
    <edge source="DNK" target="IDN">
      <data key="d0">40406</data>
    </edge>
    <edge source="DNK" target="IRL">
      <data key="d0">8418403</data>
    </edge>
    <edge source="DNK" target="ISR">
      <data key="d0">714852</data>
    </edge>
    <edge source="DNK" target="ITA">
      <data key="d0">25045157</data>
    </edge>
    <edge source="DNK" target="JPN">
      <data key="d0">3348784</data>
    </edge>
    <edge source="DNK" target="KAZ">
      <data key="d0">115529</data>
    </edge>
    <edge source="DNK" target="JOR">
      <data key="d0">353855</data>
    </edge>
    <edge source="DNK" target="KOR">
      <data key="d0">3416730</data>
    </edge>
    <edge source="DNK" target="LBN">
      <data key="d0">566075</data>
    </edge>
    <edge source="DNK" target="LVA">
      <data key="d0">5331781</data>
    </edge>
    <edge source="DNK" target="LTU">
      <data key="d0">28076577</data>
    </edge>
    <edge source="DNK" target="MYS">
      <data key="d0">488530</data>
    </edge>
    <edge source="DNK" target="MEX">
      <data key="d0">335537</data>
    </edge>
    <edge source="DNK" target="MAR">
      <data key="d0">1274717</data>
    </edge>
    <edge source="DNK" target="MOZ">
      <data key="d0">55266</data>
    </edge>
    <edge source="DNK" target="OMN">
      <data key="d0">518590</data>
    </edge>
    <edge source="DNK" target="NLD">
      <data key="d0">54855468</data>
    </edge>
    <edge source="DNK" target="NZL">
      <data key="d0">635718</data>
    </edge>
    <edge source="DNK" target="NOR">
      <data key="d0">82114940</data>
    </edge>
    <edge source="DNK" target="PAK">
      <data key="d0">175206</data>
    </edge>
    <edge source="DNK" target="PER">
      <data key="d0">20512</data>
    </edge>
    <edge source="DNK" target="PHL">
      <data key="d0">28221</data>
    </edge>
    <edge source="DNK" target="POL">
      <data key="d0">72317022</data>
    </edge>
    <edge source="DNK" target="PRT">
      <data key="d0">4533850</data>
    </edge>
    <edge source="DNK" target="ROU">
      <data key="d0">1574710</data>
    </edge>
    <edge source="DNK" target="RUS">
      <data key="d0">9303318</data>
    </edge>
    <edge source="DNK" target="SAU">
      <data key="d0">2205985</data>
    </edge>
    <edge source="DNK" target="SRB">
      <data key="d0">545670</data>
    </edge>
    <edge source="DNK" target="IND">
      <data key="d0">803666</data>
    </edge>
    <edge source="DNK" target="SGP">
      <data key="d0">3320539</data>
    </edge>
    <edge source="DNK" target="SVK">
      <data key="d0">6231259</data>
    </edge>
    <edge source="DNK" target="VNM">
      <data key="d0">185647</data>
    </edge>
    <edge source="DNK" target="SVN">
      <data key="d0">928489</data>
    </edge>
    <edge source="DNK" target="ZAF">
      <data key="d0">862889</data>
    </edge>
    <edge source="DNK" target="ESP">
      <data key="d0">19362389</data>
    </edge>
    <edge source="DNK" target="SWE">
      <data key="d0">129586611</data>
    </edge>
    <edge source="DNK" target="CHE">
      <data key="d0">9836753</data>
    </edge>
    <edge source="DNK" target="THA">
      <data key="d0">6568291</data>
    </edge>
    <edge source="DNK" target="ARE">
      <data key="d0">3664878</data>
    </edge>
    <edge source="DNK" target="TUN">
      <data key="d0">81705</data>
    </edge>
    <edge source="DNK" target="TUR">
      <data key="d0">5393884</data>
    </edge>
    <edge source="DNK" target="UGA">
      <data key="d0">18743</data>
    </edge>
    <edge source="DNK" target="UKR">
      <data key="d0">23608850</data>
    </edge>
    <edge source="DNK" target="MKD">
      <data key="d0">764055</data>
    </edge>
    <edge source="DNK" target="EGY">
      <data key="d0">499819</data>
    </edge>
    <edge source="DNK" target="GBR">
      <data key="d0">117720344</data>
    </edge>
    <edge source="DNK" target="USA">
      <data key="d0">40172690</data>
    </edge>
    <edge source="DNK" target="URY">
      <data key="d0">18158</data>
    </edge>
    <edge source="EST" target="AUS">
      <data key="d0">334742</data>
    </edge>
    <edge source="EST" target="AUT">
      <data key="d0">409900</data>
    </edge>
    <edge source="EST" target="BEL">
      <data key="d0">1294324</data>
    </edge>
    <edge source="EST" target="BLR">
      <data key="d0">2480312</data>
    </edge>
    <edge source="EST" target="CAN">
      <data key="d0">51653</data>
    </edge>
    <edge source="EST" target="CHN">
      <data key="d0">146905</data>
    </edge>
    <edge source="EST" target="HRV">
      <data key="d0">15533</data>
    </edge>
    <edge source="EST" target="CZE">
      <data key="d0">8807681</data>
    </edge>
    <edge source="EST" target="DNK">
      <data key="d0">4451877</data>
    </edge>
    <edge source="EST" target="FIN">
      <data key="d0">19145308</data>
    </edge>
    <edge source="EST" target="FRA">
      <data key="d0">1399953</data>
    </edge>
    <edge source="EST" target="DEU">
      <data key="d0">9599136</data>
    </edge>
    <edge source="EST" target="GRC">
      <data key="d0">18872</data>
    </edge>
    <edge source="EST" target="HKG">
      <data key="d0">74969</data>
    </edge>
    <edge source="EST" target="HUN">
      <data key="d0">394644</data>
    </edge>
    <edge source="EST" target="ITA">
      <data key="d0">335034</data>
    </edge>
    <edge source="EST" target="JPN">
      <data key="d0">56986</data>
    </edge>
    <edge source="EST" target="KAZ">
      <data key="d0">529798</data>
    </edge>
    <edge source="EST" target="KOR">
      <data key="d0">49212</data>
    </edge>
    <edge source="EST" target="LVA">
      <data key="d0">20137865</data>
    </edge>
    <edge source="EST" target="LTU">
      <data key="d0">10211430</data>
    </edge>
    <edge source="EST" target="NLD">
      <data key="d0">1074890</data>
    </edge>
    <edge source="EST" target="NOR">
      <data key="d0">3731776</data>
    </edge>
    <edge source="EST" target="POL">
      <data key="d0">2169153</data>
    </edge>
    <edge source="EST" target="PRT">
      <data key="d0">256432</data>
    </edge>
    <edge source="EST" target="ROU">
      <data key="d0">770860</data>
    </edge>
    <edge source="EST" target="RUS">
      <data key="d0">145991487</data>
    </edge>
    <edge source="EST" target="SRB">
      <data key="d0">261635</data>
    </edge>
    <edge source="EST" target="SGP">
      <data key="d0">119801</data>
    </edge>
    <edge source="EST" target="SVK">
      <data key="d0">2735327</data>
    </edge>
    <edge source="EST" target="VNM">
      <data key="d0">16706</data>
    </edge>
    <edge source="EST" target="ZAF">
      <data key="d0">13105</data>
    </edge>
    <edge source="EST" target="ESP">
      <data key="d0">249730</data>
    </edge>
    <edge source="EST" target="SWE">
      <data key="d0">18685940</data>
    </edge>
    <edge source="EST" target="CHE">
      <data key="d0">549131</data>
    </edge>
    <edge source="EST" target="ARE">
      <data key="d0">10922</data>
    </edge>
    <edge source="EST" target="TUR">
      <data key="d0">453780</data>
    </edge>
    <edge source="EST" target="UKR">
      <data key="d0">3098796</data>
    </edge>
    <edge source="EST" target="GBR">
      <data key="d0">1735570</data>
    </edge>
    <edge source="EST" target="USA">
      <data key="d0">2233741</data>
    </edge>
    <edge source="FIN" target="AZE">
      <data key="d0">33902</data>
    </edge>
    <edge source="FIN" target="ARG">
      <data key="d0">832400</data>
    </edge>
    <edge source="FIN" target="AUS">
      <data key="d0">2574289</data>
    </edge>
    <edge source="FIN" target="AUT">
      <data key="d0">2921218</data>
    </edge>
    <edge source="FIN" target="BEL">
      <data key="d0">7243251</data>
    </edge>
    <edge source="FIN" target="BRA">
      <data key="d0">1538359</data>
    </edge>
    <edge source="FIN" target="BGR">
      <data key="d0">673963</data>
    </edge>
    <edge source="FIN" target="BLR">
      <data key="d0">730802</data>
    </edge>
    <edge source="FIN" target="CMR">
      <data key="d0">14826</data>
    </edge>
    <edge source="FIN" target="CAN">
      <data key="d0">3653945</data>
    </edge>
    <edge source="FIN" target="LKA">
      <data key="d0">15644</data>
    </edge>
    <edge source="FIN" target="CHL">
      <data key="d0">1679966</data>
    </edge>
    <edge source="FIN" target="CHN">
      <data key="d0">11651998</data>
    </edge>
    <edge source="FIN" target="COL">
      <data key="d0">479142</data>
    </edge>
    <edge source="FIN" target="HRV">
      <data key="d0">491195</data>
    </edge>
    <edge source="FIN" target="CZE">
      <data key="d0">2709739</data>
    </edge>
    <edge source="FIN" target="DNK">
      <data key="d0">3037814</data>
    </edge>
    <edge source="FIN" target="ECU">
      <data key="d0">251407</data>
    </edge>
    <edge source="FIN" target="EST">
      <data key="d0">22117578</data>
    </edge>
    <edge source="FIN" target="FRA">
      <data key="d0">10917068</data>
    </edge>
    <edge source="FIN" target="DEU">
      <data key="d0">48872128</data>
    </edge>
    <edge source="FIN" target="GHA">
      <data key="d0">44991</data>
    </edge>
    <edge source="FIN" target="GRC">
      <data key="d0">1044316</data>
    </edge>
    <edge source="FIN" target="HKG">
      <data key="d0">347713</data>
    </edge>
    <edge source="FIN" target="HUN">
      <data key="d0">3912905</data>
    </edge>
    <edge source="FIN" target="IDN">
      <data key="d0">3131631</data>
    </edge>
    <edge source="FIN" target="IRL">
      <data key="d0">309873</data>
    </edge>
    <edge source="FIN" target="ISR">
      <data key="d0">451682</data>
    </edge>
    <edge source="FIN" target="ITA">
      <data key="d0">4773999</data>
    </edge>
    <edge source="FIN" target="CIV">
      <data key="d0">26502</data>
    </edge>
    <edge source="FIN" target="JPN">
      <data key="d0">5749119</data>
    </edge>
    <edge source="FIN" target="KAZ">
      <data key="d0">408147</data>
    </edge>
    <edge source="FIN" target="KOR">
      <data key="d0">2555091</data>
    </edge>
    <edge source="FIN" target="LVA">
      <data key="d0">3925456</data>
    </edge>
    <edge source="FIN" target="LTU">
      <data key="d0">2658153</data>
    </edge>
    <edge source="FIN" target="MYS">
      <data key="d0">88795</data>
    </edge>
    <edge source="FIN" target="MUS">
      <data key="d0">19884</data>
    </edge>
    <edge source="FIN" target="MEX">
      <data key="d0">1593729</data>
    </edge>
    <edge source="FIN" target="MAR">
      <data key="d0">96430</data>
    </edge>
    <edge source="FIN" target="MOZ">
      <data key="d0">13150</data>
    </edge>
    <edge source="FIN" target="NLD">
      <data key="d0">9049720</data>
    </edge>
    <edge source="FIN" target="NZL">
      <data key="d0">2281629</data>
    </edge>
    <edge source="FIN" target="NOR">
      <data key="d0">9407364</data>
    </edge>
    <edge source="FIN" target="PAK">
      <data key="d0">24175</data>
    </edge>
    <edge source="FIN" target="PER">
      <data key="d0">378440</data>
    </edge>
    <edge source="FIN" target="PHL">
      <data key="d0">37879</data>
    </edge>
    <edge source="FIN" target="POL">
      <data key="d0">10396721</data>
    </edge>
    <edge source="FIN" target="PRT">
      <data key="d0">4683020</data>
    </edge>
    <edge source="FIN" target="ROU">
      <data key="d0">447071</data>
    </edge>
    <edge source="FIN" target="RUS">
      <data key="d0">39679853</data>
    </edge>
    <edge source="FIN" target="SAU">
      <data key="d0">630996</data>
    </edge>
    <edge source="FIN" target="SEN">
      <data key="d0">53434</data>
    </edge>
    <edge source="FIN" target="IND">
      <data key="d0">1938733</data>
    </edge>
    <edge source="FIN" target="SGP">
      <data key="d0">3109536</data>
    </edge>
    <edge source="FIN" target="SVK">
      <data key="d0">195050</data>
    </edge>
    <edge source="FIN" target="VNM">
      <data key="d0">124482</data>
    </edge>
    <edge source="FIN" target="SVN">
      <data key="d0">667101</data>
    </edge>
    <edge source="FIN" target="ZAF">
      <data key="d0">3131348</data>
    </edge>
    <edge source="FIN" target="ESP">
      <data key="d0">7512561</data>
    </edge>
    <edge source="FIN" target="SWE">
      <data key="d0">32927053</data>
    </edge>
    <edge source="FIN" target="CHE">
      <data key="d0">5040395</data>
    </edge>
    <edge source="FIN" target="THA">
      <data key="d0">1001209</data>
    </edge>
    <edge source="FIN" target="ARE">
      <data key="d0">423019</data>
    </edge>
    <edge source="FIN" target="TUN">
      <data key="d0">202485</data>
    </edge>
    <edge source="FIN" target="TUR">
      <data key="d0">3925063</data>
    </edge>
    <edge source="FIN" target="UKR">
      <data key="d0">902087</data>
    </edge>
    <edge source="FIN" target="MKD">
      <data key="d0">21716</data>
    </edge>
    <edge source="FIN" target="EGY">
      <data key="d0">357200</data>
    </edge>
    <edge source="FIN" target="GBR">
      <data key="d0">14337356</data>
    </edge>
    <edge source="FIN" target="USA">
      <data key="d0">20978852</data>
    </edge>
    <edge source="FIN" target="URY">
      <data key="d0">276208</data>
    </edge>
    <edge source="GHA" target="AUS">
      <data key="d0">11936</data>
    </edge>
    <edge source="GHA" target="CMR">
      <data key="d0">37187</data>
    </edge>
    <edge source="GHA" target="CHN">
      <data key="d0">12823</data>
    </edge>
    <edge source="GHA" target="BEN">
      <data key="d0">5259445</data>
    </edge>
    <edge source="GHA" target="FRA">
      <data key="d0">59575</data>
    </edge>
    <edge source="GHA" target="ITA">
      <data key="d0">41239</data>
    </edge>
    <edge source="GHA" target="CIV">
      <data key="d0">2935381</data>
    </edge>
    <edge source="GHA" target="MRT">
      <data key="d0">30186</data>
    </edge>
    <edge source="GHA" target="NER">
      <data key="d0">215670</data>
    </edge>
    <edge source="GHA" target="NOR">
      <data key="d0">18614</data>
    </edge>
    <edge source="GHA" target="VNM">
      <data key="d0">57828</data>
    </edge>
    <edge source="GHA" target="TGO">
      <data key="d0">831521</data>
    </edge>
    <edge source="GHA" target="UGA">
      <data key="d0">14398</data>
    </edge>
    <edge source="GHA" target="EGY">
      <data key="d0">13157</data>
    </edge>
    <edge source="GHA" target="GBR">
      <data key="d0">16947</data>
    </edge>
    <edge source="GHA" target="USA">
      <data key="d0">89494</data>
    </edge>
    <edge source="GHA" target="BFA">
      <data key="d0">3096877</data>
    </edge>
    <edge source="HKG" target="DZA">
      <data key="d0">166456</data>
    </edge>
    <edge source="HKG" target="AZE">
      <data key="d0">121457</data>
    </edge>
    <edge source="HKG" target="ARG">
      <data key="d0">6628107</data>
    </edge>
    <edge source="HKG" target="AUS">
      <data key="d0">19193245</data>
    </edge>
    <edge source="HKG" target="AUT">
      <data key="d0">2359116</data>
    </edge>
    <edge source="HKG" target="BEL">
      <data key="d0">3304998</data>
    </edge>
    <edge source="HKG" target="BOL">
      <data key="d0">49559</data>
    </edge>
    <edge source="HKG" target="BWA">
      <data key="d0">16589</data>
    </edge>
    <edge source="HKG" target="BRA">
      <data key="d0">7198431</data>
    </edge>
    <edge source="HKG" target="BGR">
      <data key="d0">833526</data>
    </edge>
    <edge source="HKG" target="BDI">
      <data key="d0">38368</data>
    </edge>
    <edge source="HKG" target="BLR">
      <data key="d0">976216</data>
    </edge>
    <edge source="HKG" target="KHM">
      <data key="d0">494359837</data>
    </edge>
    <edge source="HKG" target="CMR">
      <data key="d0">4136603</data>
    </edge>
    <edge source="HKG" target="CAN">
      <data key="d0">25047047</data>
    </edge>
    <edge source="HKG" target="LKA">
      <data key="d0">188765550</data>
    </edge>
    <edge source="HKG" target="CHL">
      <data key="d0">749767</data>
    </edge>
    <edge source="HKG" target="CHN">
      <data key="d0">6894530482</data>
    </edge>
    <edge source="HKG" target="COL">
      <data key="d0">4304011</data>
    </edge>
    <edge source="HKG" target="CRI">
      <data key="d0">279445</data>
    </edge>
    <edge source="HKG" target="HRV">
      <data key="d0">282263</data>
    </edge>
    <edge source="HKG" target="CZE">
      <data key="d0">534280</data>
    </edge>
    <edge source="HKG" target="BEN">
      <data key="d0">35785</data>
    </edge>
    <edge source="HKG" target="DNK">
      <data key="d0">4254531</data>
    </edge>
    <edge source="HKG" target="ECU">
      <data key="d0">296316</data>
    </edge>
    <edge source="HKG" target="SLV">
      <data key="d0">3405841</data>
    </edge>
    <edge source="HKG" target="ETH">
      <data key="d0">123357</data>
    </edge>
    <edge source="HKG" target="EST">
      <data key="d0">2378964</data>
    </edge>
    <edge source="HKG" target="FIN">
      <data key="d0">1138479</data>
    </edge>
    <edge source="HKG" target="FRA">
      <data key="d0">37570326</data>
    </edge>
    <edge source="HKG" target="GMB">
      <data key="d0">21716</data>
    </edge>
    <edge source="HKG" target="DEU">
      <data key="d0">37686358</data>
    </edge>
    <edge source="HKG" target="GHA">
      <data key="d0">146859</data>
    </edge>
    <edge source="HKG" target="GRC">
      <data key="d0">1599767</data>
    </edge>
    <edge source="HKG" target="GTM">
      <data key="d0">13013843</data>
    </edge>
    <edge source="HKG" target="HND">
      <data key="d0">10819207</data>
    </edge>
    <edge source="HKG" target="HUN">
      <data key="d0">811142</data>
    </edge>
    <edge source="HKG" target="IDN">
      <data key="d0">432406286</data>
    </edge>
    <edge source="HKG" target="IRL">
      <data key="d0">434826</data>
    </edge>
    <edge source="HKG" target="ISR">
      <data key="d0">1895320</data>
    </edge>
    <edge source="HKG" target="ITA">
      <data key="d0">23842497</data>
    </edge>
    <edge source="HKG" target="CIV">
      <data key="d0">82843</data>
    </edge>
    <edge source="HKG" target="JAM">
      <data key="d0">94368</data>
    </edge>
    <edge source="HKG" target="JPN">
      <data key="d0">46076734</data>
    </edge>
    <edge source="HKG" target="KAZ">
      <data key="d0">484140</data>
    </edge>
    <edge source="HKG" target="JOR">
      <data key="d0">60911720</data>
    </edge>
    <edge source="HKG" target="KOR">
      <data key="d0">25647948</data>
    </edge>
    <edge source="HKG" target="LBN">
      <data key="d0">645297</data>
    </edge>
    <edge source="HKG" target="LVA">
      <data key="d0">4873359</data>
    </edge>
    <edge source="HKG" target="LTU">
      <data key="d0">1412132</data>
    </edge>
    <edge source="HKG" target="MDG">
      <data key="d0">26910634</data>
    </edge>
    <edge source="HKG" target="MYS">
      <data key="d0">37372913</data>
    </edge>
    <edge source="HKG" target="MRT">
      <data key="d0">83624</data>
    </edge>
    <edge source="HKG" target="MUS">
      <data key="d0">11075655</data>
    </edge>
    <edge source="HKG" target="MEX">
      <data key="d0">20036842</data>
    </edge>
    <edge source="HKG" target="MDA">
      <data key="d0">16193</data>
    </edge>
    <edge source="HKG" target="MAR">
      <data key="d0">1524592</data>
    </edge>
    <edge source="HKG" target="MOZ">
      <data key="d0">464641</data>
    </edge>
    <edge source="HKG" target="OMN">
      <data key="d0">244964</data>
    </edge>
    <edge source="HKG" target="NLD">
      <data key="d0">10965409</data>
    </edge>
    <edge source="HKG" target="NZL">
      <data key="d0">3708905</data>
    </edge>
    <edge source="HKG" target="NIC">
      <data key="d0">38096702</data>
    </edge>
    <edge source="HKG" target="NOR">
      <data key="d0">1009446</data>
    </edge>
    <edge source="HKG" target="PAK">
      <data key="d0">14994099</data>
    </edge>
    <edge source="HKG" target="PAN">
      <data key="d0">1698425</data>
    </edge>
    <edge source="HKG" target="PRY">
      <data key="d0">1187301</data>
    </edge>
    <edge source="HKG" target="PER">
      <data key="d0">3643408</data>
    </edge>
    <edge source="HKG" target="PHL">
      <data key="d0">134061927</data>
    </edge>
    <edge source="HKG" target="POL">
      <data key="d0">2269895</data>
    </edge>
    <edge source="HKG" target="PRT">
      <data key="d0">2888644</data>
    </edge>
    <edge source="HKG" target="ROU">
      <data key="d0">1120235</data>
    </edge>
    <edge source="HKG" target="RUS">
      <data key="d0">4558233</data>
    </edge>
    <edge source="HKG" target="SAU">
      <data key="d0">2854750</data>
    </edge>
    <edge source="HKG" target="SEN">
      <data key="d0">75374</data>
    </edge>
    <edge source="HKG" target="SRB">
      <data key="d0">71802</data>
    </edge>
    <edge source="HKG" target="IND">
      <data key="d0">109929553</data>
    </edge>
    <edge source="HKG" target="SGP">
      <data key="d0">21167675</data>
    </edge>
    <edge source="HKG" target="SVK">
      <data key="d0">386700</data>
    </edge>
    <edge source="HKG" target="VNM">
      <data key="d0">729447030</data>
    </edge>
    <edge source="HKG" target="SVN">
      <data key="d0">575367</data>
    </edge>
    <edge source="HKG" target="ZAF">
      <data key="d0">5744885</data>
    </edge>
    <edge source="HKG" target="ZWE">
      <data key="d0">74004</data>
    </edge>
    <edge source="HKG" target="ESP">
      <data key="d0">3217257</data>
    </edge>
    <edge source="HKG" target="SWE">
      <data key="d0">4425107</data>
    </edge>
    <edge source="HKG" target="CHE">
      <data key="d0">5211380</data>
    </edge>
    <edge source="HKG" target="THA">
      <data key="d0">146963639</data>
    </edge>
    <edge source="HKG" target="TGO">
      <data key="d0">200897</data>
    </edge>
    <edge source="HKG" target="ARE">
      <data key="d0">8989964</data>
    </edge>
    <edge source="HKG" target="TUN">
      <data key="d0">3808228</data>
    </edge>
    <edge source="HKG" target="TUR">
      <data key="d0">12537823</data>
    </edge>
    <edge source="HKG" target="UGA">
      <data key="d0">1578421</data>
    </edge>
    <edge source="HKG" target="UKR">
      <data key="d0">1664696</data>
    </edge>
    <edge source="HKG" target="MKD">
      <data key="d0">61836</data>
    </edge>
    <edge source="HKG" target="EGY">
      <data key="d0">47120298</data>
    </edge>
    <edge source="HKG" target="GBR">
      <data key="d0">29974324</data>
    </edge>
    <edge source="HKG" target="TZA">
      <data key="d0">2543047</data>
    </edge>
    <edge source="HKG" target="USA">
      <data key="d0">183374094</data>
    </edge>
    <edge source="HKG" target="BFA">
      <data key="d0">114815</data>
    </edge>
    <edge source="HKG" target="URY">
      <data key="d0">1169606</data>
    </edge>
    <edge source="IRL" target="ARG">
      <data key="d0">136989</data>
    </edge>
    <edge source="IRL" target="AUS">
      <data key="d0">1340638</data>
    </edge>
    <edge source="IRL" target="AUT">
      <data key="d0">661504</data>
    </edge>
    <edge source="IRL" target="BEL">
      <data key="d0">11127739</data>
    </edge>
    <edge source="IRL" target="BRA">
      <data key="d0">454612</data>
    </edge>
    <edge source="IRL" target="BGR">
      <data key="d0">20111</data>
    </edge>
    <edge source="IRL" target="CAN">
      <data key="d0">1741327</data>
    </edge>
    <edge source="IRL" target="LKA">
      <data key="d0">19455</data>
    </edge>
    <edge source="IRL" target="CHL">
      <data key="d0">30984</data>
    </edge>
    <edge source="IRL" target="CHN">
      <data key="d0">1298058</data>
    </edge>
    <edge source="IRL" target="HRV">
      <data key="d0">15066</data>
    </edge>
    <edge source="IRL" target="CZE">
      <data key="d0">1281452</data>
    </edge>
    <edge source="IRL" target="DNK">
      <data key="d0">2396577</data>
    </edge>
    <edge source="IRL" target="FIN">
      <data key="d0">455410</data>
    </edge>
    <edge source="IRL" target="FRA">
      <data key="d0">26402692</data>
    </edge>
    <edge source="IRL" target="DEU">
      <data key="d0">22560969</data>
    </edge>
    <edge source="IRL" target="GRC">
      <data key="d0">263806</data>
    </edge>
    <edge source="IRL" target="HKG">
      <data key="d0">1197282</data>
    </edge>
    <edge source="IRL" target="HUN">
      <data key="d0">526395</data>
    </edge>
    <edge source="IRL" target="IDN">
      <data key="d0">124371</data>
    </edge>
    <edge source="IRL" target="ISR">
      <data key="d0">166868</data>
    </edge>
    <edge source="IRL" target="ITA">
      <data key="d0">13942591</data>
    </edge>
    <edge source="IRL" target="JPN">
      <data key="d0">2422495</data>
    </edge>
    <edge source="IRL" target="KOR">
      <data key="d0">57079</data>
    </edge>
    <edge source="IRL" target="LBN">
      <data key="d0">55847</data>
    </edge>
    <edge source="IRL" target="LVA">
      <data key="d0">11264</data>
    </edge>
    <edge source="IRL" target="LTU">
      <data key="d0">14210</data>
    </edge>
    <edge source="IRL" target="MYS">
      <data key="d0">161436</data>
    </edge>
    <edge source="IRL" target="MEX">
      <data key="d0">1362048</data>
    </edge>
    <edge source="IRL" target="MAR">
      <data key="d0">385947</data>
    </edge>
    <edge source="IRL" target="NAM">
      <data key="d0">14989</data>
    </edge>
    <edge source="IRL" target="NLD">
      <data key="d0">6772524</data>
    </edge>
    <edge source="IRL" target="NZL">
      <data key="d0">134457</data>
    </edge>
    <edge source="IRL" target="NOR">
      <data key="d0">110033</data>
    </edge>
    <edge source="IRL" target="PAK">
      <data key="d0">134739</data>
    </edge>
    <edge source="IRL" target="PHL">
      <data key="d0">63622</data>
    </edge>
    <edge source="IRL" target="POL">
      <data key="d0">4206989</data>
    </edge>
    <edge source="IRL" target="PRT">
      <data key="d0">815983</data>
    </edge>
    <edge source="IRL" target="ROU">
      <data key="d0">40996</data>
    </edge>
    <edge source="IRL" target="RUS">
      <data key="d0">195852</data>
    </edge>
    <edge source="IRL" target="SAU">
      <data key="d0">682448</data>
    </edge>
    <edge source="IRL" target="SEN">
      <data key="d0">63259</data>
    </edge>
    <edge source="IRL" target="SRB">
      <data key="d0">13714</data>
    </edge>
    <edge source="IRL" target="IND">
      <data key="d0">506352</data>
    </edge>
    <edge source="IRL" target="SGP">
      <data key="d0">385442</data>
    </edge>
    <edge source="IRL" target="SVK">
      <data key="d0">142876</data>
    </edge>
    <edge source="IRL" target="VNM">
      <data key="d0">250251</data>
    </edge>
    <edge source="IRL" target="SVN">
      <data key="d0">15712</data>
    </edge>
    <edge source="IRL" target="ZAF">
      <data key="d0">604284</data>
    </edge>
    <edge source="IRL" target="ESP">
      <data key="d0">3700049</data>
    </edge>
    <edge source="IRL" target="SWE">
      <data key="d0">2124572</data>
    </edge>
    <edge source="IRL" target="CHE">
      <data key="d0">1049001</data>
    </edge>
    <edge source="IRL" target="THA">
      <data key="d0">55008</data>
    </edge>
    <edge source="IRL" target="ARE">
      <data key="d0">1335479</data>
    </edge>
    <edge source="IRL" target="TUN">
      <data key="d0">250359</data>
    </edge>
    <edge source="IRL" target="TUR">
      <data key="d0">985193</data>
    </edge>
    <edge source="IRL" target="MKD">
      <data key="d0">51800</data>
    </edge>
    <edge source="IRL" target="EGY">
      <data key="d0">258558</data>
    </edge>
    <edge source="IRL" target="GBR">
      <data key="d0">48828536</data>
    </edge>
    <edge source="IRL" target="USA">
      <data key="d0">13231760</data>
    </edge>
    <edge source="ISR" target="AZE">
      <data key="d0">12000</data>
    </edge>
    <edge source="ISR" target="ARG">
      <data key="d0">2447000</data>
    </edge>
    <edge source="ISR" target="AUS">
      <data key="d0">1572000</data>
    </edge>
    <edge source="ISR" target="AUT">
      <data key="d0">1223000</data>
    </edge>
    <edge source="ISR" target="ARM">
      <data key="d0">54000</data>
    </edge>
    <edge source="ISR" target="BEL">
      <data key="d0">19472000</data>
    </edge>
    <edge source="ISR" target="BWA">
      <data key="d0">15000</data>
    </edge>
    <edge source="ISR" target="BRA">
      <data key="d0">18668000</data>
    </edge>
    <edge source="ISR" target="BGR">
      <data key="d0">1274000</data>
    </edge>
    <edge source="ISR" target="CMR">
      <data key="d0">57000</data>
    </edge>
    <edge source="ISR" target="CAN">
      <data key="d0">14627000</data>
    </edge>
    <edge source="ISR" target="LKA">
      <data key="d0">1937000</data>
    </edge>
    <edge source="ISR" target="CHL">
      <data key="d0">3053000</data>
    </edge>
    <edge source="ISR" target="CHN">
      <data key="d0">18215000</data>
    </edge>
    <edge source="ISR" target="COL">
      <data key="d0">11433000</data>
    </edge>
    <edge source="ISR" target="HRV">
      <data key="d0">109000</data>
    </edge>
    <edge source="ISR" target="CZE">
      <data key="d0">106000</data>
    </edge>
    <edge source="ISR" target="DNK">
      <data key="d0">689000</data>
    </edge>
    <edge source="ISR" target="ECU">
      <data key="d0">267000</data>
    </edge>
    <edge source="ISR" target="ETH">
      <data key="d0">66000</data>
    </edge>
    <edge source="ISR" target="EST">
      <data key="d0">1906000</data>
    </edge>
    <edge source="ISR" target="FIN">
      <data key="d0">1760000</data>
    </edge>
    <edge source="ISR" target="FRA">
      <data key="d0">20208000</data>
    </edge>
    <edge source="ISR" target="GEO">
      <data key="d0">168000</data>
    </edge>
    <edge source="ISR" target="DEU">
      <data key="d0">39623000</data>
    </edge>
    <edge source="ISR" target="GHA">
      <data key="d0">31000</data>
    </edge>
    <edge source="ISR" target="GRC">
      <data key="d0">6188000</data>
    </edge>
    <edge source="ISR" target="GTM">
      <data key="d0">359000</data>
    </edge>
    <edge source="ISR" target="HND">
      <data key="d0">11000</data>
    </edge>
    <edge source="ISR" target="HKG">
      <data key="d0">1694000</data>
    </edge>
    <edge source="ISR" target="HUN">
      <data key="d0">3193000</data>
    </edge>
    <edge source="ISR" target="IRL">
      <data key="d0">1012000</data>
    </edge>
    <edge source="ISR" target="ITA">
      <data key="d0">40117000</data>
    </edge>
    <edge source="ISR" target="JPN">
      <data key="d0">6665000</data>
    </edge>
    <edge source="ISR" target="KAZ">
      <data key="d0">19000</data>
    </edge>
    <edge source="ISR" target="JOR">
      <data key="d0">3361000</data>
    </edge>
    <edge source="ISR" target="KOR">
      <data key="d0">1453000</data>
    </edge>
    <edge source="ISR" target="LVA">
      <data key="d0">12883000</data>
    </edge>
    <edge source="ISR" target="LTU">
      <data key="d0">136000</data>
    </edge>
    <edge source="ISR" target="MUS">
      <data key="d0">38000</data>
    </edge>
    <edge source="ISR" target="MEX">
      <data key="d0">10276000</data>
    </edge>
    <edge source="ISR" target="MAR">
      <data key="d0">269000</data>
    </edge>
    <edge source="ISR" target="MOZ">
      <data key="d0">23000</data>
    </edge>
    <edge source="ISR" target="NLD">
      <data key="d0">15158000</data>
    </edge>
    <edge source="ISR" target="NZL">
      <data key="d0">846000</data>
    </edge>
    <edge source="ISR" target="NOR">
      <data key="d0">1030000</data>
    </edge>
    <edge source="ISR" target="PAN">
      <data key="d0">15000</data>
    </edge>
    <edge source="ISR" target="PER">
      <data key="d0">882000</data>
    </edge>
    <edge source="ISR" target="PHL">
      <data key="d0">130000</data>
    </edge>
    <edge source="ISR" target="POL">
      <data key="d0">9981000</data>
    </edge>
    <edge source="ISR" target="PRT">
      <data key="d0">1243000</data>
    </edge>
    <edge source="ISR" target="ROU">
      <data key="d0">3499000</data>
    </edge>
    <edge source="ISR" target="RUS">
      <data key="d0">14042000</data>
    </edge>
    <edge source="ISR" target="SRB">
      <data key="d0">153000</data>
    </edge>
    <edge source="ISR" target="IND">
      <data key="d0">1217000</data>
    </edge>
    <edge source="ISR" target="SGP">
      <data key="d0">1928000</data>
    </edge>
    <edge source="ISR" target="VNM">
      <data key="d0">595000</data>
    </edge>
    <edge source="ISR" target="SVN">
      <data key="d0">1138000</data>
    </edge>
    <edge source="ISR" target="ZAF">
      <data key="d0">13508000</data>
    </edge>
    <edge source="ISR" target="ZWE">
      <data key="d0">109000</data>
    </edge>
    <edge source="ISR" target="ESP">
      <data key="d0">12993000</data>
    </edge>
    <edge source="ISR" target="SWE">
      <data key="d0">1702000</data>
    </edge>
    <edge source="ISR" target="CHE">
      <data key="d0">1978000</data>
    </edge>
    <edge source="ISR" target="THA">
      <data key="d0">1427000</data>
    </edge>
    <edge source="ISR" target="TUR">
      <data key="d0">44787000</data>
    </edge>
    <edge source="ISR" target="UGA">
      <data key="d0">109000</data>
    </edge>
    <edge source="ISR" target="UKR">
      <data key="d0">4969000</data>
    </edge>
    <edge source="ISR" target="EGY">
      <data key="d0">47864000</data>
    </edge>
    <edge source="ISR" target="GBR">
      <data key="d0">57749000</data>
    </edge>
    <edge source="ISR" target="TZA">
      <data key="d0">57000</data>
    </edge>
    <edge source="ISR" target="USA">
      <data key="d0">248881000</data>
    </edge>
    <edge source="ISR" target="URY">
      <data key="d0">488000</data>
    </edge>
    <edge source="CIV" target="BDI">
      <data key="d0">60598</data>
    </edge>
    <edge source="CIV" target="CMR">
      <data key="d0">2655990</data>
    </edge>
    <edge source="CIV" target="CAF">
      <data key="d0">68944</data>
    </edge>
    <edge source="CIV" target="BEN">
      <data key="d0">10972918</data>
    </edge>
    <edge source="CIV" target="FRA">
      <data key="d0">744765</data>
    </edge>
    <edge source="CIV" target="GHA">
      <data key="d0">18742517</data>
    </edge>
    <edge source="CIV" target="MRT">
      <data key="d0">265844</data>
    </edge>
    <edge source="CIV" target="NLD">
      <data key="d0">321330</data>
    </edge>
    <edge source="CIV" target="NER">
      <data key="d0">3978036</data>
    </edge>
    <edge source="CIV" target="SEN">
      <data key="d0">4097835</data>
    </edge>
    <edge source="CIV" target="IND">
      <data key="d0">182201</data>
    </edge>
    <edge source="CIV" target="TGO">
      <data key="d0">4370112</data>
    </edge>
    <edge source="CIV" target="USA">
      <data key="d0">691577</data>
    </edge>
    <edge source="CIV" target="BFA">
      <data key="d0">7382542</data>
    </edge>
    <edge source="KAZ" target="AZE">
      <data key="d0">23200</data>
    </edge>
    <edge source="KAZ" target="BLR">
      <data key="d0">67050</data>
    </edge>
    <edge source="KAZ" target="CHN">
      <data key="d0">891800</data>
    </edge>
    <edge source="KAZ" target="DNK">
      <data key="d0">220600</data>
    </edge>
    <edge source="KAZ" target="FRA">
      <data key="d0">78700</data>
    </edge>
    <edge source="KAZ" target="DEU">
      <data key="d0">752800</data>
    </edge>
    <edge source="KAZ" target="ITA">
      <data key="d0">1778000</data>
    </edge>
    <edge source="KAZ" target="KGZ">
      <data key="d0">325500</data>
    </edge>
    <edge source="KAZ" target="LVA">
      <data key="d0">691300</data>
    </edge>
    <edge source="KAZ" target="LTU">
      <data key="d0">9042300</data>
    </edge>
    <edge source="KAZ" target="NLD">
      <data key="d0">61400</data>
    </edge>
    <edge source="KAZ" target="NOR">
      <data key="d0">13900</data>
    </edge>
    <edge source="KAZ" target="POL">
      <data key="d0">341800</data>
    </edge>
    <edge source="KAZ" target="RUS">
      <data key="d0">7188670</data>
    </edge>
    <edge source="KAZ" target="ARE">
      <data key="d0">18000</data>
    </edge>
    <edge source="KAZ" target="TUR">
      <data key="d0">169400</data>
    </edge>
    <edge source="KAZ" target="GBR">
      <data key="d0">63100</data>
    </edge>
    <edge source="KOR" target="ALB">
      <data key="d0">185384</data>
    </edge>
    <edge source="KOR" target="DZA">
      <data key="d0">22636726</data>
    </edge>
    <edge source="KOR" target="AZE">
      <data key="d0">667864</data>
    </edge>
    <edge source="KOR" target="ARG">
      <data key="d0">36978116</data>
    </edge>
    <edge source="KOR" target="AUS">
      <data key="d0">61120523</data>
    </edge>
    <edge source="KOR" target="AUT">
      <data key="d0">4936252</data>
    </edge>
    <edge source="KOR" target="ARM">
      <data key="d0">42271</data>
    </edge>
    <edge source="KOR" target="BEL">
      <data key="d0">32716549</data>
    </edge>
    <edge source="KOR" target="BOL">
      <data key="d0">786129</data>
    </edge>
    <edge source="KOR" target="BWA">
      <data key="d0">3585996</data>
    </edge>
    <edge source="KOR" target="BRA">
      <data key="d0">179681410</data>
    </edge>
    <edge source="KOR" target="BGR">
      <data key="d0">2644640</data>
    </edge>
    <edge source="KOR" target="BLR">
      <data key="d0">1554758</data>
    </edge>
    <edge source="KOR" target="KHM">
      <data key="d0">196229391</data>
    </edge>
    <edge source="KOR" target="CMR">
      <data key="d0">574103</data>
    </edge>
    <edge source="KOR" target="CAN">
      <data key="d0">69877903</data>
    </edge>
    <edge source="KOR" target="LKA">
      <data key="d0">82871282</data>
    </edge>
    <edge source="KOR" target="CHL">
      <data key="d0">49125700</data>
    </edge>
    <edge source="KOR" target="CHN">
      <data key="d0">2207150978</data>
    </edge>
    <edge source="KOR" target="COL">
      <data key="d0">29599378</data>
    </edge>
    <edge source="KOR" target="CRI">
      <data key="d0">1808400</data>
    </edge>
    <edge source="KOR" target="HRV">
      <data key="d0">290450</data>
    </edge>
    <edge source="KOR" target="CZE">
      <data key="d0">25582939</data>
    </edge>
    <edge source="KOR" target="BEN">
      <data key="d0">672655</data>
    </edge>
    <edge source="KOR" target="DNK">
      <data key="d0">8198648</data>
    </edge>
    <edge source="KOR" target="ECU">
      <data key="d0">11743142</data>
    </edge>
    <edge source="KOR" target="SLV">
      <data key="d0">7447111</data>
    </edge>
    <edge source="KOR" target="ETH">
      <data key="d0">751883</data>
    </edge>
    <edge source="KOR" target="EST">
      <data key="d0">2287768</data>
    </edge>
    <edge source="KOR" target="FIN">
      <data key="d0">53631972</data>
    </edge>
    <edge source="KOR" target="FRA">
      <data key="d0">115098673</data>
    </edge>
    <edge source="KOR" target="GEO">
      <data key="d0">107056</data>
    </edge>
    <edge source="KOR" target="GMB">
      <data key="d0">151428</data>
    </edge>
    <edge source="KOR" target="DEU">
      <data key="d0">139293746</data>
    </edge>
    <edge source="KOR" target="GHA">
      <data key="d0">7218491</data>
    </edge>
    <edge source="KOR" target="GRC">
      <data key="d0">8025905</data>
    </edge>
    <edge source="KOR" target="GTM">
      <data key="d0">89525213</data>
    </edge>
    <edge source="KOR" target="HND">
      <data key="d0">9747992</data>
    </edge>
    <edge source="KOR" target="HKG">
      <data key="d0">633087835</data>
    </edge>
    <edge source="KOR" target="HUN">
      <data key="d0">13968819</data>
    </edge>
    <edge source="KOR" target="IDN">
      <data key="d0">1172869584</data>
    </edge>
    <edge source="KOR" target="IRL">
      <data key="d0">785540</data>
    </edge>
    <edge source="KOR" target="ISR">
      <data key="d0">24148339</data>
    </edge>
    <edge source="KOR" target="ITA">
      <data key="d0">142144639</data>
    </edge>
    <edge source="KOR" target="CIV">
      <data key="d0">1084365</data>
    </edge>
    <edge source="KOR" target="JPN">
      <data key="d0">394516793</data>
    </edge>
    <edge source="KOR" target="KAZ">
      <data key="d0">2371971</data>
    </edge>
    <edge source="KOR" target="JOR">
      <data key="d0">19321276</data>
    </edge>
    <edge source="KOR" target="KGZ">
      <data key="d0">67752284</data>
    </edge>
    <edge source="KOR" target="LBN">
      <data key="d0">7594243</data>
    </edge>
    <edge source="KOR" target="LVA">
      <data key="d0">2093118</data>
    </edge>
    <edge source="KOR" target="LTU">
      <data key="d0">2731691</data>
    </edge>
    <edge source="KOR" target="MDG">
      <data key="d0">1079092</data>
    </edge>
    <edge source="KOR" target="MYS">
      <data key="d0">64368316</data>
    </edge>
    <edge source="KOR" target="MRT">
      <data key="d0">2985942</data>
    </edge>
    <edge source="KOR" target="MUS">
      <data key="d0">3766574</data>
    </edge>
    <edge source="KOR" target="MEX">
      <data key="d0">120418695</data>
    </edge>
    <edge source="KOR" target="MDA">
      <data key="d0">30055</data>
    </edge>
    <edge source="KOR" target="MAR">
      <data key="d0">12665987</data>
    </edge>
    <edge source="KOR" target="MOZ">
      <data key="d0">1672573</data>
    </edge>
    <edge source="KOR" target="OMN">
      <data key="d0">2716012</data>
    </edge>
    <edge source="KOR" target="NAM">
      <data key="d0">71123</data>
    </edge>
    <edge source="KOR" target="NLD">
      <data key="d0">50674825</data>
    </edge>
    <edge source="KOR" target="NZL">
      <data key="d0">16124343</data>
    </edge>
    <edge source="KOR" target="NIC">
      <data key="d0">105520114</data>
    </edge>
    <edge source="KOR" target="NER">
      <data key="d0">602988</data>
    </edge>
    <edge source="KOR" target="NOR">
      <data key="d0">3329928</data>
    </edge>
    <edge source="KOR" target="PAK">
      <data key="d0">39664440</data>
    </edge>
    <edge source="KOR" target="PAN">
      <data key="d0">3328455</data>
    </edge>
    <edge source="KOR" target="PRY">
      <data key="d0">380936</data>
    </edge>
    <edge source="KOR" target="PER">
      <data key="d0">24342404</data>
    </edge>
    <edge source="KOR" target="PHL">
      <data key="d0">235125612</data>
    </edge>
    <edge source="KOR" target="POL">
      <data key="d0">49389427</data>
    </edge>
    <edge source="KOR" target="PRT">
      <data key="d0">16891820</data>
    </edge>
    <edge source="KOR" target="ROU">
      <data key="d0">32378584</data>
    </edge>
    <edge source="KOR" target="RUS">
      <data key="d0">121992616</data>
    </edge>
    <edge source="KOR" target="SAU">
      <data key="d0">323084154</data>
    </edge>
    <edge source="KOR" target="SEN">
      <data key="d0">3699727</data>
    </edge>
    <edge source="KOR" target="SRB">
      <data key="d0">837204</data>
    </edge>
    <edge source="KOR" target="IND">
      <data key="d0">139124264</data>
    </edge>
    <edge source="KOR" target="SGP">
      <data key="d0">46703496</data>
    </edge>
    <edge source="KOR" target="SVK">
      <data key="d0">10967657</data>
    </edge>
    <edge source="KOR" target="VNM">
      <data key="d0">1759798853</data>
    </edge>
    <edge source="KOR" target="SVN">
      <data key="d0">3362992</data>
    </edge>
    <edge source="KOR" target="ZAF">
      <data key="d0">33154376</data>
    </edge>
    <edge source="KOR" target="ZWE">
      <data key="d0">2613770</data>
    </edge>
    <edge source="KOR" target="ESP">
      <data key="d0">91421166</data>
    </edge>
    <edge source="KOR" target="SWE">
      <data key="d0">7904627</data>
    </edge>
    <edge source="KOR" target="CHE">
      <data key="d0">3962529</data>
    </edge>
    <edge source="KOR" target="THA">
      <data key="d0">185823578</data>
    </edge>
    <edge source="KOR" target="TGO">
      <data key="d0">1840413</data>
    </edge>
    <edge source="KOR" target="ARE">
      <data key="d0">392588696</data>
    </edge>
    <edge source="KOR" target="TUN">
      <data key="d0">4169386</data>
    </edge>
    <edge source="KOR" target="TUR">
      <data key="d0">219409290</data>
    </edge>
    <edge source="KOR" target="UGA">
      <data key="d0">784779</data>
    </edge>
    <edge source="KOR" target="UKR">
      <data key="d0">23364748</data>
    </edge>
    <edge source="KOR" target="MKD">
      <data key="d0">180140</data>
    </edge>
    <edge source="KOR" target="EGY">
      <data key="d0">83031541</data>
    </edge>
    <edge source="KOR" target="GBR">
      <data key="d0">110966867</data>
    </edge>
    <edge source="KOR" target="TZA">
      <data key="d0">2752327</data>
    </edge>
    <edge source="KOR" target="USA">
      <data key="d0">944879589</data>
    </edge>
    <edge source="KOR" target="URY">
      <data key="d0">1209109</data>
    </edge>
    <edge source="LTU" target="AZE">
      <data key="d0">1871700</data>
    </edge>
    <edge source="LTU" target="ARG">
      <data key="d0">463743</data>
    </edge>
    <edge source="LTU" target="AUS">
      <data key="d0">564047</data>
    </edge>
    <edge source="LTU" target="AUT">
      <data key="d0">1157966</data>
    </edge>
    <edge source="LTU" target="BEL">
      <data key="d0">3010262</data>
    </edge>
    <edge source="LTU" target="BRA">
      <data key="d0">190723</data>
    </edge>
    <edge source="LTU" target="BGR">
      <data key="d0">14967583</data>
    </edge>
    <edge source="LTU" target="BLR">
      <data key="d0">22921789</data>
    </edge>
    <edge source="LTU" target="CAN">
      <data key="d0">1212710</data>
    </edge>
    <edge source="LTU" target="LKA">
      <data key="d0">14508</data>
    </edge>
    <edge source="LTU" target="CHL">
      <data key="d0">832467</data>
    </edge>
    <edge source="LTU" target="CHN">
      <data key="d0">1220419</data>
    </edge>
    <edge source="LTU" target="COL">
      <data key="d0">124430</data>
    </edge>
    <edge source="LTU" target="HRV">
      <data key="d0">13534</data>
    </edge>
    <edge source="LTU" target="CZE">
      <data key="d0">9927368</data>
    </edge>
    <edge source="LTU" target="DNK">
      <data key="d0">42610108</data>
    </edge>
    <edge source="LTU" target="ECU">
      <data key="d0">34169</data>
    </edge>
    <edge source="LTU" target="EST">
      <data key="d0">11722477</data>
    </edge>
    <edge source="LTU" target="FIN">
      <data key="d0">7329326</data>
    </edge>
    <edge source="LTU" target="FRA">
      <data key="d0">16251855</data>
    </edge>
    <edge source="LTU" target="GEO">
      <data key="d0">114837</data>
    </edge>
    <edge source="LTU" target="DEU">
      <data key="d0">29539277</data>
    </edge>
    <edge source="LTU" target="GHA">
      <data key="d0">11955</data>
    </edge>
    <edge source="LTU" target="GRC">
      <data key="d0">57032</data>
    </edge>
    <edge source="LTU" target="HKG">
      <data key="d0">64165</data>
    </edge>
    <edge source="LTU" target="HUN">
      <data key="d0">452134</data>
    </edge>
    <edge source="LTU" target="IDN">
      <data key="d0">14703</data>
    </edge>
    <edge source="LTU" target="IRL">
      <data key="d0">1908195</data>
    </edge>
    <edge source="LTU" target="ISR">
      <data key="d0">55966</data>
    </edge>
    <edge source="LTU" target="ITA">
      <data key="d0">59215151</data>
    </edge>
    <edge source="LTU" target="CIV">
      <data key="d0">18930</data>
    </edge>
    <edge source="LTU" target="JPN">
      <data key="d0">3280831</data>
    </edge>
    <edge source="LTU" target="KAZ">
      <data key="d0">3092813</data>
    </edge>
    <edge source="LTU" target="KOR">
      <data key="d0">10786900</data>
    </edge>
    <edge source="LTU" target="KGZ">
      <data key="d0">27755</data>
    </edge>
    <edge source="LTU" target="LBN">
      <data key="d0">28372</data>
    </edge>
    <edge source="LTU" target="LVA">
      <data key="d0">16445981</data>
    </edge>
    <edge source="LTU" target="MYS">
      <data key="d0">13653</data>
    </edge>
    <edge source="LTU" target="MEX">
      <data key="d0">14594</data>
    </edge>
    <edge source="LTU" target="MDA">
      <data key="d0">872396</data>
    </edge>
    <edge source="LTU" target="MAR">
      <data key="d0">132080</data>
    </edge>
    <edge source="LTU" target="NAM">
      <data key="d0">208084</data>
    </edge>
    <edge source="LTU" target="NLD">
      <data key="d0">3687297</data>
    </edge>
    <edge source="LTU" target="NZL">
      <data key="d0">477540</data>
    </edge>
    <edge source="LTU" target="NOR">
      <data key="d0">20546353</data>
    </edge>
    <edge source="LTU" target="PAK">
      <data key="d0">74752</data>
    </edge>
    <edge source="LTU" target="PAN">
      <data key="d0">2426320</data>
    </edge>
    <edge source="LTU" target="POL">
      <data key="d0">23267516</data>
    </edge>
    <edge source="LTU" target="PRT">
      <data key="d0">1655678</data>
    </edge>
    <edge source="LTU" target="ROU">
      <data key="d0">2812664</data>
    </edge>
    <edge source="LTU" target="RUS">
      <data key="d0">84429211</data>
    </edge>
    <edge source="LTU" target="SRB">
      <data key="d0">183525</data>
    </edge>
    <edge source="LTU" target="IND">
      <data key="d0">85042</data>
    </edge>
    <edge source="LTU" target="SGP">
      <data key="d0">112496</data>
    </edge>
    <edge source="LTU" target="SVK">
      <data key="d0">1526716</data>
    </edge>
    <edge source="LTU" target="VNM">
      <data key="d0">404067</data>
    </edge>
    <edge source="LTU" target="SVN">
      <data key="d0">407811</data>
    </edge>
    <edge source="LTU" target="ZAF">
      <data key="d0">53138</data>
    </edge>
    <edge source="LTU" target="ESP">
      <data key="d0">9618281</data>
    </edge>
    <edge source="LTU" target="SWE">
      <data key="d0">27104910</data>
    </edge>
    <edge source="LTU" target="CHE">
      <data key="d0">1625723</data>
    </edge>
    <edge source="LTU" target="THA">
      <data key="d0">900030</data>
    </edge>
    <edge source="LTU" target="ARE">
      <data key="d0">692296</data>
    </edge>
    <edge source="LTU" target="TUN">
      <data key="d0">39434</data>
    </edge>
    <edge source="LTU" target="TUR">
      <data key="d0">2849036</data>
    </edge>
    <edge source="LTU" target="UKR">
      <data key="d0">21980616</data>
    </edge>
    <edge source="LTU" target="MKD">
      <data key="d0">54420</data>
    </edge>
    <edge source="LTU" target="EGY">
      <data key="d0">810859</data>
    </edge>
    <edge source="LTU" target="GBR">
      <data key="d0">35959382</data>
    </edge>
    <edge source="LTU" target="USA">
      <data key="d0">4180099</data>
    </edge>
    <edge source="LTU" target="URY">
      <data key="d0">11701</data>
    </edge>
    <edge source="MDG" target="DZA">
      <data key="d0">21896</data>
    </edge>
    <edge source="MDG" target="BEL">
      <data key="d0">197581</data>
    </edge>
    <edge source="MDG" target="CAN">
      <data key="d0">12146</data>
    </edge>
    <edge source="MDG" target="LKA">
      <data key="d0">260090</data>
    </edge>
    <edge source="MDG" target="CHN">
      <data key="d0">51130</data>
    </edge>
    <edge source="MDG" target="DNK">
      <data key="d0">25790</data>
    </edge>
    <edge source="MDG" target="FRA">
      <data key="d0">11776801</data>
    </edge>
    <edge source="MDG" target="DEU">
      <data key="d0">1306792</data>
    </edge>
    <edge source="MDG" target="HKG">
      <data key="d0">134951</data>
    </edge>
    <edge source="MDG" target="IDN">
      <data key="d0">11225</data>
    </edge>
    <edge source="MDG" target="ITA">
      <data key="d0">490760</data>
    </edge>
    <edge source="MDG" target="JPN">
      <data key="d0">34342</data>
    </edge>
    <edge source="MDG" target="KOR">
      <data key="d0">21398</data>
    </edge>
    <edge source="MDG" target="MUS">
      <data key="d0">665662</data>
    </edge>
    <edge source="MDG" target="NLD">
      <data key="d0">14154</data>
    </edge>
    <edge source="MDG" target="IND">
      <data key="d0">466894</data>
    </edge>
    <edge source="MDG" target="SGP">
      <data key="d0">398895</data>
    </edge>
    <edge source="MDG" target="VNM">
      <data key="d0">13983</data>
    </edge>
    <edge source="MDG" target="ZAF">
      <data key="d0">334764</data>
    </edge>
    <edge source="MDG" target="THA">
      <data key="d0">24172</data>
    </edge>
    <edge source="MDG" target="ARE">
      <data key="d0">14336</data>
    </edge>
    <edge source="MDG" target="TUR">
      <data key="d0">12201</data>
    </edge>
    <edge source="MDG" target="EGY">
      <data key="d0">198195</data>
    </edge>
    <edge source="MDG" target="GBR">
      <data key="d0">21439</data>
    </edge>
    <edge source="MDG" target="TZA">
      <data key="d0">64325</data>
    </edge>
    <edge source="MDG" target="USA">
      <data key="d0">310313</data>
    </edge>
    <edge source="MUS" target="AUS">
      <data key="d0">39208</data>
    </edge>
    <edge source="MUS" target="BWA">
      <data key="d0">219958</data>
    </edge>
    <edge source="MUS" target="BGR">
      <data key="d0">205689</data>
    </edge>
    <edge source="MUS" target="CAN">
      <data key="d0">181071</data>
    </edge>
    <edge source="MUS" target="LKA">
      <data key="d0">176936</data>
    </edge>
    <edge source="MUS" target="CHN">
      <data key="d0">565749</data>
    </edge>
    <edge source="MUS" target="HRV">
      <data key="d0">11625</data>
    </edge>
    <edge source="MUS" target="DNK">
      <data key="d0">35164</data>
    </edge>
    <edge source="MUS" target="ETH">
      <data key="d0">108389</data>
    </edge>
    <edge source="MUS" target="FRA">
      <data key="d0">2039229</data>
    </edge>
    <edge source="MUS" target="DEU">
      <data key="d0">260458</data>
    </edge>
    <edge source="MUS" target="HKG">
      <data key="d0">198800</data>
    </edge>
    <edge source="MUS" target="IDN">
      <data key="d0">58896</data>
    </edge>
    <edge source="MUS" target="ISR">
      <data key="d0">53888</data>
    </edge>
    <edge source="MUS" target="ITA">
      <data key="d0">2124893</data>
    </edge>
    <edge source="MUS" target="JPN">
      <data key="d0">1508572</data>
    </edge>
    <edge source="MUS" target="KOR">
      <data key="d0">419001</data>
    </edge>
    <edge source="MUS" target="LTU">
      <data key="d0">35369</data>
    </edge>
    <edge source="MUS" target="MDG">
      <data key="d0">48682394</data>
    </edge>
    <edge source="MUS" target="MYS">
      <data key="d0">38943</data>
    </edge>
    <edge source="MUS" target="MDA">
      <data key="d0">23498</data>
    </edge>
    <edge source="MUS" target="NLD">
      <data key="d0">37516</data>
    </edge>
    <edge source="MUS" target="NZL">
      <data key="d0">165951</data>
    </edge>
    <edge source="MUS" target="PHL">
      <data key="d0">85212</data>
    </edge>
    <edge source="MUS" target="RUS">
      <data key="d0">90041</data>
    </edge>
    <edge source="MUS" target="IND">
      <data key="d0">403507</data>
    </edge>
    <edge source="MUS" target="SGP">
      <data key="d0">123485</data>
    </edge>
    <edge source="MUS" target="SVK">
      <data key="d0">119094</data>
    </edge>
    <edge source="MUS" target="VNM">
      <data key="d0">134126</data>
    </edge>
    <edge source="MUS" target="ZAF">
      <data key="d0">19525751</data>
    </edge>
    <edge source="MUS" target="ZWE">
      <data key="d0">307491</data>
    </edge>
    <edge source="MUS" target="ESP">
      <data key="d0">200454</data>
    </edge>
    <edge source="MUS" target="CHE">
      <data key="d0">174844</data>
    </edge>
    <edge source="MUS" target="ARE">
      <data key="d0">106489</data>
    </edge>
    <edge source="MUS" target="TUN">
      <data key="d0">210879</data>
    </edge>
    <edge source="MUS" target="TUR">
      <data key="d0">3325444</data>
    </edge>
    <edge source="MUS" target="UKR">
      <data key="d0">18115</data>
    </edge>
    <edge source="MUS" target="EGY">
      <data key="d0">20723</data>
    </edge>
    <edge source="MUS" target="GBR">
      <data key="d0">6879452</data>
    </edge>
    <edge source="MUS" target="TZA">
      <data key="d0">20186</data>
    </edge>
    <edge source="MUS" target="USA">
      <data key="d0">280376</data>
    </edge>
    <edge source="OMN" target="BEL">
      <data key="d0">70091</data>
    </edge>
    <edge source="OMN" target="FRA">
      <data key="d0">27618</data>
    </edge>
    <edge source="OMN" target="DEU">
      <data key="d0">13451</data>
    </edge>
    <edge source="OMN" target="JPN">
      <data key="d0">11670</data>
    </edge>
    <edge source="OMN" target="JOR">
      <data key="d0">2136421</data>
    </edge>
    <edge source="OMN" target="KOR">
      <data key="d0">42783</data>
    </edge>
    <edge source="OMN" target="PAK">
      <data key="d0">2683022</data>
    </edge>
    <edge source="OMN" target="SAU">
      <data key="d0">2289641</data>
    </edge>
    <edge source="OMN" target="IND">
      <data key="d0">605498</data>
    </edge>
    <edge source="OMN" target="ESP">
      <data key="d0">19126</data>
    </edge>
    <edge source="OMN" target="ARE">
      <data key="d0">4637165</data>
    </edge>
    <edge source="OMN" target="TUR">
      <data key="d0">900822</data>
    </edge>
    <edge source="OMN" target="UGA">
      <data key="d0">15373</data>
    </edge>
    <edge source="OMN" target="EGY">
      <data key="d0">259152</data>
    </edge>
    <edge source="OMN" target="USA">
      <data key="d0">51378</data>
    </edge>
    <edge source="NLD" target="ALB">
      <data key="d0">76535</data>
    </edge>
    <edge source="NLD" target="DZA">
      <data key="d0">3210736</data>
    </edge>
    <edge source="NLD" target="AZE">
      <data key="d0">1522786</data>
    </edge>
    <edge source="NLD" target="ARG">
      <data key="d0">3772860</data>
    </edge>
    <edge source="NLD" target="AUS">
      <data key="d0">26410654</data>
    </edge>
    <edge source="NLD" target="AUT">
      <data key="d0">56130518</data>
    </edge>
    <edge source="NLD" target="ARM">
      <data key="d0">30366</data>
    </edge>
    <edge source="NLD" target="BEL">
      <data key="d0">443789466</data>
    </edge>
    <edge source="NLD" target="BOL">
      <data key="d0">134270</data>
    </edge>
    <edge source="NLD" target="BRA">
      <data key="d0">40010914</data>
    </edge>
    <edge source="NLD" target="BGR">
      <data key="d0">6863957</data>
    </edge>
    <edge source="NLD" target="BLR">
      <data key="d0">3633683</data>
    </edge>
    <edge source="NLD" target="KHM">
      <data key="d0">32582</data>
    </edge>
    <edge source="NLD" target="CMR">
      <data key="d0">273614</data>
    </edge>
    <edge source="NLD" target="CAN">
      <data key="d0">60561393</data>
    </edge>
    <edge source="NLD" target="LKA">
      <data key="d0">1510366</data>
    </edge>
    <edge source="NLD" target="CHL">
      <data key="d0">4168858</data>
    </edge>
    <edge source="NLD" target="CHN">
      <data key="d0">78117872</data>
    </edge>
    <edge source="NLD" target="COL">
      <data key="d0">4747734</data>
    </edge>
    <edge source="NLD" target="CRI">
      <data key="d0">44093</data>
    </edge>
    <edge source="NLD" target="HRV">
      <data key="d0">6475068</data>
    </edge>
    <edge source="NLD" target="CZE">
      <data key="d0">65946329</data>
    </edge>
    <edge source="NLD" target="BEN">
      <data key="d0">53819719</data>
    </edge>
    <edge source="NLD" target="DNK">
      <data key="d0">70575144</data>
    </edge>
    <edge source="NLD" target="ECU">
      <data key="d0">1120904</data>
    </edge>
    <edge source="NLD" target="SLV">
      <data key="d0">84647</data>
    </edge>
    <edge source="NLD" target="ETH">
      <data key="d0">129073</data>
    </edge>
    <edge source="NLD" target="EST">
      <data key="d0">8847108</data>
    </edge>
    <edge source="NLD" target="FIN">
      <data key="d0">43337185</data>
    </edge>
    <edge source="NLD" target="FRA">
      <data key="d0">367001862</data>
    </edge>
    <edge source="NLD" target="GEO">
      <data key="d0">231771</data>
    </edge>
    <edge source="NLD" target="GMB">
      <data key="d0">121742</data>
    </edge>
    <edge source="NLD" target="PSE">
      <data key="d0">26886</data>
    </edge>
    <edge source="NLD" target="DEU">
      <data key="d0">1193987122</data>
    </edge>
    <edge source="NLD" target="GHA">
      <data key="d0">5564340</data>
    </edge>
    <edge source="NLD" target="GRC">
      <data key="d0">18994774</data>
    </edge>
    <edge source="NLD" target="GTM">
      <data key="d0">71410</data>
    </edge>
    <edge source="NLD" target="HND">
      <data key="d0">25762</data>
    </edge>
    <edge source="NLD" target="HKG">
      <data key="d0">6155674</data>
    </edge>
    <edge source="NLD" target="HUN">
      <data key="d0">13309858</data>
    </edge>
    <edge source="NLD" target="IDN">
      <data key="d0">4848663</data>
    </edge>
    <edge source="NLD" target="IRL">
      <data key="d0">28370399</data>
    </edge>
    <edge source="NLD" target="ISR">
      <data key="d0">13210153</data>
    </edge>
    <edge source="NLD" target="ITA">
      <data key="d0">144233182</data>
    </edge>
    <edge source="NLD" target="CIV">
      <data key="d0">6048520</data>
    </edge>
    <edge source="NLD" target="JPN">
      <data key="d0">66053280</data>
    </edge>
    <edge source="NLD" target="KAZ">
      <data key="d0">2080861</data>
    </edge>
    <edge source="NLD" target="JOR">
      <data key="d0">1924284</data>
    </edge>
    <edge source="NLD" target="KOR">
      <data key="d0">14342162</data>
    </edge>
    <edge source="NLD" target="KGZ">
      <data key="d0">28790</data>
    </edge>
    <edge source="NLD" target="LBN">
      <data key="d0">1597025</data>
    </edge>
    <edge source="NLD" target="LVA">
      <data key="d0">7409488</data>
    </edge>
    <edge source="NLD" target="LTU">
      <data key="d0">18816024</data>
    </edge>
    <edge source="NLD" target="MDG">
      <data key="d0">156207</data>
    </edge>
    <edge source="NLD" target="MYS">
      <data key="d0">4635108</data>
    </edge>
    <edge source="NLD" target="MRT">
      <data key="d0">26502</data>
    </edge>
    <edge source="NLD" target="MUS">
      <data key="d0">392867</data>
    </edge>
    <edge source="NLD" target="MEX">
      <data key="d0">20261520</data>
    </edge>
    <edge source="NLD" target="MDA">
      <data key="d0">512565</data>
    </edge>
    <edge source="NLD" target="MAR">
      <data key="d0">19734981</data>
    </edge>
    <edge source="NLD" target="MOZ">
      <data key="d0">46384</data>
    </edge>
    <edge source="NLD" target="OMN">
      <data key="d0">1970790</data>
    </edge>
    <edge source="NLD" target="NAM">
      <data key="d0">347587</data>
    </edge>
    <edge source="NLD" target="NZL">
      <data key="d0">5258895</data>
    </edge>
    <edge source="NLD" target="NIC">
      <data key="d0">23970</data>
    </edge>
    <edge source="NLD" target="NER">
      <data key="d0">11970529</data>
    </edge>
    <edge source="NLD" target="NOR">
      <data key="d0">59297096</data>
    </edge>
    <edge source="NLD" target="PAK">
      <data key="d0">3327148</data>
    </edge>
    <edge source="NLD" target="PAN">
      <data key="d0">645270</data>
    </edge>
    <edge source="NLD" target="PER">
      <data key="d0">1864557</data>
    </edge>
    <edge source="NLD" target="PHL">
      <data key="d0">420548</data>
    </edge>
    <edge source="NLD" target="POL">
      <data key="d0">200911221</data>
    </edge>
    <edge source="NLD" target="PRT">
      <data key="d0">56416056</data>
    </edge>
    <edge source="NLD" target="ROU">
      <data key="d0">25554422</data>
    </edge>
    <edge source="NLD" target="RUS">
      <data key="d0">70071094</data>
    </edge>
    <edge source="NLD" target="SAU">
      <data key="d0">14709179</data>
    </edge>
    <edge source="NLD" target="SEN">
      <data key="d0">1097061</data>
    </edge>
    <edge source="NLD" target="SRB">
      <data key="d0">7167744</data>
    </edge>
    <edge source="NLD" target="IND">
      <data key="d0">26463718</data>
    </edge>
    <edge source="NLD" target="SGP">
      <data key="d0">5065519</data>
    </edge>
    <edge source="NLD" target="SVK">
      <data key="d0">14936459</data>
    </edge>
    <edge source="NLD" target="VNM">
      <data key="d0">5255270</data>
    </edge>
    <edge source="NLD" target="SVN">
      <data key="d0">10506886</data>
    </edge>
    <edge source="NLD" target="ZAF">
      <data key="d0">20828486</data>
    </edge>
    <edge source="NLD" target="ESP">
      <data key="d0">91206168</data>
    </edge>
    <edge source="NLD" target="SWE">
      <data key="d0">76950063</data>
    </edge>
    <edge source="NLD" target="CHE">
      <data key="d0">67700210</data>
    </edge>
    <edge source="NLD" target="THA">
      <data key="d0">14904427</data>
    </edge>
    <edge source="NLD" target="TGO">
      <data key="d0">38039078</data>
    </edge>
    <edge source="NLD" target="ARE">
      <data key="d0">13219826</data>
    </edge>
    <edge source="NLD" target="TUN">
      <data key="d0">30663899</data>
    </edge>
    <edge source="NLD" target="TUR">
      <data key="d0">107307104</data>
    </edge>
    <edge source="NLD" target="UGA">
      <data key="d0">112656</data>
    </edge>
    <edge source="NLD" target="UKR">
      <data key="d0">11722970</data>
    </edge>
    <edge source="NLD" target="MKD">
      <data key="d0">25230518</data>
    </edge>
    <edge source="NLD" target="EGY">
      <data key="d0">9262822</data>
    </edge>
    <edge source="NLD" target="GBR">
      <data key="d0">499188101</data>
    </edge>
    <edge source="NLD" target="TZA">
      <data key="d0">84220</data>
    </edge>
    <edge source="NLD" target="USA">
      <data key="d0">236428019</data>
    </edge>
    <edge source="NLD" target="BFA">
      <data key="d0">4439317</data>
    </edge>
    <edge source="NLD" target="URY">
      <data key="d0">405042</data>
    </edge>
    <edge source="NOR" target="AZE">
      <data key="d0">1006327</data>
    </edge>
    <edge source="NOR" target="ARG">
      <data key="d0">591161</data>
    </edge>
    <edge source="NOR" target="AUS">
      <data key="d0">823543</data>
    </edge>
    <edge source="NOR" target="AUT">
      <data key="d0">2855199</data>
    </edge>
    <edge source="NOR" target="BEL">
      <data key="d0">17250284</data>
    </edge>
    <edge source="NOR" target="BRA">
      <data key="d0">8239260</data>
    </edge>
    <edge source="NOR" target="BGR">
      <data key="d0">75168</data>
    </edge>
    <edge source="NOR" target="CAN">
      <data key="d0">2239543</data>
    </edge>
    <edge source="NOR" target="LKA">
      <data key="d0">193613</data>
    </edge>
    <edge source="NOR" target="CHL">
      <data key="d0">383005</data>
    </edge>
    <edge source="NOR" target="CHN">
      <data key="d0">1381193</data>
    </edge>
    <edge source="NOR" target="COL">
      <data key="d0">13586</data>
    </edge>
    <edge source="NOR" target="HRV">
      <data key="d0">239009</data>
    </edge>
    <edge source="NOR" target="CZE">
      <data key="d0">546027</data>
    </edge>
    <edge source="NOR" target="DNK">
      <data key="d0">19609609</data>
    </edge>
    <edge source="NOR" target="EST">
      <data key="d0">2693625</data>
    </edge>
    <edge source="NOR" target="FIN">
      <data key="d0">5322664</data>
    </edge>
    <edge source="NOR" target="FRA">
      <data key="d0">2876598</data>
    </edge>
    <edge source="NOR" target="DEU">
      <data key="d0">17435901</data>
    </edge>
    <edge source="NOR" target="GHA">
      <data key="d0">49866</data>
    </edge>
    <edge source="NOR" target="GRC">
      <data key="d0">262726</data>
    </edge>
    <edge source="NOR" target="HKG">
      <data key="d0">2336595</data>
    </edge>
    <edge source="NOR" target="HUN">
      <data key="d0">268060</data>
    </edge>
    <edge source="NOR" target="IDN">
      <data key="d0">3656724</data>
    </edge>
    <edge source="NOR" target="IRL">
      <data key="d0">522907</data>
    </edge>
    <edge source="NOR" target="ISR">
      <data key="d0">50950</data>
    </edge>
    <edge source="NOR" target="ITA">
      <data key="d0">2079849</data>
    </edge>
    <edge source="NOR" target="CIV">
      <data key="d0">14901</data>
    </edge>
    <edge source="NOR" target="JPN">
      <data key="d0">623183</data>
    </edge>
    <edge source="NOR" target="JOR">
      <data key="d0">33018</data>
    </edge>
    <edge source="NOR" target="KOR">
      <data key="d0">1755867</data>
    </edge>
    <edge source="NOR" target="LBN">
      <data key="d0">60047</data>
    </edge>
    <edge source="NOR" target="LVA">
      <data key="d0">1294461</data>
    </edge>
    <edge source="NOR" target="LTU">
      <data key="d0">9397459</data>
    </edge>
    <edge source="NOR" target="MYS">
      <data key="d0">810029</data>
    </edge>
    <edge source="NOR" target="MUS">
      <data key="d0">292000</data>
    </edge>
    <edge source="NOR" target="MEX">
      <data key="d0">81204</data>
    </edge>
    <edge source="NOR" target="MAR">
      <data key="d0">11241</data>
    </edge>
    <edge source="NOR" target="MOZ">
      <data key="d0">27307</data>
    </edge>
    <edge source="NOR" target="OMN">
      <data key="d0">185052</data>
    </edge>
    <edge source="NOR" target="NAM">
      <data key="d0">36250</data>
    </edge>
    <edge source="NOR" target="NLD">
      <data key="d0">6133400</data>
    </edge>
    <edge source="NOR" target="NZL">
      <data key="d0">723527</data>
    </edge>
    <edge source="NOR" target="PAK">
      <data key="d0">301180</data>
    </edge>
    <edge source="NOR" target="PAN">
      <data key="d0">151805</data>
    </edge>
    <edge source="NOR" target="PER">
      <data key="d0">149303</data>
    </edge>
    <edge source="NOR" target="PHL">
      <data key="d0">20490</data>
    </edge>
    <edge source="NOR" target="POL">
      <data key="d0">2890848</data>
    </edge>
    <edge source="NOR" target="PRT">
      <data key="d0">372778</data>
    </edge>
    <edge source="NOR" target="ROU">
      <data key="d0">108666</data>
    </edge>
    <edge source="NOR" target="RUS">
      <data key="d0">5446087</data>
    </edge>
    <edge source="NOR" target="SAU">
      <data key="d0">85487</data>
    </edge>
    <edge source="NOR" target="SEN">
      <data key="d0">10923</data>
    </edge>
    <edge source="NOR" target="SRB">
      <data key="d0">34306</data>
    </edge>
    <edge source="NOR" target="IND">
      <data key="d0">470261</data>
    </edge>
    <edge source="NOR" target="SGP">
      <data key="d0">1451534</data>
    </edge>
    <edge source="NOR" target="SVK">
      <data key="d0">431752</data>
    </edge>
    <edge source="NOR" target="VNM">
      <data key="d0">1213440</data>
    </edge>
    <edge source="NOR" target="SVN">
      <data key="d0">38885</data>
    </edge>
    <edge source="NOR" target="ZAF">
      <data key="d0">770487</data>
    </edge>
    <edge source="NOR" target="ESP">
      <data key="d0">2853956</data>
    </edge>
    <edge source="NOR" target="SWE">
      <data key="d0">28742102</data>
    </edge>
    <edge source="NOR" target="CHE">
      <data key="d0">487597</data>
    </edge>
    <edge source="NOR" target="THA">
      <data key="d0">708393</data>
    </edge>
    <edge source="NOR" target="ARE">
      <data key="d0">2301009</data>
    </edge>
    <edge source="NOR" target="TUN">
      <data key="d0">29920</data>
    </edge>
    <edge source="NOR" target="TUR">
      <data key="d0">3234849</data>
    </edge>
    <edge source="NOR" target="UGA">
      <data key="d0">28980</data>
    </edge>
    <edge source="NOR" target="UKR">
      <data key="d0">20390</data>
    </edge>
    <edge source="NOR" target="EGY">
      <data key="d0">152120</data>
    </edge>
    <edge source="NOR" target="GBR">
      <data key="d0">7158293</data>
    </edge>
    <edge source="NOR" target="TZA">
      <data key="d0">185823</data>
    </edge>
    <edge source="NOR" target="USA">
      <data key="d0">25469776</data>
    </edge>
    <edge source="NOR" target="URY">
      <data key="d0">189494</data>
    </edge>
    <edge source="PAK" target="ALB">
      <data key="d0">367717</data>
    </edge>
    <edge source="PAK" target="DZA">
      <data key="d0">21123358</data>
    </edge>
    <edge source="PAK" target="AZE">
      <data key="d0">4800517</data>
    </edge>
    <edge source="PAK" target="ARG">
      <data key="d0">35013513</data>
    </edge>
    <edge source="PAK" target="AUS">
      <data key="d0">93522845</data>
    </edge>
    <edge source="PAK" target="AUT">
      <data key="d0">6159548</data>
    </edge>
    <edge source="PAK" target="BEL">
      <data key="d0">213422672</data>
    </edge>
    <edge source="PAK" target="BOL">
      <data key="d0">47081</data>
    </edge>
    <edge source="PAK" target="BWA">
      <data key="d0">345582</data>
    </edge>
    <edge source="PAK" target="BRA">
      <data key="d0">31623549</data>
    </edge>
    <edge source="PAK" target="BGR">
      <data key="d0">10191702</data>
    </edge>
    <edge source="PAK" target="KHM">
      <data key="d0">31425236</data>
    </edge>
    <edge source="PAK" target="CMR">
      <data key="d0">12164681</data>
    </edge>
    <edge source="PAK" target="CAN">
      <data key="d0">74085131</data>
    </edge>
    <edge source="PAK" target="LKA">
      <data key="d0">112479643</data>
    </edge>
    <edge source="PAK" target="CHL">
      <data key="d0">71419628</data>
    </edge>
    <edge source="PAK" target="CHN">
      <data key="d0">1786775805</data>
    </edge>
    <edge source="PAK" target="COL">
      <data key="d0">51264610</data>
    </edge>
    <edge source="PAK" target="CRI">
      <data key="d0">1434421</data>
    </edge>
    <edge source="PAK" target="HRV">
      <data key="d0">5356632</data>
    </edge>
    <edge source="PAK" target="CZE">
      <data key="d0">9136411</data>
    </edge>
    <edge source="PAK" target="BEN">
      <data key="d0">6141000</data>
    </edge>
    <edge source="PAK" target="DNK">
      <data key="d0">40485142</data>
    </edge>
    <edge source="PAK" target="ECU">
      <data key="d0">7865321</data>
    </edge>
    <edge source="PAK" target="SLV">
      <data key="d0">2590206</data>
    </edge>
    <edge source="PAK" target="ETH">
      <data key="d0">436290</data>
    </edge>
    <edge source="PAK" target="EST">
      <data key="d0">18451945</data>
    </edge>
    <edge source="PAK" target="FIN">
      <data key="d0">32417925</data>
    </edge>
    <edge source="PAK" target="FRA">
      <data key="d0">106409193</data>
    </edge>
    <edge source="PAK" target="GEO">
      <data key="d0">1668465</data>
    </edge>
    <edge source="PAK" target="GMB">
      <data key="d0">1827697</data>
    </edge>
    <edge source="PAK" target="DEU">
      <data key="d0">315410273</data>
    </edge>
    <edge source="PAK" target="GHA">
      <data key="d0">4540026</data>
    </edge>
    <edge source="PAK" target="GRC">
      <data key="d0">24217948</data>
    </edge>
    <edge source="PAK" target="GTM">
      <data key="d0">8974216</data>
    </edge>
    <edge source="PAK" target="HND">
      <data key="d0">3857260</data>
    </edge>
    <edge source="PAK" target="HKG">
      <data key="d0">227898021</data>
    </edge>
    <edge source="PAK" target="HUN">
      <data key="d0">5553012</data>
    </edge>
    <edge source="PAK" target="IDN">
      <data key="d0">35817667</data>
    </edge>
    <edge source="PAK" target="IRL">
      <data key="d0">20023825</data>
    </edge>
    <edge source="PAK" target="ITA">
      <data key="d0">252859500</data>
    </edge>
    <edge source="PAK" target="CIV">
      <data key="d0">3243571</data>
    </edge>
    <edge source="PAK" target="JAM">
      <data key="d0">1044203</data>
    </edge>
    <edge source="PAK" target="JPN">
      <data key="d0">98248617</data>
    </edge>
    <edge source="PAK" target="KAZ">
      <data key="d0">82734</data>
    </edge>
    <edge source="PAK" target="JOR">
      <data key="d0">27867204</data>
    </edge>
    <edge source="PAK" target="KOR">
      <data key="d0">146504431</data>
    </edge>
    <edge source="PAK" target="KGZ">
      <data key="d0">19567</data>
    </edge>
    <edge source="PAK" target="LBN">
      <data key="d0">10314832</data>
    </edge>
    <edge source="PAK" target="LVA">
      <data key="d0">12346844</data>
    </edge>
    <edge source="PAK" target="LTU">
      <data key="d0">27123813</data>
    </edge>
    <edge source="PAK" target="MDG">
      <data key="d0">10823270</data>
    </edge>
    <edge source="PAK" target="MWI">
      <data key="d0">328639</data>
    </edge>
    <edge source="PAK" target="MYS">
      <data key="d0">40758021</data>
    </edge>
    <edge source="PAK" target="MRT">
      <data key="d0">3789038</data>
    </edge>
    <edge source="PAK" target="MUS">
      <data key="d0">9416109</data>
    </edge>
    <edge source="PAK" target="MEX">
      <data key="d0">83280339</data>
    </edge>
    <edge source="PAK" target="MAR">
      <data key="d0">16720462</data>
    </edge>
    <edge source="PAK" target="MOZ">
      <data key="d0">2068216</data>
    </edge>
    <edge source="PAK" target="OMN">
      <data key="d0">6226350</data>
    </edge>
    <edge source="PAK" target="NAM">
      <data key="d0">225632</data>
    </edge>
    <edge source="PAK" target="NLD">
      <data key="d0">166528140</data>
    </edge>
    <edge source="PAK" target="NZL">
      <data key="d0">26565818</data>
    </edge>
    <edge source="PAK" target="NIC">
      <data key="d0">18563961</data>
    </edge>
    <edge source="PAK" target="NOR">
      <data key="d0">21453906</data>
    </edge>
    <edge source="PAK" target="PAN">
      <data key="d0">8985649</data>
    </edge>
    <edge source="PAK" target="PRY">
      <data key="d0">2288888</data>
    </edge>
    <edge source="PAK" target="PER">
      <data key="d0">24138120</data>
    </edge>
    <edge source="PAK" target="PHL">
      <data key="d0">15864988</data>
    </edge>
    <edge source="PAK" target="POL">
      <data key="d0">29497792</data>
    </edge>
    <edge source="PAK" target="PRT">
      <data key="d0">94174950</data>
    </edge>
    <edge source="PAK" target="ROU">
      <data key="d0">10670125</data>
    </edge>
    <edge source="PAK" target="RUS">
      <data key="d0">107920818</data>
    </edge>
    <edge source="PAK" target="SAU">
      <data key="d0">100706803</data>
    </edge>
    <edge source="PAK" target="SEN">
      <data key="d0">1674831</data>
    </edge>
    <edge source="PAK" target="SRB">
      <data key="d0">4882043</data>
    </edge>
    <edge source="PAK" target="IND">
      <data key="d0">26358766</data>
    </edge>
    <edge source="PAK" target="SGP">
      <data key="d0">10515237</data>
    </edge>
    <edge source="PAK" target="SVK">
      <data key="d0">6201637</data>
    </edge>
    <edge source="PAK" target="VNM">
      <data key="d0">57109996</data>
    </edge>
    <edge source="PAK" target="SVN">
      <data key="d0">5925701</data>
    </edge>
    <edge source="PAK" target="ZAF">
      <data key="d0">142166788</data>
    </edge>
    <edge source="PAK" target="ZWE">
      <data key="d0">2504662</data>
    </edge>
    <edge source="PAK" target="ESP">
      <data key="d0">160243510</data>
    </edge>
    <edge source="PAK" target="SWE">
      <data key="d0">24490336</data>
    </edge>
    <edge source="PAK" target="CHE">
      <data key="d0">2237288</data>
    </edge>
    <edge source="PAK" target="THA">
      <data key="d0">22433332</data>
    </edge>
    <edge source="PAK" target="TGO">
      <data key="d0">16066073</data>
    </edge>
    <edge source="PAK" target="ARE">
      <data key="d0">199325350</data>
    </edge>
    <edge source="PAK" target="TUN">
      <data key="d0">17510692</data>
    </edge>
    <edge source="PAK" target="TUR">
      <data key="d0">213061314</data>
    </edge>
    <edge source="PAK" target="UGA">
      <data key="d0">264408</data>
    </edge>
    <edge source="PAK" target="UKR">
      <data key="d0">37420471</data>
    </edge>
    <edge source="PAK" target="EGY">
      <data key="d0">120159361</data>
    </edge>
    <edge source="PAK" target="GBR">
      <data key="d0">509140213</data>
    </edge>
    <edge source="PAK" target="TZA">
      <data key="d0">7782894</data>
    </edge>
    <edge source="PAK" target="USA">
      <data key="d0">1538427030</data>
    </edge>
    <edge source="PAK" target="URY">
      <data key="d0">15340122</data>
    </edge>
    <edge source="PHL" target="ARG">
      <data key="d0">126367</data>
    </edge>
    <edge source="PHL" target="AUS">
      <data key="d0">2187326</data>
    </edge>
    <edge source="PHL" target="AUT">
      <data key="d0">367089</data>
    </edge>
    <edge source="PHL" target="BEL">
      <data key="d0">2473409</data>
    </edge>
    <edge source="PHL" target="BRA">
      <data key="d0">5455424</data>
    </edge>
    <edge source="PHL" target="KHM">
      <data key="d0">655033</data>
    </edge>
    <edge source="PHL" target="CAN">
      <data key="d0">1864683</data>
    </edge>
    <edge source="PHL" target="LKA">
      <data key="d0">312983</data>
    </edge>
    <edge source="PHL" target="CHL">
      <data key="d0">3488990</data>
    </edge>
    <edge source="PHL" target="CHN">
      <data key="d0">12893994</data>
    </edge>
    <edge source="PHL" target="DNK">
      <data key="d0">54291</data>
    </edge>
    <edge source="PHL" target="ECU">
      <data key="d0">117614</data>
    </edge>
    <edge source="PHL" target="ETH">
      <data key="d0">34710</data>
    </edge>
    <edge source="PHL" target="FIN">
      <data key="d0">53053</data>
    </edge>
    <edge source="PHL" target="FRA">
      <data key="d0">1709897</data>
    </edge>
    <edge source="PHL" target="DEU">
      <data key="d0">1117077</data>
    </edge>
    <edge source="PHL" target="GHA">
      <data key="d0">1166667</data>
    </edge>
    <edge source="PHL" target="GRC">
      <data key="d0">102451</data>
    </edge>
    <edge source="PHL" target="GTM">
      <data key="d0">68718</data>
    </edge>
    <edge source="PHL" target="HKG">
      <data key="d0">1088761</data>
    </edge>
    <edge source="PHL" target="HUN">
      <data key="d0">347392</data>
    </edge>
    <edge source="PHL" target="IDN">
      <data key="d0">3355322</data>
    </edge>
    <edge source="PHL" target="IRL">
      <data key="d0">364319</data>
    </edge>
    <edge source="PHL" target="ISR">
      <data key="d0">42689</data>
    </edge>
    <edge source="PHL" target="ITA">
      <data key="d0">2330157</data>
    </edge>
    <edge source="PHL" target="CIV">
      <data key="d0">142506</data>
    </edge>
    <edge source="PHL" target="JAM">
      <data key="d0">56121</data>
    </edge>
    <edge source="PHL" target="JPN">
      <data key="d0">22322852</data>
    </edge>
    <edge source="PHL" target="KOR">
      <data key="d0">16414100</data>
    </edge>
    <edge source="PHL" target="MYS">
      <data key="d0">1668115</data>
    </edge>
    <edge source="PHL" target="MEX">
      <data key="d0">1517484</data>
    </edge>
    <edge source="PHL" target="MAR">
      <data key="d0">56297</data>
    </edge>
    <edge source="PHL" target="NLD">
      <data key="d0">2096055</data>
    </edge>
    <edge source="PHL" target="NZL">
      <data key="d0">1265554</data>
    </edge>
    <edge source="PHL" target="NOR">
      <data key="d0">358506</data>
    </edge>
    <edge source="PHL" target="PAK">
      <data key="d0">503332</data>
    </edge>
    <edge source="PHL" target="PAN">
      <data key="d0">52681</data>
    </edge>
    <edge source="PHL" target="PER">
      <data key="d0">851391</data>
    </edge>
    <edge source="PHL" target="POL">
      <data key="d0">42713</data>
    </edge>
    <edge source="PHL" target="PRT">
      <data key="d0">2825429</data>
    </edge>
    <edge source="PHL" target="ROU">
      <data key="d0">1424644</data>
    </edge>
    <edge source="PHL" target="RUS">
      <data key="d0">340661</data>
    </edge>
    <edge source="PHL" target="SAU">
      <data key="d0">93653</data>
    </edge>
    <edge source="PHL" target="SEN">
      <data key="d0">124892</data>
    </edge>
    <edge source="PHL" target="IND">
      <data key="d0">1157669</data>
    </edge>
    <edge source="PHL" target="SGP">
      <data key="d0">2736334</data>
    </edge>
    <edge source="PHL" target="VNM">
      <data key="d0">2466708</data>
    </edge>
    <edge source="PHL" target="ZAF">
      <data key="d0">1572178</data>
    </edge>
    <edge source="PHL" target="ZWE">
      <data key="d0">13573</data>
    </edge>
    <edge source="PHL" target="ESP">
      <data key="d0">1483794</data>
    </edge>
    <edge source="PHL" target="CHE">
[truncated: 72,681 more chars]
