# Supplementary material for: Core-periphery structure in sectoral international trade networks: A new approach to an old theory
Source: PLoS One. 2020 Apr 2;15(4):e0229547. doi: 10.1371/journal.pone.0229547 (PMC7117750; doi:10.1371/journal.pone.0229547)
Supplement: S8 File — (ZIP) [file pone.0229547.s008.zip › S8_File/Networks 2012/66-NON-METAL.MINERAL MANFCT.graphml]

<?xml version='1.0' encoding='utf-8'?>
<graphml xmlns="http://graphml.graphdrawing.org/xmlns" xmlns:xsi="http://www.w3.org/2001/XMLSchema-instance" xsi:schemaLocation="http://graphml.graphdrawing.org/xmlns http://graphml.graphdrawing.org/xmlns/1.0/graphml.xsd">
  <key attr.name="weight" attr.type="long" for="edge" id="d0" />
  <graph edgedefault="directed">
    <node id="ALB" />
    <node id="AUT" />
    <node id="BGR" />
    <node id="FRA" />
    <node id="GRC" />
    <node id="ITA" />
    <node id="SRB" />
    <node id="ESP" />
    <node id="CHE" />
    <node id="TUR" />
    <node id="MKD" />
    <node id="USA" />
    <node id="DZA" />
    <node id="BRA" />
    <node id="CMR" />
    <node id="COL" />
    <node id="BEN" />
    <node id="GHA" />
    <node id="IRL" />
    <node id="CIV" />
    <node id="MRT" />
    <node id="MAR" />
    <node id="MOZ" />
    <node id="OMN" />
    <node id="ROU" />
    <node id="SEN" />
    <node id="ZAF" />
    <node id="ARE" />
    <node id="TUN" />
    <node id="EGY" />
    <node id="GBR" />
    <node id="ARG" />
    <node id="AUS" />
    <node id="BEL" />
    <node id="BOL" />
    <node id="CAN" />
    <node id="CHL" />
    <node id="CHN" />
    <node id="CRI" />
    <node id="ECU" />
    <node id="SLV" />
    <node id="DEU" />
    <node id="GTM" />
    <node id="HND" />
    <node id="HKG" />
    <node id="ISR" />
    <node id="JAM" />
    <node id="JPN" />
    <node id="MEX" />
    <node id="NZL" />
    <node id="NIC" />
    <node id="PAN" />
    <node id="PRY" />
    <node id="PER" />
    <node id="POL" />
    <node id="RUS" />
    <node id="SAU" />
    <node id="IND" />
    <node id="VNM" />
    <node id="SWE" />
    <node id="URY" />
    <node id="ARM" />
    <node id="BLR" />
    <node id="HRV" />
    <node id="CZE" />
    <node id="GEO" />
    <node id="KAZ" />
    <node id="KOR" />
    <node id="LBN" />
    <node id="LVA" />
    <node id="MDA" />
    <node id="THA" />
    <node id="UKR" />
    <node id="AZE" />
    <node id="LKA" />
    <node id="DNK" />
    <node id="ETH" />
    <node id="EST" />
    <node id="FIN" />
    <node id="IDN" />
    <node id="KGZ" />
    <node id="LTU" />
    <node id="MDG" />
    <node id="MYS" />
    <node id="MUS" />
    <node id="NAM" />
    <node id="NLD" />
    <node id="NOR" />
    <node id="PAK" />
    <node id="PHL" />
    <node id="PRT" />
    <node id="SGP" />
    <node id="SVN" />
    <node id="TGO" />
    <node id="TZA" />
    <node id="BFA" />
    <node id="KHM" />
    <node id="HUN" />
    <node id="JOR" />
    <node id="SVK" />
    <node id="UGA" />
    <node id="BWA" />
    <node id="BDI" />
    <node id="CAF" />
    <node id="GMB" />
    <node id="NER" />
    <node id="ZWE" />
    <node id="MWI" />
    <node id="PSE" />
    <edge source="ALB" target="AUT">
      <data key="d0">222442</data>
    </edge>
    <edge source="ALB" target="BGR">
      <data key="d0">24211</data>
    </edge>
    <edge source="ALB" target="FRA">
      <data key="d0">12822</data>
    </edge>
    <edge source="ALB" target="GRC">
      <data key="d0">1185192</data>
    </edge>
    <edge source="ALB" target="ITA">
      <data key="d0">9356986</data>
    </edge>
    <edge source="ALB" target="SRB">
      <data key="d0">39378204</data>
    </edge>
    <edge source="ALB" target="ESP">
      <data key="d0">15588</data>
    </edge>
    <edge source="ALB" target="CHE">
      <data key="d0">11375</data>
    </edge>
    <edge source="ALB" target="TUR">
      <data key="d0">88758</data>
    </edge>
    <edge source="ALB" target="MKD">
      <data key="d0">10722017</data>
    </edge>
    <edge source="ALB" target="USA">
      <data key="d0">33177</data>
    </edge>
    <edge source="AUT" target="ALB">
      <data key="d0">710712</data>
    </edge>
    <edge source="AUT" target="DZA">
      <data key="d0">2903474</data>
    </edge>
    <edge source="AUT" target="AZE">
      <data key="d0">3341483</data>
    </edge>
    <edge source="AUT" target="ARG">
      <data key="d0">2951833</data>
    </edge>
    <edge source="AUT" target="AUS">
      <data key="d0">9343485</data>
    </edge>
    <edge source="AUT" target="ARM">
      <data key="d0">167718</data>
    </edge>
    <edge source="AUT" target="BEL">
      <data key="d0">22391115</data>
    </edge>
    <edge source="AUT" target="BOL">
      <data key="d0">2337486</data>
    </edge>
    <edge source="AUT" target="BRA">
      <data key="d0">24422922</data>
    </edge>
    <edge source="AUT" target="BGR">
      <data key="d0">13418863</data>
    </edge>
    <edge source="AUT" target="BLR">
      <data key="d0">7013111</data>
    </edge>
    <edge source="AUT" target="KHM">
      <data key="d0">38636</data>
    </edge>
    <edge source="AUT" target="CAN">
      <data key="d0">25149463</data>
    </edge>
    <edge source="AUT" target="LKA">
      <data key="d0">52081</data>
    </edge>
    <edge source="AUT" target="CHL">
      <data key="d0">7106716</data>
    </edge>
    <edge source="AUT" target="CHN">
      <data key="d0">46195818</data>
    </edge>
    <edge source="AUT" target="COL">
      <data key="d0">413437</data>
    </edge>
    <edge source="AUT" target="CRI">
      <data key="d0">105944</data>
    </edge>
    <edge source="AUT" target="HRV">
      <data key="d0">25362577</data>
    </edge>
    <edge source="AUT" target="CZE">
      <data key="d0">59566255</data>
    </edge>
    <edge source="AUT" target="DNK">
      <data key="d0">14563090</data>
    </edge>
    <edge source="AUT" target="ECU">
      <data key="d0">452735</data>
    </edge>
    <edge source="AUT" target="SLV">
      <data key="d0">59693</data>
    </edge>
    <edge source="AUT" target="EST">
      <data key="d0">3189282</data>
    </edge>
    <edge source="AUT" target="FIN">
      <data key="d0">13181435</data>
    </edge>
    <edge source="AUT" target="FRA">
      <data key="d0">71827626</data>
    </edge>
    <edge source="AUT" target="GEO">
      <data key="d0">1082318</data>
    </edge>
    <edge source="AUT" target="DEU">
      <data key="d0">487662969</data>
    </edge>
    <edge source="AUT" target="GHA">
      <data key="d0">17557</data>
    </edge>
    <edge source="AUT" target="GRC">
      <data key="d0">3195644</data>
    </edge>
    <edge source="AUT" target="GTM">
      <data key="d0">2893616</data>
    </edge>
    <edge source="AUT" target="HND">
      <data key="d0">57176</data>
    </edge>
    <edge source="AUT" target="HKG">
      <data key="d0">27481078</data>
    </edge>
    <edge source="AUT" target="HUN">
      <data key="d0">51192857</data>
    </edge>
    <edge source="AUT" target="IDN">
      <data key="d0">3114207</data>
    </edge>
    <edge source="AUT" target="IRL">
      <data key="d0">826073</data>
    </edge>
    <edge source="AUT" target="ISR">
      <data key="d0">6804120</data>
    </edge>
    <edge source="AUT" target="ITA">
      <data key="d0">162980890</data>
    </edge>
    <edge source="AUT" target="CIV">
      <data key="d0">66179</data>
    </edge>
    <edge source="AUT" target="JPN">
      <data key="d0">14976073</data>
    </edge>
    <edge source="AUT" target="KAZ">
      <data key="d0">21193570</data>
    </edge>
    <edge source="AUT" target="JOR">
      <data key="d0">376322</data>
    </edge>
    <edge source="AUT" target="KOR">
      <data key="d0">19077871</data>
    </edge>
    <edge source="AUT" target="LBN">
      <data key="d0">783949</data>
    </edge>
    <edge source="AUT" target="LVA">
      <data key="d0">2580101</data>
    </edge>
    <edge source="AUT" target="LTU">
      <data key="d0">1026461</data>
    </edge>
    <edge source="AUT" target="MYS">
      <data key="d0">4225037</data>
    </edge>
    <edge source="AUT" target="MUS">
      <data key="d0">1096844</data>
    </edge>
    <edge source="AUT" target="MEX">
      <data key="d0">18525093</data>
    </edge>
    <edge source="AUT" target="MDA">
      <data key="d0">992586</data>
    </edge>
    <edge source="AUT" target="MAR">
      <data key="d0">2022201</data>
    </edge>
    <edge source="AUT" target="OMN">
      <data key="d0">2004527</data>
    </edge>
    <edge source="AUT" target="NAM">
      <data key="d0">753747</data>
    </edge>
    <edge source="AUT" target="NLD">
      <data key="d0">24338476</data>
    </edge>
    <edge source="AUT" target="NZL">
      <data key="d0">1595267</data>
    </edge>
    <edge source="AUT" target="NOR">
      <data key="d0">8350887</data>
    </edge>
    <edge source="AUT" target="PAK">
      <data key="d0">1234553</data>
    </edge>
    <edge source="AUT" target="PAN">
      <data key="d0">186849</data>
    </edge>
    <edge source="AUT" target="PER">
      <data key="d0">2862208</data>
    </edge>
    <edge source="AUT" target="PHL">
      <data key="d0">2442923</data>
    </edge>
    <edge source="AUT" target="POL">
      <data key="d0">30094159</data>
    </edge>
    <edge source="AUT" target="PRT">
      <data key="d0">3716986</data>
    </edge>
    <edge source="AUT" target="ROU">
      <data key="d0">29810230</data>
    </edge>
    <edge source="AUT" target="RUS">
      <data key="d0">41989011</data>
    </edge>
    <edge source="AUT" target="SAU">
      <data key="d0">21331573</data>
    </edge>
    <edge source="AUT" target="SRB">
      <data key="d0">7263686</data>
    </edge>
    <edge source="AUT" target="IND">
      <data key="d0">37020749</data>
    </edge>
    <edge source="AUT" target="SGP">
      <data key="d0">7126175</data>
    </edge>
    <edge source="AUT" target="SVK">
      <data key="d0">38592011</data>
    </edge>
    <edge source="AUT" target="VNM">
      <data key="d0">3838817</data>
    </edge>
    <edge source="AUT" target="SVN">
      <data key="d0">57581497</data>
    </edge>
    <edge source="AUT" target="ZAF">
      <data key="d0">17351619</data>
    </edge>
    <edge source="AUT" target="ESP">
      <data key="d0">30927850</data>
    </edge>
    <edge source="AUT" target="SWE">
      <data key="d0">22629282</data>
    </edge>
    <edge source="AUT" target="CHE">
      <data key="d0">243737499</data>
    </edge>
    <edge source="AUT" target="THA">
      <data key="d0">53606235</data>
    </edge>
    <edge source="AUT" target="ARE">
      <data key="d0">12122269</data>
    </edge>
    <edge source="AUT" target="TUN">
      <data key="d0">1410394</data>
    </edge>
    <edge source="AUT" target="TUR">
      <data key="d0">25578608</data>
    </edge>
    <edge source="AUT" target="UGA">
      <data key="d0">119286</data>
    </edge>
    <edge source="AUT" target="UKR">
      <data key="d0">9137099</data>
    </edge>
    <edge source="AUT" target="MKD">
      <data key="d0">2425789</data>
    </edge>
    <edge source="AUT" target="EGY">
      <data key="d0">11084498</data>
    </edge>
    <edge source="AUT" target="GBR">
      <data key="d0">57264492</data>
    </edge>
    <edge source="AUT" target="TZA">
      <data key="d0">105300</data>
    </edge>
    <edge source="AUT" target="USA">
      <data key="d0">123752724</data>
    </edge>
    <edge source="AUT" target="URY">
      <data key="d0">176791</data>
    </edge>
    <edge source="BGR" target="ALB">
      <data key="d0">4301917</data>
    </edge>
    <edge source="BGR" target="DZA">
      <data key="d0">2449559</data>
    </edge>
    <edge source="BGR" target="AZE">
      <data key="d0">221240</data>
    </edge>
    <edge source="BGR" target="ARG">
      <data key="d0">26777</data>
    </edge>
    <edge source="BGR" target="AUS">
      <data key="d0">486087</data>
    </edge>
    <edge source="BGR" target="AUT">
      <data key="d0">6575285</data>
    </edge>
    <edge source="BGR" target="ARM">
      <data key="d0">507772</data>
    </edge>
    <edge source="BGR" target="BEL">
      <data key="d0">2475597</data>
    </edge>
    <edge source="BGR" target="BOL">
      <data key="d0">112975</data>
    </edge>
    <edge source="BGR" target="BRA">
      <data key="d0">190854</data>
    </edge>
    <edge source="BGR" target="BLR">
      <data key="d0">1355018</data>
    </edge>
    <edge source="BGR" target="CAN">
      <data key="d0">690987</data>
    </edge>
    <edge source="BGR" target="CHL">
      <data key="d0">512260</data>
    </edge>
    <edge source="BGR" target="CHN">
      <data key="d0">220986</data>
    </edge>
    <edge source="BGR" target="HRV">
      <data key="d0">2068039</data>
    </edge>
    <edge source="BGR" target="CZE">
      <data key="d0">6897970</data>
    </edge>
    <edge source="BGR" target="DNK">
      <data key="d0">204148</data>
    </edge>
    <edge source="BGR" target="ECU">
      <data key="d0">34097</data>
    </edge>
    <edge source="BGR" target="EST">
      <data key="d0">18993</data>
    </edge>
    <edge source="BGR" target="FIN">
      <data key="d0">489022</data>
    </edge>
    <edge source="BGR" target="FRA">
      <data key="d0">1904751</data>
    </edge>
    <edge source="BGR" target="GEO">
      <data key="d0">2036718</data>
    </edge>
    <edge source="BGR" target="PSE">
      <data key="d0">69150</data>
    </edge>
    <edge source="BGR" target="DEU">
      <data key="d0">39039132</data>
    </edge>
    <edge source="BGR" target="GHA">
      <data key="d0">95514</data>
    </edge>
    <edge source="BGR" target="GRC">
      <data key="d0">64266559</data>
    </edge>
    <edge source="BGR" target="HKG">
      <data key="d0">33566</data>
    </edge>
    <edge source="BGR" target="HUN">
      <data key="d0">7689441</data>
    </edge>
    <edge source="BGR" target="IDN">
      <data key="d0">436137</data>
    </edge>
    <edge source="BGR" target="IRL">
      <data key="d0">193746</data>
    </edge>
    <edge source="BGR" target="ISR">
      <data key="d0">3766874</data>
    </edge>
    <edge source="BGR" target="ITA">
      <data key="d0">43522808</data>
    </edge>
    <edge source="BGR" target="CIV">
      <data key="d0">24792</data>
    </edge>
    <edge source="BGR" target="JPN">
      <data key="d0">33781</data>
    </edge>
    <edge source="BGR" target="KAZ">
      <data key="d0">522140</data>
    </edge>
    <edge source="BGR" target="JOR">
      <data key="d0">217562</data>
    </edge>
    <edge source="BGR" target="KOR">
      <data key="d0">62568</data>
    </edge>
    <edge source="BGR" target="LBN">
      <data key="d0">665845</data>
    </edge>
    <edge source="BGR" target="LVA">
      <data key="d0">99781</data>
    </edge>
    <edge source="BGR" target="LTU">
      <data key="d0">66961</data>
    </edge>
    <edge source="BGR" target="MUS">
      <data key="d0">57099</data>
    </edge>
    <edge source="BGR" target="MEX">
      <data key="d0">389678</data>
    </edge>
    <edge source="BGR" target="MDA">
      <data key="d0">7826212</data>
    </edge>
    <edge source="BGR" target="MAR">
      <data key="d0">1557773</data>
    </edge>
    <edge source="BGR" target="MOZ">
      <data key="d0">27583</data>
    </edge>
    <edge source="BGR" target="OMN">
      <data key="d0">47824</data>
    </edge>
    <edge source="BGR" target="NLD">
      <data key="d0">1967436</data>
    </edge>
    <edge source="BGR" target="NOR">
      <data key="d0">206670</data>
    </edge>
    <edge source="BGR" target="PAK">
      <data key="d0">51524</data>
    </edge>
    <edge source="BGR" target="PAN">
      <data key="d0">27053</data>
    </edge>
    <edge source="BGR" target="PER">
      <data key="d0">337982</data>
    </edge>
    <edge source="BGR" target="PHL">
      <data key="d0">286725</data>
    </edge>
    <edge source="BGR" target="POL">
      <data key="d0">10107999</data>
    </edge>
    <edge source="BGR" target="PRT">
      <data key="d0">156448</data>
    </edge>
    <edge source="BGR" target="ROU">
      <data key="d0">131089403</data>
    </edge>
    <edge source="BGR" target="RUS">
      <data key="d0">21261957</data>
    </edge>
    <edge source="BGR" target="SAU">
      <data key="d0">514350</data>
    </edge>
    <edge source="BGR" target="SEN">
      <data key="d0">21331</data>
    </edge>
    <edge source="BGR" target="SRB">
      <data key="d0">31705864</data>
    </edge>
    <edge source="BGR" target="IND">
      <data key="d0">71425</data>
    </edge>
    <edge source="BGR" target="SGP">
      <data key="d0">109908</data>
    </edge>
    <edge source="BGR" target="SVK">
      <data key="d0">1320700</data>
    </edge>
    <edge source="BGR" target="SVN">
      <data key="d0">1225509</data>
    </edge>
    <edge source="BGR" target="ZAF">
      <data key="d0">302374</data>
    </edge>
    <edge source="BGR" target="ESP">
      <data key="d0">3652571</data>
    </edge>
    <edge source="BGR" target="SWE">
      <data key="d0">526272</data>
    </edge>
    <edge source="BGR" target="CHE">
      <data key="d0">3736827</data>
    </edge>
    <edge source="BGR" target="TGO">
      <data key="d0">3683116</data>
    </edge>
    <edge source="BGR" target="ARE">
      <data key="d0">327617</data>
    </edge>
    <edge source="BGR" target="TUN">
      <data key="d0">409433</data>
    </edge>
    <edge source="BGR" target="TUR">
      <data key="d0">20022096</data>
    </edge>
    <edge source="BGR" target="UKR">
      <data key="d0">11492866</data>
    </edge>
    <edge source="BGR" target="MKD">
      <data key="d0">19358514</data>
    </edge>
    <edge source="BGR" target="EGY">
      <data key="d0">192282</data>
    </edge>
    <edge source="BGR" target="GBR">
      <data key="d0">39731803</data>
    </edge>
    <edge source="BGR" target="USA">
      <data key="d0">11887983</data>
    </edge>
    <edge source="BGR" target="URY">
      <data key="d0">28822</data>
    </edge>
    <edge source="FRA" target="ALB">
      <data key="d0">524343</data>
    </edge>
    <edge source="FRA" target="DZA">
      <data key="d0">39954828</data>
    </edge>
    <edge source="FRA" target="AZE">
      <data key="d0">1991448</data>
    </edge>
    <edge source="FRA" target="ARG">
      <data key="d0">26776444</data>
    </edge>
    <edge source="FRA" target="AUS">
      <data key="d0">39467555</data>
    </edge>
    <edge source="FRA" target="AUT">
      <data key="d0">61247527</data>
    </edge>
    <edge source="FRA" target="ARM">
      <data key="d0">2972004</data>
    </edge>
    <edge source="FRA" target="BEL">
      <data key="d0">452854957</data>
    </edge>
    <edge source="FRA" target="BOL">
      <data key="d0">73391</data>
    </edge>
    <edge source="FRA" target="BWA">
      <data key="d0">13654</data>
    </edge>
    <edge source="FRA" target="BRA">
      <data key="d0">72347520</data>
    </edge>
    <edge source="FRA" target="BGR">
      <data key="d0">15250449</data>
    </edge>
    <edge source="FRA" target="BLR">
      <data key="d0">2355923</data>
    </edge>
    <edge source="FRA" target="KHM">
      <data key="d0">254299</data>
    </edge>
    <edge source="FRA" target="CMR">
      <data key="d0">7004527</data>
    </edge>
    <edge source="FRA" target="CAN">
      <data key="d0">35703101</data>
    </edge>
    <edge source="FRA" target="CAF">
      <data key="d0">197530</data>
    </edge>
    <edge source="FRA" target="LKA">
      <data key="d0">735914</data>
    </edge>
    <edge source="FRA" target="CHL">
      <data key="d0">10768220</data>
    </edge>
    <edge source="FRA" target="CHN">
      <data key="d0">139610558</data>
    </edge>
    <edge source="FRA" target="COL">
      <data key="d0">11610940</data>
    </edge>
    <edge source="FRA" target="CRI">
      <data key="d0">628185</data>
    </edge>
    <edge source="FRA" target="HRV">
      <data key="d0">4627796</data>
    </edge>
    <edge source="FRA" target="CZE">
      <data key="d0">62510619</data>
    </edge>
    <edge source="FRA" target="BEN">
      <data key="d0">1598639</data>
    </edge>
    <edge source="FRA" target="DNK">
      <data key="d0">26399957</data>
    </edge>
    <edge source="FRA" target="ECU">
      <data key="d0">2177498</data>
    </edge>
    <edge source="FRA" target="SLV">
      <data key="d0">508413</data>
    </edge>
    <edge source="FRA" target="ETH">
      <data key="d0">243651</data>
    </edge>
    <edge source="FRA" target="EST">
      <data key="d0">2238840</data>
    </edge>
    <edge source="FRA" target="FIN">
      <data key="d0">75417629</data>
    </edge>
    <edge source="FRA" target="GEO">
      <data key="d0">1901578</data>
    </edge>
    <edge source="FRA" target="GMB">
      <data key="d0">164672</data>
    </edge>
    <edge source="FRA" target="PSE">
      <data key="d0">16856</data>
    </edge>
    <edge source="FRA" target="DEU">
      <data key="d0">815318433</data>
    </edge>
    <edge source="FRA" target="GHA">
      <data key="d0">1851354</data>
    </edge>
    <edge source="FRA" target="GRC">
      <data key="d0">12849848</data>
    </edge>
    <edge source="FRA" target="GTM">
      <data key="d0">2155627</data>
    </edge>
    <edge source="FRA" target="HND">
      <data key="d0">68147</data>
    </edge>
    <edge source="FRA" target="HKG">
      <data key="d0">63919751</data>
    </edge>
    <edge source="FRA" target="HUN">
      <data key="d0">42370494</data>
    </edge>
    <edge source="FRA" target="IDN">
      <data key="d0">13220263</data>
    </edge>
    <edge source="FRA" target="IRL">
      <data key="d0">19675118</data>
    </edge>
    <edge source="FRA" target="ISR">
      <data key="d0">23313402</data>
    </edge>
    <edge source="FRA" target="ITA">
      <data key="d0">471215535</data>
    </edge>
    <edge source="FRA" target="CIV">
      <data key="d0">8116041</data>
    </edge>
    <edge source="FRA" target="JAM">
      <data key="d0">62105</data>
    </edge>
    <edge source="FRA" target="JPN">
      <data key="d0">109163930</data>
    </edge>
    <edge source="FRA" target="KAZ">
      <data key="d0">4707849</data>
    </edge>
    <edge source="FRA" target="JOR">
      <data key="d0">1864059</data>
    </edge>
    <edge source="FRA" target="KOR">
      <data key="d0">40525947</data>
    </edge>
    <edge source="FRA" target="KGZ">
      <data key="d0">1291542</data>
    </edge>
    <edge source="FRA" target="LBN">
      <data key="d0">19890419</data>
    </edge>
    <edge source="FRA" target="LVA">
      <data key="d0">3681847</data>
    </edge>
    <edge source="FRA" target="LTU">
      <data key="d0">5274882</data>
    </edge>
    <edge source="FRA" target="MDG">
      <data key="d0">3906235</data>
    </edge>
    <edge source="FRA" target="MWI">
      <data key="d0">40214</data>
    </edge>
    <edge source="FRA" target="MYS">
      <data key="d0">20074742</data>
    </edge>
    <edge source="FRA" target="MRT">
      <data key="d0">1359988</data>
    </edge>
    <edge source="FRA" target="MUS">
      <data key="d0">4074175</data>
    </edge>
    <edge source="FRA" target="MEX">
      <data key="d0">27087183</data>
    </edge>
    <edge source="FRA" target="MDA">
      <data key="d0">1528032</data>
    </edge>
    <edge source="FRA" target="MAR">
      <data key="d0">35186274</data>
    </edge>
    <edge source="FRA" target="MOZ">
      <data key="d0">1735204</data>
    </edge>
    <edge source="FRA" target="OMN">
      <data key="d0">5776229</data>
    </edge>
    <edge source="FRA" target="NAM">
      <data key="d0">61055</data>
    </edge>
    <edge source="FRA" target="NLD">
      <data key="d0">194073134</data>
    </edge>
    <edge source="FRA" target="NZL">
      <data key="d0">6282283</data>
    </edge>
    <edge source="FRA" target="NIC">
      <data key="d0">17639</data>
    </edge>
    <edge source="FRA" target="NER">
      <data key="d0">292919</data>
    </edge>
    <edge source="FRA" target="NOR">
      <data key="d0">25456196</data>
    </edge>
    <edge source="FRA" target="PAK">
      <data key="d0">2168032</data>
    </edge>
    <edge source="FRA" target="PAN">
      <data key="d0">4759178</data>
    </edge>
    <edge source="FRA" target="PRY">
      <data key="d0">545517</data>
    </edge>
    <edge source="FRA" target="PER">
      <data key="d0">3058692</data>
    </edge>
    <edge source="FRA" target="PHL">
      <data key="d0">3135955</data>
    </edge>
    <edge source="FRA" target="POL">
      <data key="d0">104781292</data>
    </edge>
    <edge source="FRA" target="PRT">
      <data key="d0">62390625</data>
    </edge>
    <edge source="FRA" target="ROU">
      <data key="d0">28302537</data>
    </edge>
    <edge source="FRA" target="RUS">
      <data key="d0">144066336</data>
    </edge>
    <edge source="FRA" target="SAU">
      <data key="d0">43539643</data>
    </edge>
    <edge source="FRA" target="SEN">
      <data key="d0">6490798</data>
    </edge>
    <edge source="FRA" target="SRB">
      <data key="d0">3146457</data>
    </edge>
    <edge source="FRA" target="IND">
      <data key="d0">42201912</data>
    </edge>
    <edge source="FRA" target="SGP">
      <data key="d0">15148418</data>
    </edge>
    <edge source="FRA" target="SVK">
      <data key="d0">45546192</data>
    </edge>
    <edge source="FRA" target="VNM">
      <data key="d0">1685700</data>
    </edge>
    <edge source="FRA" target="SVN">
      <data key="d0">12108113</data>
    </edge>
    <edge source="FRA" target="ZAF">
      <data key="d0">28381534</data>
    </edge>
    <edge source="FRA" target="ZWE">
      <data key="d0">34874</data>
    </edge>
    <edge source="FRA" target="ESP">
      <data key="d0">385503402</data>
    </edge>
    <edge source="FRA" target="SWE">
      <data key="d0">56380396</data>
    </edge>
    <edge source="FRA" target="CHE">
      <data key="d0">450750065</data>
    </edge>
    <edge source="FRA" target="THA">
      <data key="d0">20066382</data>
    </edge>
    <edge source="FRA" target="TGO">
      <data key="d0">1166415</data>
    </edge>
    <edge source="FRA" target="ARE">
      <data key="d0">43510667</data>
    </edge>
    <edge source="FRA" target="TUN">
      <data key="d0">22216267</data>
    </edge>
    <edge source="FRA" target="TUR">
      <data key="d0">94053556</data>
    </edge>
    <edge source="FRA" target="UGA">
      <data key="d0">373122</data>
    </edge>
    <edge source="FRA" target="UKR">
      <data key="d0">23986628</data>
    </edge>
    <edge source="FRA" target="MKD">
      <data key="d0">968519</data>
    </edge>
    <edge source="FRA" target="EGY">
      <data key="d0">18970232</data>
    </edge>
    <edge source="FRA" target="GBR">
      <data key="d0">581242298</data>
    </edge>
    <edge source="FRA" target="TZA">
      <data key="d0">333839</data>
    </edge>
    <edge source="FRA" target="USA">
      <data key="d0">483143599</data>
    </edge>
    <edge source="FRA" target="BFA">
      <data key="d0">1329195</data>
    </edge>
    <edge source="FRA" target="URY">
      <data key="d0">2646218</data>
    </edge>
    <edge source="GRC" target="ALB">
      <data key="d0">14891817</data>
    </edge>
    <edge source="GRC" target="DZA">
      <data key="d0">45546839</data>
    </edge>
    <edge source="GRC" target="AZE">
      <data key="d0">1915402</data>
    </edge>
    <edge source="GRC" target="ARG">
      <data key="d0">194624</data>
    </edge>
    <edge source="GRC" target="AUS">
      <data key="d0">1789560</data>
    </edge>
    <edge source="GRC" target="AUT">
      <data key="d0">376488</data>
    </edge>
    <edge source="GRC" target="ARM">
      <data key="d0">171091</data>
    </edge>
    <edge source="GRC" target="BEL">
      <data key="d0">3957001</data>
    </edge>
    <edge source="GRC" target="BRA">
      <data key="d0">12190407</data>
    </edge>
    <edge source="GRC" target="BGR">
      <data key="d0">18194985</data>
    </edge>
    <edge source="GRC" target="BLR">
      <data key="d0">18639</data>
    </edge>
    <edge source="GRC" target="CMR">
      <data key="d0">18475315</data>
    </edge>
    <edge source="GRC" target="CAN">
      <data key="d0">2695946</data>
    </edge>
    <edge source="GRC" target="LKA">
      <data key="d0">65906</data>
    </edge>
    <edge source="GRC" target="CHN">
      <data key="d0">2371951</data>
    </edge>
    <edge source="GRC" target="COL">
      <data key="d0">240409</data>
    </edge>
    <edge source="GRC" target="HRV">
      <data key="d0">99764</data>
    </edge>
    <edge source="GRC" target="CZE">
      <data key="d0">647580</data>
    </edge>
    <edge source="GRC" target="BEN">
      <data key="d0">14005989</data>
    </edge>
    <edge source="GRC" target="DNK">
      <data key="d0">57178</data>
    </edge>
    <edge source="GRC" target="ECU">
      <data key="d0">39089</data>
    </edge>
    <edge source="GRC" target="ETH">
      <data key="d0">24760</data>
    </edge>
    <edge source="GRC" target="EST">
      <data key="d0">82904</data>
    </edge>
    <edge source="GRC" target="FIN">
      <data key="d0">945478</data>
    </edge>
    <edge source="GRC" target="FRA">
      <data key="d0">12251851</data>
    </edge>
    <edge source="GRC" target="GEO">
      <data key="d0">566601</data>
    </edge>
    <edge source="GRC" target="PSE">
      <data key="d0">12899</data>
    </edge>
    <edge source="GRC" target="DEU">
      <data key="d0">3045154</data>
    </edge>
    <edge source="GRC" target="GHA">
      <data key="d0">7141557</data>
    </edge>
    <edge source="GRC" target="GTM">
      <data key="d0">14987</data>
    </edge>
    <edge source="GRC" target="HKG">
      <data key="d0">1601564</data>
    </edge>
    <edge source="GRC" target="HUN">
      <data key="d0">141523</data>
    </edge>
    <edge source="GRC" target="IDN">
      <data key="d0">1935014</data>
    </edge>
    <edge source="GRC" target="IRL">
      <data key="d0">163298</data>
    </edge>
    <edge source="GRC" target="ISR">
      <data key="d0">4180459</data>
    </edge>
    <edge source="GRC" target="ITA">
      <data key="d0">40968528</data>
    </edge>
    <edge source="GRC" target="CIV">
      <data key="d0">13376442</data>
    </edge>
    <edge source="GRC" target="JPN">
      <data key="d0">2347243</data>
    </edge>
    <edge source="GRC" target="KAZ">
      <data key="d0">31350</data>
    </edge>
    <edge source="GRC" target="JOR">
      <data key="d0">397647</data>
    </edge>
    <edge source="GRC" target="KOR">
      <data key="d0">2691899</data>
    </edge>
    <edge source="GRC" target="LBN">
      <data key="d0">1023055</data>
    </edge>
    <edge source="GRC" target="LVA">
      <data key="d0">45656</data>
    </edge>
    <edge source="GRC" target="LTU">
      <data key="d0">134527</data>
    </edge>
    <edge source="GRC" target="MYS">
      <data key="d0">520994</data>
    </edge>
    <edge source="GRC" target="MRT">
      <data key="d0">1605858</data>
    </edge>
    <edge source="GRC" target="MUS">
      <data key="d0">54864</data>
    </edge>
    <edge source="GRC" target="MEX">
      <data key="d0">3996899</data>
    </edge>
    <edge source="GRC" target="MDA">
      <data key="d0">88596</data>
    </edge>
    <edge source="GRC" target="MAR">
      <data key="d0">1020849</data>
    </edge>
    <edge source="GRC" target="OMN">
      <data key="d0">152939</data>
    </edge>
    <edge source="GRC" target="NLD">
      <data key="d0">1260967</data>
    </edge>
    <edge source="GRC" target="NZL">
      <data key="d0">63818</data>
    </edge>
    <edge source="GRC" target="NOR">
      <data key="d0">336839</data>
    </edge>
    <edge source="GRC" target="PAK">
      <data key="d0">104437</data>
    </edge>
    <edge source="GRC" target="PAN">
      <data key="d0">544791</data>
    </edge>
    <edge source="GRC" target="PER">
      <data key="d0">469470</data>
    </edge>
    <edge source="GRC" target="PHL">
      <data key="d0">380799</data>
    </edge>
    <edge source="GRC" target="POL">
      <data key="d0">710658</data>
    </edge>
    <edge source="GRC" target="PRT">
      <data key="d0">872763</data>
    </edge>
    <edge source="GRC" target="ROU">
      <data key="d0">6650155</data>
    </edge>
    <edge source="GRC" target="RUS">
      <data key="d0">8066395</data>
    </edge>
    <edge source="GRC" target="SAU">
      <data key="d0">21440095</data>
    </edge>
    <edge source="GRC" target="SRB">
      <data key="d0">3220128</data>
    </edge>
    <edge source="GRC" target="IND">
      <data key="d0">5597526</data>
    </edge>
    <edge source="GRC" target="SGP">
      <data key="d0">13594369</data>
    </edge>
    <edge source="GRC" target="SVK">
      <data key="d0">110281</data>
    </edge>
    <edge source="GRC" target="VNM">
      <data key="d0">769389</data>
    </edge>
    <edge source="GRC" target="SVN">
      <data key="d0">179188</data>
    </edge>
    <edge source="GRC" target="ZAF">
      <data key="d0">201770</data>
    </edge>
    <edge source="GRC" target="ESP">
      <data key="d0">3513198</data>
    </edge>
    <edge source="GRC" target="SWE">
      <data key="d0">504550</data>
    </edge>
    <edge source="GRC" target="CHE">
      <data key="d0">1368366</data>
    </edge>
    <edge source="GRC" target="THA">
      <data key="d0">92602</data>
    </edge>
    <edge source="GRC" target="TGO">
      <data key="d0">2036216</data>
    </edge>
    <edge source="GRC" target="ARE">
      <data key="d0">9296657</data>
    </edge>
    <edge source="GRC" target="TUN">
      <data key="d0">2521563</data>
    </edge>
    <edge source="GRC" target="TUR">
      <data key="d0">12362442</data>
    </edge>
    <edge source="GRC" target="UKR">
      <data key="d0">4322107</data>
    </edge>
    <edge source="GRC" target="MKD">
      <data key="d0">11631353</data>
    </edge>
    <edge source="GRC" target="EGY">
      <data key="d0">2490566</data>
    </edge>
    <edge source="GRC" target="GBR">
      <data key="d0">8776639</data>
    </edge>
    <edge source="GRC" target="USA">
      <data key="d0">45351964</data>
    </edge>
    <edge source="GRC" target="URY">
      <data key="d0">24791</data>
    </edge>
    <edge source="ITA" target="ALB">
      <data key="d0">40524152</data>
    </edge>
    <edge source="ITA" target="DZA">
      <data key="d0">38917805</data>
    </edge>
    <edge source="ITA" target="AZE">
      <data key="d0">27674972</data>
    </edge>
    <edge source="ITA" target="ARG">
      <data key="d0">23930250</data>
    </edge>
    <edge source="ITA" target="AUS">
      <data key="d0">123900871</data>
    </edge>
    <edge source="ITA" target="AUT">
      <data key="d0">310197927</data>
    </edge>
    <edge source="ITA" target="ARM">
      <data key="d0">4628602</data>
    </edge>
    <edge source="ITA" target="BEL">
      <data key="d0">305018578</data>
    </edge>
    <edge source="ITA" target="BOL">
      <data key="d0">591292</data>
    </edge>
    <edge source="ITA" target="BWA">
      <data key="d0">176244</data>
    </edge>
    <edge source="ITA" target="BRA">
      <data key="d0">101429285</data>
    </edge>
    <edge source="ITA" target="BGR">
      <data key="d0">33289530</data>
    </edge>
    <edge source="ITA" target="BDI">
      <data key="d0">195239</data>
    </edge>
    <edge source="ITA" target="BLR">
      <data key="d0">9254033</data>
    </edge>
    <edge source="ITA" target="KHM">
      <data key="d0">361057</data>
    </edge>
    <edge source="ITA" target="CMR">
      <data key="d0">3059041</data>
    </edge>
    <edge source="ITA" target="CAN">
      <data key="d0">236705424</data>
    </edge>
    <edge source="ITA" target="CAF">
      <data key="d0">20115</data>
    </edge>
    <edge source="ITA" target="LKA">
      <data key="d0">2112109</data>
    </edge>
    <edge source="ITA" target="CHL">
      <data key="d0">22820428</data>
    </edge>
    <edge source="ITA" target="CHN">
      <data key="d0">121813036</data>
    </edge>
    <edge source="ITA" target="COL">
      <data key="d0">9773075</data>
    </edge>
    <edge source="ITA" target="CRI">
      <data key="d0">3014020</data>
    </edge>
    <edge source="ITA" target="HRV">
      <data key="d0">86236910</data>
    </edge>
    <edge source="ITA" target="CZE">
      <data key="d0">107716005</data>
    </edge>
    <edge source="ITA" target="BEN">
      <data key="d0">941058</data>
    </edge>
    <edge source="ITA" target="DNK">
      <data key="d0">76285541</data>
    </edge>
    <edge source="ITA" target="ECU">
      <data key="d0">8213387</data>
    </edge>
    <edge source="ITA" target="SLV">
      <data key="d0">305737</data>
    </edge>
    <edge source="ITA" target="ETH">
      <data key="d0">14588427</data>
    </edge>
    <edge source="ITA" target="EST">
      <data key="d0">18783339</data>
    </edge>
    <edge source="ITA" target="FIN">
      <data key="d0">40094518</data>
    </edge>
    <edge source="ITA" target="FRA">
      <data key="d0">1721310235</data>
    </edge>
    <edge source="ITA" target="GEO">
      <data key="d0">8467712</data>
    </edge>
    <edge source="ITA" target="GMB">
      <data key="d0">105691</data>
    </edge>
    <edge source="ITA" target="PSE">
      <data key="d0">118420</data>
    </edge>
    <edge source="ITA" target="DEU">
      <data key="d0">1368973695</data>
    </edge>
    <edge source="ITA" target="GHA">
      <data key="d0">9651189</data>
    </edge>
    <edge source="ITA" target="GRC">
      <data key="d0">114748894</data>
    </edge>
    <edge source="ITA" target="GTM">
      <data key="d0">1748694</data>
    </edge>
    <edge source="ITA" target="HND">
      <data key="d0">1067308</data>
    </edge>
    <edge source="ITA" target="HKG">
      <data key="d0">111831626</data>
    </edge>
    <edge source="ITA" target="HUN">
      <data key="d0">81359257</data>
    </edge>
    <edge source="ITA" target="IDN">
      <data key="d0">28215440</data>
    </edge>
    <edge source="ITA" target="IRL">
      <data key="d0">20826884</data>
    </edge>
    <edge source="ITA" target="ISR">
      <data key="d0">129102981</data>
    </edge>
    <edge source="ITA" target="CIV">
      <data key="d0">7431616</data>
    </edge>
    <edge source="ITA" target="JAM">
      <data key="d0">1848433</data>
    </edge>
    <edge source="ITA" target="JPN">
      <data key="d0">82332956</data>
    </edge>
    <edge source="ITA" target="KAZ">
      <data key="d0">23601816</data>
    </edge>
    <edge source="ITA" target="JOR">
      <data key="d0">13976890</data>
    </edge>
    <edge source="ITA" target="KOR">
      <data key="d0">54658653</data>
    </edge>
    <edge source="ITA" target="KGZ">
      <data key="d0">294997</data>
    </edge>
    <edge source="ITA" target="LBN">
      <data key="d0">48052315</data>
    </edge>
    <edge source="ITA" target="LVA">
      <data key="d0">10108409</data>
    </edge>
    <edge source="ITA" target="LTU">
      <data key="d0">24129645</data>
    </edge>
    <edge source="ITA" target="MDG">
      <data key="d0">1175386</data>
    </edge>
    <edge source="ITA" target="MWI">
      <data key="d0">59891</data>
    </edge>
    <edge source="ITA" target="MYS">
      <data key="d0">9338450</data>
    </edge>
    <edge source="ITA" target="MRT">
      <data key="d0">33765</data>
    </edge>
    <edge source="ITA" target="MUS">
      <data key="d0">4334093</data>
    </edge>
    <edge source="ITA" target="MEX">
      <data key="d0">69866669</data>
    </edge>
    <edge source="ITA" target="MDA">
      <data key="d0">2918264</data>
    </edge>
    <edge source="ITA" target="MAR">
      <data key="d0">69171680</data>
    </edge>
    <edge source="ITA" target="MOZ">
      <data key="d0">187363</data>
    </edge>
    <edge source="ITA" target="OMN">
      <data key="d0">10609423</data>
    </edge>
    <edge source="ITA" target="NAM">
      <data key="d0">1626999</data>
    </edge>
    <edge source="ITA" target="NLD">
      <data key="d0">194890785</data>
    </edge>
    <edge source="ITA" target="NZL">
      <data key="d0">14203223</data>
    </edge>
    <edge source="ITA" target="NIC">
      <data key="d0">529744</data>
    </edge>
    <edge source="ITA" target="NER">
      <data key="d0">302088</data>
    </edge>
    <edge source="ITA" target="NOR">
      <data key="d0">53795787</data>
    </edge>
    <edge source="ITA" target="PAK">
      <data key="d0">6802086</data>
    </edge>
    <edge source="ITA" target="PAN">
      <data key="d0">7645799</data>
    </edge>
    <edge source="ITA" target="PRY">
      <data key="d0">458754</data>
    </edge>
    <edge source="ITA" target="PER">
      <data key="d0">12798811</data>
    </edge>
    <edge source="ITA" target="PHL">
      <data key="d0">13994532</data>
    </edge>
    <edge source="ITA" target="POL">
      <data key="d0">218169192</data>
    </edge>
    <edge source="ITA" target="PRT">
      <data key="d0">41398412</data>
    </edge>
    <edge source="ITA" target="ROU">
      <data key="d0">80808181</data>
    </edge>
    <edge source="ITA" target="RUS">
      <data key="d0">326344967</data>
    </edge>
    <edge source="ITA" target="SAU">
      <data key="d0">261022254</data>
    </edge>
    <edge source="ITA" target="SEN">
      <data key="d0">10153176</data>
    </edge>
    <edge source="ITA" target="SRB">
      <data key="d0">44363760</data>
    </edge>
    <edge source="ITA" target="IND">
      <data key="d0">69420913</data>
    </edge>
    <edge source="ITA" target="SGP">
      <data key="d0">45585990</data>
    </edge>
    <edge source="ITA" target="SVK">
      <data key="d0">70474742</data>
    </edge>
    <edge source="ITA" target="VNM">
      <data key="d0">6848666</data>
    </edge>
    <edge source="ITA" target="SVN">
      <data key="d0">107741684</data>
    </edge>
    <edge source="ITA" target="ZAF">
      <data key="d0">48695477</data>
    </edge>
    <edge source="ITA" target="ZWE">
      <data key="d0">422757</data>
    </edge>
    <edge source="ITA" target="ESP">
      <data key="d0">305557477</data>
    </edge>
    <edge source="ITA" target="SWE">
      <data key="d0">105993311</data>
    </edge>
    <edge source="ITA" target="CHE">
      <data key="d0">514558382</data>
    </edge>
    <edge source="ITA" target="THA">
      <data key="d0">34259384</data>
    </edge>
    <edge source="ITA" target="TGO">
      <data key="d0">691697</data>
    </edge>
    <edge source="ITA" target="ARE">
      <data key="d0">139411040</data>
    </edge>
    <edge source="ITA" target="TUN">
      <data key="d0">47768837</data>
    </edge>
    <edge source="ITA" target="TUR">
      <data key="d0">98713392</data>
    </edge>
    <edge source="ITA" target="UGA">
      <data key="d0">1063081</data>
    </edge>
    <edge source="ITA" target="UKR">
      <data key="d0">57829284</data>
    </edge>
    <edge source="ITA" target="MKD">
      <data key="d0">9457870</data>
    </edge>
    <edge source="ITA" target="EGY">
      <data key="d0">47328040</data>
    </edge>
    <edge source="ITA" target="GBR">
      <data key="d0">469075037</data>
    </edge>
    <edge source="ITA" target="TZA">
      <data key="d0">1956678</data>
    </edge>
    <edge source="ITA" target="USA">
      <data key="d0">1107823695</data>
    </edge>
    <edge source="ITA" target="BFA">
      <data key="d0">1286650</data>
    </edge>
    <edge source="ITA" target="URY">
      <data key="d0">2485105</data>
    </edge>
    <edge source="SRB" target="ALB">
      <data key="d0">3192702</data>
    </edge>
    <edge source="SRB" target="AUS">
      <data key="d0">86573</data>
    </edge>
    <edge source="SRB" target="AUT">
      <data key="d0">880751</data>
    </edge>
    <edge source="SRB" target="BGR">
      <data key="d0">11372112</data>
    </edge>
    <edge source="SRB" target="BLR">
      <data key="d0">1073091</data>
    </edge>
    <edge source="SRB" target="CHN">
      <data key="d0">323560</data>
    </edge>
    <edge source="SRB" target="HRV">
      <data key="d0">6307212</data>
    </edge>
    <edge source="SRB" target="CZE">
      <data key="d0">614982</data>
    </edge>
    <edge source="SRB" target="FRA">
      <data key="d0">105360</data>
    </edge>
    <edge source="SRB" target="DEU">
      <data key="d0">5224735</data>
    </edge>
    <edge source="SRB" target="GRC">
      <data key="d0">2558192</data>
    </edge>
    <edge source="SRB" target="HUN">
      <data key="d0">1658335</data>
    </edge>
    <edge source="SRB" target="IDN">
      <data key="d0">29874</data>
    </edge>
    <edge source="SRB" target="ISR">
      <data key="d0">60010</data>
    </edge>
    <edge source="SRB" target="ITA">
      <data key="d0">3063159</data>
    </edge>
    <edge source="SRB" target="KAZ">
      <data key="d0">101051</data>
    </edge>
    <edge source="SRB" target="MDA">
      <data key="d0">136493</data>
    </edge>
    <edge source="SRB" target="NLD">
      <data key="d0">129627</data>
    </edge>
    <edge source="SRB" target="NOR">
      <data key="d0">14815</data>
    </edge>
    <edge source="SRB" target="PAN">
      <data key="d0">50020</data>
    </edge>
    <edge source="SRB" target="POL">
      <data key="d0">254949</data>
    </edge>
    <edge source="SRB" target="ROU">
      <data key="d0">19034321</data>
    </edge>
    <edge source="SRB" target="RUS">
      <data key="d0">5107554</data>
    </edge>
    <edge source="SRB" target="SVK">
      <data key="d0">476854</data>
    </edge>
    <edge source="SRB" target="SVN">
      <data key="d0">1086771</data>
    </edge>
    <edge source="SRB" target="ESP">
      <data key="d0">20374</data>
    </edge>
    <edge source="SRB" target="SWE">
      <data key="d0">47432</data>
    </edge>
    <edge source="SRB" target="CHE">
      <data key="d0">4654953</data>
    </edge>
    <edge source="SRB" target="TUR">
      <data key="d0">2245827</data>
    </edge>
    <edge source="SRB" target="UKR">
      <data key="d0">188197</data>
    </edge>
    <edge source="SRB" target="MKD">
      <data key="d0">13345359</data>
    </edge>
    <edge source="SRB" target="GBR">
      <data key="d0">19618</data>
    </edge>
    <edge source="SRB" target="USA">
      <data key="d0">39722</data>
    </edge>
    <edge source="SRB" target="URY">
      <data key="d0">11114</data>
    </edge>
    <edge source="ESP" target="ALB">
      <data key="d0">23448346</data>
    </edge>
    <edge source="ESP" target="DZA">
      <data key="d0">193207007</data>
    </edge>
    <edge source="ESP" target="AZE">
      <data key="d0">13463262</data>
    </edge>
    <edge source="ESP" target="ARG">
      <data key="d0">15467777</data>
    </edge>
    <edge source="ESP" target="AUS">
      <data key="d0">30609861</data>
    </edge>
    <edge source="ESP" target="AUT">
      <data key="d0">28382032</data>
    </edge>
    <edge source="ESP" target="ARM">
      <data key="d0">4750468</data>
    </edge>
    <edge source="ESP" target="BEL">
      <data key="d0">137707083</data>
    </edge>
    <edge source="ESP" target="BOL">
      <data key="d0">2964655</data>
    </edge>
    <edge source="ESP" target="BRA">
      <data key="d0">123975711</data>
    </edge>
    <edge source="ESP" target="BGR">
      <data key="d0">12468957</data>
    </edge>
    <edge source="ESP" target="BLR">
      <data key="d0">3737549</data>
    </edge>
    <edge source="ESP" target="KHM">
      <data key="d0">826182</data>
    </edge>
    <edge source="ESP" target="CMR">
      <data key="d0">11835083</data>
    </edge>
    <edge source="ESP" target="CAN">
      <data key="d0">27696580</data>
    </edge>
    <edge source="ESP" target="CAF">
      <data key="d0">72329</data>
    </edge>
    <edge source="ESP" target="LKA">
      <data key="d0">793409</data>
    </edge>
    <edge source="ESP" target="CHL">
      <data key="d0">19673067</data>
    </edge>
    <edge source="ESP" target="CHN">
      <data key="d0">32954227</data>
    </edge>
    <edge source="ESP" target="COL">
      <data key="d0">22509626</data>
    </edge>
    <edge source="ESP" target="CRI">
      <data key="d0">10413339</data>
    </edge>
    <edge source="ESP" target="HRV">
      <data key="d0">13611901</data>
    </edge>
    <edge source="ESP" target="CZE">
      <data key="d0">33023480</data>
    </edge>
    <edge source="ESP" target="BEN">
      <data key="d0">5432570</data>
    </edge>
    <edge source="ESP" target="DNK">
      <data key="d0">11753693</data>
    </edge>
    <edge source="ESP" target="ECU">
      <data key="d0">7983389</data>
    </edge>
    <edge source="ESP" target="SLV">
      <data key="d0">754864</data>
    </edge>
    <edge source="ESP" target="ETH">
      <data key="d0">1288655</data>
    </edge>
    <edge source="ESP" target="EST">
      <data key="d0">6770839</data>
    </edge>
    <edge source="ESP" target="FIN">
      <data key="d0">16528325</data>
    </edge>
    <edge source="ESP" target="FRA">
      <data key="d0">1358288593</data>
    </edge>
    <edge source="ESP" target="GEO">
      <data key="d0">7757471</data>
    </edge>
    <edge source="ESP" target="GMB">
      <data key="d0">1527874</data>
    </edge>
    <edge source="ESP" target="PSE">
      <data key="d0">433307</data>
    </edge>
    <edge source="ESP" target="DEU">
      <data key="d0">389294300</data>
    </edge>
    <edge source="ESP" target="GHA">
      <data key="d0">25182390</data>
    </edge>
    <edge source="ESP" target="GRC">
      <data key="d0">35522111</data>
    </edge>
    <edge source="ESP" target="GTM">
      <data key="d0">3264655</data>
    </edge>
    <edge source="ESP" target="HND">
      <data key="d0">3417778</data>
    </edge>
    <edge source="ESP" target="HKG">
      <data key="d0">18202361</data>
    </edge>
    <edge source="ESP" target="HUN">
      <data key="d0">11527603</data>
    </edge>
    <edge source="ESP" target="IDN">
      <data key="d0">5008387</data>
    </edge>
    <edge source="ESP" target="IRL">
      <data key="d0">35098803</data>
    </edge>
    <edge source="ESP" target="ISR">
      <data key="d0">111149462</data>
    </edge>
    <edge source="ESP" target="ITA">
      <data key="d0">256718683</data>
    </edge>
    <edge source="ESP" target="CIV">
      <data key="d0">22877585</data>
    </edge>
    <edge source="ESP" target="JAM">
      <data key="d0">2930583</data>
    </edge>
    <edge source="ESP" target="JPN">
      <data key="d0">15841564</data>
    </edge>
    <edge source="ESP" target="KAZ">
      <data key="d0">6422784</data>
    </edge>
    <edge source="ESP" target="JOR">
      <data key="d0">64034651</data>
    </edge>
    <edge source="ESP" target="KOR">
      <data key="d0">22195178</data>
    </edge>
    <edge source="ESP" target="KGZ">
      <data key="d0">1503271</data>
    </edge>
    <edge source="ESP" target="LBN">
      <data key="d0">50526531</data>
    </edge>
    <edge source="ESP" target="LVA">
      <data key="d0">3452022</data>
    </edge>
    <edge source="ESP" target="LTU">
      <data key="d0">7977258</data>
    </edge>
    <edge source="ESP" target="MDG">
      <data key="d0">1493664</data>
    </edge>
    <edge source="ESP" target="MYS">
      <data key="d0">10221196</data>
    </edge>
    <edge source="ESP" target="MRT">
      <data key="d0">19862084</data>
    </edge>
    <edge source="ESP" target="MUS">
      <data key="d0">2917150</data>
    </edge>
    <edge source="ESP" target="MEX">
      <data key="d0">81067806</data>
    </edge>
    <edge source="ESP" target="MDA">
      <data key="d0">4862433</data>
    </edge>
    <edge source="ESP" target="MAR">
      <data key="d0">149326345</data>
    </edge>
    <edge source="ESP" target="MOZ">
      <data key="d0">3808287</data>
    </edge>
    <edge source="ESP" target="OMN">
      <data key="d0">13955253</data>
    </edge>
    <edge source="ESP" target="NAM">
      <data key="d0">184894</data>
    </edge>
    <edge source="ESP" target="NLD">
      <data key="d0">69197600</data>
    </edge>
    <edge source="ESP" target="NZL">
      <data key="d0">3564951</data>
    </edge>
    <edge source="ESP" target="NIC">
      <data key="d0">923464</data>
    </edge>
    <edge source="ESP" target="NER">
      <data key="d0">194053</data>
    </edge>
    <edge source="ESP" target="NOR">
      <data key="d0">10530019</data>
    </edge>
    <edge source="ESP" target="PAK">
      <data key="d0">15652581</data>
    </edge>
    <edge source="ESP" target="PAN">
      <data key="d0">13609123</data>
    </edge>
    <edge source="ESP" target="PRY">
      <data key="d0">684542</data>
    </edge>
    <edge source="ESP" target="PER">
      <data key="d0">15562183</data>
    </edge>
    <edge source="ESP" target="PHL">
      <data key="d0">13449854</data>
    </edge>
    <edge source="ESP" target="POL">
      <data key="d0">75556173</data>
    </edge>
    <edge source="ESP" target="PRT">
      <data key="d0">385898327</data>
    </edge>
    <edge source="ESP" target="ROU">
      <data key="d0">34036224</data>
    </edge>
    <edge source="ESP" target="RUS">
      <data key="d0">253971997</data>
    </edge>
    <edge source="ESP" target="SAU">
      <data key="d0">247086930</data>
    </edge>
    <edge source="ESP" target="SEN">
      <data key="d0">10737986</data>
    </edge>
    <edge source="ESP" target="SRB">
      <data key="d0">12651970</data>
    </edge>
    <edge source="ESP" target="IND">
      <data key="d0">33668939</data>
    </edge>
    <edge source="ESP" target="SGP">
      <data key="d0">10422669</data>
    </edge>
    <edge source="ESP" target="SVK">
      <data key="d0">9376648</data>
    </edge>
    <edge source="ESP" target="VNM">
      <data key="d0">9408907</data>
    </edge>
    <edge source="ESP" target="SVN">
      <data key="d0">6004175</data>
    </edge>
    <edge source="ESP" target="ZAF">
      <data key="d0">20104268</data>
    </edge>
    <edge source="ESP" target="ZWE">
      <data key="d0">88854</data>
    </edge>
    <edge source="ESP" target="SWE">
      <data key="d0">35500981</data>
    </edge>
    <edge source="ESP" target="CHE">
      <data key="d0">32178459</data>
    </edge>
    <edge source="ESP" target="THA">
      <data key="d0">15853514</data>
    </edge>
    <edge source="ESP" target="TGO">
      <data key="d0">29137868</data>
    </edge>
    <edge source="ESP" target="ARE">
      <data key="d0">82207953</data>
    </edge>
    <edge source="ESP" target="TUN">
      <data key="d0">28247691</data>
    </edge>
    <edge source="ESP" target="TUR">
      <data key="d0">57363823</data>
    </edge>
    <edge source="ESP" target="UGA">
      <data key="d0">1823320</data>
    </edge>
    <edge source="ESP" target="UKR">
      <data key="d0">45969828</data>
    </edge>
    <edge source="ESP" target="MKD">
      <data key="d0">5602085</data>
    </edge>
    <edge source="ESP" target="EGY">
      <data key="d0">25541158</data>
    </edge>
    <edge source="ESP" target="GBR">
      <data key="d0">364356358</data>
    </edge>
    <edge source="ESP" target="TZA">
      <data key="d0">4955137</data>
    </edge>
    <edge source="ESP" target="USA">
      <data key="d0">336606449</data>
    </edge>
    <edge source="ESP" target="BFA">
      <data key="d0">1596540</data>
    </edge>
    <edge source="ESP" target="URY">
      <data key="d0">7672246</data>
    </edge>
    <edge source="CHE" target="ALB">
      <data key="d0">66100</data>
    </edge>
    <edge source="CHE" target="DZA">
      <data key="d0">70709</data>
    </edge>
    <edge source="CHE" target="AZE">
      <data key="d0">1243373</data>
    </edge>
    <edge source="CHE" target="ARG">
      <data key="d0">1547961</data>
    </edge>
    <edge source="CHE" target="AUS">
      <data key="d0">20772552</data>
    </edge>
    <edge source="CHE" target="AUT">
      <data key="d0">77357363</data>
    </edge>
    <edge source="CHE" target="ARM">
      <data key="d0">6865212</data>
    </edge>
    <edge source="CHE" target="BEL">
      <data key="d0">223088893</data>
    </edge>
    <edge source="CHE" target="BRA">
      <data key="d0">9550513</data>
    </edge>
    <edge source="CHE" target="BGR">
      <data key="d0">1410948</data>
    </edge>
    <edge source="CHE" target="BLR">
      <data key="d0">69958</data>
    </edge>
    <edge source="CHE" target="CMR">
      <data key="d0">145194</data>
    </edge>
    <edge source="CHE" target="CAN">
      <data key="d0">22211038</data>
    </edge>
    <edge source="CHE" target="LKA">
      <data key="d0">20503697</data>
    </edge>
    <edge source="CHE" target="CHL">
      <data key="d0">4105580</data>
    </edge>
    <edge source="CHE" target="CHN">
      <data key="d0">55488618</data>
    </edge>
    <edge source="CHE" target="COL">
      <data key="d0">470654</data>
    </edge>
    <edge source="CHE" target="CRI">
      <data key="d0">54560</data>
    </edge>
    <edge source="CHE" target="HRV">
      <data key="d0">2169286</data>
    </edge>
    <edge source="CHE" target="CZE">
      <data key="d0">22630050</data>
    </edge>
    <edge source="CHE" target="DNK">
      <data key="d0">18289872</data>
    </edge>
    <edge source="CHE" target="ECU">
      <data key="d0">96195</data>
    </edge>
    <edge source="CHE" target="SLV">
      <data key="d0">82417</data>
    </edge>
    <edge source="CHE" target="EST">
      <data key="d0">2238607</data>
    </edge>
    <edge source="CHE" target="FIN">
      <data key="d0">5344036</data>
    </edge>
    <edge source="CHE" target="FRA">
      <data key="d0">477181039</data>
    </edge>
    <edge source="CHE" target="GEO">
      <data key="d0">78848</data>
    </edge>
    <edge source="CHE" target="GMB">
      <data key="d0">34914</data>
    </edge>
    <edge source="CHE" target="DEU">
      <data key="d0">262534793</data>
    </edge>
    <edge source="CHE" target="GHA">
      <data key="d0">268034</data>
    </edge>
    <edge source="CHE" target="GRC">
      <data key="d0">3093412</data>
    </edge>
    <edge source="CHE" target="GTM">
      <data key="d0">74772</data>
    </edge>
    <edge source="CHE" target="HND">
      <data key="d0">19674</data>
    </edge>
    <edge source="CHE" target="HKG">
      <data key="d0">455343859</data>
    </edge>
    <edge source="CHE" target="HUN">
      <data key="d0">23142538</data>
    </edge>
    <edge source="CHE" target="IDN">
      <data key="d0">1604156</data>
    </edge>
    <edge source="CHE" target="IRL">
      <data key="d0">6444643</data>
    </edge>
    <edge source="CHE" target="ISR">
      <data key="d0">159534479</data>
    </edge>
    <edge source="CHE" target="ITA">
      <data key="d0">204132371</data>
    </edge>
    <edge source="CHE" target="CIV">
      <data key="d0">35279</data>
    </edge>
    <edge source="CHE" target="JAM">
      <data key="d0">44150</data>
    </edge>
    <edge source="CHE" target="JPN">
      <data key="d0">27189121</data>
    </edge>
    <edge source="CHE" target="KAZ">
      <data key="d0">739866</data>
    </edge>
    <edge source="CHE" target="JOR">
      <data key="d0">264108</data>
    </edge>
    <edge source="CHE" target="KOR">
      <data key="d0">6956169</data>
    </edge>
    <edge source="CHE" target="KGZ">
      <data key="d0">19166</data>
    </edge>
    <edge source="CHE" target="LBN">
      <data key="d0">49028145</data>
    </edge>
    <edge source="CHE" target="LVA">
      <data key="d0">881988</data>
    </edge>
    <edge source="CHE" target="LTU">
      <data key="d0">8000901</data>
    </edge>
    <edge source="CHE" target="MDG">
      <data key="d0">22666</data>
    </edge>
    <edge source="CHE" target="MYS">
      <data key="d0">2571443</data>
    </edge>
    <edge source="CHE" target="MUS">
      <data key="d0">9538929</data>
    </edge>
    <edge source="CHE" target="MEX">
      <data key="d0">5306985</data>
    </edge>
    <edge source="CHE" target="MDA">
      <data key="d0">58306</data>
    </edge>
    <edge source="CHE" target="MAR">
      <data key="d0">1308386</data>
    </edge>
    <edge source="CHE" target="OMN">
      <data key="d0">1949370</data>
    </edge>
    <edge source="CHE" target="NLD">
      <data key="d0">24938072</data>
    </edge>
    <edge source="CHE" target="NZL">
      <data key="d0">2549670</data>
    </edge>
    <edge source="CHE" target="NIC">
      <data key="d0">21493</data>
    </edge>
    <edge source="CHE" target="NOR">
      <data key="d0">3963641</data>
    </edge>
    <edge source="CHE" target="PAK">
      <data key="d0">208084</data>
    </edge>
    <edge source="CHE" target="PAN">
      <data key="d0">23530261</data>
    </edge>
    <edge source="CHE" target="PRY">
      <data key="d0">189589</data>
    </edge>
    <edge source="CHE" target="PER">
      <data key="d0">733423</data>
    </edge>
    <edge source="CHE" target="PHL">
      <data key="d0">1612731</data>
    </edge>
    <edge source="CHE" target="POL">
      <data key="d0">18782866</data>
    </edge>
    <edge source="CHE" target="PRT">
      <data key="d0">8100211</data>
    </edge>
    <edge source="CHE" target="ROU">
      <data key="d0">3406132</data>
    </edge>
    <edge source="CHE" target="RUS">
      <data key="d0">12730366</data>
    </edge>
    <edge source="CHE" target="SAU">
      <data key="d0">7776402</data>
    </edge>
    <edge source="CHE" target="SRB">
      <data key="d0">1356193</data>
    </edge>
    <edge source="CHE" target="IND">
      <data key="d0">28235366</data>
    </edge>
    <edge source="CHE" target="SGP">
      <data key="d0">25288445</data>
    </edge>
    <edge source="CHE" target="SVK">
      <data key="d0">4125009</data>
    </edge>
    <edge source="CHE" target="VNM">
      <data key="d0">457271</data>
    </edge>
    <edge source="CHE" target="SVN">
      <data key="d0">5252510</data>
    </edge>
    <edge source="CHE" target="ZAF">
      <data key="d0">3386631</data>
    </edge>
    <edge source="CHE" target="ZWE">
      <data key="d0">19431</data>
    </edge>
    <edge source="CHE" target="ESP">
      <data key="d0">25705241</data>
    </edge>
    <edge source="CHE" target="SWE">
      <data key="d0">9210330</data>
    </edge>
    <edge source="CHE" target="THA">
      <data key="d0">40609754</data>
    </edge>
    <edge source="CHE" target="ARE">
      <data key="d0">57611441</data>
    </edge>
    <edge source="CHE" target="TUN">
      <data key="d0">222518</data>
    </edge>
    <edge source="CHE" target="TUR">
      <data key="d0">11283863</data>
    </edge>
    <edge source="CHE" target="UKR">
      <data key="d0">1346429</data>
    </edge>
    <edge source="CHE" target="MKD">
      <data key="d0">231255</data>
    </edge>
    <edge source="CHE" target="EGY">
      <data key="d0">2574389</data>
    </edge>
    <edge source="CHE" target="GBR">
      <data key="d0">294197052</data>
    </edge>
    <edge source="CHE" target="USA">
      <data key="d0">612210595</data>
    </edge>
    <edge source="CHE" target="BFA">
      <data key="d0">17389</data>
    </edge>
    <edge source="CHE" target="URY">
      <data key="d0">883745</data>
    </edge>
    <edge source="TUR" target="ALB">
      <data key="d0">8118156</data>
    </edge>
    <edge source="TUR" target="DZA">
      <data key="d0">37647282</data>
    </edge>
    <edge source="TUR" target="AZE">
      <data key="d0">128814427</data>
    </edge>
    <edge source="TUR" target="ARG">
      <data key="d0">2739695</data>
    </edge>
    <edge source="TUR" target="AUS">
      <data key="d0">38118825</data>
    </edge>
    <edge source="TUR" target="AUT">
      <data key="d0">13950837</data>
    </edge>
    <edge source="TUR" target="BEL">
      <data key="d0">32895565</data>
    </edge>
    <edge source="TUR" target="BOL">
      <data key="d0">266368</data>
    </edge>
    <edge source="TUR" target="BRA">
      <data key="d0">44948513</data>
    </edge>
    <edge source="TUR" target="BGR">
      <data key="d0">70115170</data>
    </edge>
    <edge source="TUR" target="BDI">
      <data key="d0">30696</data>
    </edge>
    <edge source="TUR" target="BLR">
      <data key="d0">4132952</data>
    </edge>
    <edge source="TUR" target="KHM">
      <data key="d0">455992</data>
    </edge>
    <edge source="TUR" target="CMR">
      <data key="d0">17269063</data>
    </edge>
    <edge source="TUR" target="CAN">
      <data key="d0">81106275</data>
    </edge>
    <edge source="TUR" target="CAF">
      <data key="d0">370908</data>
    </edge>
    <edge source="TUR" target="LKA">
      <data key="d0">364779</data>
    </edge>
    <edge source="TUR" target="CHL">
      <data key="d0">1715798</data>
    </edge>
    <edge source="TUR" target="CHN">
      <data key="d0">18062052</data>
    </edge>
    <edge source="TUR" target="COL">
      <data key="d0">1898805</data>
    </edge>
    <edge source="TUR" target="CRI">
      <data key="d0">877794</data>
    </edge>
    <edge source="TUR" target="HRV">
      <data key="d0">3993509</data>
    </edge>
    <edge source="TUR" target="CZE">
      <data key="d0">12623774</data>
    </edge>
    <edge source="TUR" target="BEN">
      <data key="d0">16846670</data>
    </edge>
    <edge source="TUR" target="DNK">
      <data key="d0">15265662</data>
    </edge>
    <edge source="TUR" target="ECU">
      <data key="d0">858814</data>
    </edge>
    <edge source="TUR" target="SLV">
      <data key="d0">65628</data>
    </edge>
    <edge source="TUR" target="ETH">
      <data key="d0">1772853</data>
    </edge>
    <edge source="TUR" target="EST">
      <data key="d0">2007194</data>
    </edge>
    <edge source="TUR" target="FIN">
      <data key="d0">13882861</data>
    </edge>
    <edge source="TUR" target="FRA">
      <data key="d0">141408788</data>
    </edge>
    <edge source="TUR" target="GEO">
      <data key="d0">94404726</data>
    </edge>
    <edge source="TUR" target="GMB">
      <data key="d0">45387</data>
    </edge>
    <edge source="TUR" target="PSE">
      <data key="d0">1515696</data>
    </edge>
    <edge source="TUR" target="DEU">
      <data key="d0">201899960</data>
    </edge>
    <edge source="TUR" target="GHA">
      <data key="d0">32375045</data>
    </edge>
    <edge source="TUR" target="GRC">
      <data key="d0">29155129</data>
    </edge>
    <edge source="TUR" target="GTM">
      <data key="d0">1085346</data>
    </edge>
    <edge source="TUR" target="HND">
      <data key="d0">473027</data>
    </edge>
    <edge source="TUR" target="HKG">
      <data key="d0">4562760</data>
    </edge>
    <edge source="TUR" target="HUN">
      <data key="d0">5340565</data>
    </edge>
    <edge source="TUR" target="IDN">
      <data key="d0">9570106</data>
    </edge>
    <edge source="TUR" target="IRL">
      <data key="d0">6072274</data>
    </edge>
    <edge source="TUR" target="ISR">
      <data key="d0">172602826</data>
    </edge>
    <edge source="TUR" target="ITA">
      <data key="d0">95591938</data>
    </edge>
    <edge source="TUR" target="CIV">
      <data key="d0">8685057</data>
    </edge>
    <edge source="TUR" target="JAM">
      <data key="d0">190062</data>
    </edge>
    <edge source="TUR" target="JPN">
      <data key="d0">4597796</data>
    </edge>
    <edge source="TUR" target="KAZ">
      <data key="d0">26620699</data>
    </edge>
    <edge source="TUR" target="JOR">
      <data key="d0">8658373</data>
    </edge>
    <edge source="TUR" target="KOR">
      <data key="d0">12158014</data>
    </edge>
    <edge source="TUR" target="KGZ">
      <data key="d0">4029558</data>
    </edge>
    <edge source="TUR" target="LBN">
      <data key="d0">20137293</data>
    </edge>
    <edge source="TUR" target="LVA">
      <data key="d0">1381936</data>
    </edge>
    <edge source="TUR" target="LTU">
      <data key="d0">2780341</data>
    </edge>
    <edge source="TUR" target="MDG">
      <data key="d0">103875</data>
    </edge>
    <edge source="TUR" target="MWI">
      <data key="d0">18878</data>
    </edge>
    <edge source="TUR" target="MYS">
      <data key="d0">3519820</data>
    </edge>
    <edge source="TUR" target="MRT">
      <data key="d0">8398332</data>
    </edge>
    <edge source="TUR" target="MUS">
      <data key="d0">516447</data>
    </edge>
    <edge source="TUR" target="MEX">
      <data key="d0">3830670</data>
    </edge>
    <edge source="TUR" target="MDA">
      <data key="d0">2939279</data>
    </edge>
    <edge source="TUR" target="MAR">
      <data key="d0">14084776</data>
    </edge>
    <edge source="TUR" target="MOZ">
      <data key="d0">938840</data>
    </edge>
    <edge source="TUR" target="OMN">
      <data key="d0">5445427</data>
    </edge>
    <edge source="TUR" target="NAM">
      <data key="d0">30810</data>
    </edge>
    <edge source="TUR" target="NLD">
      <data key="d0">34373021</data>
    </edge>
    <edge source="TUR" target="NZL">
      <data key="d0">2140183</data>
    </edge>
    <edge source="TUR" target="NIC">
      <data key="d0">60751</data>
    </edge>
    <edge source="TUR" target="NER">
      <data key="d0">50451</data>
    </edge>
    <edge source="TUR" target="NOR">
      <data key="d0">8896455</data>
    </edge>
    <edge source="TUR" target="PAK">
      <data key="d0">4520300</data>
    </edge>
    <edge source="TUR" target="PAN">
      <data key="d0">5815942</data>
    </edge>
    <edge source="TUR" target="PRY">
      <data key="d0">327624</data>
    </edge>
    <edge source="TUR" target="PER">
      <data key="d0">1479816</data>
    </edge>
    <edge source="TUR" target="PHL">
      <data key="d0">2434576</data>
    </edge>
    <edge source="TUR" target="POL">
      <data key="d0">20817390</data>
    </edge>
    <edge source="TUR" target="PRT">
      <data key="d0">8145924</data>
    </edge>
    <edge source="TUR" target="ROU">
      <data key="d0">54177174</data>
    </edge>
    <edge source="TUR" target="RUS">
      <data key="d0">203934973</data>
    </edge>
    <edge source="TUR" target="SAU">
      <data key="d0">124911738</data>
    </edge>
    <edge source="TUR" target="SEN">
      <data key="d0">1161065</data>
    </edge>
    <edge source="TUR" target="SRB">
      <data key="d0">11489297</data>
    </edge>
    <edge source="TUR" target="IND">
      <data key="d0">19356669</data>
    </edge>
    <edge source="TUR" target="SGP">
      <data key="d0">10480061</data>
    </edge>
    <edge source="TUR" target="SVK">
      <data key="d0">7184751</data>
    </edge>
    <edge source="TUR" target="VNM">
      <data key="d0">3508439</data>
    </edge>
    <edge source="TUR" target="SVN">
      <data key="d0">5921705</data>
    </edge>
    <edge source="TUR" target="ZAF">
      <data key="d0">14223374</data>
    </edge>
    <edge source="TUR" target="ZWE">
      <data key="d0">97698</data>
    </edge>
    <edge source="TUR" target="ESP">
      <data key="d0">54971114</data>
    </edge>
    <edge source="TUR" target="SWE">
      <data key="d0">18657508</data>
    </edge>
    <edge source="TUR" target="CHE">
      <data key="d0">8772006</data>
    </edge>
    <edge source="TUR" target="THA">
      <data key="d0">1315999</data>
    </edge>
    <edge source="TUR" target="TGO">
      <data key="d0">12358543</data>
    </edge>
    <edge source="TUR" target="ARE">
      <data key="d0">62953788</data>
    </edge>
    <edge source="TUR" target="TUN">
      <data key="d0">7942819</data>
    </edge>
    <edge source="TUR" target="UGA">
      <data key="d0">356375</data>
    </edge>
    <edge source="TUR" target="UKR">
      <data key="d0">43200288</data>
    </edge>
    <edge source="TUR" target="MKD">
      <data key="d0">7844949</data>
    </edge>
    <edge source="TUR" target="EGY">
      <data key="d0">53656809</data>
    </edge>
    <edge source="TUR" target="GBR">
      <data key="d0">174290747</data>
    </edge>
    <edge source="TUR" target="TZA">
      <data key="d0">754417</data>
    </edge>
    <edge source="TUR" target="USA">
      <data key="d0">337135107</data>
    </edge>
    <edge source="TUR" target="BFA">
      <data key="d0">61421</data>
    </edge>
    <edge source="TUR" target="URY">
      <data key="d0">844798</data>
    </edge>
    <edge source="MKD" target="ALB">
      <data key="d0">3817282</data>
    </edge>
    <edge source="MKD" target="AUS">
      <data key="d0">11970</data>
    </edge>
    <edge source="MKD" target="AUT">
      <data key="d0">418453</data>
    </edge>
    <edge source="MKD" target="BEL">
      <data key="d0">58126</data>
    </edge>
    <edge source="MKD" target="BGR">
      <data key="d0">4590273</data>
    </edge>
    <edge source="MKD" target="HRV">
      <data key="d0">228127</data>
    </edge>
    <edge source="MKD" target="FRA">
      <data key="d0">43730</data>
    </edge>
    <edge source="MKD" target="DEU">
      <data key="d0">97787</data>
    </edge>
    <edge source="MKD" target="GRC">
      <data key="d0">4805291</data>
    </edge>
    <edge source="MKD" target="HUN">
      <data key="d0">31252</data>
    </edge>
    <edge source="MKD" target="ITA">
      <data key="d0">289486</data>
    </edge>
    <edge source="MKD" target="LBN">
      <data key="d0">48721</data>
    </edge>
    <edge source="MKD" target="NLD">
      <data key="d0">11614</data>
    </edge>
    <edge source="MKD" target="POL">
      <data key="d0">152815</data>
    </edge>
    <edge source="MKD" target="RUS">
      <data key="d0">1154189</data>
    </edge>
    <edge source="MKD" target="SRB">
      <data key="d0">30092921</data>
    </edge>
    <edge source="MKD" target="SGP">
      <data key="d0">188639</data>
    </edge>
    <edge source="MKD" target="SVK">
      <data key="d0">43373</data>
    </edge>
    <edge source="MKD" target="SVN">
      <data key="d0">102532</data>
    </edge>
    <edge source="MKD" target="ESP">
      <data key="d0">199377</data>
    </edge>
    <edge source="MKD" target="SWE">
      <data key="d0">15367</data>
    </edge>
    <edge source="MKD" target="CHE">
      <data key="d0">392920</data>
    </edge>
    <edge source="MKD" target="ARE">
      <data key="d0">449325</data>
    </edge>
    <edge source="MKD" target="TUR">
      <data key="d0">5889491</data>
    </edge>
    <edge source="MKD" target="GBR">
      <data key="d0">28301</data>
    </edge>
    <edge source="MKD" target="USA">
      <data key="d0">17445</data>
    </edge>
    <edge source="USA" target="ALB">
      <data key="d0">21680</data>
    </edge>
    <edge source="USA" target="DZA">
      <data key="d0">1012874</data>
    </edge>
    <edge source="USA" target="AZE">
      <data key="d0">280884</data>
    </edge>
    <edge source="USA" target="ARG">
      <data key="d0">33085977</data>
    </edge>
    <edge source="USA" target="AUS">
      <data key="d0">193249539</data>
    </edge>
    <edge source="USA" target="AUT">
      <data key="d0">39823147</data>
    </edge>
    <edge source="USA" target="ARM">
      <data key="d0">1777353</data>
    </edge>
    <edge source="USA" target="BEL">
      <data key="d0">2687541689</data>
    </edge>
    <edge source="USA" target="BOL">
      <data key="d0">1494330</data>
    </edge>
    <edge source="USA" target="BWA">
      <data key="d0">5883689</data>
    </edge>
    <edge source="USA" target="BRA">
      <data key="d0">201963747</data>
    </edge>
    <edge source="USA" target="BGR">
      <data key="d0">1536673</data>
    </edge>
    <edge source="USA" target="BLR">
      <data key="d0">325144</data>
    </edge>
    <edge source="USA" target="KHM">
      <data key="d0">439036</data>
    </edge>
    <edge source="USA" target="CMR">
      <data key="d0">172954</data>
    </edge>
    <edge source="USA" target="CAN">
      <data key="d0">3810308188</data>
    </edge>
    <edge source="USA" target="LKA">
      <data key="d0">6712091</data>
    </edge>
    <edge source="USA" target="CHL">
      <data key="d0">48157943</data>
    </edge>
    <edge source="USA" target="CHN">
      <data key="d0">531964581</data>
    </edge>
    <edge source="USA" target="COL">
      <data key="d0">79525849</data>
    </edge>
    <edge source="USA" target="CRI">
      <data key="d0">24585994</data>
    </edge>
    <edge source="USA" target="HRV">
      <data key="d0">270931</data>
    </edge>
    <edge source="USA" target="CZE">
      <data key="d0">14787905</data>
    </edge>
    <edge source="USA" target="BEN">
      <data key="d0">453285</data>
    </edge>
    <edge source="USA" target="DNK">
      <data key="d0">27397705</data>
    </edge>
    <edge source="USA" target="ECU">
      <data key="d0">25120955</data>
    </edge>
    <edge source="USA" target="SLV">
      <data key="d0">6227221</data>
    </edge>
    <edge source="USA" target="ETH">
      <data key="d0">5401469</data>
    </edge>
    <edge source="USA" target="EST">
      <data key="d0">2272487</data>
    </edge>
    <edge source="USA" target="FIN">
      <data key="d0">11438645</data>
    </edge>
    <edge source="USA" target="FRA">
      <data key="d0">458305417</data>
    </edge>
    <edge source="USA" target="GEO">
      <data key="d0">894553</data>
    </edge>
    <edge source="USA" target="GMB">
      <data key="d0">26971</data>
    </edge>
    <edge source="USA" target="DEU">
      <data key="d0">829401893</data>
    </edge>
    <edge source="USA" target="GHA">
      <data key="d0">4719606</data>
    </edge>
    <edge source="USA" target="GRC">
      <data key="d0">5773511</data>
    </edge>
    <edge source="USA" target="GTM">
      <data key="d0">11899416</data>
    </edge>
    <edge source="USA" target="HND">
      <data key="d0">14937940</data>
    </edge>
    <edge source="USA" target="HKG">
      <data key="d0">3740773719</data>
    </edge>
    <edge source="USA" target="HUN">
      <data key="d0">9355404</data>
    </edge>
    <edge source="USA" target="IDN">
      <data key="d0">21904682</data>
    </edge>
    <edge source="USA" target="IRL">
      <data key="d0">104793752</data>
    </edge>
    <edge source="USA" target="ISR">
      <data key="d0">5403194652</data>
    </edge>
    <edge source="USA" target="ITA">
      <data key="d0">169396999</data>
    </edge>
    <edge source="USA" target="CIV">
      <data key="d0">223475</data>
    </edge>
    <edge source="USA" target="JAM">
      <data key="d0">25410561</data>
    </edge>
    <edge source="USA" target="JPN">
      <data key="d0">602813492</data>
    </edge>
    <edge source="USA" target="KAZ">
      <data key="d0">1399647</data>
    </edge>
    <edge source="USA" target="JOR">
      <data key="d0">3271395</data>
    </edge>
    <edge source="USA" target="KOR">
      <data key="d0">407032787</data>
    </edge>
    <edge source="USA" target="LBN">
      <data key="d0">7397905</data>
    </edge>
    <edge source="USA" target="LVA">
      <data key="d0">1593952</data>
    </edge>
    <edge source="USA" target="LTU">
      <data key="d0">2197613</data>
    </edge>
    <edge source="USA" target="MDG">
      <data key="d0">1084359</data>
    </edge>
    <edge source="USA" target="MWI">
      <data key="d0">63292</data>
    </edge>
    <edge source="USA" target="MYS">
      <data key="d0">165312527</data>
    </edge>
    <edge source="USA" target="MRT">
      <data key="d0">246333</data>
    </edge>
    <edge source="USA" target="MUS">
      <data key="d0">3996467</data>
    </edge>
    <edge source="USA" target="MEX">
      <data key="d0">1232974112</data>
    </edge>
    <edge source="USA" target="MDA">
      <data key="d0">350982</data>
    </edge>
    <edge source="USA" target="MAR">
      <data key="d0">1492680</data>
    </edge>
    <edge source="USA" target="MOZ">
      <data key="d0">191724</data>
    </edge>
    <edge source="USA" target="OMN">
      <data key="d0">6699115</data>
    </edge>
    <edge source="USA" target="NAM">
      <data key="d0">11812184</data>
    </edge>
    <edge source="USA" target="NLD">
      <data key="d0">395883282</data>
    </edge>
    <edge source="USA" target="NZL">
      <data key="d0">22543263</data>
    </edge>
    <edge source="USA" target="NIC">
      <data key="d0">4334955</data>
    </edge>
    <edge source="USA" target="NOR">
      <data key="d0">15740651</data>
    </edge>
    <edge source="USA" target="PAK">
      <data key="d0">1778062</data>
    </edge>
    <edge source="USA" target="PAN">
      <data key="d0">64466677</data>
    </edge>
    <edge source="USA" target="PRY">
      <data key="d0">4113862</data>
    </edge>
    <edge source="USA" target="PER">
      <data key="d0">29527974</data>
    </edge>
    <edge source="USA" target="PHL">
      <data key="d0">23025702</data>
    </edge>
    <edge source="USA" target="POL">
      <data key="d0">23307695</data>
    </edge>
    <edge source="USA" target="PRT">
      <data key="d0">4719958</data>
    </edge>
    <edge source="USA" target="ROU">
      <data key="d0">1191216</data>
    </edge>
    <edge source="USA" target="RUS">
      <data key="d0">72674035</data>
    </edge>
    <edge source="USA" target="SAU">
      <data key="d0">53099217</data>
    </edge>
    <edge source="USA" target="SEN">
      <data key="d0">511634</data>
    </edge>
    <edge source="USA" target="SRB">
      <data key="d0">498684</data>
    </edge>
    <edge source="USA" target="IND">
      <data key="d0">2752930098</data>
    </edge>
    <edge source="USA" target="SGP">
      <data key="d0">258550584</data>
    </edge>
    <edge source="USA" target="SVK">
      <data key="d0">12525243</data>
    </edge>
    <edge source="USA" target="VNM">
      <data key="d0">36393468</data>
    </edge>
    <edge source="USA" target="SVN">
      <data key="d0">1555851</data>
    </edge>
    <edge source="USA" target="ZAF">
      <data key="d0">152834461</data>
    </edge>
    <edge source="USA" target="ZWE">
      <data key="d0">32354</data>
    </edge>
    <edge source="USA" target="ESP">
      <data key="d0">41688178</data>
    </edge>
    <edge source="USA" target="SWE">
      <data key="d0">26161552</data>
    </edge>
    <edge source="USA" target="CHE">
      <data key="d0">1229522967</data>
    </edge>
    <edge source="USA" target="THA">
      <data key="d0">211832447</data>
    </edge>
    <edge source="USA" target="TGO">
      <data key="d0">61088</data>
    </edge>
    <edge source="USA" target="ARE">
      <data key="d0">577385060</data>
    </edge>
    <edge source="USA" target="TUN">
      <data key="d0">1481906</data>
    </edge>
    <edge source="USA" target="TUR">
      <data key="d0">32410628</data>
    </edge>
    <edge source="USA" target="UGA">
      <data key="d0">64753</data>
    </edge>
    <edge source="USA" target="UKR">
      <data key="d0">3446527</data>
    </edge>
    <edge source="USA" target="EGY">
      <data key="d0">6805910</data>
    </edge>
    <edge source="USA" target="GBR">
      <data key="d0">752361180</data>
    </edge>
    <edge source="USA" target="TZA">
      <data key="d0">194326</data>
    </edge>
    <edge source="USA" target="BFA">
      <data key="d0">26350</data>
    </edge>
    <edge source="USA" target="URY">
      <data key="d0">4658455</data>
    </edge>
    <edge source="DZA" target="ALB">
      <data key="d0">21165</data>
    </edge>
    <edge source="DZA" target="BRA">
      <data key="d0">511117</data>
    </edge>
    <edge source="DZA" target="CMR">
      <data key="d0">15360</data>
    </edge>
    <edge source="DZA" target="COL">
      <data key="d0">38898</data>
    </edge>
    <edge source="DZA" target="BEN">
      <data key="d0">21957</data>
    </edge>
    <edge source="DZA" target="FRA">
      <data key="d0">38139</data>
    </edge>
    <edge source="DZA" target="GHA">
      <data key="d0">148606</data>
    </edge>
    <edge source="DZA" target="IRL">
      <data key="d0">398535</data>
    </edge>
    <edge source="DZA" target="ITA">
      <data key="d0">7437422</data>
    </edge>
    <edge source="DZA" target="CIV">
      <data key="d0">35640</data>
    </edge>
    <edge source="DZA" target="MRT">
      <data key="d0">11576</data>
    </edge>
    <edge source="DZA" target="MAR">
      <data key="d0">585101</data>
    </edge>
    <edge source="DZA" target="MOZ">
      <data key="d0">18191</data>
    </edge>
    <edge source="DZA" target="OMN">
      <data key="d0">27354</data>
    </edge>
    <edge source="DZA" target="ROU">
      <data key="d0">288076</data>
    </edge>
    <edge source="DZA" target="SEN">
      <data key="d0">19913</data>
    </edge>
    <edge source="DZA" target="ZAF">
      <data key="d0">628719</data>
    </edge>
    <edge source="DZA" target="ESP">
      <data key="d0">6195619</data>
    </edge>
    <edge source="DZA" target="ARE">
      <data key="d0">169951</data>
    </edge>
    <edge source="DZA" target="TUN">
      <data key="d0">7891407</data>
    </edge>
    <edge source="DZA" target="EGY">
      <data key="d0">802657</data>
    </edge>
    <edge source="DZA" target="GBR">
      <data key="d0">440734</data>
    </edge>
    <edge source="BRA" target="ALB">
      <data key="d0">37074</data>
    </edge>
    <edge source="BRA" target="DZA">
      <data key="d0">447580</data>
    </edge>
    <edge source="BRA" target="ARG">
      <data key="d0">154747556</data>
    </edge>
    <edge source="BRA" target="AUS">
      <data key="d0">6942264</data>
    </edge>
    <edge source="BRA" target="AUT">
      <data key="d0">3563244</data>
    </edge>
    <edge source="BRA" target="ARM">
      <data key="d0">139960</data>
    </edge>
    <edge source="BRA" target="BEL">
      <data key="d0">8619720</data>
    </edge>
    <edge source="BRA" target="BOL">
      <data key="d0">25955554</data>
    </edge>
    <edge source="BRA" target="BWA">
      <data key="d0">69360</data>
    </edge>
    <edge source="BRA" target="BGR">
      <data key="d0">153553</data>
    </edge>
    <edge source="BRA" target="BLR">
      <data key="d0">73795</data>
    </edge>
    <edge source="BRA" target="CAN">
      <data key="d0">56243467</data>
    </edge>
    <edge source="BRA" target="LKA">
      <data key="d0">544723</data>
    </edge>
    <edge source="BRA" target="CHL">
      <data key="d0">50436151</data>
    </edge>
    <edge source="BRA" target="CHN">
      <data key="d0">45330214</data>
    </edge>
    <edge source="BRA" target="COL">
      <data key="d0">51646172</data>
    </edge>
    <edge source="BRA" target="CRI">
      <data key="d0">7340345</data>
    </edge>
    <edge source="BRA" target="HRV">
      <data key="d0">19464</data>
    </edge>
    <edge source="BRA" target="CZE">
      <data key="d0">513716</data>
    </edge>
    <edge source="BRA" target="BEN">
      <data key="d0">115666</data>
    </edge>
    <edge source="BRA" target="DNK">
      <data key="d0">3343836</data>
    </edge>
    <edge source="BRA" target="ECU">
      <data key="d0">19663553</data>
    </edge>
    <edge source="BRA" target="SLV">
      <data key="d0">1208466</data>
    </edge>
    <edge source="BRA" target="ETH">
      <data key="d0">220412</data>
    </edge>
    <edge source="BRA" target="EST">
      <data key="d0">38605</data>
    </edge>
    <edge source="BRA" target="FIN">
      <data key="d0">368880</data>
    </edge>
    <edge source="BRA" target="FRA">
      <data key="d0">16960926</data>
    </edge>
    <edge source="BRA" target="GEO">
      <data key="d0">213207</data>
    </edge>
    <edge source="BRA" target="GMB">
      <data key="d0">56715</data>
    </edge>
    <edge source="BRA" target="DEU">
      <data key="d0">60959830</data>
    </edge>
    <edge source="BRA" target="GHA">
      <data key="d0">464859</data>
    </edge>
    <edge source="BRA" target="GRC">
      <data key="d0">683258</data>
    </edge>
    <edge source="BRA" target="GTM">
      <data key="d0">4499227</data>
    </edge>
    <edge source="BRA" target="HND">
      <data key="d0">7297767</data>
    </edge>
    <edge source="BRA" target="HKG">
      <data key="d0">42049947</data>
    </edge>
    <edge source="BRA" target="HUN">
      <data key="d0">535990</data>
    </edge>
    <edge source="BRA" target="IDN">
      <data key="d0">5587810</data>
    </edge>
    <edge source="BRA" target="IRL">
      <data key="d0">1136355</data>
    </edge>
    <edge source="BRA" target="ISR">
      <data key="d0">4646367</data>
    </edge>
    <edge source="BRA" target="ITA">
      <data key="d0">13653634</data>
    </edge>
    <edge source="BRA" target="CIV">
      <data key="d0">62057</data>
    </edge>
    <edge source="BRA" target="JAM">
      <data key="d0">7882916</data>
    </edge>
    <edge source="BRA" target="JPN">
      <data key="d0">7738298</data>
    </edge>
    <edge source="BRA" target="KAZ">
      <data key="d0">10529</data>
    </edge>
    <edge source="BRA" target="JOR">
      <data key="d0">509680</data>
    </edge>
    <edge source="BRA" target="KOR">
      <data key="d0">921409</data>
    </edge>
    <edge source="BRA" target="LBN">
      <data key="d0">630869</data>
    </edge>
    <edge source="BRA" target="LVA">
      <data key="d0">46496</data>
    </edge>
    <edge source="BRA" target="LTU">
      <data key="d0">214532</data>
    </edge>
    <edge source="BRA" target="MDG">
      <data key="d0">225717</data>
    </edge>
    <edge source="BRA" target="MWI">
      <data key="d0">67223</data>
    </edge>
    <edge source="BRA" target="MYS">
      <data key="d0">2137944</data>
    </edge>
    <edge source="BRA" target="MUS">
      <data key="d0">80508</data>
    </edge>
    <edge source="BRA" target="MEX">
      <data key="d0">64374321</data>
    </edge>
    <edge source="BRA" target="MAR">
      <data key="d0">197573</data>
    </edge>
    <edge source="BRA" target="MOZ">
      <data key="d0">2420611</data>
    </edge>
    <edge source="BRA" target="OMN">
      <data key="d0">465217</data>
    </edge>
    <edge source="BRA" target="NAM">
      <data key="d0">335843</data>
    </edge>
    <edge source="BRA" target="NLD">
      <data key="d0">6449389</data>
    </edge>
    <edge source="BRA" target="NZL">
      <data key="d0">549833</data>
    </edge>
    <edge source="BRA" target="NIC">
      <data key="d0">854802</data>
    </edge>
    <edge source="BRA" target="NOR">
      <data key="d0">1266138</data>
    </edge>
    <edge source="BRA" target="PAK">
      <data key="d0">767813</data>
    </edge>
    <edge source="BRA" target="PAN">
      <data key="d0">13216841</data>
    </edge>
    <edge source="BRA" target="PRY">
      <data key="d0">70723471</data>
    </edge>
    <edge source="BRA" target="PER">
      <data key="d0">29429227</data>
    </edge>
    <edge source="BRA" target="PHL">
      <data key="d0">151820</data>
    </edge>
    <edge source="BRA" target="POL">
      <data key="d0">2776134</data>
    </edge>
    <edge source="BRA" target="PRT">
      <data key="d0">2564896</data>
    </edge>
    <edge source="BRA" target="ROU">
      <data key="d0">283190</data>
    </edge>
    <edge source="BRA" target="RUS">
      <data key="d0">9910433</data>
    </edge>
    <edge source="BRA" target="SAU">
      <data key="d0">6869185</data>
    </edge>
    <edge source="BRA" target="SEN">
      <data key="d0">144889</data>
    </edge>
    <edge source="BRA" target="SRB">
      <data key="d0">124901</data>
    </edge>
    <edge source="BRA" target="IND">
      <data key="d0">10808255</data>
    </edge>
    <edge source="BRA" target="SGP">
      <data key="d0">1652378</data>
    </edge>
    <edge source="BRA" target="SVK">
      <data key="d0">968038</data>
    </edge>
    <edge source="BRA" target="VNM">
      <data key="d0">364408</data>
    </edge>
    <edge source="BRA" target="SVN">
      <data key="d0">212722</data>
    </edge>
    <edge source="BRA" target="ZAF">
      <data key="d0">15175391</data>
    </edge>
    <edge source="BRA" target="ZWE">
      <data key="d0">51206</data>
    </edge>
    <edge source="BRA" target="ESP">
      <data key="d0">7987468</data>
    </edge>
    <edge source="BRA" target="SWE">
      <data key="d0">3907894</data>
    </edge>
    <edge source="BRA" target="CHE">
      <data key="d0">2680950</data>
    </edge>
    <edge source="BRA" target="THA">
      <data key="d0">4476800</data>
    </edge>
    <edge source="BRA" target="ARE">
      <data key="d0">10344613</data>
    </edge>
    <edge source="BRA" target="TUN">
      <data key="d0">180127</data>
    </edge>
    <edge source="BRA" target="TUR">
      <data key="d0">4249181</data>
    </edge>
    <edge source="BRA" target="UGA">
      <data key="d0">53531</data>
    </edge>
    <edge source="BRA" target="UKR">
      <data key="d0">747263</data>
    </edge>
    <edge source="BRA" target="EGY">
      <data key="d0">3781897</data>
    </edge>
    <edge source="BRA" target="GBR">
      <data key="d0">25105724</data>
    </edge>
    <edge source="BRA" target="TZA">
      <data key="d0">649911</data>
    </edge>
    <edge source="BRA" target="USA">
      <data key="d0">760334308</data>
    </edge>
    <edge source="BRA" target="BFA">
      <data key="d0">49717</data>
    </edge>
    <edge source="BRA" target="URY">
      <data key="d0">29836989</data>
    </edge>
    <edge source="CMR" target="CAN">
      <data key="d0">78889</data>
    </edge>
    <edge source="CMR" target="CAF">
      <data key="d0">2100453</data>
    </edge>
    <edge source="CMR" target="CHN">
      <data key="d0">28532</data>
    </edge>
    <edge source="CMR" target="BEN">
      <data key="d0">690630</data>
    </edge>
    <edge source="CMR" target="FRA">
      <data key="d0">579688</data>
    </edge>
    <edge source="CMR" target="ITA">
      <data key="d0">46314</data>
    </edge>
    <edge source="CMR" target="CIV">
      <data key="d0">691999</data>
    </edge>
    <edge source="CMR" target="NAM">
      <data key="d0">82364</data>
    </edge>
    <edge source="CMR" target="NLD">
      <data key="d0">22069</data>
    </edge>
    <edge source="CMR" target="SEN">
      <data key="d0">408769</data>
    </edge>
    <edge source="CMR" target="TGO">
      <data key="d0">998888</data>
    </edge>
    <edge source="CMR" target="GBR">
      <data key="d0">123174</data>
    </edge>
    <edge source="CMR" target="USA">
      <data key="d0">40766</data>
    </edge>
    <edge source="CMR" target="BFA">
      <data key="d0">941524</data>
    </edge>
    <edge source="COL" target="ARG">
      <data key="d0">4407758</data>
    </edge>
    <edge source="COL" target="AUS">
      <data key="d0">249936</data>
    </edge>
    <edge source="COL" target="BEL">
      <data key="d0">150805</data>
    </edge>
    <edge source="COL" target="BOL">
      <data key="d0">1427386</data>
    </edge>
    <edge source="COL" target="BRA">
      <data key="d0">40183149</data>
    </edge>
    <edge source="COL" target="BGR">
      <data key="d0">71816</data>
    </edge>
    <edge source="COL" target="CAN">
      <data key="d0">4125608</data>
    </edge>
    <edge source="COL" target="CHL">
      <data key="d0">11986432</data>
    </edge>
    <edge source="COL" target="CHN">
      <data key="d0">269803</data>
    </edge>
    <edge source="COL" target="CRI">
      <data key="d0">4089558</data>
    </edge>
    <edge source="COL" target="ECU">
      <data key="d0">64583616</data>
    </edge>
    <edge source="COL" target="SLV">
      <data key="d0">1203508</data>
    </edge>
    <edge source="COL" target="FRA">
      <data key="d0">243005</data>
    </edge>
    <edge source="COL" target="DEU">
      <data key="d0">4632242</data>
    </edge>
    <edge source="COL" target="GRC">
      <data key="d0">551309</data>
    </edge>
    <edge source="COL" target="GTM">
      <data key="d0">5877131</data>
    </edge>
    <edge source="COL" target="HND">
      <data key="d0">1652910</data>
    </edge>
    <edge source="COL" target="HKG">
      <data key="d0">23579507</data>
    </edge>
    <edge source="COL" target="IDN">
      <data key="d0">71000</data>
    </edge>
    <edge source="COL" target="ISR">
      <data key="d0">612680</data>
    </edge>
    <edge source="COL" target="ITA">
      <data key="d0">1380435</data>
    </edge>
    <edge source="COL" target="JAM">
      <data key="d0">9401712</data>
    </edge>
    <edge source="COL" target="JPN">
      <data key="d0">3682727</data>
    </edge>
    <edge source="COL" target="JOR">
      <data key="d0">500080</data>
    </edge>
    <edge source="COL" target="KOR">
      <data key="d0">80911</data>
    </edge>
    <edge source="COL" target="LBN">
      <data key="d0">177634</data>
    </edge>
    <edge source="COL" target="LVA">
      <data key="d0">20858</data>
    </edge>
    <edge source="COL" target="LTU">
      <data key="d0">18292</data>
    </edge>
    <edge source="COL" target="MEX">
      <data key="d0">14614382</data>
    </edge>
    <edge source="COL" target="NLD">
      <data key="d0">254243</data>
    </edge>
    <edge source="COL" target="NZL">
      <data key="d0">121705</data>
    </edge>
    <edge source="COL" target="NIC">
      <data key="d0">332249</data>
    </edge>
    <edge source="COL" target="PAN">
      <data key="d0">19810749</data>
    </edge>
    <edge source="COL" target="PRY">
      <data key="d0">183338</data>
    </edge>
    <edge source="COL" target="PER">
      <data key="d0">24543279</data>
    </edge>
    <edge source="COL" target="PHL">
      <data key="d0">454001</data>
    </edge>
    <edge source="COL" target="POL">
      <data key="d0">53237</data>
    </edge>
    <edge source="COL" target="PRT">
      <data key="d0">32840</data>
    </edge>
    <edge source="COL" target="RUS">
      <data key="d0">267361</data>
    </edge>
    <edge source="COL" target="SAU">
      <data key="d0">210786</data>
    </edge>
    <edge source="COL" target="IND">
      <data key="d0">62285</data>
    </edge>
    <edge source="COL" target="SGP">
      <data key="d0">1640923</data>
    </edge>
    <edge source="COL" target="ZAF">
      <data key="d0">203571</data>
    </edge>
    <edge source="COL" target="ESP">
      <data key="d0">1571425</data>
    </edge>
    <edge source="COL" target="CHE">
      <data key="d0">1342409</data>
    </edge>
    <edge source="COL" target="THA">
      <data key="d0">11135926</data>
    </edge>
    <edge source="COL" target="ARE">
      <data key="d0">1173215</data>
    </edge>
    <edge source="COL" target="TUR">
      <data key="d0">72872</data>
    </edge>
    <edge source="COL" target="EGY">
      <data key="d0">153905</data>
    </edge>
    <edge source="COL" target="GBR">
      <data key="d0">232550</data>
    </edge>
    <edge source="COL" target="USA">
      <data key="d0">157932526</data>
    </edge>
    <edge source="COL" target="URY">
      <data key="d0">722854</data>
    </edge>
    <edge source="BEN" target="CIV">
      <data key="d0">47981</data>
    </edge>
    <edge source="BEN" target="NER">
      <data key="d0">2200335</data>
    </edge>
    <edge source="BEN" target="TGO">
      <data key="d0">73861</data>
    </edge>
    <edge source="BEN" target="BFA">
      <data key="d0">21684</data>
    </edge>
    <edge source="GHA" target="BEL">
      <data key="d0">296482</data>
    </edge>
    <edge source="GHA" target="CAN">
      <data key="d0">117103</data>
    </edge>
    <edge source="GHA" target="ETH">
      <data key="d0">12830</data>
    </edge>
    <edge source="GHA" target="DEU">
      <data key="d0">15061</data>
    </edge>
    <edge source="GHA" target="ITA">
      <data key="d0">19024</data>
    </edge>
    <edge source="GHA" target="CIV">
      <data key="d0">984989</data>
    </edge>
    <edge source="GHA" target="MRT">
      <data key="d0">17325</data>
    </edge>
    <edge source="GHA" target="NER">
      <data key="d0">115938</data>
    </edge>
    <edge source="GHA" target="NOR">
      <data key="d0">28746</data>
    </edge>
    <edge source="GHA" target="SEN">
      <data key="d0">10736</data>
    </edge>
    <edge source="GHA" target="IND">
      <data key="d0">1131205</data>
    </edge>
    <edge source="GHA" target="CHE">
      <data key="d0">16800</data>
    </edge>
    <edge source="GHA" target="TGO">
      <data key="d0">82065</data>
    </edge>
    <edge source="GHA" target="ARE">
      <data key="d0">1986593</data>
    </edge>
    <edge source="GHA" target="TUR">
      <data key="d0">10046</data>
    </edge>
    <edge source="GHA" target="GBR">
      <data key="d0">21816</data>
    </edge>
    <edge source="GHA" target="USA">
      <data key="d0">107859</data>
    </edge>
    <edge source="GHA" target="BFA">
      <data key="d0">35837236</data>
    </edge>
    <edge source="IRL" target="ARG">
      <data key="d0">11070</data>
    </edge>
    <edge source="IRL" target="AUS">
      <data key="d0">3063904</data>
    </edge>
    <edge source="IRL" target="AUT">
      <data key="d0">225555</data>
    </edge>
    <edge source="IRL" target="BEL">
      <data key="d0">32163062</data>
    </edge>
    <edge source="IRL" target="CAN">
      <data key="d0">273575</data>
    </edge>
    <edge source="IRL" target="LKA">
      <data key="d0">17997</data>
    </edge>
    <edge source="IRL" target="CHN">
      <data key="d0">410991</data>
    </edge>
    <edge source="IRL" target="HRV">
      <data key="d0">188348</data>
    </edge>
    <edge source="IRL" target="CZE">
      <data key="d0">163201</data>
    </edge>
    <edge source="IRL" target="DNK">
      <data key="d0">83448</data>
    </edge>
    <edge source="IRL" target="FIN">
      <data key="d0">517701</data>
    </edge>
    <edge source="IRL" target="FRA">
      <data key="d0">9350174</data>
    </edge>
    <edge source="IRL" target="DEU">
      <data key="d0">19903468</data>
    </edge>
    <edge source="IRL" target="GRC">
      <data key="d0">89898</data>
    </edge>
    <edge source="IRL" target="HKG">
      <data key="d0">535162</data>
    </edge>
    <edge source="IRL" target="HUN">
      <data key="d0">217130</data>
    </edge>
    <edge source="IRL" target="IDN">
      <data key="d0">44525</data>
    </edge>
    <edge source="IRL" target="ISR">
      <data key="d0">145805</data>
    </edge>
    <edge source="IRL" target="ITA">
      <data key="d0">1838485</data>
    </edge>
    <edge source="IRL" target="JAM">
      <data key="d0">36073</data>
    </edge>
    <edge source="IRL" target="JPN">
      <data key="d0">553748</data>
    </edge>
    <edge source="IRL" target="KAZ">
      <data key="d0">82034</data>
    </edge>
    <edge source="IRL" target="JOR">
      <data key="d0">23829</data>
    </edge>
    <edge source="IRL" target="KOR">
      <data key="d0">428501</data>
    </edge>
    <edge source="IRL" target="LVA">
      <data key="d0">50918</data>
    </edge>
    <edge source="IRL" target="MYS">
      <data key="d0">82874</data>
    </edge>
    <edge source="IRL" target="MEX">
      <data key="d0">63719</data>
    </edge>
    <edge source="IRL" target="OMN">
      <data key="d0">120285</data>
    </edge>
    <edge source="IRL" target="NLD">
      <data key="d0">6739716</data>
    </edge>
    <edge source="IRL" target="NZL">
      <data key="d0">230872</data>
    </edge>
    <edge source="IRL" target="NOR">
      <data key="d0">198810</data>
    </edge>
    <edge source="IRL" target="PAK">
      <data key="d0">15836</data>
    </edge>
    <edge source="IRL" target="POL">
      <data key="d0">948951</data>
    </edge>
    <edge source="IRL" target="PRT">
      <data key="d0">678778</data>
    </edge>
    <edge source="IRL" target="ROU">
      <data key="d0">15262</data>
    </edge>
    <edge source="IRL" target="RUS">
      <data key="d0">2763043</data>
    </edge>
    <edge source="IRL" target="SAU">
      <data key="d0">72027</data>
    </edge>
    <edge source="IRL" target="IND">
      <data key="d0">3606234</data>
    </edge>
    <edge source="IRL" target="SGP">
      <data key="d0">186853</data>
    </edge>
    <edge source="IRL" target="SVK">
      <data key="d0">40611</data>
    </edge>
    <edge source="IRL" target="SVN">
      <data key="d0">49583</data>
    </edge>
    <edge source="IRL" target="ZAF">
      <data key="d0">422435</data>
    </edge>
    <edge source="IRL" target="ESP">
      <data key="d0">1424423</data>
    </edge>
    <edge source="IRL" target="SWE">
      <data key="d0">224562</data>
    </edge>
    <edge source="IRL" target="CHE">
      <data key="d0">1531941</data>
    </edge>
    <edge source="IRL" target="THA">
      <data key="d0">22366</data>
    </edge>
    <edge source="IRL" target="ARE">
      <data key="d0">379730</data>
    </edge>
    <edge source="IRL" target="TUN">
      <data key="d0">154065</data>
    </edge>
    <edge source="IRL" target="TUR">
      <data key="d0">240282</data>
    </edge>
    <edge source="IRL" target="UGA">
      <data key="d0">17818</data>
    </edge>
    <edge source="IRL" target="UKR">
      <data key="d0">83754</data>
    </edge>
    <edge source="IRL" target="GBR">
      <data key="d0">184140922</data>
    </edge>
    <edge source="IRL" target="USA">
      <data key="d0">14846906</data>
    </edge>
    <edge source="CIV" target="CMR">
      <data key="d0">513263</data>
    </edge>
    <edge source="CIV" target="BEN">
      <data key="d0">25747</data>
    </edge>
    <edge source="CIV" target="FRA">
      <data key="d0">83337</data>
    </edge>
    <edge source="CIV" target="GHA">
      <data key="d0">197093</data>
    </edge>
    <edge source="CIV" target="NER">
      <data key="d0">105727</data>
    </edge>
    <edge source="CIV" target="BFA">
      <data key="d0">10078223</data>
    </edge>
    <edge source="MAR" target="DZA">
      <data key="d0">5110804</data>
    </edge>
    <edge source="MAR" target="ARG">
      <data key="d0">11431</data>
    </edge>
    <edge source="MAR" target="AUS">
      <data key="d0">576211</data>
    </edge>
    <edge source="MAR" target="AUT">
      <data key="d0">749929</data>
    </edge>
    <edge source="MAR" target="BEL">
      <data key="d0">1664749</data>
    </edge>
    <edge source="MAR" target="BRA">
      <data key="d0">2217277</data>
    </edge>
    <edge source="MAR" target="CMR">
      <data key="d0">1137549</data>
    </edge>
    <edge source="MAR" target="CAN">
      <data key="d0">121126</data>
    </edge>
    <edge source="MAR" target="CHN">
      <data key="d0">74147</data>
    </edge>
    <edge source="MAR" target="CZE">
      <data key="d0">26739</data>
    </edge>
    <edge source="MAR" target="BEN">
      <data key="d0">12254</data>
    </edge>
    <edge source="MAR" target="DNK">
      <data key="d0">96712</data>
    </edge>
    <edge source="MAR" target="FRA">
      <data key="d0">18771460</data>
    </edge>
    <edge source="MAR" target="GMB">
      <data key="d0">28824</data>
    </edge>
    <edge source="MAR" target="DEU">
      <data key="d0">1099847</data>
    </edge>
    <edge source="MAR" target="GHA">
      <data key="d0">4462345</data>
    </edge>
    <edge source="MAR" target="GRC">
      <data key="d0">112773</data>
    </edge>
    <edge source="MAR" target="IRL">
      <data key="d0">22043</data>
    </edge>
    <edge source="MAR" target="ITA">
      <data key="d0">3201854</data>
    </edge>
    <edge source="MAR" target="CIV">
      <data key="d0">3952731</data>
    </edge>
    <edge source="MAR" target="JPN">
      <data key="d0">79966</data>
    </edge>
    <edge source="MAR" target="JOR">
      <data key="d0">19765</data>
    </edge>
    <edge source="MAR" target="KOR">
      <data key="d0">18560</data>
    </edge>
    <edge source="MAR" target="LBN">
      <data key="d0">249760</data>
    </edge>
    <edge source="MAR" target="MDG">
      <data key="d0">44756</data>
    </edge>
    <edge source="MAR" target="MYS">
      <data key="d0">12234</data>
    </edge>
    <edge source="MAR" target="MRT">
      <data key="d0">2065525</data>
    </edge>
    <edge source="MAR" target="MEX">
      <data key="d0">13993</data>
    </edge>
    <edge source="MAR" target="OMN">
      <data key="d0">267659</data>
    </edge>
    <edge source="MAR" target="NLD">
      <data key="d0">2083929</data>
    </edge>
    <edge source="MAR" target="NZL">
      <data key="d0">17584</data>
    </edge>
    <edge source="MAR" target="NOR">
      <data key="d0">19262</data>
    </edge>
    <edge source="MAR" target="POL">
      <data key="d0">709623</data>
    </edge>
    <edge source="MAR" target="PRT">
      <data key="d0">557290</data>
    </edge>
    <edge source="MAR" target="ROU">
      <data key="d0">37929</data>
    </edge>
    <edge source="MAR" target="RUS">
      <data key="d0">39450</data>
    </edge>
    <edge source="MAR" target="SAU">
      <data key="d0">569554</data>
    </edge>
    <edge source="MAR" target="SEN">
      <data key="d0">453745</data>
    </edge>
    <edge source="MAR" target="IND">
      <data key="d0">24050</data>
    </edge>
    <edge source="MAR" target="SGP">
      <data key="d0">57564</data>
    </edge>
    <edge source="MAR" target="VNM">
      <data key="d0">13126</data>
    </edge>
    <edge source="MAR" target="ZAF">
      <data key="d0">206971</data>
    </edge>
    <edge source="MAR" target="ESP">
      <data key="d0">10137756</data>
    </edge>
    <edge source="MAR" target="SWE">
      <data key="d0">471736</data>
    </edge>
    <edge source="MAR" target="CHE">
      <data key="d0">124188</data>
    </edge>
    <edge source="MAR" target="ARE">
      <data key="d0">416024</data>
    </edge>
    <edge source="MAR" target="TUN">
      <data key="d0">471289</data>
    </edge>
    <edge source="MAR" target="TUR">
      <data key="d0">1881180</data>
    </edge>
    <edge source="MAR" target="EGY">
      <data key="d0">204039</data>
    </edge>
    <edge source="MAR" target="GBR">
      <data key="d0">1742950</data>
    </edge>
    <edge source="MAR" target="USA">
      <data key="d0">3616560</data>
    </edge>
    <edge source="MAR" target="BFA">
      <data key="d0">34178</data>
    </edge>
    <edge source="MOZ" target="BRA">
      <data key="d0">124542</data>
    </edge>
    <edge source="MOZ" target="CHN">
      <data key="d0">32388</data>
    </edge>
    <edge source="MOZ" target="HKG">
      <data key="d0">19101</data>
    </edge>
    <edge source="MOZ" target="JPN">
      <data key="d0">123917</data>
    </edge>
    <edge source="MOZ" target="MWI">
      <data key="d0">200089</data>
    </edge>
    <edge source="MOZ" target="IND">
      <data key="d0">95242</data>
    </edge>
    <edge source="MOZ" target="ZAF">
      <data key="d0">109126</data>
    </edge>
    <edge source="MOZ" target="THA">
      <data key="d0">27865</data>
    </edge>
    <edge source="MOZ" target="GBR">
      <data key="d0">10195</data>
    </edge>
    <edge source="MOZ" target="TZA">
      <data key="d0">24540</data>
    </edge>
    <edge source="OMN" target="DZA">
      <data key="d0">345940</data>
    </edge>
    <edge source="OMN" target="AUS">
      <data key="d0">273508</data>
    </edge>
    <edge source="OMN" target="BRA">
      <data key="d0">148492</data>
    </edge>
    <edge source="OMN" target="CAN">
      <data key="d0">22471</data>
    </edge>
    <edge source="OMN" target="LKA">
      <data key="d0">212450</data>
    </edge>
    <edge source="OMN" target="CHL">
      <data key="d0">13004</data>
    </edge>
    <edge source="OMN" target="CHN">
      <data key="d0">2260985</data>
    </edge>
    <edge source="OMN" target="FIN">
      <data key="d0">117085</data>
    </edge>
    <edge source="OMN" target="FRA">
      <data key="d0">16902</data>
    </edge>
    <edge source="OMN" target="GEO">
      <data key="d0">36588</data>
    </edge>
    <edge source="OMN" target="PSE">
      <data key="d0">643534</data>
    </edge>
    <edge source="OMN" target="DEU">
      <data key="d0">1509571</data>
    </edge>
    <edge source="OMN" target="HKG">
      <data key="d0">3892801</data>
    </edge>
    <edge source="OMN" target="IRL">
      <data key="d0">16296</data>
    </edge>
    <edge source="OMN" target="ITA">
      <data key="d0">108440</data>
    </edge>
    <edge source="OMN" target="CIV">
      <data key="d0">14762</data>
    </edge>
    <edge source="OMN" target="JAM">
      <data key="d0">847995</data>
    </edge>
    <edge source="OMN" target="JPN">
      <data key="d0">38354</data>
    </edge>
    <edge source="OMN" target="JOR">
      <data key="d0">5569297</data>
    </edge>
    <edge source="OMN" target="KOR">
      <data key="d0">4805700</data>
    </edge>
    <edge source="OMN" target="LBN">
      <data key="d0">669521</data>
    </edge>
    <edge source="OMN" target="MDG">
      <data key="d0">497324</data>
    </edge>
    <edge source="OMN" target="MYS">
      <data key="d0">3233537</data>
    </edge>
    <edge source="OMN" target="MEX">
      <data key="d0">119072</data>
    </edge>
    <edge source="OMN" target="MAR">
      <data key="d0">206070</data>
    </edge>
    <edge source="OMN" target="NLD">
      <data key="d0">184793</data>
    </edge>
    <edge source="OMN" target="PAK">
      <data key="d0">610432</data>
    </edge>
    <edge source="OMN" target="PAN">
      <data key="d0">23113</data>
    </edge>
    <edge source="OMN" target="PHL">
      <data key="d0">3164923</data>
    </edge>
    <edge source="OMN" target="ROU">
      <data key="d0">116010</data>
    </edge>
    <edge source="OMN" target="RUS">
      <data key="d0">59238</data>
    </edge>
    <edge source="OMN" target="SAU">
      <data key="d0">71080628</data>
    </edge>
    <edge source="OMN" target="SEN">
      <data key="d0">168876</data>
    </edge>
    <edge source="OMN" target="IND">
      <data key="d0">4495955</data>
    </edge>
    <edge source="OMN" target="SGP">
      <data key="d0">8076335</data>
    </edge>
    <edge source="OMN" target="VNM">
      <data key="d0">67938</data>
    </edge>
    <edge source="OMN" target="ZAF">
      <data key="d0">232065</data>
    </edge>
    <edge source="OMN" target="ESP">
      <data key="d0">480572</data>
    </edge>
    <edge source="OMN" target="ARE">
      <data key="d0">48577884</data>
    </edge>
    <edge source="OMN" target="TUN">
      <data key="d0">315381</data>
    </edge>
    <edge source="OMN" target="TUR">
      <data key="d0">489818</data>
    </edge>
    <edge source="OMN" target="UKR">
      <data key="d0">428814</data>
    </edge>
    <edge source="OMN" target="EGY">
      <data key="d0">662016</data>
    </edge>
    <edge source="OMN" target="GBR">
      <data key="d0">5546990</data>
    </edge>
    <edge source="OMN" target="TZA">
      <data key="d0">428031</data>
    </edge>
    <edge source="OMN" target="USA">
      <data key="d0">393176</data>
    </edge>
    <edge source="ROU" target="ALB">
      <data key="d0">2796443</data>
    </edge>
    <edge source="ROU" target="AZE">
      <data key="d0">152555</data>
    </edge>
    <edge source="ROU" target="ARG">
      <data key="d0">139923</data>
    </edge>
    <edge source="ROU" target="AUS">
      <data key="d0">57466</data>
    </edge>
    <edge source="ROU" target="AUT">
      <data key="d0">6018236</data>
    </edge>
    <edge source="ROU" target="BEL">
      <data key="d0">5716981</data>
    </edge>
    <edge source="ROU" target="BRA">
      <data key="d0">571582</data>
    </edge>
    <edge source="ROU" target="BGR">
      <data key="d0">39526034</data>
    </edge>
    <edge source="ROU" target="BLR">
      <data key="d0">1317939</data>
    </edge>
    <edge source="ROU" target="CMR">
      <data key="d0">3169325</data>
    </edge>
    <edge source="ROU" target="CAN">
      <data key="d0">1344157</data>
    </edge>
    <edge source="ROU" target="CHL">
      <data key="d0">34427</data>
    </edge>
    <edge source="ROU" target="CHN">
      <data key="d0">433325</data>
    </edge>
    <edge source="ROU" target="COL">
      <data key="d0">1112384</data>
    </edge>
    <edge source="ROU" target="HRV">
      <data key="d0">1113991</data>
    </edge>
    <edge source="ROU" target="CZE">
      <data key="d0">3259689</data>
    </edge>
    <edge source="ROU" target="DNK">
      <data key="d0">43828</data>
    </edge>
    <edge source="ROU" target="EST">
      <data key="d0">1358901</data>
    </edge>
    <edge source="ROU" target="FIN">
      <data key="d0">453100</data>
    </edge>
    <edge source="ROU" target="FRA">
      <data key="d0">22642438</data>
    </edge>
    <edge source="ROU" target="GEO">
      <data key="d0">310492</data>
    </edge>
    <edge source="ROU" target="DEU">
      <data key="d0">34444793</data>
    </edge>
    <edge source="ROU" target="GRC">
      <data key="d0">6144023</data>
    </edge>
    <edge source="ROU" target="HKG">
      <data key="d0">11272</data>
    </edge>
    <edge source="ROU" target="HUN">
      <data key="d0">18800842</data>
    </edge>
    <edge source="ROU" target="IDN">
      <data key="d0">375293</data>
    </edge>
    <edge source="ROU" target="ISR">
      <data key="d0">277350</data>
    </edge>
    <edge source="ROU" target="ITA">
      <data key="d0">24487170</data>
    </edge>
    <edge source="ROU" target="JPN">
      <data key="d0">686519</data>
    </edge>
    <edge source="ROU" target="JOR">
      <data key="d0">58662</data>
    </edge>
    <edge source="ROU" target="KOR">
      <data key="d0">16518</data>
    </edge>
    <edge source="ROU" target="LBN">
      <data key="d0">116648</data>
    </edge>
    <edge source="ROU" target="LVA">
      <data key="d0">13851</data>
    </edge>
    <edge source="ROU" target="LTU">
      <data key="d0">92415</data>
    </edge>
    <edge source="ROU" target="MDG">
      <data key="d0">20845</data>
    </edge>
    <edge source="ROU" target="MEX">
      <data key="d0">1123190</data>
    </edge>
    <edge source="ROU" target="MDA">
      <data key="d0">17354997</data>
    </edge>
    <edge source="ROU" target="MAR">
      <data key="d0">887145</data>
    </edge>
    <edge source="ROU" target="NLD">
      <data key="d0">4179573</data>
    </edge>
    <edge source="ROU" target="NOR">
      <data key="d0">230462</data>
    </edge>
    <edge source="ROU" target="POL">
      <data key="d0">9667122</data>
    </edge>
    <edge source="ROU" target="PRT">
      <data key="d0">968228</data>
    </edge>
    <edge source="ROU" target="RUS">
      <data key="d0">22325451</data>
    </edge>
    <edge source="ROU" target="SAU">
      <data key="d0">531233</data>
    </edge>
    <edge source="ROU" target="SRB">
      <data key="d0">6219010</data>
    </edge>
    <edge source="ROU" target="IND">
      <data key="d0">48880</data>
    </edge>
    <edge source="ROU" target="SVK">
      <data key="d0">1597694</data>
    </edge>
    <edge source="ROU" target="SVN">
      <data key="d0">188841</data>
    </edge>
    <edge source="ROU" target="ZAF">
      <data key="d0">409384</data>
    </edge>
    <edge source="ROU" target="ESP">
      <data key="d0">7066189</data>
    </edge>
    <edge source="ROU" target="SWE">
      <data key="d0">2258696</data>
    </edge>
    <edge source="ROU" target="CHE">
      <data key="d0">401775</data>
    </edge>
    <edge source="ROU" target="ARE">
      <data key="d0">226631</data>
    </edge>
    <edge source="ROU" target="TUN">
      <data key="d0">207575</data>
    </edge>
    <edge source="ROU" target="TUR">
      <data key="d0">15957265</data>
    </edge>
    <edge source="ROU" target="UKR">
      <data key="d0">5390287</data>
    </edge>
    <edge source="ROU" target="MKD">
      <data key="d0">1068302</data>
    </edge>
    <edge source="ROU" target="EGY">
      <data key="d0">143531</data>
    </edge>
    <edge source="ROU" target="GBR">
      <data key="d0">5258463</data>
    </edge>
    <edge source="ROU" target="USA">
      <data key="d0">4055973</data>
    </edge>
    <edge source="SEN" target="BEN">
      <data key="d0">2280173</data>
    </edge>
    <edge source="SEN" target="FRA">
      <data key="d0">708197</data>
    </edge>
    <edge source="SEN" target="GMB">
      <data key="d0">23996351</data>
    </edge>
    <edge source="SEN" target="GHA">
      <data key="d0">1760068</data>
    </edge>
    <edge source="SEN" target="CIV">
      <data key="d0">105771</data>
    </edge>
    <edge source="SEN" target="MRT">
      <data key="d0">12262625</data>
    </edge>
    <edge source="SEN" target="NER">
      <data key="d0">65625</data>
    </edge>
    <edge source="SEN" target="TGO">
      <data key="d0">54031</data>
    </edge>
    <edge source="SEN" target="TUN">
      <data key="d0">43072</data>
    </edge>
    <edge source="SEN" target="GBR">
      <data key="d0">13396</data>
    </edge>
    <edge source="SEN" target="BFA">
      <data key="d0">3128565</data>
    </edge>
    <edge source="ZAF" target="ALB">
      <data key="d0">83581</data>
    </edge>
    <edge source="ZAF" target="DZA">
      <data key="d0">58310</data>
    </edge>
    <edge source="ZAF" target="ARG">
      <data key="d0">1811966</data>
    </edge>
    <edge source="ZAF" target="AUS">
      <data key="d0">3692245</data>
    </edge>
    <edge source="ZAF" target="AUT">
      <data key="d0">44370</data>
    </edge>
    <edge source="ZAF" target="BEL">
      <data key="d0">513896744</data>
    </edge>
    <edge source="ZAF" target="BWA">
      <data key="d0">417092072</data>
    </edge>
    <edge source="ZAF" target="BRA">
      <data key="d0">4629765</data>
    </edge>
    <edge source="ZAF" target="BGR">
      <data key="d0">87992</data>
    </edge>
    <edge source="ZAF" target="BDI">
      <data key="d0">12102</data>
    </edge>
    <edge source="ZAF" target="CMR">
      <data key="d0">2368623</data>
    </edge>
    <edge source="ZAF" target="CAN">
      <data key="d0">2699044</data>
    </edge>
    <edge source="ZAF" target="LKA">
      <data key="d0">47839</data>
    </edge>
    <edge source="ZAF" target="CHL">
      <data key="d0">344555</data>
    </edge>
    <edge source="ZAF" target="CHN">
      <data key="d0">8714708</data>
    </edge>
    <edge source="ZAF" target="COL">
      <data key="d0">431554</data>
    </edge>
    <edge source="ZAF" target="CRI">
      <data key="d0">12161</data>
    </edge>
    <edge source="ZAF" target="HRV">
      <data key="d0">547437</data>
    </edge>
    <edge source="ZAF" target="CZE">
      <data key="d0">182251</data>
    </edge>
    <edge source="ZAF" target="BEN">
      <data key="d0">171806</data>
    </edge>
    <edge source="ZAF" target="DNK">
      <data key="d0">909847</data>
    </edge>
    <edge source="ZAF" target="ETH">
      <data key="d0">86259</data>
    </edge>
    <edge source="ZAF" target="FIN">
      <data key="d0">213475</data>
    </edge>
    <edge source="ZAF" target="FRA">
      <data key="d0">5891445</data>
    </edge>
    <edge source="ZAF" target="DEU">
      <data key="d0">17690180</data>
    </edge>
    <edge source="ZAF" target="GHA">
      <data key="d0">2496802</data>
    </edge>
    <edge source="ZAF" target="GRC">
      <data key="d0">177735</data>
    </edge>
    <edge source="ZAF" target="HKG">
      <data key="d0">80105996</data>
    </edge>
    <edge source="ZAF" target="HUN">
      <data key="d0">525082</data>
    </edge>
    <edge source="ZAF" target="IDN">
      <data key="d0">718549</data>
    </edge>
    <edge source="ZAF" target="IRL">
      <data key="d0">2122161</data>
    </edge>
    <edge source="ZAF" target="ISR">
      <data key="d0">317657498</data>
    </edge>
    <edge source="ZAF" target="ITA">
      <data key="d0">4550214</data>
    </edge>
    <edge source="ZAF" target="CIV">
      <data key="d0">715283</data>
    </edge>
    <edge source="ZAF" target="JPN">
      <data key="d0">1122185</data>
    </edge>
    <edge source="ZAF" target="JOR">
      <data key="d0">42390</data>
    </edge>
    <edge source="ZAF" target="KOR">
      <data key="d0">164759</data>
    </edge>
    <edge source="ZAF" target="LBN">
      <data key="d0">12397101</data>
    </edge>
    <edge source="ZAF" target="LVA">
      <data key="d0">57199</data>
    </edge>
    <edge source="ZAF" target="LTU">
      <data key="d0">59401</data>
    </edge>
    <edge source="ZAF" target="MDG">
      <data key="d0">1225013</data>
    </edge>
    <edge source="ZAF" target="MWI">
      <data key="d0">7507454</data>
    </edge>
    <edge source="ZAF" target="MYS">
      <data key="d0">18364</data>
    </edge>
    <edge source="ZAF" target="MRT">
      <data key="d0">409729</data>
    </edge>
    <edge source="ZAF" target="MUS">
      <data key="d0">2160505</data>
    </edge>
    <edge source="ZAF" target="MEX">
      <data key="d0">612985</data>
    </edge>
    <edge source="ZAF" target="MOZ">
      <data key="d0">37852506</data>
    </edge>
    <edge source="ZAF" target="OMN">
      <data key="d0">191333</data>
    </edge>
    <edge source="ZAF" target="NAM">
      <data key="d0">84423218</data>
    </edge>
    <edge source="ZAF" target="NLD">
      <data key="d0">1299094</data>
    </edge>
    <edge source="ZAF" target="NZL">
      <data key="d0">650409</data>
    </edge>
    <edge source="ZAF" target="NER">
      <data key="d0">127624</data>
    </edge>
    <edge source="ZAF" target="NOR">
      <data key="d0">125141</data>
    </edge>
    <edge source="ZAF" target="PAK">
      <data key="d0">113288</data>
    </edge>
    <edge source="ZAF" target="PER">
      <data key="d0">237113</data>
    </edge>
    <edge source="ZAF" target="PHL">
      <data key="d0">27648</data>
    </edge>
    <edge source="ZAF" target="POL">
      <data key="d0">6006234</data>
    </edge>
    <edge source="ZAF" target="PRT">
      <data key="d0">416958</data>
    </edge>
    <edge source="ZAF" target="ROU">
      <data key="d0">113073</data>
    </edge>
    <edge source="ZAF" target="RUS">
      <data key="d0">4963999</data>
    </edge>
    <edge source="ZAF" target="SAU">
      <data key="d0">1993036</data>
    </edge>
    <edge source="ZAF" target="SEN">
      <data key="d0">30626</data>
    </edge>
    <edge source="ZAF" target="SRB">
      <data key="d0">107001</data>
    </edge>
    <edge source="ZAF" target="IND">
      <data key="d0">65361301</data>
    </edge>
    <edge source="ZAF" target="SGP">
      <data key="d0">310929</data>
    </edge>
    <edge source="ZAF" target="VNM">
      <data key="d0">313111</data>
    </edge>
    <edge source="ZAF" target="SVN">
      <data key="d0">33714</data>
    </edge>
    <edge source="ZAF" target="ZWE">
      <data key="d0">41933062</data>
    </edge>
    <edge source="ZAF" target="ESP">
      <data key="d0">2482669</data>
    </edge>
    <edge source="ZAF" target="SWE">
      <data key="d0">1619375</data>
    </edge>
    <edge source="ZAF" target="CHE">
      <data key="d0">159082322</data>
    </edge>
    <edge source="ZAF" target="THA">
      <data key="d0">3016134</data>
    </edge>
    <edge source="ZAF" target="ARE">
      <data key="d0">182983798</data>
    </edge>
    <edge source="ZAF" target="TUN">
      <data key="d0">53617</data>
    </edge>
    <edge source="ZAF" target="TUR">
      <data key="d0">4600667</data>
    </edge>
    <edge source="ZAF" target="UGA">
      <data key="d0">1008660</data>
    </edge>
    <edge source="ZAF" target="UKR">
      <data key="d0">31255</data>
    </edge>
    <edge source="ZAF" target="EGY">
      <data key="d0">112412</data>
    </edge>
    <edge source="ZAF" target="GBR">
      <data key="d0">291261319</data>
    </edge>
    <edge source="ZAF" target="TZA">
      <data key="d0">3943823</data>
    </edge>
    <edge source="ZAF" target="USA">
      <data key="d0">160790030</data>
    </edge>
    <edge source="ZAF" target="BFA">
      <data key="d0">272492</data>
    </edge>
    <edge source="ZAF" target="URY">
      <data key="d0">23786</data>
    </edge>
    <edge source="ARE" target="ALB">
      <data key="d0">96506</data>
    </edge>
    <edge source="ARE" target="DZA">
      <data key="d0">17318050</data>
    </edge>
    <edge source="ARE" target="AZE">
      <data key="d0">25408209</data>
    </edge>
    <edge source="ARE" target="ARG">
      <data key="d0">286000</data>
    </edge>
    <edge source="ARE" target="AUS">
      <data key="d0">53445555</data>
    </edge>
    <edge source="ARE" target="AUT">
      <data key="d0">121686</data>
    </edge>
    <edge source="ARE" target="ARM">
      <data key="d0">13736545</data>
    </edge>
    <edge source="ARE" target="BEL">
      <data key="d0">3680412183</data>
    </edge>
    <edge source="ARE" target="BWA">
      <data key="d0">402821</data>
    </edge>
    <edge source="ARE" target="BRA">
      <data key="d0">17034730</data>
    </edge>
    <edge source="ARE" target="BGR">
      <data key="d0">160878</data>
    </edge>
    <edge source="ARE" target="BDI">
      <data key="d0">204046</data>
    </edge>
    <edge source="ARE" target="BLR">
      <data key="d0">36441</data>
    </edge>
    <edge source="ARE" target="KHM">
      <data key="d0">411526</data>
    </edge>
    <edge source="ARE" target="CMR">
      <data key="d0">7234209</data>
    </edge>
    <edge source="ARE" target="CAN">
      <data key="d0">4383233</data>
    </edge>
    <edge source="ARE" target="CAF">
      <data key="d0">19088</data>
    </edge>
    <edge source="ARE" target="LKA">
      <data key="d0">10985971</data>
    </edge>
    <edge source="ARE" target="CHL">
      <data key="d0">1050928</data>
    </edge>
    <edge source="ARE" target="CHN">
      <data key="d0">88223317</data>
    </edge>
    <edge source="ARE" target="COL">
      <data key="d0">505995</data>
    </edge>
    <edge source="ARE" target="CRI">
      <data key="d0">434341</data>
    </edge>
    <edge source="ARE" target="HRV">
      <data key="d0">145044</data>
    </edge>
    <edge source="ARE" target="CZE">
      <data key="d0">276666</data>
    </edge>
    <edge source="ARE" target="BEN">
      <data key="d0">1765778</data>
    </edge>
    <edge source="ARE" target="DNK">
      <data key="d0">701407</data>
    </edge>
    <edge source="ARE" target="ETH">
      <data key="d0">15443236</data>
    </edge>
    <edge source="ARE" target="EST">
      <data key="d0">42160</data>
    </edge>
    <edge source="ARE" target="FIN">
      <data key="d0">1400984</data>
    </edge>
    <edge source="ARE" target="FRA">
      <data key="d0">43986768</data>
    </edge>
    <edge source="ARE" target="GEO">
      <data key="d0">2104867</data>
    </edge>
    <edge source="ARE" target="GMB">
      <data key="d0">228620</data>
    </edge>
    <edge source="ARE" target="DEU">
      <data key="d0">19958033</data>
    </edge>
    <edge source="ARE" target="GHA">
      <data key="d0">7506454</data>
    </edge>
    <edge source="ARE" target="GRC">
      <data key="d0">1178886</data>
    </edge>
    <edge source="ARE" target="GTM">
      <data key="d0">415670</data>
    </edge>
    <edge source="ARE" target="HND">
      <data key="d0">25265</data>
    </edge>
    <edge source="ARE" target="HKG">
      <data key="d0">1578829225</data>
    </edge>
    <edge source="ARE" target="HUN">
      <data key="d0">58041</data>
    </edge>
    <edge source="ARE" target="IDN">
      <data key="d0">974817</data>
    </edge>
    <edge source="ARE" target="IRL">
      <data key="d0">467989</data>
    </edge>
    <edge source="ARE" target="ITA">
      <data key="d0">14242669</data>
    </edge>
    <edge source="ARE" target="CIV">
      <data key="d0">3357950</data>
    </edge>
    <edge source="ARE" target="JAM">
      <data key="d0">34410</data>
    </edge>
    <edge source="ARE" target="JPN">
      <data key="d0">37503336</data>
    </edge>
    <edge source="ARE" target="KAZ">
      <data key="d0">5208873</data>
    </edge>
    <edge source="ARE" target="JOR">
      <data key="d0">6101311</data>
    </edge>
    <edge source="ARE" target="KOR">
      <data key="d0">14109286</data>
    </edge>
    <edge source="ARE" target="KGZ">
      <data key="d0">123387</data>
    </edge>
    <edge source="ARE" target="LBN">
      <data key="d0">199443304</data>
    </edge>
    <edge source="ARE" target="LVA">
      <data key="d0">154694</data>
    </edge>
    <edge source="ARE" target="LTU">
      <data key="d0">1360474</data>
    </edge>
    <edge source="ARE" target="MDG">
      <data key="d0">1330318</data>
    </edge>
    <edge source="ARE" target="MWI">
      <data key="d0">767726</data>
    </edge>
    <edge source="ARE" target="MYS">
      <data key="d0">8119175</data>
    </edge>
    <edge source="ARE" target="MRT">
      <data key="d0">3602405</data>
    </edge>
    <edge source="ARE" target="MUS">
      <data key="d0">2366494</data>
    </edge>
    <edge source="ARE" target="MEX">
      <data key="d0">818407</data>
    </edge>
    <edge source="ARE" target="MDA">
      <data key="d0">59987</data>
    </edge>
    <edge source="ARE" target="MAR">
      <data key="d0">12595946</data>
    </edge>
    <edge source="ARE" target="MOZ">
      <data key="d0">14687576</data>
    </edge>
    <edge source="ARE" target="OMN">
      <data key="d0">158554522</data>
    </edge>
    <edge source="ARE" target="NAM">
      <data key="d0">2358106</data>
    </edge>
    <edge source="ARE" target="NLD">
      <data key="d0">107517379</data>
    </edge>
    <edge source="ARE" target="NZL">
      <data key="d0">34501820</data>
    </edge>
    <edge source="ARE" target="NIC">
      <data key="d0">63092</data>
    </edge>
    <edge source="ARE" target="NER">
      <data key="d0">385842</data>
    </edge>
    <edge source="ARE" target="NOR">
      <data key="d0">1614285</data>
    </edge>
    <edge source="ARE" target="PAK">
      <data key="d0">23025385</data>
    </edge>
    <edge source="ARE" target="PAN">
      <data key="d0">221949</data>
    </edge>
    <edge source="ARE" target="PRY">
      <data key="d0">20180</data>
    </edge>
    <edge source="ARE" target="PER">
      <data key="d0">1850785</data>
    </edge>
    <edge source="ARE" target="PHL">
      <data key="d0">6179314</data>
    </edge>
    <edge source="ARE" target="POL">
      <data key="d0">2658231</data>
    </edge>
    <edge source="ARE" target="PRT">
      <data key="d0">70328</data>
    </edge>
    <edge source="ARE" target="ROU">
      <data key="d0">431821</data>
    </edge>
    <edge source="ARE" target="RUS">
      <data key="d0">31216719</data>
    </edge>
    <edge source="ARE" target="SAU">
      <data key="d0">121369317</data>
    </edge>
    <edge source="ARE" target="SEN">
      <data key="d0">6509539</data>
    </edge>
    <edge source="ARE" target="SRB">
      <data key="d0">23649</data>
    </edge>
    <edge source="ARE" target="IND">
      <data key="d0">5506340277</data>
    </edge>
    <edge source="ARE" target="SGP">
      <data key="d0">35733148</data>
    </edge>
    <edge source="ARE" target="SVK">
      <data key="d0">17591</data>
    </edge>
    <edge source="ARE" target="VNM">
      <data key="d0">1176996</data>
    </edge>
    <edge source="ARE" target="ZAF">
      <data key="d0">73811213</data>
    </edge>
    <edge source="ARE" target="ZWE">
      <data key="d0">545951</data>
    </edge>
    <edge source="ARE" target="ESP">
      <data key="d0">1440087</data>
    </edge>
    <edge source="ARE" target="SWE">
      <data key="d0">1681704</data>
    </edge>
    <edge source="ARE" target="CHE">
      <data key="d0">727880108</data>
    </edge>
    <edge source="ARE" target="THA">
      <data key="d0">92660093</data>
    </edge>
    <edge source="ARE" target="TGO">
      <data key="d0">1531868</data>
    </edge>
    <edge source="ARE" target="TUN">
      <data key="d0">4781632</data>
    </edge>
    <edge source="ARE" target="TUR">
      <data key="d0">61821945</data>
    </edge>
    <edge source="ARE" target="UGA">
      <data key="d0">1334370</data>
    </edge>
    <edge source="ARE" target="UKR">
      <data key="d0">2382067</data>
    </edge>
    <edge source="ARE" target="EGY">
      <data key="d0">29150540</data>
    </edge>
    <edge source="ARE" target="GBR">
      <data key="d0">51791444</data>
    </edge>
    <edge source="ARE" target="TZA">
      <data key="d0">34015879</data>
    </edge>
    <edge source="ARE" target="USA">
      <data key="d0">464735056</data>
    </edge>
    <edge source="ARE" target="BFA">
      <data key="d0">30208</data>
    </edge>
    <edge source="ARE" target="URY">
      <data key="d0">870075</data>
    </edge>
    <edge source="TUN" target="DZA">
      <data key="d0">43622299</data>
    </edge>
    <edge source="TUN" target="AUS">
      <data key="d0">117120</data>
    </edge>
    <edge source="TUN" target="AUT">
      <data key="d0">115418</data>
    </edge>
    <edge source="TUN" target="BEL">
      <data key="d0">924926</data>
    </edge>
    <edge source="TUN" target="BRA">
      <data key="d0">88750</data>
    </edge>
    <edge source="TUN" target="CMR">
      <data key="d0">85015</data>
    </edge>
    <edge source="TUN" target="CAN">
      <data key="d0">350493</data>
    </edge>
    <edge source="TUN" target="CAF">
      <data key="d0">29119</data>
    </edge>
    <edge source="TUN" target="CHL">
      <data key="d0">76790</data>
    </edge>
    <edge source="TUN" target="CHN">
      <data key="d0">25114</data>
    </edge>
    <edge source="TUN" target="CZE">
      <data key="d0">17257</data>
    </edge>
    <edge source="TUN" target="BEN">
      <data key="d0">156588</data>
    </edge>
    <edge source="TUN" target="DNK">
      <data key="d0">17255</data>
    </edge>
    <edge source="TUN" target="ETH">
      <data key="d0">3503569</data>
    </edge>
    <edge source="TUN" target="FRA">
      <data key="d0">25037063</data>
    </edge>
    <edge source="TUN" target="GMB">
      <data key="d0">70943</data>
    </edge>
    <edge source="TUN" target="DEU">
      <data key="d0">1176272</data>
    </edge>
    <edge source="TUN" target="GHA">
      <data key="d0">541232</data>
    </edge>
    <edge source="TUN" target="GRC">
      <data key="d0">102894</data>
    </edge>
    <edge source="TUN" target="HKG">
      <data key="d0">16022</data>
    </edge>
    <edge source="TUN" target="IRL">
      <data key="d0">27626</data>
    </edge>
    <edge source="TUN" target="ITA">
      <data key="d0">17040884</data>
    </edge>
    <edge source="TUN" target="CIV">
      <data key="d0">806102</data>
    </edge>
    <edge source="TUN" target="JPN">
      <data key="d0">36989</data>
    </edge>
    <edge source="TUN" target="KOR">
      <data key="d0">169864</data>
    </edge>
    <edge source="TUN" target="LBN">
      <data key="d0">1564549</data>
    </edge>
    <edge source="TUN" target="MRT">
      <data key="d0">166745</data>
    </edge>
    <edge source="TUN" target="MEX">
      <data key="d0">27244</data>
    </edge>
    <edge source="TUN" target="MAR">
      <data key="d0">1610214</data>
    </edge>
    <edge source="TUN" target="OMN">
      <data key="d0">62919</data>
    </edge>
    <edge source="TUN" target="NLD">
      <data key="d0">737764</data>
    </edge>
    <edge source="TUN" target="NER">
      <data key="d0">259493</data>
    </edge>
    <edge source="TUN" target="NOR">
      <data key="d0">46877</data>
    </edge>
    <edge source="TUN" target="PRT">
      <data key="d0">12585</data>
    </edge>
    <edge source="TUN" target="RUS">
      <data key="d0">591587</data>
    </edge>
    <edge source="TUN" target="SAU">
      <data key="d0">408591</data>
    </edge>
    <edge source="TUN" target="SEN">
      <data key="d0">1710063</data>
    </edge>
    <edge source="TUN" target="SVN">
      <data key="d0">18224</data>
    </edge>
    <edge source="TUN" target="ESP">
      <data key="d0">471075</data>
    </edge>
    <edge source="TUN" target="SWE">
      <data key="d0">17324</data>
    </edge>
    <edge source="TUN" target="CHE">
      <data key="d0">259384</data>
    </edge>
    <edge source="TUN" target="TGO">
      <data key="d0">369799</data>
    </edge>
    <edge source="TUN" target="ARE">
      <data key="d0">268717</data>
    </edge>
    <edge source="TUN" target="TUR">
      <data key="d0">1673536</data>
    </edge>
    <edge source="TUN" target="EGY">
      <data key="d0">89199</data>
    </edge>
    <edge source="TUN" target="GBR">
      <data key="d0">555855</data>
    </edge>
    <edge source="TUN" target="USA">
      <data key="d0">2055512</data>
    </edge>
    <edge source="TUN" target="BFA">
      <data key="d0">92535</data>
    </edge>
    <edge source="EGY" target="ALB">
      <data key="d0">2599916</data>
    </edge>
    <edge source="EGY" target="DZA">
      <data key="d0">14543918</data>
    </edge>
    <edge source="EGY" target="AZE">
      <data key="d0">10324</data>
    </edge>
    <edge source="EGY" target="ARG">
      <data key="d0">1038151</data>
    </edge>
    <edge source="EGY" target="AUS">
      <data key="d0">827671</data>
    </edge>
    <edge source="EGY" target="AUT">
      <data key="d0">1938555</data>
    </edge>
    <edge source="EGY" target="ARM">
      <data key="d0">101248</data>
    </edge>
    <edge source="EGY" target="BEL">
      <data key="d0">6583001</data>
    </edge>
    <edge source="EGY" target="BRA">
      <data key="d0">14833803</data>
    </edge>
    <edge source="EGY" target="BGR">
      <data key="d0">937335</data>
    </edge>
    <edge source="EGY" target="BDI">
      <data key="d0">293129</data>
    </edge>
    <edge source="EGY" target="CMR">
      <data key="d0">1228825</data>
    </edge>
    <edge source="EGY" target="CAN">
      <data key="d0">787145</data>
    </edge>
    <edge source="EGY" target="CAF">
      <data key="d0">47154</data>
    </edge>
    <edge source="EGY" target="LKA">
      <data key="d0">114339</data>
    </edge>
    <edge source="EGY" target="CHL">
      <data key="d0">312620</data>
    </edge>
    <edge source="EGY" target="CHN">
      <data key="d0">126904605</data>
    </edge>
    <edge source="EGY" target="COL">
      <data key="d0">2842725</data>
    </edge>
    <edge source="EGY" target="CRI">
      <data key="d0">64717</data>
    </edge>
    <edge source="EGY" target="HRV">
      <data key="d0">72436</data>
    </edge>
    <edge source="EGY" target="CZE">
      <data key="d0">1427076</data>
    </edge>
    <edge source="EGY" target="BEN">
      <data key="d0">34229</data>
    </edge>
    <edge source="EGY" target="DNK">
      <data key="d0">137178</data>
    </edge>
    <edge source="EGY" target="ECU">
      <data key="d0">306778</data>
    </edge>
    <edge source="EGY" target="SLV">
      <data key="d0">26060</data>
    </edge>
    <edge source="EGY" target="ETH">
      <data key="d0">1209201</data>
    </edge>
    <edge source="EGY" target="EST">
      <data key="d0">112670</data>
    </edge>
    <edge source="EGY" target="FRA">
      <data key="d0">10076552</data>
    </edge>
    <edge source="EGY" target="GEO">
      <data key="d0">326223</data>
    </edge>
    <edge source="EGY" target="GMB">
      <data key="d0">11067</data>
    </edge>
    <edge source="EGY" target="PSE">
      <data key="d0">3469053</data>
    </edge>
    <edge source="EGY" target="DEU">
      <data key="d0">3503961</data>
    </edge>
    <edge source="EGY" target="GHA">
      <data key="d0">1874020</data>
    </edge>
    <edge source="EGY" target="GRC">
      <data key="d0">5372192</data>
    </edge>
    <edge source="EGY" target="GTM">
      <data key="d0">21411</data>
    </edge>
    <edge source="EGY" target="HKG">
      <data key="d0">13244148</data>
    </edge>
    <edge source="EGY" target="HUN">
      <data key="d0">55539</data>
    </edge>
    <edge source="EGY" target="IDN">
      <data key="d0">883445</data>
    </edge>
    <edge source="EGY" target="IRL">
      <data key="d0">8151203</data>
    </edge>
    <edge source="EGY" target="ISR">
      <data key="d0">2950303</data>
    </edge>
    <edge source="EGY" target="ITA">
      <data key="d0">11521841</data>
    </edge>
    <edge source="EGY" target="CIV">
      <data key="d0">2067348</data>
    </edge>
    <edge source="EGY" target="JAM">
      <data key="d0">41896</data>
    </edge>
    <edge source="EGY" target="JPN">
      <data key="d0">1947235</data>
    </edge>
    <edge source="EGY" target="KAZ">
      <data key="d0">770577</data>
    </edge>
    <edge source="EGY" target="JOR">
      <data key="d0">37347438</data>
    </edge>
    <edge source="EGY" target="KOR">
      <data key="d0">4807608</data>
    </edge>
    <edge source="EGY" target="LBN">
      <data key="d0">57597169</data>
    </edge>
    <edge source="EGY" target="LVA">
      <data key="d0">143318</data>
    </edge>
    <edge source="EGY" target="LTU">
      <data key="d0">293888</data>
    </edge>
    <edge source="EGY" target="MWI">
      <data key="d0">106019</data>
    </edge>
    <edge source="EGY" target="MYS">
      <data key="d0">431067</data>
    </edge>
    <edge source="EGY" target="MRT">
      <data key="d0">165258</data>
    </edge>
    <edge source="EGY" target="MUS">
      <data key="d0">826879</data>
    </edge>
    <edge source="EGY" target="MEX">
      <data key="d0">2369476</data>
    </edge>
    <edge source="EGY" target="MDA">
      <data key="d0">46728</data>
    </edge>
    <edge source="EGY" target="MAR">
      <data key="d0">40679314</data>
    </edge>
    <edge source="EGY" target="MOZ">
      <data key="d0">169983</data>
    </edge>
    <edge source="EGY" target="OMN">
      <data key="d0">7761228</data>
    </edge>
    <edge source="EGY" target="NLD">
      <data key="d0">1952945</data>
    </edge>
    <edge source="EGY" target="NZL">
      <data key="d0">141397</data>
    </edge>
    <edge source="EGY" target="NOR">
      <data key="d0">1120562</data>
    </edge>
    <edge source="EGY" target="PAK">
      <data key="d0">950267</data>
    </edge>
    <edge source="EGY" target="PAN">
      <data key="d0">494968</data>
    </edge>
    <edge source="EGY" target="PRY">
      <data key="d0">11604</data>
    </edge>
    <edge source="EGY" target="PER">
      <data key="d0">326489</data>
    </edge>
    <edge source="EGY" target="PHL">
      <data key="d0">295294</data>
    </edge>
    <edge source="EGY" target="POL">
      <data key="d0">3068408</data>
    </edge>
    <edge source="EGY" target="PRT">
      <data key="d0">735589</data>
    </edge>
    <edge source="EGY" target="ROU">
      <data key="d0">3853260</data>
    </edge>
    <edge source="EGY" target="RUS">
      <data key="d0">7273402</data>
    </edge>
    <edge source="EGY" target="SAU">
      <data key="d0">105672110</data>
    </edge>
    <edge source="EGY" target="SEN">
      <data key="d0">797581</data>
    </edge>
    <edge source="EGY" target="SRB">
      <data key="d0">247710</data>
    </edge>
    <edge source="EGY" target="IND">
      <data key="d0">11521307</data>
    </edge>
    <edge source="EGY" target="SGP">
      <data key="d0">915141</data>
    </edge>
    <edge source="EGY" target="VNM">
      <data key="d0">546324</data>
    </edge>
    <edge source="EGY" target="SVN">
      <data key="d0">199066</data>
    </edge>
    <edge source="EGY" target="ZAF">
      <data key="d0">1406157</data>
    </edge>
    <edge source="EGY" target="ZWE">
      <data key="d0">1334933</data>
    </edge>
    <edge source="EGY" target="ESP">
      <data key="d0">5253974</data>
    </edge>
    <edge source="EGY" target="SWE">
      <data key="d0">338681</data>
    </edge>
    <edge source="EGY" target="CHE">
      <data key="d0">70427</data>
    </edge>
    <edge source="EGY" target="THA">
      <data key="d0">417212</data>
    </edge>
    <edge source="EGY" target="TGO">
      <data key="d0">19703</data>
    </edge>
    <edge source="EGY" target="ARE">
      <data key="d0">43506951</data>
    </edge>
    <edge source="EGY" target="TUN">
      <data key="d0">8825005</data>
    </edge>
    <edge source="EGY" target="TUR">
      <data key="d0">14719160</data>
    </edge>
    <edge source="EGY" target="UGA">
      <data key="d0">372731</data>
    </edge>
    <edge source="EGY" target="UKR">
      <data key="d0">6178624</data>
    </edge>
    <edge source="EGY" target="MKD">
      <data key="d0">43007</data>
    </edge>
    <edge source="EGY" target="GBR">
      <data key="d0">6148170</data>
    </edge>
    <edge source="EGY" target="TZA">
      <data key="d0">16181557</data>
    </edge>
    <edge source="EGY" target="USA">
      <data key="d0">19011639</data>
    </edge>
    <edge source="EGY" target="BFA">
      <data key="d0">16394</data>
    </edge>
    <edge source="EGY" target="URY">
      <data key="d0">285429</data>
    </edge>
    <edge source="GBR" target="ALB">
      <data key="d0">64650</data>
    </edge>
    <edge source="GBR" target="DZA">
      <data key="d0">1964163</data>
    </edge>
    <edge source="GBR" target="AZE">
      <data key="d0">3191627</data>
    </edge>
    <edge source="GBR" target="ARG">
      <data key="d0">4659259</data>
    </edge>
    <edge source="GBR" target="AUS">
      <data key="d0">42244787</data>
    </edge>
    <edge source="GBR" target="AUT">
      <data key="d0">34476682</data>
    </edge>
    <edge source="GBR" target="ARM">
      <data key="d0">240911</data>
    </edge>
    <edge source="GBR" target="BEL">
      <data key="d0">3445468863</data>
    </edge>
    <edge source="GBR" target="BOL">
      <data key="d0">47695</data>
    </edge>
    <edge source="GBR" target="BWA">
      <data key="d0">969236</data>
    </edge>
    <edge source="GBR" target="BRA">
      <data key="d0">70347919</data>
    </edge>
    <edge source="GBR" target="BGR">
      <data key="d0">5766166</data>
    </edge>
    <edge source="GBR" target="BLR">
      <data key="d0">217375</data>
    </edge>
    <edge source="GBR" target="KHM">
      <data key="d0">45011</data>
    </edge>
    <edge source="GBR" target="CMR">
      <data key="d0">1960341</data>
    </edge>
    <edge source="GBR" target="CAN">
      <data key="d0">71742760</data>
    </edge>
    <edge source="GBR" target="LKA">
      <data key="d0">830562</data>
    </edge>
    <edge source="GBR" target="CHL">
      <data key="d0">4367884</data>
    </edge>
    <edge source="GBR" target="CHN">
      <data key="d0">61226642</data>
    </edge>
    <edge source="GBR" target="COL">
      <data key="d0">6550217</data>
    </edge>
    <edge source="GBR" target="CRI">
      <data key="d0">371233</data>
    </edge>
    <edge source="GBR" target="HRV">
      <data key="d0">655407</data>
    </edge>
    <edge source="GBR" target="CZE">
      <data key="d0">17138703</data>
    </edge>
    <edge source="GBR" target="BEN">
      <data key="d0">34400</data>
    </edge>
    <edge source="GBR" target="DNK">
      <data key="d0">46962487</data>
    </edge>
    <edge source="GBR" target="ECU">
      <data key="d0">349993</data>
    </edge>
    <edge source="GBR" target="SLV">
      <data key="d0">57505</data>
    </edge>
    <edge source="GBR" target="ETH">
      <data key="d0">375938</data>
    </edge>
    <edge source="GBR" target="EST">
      <data key="d0">1597744</data>
    </edge>
    <edge source="GBR" target="FIN">
      <data key="d0">32365457</data>
    </edge>
    <edge source="GBR" target="FRA">
      <data key="d0">375064161</data>
    </edge>
    <edge source="GBR" target="GEO">
      <data key="d0">276885</data>
    </edge>
    <edge source="GBR" target="GMB">
      <data key="d0">137078</data>
    </edge>
    <edge source="GBR" target="DEU">
      <data key="d0">372682511</data>
    </edge>
    <edge source="GBR" target="GHA">
      <data key="d0">5283376</data>
    </edge>
    <edge source="GBR" target="GRC">
      <data key="d0">3878635</data>
    </edge>
    <edge source="GBR" target="GTM">
      <data key="d0">64022</data>
    </edge>
    <edge source="GBR" target="HND">
      <data key="d0">19580</data>
    </edge>
    <edge source="GBR" target="HKG">
      <data key="d0">307740486</data>
    </edge>
    <edge source="GBR" target="HUN">
      <data key="d0">7802632</data>
    </edge>
    <edge source="GBR" target="IDN">
      <data key="d0">12549898</data>
    </edge>
    <edge source="GBR" target="IRL">
      <data key="d0">302954090</data>
    </edge>
    <edge source="GBR" target="ISR">
      <data key="d0">820262584</data>
    </edge>
    <edge source="GBR" target="ITA">
      <data key="d0">156437381</data>
    </edge>
    <edge source="GBR" target="CIV">
      <data key="d0">2523661</data>
    </edge>
    <edge source="GBR" target="JAM">
      <data key="d0">573043</data>
    </edge>
    <edge source="GBR" target="JPN">
      <data key="d0">101658460</data>
    </edge>
    <edge source="GBR" target="KAZ">
      <data key="d0">1552963</data>
    </edge>
    <edge source="GBR" target="JOR">
      <data key="d0">2467318</data>
    </edge>
    <edge source="GBR" target="KOR">
      <data key="d0">43616545</data>
    </edge>
    <edge source="GBR" target="KGZ">
      <data key="d0">27791</data>
    </edge>
    <edge source="GBR" target="LBN">
      <data key="d0">2878889</data>
    </edge>
    <edge source="GBR" target="LVA">
      <data key="d0">3217045</data>
    </edge>
    <edge source="GBR" target="LTU">
      <data key="d0">2205285</data>
    </edge>
    <edge source="GBR" target="MDG">
      <data key="d0">154702</data>
    </edge>
    <edge source="GBR" target="MWI">
      <data key="d0">14194</data>
    </edge>
    <edge source="GBR" target="MYS">
      <data key="d0">30007583</data>
    </edge>
    <edge source="GBR" target="MRT">
      <data key="d0">105265</data>
    </edge>
    <edge source="GBR" target="MUS">
      <data key="d0">1303435</data>
    </edge>
    <edge source="GBR" target="MEX">
      <data key="d0">9105046</data>
    </edge>
    <edge source="GBR" target="MDA">
      <data key="d0">88960</data>
    </edge>
    <edge source="GBR" target="MAR">
      <data key="d0">5882728</data>
    </edge>
    <edge source="GBR" target="MOZ">
      <data key="d0">1321522</data>
    </edge>
    <edge source="GBR" target="OMN">
      <data key="d0">10393330</data>
    </edge>
    <edge source="GBR" target="NAM">
      <data key="d0">1225991</data>
    </edge>
    <edge source="GBR" target="NLD">
      <data key="d0">101492110</data>
    </edge>
    <edge source="GBR" target="NZL">
      <data key="d0">11463500</data>
    </edge>
    <edge source="GBR" target="NER">
      <data key="d0">25187</data>
    </edge>
    <edge source="GBR" target="NOR">
      <data key="d0">51785289</data>
    </edge>
    <edge source="GBR" target="PAK">
      <data key="d0">2506647</data>
    </edge>
    <edge source="GBR" target="PAN">
      <data key="d0">297209</data>
    </edge>
    <edge source="GBR" target="PRY">
      <data key="d0">131867</data>
    </edge>
    <edge source="GBR" target="PER">
      <data key="d0">896990</data>
    </edge>
    <edge source="GBR" target="PHL">
      <data key="d0">1784714</data>
    </edge>
    <edge source="GBR" target="POL">
      <data key="d0">68850935</data>
    </edge>
    <edge source="GBR" target="PRT">
      <data key="d0">17828289</data>
    </edge>
    <edge source="GBR" target="ROU">
      <data key="d0">8702978</data>
    </edge>
    <edge source="GBR" target="RUS">
      <data key="d0">58581941</data>
    </edge>
    <edge source="GBR" target="SAU">
      <data key="d0">21115267</data>
    </edge>
    <edge source="GBR" target="SEN">
      <data key="d0">233769</data>
    </edge>
    <edge source="GBR" target="SRB">
      <data key="d0">981886</data>
    </edge>
    <edge source="GBR" target="IND">
      <data key="d0">1367615330</data>
    </edge>
    <edge source="GBR" target="SGP">
      <data key="d0">35767489</data>
    </edge>
    <edge source="GBR" target="SVK">
      <data key="d0">5468797</data>
    </edge>
    <edge source="GBR" target="VNM">
      <data key="d0">999971</data>
    </edge>
    <edge source="GBR" target="SVN">
      <data key="d0">3903585</data>
    </edge>
    <edge source="GBR" target="ZAF">
      <data key="d0">1584583175</data>
    </edge>
    <edge source="GBR" target="ZWE">
      <data key="d0">129339</data>
    </edge>
    <edge source="GBR" target="ESP">
      <data key="d0">69802119</data>
    </edge>
    <edge source="GBR" target="SWE">
      <data key="d0">139880853</data>
    </edge>
    <edge source="GBR" target="CHE">
      <data key="d0">537699472</data>
    </edge>
    <edge source="GBR" target="THA">
      <data key="d0">44749310</data>
    </edge>
    <edge source="GBR" target="TGO">
      <data key="d0">55717</data>
    </edge>
    <edge source="GBR" target="ARE">
      <data key="d0">248877517</data>
    </edge>
    <edge source="GBR" target="TUN">
      <data key="d0">332929</data>
    </edge>
    <edge source="GBR" target="TUR">
      <data key="d0">50439017</data>
    </edge>
    <edge source="GBR" target="UGA">
      <data key="d0">361407</data>
    </edge>
    <edge source="GBR" target="UKR">
      <data key="d0">2954279</data>
    </edge>
    <edge source="GBR" target="MKD">
      <data key="d0">119812</data>
    </edge>
    <edge source="GBR" target="EGY">
      <data key="d0">5522089</data>
    </edge>
    <edge source="GBR" target="TZA">
      <data key="d0">834937</data>
    </edge>
    <edge source="GBR" target="USA">
      <data key="d0">825155501</data>
    </edge>
    <edge source="GBR" target="BFA">
      <data key="d0">17451</data>
    </edge>
    <edge source="GBR" target="URY">
      <data key="d0">74153</data>
    </edge>
    <edge source="ARG" target="AUS">
      <data key="d0">854636</data>
    </edge>
    <edge source="ARG" target="BEL">
      <data key="d0">988114</data>
    </edge>
    <edge source="ARG" target="BOL">
      <data key="d0">6654700</data>
    </edge>
    <edge source="ARG" target="BRA">
      <data key="d0">32910145</data>
    </edge>
    <edge source="ARG" target="CAN">
      <data key="d0">686955</data>
    </edge>
    <edge source="ARG" target="CHL">
      <data key="d0">98706781</data>
    </edge>
    <edge source="ARG" target="CHN">
      <data key="d0">1006215</data>
    </edge>
    <edge source="ARG" target="COL">
      <data key="d0">1140924</data>
    </edge>
    <edge source="ARG" target="CRI">
      <data key="d0">791009</data>
    </edge>
    <edge source="ARG" target="ECU">
      <data key="d0">1213948</data>
    </edge>
    <edge source="ARG" target="SLV">
      <data key="d0">39786</data>
    </edge>
    <edge source="ARG" target="FRA">
      <data key="d0">72276</data>
    </edge>
    <edge source="ARG" target="DEU">
      <data key="d0">1229048</data>
    </edge>
    <edge source="ARG" target="GTM">
      <data key="d0">290595</data>
    </edge>
    <edge source="ARG" target="HND">
      <data key="d0">776402</data>
    </edge>
    <edge source="ARG" target="HKG">
      <data key="d0">1706758</data>
    </edge>
    <edge source="ARG" target="ISR">
      <data key="d0">19111</data>
    </edge>
    <edge source="ARG" target="ITA">
      <data key="d0">743320</data>
    </edge>
    <edge source="ARG" target="JAM">
      <data key="d0">17764</data>
    </edge>
    <edge source="ARG" target="JPN">
      <data key="d0">388340</data>
    </edge>
    <edge source="ARG" target="MEX">
      <data key="d0">1146515</data>
    </edge>
    <edge source="ARG" target="MOZ">
      <data key="d0">34317</data>
    </edge>
    <edge source="ARG" target="NZL">
      <data key="d0">1935434</data>
    </edge>
    <edge source="ARG" target="NIC">
      <data key="d0">72971</data>
    </edge>
    <edge source="ARG" target="PAN">
      <data key="d0">437772</data>
    </edge>
    <edge source="ARG" target="PRY">
      <data key="d0">31930834</data>
    </edge>
    <edge source="ARG" target="PER">
      <data key="d0">4233877</data>
    </edge>
    <edge source="ARG" target="POL">
      <data key="d0">17273</data>
    </edge>
    <edge source="ARG" target="RUS">
      <data key="d0">102922</data>
    </edge>
    <edge source="ARG" target="SAU">
      <data key="d0">769006</data>
    </edge>
    <edge source="ARG" target="IND">
      <data key="d0">64740</data>
    </edge>
    <edge source="ARG" target="VNM">
      <data key="d0">10205</data>
    </edge>
    <edge source="ARG" target="ZAF">
      <data key="d0">133554</data>
    </edge>
    <edge source="ARG" target="ESP">
      <data key="d0">464838</data>
    </edge>
    <edge source="ARG" target="SWE">
      <data key="d0">75904</data>
    </edge>
    <edge source="ARG" target="ARE">
      <data key="d0">421903</data>
    </edge>
    <edge source="ARG" target="GBR">
      <data key="d0">387825</data>
    </edge>
    <edge source="ARG" target="USA">
      <data key="d0">15203332</data>
    </edge>
    <edge source="ARG" target="URY">
      <data key="d0">34792280</data>
    </edge>
    <edge source="AUS" target="AZE">
      <data key="d0">37538</data>
    </edge>
    <edge source="AUS" target="AUT">
      <data key="d0">33012</data>
    </edge>
    <edge source="AUS" target="BEL">
      <data key="d0">12544191</data>
    </edge>
    <edge source="AUS" target="BOL">
      <data key="d0">64570</data>
    </edge>
    <edge source="AUS" target="BRA">
      <data key="d0">435066</data>
    </edge>
    <edge source="AUS" target="BGR">
      <data key="d0">40261</data>
    </edge>
    <edge source="AUS" target="CAN">
      <data key="d0">4627150</data>
    </edge>
    <edge source="AUS" target="LKA">
      <data key="d0">240418</data>
    </edge>
    <edge source="AUS" target="CHL">
      <data key="d0">177262</data>
    </edge>
    <edge source="AUS" target="CHN">
      <data key="d0">12824746</data>
    </edge>
    <edge source="AUS" target="COL">
      <data key="d0">38103</data>
    </edge>
    <edge source="AUS" target="CZE">
      <data key="d0">47900</data>
    </edge>
    <edge source="AUS" target="DNK">
      <data key="d0">685739</data>
    </edge>
    <edge source="AUS" target="ETH">
      <data key="d0">138319</data>
    </edge>
    <edge source="AUS" target="EST">
      <data key="d0">26742</data>
    </edge>
    <edge source="AUS" target="FIN">
      <data key="d0">250438</data>
    </edge>
    <edge source="AUS" target="FRA">
      <data key="d0">845422</data>
    </edge>
    <edge source="AUS" target="GEO">
      <data key="d0">102971</data>
    </edge>
    <edge source="AUS" target="DEU">
      <data key="d0">11617765</data>
    </edge>
    <edge source="AUS" target="GHA">
      <data key="d0">621938</data>
    </edge>
    <edge source="AUS" target="GRC">
      <data key="d0">76495</data>
    </edge>
    <edge source="AUS" target="HKG">
      <data key="d0">121714725</data>
    </edge>
    <edge source="AUS" target="IDN">
      <data key="d0">8210923</data>
    </edge>
    <edge source="AUS" target="IRL">
      <data key="d0">351922</data>
    </edge>
    <edge source="AUS" target="ISR">
      <data key="d0">11370195</data>
    </edge>
    <edge source="AUS" target="ITA">
      <data key="d0">2717069</data>
    </edge>
    <edge source="AUS" target="CIV">
      <data key="d0">81799</data>
    </edge>
    <edge source="AUS" target="JAM">
      <data key="d0">33523</data>
    </edge>
    <edge source="AUS" target="JPN">
      <data key="d0">56494883</data>
    </edge>
    <edge source="AUS" target="KOR">
      <data key="d0">3206019</data>
    </edge>
    <edge source="AUS" target="KGZ">
      <data key="d0">22483</data>
    </edge>
    <edge source="AUS" target="LBN">
      <data key="d0">95784</data>
    </edge>
    <edge source="AUS" target="LVA">
      <data key="d0">73044</data>
    </edge>
    <edge source="AUS" target="LTU">
      <data key="d0">12376</data>
    </edge>
    <edge source="AUS" target="MDG">
      <data key="d0">1197627</data>
    </edge>
    <edge source="AUS" target="MYS">
      <data key="d0">2515633</data>
    </edge>
    <edge source="AUS" target="MRT">
      <data key="d0">290196</data>
    </edge>
    <edge source="AUS" target="MUS">
      <data key="d0">49223</data>
    </edge>
    <edge source="AUS" target="MEX">
      <data key="d0">33760</data>
    </edge>
    <edge source="AUS" target="MAR">
      <data key="d0">17417</data>
    </edge>
    <edge source="AUS" target="OMN">
      <data key="d0">293200</data>
    </edge>
    <edge source="AUS" target="NAM">
      <data key="d0">29905</data>
    </edge>
    <edge source="AUS" target="NLD">
      <data key="d0">403053</data>
    </edge>
    <edge source="AUS" target="NZL">
      <data key="d0">86956778</data>
    </edge>
    <edge source="AUS" target="NOR">
      <data key="d0">73754</data>
    </edge>
    <edge source="AUS" target="PAK">
      <data key="d0">77468</data>
    </edge>
    <edge source="AUS" target="PER">
      <data key="d0">159143</data>
    </edge>
    <edge source="AUS" target="PHL">
      <data key="d0">3981067</data>
    </edge>
    <edge source="AUS" target="POL">
      <data key="d0">34436</data>
    </edge>
    <edge source="AUS" target="PRT">
      <data key="d0">98899</data>
    </edge>
    <edge source="AUS" target="ROU">
      <data key="d0">198803</data>
    </edge>
    <edge source="AUS" target="RUS">
      <data key="d0">855259</data>
    </edge>
    <edge source="AUS" target="SAU">
      <data key="d0">3353957</data>
    </edge>
    <edge source="AUS" target="SEN">
      <data key="d0">951097</data>
    </edge>
    <edge source="AUS" target="SRB">
      <data key="d0">134918</data>
    </edge>
    <edge source="AUS" target="IND">
      <data key="d0">8072712</data>
    </edge>
    <edge source="AUS" target="SGP">
      <data key="d0">26510261</data>
    </edge>
    <edge source="AUS" target="VNM">
      <data key="d0">1339413</data>
    </edge>
    <edge source="AUS" target="SVN">
      <data key="d0">386825</data>
    </edge>
    <edge source="AUS" target="ZAF">
      <data key="d0">3041615</data>
    </edge>
    <edge source="AUS" target="ESP">
      <data key="d0">201271</data>
    </edge>
    <edge source="AUS" target="SWE">
      <data key="d0">69215</data>
    </edge>
    <edge source="AUS" target="CHE">
      <data key="d0">10321005</data>
    </edge>
    <edge source="AUS" target="THA">
      <data key="d0">14028140</data>
    </edge>
    <edge source="AUS" target="TGO">
      <data key="d0">40902</data>
    </edge>
    <edge source="AUS" target="ARE">
      <data key="d0">1670605</data>
    </edge>
    <edge source="AUS" target="TUR">
      <data key="d0">1321240</data>
    </edge>
    <edge source="AUS" target="MKD">
      <data key="d0">15803</data>
    </edge>
    <edge source="AUS" target="EGY">
      <data key="d0">282856</data>
    </edge>
    <edge source="AUS" target="GBR">
      <data key="d0">4797503</data>
    </edge>
    <edge source="AUS" target="TZA">
      <data key="d0">1530808</data>
    </edge>
    <edge source="AUS" target="USA">
      <data key="d0">120207059</data>
    </edge>
    <edge source="AUS" target="BFA">
      <data key="d0">877056</data>
    </edge>
    <edge source="BEL" target="ALB">
      <data key="d0">601830</data>
    </edge>
    <edge source="BEL" target="DZA">
      <data key="d0">3073985</data>
    </edge>
    <edge source="BEL" target="AZE">
      <data key="d0">2431047</data>
    </edge>
    <edge source="BEL" target="ARG">
      <data key="d0">9271666</data>
    </edge>
    <edge source="BEL" target="AUS">
      <data key="d0">33857288</data>
    </edge>
    <edge source="BEL" target="AUT">
      <data key="d0">30404211</data>
    </edge>
    <edge source="BEL" target="ARM">
      <data key="d0">44586541</data>
    </edge>
    <edge source="BEL" target="BOL">
      <data key="d0">54544</data>
    </edge>
    <edge source="BEL" target="BWA">
      <data key="d0">60890880</data>
    </edge>
    <edge source="BEL" target="BRA">
      <data key="d0">45731765</data>
    </edge>
    <edge source="BEL" target="BGR">
      <data key="d0">7731828</data>
    </edge>
    <edge source="BEL" target="BDI">
      <data key="d0">163450</data>
    </edge>
    <edge source="BEL" target="BLR">
      <data key="d0">15055807</data>
    </edge>
    <edge source="BEL" target="KHM">
      <data key="d0">25002274</data>
    </edge>
    <edge source="BEL" target="CMR">
      <data key="d0">1185575</data>
    </edge>
    <edge source="BEL" target="CAN">
      <data key="d0">142164931</data>
    </edge>
    <edge source="BEL" target="CAF">
      <data key="d0">73762</data>
    </edge>
    <edge source="BEL" target="LKA">
      <data key="d0">299320706</data>
    </edge>
    <edge source="BEL" target="CHL">
      <data key="d0">4564565</data>
    </edge>
    <edge source="BEL" target="CHN">
      <data key="d0">918642089</data>
    </edge>
    <edge source="BEL" target="COL">
      <data key="d0">2745195</data>
    </edge>
    <edge source="BEL" target="CRI">
      <data key="d0">738247</data>
    </edge>
    <edge source="BEL" target="HRV">
      <data key="d0">2174208</data>
    </edge>
    <edge source="BEL" target="CZE">
      <data key="d0">143863754</data>
    </edge>
    <edge source="BEL" target="BEN">
      <data key="d0">212992</data>
    </edge>
    <edge source="BEL" target="DNK">
      <data key="d0">42193576</data>
    </edge>
    <edge source="BEL" target="ECU">
      <data key="d0">610690</data>
    </edge>
    <edge source="BEL" target="SLV">
      <data key="d0">48930</data>
    </edge>
    <edge source="BEL" target="ETH">
      <data key="d0">435232</data>
    </edge>
    <edge source="BEL" target="EST">
      <data key="d0">4068202</data>
    </edge>
    <edge source="BEL" target="FIN">
      <data key="d0">20045687</data>
    </edge>
    <edge source="BEL" target="FRA">
      <data key="d0">1359602112</data>
    </edge>
    <edge source="BEL" target="GEO">
      <data key="d0">334488</data>
    </edge>
    <edge source="BEL" target="GMB">
      <data key="d0">184358</data>
    </edge>
    <edge source="BEL" target="DEU">
      <data key="d0">875251979</data>
    </edge>
    <edge source="BEL" target="GHA">
      <data key="d0">7762984</data>
    </edge>
    <edge source="BEL" target="GRC">
      <data key="d0">11603199</data>
    </edge>
    <edge source="BEL" target="GTM">
      <data key="d0">33955</data>
    </edge>
    <edge source="BEL" target="HND">
      <data key="d0">46291</data>
    </edge>
    <edge source="BEL" target="HKG">
      <data key="d0">1791896733</data>
    </edge>
    <edge source="BEL" target="HUN">
      <data key="d0">29620376</data>
    </edge>
    <edge source="BEL" target="IDN">
      <data key="d0">1112322</data>
    </edge>
    <edge source="BEL" target="IRL">
      <data key="d0">20011349</data>
    </edge>
    <edge source="BEL" target="ISR">
      <data key="d0">1459086295</data>
    </edge>
    <edge source="BEL" target="ITA">
      <data key="d0">376869002</data>
    </edge>
    <edge source="BEL" target="CIV">
      <data key="d0">2445012</data>
    </edge>
    <edge source="BEL" target="JAM">
      <data key="d0">13419</data>
    </edge>
    <edge source="BEL" target="JPN">
      <data key="d0">140752956</data>
    </edge>
    <edge source="BEL" target="KAZ">
      <data key="d0">1511160</data>
    </edge>
    <edge source="BEL" target="JOR">
      <data key="d0">4051088</data>
    </edge>
    <edge source="BEL" target="KOR">
      <data key="d0">6693656</data>
    </edge>
    <edge source="BEL" target="KGZ">
      <data key="d0">23941</data>
    </edge>
    <edge source="BEL" target="LBN">
      <data key="d0">105905909</data>
    </edge>
    <edge source="BEL" target="LVA">
      <data key="d0">5673505</data>
    </edge>
    <edge source="BEL" target="LTU">
      <data key="d0">5422736</data>
    </edge>
    <edge source="BEL" target="MDG">
      <data key="d0">452334</data>
    </edge>
    <edge source="BEL" target="MYS">
      <data key="d0">7405787</data>
    </edge>
    <edge source="BEL" target="MRT">
      <data key="d0">265474</data>
    </edge>
    <edge source="BEL" target="MUS">
      <data key="d0">58194343</data>
    </edge>
    <edge source="BEL" target="MEX">
      <data key="d0">5029720</data>
    </edge>
    <edge source="BEL" target="MDA">
      <data key="d0">209838</data>
    </edge>
    <edge source="BEL" target="MAR">
      <data key="d0">5951818</data>
    </edge>
    <edge source="BEL" target="MOZ">
      <data key="d0">21195</data>
    </edge>
    <edge source="BEL" target="OMN">
      <data key="d0">1344509</data>
    </edge>
    <edge source="BEL" target="NAM">
      <data key="d0">6878922</data>
    </edge>
    <edge source="BEL" target="NLD">
      <data key="d0">803447467</data>
    </edge>
    <edge source="BEL" target="NZL">
      <data key="d0">4442439</data>
    </edge>
    <edge source="BEL" target="NER">
      <data key="d0">161205</data>
    </edge>
    <edge source="BEL" target="NOR">
      <data key="d0">19438773</data>
    </edge>
    <edge source="BEL" target="PAK">
      <data key="d0">105078</data>
    </edge>
    <edge source="BEL" target="PAN">
      <data key="d0">542548</data>
    </edge>
    <edge source="BEL" target="PER">
      <data key="d0">2988656</data>
    </edge>
    <edge source="BEL" target="PHL">
      <data key="d0">452752</data>
    </edge>
    <edge source="BEL" target="POL">
      <data key="d0">83209528</data>
    </edge>
    <edge source="BEL" target="PRT">
      <data key="d0">17530932</data>
    </edge>
    <edge source="BEL" target="ROU">
      <data key="d0">5494604</data>
    </edge>
    <edge source="BEL" target="RUS">
      <data key="d0">73701647</data>
    </edge>
    <edge source="BEL" target="SAU">
      <data key="d0">19708687</data>
    </edge>
    <edge source="BEL" target="SEN">
      <data key="d0">1425345</data>
    </edge>
    <edge source="BEL" target="SRB">
      <data key="d0">1984532</data>
    </edge>
    <edge source="BEL" target="IND">
      <data key="d0">8323616627</data>
    </edge>
    <edge source="BEL" target="SGP">
      <data key="d0">49313475</data>
    </edge>
    <edge source="BEL" target="SVK">
      <data key="d0">8065140</data>
    </edge>
    <edge source="BEL" target="VNM">
      <data key="d0">79701998</data>
    </edge>
    <edge source="BEL" target="SVN">
      <data key="d0">3017014</data>
    </edge>
    <edge source="BEL" target="ZAF">
      <data key="d0">76236710</data>
    </edge>
    <edge source="BEL" target="ESP">
      <data key="d0">134645555</data>
    </edge>
    <edge source="BEL" target="SWE">
      <data key="d0">65392183</data>
    </edge>
    <edge source="BEL" target="CHE">
      <data key="d0">720362780</data>
    </edge>
    <edge source="BEL" target="THA">
      <data key="d0">363829760</data>
    </edge>
    <edge source="BEL" target="TGO">
      <data key="d0">314350</data>
    </edge>
    <edge source="BEL" target="ARE">
      <data key="d0">1495050989</data>
    </edge>
    <edge source="BEL" target="TUN">
      <data key="d0">6612604</data>
    </edge>
    <edge source="BEL" target="TUR">
      <data key="d0">36075235</data>
    </edge>
    <edge source="BEL" target="UGA">
      <data key="d0">289080</data>
    </edge>
    <edge source="BEL" target="UKR">
      <data key="d0">8522659</data>
    </edge>
    <edge source="BEL" target="MKD">
      <data key="d0">151862</data>
    </edge>
    <edge source="BEL" target="EGY">
      <data key="d0">7136055</data>
    </edge>
    <edge source="BEL" target="GBR">
      <data key="d0">399426571</data>
    </edge>
    <edge source="BEL" target="TZA">
      <data key="d0">222424</data>
    </edge>
    <edge source="BEL" target="USA">
      <data key="d0">1130806112</data>
    </edge>
    <edge source="BEL" target="BFA">
      <data key="d0">547347</data>
    </edge>
    <edge source="BEL" target="URY">
      <data key="d0">360894</data>
    </edge>
    <edge source="BOL" target="ARG">
      <data key="d0">271877</data>
    </edge>
    <edge source="BOL" target="AUS">
      <data key="d0">13643</data>
    </edge>
    <edge source="BOL" target="BRA">
      <data key="d0">1080828</data>
    </edge>
    <edge source="BOL" target="CHL">
      <data key="d0">1357453</data>
    </edge>
    <edge source="BOL" target="CHN">
      <data key="d0">178954</data>
    </edge>
    <edge source="BOL" target="COL">
      <data key="d0">115559</data>
    </edge>
    <edge source="BOL" target="CRI">
      <data key="d0">212354</data>
    </edge>
    <edge source="BOL" target="SLV">
      <data key="d0">117037</data>
    </edge>
    <edge source="BOL" target="FRA">
      <data key="d0">17288</data>
    </edge>
    <edge source="BOL" target="HKG">
      <data key="d0">983563</data>
    </edge>
    <edge source="BOL" target="ITA">
      <data key="d0">165513</data>
    </edge>
    <edge source="BOL" target="JPN">
      <data key="d0">35074</data>
    </edge>
    <edge source="BOL" target="MEX">
      <data key="d0">400780</data>
    </edge>
    <edge source="BOL" target="NLD">
      <data key="d0">39461</data>
    </edge>
    <edge source="BOL" target="NIC">
      <data key="d0">147364</data>
    </edge>
    <edge source="BOL" target="PAN">
      <data key="d0">53929</data>
    </edge>
    <edge source="BOL" target="PRY">
      <data key="d0">1702010</data>
    </edge>
    <edge source="BOL" target="PER">
      <data key="d0">9244824</data>
    </edge>
    <edge source="BOL" target="PRT">
      <data key="d0">19786</data>
    </edge>
    <edge source="BOL" target="SAU">
      <data key="d0">73070</data>
    </edge>
    <edge source="BOL" target="IND">
      <data key="d0">103270</data>
    </edge>
    <edge source="BOL" target="ZAF">
      <data key="d0">17850</data>
    </edge>
    <edge source="BOL" target="SWE">
      <data key="d0">11900</data>
    </edge>
    <edge source="BOL" target="CHE">
      <data key="d0">12107</data>
    </edge>
    <edge source="BOL" target="THA">
      <data key="d0">446099</data>
    </edge>
    <edge source="BOL" target="GBR">
      <data key="d0">25517</data>
    </edge>
    <edge source="BOL" target="USA">
      <data key="d0">235995</data>
    </edge>
    <edge source="BOL" target="URY">
      <data key="d0">136772</data>
    </edge>
    <edge source="CAN" target="ALB">
      <data key="d0">30907</data>
    </edge>
    <edge source="CAN" target="DZA">
      <data key="d0">41419</data>
    </edge>
    <edge source="CAN" target="ARG">
      <data key="d0">2131425</data>
    </edge>
    <edge source="CAN" target="AUS">
      <data key="d0">6370395</data>
    </edge>
    <edge source="CAN" target="AUT">
      <data key="d0">495989</data>
    </edge>
    <edge source="CAN" target="ARM">
      <data key="d0">1058774</data>
    </edge>
    <edge source="CAN" target="BEL">
      <data key="d0">842514044</data>
    </edge>
    <edge source="CAN" target="BOL">
      <data key="d0">19973</data>
    </edge>
    <edge source="CAN" target="BRA">
      <data key="d0">25147205</data>
    </edge>
    <edge source="CAN" target="BGR">
      <data key="d0">124972</data>
    </edge>
    <edge source="CAN" target="CMR">
      <data key="d0">11142</data>
    </edge>
    <edge source="CAN" target="LKA">
      <data key="d0">121679</data>
    </edge>
    <edge source="CAN" target="CHL">
      <data key="d0">2665679</data>
    </edge>
    <edge source="CAN" target="CHN">
      <data key="d0">26724616</data>
    </edge>
    <edge source="CAN" target="COL">
      <data key="d0">1049660</data>
    </edge>
    <edge source="CAN" target="CRI">
      <data key="d0">498785</data>
    </edge>
    <edge source="CAN" target="HRV">
      <data key="d0">58035</data>
    </edge>
    <edge source="CAN" target="CZE">
      <data key="d0">2666504</data>
    </edge>
    <edge source="CAN" target="DNK">
      <data key="d0">128066</data>
    </edge>
    <edge source="CAN" target="ECU">
      <data key="d0">45000</data>
    </edge>
    <edge source="CAN" target="SLV">
      <data key="d0">22362</data>
    </edge>
    <edge source="CAN" target="FIN">
      <data key="d0">875190</data>
    </edge>
    <edge source="CAN" target="FRA">
      <data key="d0">10373164</data>
    </edge>
    <edge source="CAN" target="GEO">
      <data key="d0">157988</data>
    </edge>
    <edge source="CAN" target="DEU">
      <data key="d0">8013569</data>
    </edge>
    <edge source="CAN" target="GHA">
      <data key="d0">866188</data>
    </edge>
    <edge source="CAN" target="GRC">
      <data key="d0">909816</data>
    </edge>
    <edge source="CAN" target="GTM">
      <data key="d0">713495</data>
    </edge>
    <edge source="CAN" target="HND">
      <data key="d0">39255</data>
    </edge>
    <edge source="CAN" target="HKG">
      <data key="d0">19702801</data>
    </edge>
    <edge source="CAN" target="HUN">
      <data key="d0">600598</data>
    </edge>
    <edge source="CAN" target="IDN">
      <data key="d0">1058196</data>
    </edge>
    <edge source="CAN" target="IRL">
      <data key="d0">619419</data>
    </edge>
    <edge source="CAN" target="ISR">
      <data key="d0">27644514</data>
    </edge>
    <edge source="CAN" target="ITA">
      <data key="d0">2855385</data>
    </edge>
    <edge source="CAN" target="CIV">
      <data key="d0">110037</data>
    </edge>
    <edge source="CAN" target="JAM">
      <data key="d0">800347</data>
    </edge>
    <edge source="CAN" target="JPN">
      <data key="d0">3928331</data>
    </edge>
    <edge source="CAN" target="KAZ">
      <data key="d0">244086</data>
    </edge>
    <edge source="CAN" target="JOR">
      <data key="d0">275858</data>
    </edge>
    <edge source="CAN" target="KOR">
      <data key="d0">1678457</data>
    </edge>
    <edge source="CAN" target="KGZ">
      <data key="d0">124223</data>
    </edge>
    <edge source="CAN" target="LBN">
      <data key="d0">296520</data>
    </edge>
    <edge source="CAN" target="LVA">
      <data key="d0">246381</data>
    </edge>
    <edge source="CAN" target="LTU">
      <data key="d0">17225</data>
    </edge>
    <edge source="CAN" target="MDG">
      <data key="d0">42922</data>
    </edge>
    <edge source="CAN" target="MYS">
      <data key="d0">2217355</data>
    </edge>
    <edge source="CAN" target="MRT">
      <data key="d0">178303</data>
    </edge>
    <edge source="CAN" target="MUS">
      <data key="d0">92008</data>
    </edge>
    <edge source="CAN" target="MEX">
      <data key="d0">25883937</data>
    </edge>
    <edge source="CAN" target="MDA">
      <data key="d0">47741</data>
    </edge>
    <edge source="CAN" target="MAR">
      <data key="d0">54161</data>
    </edge>
    <edge source="CAN" target="OMN">
      <data key="d0">317659</data>
    </edge>
    <edge source="CAN" target="NAM">
      <data key="d0">36269</data>
    </edge>
    <edge source="CAN" target="NLD">
      <data key="d0">1081261</data>
    </edge>
    <edge source="CAN" target="NZL">
      <data key="d0">875796</data>
    </edge>
    <edge source="CAN" target="NIC">
      <data key="d0">88246</data>
    </edge>
    <edge source="CAN" target="NER">
      <data key="d0">125638</data>
    </edge>
    <edge source="CAN" target="NOR">
      <data key="d0">340245</data>
    </edge>
    <edge source="CAN" target="PAK">
      <data key="d0">108779</data>
    </edge>
    <edge source="CAN" target="PAN">
      <data key="d0">720763</data>
    </edge>
    <edge source="CAN" target="PRY">
      <data key="d0">25080</data>
    </edge>
    <edge source="CAN" target="PER">
      <data key="d0">2488838</data>
    </edge>
    <edge source="CAN" target="PHL">
      <data key="d0">167499</data>
    </edge>
    <edge source="CAN" target="POL">
      <data key="d0">1522867</data>
    </edge>
    <edge source="CAN" target="PRT">
      <data key="d0">85064</data>
    </edge>
    <edge source="CAN" target="ROU">
      <data key="d0">181465</data>
    </edge>
    <edge source="CAN" target="RUS">
      <data key="d0">3123145</data>
    </edge>
    <edge source="CAN" target="SAU">
      <data key="d0">2145180</data>
    </edge>
    <edge source="CAN" target="SEN">
      <data key="d0">478004</data>
    </edge>
    <edge source="CAN" target="SRB">
      <data key="d0">138913</data>
    </edge>
    <edge source="CAN" target="IND">
      <data key="d0">178187030</data>
    </edge>
    <edge source="CAN" target="SGP">
      <data key="d0">1323804</data>
    </edge>
    <edge source="CAN" target="SVK">
      <data key="d0">752034</data>
    </edge>
    <edge source="CAN" target="VNM">
      <data key="d0">13377335</data>
    </edge>
    <edge source="CAN" target="SVN">
      <data key="d0">13511</data>
    </edge>
    <edge source="CAN" target="ZAF">
      <data key="d0">2039446</data>
    </edge>
    <edge source="CAN" target="ZWE">
      <data key="d0">17923</data>
    </edge>
    <edge source="CAN" target="ESP">
      <data key="d0">1044463</data>
    </edge>
    <edge source="CAN" target="SWE">
      <data key="d0">3415119</data>
    </edge>
    <edge source="CAN" target="CHE">
      <data key="d0">457575</data>
    </edge>
    <edge source="CAN" target="THA">
      <data key="d0">2112119</data>
    </edge>
    <edge source="CAN" target="TGO">
      <data key="d0">32705</data>
    </edge>
    <edge source="CAN" target="ARE">
      <data key="d0">4027564</data>
    </edge>
    <edge source="CAN" target="TUR">
      <data key="d0">631612</data>
    </edge>
    <edge source="CAN" target="UGA">
      <data key="d0">14873</data>
    </edge>
    <edge source="CAN" target="UKR">
      <data key="d0">1210987</data>
    </edge>
    <edge source="CAN" target="EGY">
      <data key="d0">213303</data>
    </edge>
    <edge source="CAN" target="GBR">
      <data key="d0">1145784136</data>
    </edge>
    <edge source="CAN" target="TZA">
      <data key="d0">130494</data>
    </edge>
    <edge source="CAN" target="USA">
      <data key="d0">2003832380</data>
    </edge>
    <edge source="CAN" target="BFA">
      <data key="d0">850733</data>
    </edge>
    <edge source="CAN" target="URY">
      <data key="d0">99849</data>
    </edge>
    <edge source="CHL" target="ARG">
      <data key="d0">16949595</data>
    </edge>
    <edge source="CHL" target="AUS">
      <data key="d0">58573</data>
    </edge>
    <edge source="CHL" target="BOL">
      <data key="d0">17030341</data>
    </edge>
    <edge source="CHL" target="BRA">
      <data key="d0">2735177</data>
    </edge>
    <edge source="CHL" target="CAN">
      <data key="d0">2087352</data>
    </edge>
    <edge source="CHL" target="CHN">
      <data key="d0">22498</data>
    </edge>
    <edge source="CHL" target="COL">
      <data key="d0">4192911</data>
    </edge>
    <edge source="CHL" target="CRI">
      <data key="d0">603463</data>
    </edge>
    <edge source="CHL" target="ECU">
      <data key="d0">2861419</data>
    </edge>
    <edge source="CHL" target="FIN">
      <data key="d0">23944</data>
    </edge>
    <edge source="CHL" target="FRA">
      <data key="d0">82280</data>
    </edge>
    <edge source="CHL" target="DEU">
      <data key="d0">115278</data>
    </edge>
    <edge source="CHL" target="GRC">
      <data key="d0">23308</data>
    </edge>
    <edge source="CHL" target="JPN">
      <data key="d0">796553</data>
    </edge>
    <edge source="CHL" target="MEX">
      <data key="d0">5756901</data>
    </edge>
    <edge source="CHL" target="NLD">
      <data key="d0">163126</data>
    </edge>
    <edge source="CHL" target="NOR">
      <data key="d0">22467</data>
    </edge>
    <edge source="CHL" target="PAN">
      <data key="d0">1928578</data>
    </edge>
    <edge source="CHL" target="PRY">
      <data key="d0">2495369</data>
    </edge>
    <edge source="CHL" target="PER">
      <data key="d0">20285048</data>
    </edge>
    <edge source="CHL" target="PHL">
      <data key="d0">19220</data>
    </edge>
    <edge source="CHL" target="RUS">
      <data key="d0">41969</data>
    </edge>
    <edge source="CHL" target="ZAF">
      <data key="d0">167062</data>
    </edge>
    <edge source="CHL" target="ESP">
      <data key="d0">930617</data>
    </edge>
    <edge source="CHL" target="CHE">
      <data key="d0">13317</data>
    </edge>
    <edge source="CHL" target="GBR">
      <data key="d0">53470</data>
    </edge>
    <edge source="CHL" target="USA">
      <data key="d0">2651533</data>
    </edge>
    <edge source="CHL" target="URY">
      <data key="d0">2564675</data>
    </edge>
    <edge source="CHN" target="ALB">
      <data key="d0">33820982</data>
    </edge>
    <edge source="CHN" target="DZA">
      <data key="d0">146751151</data>
    </edge>
    <edge source="CHN" target="AZE">
      <data key="d0">16631836</data>
    </edge>
    <edge source="CHN" target="ARG">
      <data key="d0">97307205</data>
    </edge>
    <edge source="CHN" target="AUS">
      <data key="d0">856479666</data>
    </edge>
    <edge source="CHN" target="AUT">
      <data key="d0">28741493</data>
    </edge>
    <edge source="CHN" target="ARM">
      <data key="d0">3466115</data>
    </edge>
    <edge source="CHN" target="BEL">
      <data key="d0">1404144215</data>
    </edge>
    <edge source="CHN" target="BOL">
      <data key="d0">6534140</data>
    </edge>
    <edge source="CHN" target="BWA">
      <data key="d0">6287374</data>
    </edge>
    <edge source="CHN" target="BRA">
      <data key="d0">885740102</data>
    </edge>
    <edge source="CHN" target="BGR">
      <data key="d0">34204235</data>
    </edge>
    <edge source="CHN" target="BDI">
      <data key="d0">277824</data>
    </edge>
    <edge source="CHN" target="BLR">
      <data key="d0">11185687</data>
    </edge>
    <edge source="CHN" target="KHM">
      <data key="d0">84410565</data>
    </edge>
    <edge source="CHN" target="CMR">
      <data key="d0">70735540</data>
    </edge>
    <edge source="CHN" target="CAN">
      <data key="d0">745914413</data>
    </edge>
    <edge source="CHN" target="CAF">
      <data key="d0">59273</data>
    </edge>
    <edge source="CHN" target="LKA">
      <data key="d0">76873352</data>
    </edge>
    <edge source="CHN" target="CHL">
      <data key="d0">348803261</data>
    </edge>
    <edge source="CHN" target="COL">
      <data key="d0">166072123</data>
    </edge>
    <edge source="CHN" target="CRI">
      <data key="d0">19975519</data>
    </edge>
    <edge source="CHN" target="HRV">
      <data key="d0">37309584</data>
    </edge>
    <edge source="CHN" target="CZE">
      <data key="d0">47173777</data>
    </edge>
    <edge source="CHN" target="BEN">
      <data key="d0">46191180</data>
    </edge>
    <edge source="CHN" target="DNK">
      <data key="d0">105988613</data>
    </edge>
    <edge source="CHN" target="ECU">
      <data key="d0">78217212</data>
    </edge>
    <edge source="CHN" target="SLV">
      <data key="d0">13715463</data>
    </edge>
    <edge source="CHN" target="ETH">
      <data key="d0">15857521</data>
    </edge>
    <edge source="CHN" target="EST">
      <data key="d0">27417036</data>
    </edge>
    <edge source="CHN" target="FIN">
      <data key="d0">72207260</data>
    </edge>
    <edge source="CHN" target="FRA">
      <data key="d0">447157456</data>
    </edge>
    <edge source="CHN" target="GEO">
      <data key="d0">64274213</data>
    </edge>
    <edge source="CHN" target="GMB">
      <data key="d0">4603352</data>
    </edge>
    <edge source="CHN" target="PSE">
      <data key="d0">3604092</data>
    </edge>
    <edge source="CHN" target="DEU">
      <data key="d0">1290598532</data>
    </edge>
    <edge source="CHN" target="GHA">
      <data key="d0">301880968</data>
    </edge>
    <edge source="CHN" target="GRC">
      <data key="d0">89871473</data>
    </edge>
    <edge source="CHN" target="GTM">
      <data key="d0">25914020</data>
    </edge>
    <edge source="CHN" target="HND">
      <data key="d0">51613041</data>
    </edge>
    <edge source="CHN" target="HKG">
      <data key="d0">3681667820</data>
    </edge>
    <edge source="CHN" target="HUN">
      <data key="d0">23263395</data>
    </edge>
    <edge source="CHN" target="IDN">
      <data key="d0">760740036</data>
    </edge>
    <edge source="CHN" target="IRL">
      <data key="d0">34856119</data>
    </edge>
    <edge source="CHN" target="ISR">
      <data key="d0">540611313</data>
    </edge>
    <edge source="CHN" target="ITA">
      <data key="d0">501780537</data>
    </edge>
    <edge source="CHN" target="CIV">
      <data key="d0">27958908</data>
    </edge>
    <edge source="CHN" target="JAM">
      <data key="d0">57747115</data>
    </edge>
    <edge source="CHN" target="JPN">
      <data key="d0">2218567645</data>
    </edge>
    <edge source="CHN" target="KAZ">
      <data key="d0">347335665</data>
    </edge>
    <edge source="CHN" target="JOR">
      <data key="d0">156113640</data>
    </edge>
    <edge source="CHN" target="KOR">
      <data key="d0">1931452654</data>
    </edge>
    <edge source="CHN" target="KGZ">
      <data key="d0">144975069</data>
    </edge>
    <edge source="CHN" target="LBN">
      <data key="d0">129877303</data>
    </edge>
    <edge source="CHN" target="LVA">
      <data key="d0">22396309</data>
    </edge>
    <edge source="CHN" target="LTU">
      <data key="d0">47815082</data>
    </edge>
    <edge source="CHN" target="MDG">
      <data key="d0">13730141</data>
    </edge>
    <edge source="CHN" target="MWI">
      <data key="d0">13599360</data>
    </edge>
    <edge source="CHN" target="MYS">
      <data key="d0">1094270183</data>
    </edge>
    <edge source="CHN" target="MRT">
      <data key="d0">9267625</data>
    </edge>
    <edge source="CHN" target="MUS">
      <data key="d0">40296409</data>
    </edge>
    <edge source="CHN" target="MEX">
      <data key="d0">431630984</data>
    </edge>
    <edge source="CHN" target="MDA">
      <data key="d0">5418318</data>
    </edge>
    <edge source="CHN" target="MAR">
      <data key="d0">155037760</data>
    </edge>
    <edge source="CHN" target="MOZ">
      <data key="d0">56564915</data>
    </edge>
    <edge source="CHN" target="OMN">
      <data key="d0">128751518</data>
    </edge>
    <edge source="CHN" target="NAM">
      <data key="d0">15290774</data>
    </edge>
    <edge source="CHN" target="NLD">
      <data key="d0">823250701</data>
    </edge>
    <edge source="CHN" target="NZL">
      <data key="d0">102897841</data>
    </edge>
    <edge source="CHN" target="NIC">
      <data key="d0">5029738</data>
    </edge>
    <edge source="CHN" target="NER">
      <data key="d0">1950871</data>
    </edge>
    <edge source="CHN" target="NOR">
      <data key="d0">74072181</data>
    </edge>
    <edge source="CHN" target="PAK">
      <data key="d0">240191806</data>
    </edge>
    <edge source="CHN" target="PAN">
      <data key="d0">232789684</data>
    </edge>
    <edge source="CHN" target="PRY">
      <data key="d0">35573678</data>
    </edge>
    <edge source="CHN" target="PER">
      <data key="d0">164734905</data>
    </edge>
    <edge source="CHN" target="PHL">
      <data key="d0">414124939</data>
    </edge>
    <edge source="CHN" target="POL">
      <data key="d0">338470716</data>
    </edge>
    <edge source="CHN" target="PRT">
      <data key="d0">57170276</data>
    </edge>
    <edge source="CHN" target="ROU">
      <data key="d0">69449315</data>
    </edge>
    <edge source="CHN" target="RUS">
      <data key="d0">876979130</data>
    </edge>
    <edge source="CHN" target="SAU">
      <data key="d0">1118363808</data>
    </edge>
    <edge source="CHN" target="SEN">
      <data key="d0">47898324</data>
    </edge>
    <edge source="CHN" target="SRB">
      <data key="d0">13335834</data>
    </edge>
    <edge source="CHN" target="IND">
      <data key="d0">1158395418</data>
    </edge>
    <edge source="CHN" target="SGP">
      <data key="d0">873567804</data>
    </edge>
    <edge source="CHN" target="SVK">
      <data key="d0">22494587</data>
    </edge>
    <edge source="CHN" target="VNM">
      <data key="d0">593950698</data>
    </edge>
    <edge source="CHN" target="SVN">
      <data key="d0">40065436</data>
    </edge>
    <edge source="CHN" target="ZAF">
      <data key="d0">560745510</data>
    </edge>
    <edge source="CHN" target="ZWE">
      <data key="d0">11400136</data>
    </edge>
    <edge source="CHN" target="ESP">
      <data key="d0">451601272</data>
    </edge>
    <edge source="CHN" target="SWE">
      <data key="d0">112458349</data>
    </edge>
    <edge source="CHN" target="CHE">
      <data key="d0">128153890</data>
    </edge>
    <edge source="CHN" target="THA">
      <data key="d0">639814739</data>
    </edge>
    <edge source="CHN" target="TGO">
      <data key="d0">235191874</data>
    </edge>
    <edge source="CHN" target="ARE">
      <data key="d0">962301280</data>
    </edge>
    <edge source="CHN" target="TUN">
      <data key="d0">65155284</data>
    </edge>
    <edge source="CHN" target="TUR">
      <data key="d0">376500607</data>
    </edge>
    <edge source="CHN" target="UGA">
      <data key="d0">9914396</data>
    </edge>
    <edge source="CHN" target="UKR">
      <data key="d0">230653937</data>
    </edge>
    <edge source="CHN" target="MKD">
      <data key="d0">1178861</data>
    </edge>
    <edge source="CHN" target="EGY">
      <data key="d0">245885470</data>
    </edge>
    <edge source="CHN" target="GBR">
      <data key="d0">906991444</data>
    </edge>
    <edge source="CHN" target="TZA">
      <data key="d0">77825129</data>
    </edge>
    <edge source="CHN" target="USA">
      <data key="d0">5054074065</data>
    </edge>
    <edge source="CHN" target="BFA">
      <data key="d0">2031763</data>
    </edge>
    <edge source="CHN" target="URY">
      <data key="d0">51634768</data>
    </edge>
    <edge source="CRI" target="AUS">
      <data key="d0">229022</data>
    </edge>
    <edge source="CRI" target="BRA">
      <data key="d0">336588</data>
    </edge>
    <edge source="CRI" target="CAN">
      <data key="d0">439413</data>
    </edge>
    <edge source="CRI" target="CHL">
      <data key="d0">114063</data>
    </edge>
    <edge source="CRI" target="CHN">
      <data key="d0">6330380</data>
    </edge>
    <edge source="CRI" target="COL">
      <data key="d0">421648</data>
    </edge>
    <edge source="CRI" target="SLV">
      <data key="d0">12331446</data>
    </edge>
    <edge source="CRI" target="DEU">
      <data key="d0">35497</data>
    </edge>
    <edge source="CRI" target="GTM">
      <data key="d0">8098710</data>
    </edge>
    <edge source="CRI" target="HND">
      <data key="d0">6343629</data>
    </edge>
    <edge source="CRI" target="HKG">
      <data key="d0">6924905</data>
    </edge>
    <edge source="CRI" target="JAM">
      <data key="d0">10927437</data>
    </edge>
    <edge source="CRI" target="JPN">
      <data key="d0">834874</data>
    </edge>
    <edge source="CRI" target="KOR">
      <data key="d0">1179822</data>
    </edge>
    <edge source="CRI" target="MWI">
      <data key="d0">2444514</data>
    </edge>
    <edge source="CRI" target="MYS">
      <data key="d0">1080599</data>
    </edge>
    <edge source="CRI" target="MEX">
      <data key="d0">8948014</data>
    </edge>
    <edge source="CRI" target="NLD">
      <data key="d0">4704060</data>
    </edge>
    <edge source="CRI" target="NIC">
      <data key="d0">32377303</data>
    </edge>
    <edge source="CRI" target="PAN">
      <data key="d0">26121137</data>
    </edge>
    <edge source="CRI" target="PER">
      <data key="d0">66557</data>
    </edge>
    <edge source="CRI" target="IND">
      <data key="d0">991361</data>
    </edge>
    <edge source="CRI" target="SGP">
      <data key="d0">525894</data>
    </edge>
    <edge source="CRI" target="VNM">
      <data key="d0">74962</data>
    </edge>
    <edge source="CRI" target="ZAF">
      <data key="d0">15046</data>
    </edge>
    <edge source="CRI" target="ESP">
      <data key="d0">42518</data>
    </edge>
    <edge source="CRI" target="GBR">
      <data key="d0">357349</data>
    </edge>
    <edge source="CRI" target="USA">
      <data key="d0">22525063</data>
    </edge>
    <edge source="ECU" target="ARG">
      <data key="d0">94119</data>
    </edge>
    <edge source="ECU" target="BOL">
      <data key="d0">35573</data>
    </edge>
    <edge source="ECU" target="BRA">
      <data key="d0">692182</data>
    </edge>
    <edge source="ECU" target="CAN">
      <data key="d0">31476</data>
    </edge>
    <edge source="ECU" target="CHL">
      <data key="d0">1717856</data>
    </edge>
    <edge source="ECU" target="COL">
      <data key="d0">9494386</data>
    </edge>
    <edge source="ECU" target="CRI">
      <data key="d0">101796</data>
    </edge>
    <edge source="ECU" target="SLV">
      <data key="d0">73319</data>
    </edge>
    <edge source="ECU" target="FRA">
      <data key="d0">51495</data>
    </edge>
    <edge source="ECU" target="DEU">
      <data key="d0">11164</data>
    </edge>
    <edge source="ECU" target="GTM">
      <data key="d0">58470</data>
    </edge>
    <edge source="ECU" target="HND">
      <data key="d0">540658</data>
    </edge>
    <edge source="ECU" target="JAM">
      <data key="d0">52200</data>
    </edge>
    <edge source="ECU" target="MEX">
      <data key="d0">629936</data>
    </edge>
    <edge source="ECU" target="NIC">
      <data key="d0">152716</data>
    </edge>
    <edge source="ECU" target="PAN">
      <data key="d0">1836142</data>
    </edge>
    <edge source="ECU" target="PER">
      <data key="d0">4877513</data>
    </edge>
    <edge source="ECU" target="ESP">
      <data key="d0">30770</data>
    </edge>
    <edge source="ECU" target="USA">
      <data key="d0">3724938</data>
    </edge>
    <edge source="ECU" target="URY">
      <data key="d0">18206</data>
    </edge>
    <edge source="SLV" target="CHL">
      <data key="d0">103822</data>
    </edge>
    <edge source="SLV" target="CRI">
      <data key="d0">1117949</data>
    </edge>
    <edge source="SLV" target="ECU">
      <data key="d0">208033</data>
    </edge>
    <edge source="SLV" target="GTM">
      <data key="d0">3616887</data>
    </edge>
    <edge source="SLV" target="HND">
      <data key="d0">4192247</data>
    </edge>
    <edge source="SLV" target="MEX">
      <data key="d0">175189</data>
    </edge>
    <edge source="SLV" target="NIC">
      <data key="d0">16037156</data>
    </edge>
    <edge source="SLV" target="PAN">
      <data key="d0">429140</data>
    </edge>
    <edge source="SLV" target="PRY">
      <data key="d0">17550</data>
    </edge>
    <edge source="SLV" target="PER">
      <data key="d0">136523</data>
    </edge>
    <edge source="SLV" target="USA">
      <data key="d0">12815594</data>
    </edge>
    <edge source="DEU" target="ALB">
      <data key="d0">7092982</data>
    </edge>
    <edge source="DEU" target="DZA">
      <data key="d0">26452940</data>
    </edge>
    <edge source="DEU" target="AZE">
      <data key="d0">13541930</data>
    </edge>
    <edge source="DEU" target="ARG">
      <data key="d0">36783573</data>
    </edge>
    <edge source="DEU" target="AUS">
      <data key="d0">71504442</data>
    </edge>
    <edge source="DEU" target="AUT">
      <data key="d0">1062334129</data>
    </edge>
    <edge source="DEU" target="ARM">
      <data key="d0">2160829</data>
    </edge>
    <edge source="DEU" target="BEL">
      <data key="d0">640367941</data>
    </edge>
    <edge source="DEU" target="BOL">
      <data key="d0">1820486</data>
    </edge>
    <edge source="DEU" target="BRA">
      <data key="d0">100904440</data>
    </edge>
    <edge source="DEU" target="BGR">
      <data key="d0">28295249</data>
    </edge>
    <edge source="DEU" target="BDI">
      <data key="d0">430361</data>
    </edge>
    <edge source="DEU" target="BLR">
      <data key="d0">21773177</data>
    </edge>
    <edge source="DEU" target="KHM">
      <data key="d0">157715</data>
    </edge>
    <edge source="DEU" target="CMR">
      <data key="d0">1022328</data>
    </edge>
    <edge source="DEU" target="CAN">
      <data key="d0">78220669</data>
    </edge>
    <edge source="DEU" target="LKA">
      <data key="d0">1701331</data>
    </edge>
    <edge source="DEU" target="CHL">
      <data key="d0">19461993</data>
    </edge>
    <edge source="DEU" target="CHN">
      <data key="d0">502676788</data>
    </edge>
    <edge source="DEU" target="COL">
      <data key="d0">23621649</data>
    </edge>
    <edge source="DEU" target="CRI">
      <data key="d0">3504746</data>
    </edge>
    <edge source="DEU" target="HRV">
      <data key="d0">34211992</data>
    </edge>
    <edge source="DEU" target="CZE">
      <data key="d0">414566905</data>
    </edge>
    <edge source="DEU" target="BEN">
      <data key="d0">69549</data>
    </edge>
    <edge source="DEU" target="DNK">
      <data key="d0">313374795</data>
    </edge>
    <edge source="DEU" target="ECU">
      <data key="d0">5769553</data>
    </edge>
    <edge source="DEU" target="SLV">
      <data key="d0">1445351</data>
    </edge>
    <edge source="DEU" target="ETH">
      <data key="d0">2664521</data>
    </edge>
    <edge source="DEU" target="EST">
      <data key="d0">47185344</data>
    </edge>
    <edge source="DEU" target="FIN">
      <data key="d0">131616089</data>
    </edge>
    <edge source="DEU" target="FRA">
      <data key="d0">1512293973</data>
    </edge>
    <edge source="DEU" target="GEO">
      <data key="d0">4582635</data>
    </edge>
    <edge source="DEU" target="GMB">
      <data key="d0">77913</data>
    </edge>
    <edge source="DEU" target="PSE">
      <data key="d0">522791</data>
    </edge>
    <edge source="DEU" target="GHA">
      <data key="d0">2221134</data>
    </edge>
    <edge source="DEU" target="GRC">
      <data key="d0">39378989</data>
    </edge>
    <edge source="DEU" target="GTM">
      <data key="d0">5658849</data>
    </edge>
    <edge source="DEU" target="HND">
      <data key="d0">2406510</data>
    </edge>
    <edge source="DEU" target="HKG">
      <data key="d0">119895298</data>
    </edge>
    <edge source="DEU" target="HUN">
      <data key="d0">210814483</data>
    </edge>
    <edge source="DEU" target="IDN">
      <data key="d0">23372475</data>
    </edge>
    <edge source="DEU" target="IRL">
      <data key="d0">38002247</data>
    </edge>
    <edge source="DEU" target="ISR">
      <data key="d0">54509468</data>
    </edge>
    <edge source="DEU" target="ITA">
      <data key="d0">760574230</data>
    </edge>
    <edge source="DEU" target="CIV">
      <data key="d0">1265810</data>
    </edge>
    <edge source="DEU" target="JAM">
      <data key="d0">103736</data>
    </edge>
    <edge source="DEU" target="JPN">
      <data key="d0">184142945</data>
    </edge>
    <edge source="DEU" target="KAZ">
      <data key="d0">42831853</data>
    </edge>
    <edge source="DEU" target="JOR">
      <data key="d0">6629909</data>
    </edge>
    <edge source="DEU" target="KOR">
      <data key="d0">159487545</data>
    </edge>
    <edge source="DEU" target="KGZ">
      <data key="d0">487815</data>
    </edge>
    <edge source="DEU" target="LBN">
      <data key="d0">9933204</data>
    </edge>
    <edge source="DEU" target="LVA">
      <data key="d0">23390776</data>
    </edge>
    <edge source="DEU" target="LTU">
      <data key="d0">34942757</data>
    </edge>
    <edge source="DEU" target="MDG">
      <data key="d0">1522752</data>
    </edge>
    <edge source="DEU" target="MWI">
      <data key="d0">46661</data>
    </edge>
    <edge source="DEU" target="MYS">
      <data key="d0">53786838</data>
    </edge>
    <edge source="DEU" target="MRT">
      <data key="d0">503121</data>
    </edge>
    <edge source="DEU" target="MUS">
      <data key="d0">1140471</data>
    </edge>
    <edge source="DEU" target="MEX">
      <data key="d0">103375316</data>
    </edge>
    <edge source="DEU" target="MDA">
      <data key="d0">5985645</data>
    </edge>
    <edge source="DEU" target="MAR">
      <data key="d0">11789341</data>
    </edge>
    <edge source="DEU" target="MOZ">
      <data key="d0">3247305</data>
    </edge>
    <edge source="DEU" target="OMN">
      <data key="d0">8263800</data>
    </edge>
    <edge source="DEU" target="NAM">
      <data key="d0">576202</data>
    </edge>
    <edge source="DEU" target="NLD">
      <data key="d0">1238532311</data>
    </edge>
    <edge source="DEU" target="NZL">
      <data key="d0">11969718</data>
    </edge>
    <edge source="DEU" target="NIC">
      <data key="d0">716353</data>
    </edge>
    <edge source="DEU" target="NER">
      <data key="d0">10413</data>
    </edge>
    <edge source="DEU" target="NOR">
      <data key="d0">132282751</data>
    </edge>
    <edge source="DEU" target="PAK">
      <data key="d0">9001468</data>
    </edge>
    <edge source="DEU" target="PAN">
      <data key="d0">2414707</data>
    </edge>
    <edge source="DEU" target="PRY">
      <data key="d0">883968</data>
    </edge>
    <edge source="DEU" target="PER">
      <data key="d0">13848714</data>
    </edge>
    <edge source="DEU" target="PHL">
      <data key="d0">10977287</data>
    </edge>
    <edge source="DEU" target="POL">
      <data key="d0">736943715</data>
    </edge>
    <edge source="DEU" target="PRT">
      <data key="d0">62259455</data>
    </edge>
    <edge source="DEU" target="ROU">
      <data key="d0">89660333</data>
    </edge>
    <edge source="DEU" target="RUS">
      <data key="d0">545378203</data>
    </edge>
    <edge source="DEU" target="SAU">
      <data key="d0">90609335</data>
    </edge>
    <edge source="DEU" target="SEN">
      <data key="d0">1315935</data>
    </edge>
    <edge source="DEU" target="SRB">
      <data key="d0">21373337</data>
    </edge>
    <edge source="DEU" target="IND">
      <data key="d0">130001684</data>
    </edge>
    <edge source="DEU" target="SGP">
      <data key="d0">58855242</data>
    </edge>
    <edge source="DEU" target="SVK">
      <data key="d0">141477303</data>
    </edge>
    <edge source="DEU" target="VNM">
      <data key="d0">12749330</data>
    </edge>
    <edge source="DEU" target="SVN">
      <data key="d0">69527822</data>
    </edge>
    <edge source="DEU" target="ZAF">
      <data key="d0">147048401</data>
    </edge>
    <edge source="DEU" target="ZWE">
      <data key="d0">670742</data>
    </edge>
    <edge source="DEU" target="ESP">
      <data key="d0">358323471</data>
    </edge>
    <edge source="DEU" target="SWE">
      <data key="d0">339064605</data>
    </edge>
    <edge source="DEU" target="CHE">
      <data key="d0">1049075096</data>
    </edge>
    <edge source="DEU" target="THA">
      <data key="d0">66860683</data>
    </edge>
    <edge source="DEU" target="TGO">
      <data key="d0">1288651</data>
    </edge>
    <edge source="DEU" target="ARE">
      <data key="d0">101049433</data>
    </edge>
    <edge source="DEU" target="TUN">
      <data key="d0">6800268</data>
    </edge>
    <edge source="DEU" target="TUR">
      <data key="d0">188746885</data>
    </edge>
    <edge source="DEU" target="UGA">
      <data key="d0">592508</data>
    </edge>
    <edge source="DEU" target="UKR">
      <data key="d0">108477744</data>
    </edge>
    <edge source="DEU" target="MKD">
      <data key="d0">45845667</data>
    </edge>
    <edge source="DEU" target="EGY">
      <data key="d0">49386601</data>
    </edge>
    <edge source="DEU" target="GBR">
      <data key="d0">747765014</data>
    </edge>
    <edge source="DEU" target="TZA">
      <data key="d0">2967795</data>
    </edge>
    <edge source="DEU" target="USA">
      <data key="d0">991107228</data>
    </edge>
    <edge source="DEU" target="BFA">
      <data key="d0">235612</data>
    </edge>
    <edge source="DEU" target="URY">
      <data key="d0">2799022</data>
    </edge>
    <edge source="GTM" target="AUT">
      <data key="d0">34323</data>
    </edge>
    <edge source="GTM" target="CAN">
      <data key="d0">17882</data>
    </edge>
    <edge source="GTM" target="COL">
      <data key="d0">137594</data>
    </edge>
    <edge source="GTM" target="CRI">
      <data key="d0">10233737</data>
    </edge>
    <edge source="GTM" target="DNK">
      <data key="d0">16132</data>
    </edge>
    <edge source="GTM" target="SLV">
      <data key="d0">29007324</data>
    </edge>
    <edge source="GTM" target="DEU">
      <data key="d0">17703</data>
    </edge>
    <edge source="GTM" target="HND">
      <data key="d0">27410018</data>
    </edge>
    <edge source="GTM" target="ITA">
      <data key="d0">13996</data>
    </edge>
    <edge source="GTM" target="JAM">
      <data key="d0">2433761</data>
    </edge>
    <edge source="GTM" target="JPN">
      <data key="d0">12375</data>
    </edge>
    <edge source="GTM" target="MEX">
      <data key="d0">13577788</data>
    </edge>
    <edge source="GTM" target="NLD">
      <data key="d0">23341</data>
    </edge>
    <edge source="GTM" target="NIC">
      <data key="d0">11425306</data>
    </edge>
    <edge source="GTM" target="PAN">
      <data key="d0">4332062</data>
    </edge>
    <edge source="GTM" target="PER">
      <data key="d0">40556</data>
    </edge>
    <edge source="GTM" target="ESP">
      <data key="d0">284851</data>
    </edge>
    <edge source="GTM" target="CHE">
      <data key="d0">12033</data>
    </edge>
    <edge source="GTM" target="GBR">
      <data key="d0">22481</data>
    </edge>
    <edge source="GTM" target="USA">
      <data key="d0">1156498</data>
    </edge>
    <edge source="HND" target="BOL">
      <data key="d0">48240</data>
    </edge>
    <edge source="HND" target="BRA">
      <data key="d0">122881</data>
    </edge>
    <edge source="HND" target="CHN">
      <data key="d0">27437</data>
    </edge>
    <edge source="HND" target="COL">
      <data key="d0">216312</data>
    </edge>
    <edge source="HND" target="CRI">
      <data key="d0">1602670</data>
    </edge>
    <edge source="HND" target="ECU">
      <data key="d0">2883807</data>
    </edge>
    <edge source="HND" target="SLV">
      <data key="d0">964635</data>
    </edge>
    <edge source="HND" target="DEU">
      <data key="d0">11419</data>
    </edge>
    <edge source="HND" target="GTM">
      <data key="d0">855391</data>
    </edge>
    <edge source="HND" target="ITA">
      <data key="d0">30681</data>
    </edge>
    <edge source="HND" target="JAM">
      <data key="d0">173148</data>
    </edge>
    <edge source="HND" target="NIC">
      <data key="d0">1287667</data>
    </edge>
    <edge source="HND" target="PAN">
      <data key="d0">504975</data>
    </edge>
    <edge source="HND" target="PER">
      <data key="d0">2039181</data>
    </edge>
    <edge source="HND" target="GBR">
      <data key="d0">35307</data>
    </edge>
    <edge source="HND" target="USA">
      <data key="d0">3015083</data>
    </edge>
    <edge source="HND" target="URY">
      <data key="d0">158938</data>
    </edge>
    <edge source="HKG" target="DZA">
      <data key="d0">34852</data>
    </edge>
    <edge source="HKG" target="AZE">
      <data key="d0">14320</data>
    </edge>
    <edge source="HKG" target="ARG">
      <data key="d0">258048</data>
    </edge>
    <edge source="HKG" target="AUS">
      <data key="d0">141254393</data>
    </edge>
    <edge source="HKG" target="AUT">
      <data key="d0">5193694</data>
    </edge>
    <edge source="HKG" target="ARM">
      <data key="d0">162498</data>
    </edge>
    <edge source="HKG" target="BEL">
      <data key="d0">1926410112</data>
    </edge>
    <edge source="HKG" target="BWA">
      <data key="d0">323727</data>
    </edge>
    <edge source="HKG" target="BRA">
      <data key="d0">2971202</data>
    </edge>
    <edge source="HKG" target="BGR">
      <data key="d0">51421</data>
    </edge>
    <edge source="HKG" target="BLR">
      <data key="d0">330323</data>
    </edge>
    <edge source="HKG" target="KHM">
      <data key="d0">158481</data>
    </edge>
    <edge source="HKG" target="CAN">
      <data key="d0">21988041</data>
    </edge>
    <edge source="HKG" target="LKA">
      <data key="d0">1322672</data>
    </edge>
    <edge source="HKG" target="CHL">
      <data key="d0">381056</data>
    </edge>
    <edge source="HKG" target="CHN">
      <data key="d0">4824173259</data>
    </edge>
    <edge source="HKG" target="COL">
      <data key="d0">593595</data>
    </edge>
    <edge source="HKG" target="CRI">
      <data key="d0">160401</data>
    </edge>
    <edge source="HKG" target="CZE">
      <data key="d0">4344617</data>
    </edge>
    <edge source="HKG" target="DNK">
      <data key="d0">5383886</data>
    </edge>
    <edge source="HKG" target="ECU">
      <data key="d0">46253</data>
    </edge>
    <edge source="HKG" target="EST">
      <data key="d0">120517</data>
    </edge>
    <edge source="HKG" target="FIN">
      <data key="d0">779368</data>
    </edge>
    <edge source="HKG" target="FRA">
      <data key="d0">149407714</data>
    </edge>
    <edge source="HKG" target="DEU">
      <data key="d0">67274095</data>
    </edge>
    <edge source="HKG" target="GRC">
      <data key="d0">691352</data>
    </edge>
    <edge source="HKG" target="GTM">
      <data key="d0">63645</data>
    </edge>
    <edge source="HKG" target="HND">
      <data key="d0">167244</data>
    </edge>
    <edge source="HKG" target="HUN">
      <data key="d0">327646</data>
    </edge>
    <edge source="HKG" target="IDN">
      <data key="d0">1128386</data>
    </edge>
    <edge source="HKG" target="IRL">
      <data key="d0">447940</data>
    </edge>
    <edge source="HKG" target="ISR">
      <data key="d0">1332509423</data>
    </edge>
    <edge source="HKG" target="ITA">
      <data key="d0">42491269</data>
    </edge>
    <edge source="HKG" target="JAM">
      <data key="d0">11366</data>
    </edge>
    <edge source="HKG" target="JPN">
      <data key="d0">394154882</data>
    </edge>
    <edge source="HKG" target="KAZ">
      <data key="d0">216189</data>
    </edge>
    <edge source="HKG" target="JOR">
      <data key="d0">69523</data>
    </edge>
    <edge source="HKG" target="KOR">
      <data key="d0">37217091</data>
    </edge>
    <edge source="HKG" target="LBN">
      <data key="d0">2403328</data>
    </edge>
    <edge source="HKG" target="LVA">
      <data key="d0">659813</data>
    </edge>
    <edge source="HKG" target="LTU">
      <data key="d0">57465</data>
    </edge>
    <edge source="HKG" target="MDG">
      <data key="d0">10506</data>
    </edge>
    <edge source="HKG" target="MYS">
      <data key="d0">75118573</data>
    </edge>
    <edge source="HKG" target="MUS">
      <data key="d0">476209</data>
    </edge>
    <edge source="HKG" target="MEX">
      <data key="d0">1417748</data>
    </edge>
    <edge source="HKG" target="MAR">
      <data key="d0">70937</data>
    </edge>
    <edge source="HKG" target="MOZ">
      <data key="d0">19646</data>
    </edge>
    <edge source="HKG" target="OMN">
      <data key="d0">97701</data>
    </edge>
    <edge source="HKG" target="NLD">
      <data key="d0">9589392</data>
    </edge>
    <edge source="HKG" target="NZL">
      <data key="d0">3300744</data>
    </edge>
    <edge source="HKG" target="NOR">
      <data key="d0">472481</data>
    </edge>
    <edge source="HKG" target="PAK">
      <data key="d0">1299084</data>
    </edge>
    <edge source="HKG" target="PAN">
      <data key="d0">132335</data>
    </edge>
    <edge source="HKG" target="PRY">
      <data key="d0">96331</data>
    </edge>
    <edge source="HKG" target="PER">
      <data key="d0">271770</data>
    </edge>
    <edge source="HKG" target="PHL">
      <data key="d0">6458033</data>
    </edge>
    <edge source="HKG" target="POL">
      <data key="d0">3001939</data>
    </edge>
    <edge source="HKG" target="PRT">
      <data key="d0">372789</data>
    </edge>
    <edge source="HKG" target="ROU">
      <data key="d0">195171</data>
    </edge>
    <edge source="HKG" target="RUS">
      <data key="d0">34284762</data>
    </edge>
    <edge source="HKG" target="SAU">
      <data key="d0">2541757</data>
    </edge>
    <edge source="HKG" target="SEN">
      <data key="d0">32838</data>
    </edge>
    <edge source="HKG" target="SRB">
      <data key="d0">18628</data>
    </edge>
    <edge source="HKG" target="IND">
      <data key="d0">3830894160</data>
    </edge>
    <edge source="HKG" target="SGP">
      <data key="d0">171001263</data>
    </edge>
    <edge source="HKG" target="SVK">
      <data key="d0">284752</data>
    </edge>
    <edge source="HKG" target="VNM">
      <data key="d0">26927771</data>
    </edge>
    <edge source="HKG" target="SVN">
      <data key="d0">188477</data>
    </edge>
    <edge source="HKG" target="ZAF">
      <data key="d0">19845502</data>
    </edge>
    <edge source="HKG" target="ESP">
      <data key="d0">5443831</data>
    </edge>
    <edge source="HKG" target="SWE">
      <data key="d0">1174531</data>
    </edge>
    <edge source="HKG" target="CHE">
      <data key="d0">331156800</data>
    </edge>
    <edge source="HKG" target="THA">
      <data key="d0">432700608</data>
    </edge>
    <edge source="HKG" target="ARE">
      <data key="d0">1322907411</data>
    </edge>
    <edge source="HKG" target="TUN">
      <data key="d0">45329</data>
    </edge>
    <edge source="HKG" target="TUR">
      <data key="d0">4660822</data>
    </edge>
    <edge source="HKG" target="UKR">
      <data key="d0">1179267</data>
    </edge>
    <edge source="HKG" target="EGY">
      <data key="d0">2507071</data>
    </edge>
    <edge source="HKG" target="GBR">
      <data key="d0">93689473</data>
    </edge>
    <edge source="HKG" target="USA">
      <data key="d0">1680645775</data>
    </edge>
    <edge source="ISR" target="ARG">
      <data key="d0">1865000</data>
    </edge>
    <edge source="ISR" target="AUS">
      <data key="d0">111390000</data>
    </edge>
    <edge source="ISR" target="AUT">
      <data key="d0">4305000</data>
    </edge>
    <edge source="ISR" target="ARM">
      <data key="d0">2150000</data>
    </edge>
    <edge source="ISR" target="BEL">
      <data key="d0">2153554000</data>
    </edge>
    <edge source="ISR" target="BWA">
      <data key="d0">102001000</data>
    </edge>
    <edge source="ISR" target="BRA">
      <data key="d0">8658000</data>
    </edge>
    <edge source="ISR" target="BGR">
      <data key="d0">17000</data>
    </edge>
    <edge source="ISR" target="BLR">
      <data key="d0">51000</data>
    </edge>
    <edge source="ISR" target="CAN">
      <data key="d0">89188000</data>
    </edge>
    <edge source="ISR" target="LKA">
      <data key="d0">52912000</data>
    </edge>
    <edge source="ISR" target="CHL">
      <data key="d0">1357000</data>
    </edge>
    <edge source="ISR" target="CHN">
      <data key="d0">315532000</data>
    </edge>
    <edge source="ISR" target="COL">
      <data key="d0">1554000</data>
    </edge>
    <edge source="ISR" target="CRI">
      <data key="d0">274000</data>
    </edge>
    <edge source="ISR" target="HRV">
      <data key="d0">269000</data>
    </edge>
    <edge source="ISR" target="CZE">
      <data key="d0">1022000</data>
    </edge>
    <edge source="ISR" target="DNK">
      <data key="d0">1756000</data>
    </edge>
    <edge source="ISR" target="ECU">
      <data key="d0">469000</data>
    </edge>
    <edge source="ISR" target="ETH">
      <data key="d0">1080000</data>
    </edge>
    <edge source="ISR" target="EST">
      <data key="d0">30000</data>
    </edge>
    <edge source="ISR" target="FIN">
      <data key="d0">1798000</data>
    </edge>
    <edge source="ISR" target="FRA">
      <data key="d0">200669000</data>
    </edge>
    <edge source="ISR" target="GEO">
      <data key="d0">188000</data>
    </edge>
    <edge source="ISR" target="DEU">
      <data key="d0">51738000</data>
    </edge>
    <edge source="ISR" target="GHA">
      <data key="d0">362000</data>
    </edge>
    <edge source="ISR" target="GRC">
      <data key="d0">3813000</data>
    </edge>
    <edge source="ISR" target="GTM">
      <data key="d0">33000</data>
    </edge>
    <edge source="ISR" target="HND">
      <data key="d0">28000</data>
    </edge>
    <edge source="ISR" target="HKG">
      <data key="d0">4406788000</data>
    </edge>
    <edge source="ISR" target="HUN">
      <data key="d0">384000</data>
    </edge>
    <edge source="ISR" target="IRL">
      <data key="d0">750000</data>
    </edge>
    <edge source="ISR" target="ITA">
      <data key="d0">53983000</data>
    </edge>
    <edge source="ISR" target="JAM">
      <data key="d0">22000</data>
    </edge>
    <edge source="ISR" target="JPN">
      <data key="d0">56612000</data>
    </edge>
    <edge source="ISR" target="KAZ">
      <data key="d0">115000</data>
    </edge>
    <edge source="ISR" target="JOR">
      <data key="d0">291000</data>
    </edge>
    <edge source="ISR" target="KOR">
      <data key="d0">2001000</data>
    </edge>
    <edge source="ISR" target="LVA">
      <data key="d0">3944000</data>
    </edge>
    <edge source="ISR" target="LTU">
      <data key="d0">124000</data>
    </edge>
    <edge source="ISR" target="MYS">
      <data key="d0">423000</data>
    </edge>
    <edge source="ISR" target="MUS">
      <data key="d0">56000</data>
    </edge>
    <edge source="ISR" target="MEX">
      <data key="d0">3129000</data>
    </edge>
    <edge source="ISR" target="MAR">
      <data key="d0">1639000</data>
    </edge>
    <edge source="ISR" target="MOZ">
      <data key="d0">18000</data>
    </edge>
    <edge source="ISR" target="NAM">
      <data key="d0">1763000</data>
    </edge>
    <edge source="ISR" target="NLD">
      <data key="d0">5691000</data>
    </edge>
    <edge source="ISR" target="NZL">
      <data key="d0">2992000</data>
    </edge>
    <edge source="ISR" target="NOR">
      <data key="d0">4716000</data>
    </edge>
    <edge source="ISR" target="PAN">
      <data key="d0">1567000</data>
    </edge>
    <edge source="ISR" target="PER">
      <data key="d0">598000</data>
    </edge>
    <edge source="ISR" target="PHL">
      <data key="d0">54000</data>
    </edge>
    <edge source="ISR" target="POL">
      <data key="d0">2279000</data>
    </edge>
    <edge source="ISR" target="PRT">
      <data key="d0">615000</data>
    </edge>
    <edge source="ISR" target="ROU">
      <data key="d0">311000</data>
    </edge>
    <edge source="ISR" target="RUS">
      <data key="d0">40938000</data>
    </edge>
    <edge source="ISR" target="SAU">
      <data key="d0">1797000</data>
    </edge>
    <edge source="ISR" target="IND">
      <data key="d0">1179675000</data>
    </edge>
    <edge source="ISR" target="SGP">
      <data key="d0">84353000</data>
    </edge>
    <edge source="ISR" target="SVK">
      <data key="d0">90000</data>
    </edge>
    <edge source="ISR" target="VNM">
      <data key="d0">2290000</data>
    </edge>
    <edge source="ISR" target="SVN">
      <data key="d0">566000</data>
    </edge>
    <edge source="ISR" target="ZAF">
      <data key="d0">138855000</data>
    </edge>
    <edge source="ISR" target="ESP">
      <data key="d0">30257000</data>
    </edge>
    <edge source="ISR" target="SWE">
      <data key="d0">1034000</data>
    </edge>
    <edge source="ISR" target="CHE">
      <data key="d0">912009000</data>
    </edge>
    <edge source="ISR" target="THA">
      <data key="d0">307723000</data>
    </edge>
    <edge source="ISR" target="ARE">
      <data key="d0">14600000</data>
    </edge>
    <edge source="ISR" target="TUR">
      <data key="d0">22829000</data>
    </edge>
    <edge source="ISR" target="UGA">
      <data key="d0">31000</data>
    </edge>
    <edge source="ISR" target="UKR">
      <data key="d0">3223000</data>
    </edge>
    <edge source="ISR" target="GBR">
      <data key="d0">465537000</data>
    </edge>
    <edge source="ISR" target="TZA">
      <data key="d0">20000</data>
    </edge>
    <edge source="ISR" target="USA">
      <data key="d0">6973218000</data>
    </edge>
    <edge source="ISR" target="URY">
      <data key="d0">67000</data>
    </edge>
    <edge source="JAM" target="CRI">
      <data key="d0">73058</data>
    </edge>
    <edge source="JAM" target="GTM">
      <data key="d0">61531</data>
    </edge>
    <edge source="JAM" target="PAN">
      <data key="d0">161870</data>
    </edge>
    <edge source="JAM" target="GBR">
      <data key="d0">29382</data>
    </edge>
    <edge source="JAM" target="USA">
      <data key="d0">70575</data>
    </edge>
    <edge source="JPN" target="ALB">
      <data key="d0">55523</data>
    </edge>
    <edge source="JPN" target="DZA">
      <data key="d0">560058</data>
    </edge>
    <edge source="JPN" target="AZE">
      <data key="d0">310753</data>
    </edge>
    <edge source="JPN" target="ARG">
      <data key="d0">2175925</data>
    </edge>
    <edge source="JPN" target="AUS">
      <data key="d0">93071114</data>
    </edge>
    <edge source="JPN" target="AUT">
      <data key="d0">8391780</data>
    </edge>
    <edge source="JPN" target="BEL">
      <data key="d0">85140258</data>
    </edge>
    <edge source="JPN" target="BOL">
      <data key="d0">147653</data>
    </edge>
    <edge source="JPN" target="BRA">
      <data key="d0">38566823</data>
    </edge>
    <edge source="JPN" target="BGR">
      <data key="d0">196474</data>
    </edge>
    <edge source="JPN" target="KHM">
      <data key="d0">328067</data>
    </edge>
    <edge source="JPN" target="CAN">
      <data key="d0">40274883</data>
    </edge>
    <edge source="JPN" target="LKA">
      <data key="d0">4393667</data>
    </edge>
    <edge source="JPN" target="CHL">
      <data key="d0">9068410</data>
    </edge>
    <edge source="JPN" target="CHN">
      <data key="d0">1851505622</data>
    </edge>
    <edge source="JPN" target="COL">
      <data key="d0">1818530</data>
    </edge>
    <edge source="JPN" target="CRI">
      <data key="d0">754978</data>
    </edge>
    <edge source="JPN" target="HRV">
      <data key="d0">68728</data>
    </edge>
    <edge source="JPN" target="CZE">
      <data key="d0">18271055</data>
    </edge>
    <edge source="JPN" target="BEN">
      <data key="d0">2951912</data>
    </edge>
    <edge source="JPN" target="DNK">
      <data key="d0">5873908</data>
    </edge>
    <edge source="JPN" target="ECU">
      <data key="d0">413394</data>
    </edge>
    <edge source="JPN" target="SLV">
      <data key="d0">737615</data>
    </edge>
    <edge source="JPN" target="ETH">
      <data key="d0">1972786</data>
    </edge>
    <edge source="JPN" target="EST">
      <data key="d0">572097</data>
    </edge>
    <edge source="JPN" target="FIN">
      <data key="d0">2785918</data>
    </edge>
    <edge source="JPN" target="FRA">
      <data key="d0">64859310</data>
    </edge>
    <edge source="JPN" target="GEO">
      <data key="d0">30430</data>
    </edge>
    <edge source="JPN" target="DEU">
      <data key="d0">276122070</data>
    </edge>
    <edge source="JPN" target="GHA">
      <data key="d0">2024388</data>
    </edge>
    <edge source="JPN" target="GRC">
      <data key="d0">1386182</data>
    </edge>
    <edge source="JPN" target="GTM">
      <data key="d0">357044</data>
    </edge>
    <edge source="JPN" target="HND">
      <data key="d0">195660</data>
    </edge>
    <edge source="JPN" target="HKG">
      <data key="d0">936441391</data>
    </edge>
    <edge source="JPN" target="HUN">
      <data key="d0">23025036</data>
    </edge>
    <edge source="JPN" target="IDN">
      <data key="d0">120949752</data>
    </edge>
    <edge source="JPN" target="IRL">
      <data key="d0">472438</data>
    </edge>
    <edge source="JPN" target="ISR">
      <data key="d0">6772731</data>
    </edge>
    <edge source="JPN" target="ITA">
      <data key="d0">50272496</data>
    </edge>
    <edge source="JPN" target="CIV">
      <data key="d0">9751879</data>
    </edge>
    <edge source="JPN" target="JAM">
      <data key="d0">43898</data>
    </edge>
    <edge source="JPN" target="KAZ">
      <data key="d0">237628</data>
    </edge>
    <edge source="JPN" target="JOR">
      <data key="d0">1551662</data>
    </edge>
    <edge source="JPN" target="KOR">
      <data key="d0">2184630461</data>
    </edge>
    <edge source="JPN" target="LBN">
      <data key="d0">613677</data>
    </edge>
    <edge source="JPN" target="LVA">
      <data key="d0">642654</data>
    </edge>
    <edge source="JPN" target="LTU">
      <data key="d0">228395</data>
    </edge>
    <edge source="JPN" target="MDG">
      <data key="d0">32372</data>
    </edge>
    <edge source="JPN" target="MWI">
      <data key="d0">23026</data>
    </edge>
    <edge source="JPN" target="MYS">
      <data key="d0">292986811</data>
    </edge>
    <edge source="JPN" target="MUS">
      <data key="d0">185563</data>
    </edge>
    <edge source="JPN" target="MEX">
      <data key="d0">40091738</data>
    </edge>
    <edge source="JPN" target="MAR">
      <data key="d0">91566</data>
    </edge>
    <edge source="JPN" target="MOZ">
      <data key="d0">12716</data>
    </edge>
    <edge source="JPN" target="OMN">
      <data key="d0">35772399</data>
    </edge>
    <edge source="JPN" target="NLD">
      <data key="d0">176615487</data>
    </edge>
    <edge source="JPN" target="NZL">
      <data key="d0">4185956</data>
    </edge>
    <edge source="JPN" target="NIC">
      <data key="d0">332276</data>
    </edge>
    <edge source="JPN" target="NOR">
      <data key="d0">3978169</data>
    </edge>
    <edge source="JPN" target="PAK">
      <data key="d0">6399526</data>
    </edge>
    <edge source="JPN" target="PAN">
      <data key="d0">1079174</data>
    </edge>
    <edge source="JPN" target="PRY">
      <data key="d0">375460</data>
    </edge>
    <edge source="JPN" target="PER">
      <data key="d0">10354807</data>
    </edge>
    <edge source="JPN" target="PHL">
      <data key="d0">125808917</data>
    </edge>
    <edge source="JPN" target="POL">
      <data key="d0">21263344</data>
    </edge>
    <edge source="JPN" target="PRT">
      <data key="d0">1271188</data>
    </edge>
    <edge source="JPN" target="ROU">
      <data key="d0">807758</data>
    </edge>
    <edge source="JPN" target="RUS">
      <data key="d0">43770880</data>
    </edge>
    <edge source="JPN" target="SAU">
      <data key="d0">54097236</data>
    </edge>
    <edge source="JPN" target="SEN">
      <data key="d0">18616</data>
    </edge>
    <edge source="JPN" target="SRB">
      <data key="d0">41342</data>
    </edge>
    <edge source="JPN" target="IND">
      <data key="d0">102466162</data>
    </edge>
    <edge source="JPN" target="SGP">
      <data key="d0">219038621</data>
    </edge>
    <edge source="JPN" target="SVK">
      <data key="d0">642228</data>
    </edge>
    <edge source="JPN" target="VNM">
      <data key="d0">108699457</data>
    </edge>
    <edge source="JPN" target="SVN">
      <data key="d0">226090</data>
    </edge>
    <edge source="JPN" target="ZAF">
      <data key="d0">52724096</data>
    </edge>
    <edge source="JPN" target="ESP">
      <data key="d0">5481435</data>
    </edge>
    <edge source="JPN" target="SWE">
      <data key="d0">7253262</data>
    </edge>
    <edge source="JPN" target="CHE">
      <data key="d0">21010745</data>
    </edge>
    <edge source="JPN" target="THA">
      <data key="d0">453601728</data>
    </edge>
    <edge source="JPN" target="TGO">
      <data key="d0">33449</data>
    </edge>
    <edge source="JPN" target="ARE">
      <data key="d0">57894941</data>
    </edge>
    <edge source="JPN" target="TUN">
      <data key="d0">35003</data>
    </edge>
    <edge source="JPN" target="TUR">
      <data key="d0">10821018</data>
    </edge>
    <edge source="JPN" target="UKR">
      <data key="d0">809474</data>
    </edge>
    <edge source="JPN" target="EGY">
      <data key="d0">5811820</data>
    </edge>
    <edge source="JPN" target="GBR">
      <data key="d0">71701847</data>
    </edge>
    <edge source="JPN" target="TZA">
      <data key="d0">106988</data>
    </edge>
    <edge source="JPN" target="USA">
      <data key="d0">1027237159</data>
    </edge>
    <edge source="JPN" target="URY">
      <data key="d0">38022</data>
    </edge>
    <edge source="MEX" target="DZA">
      <data key="d0">89262</data>
    </edge>
    <edge source="MEX" target="ARG">
      <data key="d0">15638913</data>
    </edge>
    <edge source="MEX" target="AUS">
      <data key="d0">2604517</data>
    </edge>
    <edge source="MEX" target="AUT">
      <data key="d0">1468352</data>
    </edge>
    <edge source="MEX" target="BEL">
      <data key="d0">1619347</data>
    </edge>
    <edge source="MEX" target="BOL">
      <data key="d0">6239605</data>
    </edge>
    <edge source="MEX" target="BRA">
      <data key="d0">111255517</data>
    </edge>
    <edge source="MEX" target="BGR">
      <data key="d0">28340</data>
    </edge>
    <edge source="MEX" target="CAN">
      <data key="d0">26456650</data>
    </edge>
    <edge source="MEX" target="CAF">
      <data key="d0">10467</data>
    </edge>
    <edge source="MEX" target="CHL">
      <data key="d0">52921760</data>
    </edge>
    <edge source="MEX" target="CHN">
      <data key="d0">13197124</data>
    </edge>
    <edge source="MEX" target="COL">
      <data key="d0">85318032</data>
    </edge>
    <edge source="MEX" target="CRI">
      <data key="d0">38568403</data>
    </edge>
    <edge source="MEX" target="HRV">
      <data key="d0">36207</data>
    </edge>
    <edge source="MEX" target="CZE">
      <data key="d0">1086630</data>
    </edge>
    <edge source="MEX" target="DNK">
      <data key="d0">5172769</data>
    </edge>
    <edge source="MEX" target="ECU">
      <data key="d0">44132222</data>
    </edge>
    <edge source="MEX" target="SLV">
      <data key="d0">16209521</data>
    </edge>
    <edge source="MEX" target="FIN">
      <data key="d0">152488</data>
    </edge>
    <edge source="MEX" target="FRA">
      <data key="d0">30251069</data>
    </edge>
    <edge source="MEX" target="GEO">
      <data key="d0">89630</data>
    </edge>
    <edge source="MEX" target="DEU">
      <data key="d0">11579015</data>
    </edge>
    <edge source="MEX" target="GRC">
      <data key="d0">406758</data>
    </edge>
    <edge source="MEX" target="GTM">
      <data key="d0">55319807</data>
    </edge>
    <edge source="MEX" target="HND">
      <data key="d0">11406048</data>
    </edge>
    <edge source="MEX" target="HKG">
      <data key="d0">1422821</data>
    </edge>
    <edge source="MEX" target="IDN">
      <data key="d0">727595</data>
    </edge>
    <edge source="MEX" target="IRL">
      <data key="d0">945041</data>
    </edge>
    <edge source="MEX" target="ISR">
      <data key="d0">659482</data>
    </edge>
    <edge source="MEX" target="ITA">
      <data key="d0">4949547</data>
    </edge>
    <edge source="MEX" target="JAM">
      <data key="d0">933780</data>
    </edge>
    <edge source="MEX" target="JPN">
      <data key="d0">2838181</data>
    </edge>
    <edge source="MEX" target="KAZ">
      <data key="d0">15684</data>
    </edge>
    <edge source="MEX" target="JOR">
      <data key="d0">13322</data>
    </edge>
    <edge source="MEX" target="KOR">
      <data key="d0">627529</data>
    </edge>
    <edge source="MEX" target="LBN">
      <data key="d0">52861</data>
    </edge>
    <edge source="MEX" target="LVA">
      <data key="d0">33712</data>
    </edge>
    <edge source="MEX" target="LTU">
      <data key="d0">15990</data>
    </edge>
    <edge source="MEX" target="MYS">
      <data key="d0">22740</data>
    </edge>
    <edge source="MEX" target="MDA">
      <data key="d0">42152</data>
    </edge>
    <edge source="MEX" target="MAR">
      <data key="d0">24493</data>
    </edge>
    <edge source="MEX" target="NLD">
      <data key="d0">3583485</data>
    </edge>
    <edge source="MEX" target="NZL">
      <data key="d0">243122</data>
    </edge>
    <edge source="MEX" target="NIC">
      <data key="d0">14043386</data>
    </edge>
    <edge source="MEX" target="NOR">
      <data key="d0">57050</data>
    </edge>
    <edge source="MEX" target="PAN">
      <data key="d0">21616048</data>
    </edge>
    <edge source="MEX" target="PRY">
      <data key="d0">6903173</data>
    </edge>
    <edge source="MEX" target="PER">
      <data key="d0">39813209</data>
    </edge>
    <edge source="MEX" target="PHL">
      <data key="d0">419345</data>
    </edge>
    <edge source="MEX" target="POL">
      <data key="d0">362804</data>
    </edge>
    <edge source="MEX" target="PRT">
      <data key="d0">1199251</data>
    </edge>
    <edge source="MEX" target="ROU">
      <data key="d0">86892</data>
    </edge>
    <edge source="MEX" target="RUS">
      <data key="d0">387151</data>
    </edge>
    <edge source="MEX" target="SAU">
      <data key="d0">1025514</data>
    </edge>
    <edge source="MEX" target="IND">
      <data key="d0">6523109</data>
    </edge>
    <edge source="MEX" target="SGP">
      <data key="d0">594139</data>
    </edge>
    <edge source="MEX" target="VNM">
      <data key="d0">14464</data>
    </edge>
    <edge source="MEX" target="ZAF">
      <data key="d0">1502446</data>
    </edge>
    <edge source="MEX" target="ESP">
      <data key="d0">3214274</data>
    </edge>
    <edge source="MEX" target="SWE">
      <data key="d0">165703</data>
    </edge>
    <edge source="MEX" target="CHE">
      <data key="d0">2109755</data>
    </edge>
    <edge source="MEX" target="THA">
      <data key="d0">54755</data>
    </edge>
    <edge source="MEX" target="ARE">
      <data key="d0">1008241</data>
    </edge>
    <edge source="MEX" target="TUR">
      <data key="d0">316853</data>
    </edge>
    <edge source="MEX" target="UKR">
      <data key="d0">69214</data>
    </edge>
    <edge source="MEX" target="EGY">
      <data key="d0">504795</data>
    </edge>
    <edge source="MEX" target="GBR">
      <data key="d0">4118624</data>
    </edge>
    <edge source="MEX" target="USA">
      <data key="d0">2153663533</data>
    </edge>
    <edge source="MEX" target="URY">
      <data key="d0">2280246</data>
    </edge>
    <edge source="NZL" target="AUS">
      <data key="d0">31967818</data>
    </edge>
    <edge source="NZL" target="AUT">
      <data key="d0">30347</data>
    </edge>
    <edge source="NZL" target="BEL">
      <data key="d0">1685848</data>
    </edge>
    <edge source="NZL" target="KHM">
      <data key="d0">22870</data>
    </edge>
    <edge source="NZL" target="CAN">
      <data key="d0">50535</data>
    </edge>
    <edge source="NZL" target="LKA">
      <data key="d0">24903</data>
    </edge>
    <edge source="NZL" target="CHN">
      <data key="d0">5116230</data>
    </edge>
    <edge source="NZL" target="CZE">
      <data key="d0">14947</data>
    </edge>
    <edge source="NZL" target="DNK">
      <data key="d0">410320</data>
    </edge>
    <edge source="NZL" target="FRA">
      <data key="d0">1680793</data>
    </edge>
    <edge source="NZL" target="DEU">
      <data key="d0">261540</data>
    </edge>
    <edge source="NZL" target="GRC">
      <data key="d0">124828</data>
    </edge>
    <edge source="NZL" target="HKG">
      <data key="d0">1699388</data>
    </edge>
    <edge source="NZL" target="IDN">
      <data key="d0">67790</data>
    </edge>
    <edge source="NZL" target="ISR">
      <data key="d0">24139</data>
    </edge>
    <edge source="NZL" target="ITA">
      <data key="d0">521142</data>
    </edge>
    <edge source="NZL" target="JPN">
      <data key="d0">1224675</data>
    </edge>
    <edge source="NZL" target="KOR">
      <data key="d0">282381</data>
    </edge>
    <edge source="NZL" target="LVA">
      <data key="d0">59809</data>
    </edge>
    <edge source="NZL" target="MYS">
      <data key="d0">179316</data>
    </edge>
    <edge source="NZL" target="MEX">
      <data key="d0">88996</data>
    </edge>
    <edge source="NZL" target="NLD">
      <data key="d0">2761119</data>
    </edge>
    <edge source="NZL" target="ROU">
      <data key="d0">11996</data>
    </edge>
    <edge source="NZL" target="RUS">
      <data key="d0">42305</data>
    </edge>
    <edge source="NZL" target="IND">
      <data key="d0">75004</data>
    </edge>
    <edge source="NZL" target="SGP">
      <data key="d0">187788</data>
    </edge>
    <edge source="NZL" target="SVN">
      <data key="d0">20401</data>
    </edge>
    <edge source="NZL" target="ZAF">
      <data key="d0">122428</data>
    </edge>
    <edge source="NZL" target="ESP">
      <data key="d0">1370394</data>
    </edge>
    <edge source="NZL" target="SWE">
      <data key="d0">22718</data>
    </edge>
    <edge source="NZL" target="CHE">
      <data key="d0">14298</data>
    </edge>
    <edge source="NZL" target="THA">
      <data key="d0">43111</data>
    </edge>
    <edge source="NZL" target="ARE">
      <data key="d0">45632</data>
    </edge>
    <edge source="NZL" target="TUR">
      <data key="d0">1010991</data>
    </edge>
    <edge source="NZL" target="GBR">
      <data key="d0">3136023</data>
    </edge>
    <edge source="NZL" target="USA">
      <data key="d0">5603218</data>
    </edge>
    <edge source="NIC" target="BEL">
      <data key="d0">15650</data>
    </edge>
    <edge source="NIC" target="BRA">
      <data key="d0">14000</data>
    </edge>
    <edge source="NIC" target="CAN">
      <data key="d0">107315</data>
    </edge>
    <edge source="NIC" target="CHN">
      <data key="d0">20970</data>
    </edge>
    <edge source="NIC" target="COL">
      <data key="d0">44935</data>
    </edge>
    <edge source="NIC" target="CRI">
      <data key="d0">2016776</data>
    </edge>
    <edge source="NIC" target="SLV">
      <data key="d0">2821563</data>
    </edge>
    <edge source="NIC" target="GTM">
      <data key="d0">1931632</data>
    </edge>
    <edge source="NIC" target="HND">
      <data key="d0">2776330</data>
    </edge>
    <edge source="NIC" target="MEX">
      <data key="d0">41315</data>
    </edge>
    <edge source="NIC" target="PAN">
      <data key="d0">272931</data>
    </edge>
    <edge source="NIC" target="IND">
      <data key="d0">117240</data>
    </edge>
    <edge source="NIC" target="GBR">
      <data key="d0">14138</data>
    </edge>
    <edge source="NIC" target="USA">
      <data key="d0">1300511</data>
    </edge>
    <edge source="PAN" target="ARG">
      <data key="d0">215595</data>
    </edge>
    <edge source="PAN" target="BOL">
      <data key="d0">496400</data>
    </edge>
    <edge source="PAN" target="BRA">
      <data key="d0">6824126</data>
    </edge>
    <edge source="PAN" target="CHL">
      <data key="d0">3205455</data>
    </edge>
    <edge source="PAN" target="CHN">
      <data key="d0">70754</data>
    </edge>
    <edge source="PAN" target="COL">
      <data key="d0">15390571</data>
    </edge>
    <edge source="PAN" target="CRI">
      <data key="d0">3921807</data>
    </edge>
    <edge source="PAN" target="ECU">
      <data key="d0">3103715</data>
    </edge>
    <edge source="PAN" target="SLV">
      <data key="d0">1856152</data>
    </edge>
    <edge source="PAN" target="FRA">
      <data key="d0">292051</data>
    </edge>
    <edge source="PAN" target="GRC">
      <data key="d0">262400</data>
    </edge>
    <edge source="PAN" target="GTM">
      <data key="d0">1945955</data>
    </edge>
    <edge source="PAN" target="HND">
      <data key="d0">2573318</data>
    </edge>
    <edge source="PAN" target="JAM">
      <data key="d0">878213</data>
    </edge>
    <edge source="PAN" target="LBN">
      <data key="d0">28010</data>
    </edge>
    <edge source="PAN" target="MEX">
      <data key="d0">757309</data>
    </edge>
    <edge source="PAN" target="NIC">
      <data key="d0">1837512</data>
    </edge>
    <edge source="PAN" target="PRY">
      <data key="d0">1330874</data>
    </edge>
    <edge source="PAN" target="PER">
      <data key="d0">1870227</data>
    </edge>
    <edge source="PAN" target="ESP">
      <data key="d0">30130</data>
    </edge>
    <edge source="PAN" target="USA">
      <data key="d0">2347994</data>
    </edge>
    <edge source="PAN" target="URY">
      <data key="d0">542551</data>
    </edge>
    <edge source="PRY" target="ARG">
      <data key="d0">6233277</data>
    </edge>
    <edge source="PRY" target="BOL">
      <data key="d0">2240884</data>
    </edge>
    <edge source="PRY" target="BRA">
      <data key="d0">794842</data>
    </edge>
    <edge source="PRY" target="CHL">
      <data key="d0">815486</data>
    </edge>
    <edge source="PRY" target="URY">
      <data key="d0">914814</data>
    </edge>
    <edge source="PER" target="ARG">
      <data key="d0">1514311</data>
    </edge>
    <edge source="PER" target="AUS">
      <data key="d0">67768</data>
    </edge>
    <edge source="PER" target="AUT">
      <data key="d0">117196</data>
    </edge>
    <edge source="PER" target="BEL">
      <data key="d0">201320</data>
    </edge>
    <edge source="PER" target="BOL">
      <data key="d0">25166094</data>
    </edge>
    <edge source="PER" target="BRA">
      <data key="d0">14536684</data>
    </edge>
    <edge source="PER" target="CAN">
      <data key="d0">601699</data>
    </edge>
    <edge source="PER" target="CHL">
      <data key="d0">40362252</data>
    </edge>
    <edge source="PER" target="CHN">
      <data key="d0">281084</data>
    </edge>
    <edge source="PER" target="COL">
      <data key="d0">27716290</data>
    </edge>
    <edge source="PER" target="CRI">
      <data key="d0">1003065</data>
    </edge>
    <edge source="PER" target="ECU">
      <data key="d0">16416990</data>
    </edge>
    <edge source="PER" target="SLV">
      <data key="d0">562314</data>
    </edge>
    <edge source="PER" target="FRA">
      <data key="d0">312601</data>
    </edge>
    <edge source="PER" target="DEU">
      <data key="d0">993339</data>
    </edge>
    <edge source="PER" target="GTM">
      <data key="d0">1749212</data>
    </edge>
    <edge source="PER" target="HND">
      <data key="d0">119500</data>
    </edge>
    <edge source="PER" target="HKG">
      <data key="d0">690480</data>
    </edge>
    <edge source="PER" target="IDN">
      <data key="d0">27000</data>
    </edge>
    <edge source="PER" target="ITA">
      <data key="d0">583223</data>
    </edge>
    <edge source="PER" target="JAM">
      <data key="d0">43092</data>
    </edge>
    <edge source="PER" target="JPN">
      <data key="d0">908233</data>
    </edge>
    <edge source="PER" target="KAZ">
      <data key="d0">14233</data>
    </edge>
    <edge source="PER" target="JOR">
      <data key="d0">233175</data>
    </edge>
    <edge source="PER" target="KOR">
      <data key="d0">80514</data>
    </edge>
    <edge source="PER" target="LBN">
      <data key="d0">208665</data>
    </edge>
    <edge source="PER" target="MUS">
      <data key="d0">82600</data>
    </edge>
    <edge source="PER" target="MEX">
      <data key="d0">3170622</data>
    </edge>
    <edge source="PER" target="NLD">
      <data key="d0">227707</data>
    </edge>
    <edge source="PER" target="NZL">
      <data key="d0">18919</data>
    </edge>
    <edge source="PER" target="NIC">
      <data key="d0">455530</data>
    </edge>
    <edge source="PER" target="PAK">
      <data key="d0">83258</data>
    </edge>
    <edge source="PER" target="PAN">
      <data key="d0">1357079</data>
    </edge>
    <edge source="PER" target="PRY">
      <data key="d0">89768</data>
    </edge>
    <edge source="PER" target="PHL">
      <data key="d0">249051</data>
    </edge>
    <edge source="PER" target="RUS">
      <data key="d0">35658</data>
    </edge>
    <edge source="PER" target="SAU">
      <data key="d0">213671</data>
    </edge>
    <edge source="PER" target="IND">
      <data key="d0">526094</data>
    </edge>
    <edge source="PER" target="SGP">
      <data key="d0">12653</data>
    </edge>
    <edge source="PER" target="ZAF">
      <data key="d0">76189</data>
    </edge>
    <edge source="PER" target="ESP">
      <data key="d0">1733916</data>
    </edge>
    <edge source="PER" target="SWE">
      <data key="d0">16858</data>
    </edge>
    <edge source="PER" target="CHE">
      <data key="d0">20778</data>
    </edge>
    <edge source="PER" target="THA">
      <data key="d0">356775</data>
    </edge>
    <edge source="PER" target="ARE">
      <data key="d0">1959358</data>
    </edge>
    <edge source="PER" target="TUR">
      <data key="d0">136127</data>
    </edge>
    <edge source="PER" target="UKR">
      <data key="d0">80311</data>
    </edge>
    <edge source="PER" target="GBR">
      <data key="d0">886388</data>
    </edge>
    <edge source="PER" target="USA">
      <data key="d0">41398027</data>
    </edge>
    <edge source="PER" target="URY">
      <data key="d0">10013</data>
    </edge>
    <edge source="POL" target="ALB">
      <data key="d0">89429</data>
    </edge>
    <edge source="POL" target="DZA">
      <data key="d0">2865665</data>
    </edge>
    <edge source="POL" target="AZE">
      <data key="d0">10433555</data>
    </edge>
    <edge source="POL" target="ARG">
      <data key="d0">1724673</data>
    </edge>
    <edge source="POL" target="AUS">
      <data key="d0">6762620</data>
    </edge>
    <edge source="POL" target="AUT">
      <data key="d0">40238363</data>
    </edge>
    <edge source="POL" target="ARM">
      <data key="d0">1702448</data>
    </edge>
    <edge source="POL" target="BEL">
      <data key="d0">68473780</data>
    </edge>
    <edge source="POL" target="BRA">
      <data key="d0">10090291</data>
    </edge>
    <edge source="POL" target="BGR">
      <data key="d0">6251981</data>
    </edge>
    <edge source="POL" target="BLR">
      <data key="d0">62946080</data>
    </edge>
    <edge source="POL" target="CMR">
      <data key="d0">56318</data>
    </edge>
    <edge source="POL" target="CAN">
      <data key="d0">8443912</data>
    </edge>
    <edge source="POL" target="LKA">
      <data key="d0">24566</data>
    </edge>
    <edge source="POL" target="CHL">
      <data key="d0">4943186</data>
    </edge>
    <edge source="POL" target="CHN">
      <data key="d0">23868727</data>
    </edge>
    <edge source="POL" target="COL">
      <data key="d0">295529</data>
    </edge>
    <edge source="POL" target="HRV">
      <data key="d0">4930250</data>
    </edge>
    <edge source="POL" target="CZE">
      <data key="d0">214766873</data>
    </edge>
    <edge source="POL" target="DNK">
      <data key="d0">69846550</data>
    </edge>
    <edge source="POL" target="ECU">
      <data key="d0">796463</data>
    </edge>
    <edge source="POL" target="ETH">
      <data key="d0">15900</data>
    </edge>
    <edge source="POL" target="EST">
      <data key="d0">36673626</data>
    </edge>
    <edge source="POL" target="FIN">
      <data key="d0">32773432</data>
    </edge>
    <edge source="POL" target="FRA">
      <data key="d0">156879982</data>
    </edge>
    <edge source="POL" target="GEO">
      <data key="d0">668024</data>
    </edge>
    <edge source="POL" target="DEU">
      <data key="d0">687066548</data>
    </edge>
    <edge source="POL" target="GHA">
      <data key="d0">121603</data>
    </edge>
    <edge source="POL" target="GRC">
      <data key="d0">7272728</data>
    </edge>
    <edge source="POL" target="GTM">
      <data key="d0">800986</data>
    </edge>
    <edge source="POL" target="HKG">
      <data key="d0">699156</data>
    </edge>
    <edge source="POL" target="HUN">
      <data key="d0">79895212</data>
    </edge>
    <edge source="POL" target="IDN">
      <data key="d0">2072088</data>
    </edge>
    <edge source="POL" target="IRL">
      <data key="d0">7297457</data>
    </edge>
    <edge source="POL" target="ISR">
      <data key="d0">3628371</data>
    </edge>
    <edge source="POL" target="ITA">
      <data key="d0">101909656</data>
    </edge>
    <edge source="POL" target="CIV">
      <data key="d0">162498</data>
    </edge>
    <edge source="POL" target="JAM">
      <data key="d0">13839</data>
    </edge>
    <edge source="POL" target="JPN">
      <data key="d0">29293725</data>
    </edge>
    <edge source="POL" target="KAZ">
      <data key="d0">8365264</data>
    </edge>
    <edge source="POL" target="JOR">
      <data key="d0">177495</data>
    </edge>
    <edge source="POL" target="KOR">
      <data key="d0">20453156</data>
    </edge>
    <edge source="POL" target="KGZ">
      <data key="d0">232422</data>
    </edge>
    <edge source="POL" target="LBN">
      <data key="d0">1241585</data>
    </edge>
    <edge source="POL" target="LVA">
      <data key="d0">49270936</data>
    </edge>
    <edge source="POL" target="LTU">
      <data key="d0">77783636</data>
    </edge>
    <edge source="POL" target="MYS">
      <data key="d0">837590</data>
    </edge>
    <edge source="POL" target="MRT">
      <data key="d0">101749</data>
    </edge>
    <edge source="POL" target="MUS">
      <data key="d0">70391</data>
    </edge>
    <edge source="POL" target="MEX">
      <data key="d0">5321707</data>
    </edge>
    <edge source="POL" target="MDA">
      <data key="d0">6491784</data>
    </edge>
    <edge source="POL" target="MAR">
      <data key="d0">1143168</data>
    </edge>
    <edge source="POL" target="MOZ">
      <data key="d0">73167</data>
    </edge>
    <edge source="POL" target="OMN">
      <data key="d0">412766</data>
    </edge>
    <edge source="POL" target="NLD">
      <data key="d0">105892782</data>
    </edge>
    <edge source="POL" target="NZL">
      <data key="d0">779900</data>
    </edge>
    <edge source="POL" target="NOR">
      <data key="d0">70065883</data>
    </edge>
    <edge source="POL" target="PAK">
      <data key="d0">146986</data>
    </edge>
    <edge source="POL" target="PAN">
      <data key="d0">223178</data>
    </edge>
    <edge source="POL" target="PER">
      <data key="d0">801219</data>
    </edge>
    <edge source="POL" target="PHL">
      <data key="d0">66456</data>
    </edge>
    <edge source="POL" target="PRT">
      <data key="d0">17268220</data>
    </edge>
    <edge source="POL" target="ROU">
      <data key="d0">68919984</data>
    </edge>
    <edge source="POL" target="RUS">
      <data key="d0">167875163</data>
    </edge>
    <edge source="POL" target="SAU">
      <data key="d0">2996449</data>
    </edge>
    <edge source="POL" target="SEN">
      <data key="d0">495052</data>
    </edge>
    <edge source="POL" target="SRB">
      <data key="d0">4736028</data>
    </edge>
    <edge source="POL" target="IND">
      <data key="d0">8546160</data>
    </edge>
    <edge source="POL" target="SGP">
      <data key="d0">4459688</data>
    </edge>
    <edge source="POL" target="SVK">
      <data key="d0">131572967</data>
    </edge>
    <edge source="POL" target="VNM">
      <data key="d0">444341</data>
    </edge>
    <edge source="POL" target="SVN">
      <data key="d0">3890715</data>
    </edge>
    <edge source="POL" target="ZAF">
      <data key="d0">20824218</data>
    </edge>
    <edge source="POL" target="ESP">
      <data key="d0">35239865</data>
    </edge>
    <edge source="POL" target="SWE">
      <data key="d0">112788314</data>
    </edge>
    <edge source="POL" target="CHE">
      <data key="d0">28669263</data>
    </edge>
    <edge source="POL" target="THA">
      <data key="d0">786311</data>
    </edge>
    <edge source="POL" target="TGO">
      <data key="d0">153912</data>
    </edge>
    <edge source="POL" target="ARE">
      <data key="d0">9836659</data>
    </edge>
    <edge source="POL" target="TUN">
      <data key="d0">2115015</data>
    </edge>
    <edge source="POL" target="TUR">
      <data key="d0">28411231</data>
    </edge>
    <edge source="POL" target="UKR">
      <data key="d0">181117094</data>
    </edge>
    <edge source="POL" target="MKD">
      <data key="d0">542981</data>
    </edge>
    <edge source="POL" target="EGY">
      <data key="d0">8964025</data>
    </edge>
    <edge source="POL" target="GBR">
      <data key="d0">307582655</data>
    </edge>
    <edge source="POL" target="TZA">
      <data key="d0">22384</data>
    </edge>
    <edge source="POL" target="USA">
      <data key="d0">77869260</data>
    </edge>
    <edge source="POL" target="URY">
      <data key="d0">302004</data>
    </edge>
    <edge source="RUS" target="ALB">
      <data key="d0">141364</data>
    </edge>
    <edge source="RUS" target="DZA">
      <data key="d0">458257</data>
    </edge>
    <edge source="RUS" target="AZE">
      <data key="d0">74218078</data>
    </edge>
    <edge source="RUS" target="AUS">
      <data key="d0">16433</data>
    </edge>
    <edge source="RUS" target="AUT">
      <data key="d0">557156</data>
    </edge>
    <edge source="RUS" target="ARM">
      <data key="d0">12255201</data>
    </edge>
    <edge source="RUS" target="BEL">
      <data key="d0">2631627188</data>
    </edge>
    <edge source="RUS" target="BGR">
      <data key="d0">4731734</data>
    </edge>
    <edge source="RUS" target="BLR">
      <data key="d0">201947536</data>
    </edge>
    <edge source="RUS" target="CAN">
      <data key="d0">980592</data>
    </edge>
    <edge source="RUS" target="CHL">
      <data key="d0">19073</data>
    </edge>
    <edge source="RUS" target="CHN">
      <data key="d0">24431878</data>
    </edge>
    <edge source="RUS" target="COL">
      <data key="d0">14358</data>
    </edge>
    <edge source="RUS" target="HRV">
      <data key="d0">91793</data>
    </edge>
    <edge source="RUS" target="CZE">
      <data key="d0">10064560</data>
    </edge>
    <edge source="RUS" target="DNK">
      <data key="d0">3273305</data>
    </edge>
    <edge source="RUS" target="ETH">
      <data key="d0">59756</data>
    </edge>
    <edge source="RUS" target="EST">
      <data key="d0">12200387</data>
    </edge>
    <edge source="RUS" target="FIN">
      <data key="d0">23463230</data>
    </edge>
    <edge source="RUS" target="FRA">
      <data key="d0">1648768</data>
    </edge>
    <edge source="RUS" target="GEO">
      <data key="d0">13937461</data>
    </edge>
    <edge source="RUS" target="DEU">
      <data key="d0">50399703</data>
    </edge>
    <edge source="RUS" target="GRC">
      <data key="d0">98825</data>
    </edge>
    <edge source="RUS" target="HKG">
      <data key="d0">133507313</data>
    </edge>
    <edge source="RUS" target="HUN">
      <data key="d0">678863</data>
    </edge>
    <edge source="RUS" target="IDN">
      <data key="d0">79381</data>
    </edge>
    <edge source="RUS" target="IRL">
      <data key="d0">19063</data>
    </edge>
    <edge source="RUS" target="ISR">
      <data key="d0">599224197</data>
    </edge>
    <edge source="RUS" target="ITA">
      <data key="d0">3877408</data>
    </edge>
    <edge source="RUS" target="JPN">
      <data key="d0">5283391</data>
    </edge>
    <edge source="RUS" target="KAZ">
      <data key="d0">502108693</data>
    </edge>
    <edge source="RUS" target="JOR">
      <data key="d0">217478</data>
    </edge>
    <edge source="RUS" target="KOR">
      <data key="d0">2615284</data>
    </edge>
    <edge source="RUS" target="KGZ">
      <data key="d0">19293035</data>
    </edge>
    <edge source="RUS" target="LBN">
      <data key="d0">16774</data>
    </edge>
    <edge source="RUS" target="LVA">
      <data key="d0">14188995</data>
    </edge>
    <edge source="RUS" target="LTU">
      <data key="d0">13130869</data>
    </edge>
    <edge source="RUS" target="MYS">
      <data key="d0">30942</data>
    </edge>
    <edge source="RUS" target="MEX">
      <data key="d0">12689</data>
    </edge>
    <edge source="RUS" target="MDA">
      <data key="d0">14462043</data>
    </edge>
    <edge source="RUS" target="MAR">
      <data key="d0">52321</data>
    </edge>
    <edge source="RUS" target="NLD">
      <data key="d0">3290551</data>
    </edge>
    <edge source="RUS" target="NZL">
      <data key="d0">36266</data>
    </edge>
    <edge source="RUS" target="NOR">
      <data key="d0">2031884</data>
    </edge>
    <edge source="RUS" target="PAK">
      <data key="d0">129565</data>
    </edge>
    <edge source="RUS" target="PER">
      <data key="d0">778879</data>
    </edge>
    <edge source="RUS" target="POL">
      <data key="d0">14382293</data>
    </edge>
    <edge source="RUS" target="ROU">
      <data key="d0">3755467</data>
    </edge>
    <edge source="RUS" target="SRB">
      <data key="d0">1465961</data>
    </edge>
    <edge source="RUS" target="IND">
      <data key="d0">680809368</data>
    </edge>
    <edge source="RUS" target="SGP">
      <data key="d0">282779</data>
    </edge>
    <edge source="RUS" target="SVK">
      <data key="d0">2562189</data>
    </edge>
    <edge source="RUS" target="VNM">
      <data key="d0">4216875</data>
    </edge>
    <edge source="RUS" target="SVN">
      <data key="d0">34725</data>
    </edge>
    <edge source="RUS" target="ZAF">
      <data key="d0">3687423</data>
    </edge>
    <edge source="RUS" target="ESP">
      <data key="d0">508372</data>
    </edge>
    <edge source="RUS" target="SWE">
      <data key="d0">7672872</data>
    </edge>
    <edge source="RUS" target="CHE">
      <data key="d0">195048727</data>
    </edge>
    <edge source="RUS" target="THA">
      <data key="d0">617207</data>
    </edge>
    <edge source="RUS" target="ARE">
      <data key="d0">178895089</data>
    </edge>
    <edge source="RUS" target="TUR">
      <data key="d0">6049681</data>
    </edge>
    <edge source="RUS" target="UKR">
      <data key="d0">320552922</data>
    </edge>
    <edge source="RUS" target="MKD">
      <data key="d0">52305</data>
    </edge>
    <edge source="RUS" target="EGY">
      <data key="d0">625508</data>
    </edge>
    <edge source="RUS" target="GBR">
      <data key="d0">1067264</data>
    </edge>
    <edge source="RUS" target="USA">
      <data key="d0">119516825</data>
    </edge>
    <edge source="SAU" target="ALB">
      <data key="d0">45333</data>
    </edge>
    <edge source="SAU" target="DZA">
      <data key="d0">2928537</data>
    </edge>
    <edge source="SAU" target="ARG">
      <data key="d0">90933</data>
    </edge>
    <edge source="SAU" target="AUS">
      <data key="d0">243467</data>
    </edge>
    <edge source="SAU" target="AUT">
      <data key="d0">149867</data>
    </edge>
    <edge source="SAU" target="BEL">
      <data key="d0">291200</data>
    </edge>
    <edge source="SAU" target="BRA">
      <data key="d0">6536008</data>
    </edge>
    <edge source="SAU" target="BGR">
      <data key="d0">29067</data>
    </edge>
    <edge source="SAU" target="KHM">
      <data key="d0">67733</data>
    </edge>
    <edge source="SAU" target="CMR">
      <data key="d0">126667</data>
    </edge>
    <edge source="SAU" target="CAN">
      <data key="d0">468267</data>
    </edge>
    <edge source="SAU" target="LKA">
      <data key="d0">592267</data>
    </edge>
    <edge source="SAU" target="CHL">
      <data key="d0">632801</data>
    </edge>
    <edge source="SAU" target="CHN">
      <data key="d0">17458422</data>
    </edge>
    <edge source="SAU" target="COL">
      <data key="d0">88800</data>
    </edge>
    <edge source="SAU" target="CRI">
      <data key="d0">234134</data>
    </edge>
    <edge source="SAU" target="BEN">
      <data key="d0">202934</data>
    </edge>
    <edge source="SAU" target="DNK">
      <data key="d0">39467</data>
    </edge>
    <edge source="SAU" target="ECU">
      <data key="d0">164800</data>
    </edge>
    <edge source="SAU" target="ETH">
      <data key="d0">1171735</data>
    </edge>
    <edge source="SAU" target="FRA">
      <data key="d0">1439735</data>
    </edge>
    <edge source="SAU" target="PSE">
      <data key="d0">1173068</data>
    </edge>
    <edge source="SAU" target="DEU">
      <data key="d0">580001</data>
    </edge>
    <edge source="SAU" target="GHA">
      <data key="d0">33333</data>
    </edge>
    <edge source="SAU" target="GRC">
      <data key="d0">263467</data>
    </edge>
    <edge source="SAU" target="HKG">
      <data key="d0">258134</data>
    </edge>
    <edge source="SAU" target="IDN">
      <data key="d0">3421071</data>
    </edge>
    <edge source="SAU" target="IRL">
      <data key="d0">38133</data>
    </edge>
    <edge source="SAU" target="ITA">
      <data key="d0">3419204</data>
    </edge>
    <edge source="SAU" target="KAZ">
      <data key="d0">27733</data>
    </edge>
    <edge source="SAU" target="JOR">
      <data key="d0">35234711</data>
    </edge>
    <edge source="SAU" target="KOR">
      <data key="d0">12141349</data>
    </edge>
    <edge source="SAU" target="LBN">
      <data key="d0">18168823</data>
    </edge>
    <edge source="SAU" target="MDG">
      <data key="d0">159200</data>
    </edge>
    <edge source="SAU" target="MWI">
      <data key="d0">26933</data>
    </edge>
    <edge source="SAU" target="MYS">
      <data key="d0">172534</data>
    </edge>
    <edge source="SAU" target="MRT">
      <data key="d0">262667</data>
    </edge>
    <edge source="SAU" target="MUS">
      <data key="d0">191734</data>
    </edge>
    <edge source="SAU" target="MEX">
      <data key="d0">167200</data>
    </edge>
    <edge source="SAU" target="MAR">
      <data key="d0">10801614</data>
    </edge>
    <edge source="SAU" target="OMN">
      <data key="d0">18317623</data>
    </edge>
    <edge source="SAU" target="NLD">
      <data key="d0">33067</data>
    </edge>
    <edge source="SAU" target="NZL">
      <data key="d0">7165342</data>
    </edge>
    <edge source="SAU" target="PAK">
      <data key="d0">752268</data>
    </edge>
    <edge source="SAU" target="PAN">
      <data key="d0">64267</data>
    </edge>
    <edge source="SAU" target="PER">
      <data key="d0">101867</data>
    </edge>
    <edge source="SAU" target="PHL">
      <data key="d0">3924005</data>
    </edge>
    <edge source="SAU" target="POL">
      <data key="d0">86400</data>
    </edge>
    <edge source="SAU" target="ROU">
      <data key="d0">568801</data>
    </edge>
    <edge source="SAU" target="RUS">
      <data key="d0">316267</data>
    </edge>
    <edge source="SAU" target="SEN">
      <data key="d0">1376535</data>
    </edge>
    <edge source="SAU" target="SRB">
      <data key="d0">47200</data>
    </edge>
    <edge source="SAU" target="IND">
      <data key="d0">22177628</data>
    </edge>
    <edge source="SAU" target="SGP">
      <data key="d0">2226936</data>
    </edge>
    <edge source="SAU" target="VNM">
      <data key="d0">825068</data>
    </edge>
    <edge source="SAU" target="ZAF">
      <data key="d0">5166673</data>
    </edge>
    <edge source="SAU" target="ESP">
      <data key="d0">1955202</data>
    </edge>
    <edge source="SAU" target="THA">
      <data key="d0">2629337</data>
    </edge>
    <edge source="SAU" target="ARE">
      <data key="d0">85032906</data>
    </edge>
    <edge source="SAU" target="TUN">
      <data key="d0">2055469</data>
    </edge>
    <edge source="SAU" target="TUR">
      <data key="d0">1012001</data>
    </edge>
    <edge source="SAU" target="UKR">
      <data key="d0">69600</data>
    </edge>
    <edge source="SAU" target="EGY">
      <data key="d0">8615477</data>
    </edge>
    <edge source="SAU" target="GBR">
      <data key="d0">1897336</data>
    </edge>
    <edge source="SAU" target="TZA">
      <data key="d0">6379475</data>
    </edge>
    <edge source="SAU" target="USA">
      <data key="d0">11432014</data>
    </edge>
    <edge source="IND" target="ALB">
      <data key="d0">2409232</data>
    </edge>
    <edge source="IND" target="DZA">
      <data key="d0">13705886</data>
    </edge>
    <edge source="IND" target="AZE">
      <data key="d0">298992</data>
    </edge>
    <edge source="IND" target="ARG">
      <data key="d0">7000459</data>
    </edge>
    <edge source="IND" target="AUS">
      <data key="d0">184562698</data>
    </edge>
    <edge source="IND" target="AUT">
      <data key="d0">6669978</data>
    </edge>
    <edge source="IND" target="ARM">
      <data key="d0">9938226</data>
    </edge>
    <edge source="IND" target="BEL">
      <data key="d0">2446746033</data>
    </edge>
    <edge source="IND" target="BOL">
      <data key="d0">102587</data>
    </edge>
    <edge source="IND" target="BWA">
      <data key="d0">9174554</data>
    </edge>
    <edge source="IND" target="BRA">
      <data key="d0">38200656</data>
    </edge>
    <edge source="IND" target="BGR">
      <data key="d0">3418231</data>
    </edge>
    <edge source="IND" target="BDI">
      <data key="d0">158525</data>
    </edge>
    <edge source="IND" target="BLR">
      <data key="d0">610011</data>
    </edge>
    <edge source="IND" target="KHM">
      <data key="d0">27934</data>
    </edge>
    <edge source="IND" target="CMR">
      <data key="d0">1793648</data>
    </edge>
    <edge source="IND" target="CAN">
      <data key="d0">71032733</data>
    </edge>
    <edge source="IND" target="CAF">
      <data key="d0">134458</data>
    </edge>
    <edge source="IND" target="LKA">
      <data key="d0">134055628</data>
    </edge>
    <edge source="IND" target="CHL">
      <data key="d0">5037378</data>
    </edge>
    <edge source="IND" target="CHN">
      <data key="d0">182618557</data>
    </edge>
    <edge source="IND" target="COL">
      <data key="d0">10662573</data>
    </edge>
    <edge source="IND" target="CRI">
      <data key="d0">417439</data>
    </edge>
    <edge source="IND" target="HRV">
      <data key="d0">3078207</data>
    </edge>
    <edge source="IND" target="CZE">
      <data key="d0">5864833</data>
    </edge>
    <edge source="IND" target="BEN">
      <data key="d0">186628</data>
    </edge>
    <edge source="IND" target="DNK">
      <data key="d0">7127279</data>
    </edge>
    <edge source="IND" target="ECU">
      <data key="d0">1183247</data>
    </edge>
    <edge source="IND" target="SLV">
      <data key="d0">803219</data>
    </edge>
    <edge source="IND" target="ETH">
      <data key="d0">6563482</data>
    </edge>
    <edge source="IND" target="EST">
      <data key="d0">1939987</data>
    </edge>
    <edge source="IND" target="FIN">
      <data key="d0">3405124</data>
    </edge>
    <edge source="IND" target="FRA">
      <data key="d0">86807189</data>
    </edge>
    <edge source="IND" target="GEO">
      <data key="d0">1747355</data>
    </edge>
    <edge source="IND" target="GMB">
      <data key="d0">334985</data>
    </edge>
    <edge source="IND" target="DEU">
      <data key="d0">157643452</data>
    </edge>
    <edge source="IND" target="GHA">
      <data key="d0">4163131</data>
    </edge>
    <edge source="IND" target="GRC">
      <data key="d0">3901407</data>
    </edge>
    <edge source="IND" target="GTM">
      <data key="d0">1813354</data>
    </edge>
    <edge source="IND" target="HND">
      <data key="d0">299148</data>
    </edge>
    <edge source="IND" target="HKG">
      <data key="d0">7977446393</data>
    </edge>
    <edge source="IND" target="HUN">
      <data key="d0">1185938</data>
    </edge>
    <edge source="IND" target="IDN">
      <data key="d0">32226285</data>
    </edge>
    <edge source="IND" target="IRL">
      <data key="d0">8019496</data>
    </edge>
    <edge source="IND" target="ISR">
      <data key="d0">1218835151</data>
    </edge>
    <edge source="IND" target="ITA">
      <data key="d0">102635368</data>
    </edge>
    <edge source="IND" target="CIV">
      <data key="d0">2154126</data>
    </edge>
    <edge source="IND" target="JAM">
      <data key="d0">695437</data>
    </edge>
    <edge source="IND" target="JPN">
      <data key="d0">349704512</data>
    </edge>
    <edge source="IND" target="KAZ">
      <data key="d0">3426502</data>
    </edge>
    <edge source="IND" target="JOR">
      <data key="d0">8237021</data>
    </edge>
    <edge source="IND" target="KOR">
      <data key="d0">49978561</data>
    </edge>
    <edge source="IND" target="KGZ">
      <data key="d0">50893</data>
    </edge>
    <edge source="IND" target="LBN">
      <data key="d0">25434835</data>
    </edge>
    <edge source="IND" target="LVA">
      <data key="d0">1505981</data>
    </edge>
    <edge source="IND" target="LTU">
      <data key="d0">1000827</data>
    </edge>
    <edge source="IND" target="MDG">
      <data key="d0">2606667</data>
    </edge>
    <edge source="IND" target="MWI">
      <data key="d0">598852</data>
    </edge>
    <edge source="IND" target="MYS">
      <data key="d0">92216760</data>
    </edge>
    <edge source="IND" target="MRT">
      <data key="d0">961023</data>
    </edge>
    <edge source="IND" target="MUS">
      <data key="d0">3039342</data>
    </edge>
    <edge source="IND" target="MEX">
      <data key="d0">21142074</data>
    </edge>
    <edge source="IND" target="MDA">
      <data key="d0">243011</data>
    </edge>
    <edge source="IND" target="MAR">
      <data key="d0">5173133</data>
    </edge>
    <edge source="IND" target="MOZ">
      <data key="d0">3502982</data>
    </edge>
    <edge source="IND" target="OMN">
      <data key="d0">14345820</data>
    </edge>
    <edge source="IND" target="NAM">
      <data key="d0">356366</data>
    </edge>
    <edge source="IND" target="NLD">
      <data key="d0">45606587</data>
    </edge>
    <edge source="IND" target="NZL">
      <data key="d0">16381609</data>
    </edge>
    <edge source="IND" target="NIC">
      <data key="d0">65053</data>
    </edge>
    <edge source="IND" target="NER">
      <data key="d0">54977</data>
    </edge>
    <edge source="IND" target="NOR">
      <data key="d0">5106177</data>
    </edge>
    <edge source="IND" target="PAK">
      <data key="d0">10351532</data>
    </edge>
    <edge source="IND" target="PAN">
      <data key="d0">591509</data>
    </edge>
    <edge source="IND" target="PRY">
      <data key="d0">74518</data>
    </edge>
    <edge source="IND" target="PER">
      <data key="d0">5004418</data>
    </edge>
    <edge source="IND" target="PHL">
      <data key="d0">6181655</data>
    </edge>
    <edge source="IND" target="POL">
      <data key="d0">36198166</data>
    </edge>
    <edge source="IND" target="PRT">
      <data key="d0">2149081</data>
    </edge>
    <edge source="IND" target="ROU">
      <data key="d0">5455551</data>
    </edge>
    <edge source="IND" target="RUS">
      <data key="d0">24171693</data>
    </edge>
    <edge source="IND" target="SAU">
      <data key="d0">69379222</data>
    </edge>
    <edge source="IND" target="SEN">
      <data key="d0">3135669</data>
    </edge>
    <edge source="IND" target="SRB">
      <data key="d0">455487</data>
    </edge>
    <edge source="IND" target="SGP">
      <data key="d0">287522889</data>
    </edge>
    <edge source="IND" target="SVK">
      <data key="d0">2048446</data>
    </edge>
    <edge source="IND" target="VNM">
      <data key="d0">4904844</data>
    </edge>
    <edge source="IND" target="SVN">
      <data key="d0">2237655</data>
    </edge>
    <edge source="IND" target="ZAF">
      <data key="d0">90385706</data>
    </edge>
    <edge source="IND" target="ZWE">
      <data key="d0">176510</data>
    </edge>
    <edge source="IND" target="ESP">
      <data key="d0">26317207</data>
    </edge>
    <edge source="IND" target="SWE">
      <data key="d0">6526825</data>
    </edge>
    <edge source="IND" target="CHE">
      <data key="d0">219176421</data>
    </edge>
    <edge source="IND" target="THA">
      <data key="d0">591979109</data>
    </edge>
    <edge source="IND" target="TGO">
      <data key="d0">335047</data>
    </edge>
    <edge source="IND" target="ARE">
      <data key="d0">4332215487</data>
    </edge>
    <edge source="IND" target="TUN">
      <data key="d0">5250867</data>
    </edge>
    <edge source="IND" target="TUR">
      <data key="d0">108569509</data>
    </edge>
    <edge source="IND" target="UGA">
      <data key="d0">4274058</data>
    </edge>
    <edge source="IND" target="UKR">
      <data key="d0">3426135</data>
    </edge>
    <edge source="IND" target="MKD">
      <data key="d0">116007</data>
    </edge>
    <edge source="IND" target="EGY">
      <data key="d0">32919647</data>
    </edge>
    <edge source="IND" target="GBR">
      <data key="d0">292294311</data>
    </edge>
    <edge source="IND" target="TZA">
      <data key="d0">7114978</data>
    </edge>
    <edge source="IND" target="USA">
      <data key="d0">5032567348</data>
    </edge>
    <edge source="IND" target="BFA">
      <data key="d0">551816</data>
    </edge>
    <edge source="IND" target="URY">
      <data key="d0">523339</data>
    </edge>
    <edge source="VNM" target="DZA">
      <data key="d0">156483</data>
    </edge>
    <edge source="VNM" target="AZE">
      <data key="d0">94160</data>
    </edge>
    <edge source="VNM" target="ARG">
      <data key="d0">577625</data>
    </edge>
    <edge source="VNM" target="AUS">
      <data key="d0">37927820</data>
    </edge>
    <edge source="VNM" target="AUT">
      <data key="d0">2463528</data>
    </edge>
    <edge source="VNM" target="ARM">
      <data key="d0">67993</data>
    </edge>
    <edge source="VNM" target="BEL">
      <data key="d0">64836713</data>
    </edge>
    <edge source="VNM" target="BRA">
      <data key="d0">11659864</data>
    </edge>
    <edge source="VNM" target="BGR">
      <data key="d0">42391</data>
    </edge>
    <edge source="VNM" target="BLR">
      <data key="d0">118267</data>
    </edge>
    <edge source="VNM" target="KHM">
      <data key="d0">45903577</data>
    </edge>
    <edge source="VNM" target="CAN">
      <data key="d0">12353462</data>
    </edge>
    <edge source="VNM" target="LKA">
      <data key="d0">24238081</data>
    </edge>
    <edge source="VNM" target="CHL">
      <data key="d0">19351303</data>
    </edge>
    <edge source="VNM" target="CHN">
      <data key="d0">26561191</data>
    </edge>
    <edge source="VNM" target="COL">
      <data key="d0">573449</data>
    </edge>
    <edge source="VNM" target="CRI">
      <data key="d0">100152</data>
    </edge>
    <edge source="VNM" target="HRV">
      <data key="d0">175508</data>
    </edge>
    <edge source="VNM" target="CZE">
      <data key="d0">332278</data>
    </edge>
    <edge source="VNM" target="BEN">
      <data key="d0">387080</data>
    </edge>
    <edge source="VNM" target="DNK">
      <data key="d0">4809135</data>
    </edge>
    <edge source="VNM" target="ECU">
      <data key="d0">56529</data>
    </edge>
    <edge source="VNM" target="ETH">
      <data key="d0">22078</data>
    </edge>
    <edge source="VNM" target="EST">
      <data key="d0">63656</data>
    </edge>
    <edge source="VNM" target="FIN">
      <data key="d0">816151</data>
    </edge>
    <edge source="VNM" target="FRA">
      <data key="d0">20688363</data>
    </edge>
    <edge source="VNM" target="DEU">
      <data key="d0">40006144</data>
    </edge>
    <edge source="VNM" target="GRC">
      <data key="d0">185142</data>
    </edge>
    <edge source="VNM" target="GTM">
      <data key="d0">1600018</data>
    </edge>
    <edge source="VNM" target="HND">
      <data key="d0">11009</data>
    </edge>
    <edge source="VNM" target="HKG">
      <data key="d0">13714929</data>
    </edge>
    <edge source="VNM" target="HUN">
      <data key="d0">315313</data>
    </edge>
    <edge source="VNM" target="IDN">
      <data key="d0">85879078</data>
    </edge>
    <edge source="VNM" target="IRL">
      <data key="d0">1142312</data>
    </edge>
    <edge source="VNM" target="ISR">
      <data key="d0">2170646</data>
    </edge>
    <edge source="VNM" target="ITA">
      <data key="d0">10243689</data>
    </edge>
    <edge source="VNM" target="JPN">
      <data key="d0">87466259</data>
    </edge>
    <edge source="VNM" target="JOR">
      <data key="d0">243436</data>
    </edge>
    <edge source="VNM" target="KOR">
      <data key="d0">39732949</data>
    </edge>
    <edge source="VNM" target="LBN">
      <data key="d0">312298</data>
    </edge>
    <edge source="VNM" target="LVA">
      <data key="d0">76250</data>
    </edge>
    <edge source="VNM" target="LTU">
      <data key="d0">209443</data>
    </edge>
    <edge source="VNM" target="MYS">
      <data key="d0">155024220</data>
    </edge>
    <edge source="VNM" target="MUS">
      <data key="d0">187419</data>
    </edge>
    <edge source="VNM" target="MEX">
      <data key="d0">580194</data>
    </edge>
    <edge source="VNM" target="MAR">
      <data key="d0">183089</data>
    </edge>
    <edge source="VNM" target="MOZ">
      <data key="d0">17721139</data>
    </edge>
    <edge source="VNM" target="OMN">
      <data key="d0">134429</data>
    </edge>
    <edge source="VNM" target="NLD">
      <data key="d0">13058331</data>
    </edge>
    <edge source="VNM" target="NZL">
      <data key="d0">1815433</data>
    </edge>
    <edge source="VNM" target="NOR">
      <data key="d0">2098497</data>
    </edge>
    <edge source="VNM" target="PAK">
      <data key="d0">722967</data>
    </edge>
    <edge source="VNM" target="PAN">
      <data key="d0">909228</data>
    </edge>
    <edge source="VNM" target="PER">
      <data key="d0">260954</data>
    </edge>
    <edge source="VNM" target="PHL">
      <data key="d0">65246006</data>
    </edge>
    <edge source="VNM" target="POL">
      <data key="d0">1989030</data>
    </edge>
    <edge source="VNM" target="PRT">
      <data key="d0">216336</data>
    </edge>
    <edge source="VNM" target="ROU">
      <data key="d0">180562</data>
    </edge>
    <edge source="VNM" target="RUS">
      <data key="d0">2418631</data>
    </edge>
    <edge source="VNM" target="SAU">
      <data key="d0">843708</data>
    </edge>
    <edge source="VNM" target="IND">
      <data key="d0">29445075</data>
    </edge>
    <edge source="VNM" target="SGP">
      <data key="d0">276015890</data>
    </edge>
    <edge source="VNM" target="SVK">
      <data key="d0">22536</data>
    </edge>
    <edge source="VNM" target="SVN">
      <data key="d0">233266</data>
    </edge>
    <edge source="VNM" target="ZAF">
      <data key="d0">2660923</data>
    </edge>
    <edge source="VNM" target="ESP">
      <data key="d0">4100738</data>
    </edge>
    <edge source="VNM" target="SWE">
      <data key="d0">3921238</data>
    </edge>
    <edge source="VNM" target="CHE">
      <data key="d0">4487533</data>
    </edge>
    <edge source="VNM" target="THA">
      <data key="d0">44962034</data>
    </edge>
    <edge source="VNM" target="TGO">
      <data key="d0">963618</data>
    </edge>
    <edge source="VNM" target="ARE">
      <data key="d0">3719432</data>
    </edge>
    <edge source="VNM" target="TUR">
      <data key="d0">7344437</data>
    </edge>
    <edge source="VNM" target="UKR">
      <data key="d0">730378</data>
    </edge>
    <edge source="VNM" target="EGY">
      <data key="d0">270101</data>
    </edge>
    <edge source="VNM" target="GBR">
      <data key="d0">13248351</data>
    </edge>
    <edge source="VNM" target="TZA">
      <data key="d0">4581470</data>
    </edge>
    <edge source="VNM" target="USA">
      <data key="d0">164735376</data>
    </edge>
    <edge source="VNM" target="BFA">
      <data key="d0">10827</data>
    </edge>
    <edge source="VNM" target="URY">
      <data key="d0">10317</data>
    </edge>
    <edge source="SWE" target="ALB">
      <data key="d0">77640</data>
    </edge>
    <edge source="SWE" target="DZA">
      <data key="d0">31735</data>
    </edge>
    <edge source="SWE" target="AZE">
      <data key="d0">190852</data>
    </edge>
    <edge source="SWE" target="ARG">
      <data key="d0">590712</data>
    </edge>
    <edge source="SWE" target="AUS">
      <data key="d0">4154175</data>
    </edge>
    <edge source="SWE" target="AUT">
      <data key="d0">4977512</data>
    </edge>
    <edge source="SWE" target="ARM">
      <data key="d0">43838</data>
    </edge>
    <edge source="SWE" target="BEL">
      <data key="d0">21612368</data>
    </edge>
    <edge source="SWE" target="BOL">
      <data key="d0">10480</data>
    </edge>
    <edge source="SWE" target="BRA">
      <data key="d0">4259122</data>
    </edge>
    <edge source="SWE" target="BGR">
      <data key="d0">702596</data>
    </edge>
    <edge source="SWE" target="BLR">
      <data key="d0">893006</data>
    </edge>
    <edge source="SWE" target="CAN">
      <data key="d0">2334509</data>
    </edge>
    <edge source="SWE" target="LKA">
      <data key="d0">35277</data>
    </edge>
    <edge source="SWE" target="CHL">
      <data key="d0">1139653</data>
    </edge>
    <edge source="SWE" target="CHN">
      <data key="d0">14201894</data>
    </edge>
    <edge source="SWE" target="COL">
      <data key="d0">117050</data>
    </edge>
    <edge source="SWE" target="HRV">
      <data key="d0">170040</data>
    </edge>
    <edge source="SWE" target="CZE">
      <data key="d0">7305379</data>
    </edge>
    <edge source="SWE" target="DNK">
      <data key="d0">96502799</data>
    </edge>
    <edge source="SWE" target="ECU">
      <data key="d0">115574</data>
    </edge>
    <edge source="SWE" target="SLV">
      <data key="d0">30554</data>
    </edge>
    <edge source="SWE" target="ETH">
      <data key="d0">19189</data>
    </edge>
    <edge source="SWE" target="EST">
      <data key="d0">4042734</data>
    </edge>
    <edge source="SWE" target="FIN">
      <data key="d0">100798232</data>
    </edge>
    <edge source="SWE" target="FRA">
      <data key="d0">31996477</data>
    </edge>
    <edge source="SWE" target="GEO">
      <data key="d0">641783</data>
    </edge>
    <edge source="SWE" target="DEU">
      <data key="d0">83121585</data>
    </edge>
    <edge source="SWE" target="GHA">
      <data key="d0">17566682</data>
    </edge>
    <edge source="SWE" target="GRC">
      <data key="d0">890349</data>
    </edge>
    <edge source="SWE" target="GTM">
      <data key="d0">85315</data>
    </edge>
    <edge source="SWE" target="HKG">
      <data key="d0">8902458</data>
    </edge>
    <edge source="SWE" target="HUN">
      <data key="d0">807543</data>
    </edge>
    <edge source="SWE" target="IDN">
      <data key="d0">4592117</data>
    </edge>
    <edge source="SWE" target="IRL">
      <data key="d0">1862028</data>
    </edge>
    <edge source="SWE" target="ISR">
      <data key="d0">2494070</data>
    </edge>
    <edge source="SWE" target="ITA">
      <data key="d0">14721461</data>
    </edge>
    <edge source="SWE" target="CIV">
      <data key="d0">13284</data>
    </edge>
    <edge source="SWE" target="JPN">
      <data key="d0">15170031</data>
    </edge>
    <edge source="SWE" target="KAZ">
      <data key="d0">273658</data>
    </edge>
    <edge source="SWE" target="JOR">
      <data key="d0">279267</data>
    </edge>
    <edge source="SWE" target="KOR">
      <data key="d0">4353441</data>
    </edge>
    <edge source="SWE" target="KGZ">
      <data key="d0">56828</data>
    </edge>
    <edge source="SWE" target="LBN">
      <data key="d0">330929</data>
    </edge>
    <edge source="SWE" target="LVA">
      <data key="d0">3452317</data>
    </edge>
    <edge source="SWE" target="LTU">
      <data key="d0">10562711</data>
    </edge>
    <edge source="SWE" target="MYS">
      <data key="d0">1719885</data>
    </edge>
    <edge source="SWE" target="MUS">
      <data key="d0">27602</data>
    </edge>
    <edge source="SWE" target="MEX">
      <data key="d0">4263255</data>
    </edge>
    <edge source="SWE" target="MDA">
      <data key="d0">35277</data>
    </edge>
    <edge source="SWE" target="MAR">
      <data key="d0">214321</data>
    </edge>
    <edge source="SWE" target="OMN">
      <data key="d0">368420</data>
    </edge>
    <edge source="SWE" target="NLD">
      <data key="d0">19889678</data>
    </edge>
    <edge source="SWE" target="NZL">
      <data key="d0">935073</data>
    </edge>
    <edge source="SWE" target="NIC">
      <data key="d0">20960</data>
    </edge>
    <edge source="SWE" target="NOR">
      <data key="d0">320714158</data>
    </edge>
    <edge source="SWE" target="PAK">
      <data key="d0">925479</data>
    </edge>
    <edge source="SWE" target="PAN">
      <data key="d0">50333</data>
    </edge>
    <edge source="SWE" target="PRY">
      <data key="d0">60075</data>
    </edge>
    <edge source="SWE" target="PER">
      <data key="d0">508792</data>
    </edge>
    <edge source="SWE" target="PHL">
      <data key="d0">1376558</data>
    </edge>
    <edge source="SWE" target="POL">
      <data key="d0">26131568</data>
    </edge>
    <edge source="SWE" target="PRT">
      <data key="d0">1963875</data>
    </edge>
    <edge source="SWE" target="ROU">
      <data key="d0">2742045</data>
    </edge>
    <edge source="SWE" target="RUS">
      <data key="d0">23876175</data>
    </edge>
    <edge source="SWE" target="SAU">
      <data key="d0">2990020</data>
    </edge>
    <edge source="SWE" target="SEN">
      <data key="d0">25388</data>
    </edge>
    <edge source="SWE" target="SRB">
      <data key="d0">121183</data>
    </edge>
    <edge source="SWE" target="IND">
      <data key="d0">20371901</data>
    </edge>
    <edge source="SWE" target="SGP">
      <data key="d0">2087420</data>
    </edge>
    <edge source="SWE" target="SVK">
      <data key="d0">9673247</data>
    </edge>
    <edge source="SWE" target="VNM">
      <data key="d0">476319</data>
    </edge>
    <edge source="SWE" target="SVN">
      <data key="d0">1409916</data>
    </edge>
    <edge source="SWE" target="ZAF">
      <data key="d0">7007218</data>
    </edge>
    <edge source="SWE" target="ESP">
      <data key="d0">7562211</data>
    </edge>
    <edge source="SWE" target="CHE">
      <data key="d0">6762638</data>
    </edge>
    <edge source="SWE" target="THA">
      <data key="d0">1980112</data>
    </edge>
    <edge source="SWE" target="ARE">
      <data key="d0">3636674</data>
    </edge>
    <edge source="SWE" target="TUN">
      <data key="d0">191886</data>
    </edge>
    <edge source="SWE" target="TUR">
      <data key="d0">2354436</data>
    </edge>
    <edge source="SWE" target="UGA">
      <data key="d0">29964</data>
    </edge>
    <edge source="SWE" target="UKR">
      <data key="d0">775218</data>
    </edge>
    <edge source="SWE" target="MKD">
      <data key="d0">19779</data>
    </edge>
    <edge source="SWE" target="EGY">
      <data key="d0">781860</data>
    </edge>
    <edge source="SWE" target="GBR">
      <data key="d0">53772538</data>
    </edge>
    <edge source="SWE" target="TZA">
      <data key="d0">66570</data>
    </edge>
    <edge source="SWE" target="USA">
      <data key="d0">51316550</data>
    </edge>
    <edge source="SWE" target="BFA">
      <data key="d0">20960</data>
    </edge>
    <edge source="SWE" target="URY">
      <data key="d0">44134</data>
    </edge>
    <edge source="URY" target="ARG">
      <data key="d0">4968484</data>
    </edge>
    <edge source="URY" target="AUS">
      <data key="d0">77047</data>
    </edge>
    <edge source="URY" target="BRA">
      <data key="d0">7014152</data>
    </edge>
    <edge source="URY" target="CAN">
      <data key="d0">77956</data>
    </edge>
    <edge source="URY" target="CHL">
      <data key="d0">228174</data>
    </edge>
    <edge source="URY" target="CHN">
      <data key="d0">16626567</data>
    </edge>
    <edge source="URY" target="ECU">
      <data key="d0">34442</data>
    </edge>
    <edge source="URY" target="FRA">
      <data key="d0">84655</data>
    </edge>
    <edge source="URY" target="DEU">
      <data key="d0">461623</data>
    </edge>
    <edge source="URY" target="HKG">
      <data key="d0">59837</data>
    </edge>
    <edge source="URY" target="ISR">
      <data key="d0">23410</data>
    </edge>
    <edge source="URY" target="ITA">
      <data key="d0">514800</data>
    </edge>
    <edge source="URY" target="JPN">
      <data key="d0">62303</data>
    </edge>
    <edge source="URY" target="KAZ">
      <data key="d0">29329</data>
    </edge>
    <edge source="URY" target="KOR">
      <data key="d0">68069</data>
    </edge>
    <edge source="URY" target="MEX">
      <data key="d0">224471</data>
    </edge>
    <edge source="URY" target="NLD">
      <data key="d0">35668</data>
    </edge>
    <edge source="URY" target="PRY">
      <data key="d0">4321755</data>
    </edge>
    <edge source="URY" target="POL">
      <data key="d0">140061</data>
    </edge>
    <edge source="URY" target="ROU">
      <data key="d0">20565</data>
    </edge>
    <edge source="URY" target="RUS">
      <data key="d0">1438565</data>
    </edge>
    <edge source="URY" target="SGP">
      <data key="d0">69851</data>
    </edge>
    <edge source="URY" target="VNM">
      <data key="d0">33880</data>
    </edge>
    <edge source="URY" target="ZAF">
      <data key="d0">32694</data>
    </edge>
    <edge source="URY" target="ESP">
      <data key="d0">115226</data>
    </edge>
    <edge source="URY" target="THA">
      <data key="d0">33257</data>
    </edge>
    <edge source="URY" target="TUR">
      <data key="d0">19937</data>
    </edge>
    <edge source="URY" target="UKR">
      <data key="d0">109953</data>
    </edge>
    <edge source="URY" target="GBR">
      <data key="d0">42224</data>
    </edge>
    <edge source="URY" target="USA">
      <data key="d0">1281375</data>
    </edge>
    <edge source="ARM" target="AUS">
      <data key="d0">48192</data>
    </edge>
    <edge source="ARM" target="AUT">
      <data key="d0">16250</data>
    </edge>
    <edge source="ARM" target="BEL">
      <data key="d0">38430419</data>
    </edge>
    <edge source="ARM" target="BGR">
      <data key="d0">78288</data>
    </edge>
    <edge source="ARM" target="BLR">
      <data key="d0">212701</data>
    </edge>
    <edge source="ARM" target="CAN">
      <data key="d0">6856769</data>
    </edge>
    <edge source="ARM" target="CHN">
      <data key="d0">129124</data>
    </edge>
    <edge source="ARM" target="HRV">
      <data key="d0">222545</data>
    </edge>
    <edge source="ARM" target="CZE">
      <data key="d0">42442</data>
    </edge>
    <edge source="ARM" target="FRA">
      <data key="d0">153014</data>
    </edge>
    <edge source="ARM" target="GEO">
      <data key="d0">19990260</data>
    </edge>
    <edge source="ARM" target="DEU">
      <data key="d0">281102</data>
    </edge>
    <edge source="ARM" target="HKG">
      <data key="d0">152713</data>
    </edge>
    <edge source="ARM" target="ISR">
      <data key="d0">1989335</data>
    </edge>
    <edge source="ARM" target="ITA">
      <data key="d0">29289</data>
    </edge>
    <edge source="ARM" target="KAZ">
      <data key="d0">89716</data>
    </edge>
    <edge source="ARM" target="KOR">
      <data key="d0">318062</data>
    </edge>
    <edge source="ARM" target="LBN">
      <data key="d0">300395</data>
    </edge>
    <edge source="ARM" target="LVA">
      <data key="d0">22400</data>
    </edge>
    <edge source="ARM" target="MDA">
      <data key="d0">15272</data>
    </edge>
    <edge source="ARM" target="POL">
      <data key="d0">43650</data>
    </edge>
    <edge source="ARM" target="RUS">
      <data key="d0">30540518</data>
    </edge>
    <edge source="ARM" target="IND">
      <data key="d0">936845</data>
    </edge>
    <edge source="ARM" target="ESP">
      <data key="d0">341205</data>
    </edge>
    <edge source="ARM" target="CHE">
      <data key="d0">2322981</data>
    </edge>
    <edge source="ARM" target="THA">
      <data key="d0">666180</data>
    </edge>
    <edge source="ARM" target="ARE">
      <data key="d0">1629482</data>
    </edge>
    <edge source="ARM" target="UKR">
      <data key="d0">263794</data>
    </edge>
    <edge source="ARM" target="GBR">
      <data key="d0">216281</data>
    </edge>
    <edge source="ARM" target="USA">
      <data key="d0">1569131</data>
    </edge>
    <edge source="BLR" target="AZE">
      <data key="d0">7137400</data>
    </edge>
    <edge source="BLR" target="AUS">
      <data key="d0">26500</data>
    </edge>
    <edge source="BLR" target="ARM">
      <data key="d0">24200</data>
    </edge>
    <edge source="BLR" target="BGR">
      <data key="d0">52100</data>
    </edge>
    <edge source="BLR" target="CAN">
      <data key="d0">17500</data>
    </edge>
    <edge source="BLR" target="CHN">
      <data key="d0">201900</data>
    </edge>
    <edge source="BLR" target="CZE">
      <data key="d0">367100</data>
    </edge>
    <edge source="BLR" target="DNK">
      <data key="d0">40100</data>
    </edge>
    <edge source="BLR" target="EST">
      <data key="d0">873800</data>
    </edge>
    <edge source="BLR" target="FIN">
      <data key="d0">55400</data>
    </edge>
    <edge source="BLR" target="FRA">
      <data key="d0">248900</data>
    </edge>
    <edge source="BLR" target="GEO">
      <data key="d0">2755300</data>
    </edge>
    <edge source="BLR" target="DEU">
      <data key="d0">2091200</data>
    </edge>
    <edge source="BLR" target="HKG">
      <data key="d0">68800</data>
    </edge>
    <edge source="BLR" target="HUN">
      <data key="d0">2827100</data>
    </edge>
    <edge source="BLR" target="ISR">
      <data key="d0">18900</data>
    </edge>
    <edge source="BLR" target="ITA">
      <data key="d0">84300</data>
    </edge>
    <edge source="BLR" target="KAZ">
      <data key="d0">8724200</data>
    </edge>
    <edge source="BLR" target="KOR">
      <data key="d0">534100</data>
    </edge>
    <edge source="BLR" target="KGZ">
      <data key="d0">773800</data>
    </edge>
    <edge source="BLR" target="LBN">
      <data key="d0">11300</data>
    </edge>
    <edge source="BLR" target="LVA">
      <data key="d0">5161000</data>
    </edge>
    <edge source="BLR" target="LTU">
      <data key="d0">14158300</data>
    </edge>
    <edge source="BLR" target="MDA">
      <data key="d0">6811600</data>
    </edge>
    <edge source="BLR" target="NOR">
      <data key="d0">27700</data>
    </edge>
    <edge source="BLR" target="POL">
      <data key="d0">5428400</data>
    </edge>
    <edge source="BLR" target="ROU">
      <data key="d0">684100</data>
    </edge>
    <edge source="BLR" target="RUS">
      <data key="d0">524976600</data>
    </edge>
    <edge source="BLR" target="SRB">
      <data key="d0">1020600</data>
    </edge>
    <edge source="BLR" target="IND">
      <data key="d0">489700</data>
    </edge>
    <edge source="BLR" target="SGP">
      <data key="d0">136800</data>
    </edge>
    <edge source="BLR" target="SVK">
      <data key="d0">14000</data>
    </edge>
    <edge source="BLR" target="ESP">
      <data key="d0">35300</data>
    </edge>
    <edge source="BLR" target="ARE">
      <data key="d0">96900</data>
    </edge>
    <edge source="BLR" target="TUR">
      <data key="d0">13000</data>
    </edge>
    <edge source="BLR" target="UKR">
      <data key="d0">43813800</data>
    </edge>
    <edge source="BLR" target="EGY">
      <data key="d0">103100</data>
    </edge>
    <edge source="BLR" target="GBR">
      <data key="d0">110600</data>
    </edge>
    <edge source="BLR" target="USA">
      <data key="d0">211100</data>
    </edge>
    <edge source="HRV" target="ALB">
      <data key="d0">703160</data>
    </edge>
    <edge source="HRV" target="AZE">
      <data key="d0">53249</data>
    </edge>
    <edge source="HRV" target="ARG">
      <data key="d0">28726</data>
    </edge>
    <edge source="HRV" target="AUS">
      <data key="d0">1023157</data>
    </edge>
    <edge source="HRV" target="AUT">
      <data key="d0">20943611</data>
    </edge>
    <edge source="HRV" target="BEL">
      <data key="d0">379784</data>
    </edge>
    <edge source="HRV" target="BRA">
      <data key="d0">37238</data>
    </edge>
    <edge source="HRV" target="BGR">
      <data key="d0">1296140</data>
    </edge>
    <edge source="HRV" target="CAN">
      <data key="d0">86556</data>
    </edge>
    <edge source="HRV" target="CHL">
      <data key="d0">164190</data>
    </edge>
    <edge source="HRV" target="CHN">
      <data key="d0">203301</data>
    </edge>
    <edge source="HRV" target="CZE">
      <data key="d0">931830</data>
    </edge>
    <edge source="HRV" target="BEN">
      <data key="d0">136207</data>
    </edge>
    <edge source="HRV" target="DNK">
      <data key="d0">44781</data>
    </edge>
    <edge source="HRV" target="FRA">
      <data key="d0">8565572</data>
    </edge>
    <edge source="HRV" target="GEO">
      <data key="d0">11948</data>
    </edge>
    <edge source="HRV" target="DEU">
      <data key="d0">37977089</data>
    </edge>
    <edge source="HRV" target="GRC">
      <data key="d0">233885</data>
    </edge>
    <edge source="HRV" target="HUN">
      <data key="d0">11874672</data>
    </edge>
    <edge source="HRV" target="IDN">
      <data key="d0">168289</data>
    </edge>
    <edge source="HRV" target="IRL">
      <data key="d0">161068</data>
    </edge>
    <edge source="HRV" target="ISR">
      <data key="d0">1299108</data>
    </edge>
    <edge source="HRV" target="ITA">
      <data key="d0">99610448</data>
    </edge>
    <edge source="HRV" target="KAZ">
      <data key="d0">41345</data>
    </edge>
    <edge source="HRV" target="KOR">
      <data key="d0">51365</data>
    </edge>
    <edge source="HRV" target="LBN">
      <data key="d0">183409</data>
    </edge>
    <edge source="HRV" target="LVA">
      <data key="d0">2172340</data>
    </edge>
    <edge source="HRV" target="LTU">
      <data key="d0">322207</data>
    </edge>
    <edge source="HRV" target="MDG">
      <data key="d0">376063</data>
    </edge>
    <edge source="HRV" target="MYS">
      <data key="d0">387786</data>
    </edge>
    <edge source="HRV" target="MEX">
      <data key="d0">227364</data>
    </edge>
    <edge source="HRV" target="MDA">
      <data key="d0">378797</data>
    </edge>
    <edge source="HRV" target="MAR">
      <data key="d0">50260</data>
    </edge>
    <edge source="HRV" target="NLD">
      <data key="d0">2501604</data>
    </edge>
    <edge source="HRV" target="NZL">
      <data key="d0">90541</data>
    </edge>
    <edge source="HRV" target="NOR">
      <data key="d0">18058</data>
    </edge>
    <edge source="HRV" target="POL">
      <data key="d0">2099813</data>
    </edge>
    <edge source="HRV" target="ROU">
      <data key="d0">4855160</data>
    </edge>
    <edge source="HRV" target="RUS">
      <data key="d0">2250527</data>
    </edge>
    <edge source="HRV" target="SAU">
      <data key="d0">16842</data>
    </edge>
    <edge source="HRV" target="SRB">
      <data key="d0">42987660</data>
    </edge>
    <edge source="HRV" target="IND">
      <data key="d0">315848</data>
    </edge>
    <edge source="HRV" target="SGP">
      <data key="d0">88758</data>
    </edge>
    <edge source="HRV" target="SVK">
      <data key="d0">1104029</data>
    </edge>
    <edge source="HRV" target="SVN">
      <data key="d0">42885115</data>
    </edge>
    <edge source="HRV" target="ZAF">
      <data key="d0">501384</data>
    </edge>
    <edge source="HRV" target="ESP">
      <data key="d0">454720</data>
    </edge>
    <edge source="HRV" target="SWE">
      <data key="d0">5616143</data>
    </edge>
    <edge source="HRV" target="CHE">
      <data key="d0">2276565</data>
    </edge>
    <edge source="HRV" target="THA">
      <data key="d0">220246</data>
    </edge>
    <edge source="HRV" target="ARE">
      <data key="d0">319850</data>
    </edge>
    <edge source="HRV" target="TUN">
      <data key="d0">1014641</data>
    </edge>
    <edge source="HRV" target="TUR">
      <data key="d0">1216358</data>
    </edge>
    <edge source="HRV" target="UKR">
      <data key="d0">123025</data>
    </edge>
    <edge source="HRV" target="MKD">
      <data key="d0">7785219</data>
    </edge>
    <edge source="HRV" target="EGY">
      <data key="d0">159282</data>
    </edge>
    <edge source="HRV" target="GBR">
      <data key="d0">7541693</data>
    </edge>
    <edge source="HRV" target="USA">
      <data key="d0">10020757</data>
    </edge>
    <edge source="CZE" target="ALB">
      <data key="d0">203848</data>
    </edge>
    <edge source="CZE" target="DZA">
      <data key="d0">2993888</data>
    </edge>
    <edge source="CZE" target="AZE">
      <data key="d0">14817740</data>
    </edge>
    <edge source="CZE" target="ARG">
      <data key="d0">2595298</data>
    </edge>
    <edge source="CZE" target="AUS">
      <data key="d0">6500866</data>
    </edge>
    <edge source="CZE" target="AUT">
      <data key="d0">145916997</data>
    </edge>
    <edge source="CZE" target="ARM">
      <data key="d0">1095379</data>
    </edge>
    <edge source="CZE" target="BEL">
      <data key="d0">109672678</data>
    </edge>
    <edge source="CZE" target="BOL">
      <data key="d0">279245</data>
    </edge>
    <edge source="CZE" target="BRA">
      <data key="d0">19900615</data>
    </edge>
    <edge source="CZE" target="BGR">
      <data key="d0">8688157</data>
    </edge>
    <edge source="CZE" target="BLR">
      <data key="d0">7636728</data>
    </edge>
    <edge source="CZE" target="CAN">
      <data key="d0">9528549</data>
    </edge>
    <edge source="CZE" target="LKA">
      <data key="d0">27741</data>
    </edge>
    <edge source="CZE" target="CHL">
      <data key="d0">734783</data>
    </edge>
    <edge source="CZE" target="CHN">
      <data key="d0">15029437</data>
    </edge>
    <edge source="CZE" target="COL">
      <data key="d0">2683046</data>
    </edge>
    <edge source="CZE" target="CRI">
      <data key="d0">62111</data>
    </edge>
    <edge source="CZE" target="HRV">
      <data key="d0">9301181</data>
    </edge>
    <edge source="CZE" target="DNK">
      <data key="d0">34808744</data>
    </edge>
    <edge source="CZE" target="ECU">
      <data key="d0">770800</data>
    </edge>
    <edge source="CZE" target="SLV">
      <data key="d0">68867</data>
    </edge>
    <edge source="CZE" target="EST">
      <data key="d0">8632655</data>
    </edge>
    <edge source="CZE" target="FIN">
      <data key="d0">8304497</data>
    </edge>
    <edge source="CZE" target="FRA">
      <data key="d0">101519675</data>
    </edge>
    <edge source="CZE" target="GEO">
      <data key="d0">1104000</data>
    </edge>
    <edge source="CZE" target="GMB">
      <data key="d0">10614</data>
    </edge>
    <edge source="CZE" target="DEU">
      <data key="d0">671748654</data>
    </edge>
    <edge source="CZE" target="GHA">
      <data key="d0">788030</data>
    </edge>
    <edge source="CZE" target="GRC">
      <data key="d0">5966531</data>
    </edge>
    <edge source="CZE" target="GTM">
      <data key="d0">606372</data>
    </edge>
    <edge source="CZE" target="HND">
      <data key="d0">59735</data>
    </edge>
    <edge source="CZE" target="HKG">
      <data key="d0">34158249</data>
    </edge>
    <edge source="CZE" target="HUN">
      <data key="d0">141783588</data>
    </edge>
    <edge source="CZE" target="IDN">
      <data key="d0">4993474</data>
    </edge>
    <edge source="CZE" target="IRL">
      <data key="d0">10099007</data>
    </edge>
    <edge source="CZE" target="ISR">
      <data key="d0">7201562</data>
    </edge>
    <edge source="CZE" target="ITA">
      <data key="d0">124234566</data>
    </edge>
    <edge source="CZE" target="CIV">
      <data key="d0">141715</data>
    </edge>
    <edge source="CZE" target="JPN">
      <data key="d0">11676773</data>
    </edge>
    <edge source="CZE" target="KAZ">
      <data key="d0">6204929</data>
    </edge>
    <edge source="CZE" target="JOR">
      <data key="d0">1005430</data>
    </edge>
    <edge source="CZE" target="KOR">
      <data key="d0">17636966</data>
    </edge>
    <edge source="CZE" target="KGZ">
      <data key="d0">315613</data>
    </edge>
    <edge source="CZE" target="LBN">
      <data key="d0">3346458</data>
    </edge>
    <edge source="CZE" target="LVA">
      <data key="d0">5704299</data>
    </edge>
    <edge source="CZE" target="LTU">
      <data key="d0">13022586</data>
    </edge>
    <edge source="CZE" target="MYS">
      <data key="d0">949371</data>
    </edge>
    <edge source="CZE" target="MEX">
      <data key="d0">9101275</data>
    </edge>
    <edge source="CZE" target="MDA">
      <data key="d0">1375090</data>
    </edge>
    <edge source="CZE" target="MAR">
      <data key="d0">1022534</data>
    </edge>
    <edge source="CZE" target="MOZ">
      <data key="d0">15587</data>
    </edge>
    <edge source="CZE" target="OMN">
      <data key="d0">825162</data>
    </edge>
    <edge source="CZE" target="NLD">
      <data key="d0">35159699</data>
    </edge>
    <edge source="CZE" target="NZL">
      <data key="d0">614396</data>
    </edge>
    <edge source="CZE" target="NOR">
      <data key="d0">10060627</data>
    </edge>
    <edge source="CZE" target="PAK">
      <data key="d0">612845</data>
    </edge>
    <edge source="CZE" target="PAN">
      <data key="d0">1549102</data>
    </edge>
    <edge source="CZE" target="PRY">
      <data key="d0">21978</data>
    </edge>
    <edge source="CZE" target="PER">
      <data key="d0">1710973</data>
    </edge>
    <edge source="CZE" target="PHL">
      <data key="d0">181410</data>
    </edge>
    <edge source="CZE" target="POL">
      <data key="d0">225527272</data>
    </edge>
    <edge source="CZE" target="PRT">
      <data key="d0">2943330</data>
    </edge>
    <edge source="CZE" target="ROU">
      <data key="d0">20772084</data>
    </edge>
    <edge source="CZE" target="RUS">
      <data key="d0">112954151</data>
    </edge>
    <edge source="CZE" target="SAU">
      <data key="d0">5894354</data>
    </edge>
    <edge source="CZE" target="SEN">
      <data key="d0">81965</data>
    </edge>
    <edge source="CZE" target="SRB">
      <data key="d0">12539834</data>
    </edge>
    <edge source="CZE" target="IND">
      <data key="d0">15051289</data>
    </edge>
    <edge source="CZE" target="SGP">
      <data key="d0">3422858</data>
    </edge>
    <edge source="CZE" target="SVK">
      <data key="d0">261020267</data>
    </edge>
    <edge source="CZE" target="VNM">
      <data key="d0">1869179</data>
    </edge>
    <edge source="CZE" target="SVN">
      <data key="d0">15769357</data>
    </edge>
    <edge source="CZE" target="ZAF">
      <data key="d0">8121702</data>
    </edge>
    <edge source="CZE" target="ESP">
      <data key="d0">36797947</data>
    </edge>
    <edge source="CZE" target="SWE">
      <data key="d0">25541314</data>
    </edge>
    <edge source="CZE" target="CHE">
      <data key="d0">30247677</data>
    </edge>
    <edge source="CZE" target="THA">
      <data key="d0">6006143</data>
    </edge>
    <edge source="CZE" target="ARE">
      <data key="d0">127307246</data>
    </edge>
    <edge source="CZE" target="TUN">
      <data key="d0">1302160</data>
    </edge>
    <edge source="CZE" target="TUR">
      <data key="d0">45465443</data>
    </edge>
    <edge source="CZE" target="UGA">
      <data key="d0">59316</data>
    </edge>
    <edge source="CZE" target="UKR">
      <data key="d0">36422429</data>
    </edge>
    <edge source="CZE" target="MKD">
      <data key="d0">1294484</data>
    </edge>
    <edge source="CZE" target="EGY">
      <data key="d0">12453033</data>
    </edge>
    <edge source="CZE" target="GBR">
      <data key="d0">76095733</data>
    </edge>
    <edge source="CZE" target="TZA">
      <data key="d0">19121</data>
    </edge>
    <edge source="CZE" target="USA">
      <data key="d0">55619954</data>
    </edge>
    <edge source="CZE" target="URY">
      <data key="d0">372150</data>
    </edge>
    <edge source="GEO" target="AZE">
      <data key="d0">36443497</data>
    </edge>
    <edge source="GEO" target="AUT">
      <data key="d0">10102</data>
    </edge>
    <edge source="GEO" target="ARM">
      <data key="d0">5390471</data>
    </edge>
    <edge source="GEO" target="BGR">
      <data key="d0">23530</data>
    </edge>
    <edge source="GEO" target="ISR">
      <data key="d0">27678</data>
    </edge>
    <edge source="GEO" target="KAZ">
      <data key="d0">30039</data>
    </edge>
    <edge source="GEO" target="KGZ">
      <data key="d0">19425</data>
    </edge>
    <edge source="GEO" target="RUS">
      <data key="d0">43129</data>
    </edge>
    <edge source="GEO" target="TUR">
      <data key="d0">19506</data>
    </edge>
    <edge source="GEO" target="UKR">
      <data key="d0">34579</data>
    </edge>
    <edge source="GEO" target="GBR">
      <data key="d0">23132</data>
    </edge>
    <edge source="KAZ" target="AZE">
      <data key="d0">47100</data>
    </edge>
    <edge source="KAZ" target="BLR">
      <data key="d0">96710</data>
    </edge>
    <edge source="KAZ" target="CHN">
      <data key="d0">1215900</data>
    </edge>
    <edge source="KAZ" target="CZE">
      <data key="d0">1215600</data>
    </edge>
    <edge source="KAZ" target="FRA">
      <data key="d0">75500</data>
    </edge>
    <edge source="KAZ" target="DEU">
      <data key="d0">39300</data>
    </edge>
    <edge source="KAZ" target="KOR">
      <data key="d0">13500</data>
    </edge>
    <edge source="KAZ" target="KGZ">
      <data key="d0">11418900</data>
    </edge>
    <edge source="KAZ" target="NLD">
      <data key="d0">21600</data>
    </edge>
    <edge source="KAZ" target="NOR">
      <data key="d0">63900</data>
    </edge>
    <edge source="KAZ" target="POL">
      <data key="d0">217600</data>
    </edge>
    <edge source="KAZ" target="RUS">
      <data key="d0">13850380</data>
    </edge>
    <edge source="KAZ" target="SWE">
      <data key="d0">14300</data>
    </edge>
    <edge source="KAZ" target="UKR">
      <data key="d0">542900</data>
    </edge>
    <edge source="KAZ" target="GBR">
      <data key="d0">239600</data>
    </edge>
    <edge source="KAZ" target="USA">
      <data key="d0">23500</data>
    </edge>
    <edge source="KOR" target="DZA">
      <data key="d0">427696</data>
    </edge>
    <edge source="KOR" target="ARG">
      <data key="d0">703840</data>
    </edge>
    <edge source="KOR" target="AUS">
      <data key="d0">26980484</data>
    </edge>
    <edge source="KOR" target="AUT">
      <data key="d0">886882</data>
    </edge>
    <edge source="KOR" target="BEL">
      <data key="d0">6489304</data>
    </edge>
    <edge source="KOR" target="BOL">
      <data key="d0">28830</data>
    </edge>
    <edge source="KOR" target="BRA">
      <data key="d0">19760482</data>
    </edge>
    <edge source="KOR" target="BGR">
      <data key="d0">245842</data>
    </edge>
    <edge source="KOR" target="BLR">
      <data key="d0">39080</data>
    </edge>
    <edge source="KOR" target="KHM">
      <data key="d0">255058</data>
    </edge>
    <edge source="KOR" target="CAN">
      <data key="d0">25168078</data>
    </edge>
    <edge source="KOR" target="LKA">
      <data key="d0">1545488</data>
    </edge>
    <edge source="KOR" target="CHL">
      <data key="d0">42299374</data>
    </edge>
    <edge source="KOR" target="CHN">
      <data key="d0">345521138</data>
    </edge>
    <edge source="KOR" target="COL">
      <data key="d0">1978250</data>
    </edge>
    <edge source="KOR" target="CRI">
      <data key="d0">204424</data>
    </edge>
    <edge source="KOR" target="HRV">
      <data key="d0">173037</data>
    </edge>
    <edge source="KOR" target="CZE">
      <data key="d0">4463954</data>
    </edge>
    <edge source="KOR" target="BEN">
      <data key="d0">323184</data>
    </edge>
    <edge source="KOR" target="DNK">
      <data key="d0">1043980</data>
    </edge>
    <edge source="KOR" target="ECU">
      <data key="d0">1654329</data>
    </edge>
    <edge source="KOR" target="SLV">
      <data key="d0">51246</data>
    </edge>
    <edge source="KOR" target="EST">
      <data key="d0">1288597</data>
    </edge>
    <edge source="KOR" target="FIN">
      <data key="d0">825128</data>
    </edge>
    <edge source="KOR" target="FRA">
      <data key="d0">10272096</data>
    </edge>
    <edge source="KOR" target="DEU">
      <data key="d0">31501154</data>
    </edge>
    <edge source="KOR" target="GHA">
      <data key="d0">363477</data>
    </edge>
    <edge source="KOR" target="GRC">
      <data key="d0">1223891</data>
    </edge>
    <edge source="KOR" target="GTM">
      <data key="d0">177182</data>
    </edge>
    <edge source="KOR" target="HKG">
      <data key="d0">105135486</data>
    </edge>
    <edge source="KOR" target="HUN">
      <data key="d0">575290</data>
    </edge>
    <edge source="KOR" target="IDN">
      <data key="d0">35982362</data>
    </edge>
    <edge source="KOR" target="IRL">
      <data key="d0">243012</data>
    </edge>
    <edge source="KOR" target="ISR">
      <data key="d0">5052494</data>
    </edge>
    <edge source="KOR" target="ITA">
      <data key="d0">19952937</data>
    </edge>
    <edge source="KOR" target="CIV">
      <data key="d0">7616077</data>
    </edge>
    <edge source="KOR" target="JAM">
      <data key="d0">46213</data>
    </edge>
    <edge source="KOR" target="JPN">
      <data key="d0">295816281</data>
    </edge>
    <edge source="KOR" target="KAZ">
      <data key="d0">945908</data>
    </edge>
    <edge source="KOR" target="JOR">
      <data key="d0">651168</data>
    </edge>
    <edge source="KOR" target="KGZ">
      <data key="d0">131954</data>
    </edge>
    <edge source="KOR" target="LBN">
      <data key="d0">382756</data>
    </edge>
    <edge source="KOR" target="LVA">
      <data key="d0">1123933</data>
    </edge>
    <edge source="KOR" target="LTU">
      <data key="d0">315637</data>
    </edge>
    <edge source="KOR" target="MDG">
      <data key="d0">116528</data>
    </edge>
    <edge source="KOR" target="MYS">
      <data key="d0">30923630</data>
    </edge>
    <edge source="KOR" target="MUS">
      <data key="d0">40824</data>
    </edge>
    <edge source="KOR" target="MEX">
      <data key="d0">4801873</data>
    </edge>
    <edge source="KOR" target="MAR">
      <data key="d0">2276530</data>
    </edge>
    <edge source="KOR" target="OMN">
      <data key="d0">134769</data>
    </edge>
    <edge source="KOR" target="NLD">
      <data key="d0">3755919</data>
    </edge>
    <edge source="KOR" target="NZL">
      <data key="d0">2038636</data>
    </edge>
    <edge source="KOR" target="NOR">
      <data key="d0">1337617</data>
    </edge>
    <edge source="KOR" target="PAK">
      <data key="d0">5954711</data>
    </edge>
    <edge source="KOR" target="PAN">
      <data key="d0">103311</data>
    </edge>
    <edge source="KOR" target="PRY">
      <data key="d0">188316</data>
    </edge>
    <edge source="KOR" target="PER">
      <data key="d0">28133415</data>
    </edge>
    <edge source="KOR" target="PHL">
      <data key="d0">29740293</data>
    </edge>
    <edge source="KOR" target="POL">
      <data key="d0">6248945</data>
    </edge>
    <edge source="KOR" target="PRT">
      <data key="d0">2032545</data>
    </edge>
    <edge source="KOR" target="ROU">
      <data key="d0">3282380</data>
    </edge>
    <edge source="KOR" target="RUS">
      <data key="d0">65193292</data>
    </edge>
    <edge source="KOR" target="SAU">
      <data key="d0">4968646</data>
    </edge>
    <edge source="KOR" target="SRB">
      <data key="d0">22992</data>
    </edge>
    <edge source="KOR" target="IND">
      <data key="d0">18873535</data>
    </edge>
    <edge source="KOR" target="SGP">
      <data key="d0">25742873</data>
    </edge>
    <edge source="KOR" target="SVK">
      <data key="d0">7005865</data>
    </edge>
    <edge source="KOR" target="VNM">
      <data key="d0">26570883</data>
    </edge>
    <edge source="KOR" target="SVN">
      <data key="d0">1617521</data>
    </edge>
    <edge source="KOR" target="ZAF">
      <data key="d0">8589770</data>
    </edge>
    <edge source="KOR" target="ESP">
      <data key="d0">6478957</data>
    </edge>
    <edge source="KOR" target="SWE">
      <data key="d0">2517355</data>
    </edge>
    <edge source="KOR" target="CHE">
      <data key="d0">3624712</data>
    </edge>
    <edge source="KOR" target="THA">
      <data key="d0">27282341</data>
    </edge>
    <edge source="KOR" target="TGO">
      <data key="d0">7277000</data>
    </edge>
    <edge source="KOR" target="ARE">
      <data key="d0">11295837</data>
    </edge>
    <edge source="KOR" target="TUN">
      <data key="d0">23052</data>
    </edge>
    <edge source="KOR" target="TUR">
      <data key="d0">15862205</data>
    </edge>
    <edge source="KOR" target="UGA">
      <data key="d0">30815</data>
    </edge>
    <edge source="KOR" target="UKR">
      <data key="d0">1248161</data>
    </edge>
    <edge source="KOR" target="EGY">
      <data key="d0">3626852</data>
    </edge>
    <edge source="KOR" target="GBR">
      <data key="d0">12203716</data>
    </edge>
    <edge source="KOR" target="TZA">
      <data key="d0">1704412</data>
    </edge>
    <edge source="KOR" target="USA">
      <data key="d0">227628283</data>
    </edge>
    <edge source="KOR" target="URY">
      <data key="d0">124132</data>
    </edge>
    <edge source="LBN" target="DZA">
      <data key="d0">202286</data>
    </edge>
    <edge source="LBN" target="AZE">
      <data key="d0">15548</data>
    </edge>
    <edge source="LBN" target="AUS">
      <data key="d0">99271</data>
    </edge>
    <edge source="LBN" target="ARM">
      <data key="d0">477291</data>
    </edge>
    <edge source="LBN" target="BEL">
      <data key="d0">89518336</data>
    </edge>
    <edge source="LBN" target="BRA">
      <data key="d0">21516</data>
    </edge>
    <edge source="LBN" target="CMR">
      <data key="d0">31732</data>
    </edge>
    <edge source="LBN" target="CAN">
      <data key="d0">187110</data>
    </edge>
    <edge source="LBN" target="CAF">
      <data key="d0">28021</data>
    </edge>
    <edge source="LBN" target="CZE">
      <data key="d0">330472</data>
    </edge>
    <edge source="LBN" target="BEN">
      <data key="d0">28003</data>
    </edge>
    <edge source="LBN" target="FIN">
      <data key="d0">245964</data>
    </edge>
    <edge source="LBN" target="FRA">
      <data key="d0">843913</data>
    </edge>
    <edge source="LBN" target="GMB">
      <data key="d0">33801</data>
    </edge>
    <edge source="LBN" target="DEU">
      <data key="d0">5227229</data>
    </edge>
    <edge source="LBN" target="GHA">
      <data key="d0">446152</data>
    </edge>
    <edge source="LBN" target="GRC">
      <data key="d0">249265</data>
    </edge>
    <edge source="LBN" target="HKG">
      <data key="d0">1669400</data>
    </edge>
    <edge source="LBN" target="ITA">
      <data key="d0">1676501</data>
    </edge>
    <edge source="LBN" target="CIV">
      <data key="d0">301152</data>
    </edge>
    <edge source="LBN" target="JOR">
      <data key="d0">2728393</data>
    </edge>
    <edge source="LBN" target="MYS">
      <data key="d0">153201</data>
    </edge>
    <edge source="LBN" target="MRT">
      <data key="d0">133434</data>
    </edge>
    <edge source="LBN" target="MAR">
      <data key="d0">26593</data>
    </edge>
    <edge source="LBN" target="MOZ">
      <data key="d0">43770</data>
    </edge>
    <edge source="LBN" target="OMN">
      <data key="d0">62532</data>
    </edge>
    <edge source="LBN" target="NLD">
      <data key="d0">27059</data>
    </edge>
    <edge source="LBN" target="PAK">
      <data key="d0">190526</data>
    </edge>
    <edge source="LBN" target="ROU">
      <data key="d0">23463</data>
    </edge>
    <edge source="LBN" target="RUS">
      <data key="d0">115731</data>
    </edge>
    <edge source="LBN" target="SAU">
      <data key="d0">8870706</data>
    </edge>
    <edge source="LBN" target="SEN">
      <data key="d0">33374</data>
    </edge>
    <edge source="LBN" target="IND">
      <data key="d0">336736</data>
    </edge>
    <edge source="LBN" target="ZAF">
      <data key="d0">15609</data>
    </edge>
    <edge source="LBN" target="ESP">
      <data key="d0">936125</data>
    </edge>
    <edge source="LBN" target="CHE">
      <data key="d0">1676450</data>
    </edge>
    <edge source="LBN" target="THA">
      <data key="d0">871204</data>
    </edge>
    <edge source="LBN" target="TGO">
      <data key="d0">33625</data>
    </edge>
    <edge source="LBN" target="ARE">
      <data key="d0">104308280</data>
    </edge>
    <edge source="LBN" target="TUN">
      <data key="d0">32587</data>
    </edge>
    <edge source="LBN" target="TUR">
      <data key="d0">419157</data>
    </edge>
    <edge source="LBN" target="EGY">
      <data key="d0">143956</data>
    </edge>
    <edge source="LBN" target="GBR">
      <data key="d0">619780</data>
    </edge>
    <edge source="LBN" target="TZA">
      <data key="d0">68765</data>
    </edge>
    <edge source="LBN" target="USA">
      <data key="d0">13004773</data>
    </edge>
    <edge source="LBN" target="BFA">
      <data key="d0">84482</data>
    </edge>
    <edge source="LVA" target="AZE">
      <data key="d0">35167</data>
    </edge>
    <edge source="LVA" target="AUS">
      <data key="d0">32829</data>
    </edge>
    <edge source="LVA" target="AUT">
      <data key="d0">256759</data>
    </edge>
    <edge source="LVA" target="BEL">
      <data key="d0">261995</data>
    </edge>
    <edge source="LVA" target="BRA">
      <data key="d0">65859</data>
    </edge>
    <edge source="LVA" target="BGR">
      <data key="d0">60858</data>
    </edge>
    <edge source="LVA" target="BLR">
      <data key="d0">7074656</data>
    </edge>
    <edge source="LVA" target="CAN">
      <data key="d0">292546</data>
    </edge>
    <edge source="LVA" target="CHL">
      <data key="d0">36670</data>
    </edge>
    <edge source="LVA" target="CHN">
      <data key="d0">310548</data>
    </edge>
    <edge source="LVA" target="HRV">
      <data key="d0">1334551</data>
    </edge>
    <edge source="LVA" target="CZE">
      <data key="d0">350453</data>
    </edge>
    <edge source="LVA" target="DNK">
      <data key="d0">1343252</data>
    </edge>
    <edge source="LVA" target="EST">
      <data key="d0">23219947</data>
    </edge>
    <edge source="LVA" target="FIN">
      <data key="d0">24576979</data>
    </edge>
    <edge source="LVA" target="FRA">
      <data key="d0">639883</data>
    </edge>
    <edge source="LVA" target="GEO">
      <data key="d0">176447</data>
    </edge>
    <edge source="LVA" target="DEU">
      <data key="d0">7618432</data>
    </edge>
    <edge source="LVA" target="GRC">
      <data key="d0">35423</data>
    </edge>
    <edge source="LVA" target="HKG">
      <data key="d0">179818</data>
    </edge>
    <edge source="LVA" target="HUN">
      <data key="d0">48701</data>
    </edge>
    <edge source="LVA" target="ISR">
      <data key="d0">30305</data>
    </edge>
    <edge source="LVA" target="ITA">
      <data key="d0">2042646</data>
    </edge>
    <edge source="LVA" target="JPN">
      <data key="d0">61503</data>
    </edge>
    <edge source="LVA" target="KAZ">
      <data key="d0">75678</data>
    </edge>
    <edge source="LVA" target="KOR">
      <data key="d0">131293</data>
    </edge>
    <edge source="LVA" target="LTU">
      <data key="d0">35857090</data>
    </edge>
    <edge source="LVA" target="MDA">
      <data key="d0">12859</data>
    </edge>
    <edge source="LVA" target="NLD">
      <data key="d0">871701</data>
    </edge>
    <edge source="LVA" target="NOR">
      <data key="d0">6973886</data>
    </edge>
    <edge source="LVA" target="PAN">
      <data key="d0">15281</data>
    </edge>
    <edge source="LVA" target="POL">
      <data key="d0">3940116</data>
    </edge>
    <edge source="LVA" target="ROU">
      <data key="d0">326716</data>
    </edge>
    <edge source="LVA" target="RUS">
      <data key="d0">41450565</data>
    </edge>
    <edge source="LVA" target="IND">
      <data key="d0">80462</data>
    </edge>
    <edge source="LVA" target="SVK">
      <data key="d0">70123</data>
    </edge>
    <edge source="LVA" target="SVN">
      <data key="d0">170122</data>
    </edge>
    <edge source="LVA" target="ZAF">
      <data key="d0">14460</data>
    </edge>
    <edge source="LVA" target="ESP">
      <data key="d0">104134</data>
    </edge>
    <edge source="LVA" target="SWE">
      <data key="d0">29031480</data>
    </edge>
    <edge source="LVA" target="CHE">
      <data key="d0">1610377</data>
    </edge>
    <edge source="LVA" target="ARE">
      <data key="d0">28579</data>
    </edge>
    <edge source="LVA" target="TUR">
      <data key="d0">1986382</data>
    </edge>
    <edge source="LVA" target="UKR">
      <data key="d0">375592</data>
    </edge>
    <edge source="LVA" target="GBR">
      <data key="d0">1544850</data>
    </edge>
    <edge source="LVA" target="TZA">
      <data key="d0">842684</data>
    </edge>
    <edge source="LVA" target="USA">
      <data key="d0">5484566</data>
    </edge>
    <edge source="MDA" target="ALB">
      <data key="d0">10108</data>
    </edge>
    <edge source="MDA" target="AZE">
      <data key="d0">852740</data>
    </edge>
    <edge source="MDA" target="ARM">
      <data key="d0">245734</data>
    </edge>
    <edge source="MDA" target="BGR">
      <data key="d0">1073547</data>
    </edge>
    <edge source="MDA" target="BLR">
      <data key="d0">192900</data>
    </edge>
    <edge source="MDA" target="CAN">
      <data key="d0">30405</data>
    </edge>
    <edge source="MDA" target="EST">
      <data key="d0">28298</data>
    </edge>
    <edge source="MDA" target="FRA">
      <data key="d0">26907</data>
    </edge>
    <edge source="MDA" target="GEO">
      <data key="d0">5744964</data>
    </edge>
    <edge source="MDA" target="GRC">
      <data key="d0">1324563</data>
    </edge>
    <edge source="MDA" target="HUN">
      <data key="d0">360147</data>
    </edge>
    <edge source="MDA" target="ISR">
      <data key="d0">151546</data>
    </edge>
    <edge source="MDA" target="ITA">
      <data key="d0">2994246</data>
    </edge>
    <edge source="MDA" target="KAZ">
      <data key="d0">1272898</data>
    </edge>
    <edge source="MDA" target="KGZ">
      <data key="d0">259754</data>
    </edge>
    <edge source="MDA" target="LVA">
      <data key="d0">26626</data>
    </edge>
    <edge source="MDA" target="LTU">
      <data key="d0">192510</data>
    </edge>
    <edge source="MDA" target="POL">
      <data key="d0">34518</data>
    </edge>
    <edge source="MDA" target="ROU">
      <data key="d0">8921828</data>
    </edge>
    <edge source="MDA" target="RUS">
      <data key="d0">5563191</data>
    </edge>
    <edge source="MDA" target="SRB">
      <data key="d0">289797</data>
    </edge>
    <edge source="MDA" target="SVK">
      <data key="d0">214052</data>
    </edge>
    <edge source="MDA" target="ESP">
      <data key="d0">19664</data>
    </edge>
    <edge source="MDA" target="TUR">
      <data key="d0">2318381</data>
    </edge>
    <edge source="MDA" target="UKR">
      <data key="d0">5493507</data>
    </edge>
    <edge source="MDA" target="MKD">
      <data key="d0">458763</data>
    </edge>
    <edge source="THA" target="DZA">
      <data key="d0">323250</data>
    </edge>
    <edge source="THA" target="AZE">
      <data key="d0">272093</data>
    </edge>
    <edge source="THA" target="ARG">
      <data key="d0">1701091</data>
    </edge>
    <edge source="THA" target="AUS">
      <data key="d0">63651453</data>
    </edge>
    <edge source="THA" target="AUT">
      <data key="d0">30887511</data>
    </edge>
    <edge source="THA" target="ARM">
      <data key="d0">1965358</data>
    </edge>
    <edge source="THA" target="BEL">
      <data key="d0">376044721</data>
    </edge>
    <edge source="THA" target="BOL">
      <data key="d0">21335</data>
    </edge>
    <edge source="THA" target="BRA">
      <data key="d0">14789074</data>
    </edge>
    <edge source="THA" target="BGR">
      <data key="d0">417175</data>
    </edge>
    <edge source="THA" target="BLR">
      <data key="d0">97386</data>
    </edge>
    <edge source="THA" target="KHM">
      <data key="d0">180018266</data>
    </edge>
    <edge source="THA" target="CMR">
      <data key="d0">27193</data>
    </edge>
    <edge source="THA" target="CAN">
      <data key="d0">7218347</data>
    </edge>
    <edge source="THA" target="LKA">
      <data key="d0">27040483</data>
    </edge>
    <edge source="THA" target="CHL">
      <data key="d0">19963337</data>
    </edge>
    <edge source="THA" target="CHN">
      <data key="d0">107611932</data>
    </edge>
    <edge source="THA" target="COL">
      <data key="d0">2316893</data>
    </edge>
    <edge source="THA" target="CRI">
      <data key="d0">54830</data>
    </edge>
    <edge source="THA" target="HRV">
      <data key="d0">46881</data>
    </edge>
    <edge source="THA" target="CZE">
      <data key="d0">1571660</data>
    </edge>
    <edge source="THA" target="DNK">
      <data key="d0">7278230</data>
    </edge>
    <edge source="THA" target="ECU">
      <data key="d0">1245559</data>
    </edge>
    <edge source="THA" target="ETH">
      <data key="d0">149735</data>
    </edge>
    <edge source="THA" target="EST">
      <data key="d0">233562</data>
    </edge>
    <edge source="THA" target="FIN">
      <data key="d0">16471740</data>
    </edge>
    <edge source="THA" target="FRA">
      <data key="d0">34825956</data>
    </edge>
    <edge source="THA" target="GEO">
      <data key="d0">89574</data>
    </edge>
    <edge source="THA" target="DEU">
      <data key="d0">48883132</data>
    </edge>
    <edge source="THA" target="GHA">
      <data key="d0">2240962</data>
    </edge>
    <edge source="THA" target="GRC">
      <data key="d0">338965</data>
    </edge>
    <edge source="THA" target="GTM">
      <data key="d0">33088</data>
    </edge>
    <edge source="THA" target="HND">
      <data key="d0">22395</data>
    </edge>
    <edge source="THA" target="HKG">
      <data key="d0">912175894</data>
    </edge>
    <edge source="THA" target="HUN">
      <data key="d0">1037979</data>
    </edge>
    <edge source="THA" target="IDN">
      <data key="d0">98958810</data>
    </edge>
    <edge source="THA" target="IRL">
      <data key="d0">713648</data>
    </edge>
    <edge source="THA" target="ISR">
      <data key="d0">207466926</data>
    </edge>
    <edge source="THA" target="ITA">
      <data key="d0">27510820</data>
    </edge>
    <edge source="THA" target="CIV">
      <data key="d0">11402</data>
    </edge>
    <edge source="THA" target="JAM">
      <data key="d0">33604</data>
    </edge>
    <edge source="THA" target="JPN">
      <data key="d0">416824626</data>
    </edge>
    <edge source="THA" target="KAZ">
      <data key="d0">115562</data>
    </edge>
    <edge source="THA" target="JOR">
      <data key="d0">303224</data>
    </edge>
    <edge source="THA" target="KOR">
      <data key="d0">36238737</data>
    </edge>
    <edge source="THA" target="LBN">
      <data key="d0">2962645</data>
    </edge>
    <edge source="THA" target="LVA">
      <data key="d0">237891</data>
    </edge>
    <edge source="THA" target="LTU">
      <data key="d0">652705</data>
    </edge>
    <edge source="THA" target="MDG">
      <data key="d0">2083226</data>
    </edge>
    <edge source="THA" target="MYS">
      <data key="d0">93015490</data>
    </edge>
    <edge source="THA" target="MUS">
      <data key="d0">3358755</data>
    </edge>
    <edge source="THA" target="MEX">
      <data key="d0">7720984</data>
    </edge>
    <edge source="THA" target="MAR">
      <data key="d0">2237444</data>
    </edge>
    <edge source="THA" target="MOZ">
      <data key="d0">3817171</data>
    </edge>
    <edge source="THA" target="OMN">
      <data key="d0">1393951</data>
    </edge>
    <edge source="THA" target="NAM">
      <data key="d0">117108</data>
    </edge>
    <edge source="THA" target="NLD">
      <data key="d0">9238697</data>
    </edge>
    <edge source="THA" target="NZL">
      <data key="d0">10367339</data>
    </edge>
    <edge source="THA" target="NOR">
      <data key="d0">3764247</data>
    </edge>
    <edge source="THA" target="PAK">
      <data key="d0">19516763</data>
    </edge>
    <edge source="THA" target="PAN">
      <data key="d0">81724</data>
    </edge>
    <edge source="THA" target="PRY">
      <data key="d0">88474</data>
    </edge>
    <edge source="THA" target="PER">
      <data key="d0">1623140</data>
    </edge>
    <edge source="THA" target="PHL">
      <data key="d0">46122533</data>
    </edge>
    <edge source="THA" target="POL">
      <data key="d0">6746414</data>
    </edge>
    <edge source="THA" target="PRT">
      <data key="d0">808427</data>
    </edge>
    <edge source="THA" target="ROU">
      <data key="d0">196655</data>
    </edge>
    <edge source="THA" target="RUS">
      <data key="d0">9109570</data>
    </edge>
    <edge source="THA" target="SAU">
      <data key="d0">11128865</data>
    </edge>
    <edge source="THA" target="SEN">
      <data key="d0">1103880</data>
    </edge>
    <edge source="THA" target="SRB">
      <data key="d0">12712</data>
    </edge>
    <edge source="THA" target="IND">
      <data key="d0">220421052</data>
    </edge>
    <edge source="THA" target="SGP">
      <data key="d0">49554406</data>
    </edge>
    <edge source="THA" target="SVK">
      <data key="d0">2640124</data>
    </edge>
    <edge source="THA" target="VNM">
      <data key="d0">94265232</data>
    </edge>
    <edge source="THA" target="SVN">
      <data key="d0">1119158</data>
    </edge>
    <edge source="THA" target="ZAF">
      <data key="d0">25935337</data>
    </edge>
    <edge source="THA" target="ZWE">
      <data key="d0">84092</data>
    </edge>
    <edge source="THA" target="ESP">
      <data key="d0">11141712</data>
    </edge>
    <edge source="THA" target="SWE">
      <data key="d0">6094623</data>
    </edge>
    <edge source="THA" target="CHE">
      <data key="d0">101247437</data>
    </edge>
    <edge source="THA" target="TGO">
      <data key="d0">30719970</data>
    </edge>
    <edge source="THA" target="ARE">
      <data key="d0">107570339</data>
    </edge>
    <edge source="THA" target="TUN">
      <data key="d0">511716</data>
    </edge>
    <edge source="THA" target="TUR">
      <data key="d0">11936977</data>
    </edge>
    <edge source="THA" target="UGA">
      <data key="d0">28238</data>
    </edge>
    <edge source="THA" target="UKR">
      <data key="d0">6022311</data>
    </edge>
    <edge source="THA" target="EGY">
      <data key="d0">11523834</data>
    </edge>
    <edge source="THA" target="GBR">
      <data key="d0">44458718</data>
    </edge>
    <edge source="THA" target="TZA">
      <data key="d0">2873310</data>
    </edge>
    <edge source="THA" target="USA">
      <data key="d0">243021406</data>
    </edge>
    <edge source="THA" target="URY">
      <data key="d0">88036</data>
    </edge>
    <edge source="UKR" target="AZE">
      <data key="d0">10080881</data>
    </edge>
    <edge source="UKR" target="ARG">
      <data key="d0">129024</data>
    </edge>
    <edge source="UKR" target="AUT">
      <data key="d0">1599097</data>
    </edge>
    <edge source="UKR" target="ARM">
      <data key="d0">2008286</data>
    </edge>
    <edge source="UKR" target="BEL">
      <data key="d0">304347</data>
    </edge>
    <edge source="UKR" target="BGR">
      <data key="d0">1190615</data>
    </edge>
    <edge source="UKR" target="BLR">
      <data key="d0">67046284</data>
    </edge>
    <edge source="UKR" target="CAN">
      <data key="d0">1956922</data>
    </edge>
    <edge source="UKR" target="CHN">
      <data key="d0">610232</data>
    </edge>
    <edge source="UKR" target="HRV">
      <data key="d0">277837</data>
    </edge>
    <edge source="UKR" target="CZE">
      <data key="d0">1545857</data>
    </edge>
    <edge source="UKR" target="DNK">
      <data key="d0">40929</data>
    </edge>
    <edge source="UKR" target="EST">
      <data key="d0">1836990</data>
    </edge>
    <edge source="UKR" target="FIN">
      <data key="d0">88651</data>
    </edge>
    <edge source="UKR" target="FRA">
      <data key="d0">58912</data>
    </edge>
    <edge source="UKR" target="GEO">
      <data key="d0">6644274</data>
    </edge>
    <edge source="UKR" target="DEU">
      <data key="d0">13091492</data>
    </edge>
    <edge source="UKR" target="GRC">
      <data key="d0">1875690</data>
    </edge>
    <edge source="UKR" target="HKG">
      <data key="d0">2229648</data>
    </edge>
    <edge source="UKR" target="HUN">
      <data key="d0">2753922</data>
    </edge>
    <edge source="UKR" target="IRL">
      <data key="d0">36683</data>
    </edge>
    <edge source="UKR" target="ISR">
      <data key="d0">173956</data>
    </edge>
    <edge source="UKR" target="ITA">
      <data key="d0">884621</data>
    </edge>
    <edge source="UKR" target="CIV">
      <data key="d0">23281</data>
    </edge>
    <edge source="UKR" target="JPN">
      <data key="d0">263287</data>
    </edge>
    <edge source="UKR" target="KAZ">
      <data key="d0">36174226</data>
    </edge>
    <edge source="UKR" target="JOR">
      <data key="d0">183507</data>
    </edge>
    <edge source="UKR" target="KOR">
      <data key="d0">34752</data>
    </edge>
    <edge source="UKR" target="KGZ">
      <data key="d0">967106</data>
    </edge>
    <edge source="UKR" target="LBN">
      <data key="d0">184607</data>
    </edge>
    <edge source="UKR" target="LVA">
      <data key="d0">1907790</data>
    </edge>
    <edge source="UKR" target="LTU">
      <data key="d0">4714890</data>
    </edge>
    <edge source="UKR" target="MYS">
      <data key="d0">12562</data>
    </edge>
    <edge source="UKR" target="MDA">
      <data key="d0">36169958</data>
    </edge>
    <edge source="UKR" target="NLD">
      <data key="d0">1286006</data>
    </edge>
    <edge source="UKR" target="NOR">
      <data key="d0">1235388</data>
    </edge>
    <edge source="UKR" target="PAN">
      <data key="d0">10101</data>
    </edge>
    <edge source="UKR" target="PER">
      <data key="d0">26621</data>
    </edge>
    <edge source="UKR" target="POL">
      <data key="d0">16933428</data>
    </edge>
    <edge source="UKR" target="PRT">
      <data key="d0">53117</data>
    </edge>
    <edge source="UKR" target="ROU">
      <data key="d0">5950580</data>
    </edge>
    <edge source="UKR" target="RUS">
      <data key="d0">309304348</data>
    </edge>
    <edge source="UKR" target="SRB">
      <data key="d0">1702296</data>
    </edge>
    <edge source="UKR" target="IND">
      <data key="d0">375457</data>
    </edge>
    <edge source="UKR" target="SVK">
      <data key="d0">2461195</data>
    </edge>
    <edge source="UKR" target="VNM">
      <data key="d0">59787</data>
    </edge>
    <edge source="UKR" target="SVN">
      <data key="d0">42983</data>
    </edge>
    <edge source="UKR" target="ESP">
      <data key="d0">338118</data>
    </edge>
    <edge source="UKR" target="SWE">
      <data key="d0">1603268</data>
    </edge>
    <edge source="UKR" target="CHE">
      <data key="d0">186106</data>
    </edge>
    <edge source="UKR" target="THA">
      <data key="d0">45274</data>
    </edge>
    <edge source="UKR" target="ARE">
      <data key="d0">605863</data>
    </edge>
    <edge source="UKR" target="TUN">
      <data key="d0">262375</data>
    </edge>
    <edge source="UKR" target="TUR">
      <data key="d0">968690</data>
    </edge>
    <edge source="UKR" target="MKD">
      <data key="d0">105352</data>
    </edge>
    <edge source="UKR" target="EGY">
      <data key="d0">241469</data>
    </edge>
    <edge source="UKR" target="GBR">
      <data key="d0">418374</data>
    </edge>
    <edge source="UKR" target="USA">
      <data key="d0">1120493</data>
    </edge>
    <edge source="AZE" target="FRA">
      <data key="d0">508906</data>
    </edge>
    <edge source="AZE" target="GEO">
      <data key="d0">1206555</data>
    </edge>
    <edge source="AZE" target="KAZ">
      <data key="d0">47261</data>
    </edge>
    <edge source="AZE" target="RUS">
      <data key="d0">556987</data>
    </edge>
    <edge source="AZE" target="UKR">
      <data key="d0">129019</data>
    </edge>
    <edge source="LKA" target="ARG">
      <data key="d0">25674</data>
    </edge>
    <edge source="LKA" target="AUS">
      <data key="d0">7080165</data>
    </edge>
    <edge source="LKA" target="AUT">
      <data key="d0">14261</data>
    </edge>
    <edge source="LKA" target="ARM">
      <data key="d0">12322</data>
    </edge>
    <edge source="LKA" target="BEL">
      <data key="d0">241033532</data>
    </edge>
    <edge source="LKA" target="BRA">
      <data key="d0">123246</data>
    </edge>
    <edge source="LKA" target="BGR">
      <data key="d0">22654</data>
    </edge>
    <edge source="LKA" target="BLR">
      <data key="d0">16920</data>
    </edge>
    <edge source="LKA" target="KHM">
      <data key="d0">17915</data>
    </edge>
    <edge source="LKA" target="CAN">
      <data key="d0">1317239</data>
    </edge>
    <edge source="LKA" target="CHL">
      <data key="d0">33406</data>
    </edge>
    <edge source="LKA" target="CHN">
      <data key="d0">686602</data>
    </edge>
    <edge source="LKA" target="CRI">
      <data key="d0">34834</data>
    </edge>
    <edge source="LKA" target="CZE">
      <data key="d0">157444</data>
    </edge>
    <edge source="LKA" target="DNK">
      <data key="d0">862716</data>
    </edge>
    <edge source="LKA" target="ECU">
      <data key="d0">57617</data>
    </edge>
    <edge source="LKA" target="EST">
      <data key="d0">50704</data>
    </edge>
    <edge source="LKA" target="FIN">
      <data key="d0">35614</data>
    </edge>
    <edge source="LKA" target="FRA">
      <data key="d0">1971992</data>
    </edge>
    <edge source="LKA" target="DEU">
      <data key="d0">2979007</data>
    </edge>
    <edge source="LKA" target="GRC">
      <data key="d0">155998</data>
    </edge>
    <edge source="LKA" target="HKG">
      <data key="d0">17587940</data>
    </edge>
    <edge source="LKA" target="IDN">
      <data key="d0">38308</data>
    </edge>
    <edge source="LKA" target="ISR">
      <data key="d0">54631007</data>
    </edge>
    <edge source="LKA" target="ITA">
      <data key="d0">1932254</data>
    </edge>
    <edge source="LKA" target="JPN">
      <data key="d0">6875606</data>
    </edge>
    <edge source="LKA" target="JOR">
      <data key="d0">91945</data>
    </edge>
    <edge source="LKA" target="KOR">
      <data key="d0">303371</data>
    </edge>
    <edge source="LKA" target="LBN">
      <data key="d0">344887</data>
    </edge>
    <edge source="LKA" target="LVA">
      <data key="d0">296275</data>
    </edge>
    <edge source="LKA" target="LTU">
      <data key="d0">13988</data>
    </edge>
    <edge source="LKA" target="MYS">
      <data key="d0">395358</data>
    </edge>
    <edge source="LKA" target="MUS">
      <data key="d0">228764</data>
    </edge>
    <edge source="LKA" target="MEX">
      <data key="d0">852026</data>
    </edge>
    <edge source="LKA" target="MDA">
      <data key="d0">41380</data>
    </edge>
    <edge source="LKA" target="OMN">
      <data key="d0">221525</data>
    </edge>
    <edge source="LKA" target="NLD">
      <data key="d0">1469309</data>
    </edge>
    <edge source="LKA" target="NZL">
      <data key="d0">3059833</data>
    </edge>
    <edge source="LKA" target="NOR">
      <data key="d0">762551</data>
    </edge>
    <edge source="LKA" target="PAK">
      <data key="d0">582556</data>
    </edge>
    <edge source="LKA" target="PER">
      <data key="d0">20330</data>
    </edge>
    <edge source="LKA" target="PHL">
      <data key="d0">291238</data>
    </edge>
    <edge source="LKA" target="POL">
      <data key="d0">602821</data>
    </edge>
    <edge source="LKA" target="PRT">
      <data key="d0">60946</data>
    </edge>
    <edge source="LKA" target="RUS">
      <data key="d0">94285</data>
    </edge>
    <edge source="LKA" target="SAU">
      <data key="d0">191026</data>
    </edge>
    <edge source="LKA" target="IND">
      <data key="d0">28790183</data>
    </edge>
    <edge source="LKA" target="SGP">
      <data key="d0">512701</data>
    </edge>
    <edge source="LKA" target="VNM">
      <data key="d0">23591</data>
    </edge>
    <edge source="LKA" target="SVN">
      <data key="d0">13203</data>
    </edge>
    <edge source="LKA" target="ZAF">
      <data key="d0">604297</data>
    </edge>
    <edge source="LKA" target="ESP">
      <data key="d0">608738</data>
    </edge>
    <edge source="LKA" target="SWE">
      <data key="d0">62340</data>
    </edge>
    <edge source="LKA" target="CHE">
      <data key="d0">8291838</data>
    </edge>
    <edge source="LKA" target="THA">
      <data key="d0">43814583</data>
    </edge>
    <edge source="LKA" target="ARE">
      <data key="d0">3740095</data>
    </edge>
    <edge source="LKA" target="TUR">
      <data key="d0">187965</data>
    </edge>
    <edge source="LKA" target="UGA">
      <data key="d0">138839</data>
    </edge>
    <edge source="LKA" target="UKR">
      <data key="d0">61496</data>
    </edge>
    <edge source="LKA" target="EGY">
      <data key="d0">263626</data>
    </edge>
    <edge source="LKA" target="GBR">
      <data key="d0">2574281</data>
    </edge>
    <edge source="LKA" target="USA">
      <data key="d0">23601610</data>
    </edge>
    <edge source="DNK" target="ALB">
      <data key="d0">11812</data>
    </edge>
    <edge source="DNK" target="DZA">
      <data key="d0">158257</data>
    </edge>
    <edge source="DNK" target="AZE">
      <data key="d0">110562</data>
    </edge>
    <edge source="DNK" target="ARG">
      <data key="d0">50355</data>
    </edge>
    <edge source="DNK" target="AUS">
      <data key="d0">64235751</data>
    </edge>
    <edge source="DNK" target="AUT">
      <data key="d0">8757091</data>
    </edge>
    <edge source="DNK" target="BEL">
      <data key="d0">6051458</data>
    </edge>
    <edge source="DNK" target="BRA">
      <data key="d0">1718779</data>
    </edge>
    <edge source="DNK" target="BGR">
      <data key="d0">350428</data>
    </edge>
    <edge source="DNK" target="BLR">
      <data key="d0">293730</data>
    </edge>
    <edge source="DNK" target="CAN">
      <data key="d0">1375054</data>
    </edge>
    <edge source="DNK" target="LKA">
      <data key="d0">366206</data>
    </edge>
    <edge source="DNK" target="CHL">
      <data key="d0">180920</data>
    </edge>
    <edge source="DNK" target="CHN">
      <data key="d0">8152402</data>
    </edge>
    <edge source="DNK" target="COL">
      <data key="d0">137296</data>
    </edge>
    <edge source="DNK" target="CRI">
      <data key="d0">12703</data>
    </edge>
    <edge source="DNK" target="HRV">
      <data key="d0">230991</data>
    </edge>
    <edge source="DNK" target="CZE">
      <data key="d0">3014529</data>
    </edge>
    <edge source="DNK" target="ECU">
      <data key="d0">16663</data>
    </edge>
    <edge source="DNK" target="EST">
      <data key="d0">5082153</data>
    </edge>
    <edge source="DNK" target="FIN">
      <data key="d0">19276823</data>
    </edge>
    <edge source="DNK" target="FRA">
      <data key="d0">23880937</data>
    </edge>
    <edge source="DNK" target="DEU">
      <data key="d0">165025812</data>
    </edge>
    <edge source="DNK" target="GHA">
      <data key="d0">1038396</data>
    </edge>
    <edge source="DNK" target="GRC">
      <data key="d0">791827</data>
    </edge>
    <edge source="DNK" target="HKG">
      <data key="d0">1078815</data>
    </edge>
    <edge source="DNK" target="HUN">
      <data key="d0">3917536</data>
    </edge>
    <edge source="DNK" target="IDN">
      <data key="d0">1757902</data>
    </edge>
    <edge source="DNK" target="IRL">
      <data key="d0">926485</data>
    </edge>
    <edge source="DNK" target="ISR">
      <data key="d0">1265152</data>
    </edge>
    <edge source="DNK" target="ITA">
      <data key="d0">20757856</data>
    </edge>
    <edge source="DNK" target="JPN">
      <data key="d0">7025135</data>
    </edge>
    <edge source="DNK" target="KAZ">
      <data key="d0">388831</data>
    </edge>
    <edge source="DNK" target="JOR">
      <data key="d0">77060</data>
    </edge>
    <edge source="DNK" target="KOR">
      <data key="d0">3192081</data>
    </edge>
    <edge source="DNK" target="LBN">
      <data key="d0">207488</data>
    </edge>
    <edge source="DNK" target="LVA">
      <data key="d0">1445878</data>
    </edge>
    <edge source="DNK" target="LTU">
      <data key="d0">2828924</data>
    </edge>
    <edge source="DNK" target="MWI">
      <data key="d0">32209</data>
    </edge>
    <edge source="DNK" target="MYS">
      <data key="d0">2760184</data>
    </edge>
    <edge source="DNK" target="MUS">
      <data key="d0">58163</data>
    </edge>
    <edge source="DNK" target="MEX">
      <data key="d0">433134</data>
    </edge>
    <edge source="DNK" target="MAR">
      <data key="d0">176353</data>
    </edge>
    <edge source="DNK" target="OMN">
      <data key="d0">772964</data>
    </edge>
    <edge source="DNK" target="NLD">
      <data key="d0">20560451</data>
    </edge>
    <edge source="DNK" target="NZL">
      <data key="d0">523117</data>
    </edge>
    <edge source="DNK" target="NOR">
      <data key="d0">118936073</data>
    </edge>
    <edge source="DNK" target="PAK">
      <data key="d0">103326</data>
    </edge>
    <edge source="DNK" target="PAN">
      <data key="d0">81128</data>
    </edge>
    <edge source="DNK" target="PER">
      <data key="d0">228791</data>
    </edge>
    <edge source="DNK" target="PHL">
      <data key="d0">351535</data>
    </edge>
    <edge source="DNK" target="POL">
      <data key="d0">24358449</data>
    </edge>
    <edge source="DNK" target="PRT">
      <data key="d0">932111</data>
    </edge>
    <edge source="DNK" target="ROU">
      <data key="d0">829630</data>
    </edge>
    <edge source="DNK" target="RUS">
      <data key="d0">4682478</data>
    </edge>
    <edge source="DNK" target="SAU">
      <data key="d0">2668491</data>
    </edge>
    <edge source="DNK" target="SEN">
      <data key="d0">45615</data>
    </edge>
    <edge source="DNK" target="SRB">
      <data key="d0">33083</data>
    </edge>
    <edge source="DNK" target="IND">
      <data key="d0">2666029</data>
    </edge>
    <edge source="DNK" target="SGP">
      <data key="d0">2116731</data>
    </edge>
    <edge source="DNK" target="SVK">
      <data key="d0">911458</data>
    </edge>
    <edge source="DNK" target="VNM">
      <data key="d0">449025</data>
    </edge>
    <edge source="DNK" target="SVN">
      <data key="d0">387976</data>
    </edge>
    <edge source="DNK" target="ZAF">
      <data key="d0">667349</data>
    </edge>
    <edge source="DNK" target="ESP">
      <data key="d0">24487342</data>
    </edge>
    <edge source="DNK" target="SWE">
      <data key="d0">155524347</data>
    </edge>
    <edge source="DNK" target="CHE">
      <data key="d0">8119286</data>
    </edge>
    <edge source="DNK" target="THA">
      <data key="d0">2078491</data>
    </edge>
    <edge source="DNK" target="ARE">
      <data key="d0">2823624</data>
    </edge>
    <edge source="DNK" target="TUN">
      <data key="d0">173336</data>
    </edge>
    <edge source="DNK" target="TUR">
      <data key="d0">1435657</data>
    </edge>
    <edge source="DNK" target="UKR">
      <data key="d0">378133</data>
    </edge>
    <edge source="DNK" target="MKD">
      <data key="d0">19606</data>
    </edge>
    <edge source="DNK" target="EGY">
      <data key="d0">687593</data>
    </edge>
    <edge source="DNK" target="GBR">
      <data key="d0">51640003</data>
    </edge>
    <edge source="DNK" target="TZA">
      <data key="d0">102859</data>
    </edge>
    <edge source="DNK" target="USA">
      <data key="d0">85981820</data>
    </edge>
    <edge source="ETH" target="BEL">
      <data key="d0">13585</data>
    </edge>
    <edge source="ETH" target="CAN">
      <data key="d0">13794</data>
    </edge>
    <edge source="ETH" target="CHN">
      <data key="d0">209705</data>
    </edge>
    <edge source="ETH" target="DNK">
      <data key="d0">641180</data>
    </edge>
    <edge source="ETH" target="FRA">
      <data key="d0">113691</data>
    </edge>
    <edge source="ETH" target="DEU">
      <data key="d0">126311</data>
    </edge>
    <edge source="ETH" target="HKG">
      <data key="d0">137686</data>
    </edge>
    <edge source="ETH" target="ISR">
      <data key="d0">43972</data>
    </edge>
    <edge source="ETH" target="ITA">
      <data key="d0">85705</data>
    </edge>
    <edge source="ETH" target="JPN">
      <data key="d0">16132</data>
    </edge>
    <edge source="ETH" target="MEX">
      <data key="d0">64718</data>
    </edge>
    <edge source="ETH" target="SAU">
      <data key="d0">25787</data>
    </edge>
    <edge source="ETH" target="IND">
      <data key="d0">7938804</data>
    </edge>
    <edge source="ETH" target="CHE">
      <data key="d0">12917</data>
    </edge>
    <edge source="ETH" target="THA">
      <data key="d0">115521</data>
    </edge>
    <edge source="ETH" target="TUN">
      <data key="d0">21434</data>
    </edge>
    <edge source="ETH" target="GBR">
      <data key="d0">20953</data>
    </edge>
    <edge source="ETH" target="USA">
      <data key="d0">924908</data>
    </edge>
    <edge source="EST" target="AZE">
      <data key="d0">11489</data>
    </edge>
    <edge source="EST" target="AUT">
      <data key="d0">446342</data>
    </edge>
    <edge source="EST" target="BEL">
      <data key="d0">39921225</data>
    </edge>
    <edge source="EST" target="BLR">
      <data key="d0">636444</data>
    </edge>
    <edge source="EST" target="CHN">
      <data key="d0">25278</data>
    </edge>
    <edge source="EST" target="CZE">
      <data key="d0">285185</data>
    </edge>
    <edge source="EST" target="DNK">
      <data key="d0">193938</data>
    </edge>
    <edge source="EST" target="FIN">
      <data key="d0">61135294</data>
    </edge>
    <edge source="EST" target="FRA">
      <data key="d0">339028</data>
    </edge>
    <edge source="EST" target="GEO">
      <data key="d0">96790</data>
    </edge>
    <edge source="EST" target="DEU">
      <data key="d0">2237979</data>
    </edge>
    <edge source="EST" target="GRC">
      <data key="d0">34402</data>
    </edge>
    <edge source="EST" target="HKG">
      <data key="d0">60387</data>
    </edge>
    <edge source="EST" target="HUN">
      <data key="d0">527527</data>
    </edge>
    <edge source="EST" target="ITA">
      <data key="d0">811755</data>
    </edge>
    <edge source="EST" target="JPN">
      <data key="d0">12841</data>
    </edge>
    <edge source="EST" target="KAZ">
      <data key="d0">195898</data>
    </edge>
    <edge source="EST" target="LVA">
      <data key="d0">25360179</data>
    </edge>
    <edge source="EST" target="LTU">
      <data key="d0">11216244</data>
    </edge>
    <edge source="EST" target="MAR">
      <data key="d0">10713</data>
    </edge>
    <edge source="EST" target="NLD">
      <data key="d0">223225</data>
    </edge>
    <edge source="EST" target="NOR">
      <data key="d0">12493374</data>
    </edge>
    <edge source="EST" target="POL">
      <data key="d0">891531</data>
    </edge>
    <edge source="EST" target="RUS">
      <data key="d0">44972319</data>
    </edge>
    <edge source="EST" target="IND">
      <data key="d0">164737</data>
    </edge>
    <edge source="EST" target="ESP">
      <data key="d0">106111</data>
    </edge>
    <edge source="EST" target="SWE">
      <data key="d0">17803601</data>
    </edge>
    <edge source="EST" target="CHE">
      <data key="d0">32342</data>
    </edge>
    <edge source="EST" target="THA">
      <data key="d0">17584</data>
    </edge>
    <edge source="EST" target="ARE">
      <data key="d0">31309</data>
    </edge>
    <edge source="EST" target="TUR">
      <data key="d0">58482</data>
    </edge>
    <edge source="EST" target="UKR">
      <data key="d0">1067064</data>
    </edge>
    <edge source="EST" target="GBR">
      <data key="d0">90717</data>
    </edge>
    <edge source="EST" target="USA">
      <data key="d0">545606</data>
    </edge>
    <edge source="FIN" target="ALB">
      <data key="d0">49997</data>
    </edge>
    <edge source="FIN" target="AZE">
      <data key="d0">73238</data>
    </edge>
    <edge source="FIN" target="ARG">
      <data key="d0">125813</data>
    </edge>
    <edge source="FIN" target="AUS">
      <data key="d0">2641719</data>
    </edge>
    <edge source="FIN" target="AUT">
      <data key="d0">3320934</data>
    </edge>
    <edge source="FIN" target="BEL">
      <data key="d0">78665484</data>
    </edge>
    <edge source="FIN" target="BRA">
      <data key="d0">2374776</data>
    </edge>
    <edge source="FIN" target="BGR">
      <data key="d0">642940</data>
    </edge>
    <edge source="FIN" target="BLR">
      <data key="d0">957890</data>
    </edge>
    <edge source="FIN" target="CMR">
      <data key="d0">52892</data>
    </edge>
    <edge source="FIN" target="CAN">
      <data key="d0">1034156</data>
    </edge>
    <edge source="FIN" target="CHL">
      <data key="d0">2062724</data>
    </edge>
    <edge source="FIN" target="CHN">
      <data key="d0">4493121</data>
    </edge>
    <edge source="FIN" target="COL">
      <data key="d0">22657</data>
    </edge>
    <edge source="FIN" target="HRV">
      <data key="d0">294861</data>
    </edge>
    <edge source="FIN" target="CZE">
      <data key="d0">8805925</data>
    </edge>
    <edge source="FIN" target="DNK">
      <data key="d0">30251870</data>
    </edge>
    <edge source="FIN" target="ECU">
      <data key="d0">40317</data>
    </edge>
    <edge source="FIN" target="EST">
      <data key="d0">23410538</data>
    </edge>
    <edge source="FIN" target="FRA">
      <data key="d0">25321967</data>
    </edge>
    <edge source="FIN" target="GEO">
      <data key="d0">17348</data>
    </edge>
    <edge source="FIN" target="DEU">
      <data key="d0">70297521</data>
    </edge>
    <edge source="FIN" target="GHA">
      <data key="d0">443104</data>
    </edge>
    <edge source="FIN" target="GRC">
      <data key="d0">934380</data>
    </edge>
    <edge source="FIN" target="HKG">
      <data key="d0">215137</data>
    </edge>
    <edge source="FIN" target="HUN">
      <data key="d0">3183911</data>
    </edge>
    <edge source="FIN" target="IDN">
      <data key="d0">490862</data>
    </edge>
    <edge source="FIN" target="IRL">
      <data key="d0">314098</data>
    </edge>
    <edge source="FIN" target="ISR">
      <data key="d0">271797</data>
    </edge>
    <edge source="FIN" target="ITA">
      <data key="d0">9401244</data>
    </edge>
    <edge source="FIN" target="JPN">
      <data key="d0">10176721</data>
    </edge>
    <edge source="FIN" target="KAZ">
      <data key="d0">2161381</data>
    </edge>
    <edge source="FIN" target="JOR">
      <data key="d0">32699</data>
    </edge>
    <edge source="FIN" target="KOR">
      <data key="d0">2128191</data>
    </edge>
    <edge source="FIN" target="KGZ">
      <data key="d0">252958</data>
    </edge>
    <edge source="FIN" target="LBN">
      <data key="d0">17001</data>
    </edge>
    <edge source="FIN" target="LVA">
      <data key="d0">7442085</data>
    </edge>
    <edge source="FIN" target="LTU">
      <data key="d0">7277638</data>
    </edge>
    <edge source="FIN" target="MYS">
      <data key="d0">505532</data>
    </edge>
    <edge source="FIN" target="MRT">
      <data key="d0">119608</data>
    </edge>
    <edge source="FIN" target="MUS">
      <data key="d0">154932</data>
    </edge>
    <edge source="FIN" target="MEX">
      <data key="d0">4509104</data>
    </edge>
    <edge source="FIN" target="MDA">
      <data key="d0">314688</data>
    </edge>
    <edge source="FIN" target="OMN">
      <data key="d0">34194</data>
    </edge>
    <edge source="FIN" target="NAM">
      <data key="d0">34459</data>
    </edge>
    <edge source="FIN" target="NLD">
      <data key="d0">11105472</data>
    </edge>
    <edge source="FIN" target="NZL">
      <data key="d0">261317</data>
    </edge>
    <edge source="FIN" target="NOR">
      <data key="d0">32623022</data>
    </edge>
    <edge source="FIN" target="PER">
      <data key="d0">62812</data>
    </edge>
    <edge source="FIN" target="PHL">
      <data key="d0">350144</data>
    </edge>
    <edge source="FIN" target="POL">
      <data key="d0">16311522</data>
    </edge>
    <edge source="FIN" target="PRT">
      <data key="d0">1236960</data>
    </edge>
    <edge source="FIN" target="ROU">
      <data key="d0">736244</data>
    </edge>
    <edge source="FIN" target="RUS">
      <data key="d0">92102701</data>
    </edge>
    <edge source="FIN" target="SAU">
      <data key="d0">484133</data>
    </edge>
    <edge source="FIN" target="SRB">
      <data key="d0">95809</data>
    </edge>
    <edge source="FIN" target="IND">
      <data key="d0">2220321</data>
    </edge>
    <edge source="FIN" target="SGP">
      <data key="d0">3429658</data>
    </edge>
    <edge source="FIN" target="SVK">
      <data key="d0">524633</data>
    </edge>
    <edge source="FIN" target="VNM">
      <data key="d0">96855</data>
    </edge>
    <edge source="FIN" target="SVN">
      <data key="d0">582514</data>
    </edge>
    <edge source="FIN" target="ZAF">
      <data key="d0">4196766</data>
    </edge>
    <edge source="FIN" target="ESP">
      <data key="d0">3703561</data>
    </edge>
    <edge source="FIN" target="SWE">
      <data key="d0">76023421</data>
    </edge>
    <edge source="FIN" target="CHE">
      <data key="d0">3232250</data>
    </edge>
    <edge source="FIN" target="THA">
      <data key="d0">1748774</data>
    </edge>
    <edge source="FIN" target="ARE">
      <data key="d0">1604431</data>
    </edge>
    <edge source="FIN" target="TUN">
      <data key="d0">16865</data>
    </edge>
    <edge source="FIN" target="TUR">
      <data key="d0">3838545</data>
    </edge>
    <edge source="FIN" target="UKR">
      <data key="d0">5157399</data>
    </edge>
    <edge source="FIN" target="MKD">
      <data key="d0">125917</data>
    </edge>
    <edge source="FIN" target="EGY">
      <data key="d0">80106</data>
    </edge>
    <edge source="FIN" target="GBR">
      <data key="d0">33808595</data>
    </edge>
    <edge source="FIN" target="USA">
      <data key="d0">37334408</data>
    </edge>
    <edge source="FIN" target="URY">
      <data key="d0">115394</data>
    </edge>
    <edge source="IDN" target="ALB">
      <data key="d0">64459</data>
    </edge>
    <edge source="IDN" target="DZA">
      <data key="d0">840946</data>
    </edge>
    <edge source="IDN" target="AZE">
      <data key="d0">41634</data>
    </edge>
    <edge source="IDN" target="ARG">
      <data key="d0">1935163</data>
    </edge>
    <edge source="IDN" target="AUS">
      <data key="d0">72616217</data>
    </edge>
    <edge source="IDN" target="AUT">
      <data key="d0">183355</data>
    </edge>
    <edge source="IDN" target="BEL">
      <data key="d0">23342954</data>
    </edge>
    <edge source="IDN" target="BRA">
      <data key="d0">9995341</data>
    </edge>
    <edge source="IDN" target="BGR">
      <data key="d0">186309</data>
    </edge>
    <edge source="IDN" target="BLR">
      <data key="d0">26135</data>
    </edge>
    <edge source="IDN" target="KHM">
      <data key="d0">1259076</data>
    </edge>
    <edge source="IDN" target="CMR">
      <data key="d0">142015</data>
    </edge>
    <edge source="IDN" target="CAN">
      <data key="d0">4335516</data>
    </edge>
    <edge source="IDN" target="LKA">
      <data key="d0">7603032</data>
    </edge>
    <edge source="IDN" target="CHL">
      <data key="d0">3072996</data>
    </edge>
    <edge source="IDN" target="CHN">
      <data key="d0">13861663</data>
    </edge>
    <edge source="IDN" target="COL">
      <data key="d0">1055110</data>
    </edge>
    <edge source="IDN" target="CRI">
      <data key="d0">249976</data>
    </edge>
    <edge source="IDN" target="HRV">
      <data key="d0">122965</data>
    </edge>
    <edge source="IDN" target="CZE">
      <data key="d0">824590</data>
    </edge>
    <edge source="IDN" target="BEN">
      <data key="d0">98015</data>
    </edge>
    <edge source="IDN" target="DNK">
      <data key="d0">189397</data>
    </edge>
    <edge source="IDN" target="ECU">
      <data key="d0">1274821</data>
    </edge>
    <edge source="IDN" target="SLV">
      <data key="d0">41511</data>
    </edge>
    <edge source="IDN" target="ETH">
      <data key="d0">22124</data>
    </edge>
    <edge source="IDN" target="EST">
      <data key="d0">887219</data>
    </edge>
    <edge source="IDN" target="FIN">
      <data key="d0">4107608</data>
    </edge>
    <edge source="IDN" target="FRA">
      <data key="d0">10521898</data>
    </edge>
    <edge source="IDN" target="GEO">
      <data key="d0">65780</data>
    </edge>
    <edge source="IDN" target="DEU">
      <data key="d0">15203970</data>
    </edge>
    <edge source="IDN" target="GHA">
      <data key="d0">460592</data>
    </edge>
    <edge source="IDN" target="GRC">
      <data key="d0">533964</data>
    </edge>
    <edge source="IDN" target="GTM">
      <data key="d0">867039</data>
    </edge>
    <edge source="IDN" target="HND">
      <data key="d0">48468</data>
    </edge>
    <edge source="IDN" target="HKG">
      <data key="d0">18187003</data>
    </edge>
    <edge source="IDN" target="HUN">
      <data key="d0">63441</data>
    </edge>
    <edge source="IDN" target="IRL">
      <data key="d0">1052549</data>
    </edge>
    <edge source="IDN" target="ISR">
      <data key="d0">1191686</data>
    </edge>
    <edge source="IDN" target="ITA">
      <data key="d0">5749782</data>
    </edge>
    <edge source="IDN" target="CIV">
      <data key="d0">18664</data>
    </edge>
    <edge source="IDN" target="JAM">
      <data key="d0">122655</data>
    </edge>
    <edge source="IDN" target="JPN">
      <data key="d0">73841298</data>
    </edge>
    <edge source="IDN" target="KAZ">
      <data key="d0">90994</data>
    </edge>
    <edge source="IDN" target="JOR">
      <data key="d0">1289786</data>
    </edge>
    <edge source="IDN" target="KOR">
      <data key="d0">63659613</data>
    </edge>
    <edge source="IDN" target="LBN">
      <data key="d0">426777</data>
    </edge>
    <edge source="IDN" target="LVA">
      <data key="d0">341268</data>
    </edge>
    <edge source="IDN" target="LTU">
      <data key="d0">548890</data>
    </edge>
    <edge source="IDN" target="MDG">
      <data key="d0">417823</data>
    </edge>
    <edge source="IDN" target="MYS">
      <data key="d0">73151158</data>
    </edge>
    <edge source="IDN" target="MUS">
      <data key="d0">2456991</data>
    </edge>
    <edge source="IDN" target="MEX">
      <data key="d0">871422</data>
    </edge>
    <edge source="IDN" target="MAR">
      <data key="d0">266475</data>
    </edge>
    <edge source="IDN" target="MOZ">
      <data key="d0">152106</data>
    </edge>
    <edge source="IDN" target="OMN">
      <data key="d0">276198</data>
    </edge>
    <edge source="IDN" target="NAM">
      <data key="d0">95777</data>
    </edge>
    <edge source="IDN" target="NLD">
      <data key="d0">10053548</data>
    </edge>
    <edge source="IDN" target="NZL">
      <data key="d0">7037893</data>
    </edge>
    <edge source="IDN" target="NIC">
      <data key="d0">11894</data>
    </edge>
    <edge source="IDN" target="NOR">
      <data key="d0">620621</data>
    </edge>
    <edge source="IDN" target="PAK">
      <data key="d0">5564056</data>
    </edge>
    <edge source="IDN" target="PAN">
      <data key="d0">2227426</data>
    </edge>
    <edge source="IDN" target="PRY">
      <data key="d0">305875</data>
    </edge>
    <edge source="IDN" target="PER">
      <data key="d0">2002701</data>
    </edge>
    <edge source="IDN" target="PHL">
      <data key="d0">38974775</data>
    </edge>
    <edge source="IDN" target="POL">
      <data key="d0">3301039</data>
    </edge>
    <edge source="IDN" target="PRT">
      <data key="d0">189530</data>
    </edge>
    <edge source="IDN" target="ROU">
      <data key="d0">185095</data>
    </edge>
    <edge source="IDN" target="RUS">
      <data key="d0">1737011</data>
    </edge>
    <edge source="IDN" target="SAU">
      <data key="d0">5801589</data>
    </edge>
    <edge source="IDN" target="SEN">
      <data key="d0">506985</data>
    </edge>
    <edge source="IDN" target="IND">
      <data key="d0">41988454</data>
    </edge>
    <edge source="IDN" target="SGP">
      <data key="d0">26191377</data>
    </edge>
    <edge source="IDN" target="SVK">
      <data key="d0">84828</data>
    </edge>
    <edge source="IDN" target="VNM">
      <data key="d0">29547430</data>
    </edge>
    <edge source="IDN" target="SVN">
      <data key="d0">49480</data>
    </edge>
    <edge source="IDN" target="ZAF">
      <data key="d0">31200870</data>
    </edge>
    <edge source="IDN" target="ZWE">
      <data key="d0">36279</data>
    </edge>
    <edge source="IDN" target="ESP">
      <data key="d0">4054455</data>
    </edge>
    <edge source="IDN" target="SWE">
      <data key="d0">889124</data>
    </edge>
    <edge source="IDN" target="CHE">
      <data key="d0">586148</data>
    </edge>
    <edge source="IDN" target="THA">
      <data key="d0">71052348</data>
    </edge>
    <edge source="IDN" target="TGO">
      <data key="d0">70756</data>
    </edge>
    <edge source="IDN" target="ARE">
      <data key="d0">10702316</data>
    </edge>
    <edge source="IDN" target="TUN">
      <data key="d0">403962</data>
    </edge>
    <edge source="IDN" target="TUR">
      <data key="d0">6087495</data>
    </edge>
    <edge source="IDN" target="UGA">
      <data key="d0">10508</data>
    </edge>
    <edge source="IDN" target="UKR">
      <data key="d0">328074</data>
    </edge>
    <edge source="IDN" target="EGY">
      <data key="d0">2772030</data>
    </edge>
    <edge source="IDN" target="GBR">
      <data key="d0">19804377</data>
    </edge>
    <edge source="IDN" target="TZA">
      <data key="d0">708495</data>
    </edge>
    <edge source="IDN" target="USA">
      <data key="d0">98695221</data>
    </edge>
    <edge source="IDN" target="URY">
      <data key="d0">430514</data>
    </edge>
    <edge source="KGZ" target="CHN">
      <data key="d0">32104</data>
    </edge>
    <edge source="KGZ" target="KAZ">
      <data key="d0">18145498</data>
    </edge>
    <edge source="KGZ" target="RUS">
      <data key="d0">9404249</data>
    </edge>
    <edge source="LTU" target="AZE">
      <data key="d0">212934</data>
    </edge>
    <edge source="LTU" target="AUS">
      <data key="d0">11961</data>
    </edge>
    <edge source="LTU" target="AUT">
      <data key="d0">3476092</data>
    </edge>
    <edge source="LTU" target="BEL">
      <data key="d0">2030161</data>
    </edge>
    <edge source="LTU" target="BGR">
      <data key="d0">1199494</data>
    </edge>
    <edge source="LTU" target="BLR">
      <data key="d0">59535661</data>
    </edge>
    <edge source="LTU" target="CAN">
      <data key="d0">13074</data>
    </edge>
    <edge source="LTU" target="CHN">
      <data key="d0">58402</data>
    </edge>
    <edge source="LTU" target="HRV">
      <data key="d0">58361</data>
    </edge>
    <edge source="LTU" target="CZE">
      <data key="d0">1825634</data>
    </edge>
    <edge source="LTU" target="DNK">
      <data key="d0">6004168</data>
    </edge>
    <edge source="LTU" target="EST">
      <data key="d0">15897037</data>
    </edge>
    <edge source="LTU" target="FIN">
      <data key="d0">4427202</data>
    </edge>
    <edge source="LTU" target="FRA">
      <data key="d0">1077781</data>
    </edge>
    <edge source="LTU" target="GEO">
      <data key="d0">389281</data>
    </edge>
    <edge source="LTU" target="DEU">
      <data key="d0">8019787</data>
    </edge>
    <edge source="LTU" target="GHA">
      <data key="d0">65204</data>
    </edge>
    <edge source="LTU" target="GRC">
      <data key="d0">166166</data>
    </edge>
    <edge source="LTU" target="HKG">
      <data key="d0">12776</data>
    </edge>
    <edge source="LTU" target="HUN">
      <data key="d0">1089548</data>
    </edge>
    <edge source="LTU" target="IRL">
      <data key="d0">311224</data>
    </edge>
    <edge source="LTU" target="ISR">
      <data key="d0">80288</data>
    </edge>
    <edge source="LTU" target="ITA">
      <data key="d0">492124</data>
    </edge>
    <edge source="LTU" target="JPN">
      <data key="d0">104933</data>
    </edge>
    <edge source="LTU" target="KAZ">
      <data key="d0">4685102</data>
    </edge>
    <edge source="LTU" target="KOR">
      <data key="d0">27126</data>
    </edge>
    <edge source="LTU" target="KGZ">
      <data key="d0">370462</data>
    </edge>
    <edge source="LTU" target="LBN">
      <data key="d0">25878</data>
    </edge>
    <edge source="LTU" target="LVA">
      <data key="d0">32861809</data>
    </edge>
    <edge source="LTU" target="MYS">
      <data key="d0">97216</data>
    </edge>
    <edge source="LTU" target="MEX">
      <data key="d0">62842</data>
    </edge>
    <edge source="LTU" target="MDA">
      <data key="d0">95595</data>
    </edge>
    <edge source="LTU" target="NLD">
      <data key="d0">1017579</data>
    </edge>
    <edge source="LTU" target="NOR">
      <data key="d0">8171744</data>
    </edge>
    <edge source="LTU" target="POL">
      <data key="d0">19534829</data>
    </edge>
    <edge source="LTU" target="PRT">
      <data key="d0">115499</data>
    </edge>
    <edge source="LTU" target="ROU">
      <data key="d0">1908288</data>
    </edge>
    <edge source="LTU" target="RUS">
      <data key="d0">94454576</data>
    </edge>
    <edge source="LTU" target="SAU">
      <data key="d0">18963</data>
    </edge>
    <edge source="LTU" target="SGP">
      <data key="d0">12111</data>
    </edge>
    <edge source="LTU" target="SVK">
      <data key="d0">804426</data>
    </edge>
    <edge source="LTU" target="VNM">
      <data key="d0">12033</data>
    </edge>
    <edge source="LTU" target="SVN">
      <data key="d0">10410</data>
    </edge>
    <edge source="LTU" target="ESP">
      <data key="d0">3246885</data>
    </edge>
    <edge source="LTU" target="SWE">
      <data key="d0">17738717</data>
    </edge>
    <edge source="LTU" target="CHE">
      <data key="d0">8312225</data>
    </edge>
    <edge source="LTU" target="ARE">
      <data key="d0">44652</data>
    </edge>
    <edge source="LTU" target="TUR">
      <data key="d0">4097232</data>
    </edge>
    <edge source="LTU" target="UKR">
      <data key="d0">3843805</data>
    </edge>
    <edge source="LTU" target="MKD">
      <data key="d0">94732</data>
    </edge>
    <edge source="LTU" target="EGY">
      <data key="d0">46537</data>
    </edge>
    <edge source="LTU" target="GBR">
      <data key="d0">887230</data>
    </edge>
    <edge source="LTU" target="USA">
      <data key="d0">297828</data>
    </edge>
    <edge source="MDG" target="AUS">
      <data key="d0">77592</data>
    </edge>
    <edge source="MDG" target="AUT">
      <data key="d0">90151</data>
    </edge>
    <edge source="MDG" target="BEL">
      <data key="d0">68690</data>
    </edge>
    <edge source="MDG" target="BRA">
      <data key="d0">84356</data>
    </edge>
    <edge source="MDG" target="LKA">
      <data key="d0">105890</data>
    </edge>
    <edge source="MDG" target="CHN">
      <data key="d0">7346527</data>
    </edge>
    <edge source="MDG" target="CZE">
      <data key="d0">86181</data>
    </edge>
    <edge source="MDG" target="FRA">
      <data key="d0">720719</data>
    </edge>
    <edge source="MDG" target="DEU">
      <data key="d0">657917</data>
    </edge>
    <edge source="MDG" target="HKG">
      <data key="d0">10176487</data>
    </edge>
    <edge source="MDG" target="ISR">
      <data key="d0">23637</data>
    </edge>
    <edge source="MDG" target="ITA">
      <data key="d0">358908</data>
    </edge>
    <edge source="MDG" target="JPN">
      <data key="d0">36617</data>
    </edge>
    <edge source="MDG" target="KOR">
      <data key="d0">84863</data>
    </edge>
    <edge source="MDG" target="MUS">
      <data key="d0">14933</data>
    </edge>
    <edge source="MDG" target="NLD">
      <data key="d0">121392</data>
    </edge>
    <edge source="MDG" target="PAK">
      <data key="d0">27245</data>
    </edge>
    <edge source="MDG" target="ROU">
      <data key="d0">59342</data>
    </edge>
    <edge source="MDG" target="RUS">
      <data key="d0">31823</data>
    </edge>
    <edge source="MDG" target="IND">
      <data key="d0">1528629</data>
    </edge>
    <edge source="MDG" target="ZAF">
      <data key="d0">92005</data>
    </edge>
    <edge source="MDG" target="CHE">
      <data key="d0">26722</data>
    </edge>
    <edge source="MDG" target="THA">
      <data key="d0">2383261</data>
    </edge>
    <edge source="MDG" target="ARE">
      <data key="d0">20585</data>
    </edge>
    <edge source="MDG" target="GBR">
      <data key="d0">99696</data>
    </edge>
    <edge source="MDG" target="USA">
      <data key="d0">771197</data>
    </edge>
    <edge source="MYS" target="DZA">
      <data key="d0">624269</data>
    </edge>
    <edge source="MYS" target="ARG">
      <data key="d0">2208445</data>
    </edge>
    <edge source="MYS" target="AUS">
      <data key="d0">68556775</data>
    </edge>
    <edge source="MYS" target="AUT">
      <data key="d0">2137327</data>
    </edge>
    <edge source="MYS" target="BEL">
      <data key="d0">4588708</data>
    </edge>
    <edge source="MYS" target="BRA">
      <data key="d0">2270428</data>
    </edge>
    <edge source="MYS" target="BGR">
      <data key="d0">495060</data>
    </edge>
    <edge source="MYS" target="BLR">
      <data key="d0">21408</data>
    </edge>
    <edge source="MYS" target="KHM">
      <data key="d0">6318836</data>
    </edge>
    <edge source="MYS" target="CMR">
      <data key="d0">34649</data>
    </edge>
    <edge source="MYS" target="CAN">
      <data key="d0">11229092</data>
    </edge>
    <edge source="MYS" target="LKA">
      <data key="d0">35398455</data>
    </edge>
    <edge source="MYS" target="CHL">
      <data key="d0">445620</data>
    </edge>
    <edge source="MYS" target="CHN">
      <data key="d0">56805666</data>
    </edge>
    <edge source="MYS" target="COL">
      <data key="d0">521185</data>
    </edge>
    <edge source="MYS" target="CRI">
      <data key="d0">39270</data>
    </edge>
    <edge source="MYS" target="CZE">
      <data key="d0">215706</data>
    </edge>
    <edge source="MYS" target="DNK">
      <data key="d0">355298</data>
    </edge>
    <edge source="MYS" target="ECU">
      <data key="d0">106253</data>
    </edge>
    <edge source="MYS" target="SLV">
      <data key="d0">64703</data>
    </edge>
    <edge source="MYS" target="EST">
      <data key="d0">15556</data>
    </edge>
    <edge source="MYS" target="FIN">
      <data key="d0">274812</data>
    </edge>
    <edge source="MYS" target="FRA">
      <data key="d0">17247912</data>
    </edge>
    <edge source="MYS" target="GEO">
      <data key="d0">39037</data>
    </edge>
    <edge source="MYS" target="DEU">
      <data key="d0">24449573</data>
    </edge>
    <edge source="MYS" target="GHA">
      <data key="d0">109930</data>
    </edge>
    <edge source="MYS" target="GRC">
      <data key="d0">139721</data>
    </edge>
    <edge source="MYS" target="HKG">
      <data key="d0">80463940</data>
    </edge>
    <edge source="MYS" target="HUN">
      <data key="d0">547188</data>
    </edge>
    <edge source="MYS" target="IDN">
      <data key="d0">156878277</data>
    </edge>
    <edge source="MYS" target="IRL">
      <data key="d0">278111</data>
    </edge>
    <edge source="MYS" target="ITA">
      <data key="d0">5560051</data>
    </edge>
    <edge source="MYS" target="CIV">
      <data key="d0">230143</data>
    </edge>
    <edge source="MYS" target="JPN">
      <data key="d0">244006587</data>
    </edge>
    <edge source="MYS" target="JOR">
      <data key="d0">784834</data>
    </edge>
    <edge source="MYS" target="KOR">
      <data key="d0">132299260</data>
    </edge>
    <edge source="MYS" target="LBN">
      <data key="d0">263605</data>
    </edge>
    <edge source="MYS" target="LVA">
      <data key="d0">119585</data>
    </edge>
    <edge source="MYS" target="LTU">
      <data key="d0">275169</data>
    </edge>
    <edge source="MYS" target="MDG">
      <data key="d0">3322063</data>
    </edge>
    <edge source="MYS" target="MWI">
      <data key="d0">180837</data>
    </edge>
    <edge source="MYS" target="MUS">
      <data key="d0">14671300</data>
    </edge>
    <edge source="MYS" target="MEX">
      <data key="d0">1395932</data>
    </edge>
    <edge source="MYS" target="MAR">
      <data key="d0">183531</data>
    </edge>
    <edge source="MYS" target="MOZ">
      <data key="d0">394402</data>
    </edge>
    <edge source="MYS" target="OMN">
      <data key="d0">2575310</data>
    </edge>
    <edge source="MYS" target="NLD">
      <data key="d0">2910544</data>
    </edge>
    <edge source="MYS" target="NZL">
      <data key="d0">3576714</data>
    </edge>
    <edge source="MYS" target="NOR">
      <data key="d0">807241</data>
    </edge>
    <edge source="MYS" target="PAK">
      <data key="d0">4267270</data>
    </edge>
    <edge source="MYS" target="PAN">
      <data key="d0">143807</data>
    </edge>
    <edge source="MYS" target="PRY">
      <data key="d0">89797</data>
    </edge>
    <edge source="MYS" target="PHL">
      <data key="d0">47701218</data>
    </edge>
    <edge source="MYS" target="POL">
      <data key="d0">674659</data>
    </edge>
    <edge source="MYS" target="PRT">
      <data key="d0">578904</data>
    </edge>
    <edge source="MYS" target="ROU">
      <data key="d0">1291129</data>
    </edge>
    <edge source="MYS" target="RUS">
      <data key="d0">3297144</data>
    </edge>
    <edge source="MYS" target="SAU">
      <data key="d0">4701170</data>
    </edge>
    <edge source="MYS" target="SRB">
      <data key="d0">1525415</data>
    </edge>
    <edge source="MYS" target="IND">
      <data key="d0">37738087</data>
    </edge>
    <edge source="MYS" target="SGP">
      <data key="d0">556392736</data>
    </edge>
    <edge source="MYS" target="SVK">
      <data key="d0">108228</data>
    </edge>
    <edge source="MYS" target="VNM">
      <data key="d0">26914907</data>
    </edge>
    <edge source="MYS" target="SVN">
      <data key="d0">5113779</data>
    </edge>
    <edge source="MYS" target="ZAF">
      <data key="d0">5106416</data>
    </edge>
    <edge source="MYS" target="ESP">
      <data key="d0">2532643</data>
    </edge>
    <edge source="MYS" target="SWE">
      <data key="d0">356795</data>
    </edge>
    <edge source="MYS" target="CHE">
      <data key="d0">2691593</data>
    </edge>
    <edge source="MYS" target="THA">
      <data key="d0">54573722</data>
    </edge>
    <edge source="MYS" target="ARE">
      <data key="d0">9457179</data>
    </edge>
    <edge source="MYS" target="TUN">
      <data key="d0">110777</data>
    </edge>
    <edge source="MYS" target="TUR">
      <data key="d0">14973396</data>
    </edge>
    <edge source="MYS" target="UGA">
      <data key="d0">30401</data>
    </edge>
    <edge source="MYS" target="UKR">
      <data key="d0">63652</data>
    </edge>
    <edge source="MYS" target="EGY">
      <data key="d0">1837479</data>
    </edge>
    <edge source="MYS" target="GBR">
      <data key="d0">25944802</data>
    </edge>
    <edge source="MYS" target="TZA">
      <data key="d0">168410</data>
    </edge>
    <edge source="MYS" target="USA">
      <data key="d0">33777807</data>
    </edge>
    <edge source="MYS" target="BFA">
      <data key="d0">27029</data>
    </edge>
    <edge source="MYS" target="URY">
      <data key="d0">28626</data>
    </edge>
    <edge source="MUS" target="AUS">
      <data key="d0">34921</data>
    </edge>
    <edge source="MUS" target="AUT">
      <data key="d0">121923</data>
    </edge>
    <edge source="MUS" target="BEL">
      <data key="d0">22186723</data>
    </edge>
    <edge source="MUS" target="CHN">
      <data key="d0">26270</data>
    </edge>
    <edge source="MUS" target="FRA">
      <data key="d0">2411533</data>
    </edge>
    <edge source="MUS" target="DEU">
      <data key="d0">16372</data>
    </edge>
    <edge source="MUS" target="HKG">
      <data key="d0">455190</data>
    </edge>
    <edge source="MUS" target="ITA">
      <data key="d0">10586</data>
    </edge>
    <edge source="MUS" target="LBN">
      <data key="d0">14274</data>
    </edge>
    <edge source="MUS" target="MDG">
      <data key="d0">2412183</data>
    </edge>
    <edge source="MUS" target="MYS">
      <data key="d0">291931</data>
    </edge>
    <edge source="MUS" target="IND">
      <data key="d0">88888</data>
    </edge>
    <edge source="MUS" target="VNM">
      <data key="d0">9217900</data>
    </edge>
    <edge source="MUS" target="ZAF">
      <data key="d0">200032</data>
    </edge>
    <edge source="MUS" target="CHE">
      <data key="d0">5810744</data>
    </edge>
    <edge source="MUS" target="THA">
      <data key="d0">62719</data>
    </edge>
    <edge source="MUS" target="ARE">
      <data key="d0">102977</data>
    </edge>
    <edge source="MUS" target="GBR">
      <data key="d0">74577</data>
    </edge>
    <edge source="MUS" target="USA">
      <data key="d0">30155905</data>
    </edge>
    <edge source="NAM" target="AUT">
      <data key="d0">11304</data>
    </edge>
    <edge source="NAM" target="BEL">
      <data key="d0">50990840</data>
    </edge>
    <edge source="NAM" target="BWA">
      <data key="d0">311461074</data>
    </edge>
    <edge source="NAM" target="CHN">
      <data key="d0">1299473</data>
    </edge>
    <edge source="NAM" target="FRA">
      <data key="d0">11717</data>
    </edge>
    <edge source="NAM" target="DEU">
      <data key="d0">339549</data>
    </edge>
    <edge source="NAM" target="HKG">
      <data key="d0">6737775</data>
    </edge>
    <edge source="NAM" target="ISR">
      <data key="d0">30577986</data>
    </edge>
    <edge source="NAM" target="MUS">
      <data key="d0">10002</data>
    </edge>
    <edge source="NAM" target="IND">
      <data key="d0">4339049</data>
    </edge>
    <edge source="NAM" target="VNM">
      <data key="d0">3093822</data>
    </edge>
    <edge source="NAM" target="ZAF">
      <data key="d0">8257307</data>
    </edge>
    <edge source="NAM" target="SWE">
      <data key="d0">51200806</data>
    </edge>
    <edge source="NAM" target="GBR">
      <data key="d0">577602509</data>
    </edge>
    <edge source="NAM" target="TZA">
      <data key="d0">38562</data>
    </edge>
    <edge source="NAM" target="USA">
      <data key="d0">97403867</data>
    </edge>
    <edge source="NLD" target="ALB">
      <data key="d0">52281</data>
    </edge>
    <edge source="NLD" target="DZA">
      <data key="d0">3452188</data>
    </edge>
    <edge source="NLD" target="AZE">
      <data key="d0">4209157</data>
    </edge>
    <edge source="NLD" target="ARG">
      <data key="d0">2200669</data>
    </edge>
    <edge source="NLD" target="AUS">
      <data key="d0">7436813</data>
    </edge>
    <edge source="NLD" target="AUT">
      <data key="d0">29010359</data>
    </edge>
    <edge source="NLD" target="ARM">
      <data key="d0">290238</data>
    </edge>
    <edge source="NLD" target="BEL">
      <data key="d0">618361243</data>
    </edge>
    <edge source="NLD" target="BRA">
      <data key="d0">4215315</data>
    </edge>
    <edge source="NLD" target="BGR">
      <data key="d0">1488374</data>
    </edge>
    <edge source="NLD" target="BDI">
      <data key="d0">35321</data>
    </edge>
    <edge source="NLD" target="BLR">
      <data key="d0">950567</data>
    </edge>
    <edge source="NLD" target="CMR">
      <data key="d0">12868</data>
    </edge>
    <edge source="NLD" target="CAN">
      <data key="d0">15864105</data>
    </edge>
    <edge source="NLD" target="CAF">
      <data key="d0">230556</data>
    </edge>
    <edge source="NLD" target="LKA">
      <data key="d0">73136</data>
    </edge>
    <edge source="NLD" target="CHL">
      <data key="d0">2438320</data>
    </edge>
    <edge source="NLD" target="CHN">
      <data key="d0">15091036</data>
    </edge>
    <edge source="NLD" target="COL">
      <data key="d0">783237</data>
    </edge>
    <edge source="NLD" target="CRI">
      <data key="d0">597274</data>
    </edge>
    <edge source="NLD" target="HRV">
      <data key="d0">741334</data>
    </edge>
    <edge source="NLD" target="CZE">
      <data key="d0">16190647</data>
    </edge>
    <edge source="NLD" target="BEN">
      <data key="d0">144541</data>
    </edge>
    <edge source="NLD" target="DNK">
      <data key="d0">38037218</data>
    </edge>
    <edge source="NLD" target="ECU">
      <data key="d0">605791</data>
    </edge>
    <edge source="NLD" target="SLV">
      <data key="d0">108599</data>
    </edge>
    <edge source="NLD" target="ETH">
      <data key="d0">52543</data>
    </edge>
    <edge source="NLD" target="EST">
      <data key="d0">2360781</data>
    </edge>
    <edge source="NLD" target="FIN">
      <data key="d0">18989147</data>
    </edge>
    <edge source="NLD" target="FRA">
      <data key="d0">283710633</data>
    </edge>
    <edge source="NLD" target="GEO">
      <data key="d0">152541</data>
    </edge>
    <edge source="NLD" target="DEU">
      <data key="d0">630544366</data>
    </edge>
    <edge source="NLD" target="GHA">
      <data key="d0">885160</data>
    </edge>
    <edge source="NLD" target="GRC">
      <data key="d0">4575083</data>
    </edge>
    <edge source="NLD" target="GTM">
      <data key="d0">40787</data>
    </edge>
    <edge source="NLD" target="HND">
      <data key="d0">12677</data>
    </edge>
    <edge source="NLD" target="HKG">
      <data key="d0">4512995</data>
    </edge>
    <edge source="NLD" target="HUN">
      <data key="d0">8641055</data>
    </edge>
    <edge source="NLD" target="IDN">
      <data key="d0">1226507</data>
    </edge>
    <edge source="NLD" target="IRL">
      <data key="d0">10080277</data>
    </edge>
    <edge source="NLD" target="ISR">
      <data key="d0">2314800</data>
    </edge>
    <edge source="NLD" target="ITA">
      <data key="d0">61936540</data>
    </edge>
    <edge source="NLD" target="CIV">
      <data key="d0">189810</data>
    </edge>
    <edge source="NLD" target="JAM">
      <data key="d0">100077</data>
    </edge>
    <edge source="NLD" target="JPN">
      <data key="d0">28242297</data>
    </edge>
    <edge source="NLD" target="KAZ">
      <data key="d0">2889189</data>
    </edge>
    <edge source="NLD" target="JOR">
      <data key="d0">619427</data>
    </edge>
    <edge source="NLD" target="KOR">
      <data key="d0">16537531</data>
    </edge>
    <edge source="NLD" target="KGZ">
      <data key="d0">38889</data>
    </edge>
    <edge source="NLD" target="LBN">
      <data key="d0">791854</data>
    </edge>
    <edge source="NLD" target="LVA">
      <data key="d0">2121859</data>
    </edge>
    <edge source="NLD" target="LTU">
      <data key="d0">2995188</data>
    </edge>
    <edge source="NLD" target="MDG">
      <data key="d0">130884</data>
    </edge>
    <edge source="NLD" target="MYS">
      <data key="d0">37133783</data>
    </edge>
    <edge source="NLD" target="MRT">
      <data key="d0">16496</data>
    </edge>
    <edge source="NLD" target="MUS">
      <data key="d0">31083</data>
    </edge>
    <edge source="NLD" target="MEX">
      <data key="d0">4299351</data>
    </edge>
    <edge source="NLD" target="MDA">
      <data key="d0">127828</data>
    </edge>
    <edge source="NLD" target="MAR">
      <data key="d0">1748330</data>
    </edge>
    <edge source="NLD" target="MOZ">
      <data key="d0">1594891</data>
    </edge>
    <edge source="NLD" target="OMN">
      <data key="d0">603231</data>
    </edge>
    <edge source="NLD" target="NAM">
      <data key="d0">73911</data>
    </edge>
    <edge source="NLD" target="NZL">
      <data key="d0">3704197</data>
    </edge>
    <edge source="NLD" target="NIC">
      <data key="d0">19895</data>
    </edge>
    <edge source="NLD" target="NER">
      <data key="d0">11478</data>
    </edge>
    <edge source="NLD" target="NOR">
      <data key="d0">38263887</data>
    </edge>
    <edge source="NLD" target="PAK">
      <data key="d0">686507</data>
    </edge>
    <edge source="NLD" target="PAN">
      <data key="d0">397411</data>
    </edge>
    <edge source="NLD" target="PRY">
      <data key="d0">19908</data>
    </edge>
    <edge source="NLD" target="PER">
      <data key="d0">560939</data>
    </edge>
    <edge source="NLD" target="PHL">
      <data key="d0">388278</data>
    </edge>
    <edge source="NLD" target="POL">
      <data key="d0">49345700</data>
[truncated: 59,429 more chars]
