# Supplementary material for: Core-periphery structure in sectoral international trade networks: A new approach to an old theory
Source: PLoS One. 2020 Apr 2;15(4):e0229547. doi: 10.1371/journal.pone.0229547 (PMC7117750; doi:10.1371/journal.pone.0229547)
Supplement: S8 File — (ZIP) [file pone.0229547.s008.zip › S8_File/Networks 2012/67-IRON AND STEEL.graphml]

<?xml version='1.0' encoding='utf-8'?>
<graphml xmlns="http://graphml.graphdrawing.org/xmlns" xmlns:xsi="http://www.w3.org/2001/XMLSchema-instance" xsi:schemaLocation="http://graphml.graphdrawing.org/xmlns http://graphml.graphdrawing.org/xmlns/1.0/graphml.xsd">
  <key attr.name="weight" attr.type="long" for="edge" id="d0" />
  <graph edgedefault="directed">
    <node id="ALB" />
    <node id="ARG" />
    <node id="AUS" />
    <node id="AUT" />
    <node id="BEL" />
    <node id="CHL" />
    <node id="GRC" />
    <node id="IDN" />
    <node id="ITA" />
    <node id="JPN" />
    <node id="MYS" />
    <node id="NLD" />
    <node id="NOR" />
    <node id="SRB" />
    <node id="ESP" />
    <node id="THA" />
    <node id="TUR" />
    <node id="MKD" />
    <node id="GBR" />
    <node id="USA" />
    <node id="DZA" />
    <node id="FRA" />
    <node id="MAR" />
    <node id="NER" />
    <node id="TUN" />
    <node id="EGY" />
    <node id="BOL" />
    <node id="BRA" />
    <node id="BGR" />
    <node id="BLR" />
    <node id="CMR" />
    <node id="CAN" />
    <node id="CHN" />
    <node id="COL" />
    <node id="DNK" />
    <node id="ECU" />
    <node id="EST" />
    <node id="FIN" />
    <node id="DEU" />
    <node id="GTM" />
    <node id="HUN" />
    <node id="ISR" />
    <node id="KAZ" />
    <node id="KOR" />
    <node id="MEX" />
    <node id="OMN" />
    <node id="NZL" />
    <node id="NIC" />
    <node id="PAK" />
    <node id="PRY" />
    <node id="PER" />
    <node id="PHL" />
    <node id="POL" />
    <node id="ROU" />
    <node id="RUS" />
    <node id="SAU" />
    <node id="IND" />
    <node id="SGP" />
    <node id="VNM" />
    <node id="SVN" />
    <node id="SWE" />
    <node id="TGO" />
    <node id="ARE" />
    <node id="UKR" />
    <node id="URY" />
    <node id="ARM" />
    <node id="CZE" />
    <node id="GEO" />
    <node id="KHM" />
    <node id="LKA" />
    <node id="HRV" />
    <node id="ETH" />
    <node id="GHA" />
    <node id="HKG" />
    <node id="CIV" />
    <node id="JAM" />
    <node id="MDG" />
    <node id="MRT" />
    <node id="MOZ" />
    <node id="NAM" />
    <node id="PAN" />
    <node id="PRT" />
    <node id="SEN" />
    <node id="SVK" />
    <node id="ZAF" />
    <node id="ZWE" />
    <node id="TZA" />
    <node id="BFA" />
    <node id="AZE" />
    <node id="CRI" />
    <node id="SLV" />
    <node id="IRL" />
    <node id="JOR" />
    <node id="LBN" />
    <node id="LVA" />
    <node id="LTU" />
    <node id="MDA" />
    <node id="CHE" />
    <node id="UGA" />
    <node id="BDI" />
    <node id="CAF" />
    <node id="BEN" />
    <node id="GMB" />
    <node id="HND" />
    <node id="MUS" />
    <node id="BWA" />
    <node id="KGZ" />
    <node id="PSE" />
    <node id="MWI" />
    <edge source="ALB" target="ARG">
      <data key="d0">104118</data>
    </edge>
    <edge source="ALB" target="AUS">
      <data key="d0">67477</data>
    </edge>
    <edge source="ALB" target="AUT">
      <data key="d0">13249563</data>
    </edge>
    <edge source="ALB" target="BEL">
      <data key="d0">4380206</data>
    </edge>
    <edge source="ALB" target="CHL">
      <data key="d0">121365</data>
    </edge>
    <edge source="ALB" target="GRC">
      <data key="d0">234512</data>
    </edge>
    <edge source="ALB" target="IDN">
      <data key="d0">375738</data>
    </edge>
    <edge source="ALB" target="ITA">
      <data key="d0">1196860</data>
    </edge>
    <edge source="ALB" target="JPN">
      <data key="d0">121533</data>
    </edge>
    <edge source="ALB" target="MYS">
      <data key="d0">236361</data>
    </edge>
    <edge source="ALB" target="NLD">
      <data key="d0">15494268</data>
    </edge>
    <edge source="ALB" target="NOR">
      <data key="d0">19524</data>
    </edge>
    <edge source="ALB" target="SRB">
      <data key="d0">60522617</data>
    </edge>
    <edge source="ALB" target="ESP">
      <data key="d0">1962769</data>
    </edge>
    <edge source="ALB" target="THA">
      <data key="d0">535883</data>
    </edge>
    <edge source="ALB" target="TUR">
      <data key="d0">74522936</data>
    </edge>
    <edge source="ALB" target="MKD">
      <data key="d0">14842545</data>
    </edge>
    <edge source="ALB" target="GBR">
      <data key="d0">382336</data>
    </edge>
    <edge source="ALB" target="USA">
      <data key="d0">3111505</data>
    </edge>
    <edge source="ARG" target="DZA">
      <data key="d0">9376995</data>
    </edge>
    <edge source="ARG" target="AUS">
      <data key="d0">247675</data>
    </edge>
    <edge source="ARG" target="BEL">
      <data key="d0">3312995</data>
    </edge>
    <edge source="ARG" target="BOL">
      <data key="d0">91243434</data>
    </edge>
    <edge source="ARG" target="BRA">
      <data key="d0">226775755</data>
    </edge>
    <edge source="ARG" target="BGR">
      <data key="d0">95392</data>
    </edge>
    <edge source="ARG" target="BLR">
      <data key="d0">72094</data>
    </edge>
    <edge source="ARG" target="CMR">
      <data key="d0">462021</data>
    </edge>
    <edge source="ARG" target="CAN">
      <data key="d0">29185394</data>
    </edge>
    <edge source="ARG" target="CHL">
      <data key="d0">81931908</data>
    </edge>
    <edge source="ARG" target="CHN">
      <data key="d0">6108755</data>
    </edge>
    <edge source="ARG" target="COL">
      <data key="d0">23580445</data>
    </edge>
    <edge source="ARG" target="DNK">
      <data key="d0">7879511</data>
    </edge>
    <edge source="ARG" target="ECU">
      <data key="d0">34210675</data>
    </edge>
    <edge source="ARG" target="EST">
      <data key="d0">1475981</data>
    </edge>
    <edge source="ARG" target="FIN">
      <data key="d0">556772</data>
    </edge>
    <edge source="ARG" target="DEU">
      <data key="d0">747849</data>
    </edge>
    <edge source="ARG" target="GTM">
      <data key="d0">15160</data>
    </edge>
    <edge source="ARG" target="HUN">
      <data key="d0">119404</data>
    </edge>
    <edge source="ARG" target="IDN">
      <data key="d0">74036453</data>
    </edge>
    <edge source="ARG" target="ISR">
      <data key="d0">1048441</data>
    </edge>
    <edge source="ARG" target="ITA">
      <data key="d0">34393997</data>
    </edge>
    <edge source="ARG" target="JPN">
      <data key="d0">493515</data>
    </edge>
    <edge source="ARG" target="KAZ">
      <data key="d0">24975387</data>
    </edge>
    <edge source="ARG" target="KOR">
      <data key="d0">2596381</data>
    </edge>
    <edge source="ARG" target="MYS">
      <data key="d0">802030</data>
    </edge>
    <edge source="ARG" target="MEX">
      <data key="d0">76237644</data>
    </edge>
    <edge source="ARG" target="OMN">
      <data key="d0">54569</data>
    </edge>
    <edge source="ARG" target="NLD">
      <data key="d0">5753855</data>
    </edge>
    <edge source="ARG" target="NZL">
      <data key="d0">44908</data>
    </edge>
    <edge source="ARG" target="NIC">
      <data key="d0">10263</data>
    </edge>
    <edge source="ARG" target="NOR">
      <data key="d0">11689723</data>
    </edge>
    <edge source="ARG" target="PAK">
      <data key="d0">8721805</data>
    </edge>
    <edge source="ARG" target="PRY">
      <data key="d0">96910769</data>
    </edge>
    <edge source="ARG" target="PER">
      <data key="d0">8863513</data>
    </edge>
    <edge source="ARG" target="PHL">
      <data key="d0">290079</data>
    </edge>
    <edge source="ARG" target="POL">
      <data key="d0">2299023</data>
    </edge>
    <edge source="ARG" target="ROU">
      <data key="d0">9851210</data>
    </edge>
    <edge source="ARG" target="RUS">
      <data key="d0">9229535</data>
    </edge>
    <edge source="ARG" target="SAU">
      <data key="d0">46247184</data>
    </edge>
    <edge source="ARG" target="IND">
      <data key="d0">7854176</data>
    </edge>
    <edge source="ARG" target="SGP">
      <data key="d0">1960801</data>
    </edge>
    <edge source="ARG" target="VNM">
      <data key="d0">54844</data>
    </edge>
    <edge source="ARG" target="SVN">
      <data key="d0">250070</data>
    </edge>
    <edge source="ARG" target="ESP">
      <data key="d0">1855828</data>
    </edge>
    <edge source="ARG" target="SWE">
      <data key="d0">341268</data>
    </edge>
    <edge source="ARG" target="THA">
      <data key="d0">6134047</data>
    </edge>
    <edge source="ARG" target="TGO">
      <data key="d0">1776831</data>
    </edge>
    <edge source="ARG" target="ARE">
      <data key="d0">46615277</data>
    </edge>
    <edge source="ARG" target="TUN">
      <data key="d0">7280772</data>
    </edge>
    <edge source="ARG" target="TUR">
      <data key="d0">4596912</data>
    </edge>
    <edge source="ARG" target="UKR">
      <data key="d0">2315625</data>
    </edge>
    <edge source="ARG" target="EGY">
      <data key="d0">26270203</data>
    </edge>
    <edge source="ARG" target="GBR">
      <data key="d0">6366478</data>
    </edge>
    <edge source="ARG" target="USA">
      <data key="d0">328771849</data>
    </edge>
    <edge source="ARG" target="URY">
      <data key="d0">52803966</data>
    </edge>
    <edge source="AUS" target="DZA">
      <data key="d0">32660</data>
    </edge>
    <edge source="AUS" target="ARG">
      <data key="d0">130542</data>
    </edge>
    <edge source="AUS" target="AUT">
      <data key="d0">119199</data>
    </edge>
    <edge source="AUS" target="BEL">
      <data key="d0">284093</data>
    </edge>
    <edge source="AUS" target="BRA">
      <data key="d0">31580398</data>
    </edge>
    <edge source="AUS" target="BGR">
      <data key="d0">224642</data>
    </edge>
    <edge source="AUS" target="KHM">
      <data key="d0">20702</data>
    </edge>
    <edge source="AUS" target="CAN">
      <data key="d0">2067865</data>
    </edge>
    <edge source="AUS" target="LKA">
      <data key="d0">9546055</data>
    </edge>
    <edge source="AUS" target="CHL">
      <data key="d0">8106486</data>
    </edge>
    <edge source="AUS" target="CHN">
      <data key="d0">29558161</data>
    </edge>
    <edge source="AUS" target="COL">
      <data key="d0">411322</data>
    </edge>
    <edge source="AUS" target="HRV">
      <data key="d0">11902</data>
    </edge>
    <edge source="AUS" target="CZE">
      <data key="d0">13063</data>
    </edge>
    <edge source="AUS" target="DNK">
      <data key="d0">102333</data>
    </edge>
    <edge source="AUS" target="ECU">
      <data key="d0">188340</data>
    </edge>
    <edge source="AUS" target="ETH">
      <data key="d0">13136</data>
    </edge>
    <edge source="AUS" target="FIN">
      <data key="d0">1093149</data>
    </edge>
    <edge source="AUS" target="FRA">
      <data key="d0">11059316</data>
    </edge>
    <edge source="AUS" target="DEU">
      <data key="d0">518797</data>
    </edge>
    <edge source="AUS" target="GHA">
      <data key="d0">3159296</data>
    </edge>
    <edge source="AUS" target="HKG">
      <data key="d0">956004</data>
    </edge>
    <edge source="AUS" target="IDN">
      <data key="d0">70257057</data>
    </edge>
    <edge source="AUS" target="ISR">
      <data key="d0">292697</data>
    </edge>
    <edge source="AUS" target="ITA">
      <data key="d0">1308131</data>
    </edge>
    <edge source="AUS" target="CIV">
      <data key="d0">121641</data>
    </edge>
    <edge source="AUS" target="JAM">
      <data key="d0">55139</data>
    </edge>
    <edge source="AUS" target="JPN">
      <data key="d0">7954562</data>
    </edge>
    <edge source="AUS" target="KOR">
      <data key="d0">9924901</data>
    </edge>
    <edge source="AUS" target="MDG">
      <data key="d0">401079</data>
    </edge>
    <edge source="AUS" target="MYS">
      <data key="d0">21464968</data>
    </edge>
    <edge source="AUS" target="MRT">
      <data key="d0">570666</data>
    </edge>
    <edge source="AUS" target="MEX">
      <data key="d0">420691</data>
    </edge>
    <edge source="AUS" target="MOZ">
      <data key="d0">1187652</data>
    </edge>
    <edge source="AUS" target="OMN">
      <data key="d0">22208</data>
    </edge>
    <edge source="AUS" target="NAM">
      <data key="d0">18957</data>
    </edge>
    <edge source="AUS" target="NLD">
      <data key="d0">655276</data>
    </edge>
    <edge source="AUS" target="NZL">
      <data key="d0">131140273</data>
    </edge>
    <edge source="AUS" target="NER">
      <data key="d0">13653</data>
    </edge>
    <edge source="AUS" target="NOR">
      <data key="d0">158348</data>
    </edge>
    <edge source="AUS" target="PAN">
      <data key="d0">18812</data>
    </edge>
    <edge source="AUS" target="PER">
      <data key="d0">470758</data>
    </edge>
    <edge source="AUS" target="PHL">
      <data key="d0">2373330</data>
    </edge>
    <edge source="AUS" target="PRT">
      <data key="d0">69568</data>
    </edge>
    <edge source="AUS" target="RUS">
      <data key="d0">2709693</data>
    </edge>
    <edge source="AUS" target="SAU">
      <data key="d0">1977407</data>
    </edge>
    <edge source="AUS" target="SEN">
      <data key="d0">1932523</data>
    </edge>
    <edge source="AUS" target="SRB">
      <data key="d0">46361</data>
    </edge>
    <edge source="AUS" target="IND">
      <data key="d0">6280357</data>
    </edge>
    <edge source="AUS" target="SGP">
      <data key="d0">30423580</data>
    </edge>
    <edge source="AUS" target="SVK">
      <data key="d0">10399</data>
    </edge>
    <edge source="AUS" target="VNM">
      <data key="d0">20993303</data>
    </edge>
    <edge source="AUS" target="ZAF">
      <data key="d0">2802510</data>
    </edge>
    <edge source="AUS" target="ZWE">
      <data key="d0">14032</data>
    </edge>
    <edge source="AUS" target="ESP">
      <data key="d0">222079</data>
    </edge>
    <edge source="AUS" target="SWE">
      <data key="d0">322749</data>
    </edge>
    <edge source="AUS" target="THA">
      <data key="d0">81542549</data>
    </edge>
    <edge source="AUS" target="ARE">
      <data key="d0">40233488</data>
    </edge>
    <edge source="AUS" target="TUR">
      <data key="d0">823791</data>
    </edge>
    <edge source="AUS" target="MKD">
      <data key="d0">75017</data>
    </edge>
    <edge source="AUS" target="EGY">
      <data key="d0">3008206</data>
    </edge>
    <edge source="AUS" target="GBR">
      <data key="d0">15535736</data>
    </edge>
    <edge source="AUS" target="TZA">
      <data key="d0">578233</data>
    </edge>
    <edge source="AUS" target="USA">
      <data key="d0">124687873</data>
    </edge>
    <edge source="AUS" target="BFA">
      <data key="d0">392649</data>
    </edge>
    <edge source="AUT" target="ALB">
      <data key="d0">3370292</data>
    </edge>
    <edge source="AUT" target="DZA">
      <data key="d0">691391</data>
    </edge>
    <edge source="AUT" target="AZE">
      <data key="d0">4288338</data>
    </edge>
    <edge source="AUT" target="ARG">
      <data key="d0">66424602</data>
    </edge>
    <edge source="AUT" target="AUS">
      <data key="d0">22765643</data>
    </edge>
    <edge source="AUT" target="BEL">
      <data key="d0">109188997</data>
    </edge>
    <edge source="AUT" target="BOL">
      <data key="d0">24031</data>
    </edge>
    <edge source="AUT" target="BRA">
      <data key="d0">214042194</data>
    </edge>
    <edge source="AUT" target="BGR">
      <data key="d0">41317999</data>
    </edge>
    <edge source="AUT" target="BLR">
      <data key="d0">32215943</data>
    </edge>
    <edge source="AUT" target="CAN">
      <data key="d0">59150900</data>
    </edge>
    <edge source="AUT" target="LKA">
      <data key="d0">10608</data>
    </edge>
    <edge source="AUT" target="CHL">
      <data key="d0">2180748</data>
    </edge>
    <edge source="AUT" target="CHN">
      <data key="d0">71455908</data>
    </edge>
    <edge source="AUT" target="COL">
      <data key="d0">2954569</data>
    </edge>
    <edge source="AUT" target="CRI">
      <data key="d0">294331</data>
    </edge>
    <edge source="AUT" target="HRV">
      <data key="d0">63042990</data>
    </edge>
    <edge source="AUT" target="CZE">
      <data key="d0">381125434</data>
    </edge>
    <edge source="AUT" target="DNK">
      <data key="d0">70461342</data>
    </edge>
    <edge source="AUT" target="ECU">
      <data key="d0">946404</data>
    </edge>
    <edge source="AUT" target="SLV">
      <data key="d0">24024</data>
    </edge>
    <edge source="AUT" target="EST">
      <data key="d0">4894653</data>
    </edge>
    <edge source="AUT" target="FIN">
      <data key="d0">22272288</data>
    </edge>
    <edge source="AUT" target="FRA">
      <data key="d0">357773726</data>
    </edge>
    <edge source="AUT" target="GEO">
      <data key="d0">671749</data>
    </edge>
    <edge source="AUT" target="DEU">
      <data key="d0">2921221984</data>
    </edge>
    <edge source="AUT" target="GHA">
      <data key="d0">133859</data>
    </edge>
    <edge source="AUT" target="GRC">
      <data key="d0">8107212</data>
    </edge>
    <edge source="AUT" target="GTM">
      <data key="d0">103832</data>
    </edge>
    <edge source="AUT" target="HKG">
      <data key="d0">2579486</data>
    </edge>
    <edge source="AUT" target="HUN">
      <data key="d0">246346471</data>
    </edge>
    <edge source="AUT" target="IDN">
      <data key="d0">13629802</data>
    </edge>
    <edge source="AUT" target="IRL">
      <data key="d0">3764837</data>
    </edge>
    <edge source="AUT" target="ISR">
      <data key="d0">3152367</data>
    </edge>
    <edge source="AUT" target="ITA">
      <data key="d0">875741937</data>
    </edge>
    <edge source="AUT" target="JAM">
      <data key="d0">167750</data>
    </edge>
    <edge source="AUT" target="JPN">
      <data key="d0">19850374</data>
    </edge>
    <edge source="AUT" target="KAZ">
      <data key="d0">13421986</data>
    </edge>
    <edge source="AUT" target="JOR">
      <data key="d0">204992</data>
    </edge>
    <edge source="AUT" target="KOR">
      <data key="d0">30042512</data>
    </edge>
    <edge source="AUT" target="LBN">
      <data key="d0">2825833</data>
    </edge>
    <edge source="AUT" target="LVA">
      <data key="d0">3961592</data>
    </edge>
    <edge source="AUT" target="LTU">
      <data key="d0">12102139</data>
    </edge>
    <edge source="AUT" target="MYS">
      <data key="d0">13849195</data>
    </edge>
    <edge source="AUT" target="MEX">
      <data key="d0">5510419</data>
    </edge>
    <edge source="AUT" target="MDA">
      <data key="d0">225108</data>
    </edge>
    <edge source="AUT" target="MAR">
      <data key="d0">195481</data>
    </edge>
    <edge source="AUT" target="OMN">
      <data key="d0">9534517</data>
    </edge>
    <edge source="AUT" target="NLD">
      <data key="d0">123226084</data>
    </edge>
    <edge source="AUT" target="NZL">
      <data key="d0">658110</data>
    </edge>
    <edge source="AUT" target="NOR">
      <data key="d0">22842672</data>
    </edge>
    <edge source="AUT" target="PAK">
      <data key="d0">381005</data>
    </edge>
    <edge source="AUT" target="PER">
      <data key="d0">2651363</data>
    </edge>
    <edge source="AUT" target="PHL">
      <data key="d0">110238</data>
    </edge>
    <edge source="AUT" target="POL">
      <data key="d0">335294346</data>
    </edge>
    <edge source="AUT" target="PRT">
      <data key="d0">7280441</data>
    </edge>
    <edge source="AUT" target="ROU">
      <data key="d0">171149148</data>
    </edge>
    <edge source="AUT" target="RUS">
      <data key="d0">187056180</data>
    </edge>
    <edge source="AUT" target="SAU">
      <data key="d0">74634578</data>
    </edge>
    <edge source="AUT" target="SRB">
      <data key="d0">34012506</data>
    </edge>
    <edge source="AUT" target="IND">
      <data key="d0">74609555</data>
    </edge>
    <edge source="AUT" target="SGP">
      <data key="d0">17455696</data>
    </edge>
    <edge source="AUT" target="SVK">
      <data key="d0">154930669</data>
    </edge>
    <edge source="AUT" target="VNM">
      <data key="d0">4375259</data>
    </edge>
    <edge source="AUT" target="SVN">
      <data key="d0">160442137</data>
    </edge>
    <edge source="AUT" target="ZAF">
      <data key="d0">78851284</data>
    </edge>
    <edge source="AUT" target="ESP">
      <data key="d0">105672449</data>
    </edge>
    <edge source="AUT" target="SWE">
      <data key="d0">182098092</data>
    </edge>
    <edge source="AUT" target="CHE">
      <data key="d0">292863097</data>
    </edge>
    <edge source="AUT" target="THA">
      <data key="d0">9204809</data>
    </edge>
    <edge source="AUT" target="ARE">
      <data key="d0">58715600</data>
    </edge>
    <edge source="AUT" target="TUN">
      <data key="d0">1333481</data>
    </edge>
    <edge source="AUT" target="TUR">
      <data key="d0">96236877</data>
    </edge>
    <edge source="AUT" target="UGA">
      <data key="d0">25918</data>
    </edge>
    <edge source="AUT" target="UKR">
      <data key="d0">10859459</data>
    </edge>
    <edge source="AUT" target="MKD">
      <data key="d0">4949202</data>
    </edge>
    <edge source="AUT" target="EGY">
      <data key="d0">6844660</data>
    </edge>
    <edge source="AUT" target="GBR">
      <data key="d0">239507772</data>
    </edge>
    <edge source="AUT" target="TZA">
      <data key="d0">17969</data>
    </edge>
    <edge source="AUT" target="USA">
      <data key="d0">549461935</data>
    </edge>
    <edge source="AUT" target="URY">
      <data key="d0">583363</data>
    </edge>
    <edge source="BEL" target="ALB">
      <data key="d0">50067</data>
    </edge>
    <edge source="BEL" target="DZA">
      <data key="d0">81942259</data>
    </edge>
    <edge source="BEL" target="AZE">
      <data key="d0">1064881</data>
    </edge>
    <edge source="BEL" target="ARG">
      <data key="d0">35192198</data>
    </edge>
    <edge source="BEL" target="AUS">
      <data key="d0">23578701</data>
    </edge>
    <edge source="BEL" target="AUT">
      <data key="d0">150525284</data>
    </edge>
    <edge source="BEL" target="ARM">
      <data key="d0">651379</data>
    </edge>
    <edge source="BEL" target="BOL">
      <data key="d0">177000</data>
    </edge>
    <edge source="BEL" target="BRA">
      <data key="d0">47352396</data>
    </edge>
    <edge source="BEL" target="BGR">
      <data key="d0">6335066</data>
    </edge>
    <edge source="BEL" target="BDI">
      <data key="d0">99347</data>
    </edge>
    <edge source="BEL" target="BLR">
      <data key="d0">3243562</data>
    </edge>
    <edge source="BEL" target="CMR">
      <data key="d0">6662999</data>
    </edge>
    <edge source="BEL" target="CAN">
      <data key="d0">61154049</data>
    </edge>
    <edge source="BEL" target="CAF">
      <data key="d0">376532</data>
    </edge>
    <edge source="BEL" target="LKA">
      <data key="d0">770239</data>
    </edge>
    <edge source="BEL" target="CHL">
      <data key="d0">29354305</data>
    </edge>
    <edge source="BEL" target="CHN">
      <data key="d0">277705615</data>
    </edge>
    <edge source="BEL" target="COL">
      <data key="d0">7289923</data>
    </edge>
    <edge source="BEL" target="CRI">
      <data key="d0">2641265</data>
    </edge>
    <edge source="BEL" target="HRV">
      <data key="d0">3739289</data>
    </edge>
    <edge source="BEL" target="CZE">
      <data key="d0">173354024</data>
    </edge>
    <edge source="BEL" target="BEN">
      <data key="d0">391514</data>
    </edge>
    <edge source="BEL" target="DNK">
      <data key="d0">100849503</data>
    </edge>
    <edge source="BEL" target="ECU">
      <data key="d0">6676333</data>
    </edge>
    <edge source="BEL" target="SLV">
      <data key="d0">1753182</data>
    </edge>
    <edge source="BEL" target="ETH">
      <data key="d0">2510965</data>
    </edge>
    <edge source="BEL" target="EST">
      <data key="d0">46668429</data>
    </edge>
    <edge source="BEL" target="FIN">
      <data key="d0">59315621</data>
    </edge>
    <edge source="BEL" target="FRA">
      <data key="d0">3709273365</data>
    </edge>
    <edge source="BEL" target="GEO">
      <data key="d0">447012</data>
    </edge>
    <edge source="BEL" target="GMB">
      <data key="d0">27996</data>
    </edge>
    <edge source="BEL" target="DEU">
      <data key="d0">4764906634</data>
    </edge>
    <edge source="BEL" target="GHA">
      <data key="d0">2878952</data>
    </edge>
    <edge source="BEL" target="GRC">
      <data key="d0">11999539</data>
    </edge>
    <edge source="BEL" target="GTM">
      <data key="d0">468308</data>
    </edge>
    <edge source="BEL" target="HND">
      <data key="d0">1139413</data>
    </edge>
    <edge source="BEL" target="HKG">
      <data key="d0">10250280</data>
    </edge>
    <edge source="BEL" target="HUN">
      <data key="d0">36928857</data>
    </edge>
    <edge source="BEL" target="IDN">
      <data key="d0">23175594</data>
    </edge>
    <edge source="BEL" target="IRL">
      <data key="d0">8352338</data>
    </edge>
    <edge source="BEL" target="ISR">
      <data key="d0">26424203</data>
    </edge>
    <edge source="BEL" target="ITA">
      <data key="d0">696427705</data>
    </edge>
    <edge source="BEL" target="CIV">
      <data key="d0">7289503</data>
    </edge>
    <edge source="BEL" target="JAM">
      <data key="d0">63683</data>
    </edge>
    <edge source="BEL" target="JPN">
      <data key="d0">32502002</data>
    </edge>
    <edge source="BEL" target="KAZ">
      <data key="d0">358649</data>
    </edge>
    <edge source="BEL" target="JOR">
      <data key="d0">3802011</data>
    </edge>
    <edge source="BEL" target="KOR">
      <data key="d0">224474015</data>
    </edge>
    <edge source="BEL" target="LBN">
      <data key="d0">9612753</data>
    </edge>
    <edge source="BEL" target="LVA">
      <data key="d0">4808860</data>
    </edge>
    <edge source="BEL" target="LTU">
      <data key="d0">3418419</data>
    </edge>
    <edge source="BEL" target="MDG">
      <data key="d0">232323</data>
    </edge>
    <edge source="BEL" target="MYS">
      <data key="d0">31256079</data>
    </edge>
    <edge source="BEL" target="MRT">
      <data key="d0">4671352</data>
    </edge>
    <edge source="BEL" target="MUS">
      <data key="d0">142269</data>
    </edge>
    <edge source="BEL" target="MEX">
      <data key="d0">112445061</data>
    </edge>
    <edge source="BEL" target="MDA">
      <data key="d0">840581</data>
    </edge>
    <edge source="BEL" target="MAR">
      <data key="d0">40858912</data>
    </edge>
    <edge source="BEL" target="MOZ">
      <data key="d0">171900</data>
    </edge>
    <edge source="BEL" target="OMN">
      <data key="d0">6222305</data>
    </edge>
    <edge source="BEL" target="NAM">
      <data key="d0">345068</data>
    </edge>
    <edge source="BEL" target="NLD">
      <data key="d0">2041438054</data>
    </edge>
    <edge source="BEL" target="NZL">
      <data key="d0">4880626</data>
    </edge>
    <edge source="BEL" target="NIC">
      <data key="d0">53297</data>
    </edge>
    <edge source="BEL" target="NER">
      <data key="d0">1121378</data>
    </edge>
    <edge source="BEL" target="NOR">
      <data key="d0">22971643</data>
    </edge>
    <edge source="BEL" target="PAK">
      <data key="d0">63507990</data>
    </edge>
    <edge source="BEL" target="PAN">
      <data key="d0">3916285</data>
    </edge>
    <edge source="BEL" target="PRY">
      <data key="d0">228473</data>
    </edge>
    <edge source="BEL" target="PER">
      <data key="d0">22330939</data>
    </edge>
    <edge source="BEL" target="PHL">
      <data key="d0">11576215</data>
    </edge>
    <edge source="BEL" target="POL">
      <data key="d0">307193951</data>
    </edge>
    <edge source="BEL" target="PRT">
      <data key="d0">70053346</data>
    </edge>
    <edge source="BEL" target="ROU">
      <data key="d0">70519373</data>
    </edge>
    <edge source="BEL" target="RUS">
      <data key="d0">235509512</data>
    </edge>
    <edge source="BEL" target="SAU">
      <data key="d0">110382288</data>
    </edge>
    <edge source="BEL" target="SEN">
      <data key="d0">4040361</data>
    </edge>
    <edge source="BEL" target="SRB">
      <data key="d0">8802187</data>
    </edge>
    <edge source="BEL" target="IND">
      <data key="d0">185333950</data>
    </edge>
    <edge source="BEL" target="SGP">
      <data key="d0">46413951</data>
    </edge>
    <edge source="BEL" target="SVK">
      <data key="d0">61367507</data>
    </edge>
    <edge source="BEL" target="VNM">
      <data key="d0">17176618</data>
    </edge>
    <edge source="BEL" target="SVN">
      <data key="d0">43937714</data>
    </edge>
    <edge source="BEL" target="ZAF">
      <data key="d0">119458293</data>
    </edge>
    <edge source="BEL" target="ESP">
      <data key="d0">310496079</data>
    </edge>
    <edge source="BEL" target="SWE">
      <data key="d0">193631835</data>
    </edge>
    <edge source="BEL" target="CHE">
      <data key="d0">174207796</data>
    </edge>
    <edge source="BEL" target="THA">
      <data key="d0">56120554</data>
    </edge>
    <edge source="BEL" target="TGO">
      <data key="d0">2466282</data>
    </edge>
    <edge source="BEL" target="ARE">
      <data key="d0">86272757</data>
    </edge>
    <edge source="BEL" target="TUN">
      <data key="d0">7352145</data>
    </edge>
    <edge source="BEL" target="TUR">
      <data key="d0">439530700</data>
    </edge>
    <edge source="BEL" target="UGA">
      <data key="d0">54960</data>
    </edge>
    <edge source="BEL" target="UKR">
      <data key="d0">9848083</data>
    </edge>
    <edge source="BEL" target="MKD">
      <data key="d0">18070</data>
    </edge>
    <edge source="BEL" target="EGY">
      <data key="d0">62132682</data>
    </edge>
    <edge source="BEL" target="GBR">
      <data key="d0">722834260</data>
    </edge>
    <edge source="BEL" target="TZA">
      <data key="d0">8538391</data>
    </edge>
    <edge source="BEL" target="USA">
      <data key="d0">363283890</data>
    </edge>
    <edge source="BEL" target="BFA">
      <data key="d0">459916</data>
    </edge>
    <edge source="BEL" target="URY">
      <data key="d0">912598</data>
    </edge>
    <edge source="CHL" target="ARG">
      <data key="d0">41351877</data>
    </edge>
    <edge source="CHL" target="AUS">
      <data key="d0">10177253</data>
    </edge>
    <edge source="CHL" target="BEL">
      <data key="d0">941937</data>
    </edge>
    <edge source="CHL" target="BOL">
      <data key="d0">15005537</data>
    </edge>
    <edge source="CHL" target="BRA">
      <data key="d0">55986317</data>
    </edge>
    <edge source="CHL" target="BGR">
      <data key="d0">58570</data>
    </edge>
    <edge source="CHL" target="CAN">
      <data key="d0">1468121</data>
    </edge>
    <edge source="CHL" target="CHN">
      <data key="d0">36402</data>
    </edge>
    <edge source="CHL" target="COL">
      <data key="d0">4146529</data>
    </edge>
    <edge source="CHL" target="CRI">
      <data key="d0">651891</data>
    </edge>
    <edge source="CHL" target="ECU">
      <data key="d0">9680879</data>
    </edge>
    <edge source="CHL" target="SLV">
      <data key="d0">69344</data>
    </edge>
    <edge source="CHL" target="FIN">
      <data key="d0">73583</data>
    </edge>
    <edge source="CHL" target="FRA">
      <data key="d0">30668</data>
    </edge>
    <edge source="CHL" target="DEU">
      <data key="d0">14385</data>
    </edge>
    <edge source="CHL" target="GHA">
      <data key="d0">361261</data>
    </edge>
    <edge source="CHL" target="GTM">
      <data key="d0">84571</data>
    </edge>
    <edge source="CHL" target="ITA">
      <data key="d0">4203393</data>
    </edge>
    <edge source="CHL" target="JPN">
      <data key="d0">33808664</data>
    </edge>
    <edge source="CHL" target="KOR">
      <data key="d0">300236</data>
    </edge>
    <edge source="CHL" target="MEX">
      <data key="d0">10168022</data>
    </edge>
    <edge source="CHL" target="NLD">
      <data key="d0">72411865</data>
    </edge>
    <edge source="CHL" target="NZL">
      <data key="d0">38774</data>
    </edge>
    <edge source="CHL" target="NOR">
      <data key="d0">63346</data>
    </edge>
    <edge source="CHL" target="PAN">
      <data key="d0">591595</data>
    </edge>
    <edge source="CHL" target="PRY">
      <data key="d0">2950734</data>
    </edge>
    <edge source="CHL" target="PER">
      <data key="d0">46850834</data>
    </edge>
    <edge source="CHL" target="POL">
      <data key="d0">1382091</data>
    </edge>
    <edge source="CHL" target="IND">
      <data key="d0">542392</data>
    </edge>
    <edge source="CHL" target="ZAF">
      <data key="d0">12895788</data>
    </edge>
    <edge source="CHL" target="ESP">
      <data key="d0">5419147</data>
    </edge>
    <edge source="CHL" target="SWE">
      <data key="d0">4306405</data>
    </edge>
    <edge source="CHL" target="CHE">
      <data key="d0">14150</data>
    </edge>
    <edge source="CHL" target="THA">
      <data key="d0">1780431</data>
    </edge>
    <edge source="CHL" target="UKR">
      <data key="d0">1677741</data>
    </edge>
    <edge source="CHL" target="GBR">
      <data key="d0">604159</data>
    </edge>
    <edge source="CHL" target="TZA">
      <data key="d0">78070</data>
    </edge>
    <edge source="CHL" target="USA">
      <data key="d0">112790067</data>
    </edge>
    <edge source="CHL" target="URY">
      <data key="d0">1475335</data>
    </edge>
    <edge source="GRC" target="ALB">
      <data key="d0">74635012</data>
    </edge>
    <edge source="GRC" target="DZA">
      <data key="d0">228733367</data>
    </edge>
    <edge source="GRC" target="AZE">
      <data key="d0">3563435</data>
    </edge>
    <edge source="GRC" target="AUS">
      <data key="d0">78577</data>
    </edge>
    <edge source="GRC" target="AUT">
      <data key="d0">4101634</data>
    </edge>
    <edge source="GRC" target="BEL">
      <data key="d0">8365444</data>
    </edge>
    <edge source="GRC" target="BRA">
      <data key="d0">957378</data>
    </edge>
    <edge source="GRC" target="BGR">
      <data key="d0">88004653</data>
    </edge>
    <edge source="GRC" target="CMR">
      <data key="d0">369911</data>
    </edge>
    <edge source="GRC" target="CAN">
      <data key="d0">470082</data>
    </edge>
    <edge source="GRC" target="CHL">
      <data key="d0">450870</data>
    </edge>
    <edge source="GRC" target="HRV">
      <data key="d0">252706</data>
    </edge>
    <edge source="GRC" target="CZE">
      <data key="d0">2573391</data>
    </edge>
    <edge source="GRC" target="DNK">
      <data key="d0">535928</data>
    </edge>
    <edge source="GRC" target="EST">
      <data key="d0">157288</data>
    </edge>
    <edge source="GRC" target="FIN">
      <data key="d0">13982300</data>
    </edge>
    <edge source="GRC" target="FRA">
      <data key="d0">22359068</data>
    </edge>
    <edge source="GRC" target="GEO">
      <data key="d0">797780</data>
    </edge>
    <edge source="GRC" target="DEU">
      <data key="d0">28147527</data>
    </edge>
    <edge source="GRC" target="GHA">
      <data key="d0">12820</data>
    </edge>
    <edge source="GRC" target="HUN">
      <data key="d0">3487818</data>
    </edge>
    <edge source="GRC" target="IRL">
      <data key="d0">195860</data>
    </edge>
    <edge source="GRC" target="ISR">
      <data key="d0">27283031</data>
    </edge>
    <edge source="GRC" target="ITA">
      <data key="d0">40984863</data>
    </edge>
    <edge source="GRC" target="CIV">
      <data key="d0">129116</data>
    </edge>
    <edge source="GRC" target="JAM">
      <data key="d0">152956</data>
    </edge>
    <edge source="GRC" target="JPN">
      <data key="d0">121332</data>
    </edge>
    <edge source="GRC" target="JOR">
      <data key="d0">62207</data>
    </edge>
    <edge source="GRC" target="LBN">
      <data key="d0">9822886</data>
    </edge>
    <edge source="GRC" target="LVA">
      <data key="d0">242732</data>
    </edge>
    <edge source="GRC" target="LTU">
      <data key="d0">538617</data>
    </edge>
    <edge source="GRC" target="MDG">
      <data key="d0">62627</data>
    </edge>
    <edge source="GRC" target="MDA">
      <data key="d0">232101</data>
    </edge>
    <edge source="GRC" target="MAR">
      <data key="d0">966967</data>
    </edge>
    <edge source="GRC" target="NLD">
      <data key="d0">8004717</data>
    </edge>
    <edge source="GRC" target="NZL">
      <data key="d0">167399</data>
    </edge>
    <edge source="GRC" target="NOR">
      <data key="d0">273450</data>
    </edge>
    <edge source="GRC" target="POL">
      <data key="d0">5290443</data>
    </edge>
    <edge source="GRC" target="PRT">
      <data key="d0">298041</data>
    </edge>
    <edge source="GRC" target="ROU">
      <data key="d0">69428686</data>
    </edge>
    <edge source="GRC" target="RUS">
      <data key="d0">2900430</data>
    </edge>
    <edge source="GRC" target="SAU">
      <data key="d0">979298</data>
    </edge>
    <edge source="GRC" target="SRB">
      <data key="d0">24070686</data>
    </edge>
    <edge source="GRC" target="IND">
      <data key="d0">1299368</data>
    </edge>
    <edge source="GRC" target="SGP">
      <data key="d0">6515348</data>
    </edge>
    <edge source="GRC" target="SVK">
      <data key="d0">7142276</data>
    </edge>
    <edge source="GRC" target="VNM">
      <data key="d0">219566</data>
    </edge>
    <edge source="GRC" target="SVN">
      <data key="d0">669836</data>
    </edge>
    <edge source="GRC" target="ZAF">
      <data key="d0">171820</data>
    </edge>
    <edge source="GRC" target="ESP">
      <data key="d0">14695902</data>
    </edge>
    <edge source="GRC" target="SWE">
      <data key="d0">3020903</data>
    </edge>
    <edge source="GRC" target="CHE">
      <data key="d0">678444</data>
    </edge>
    <edge source="GRC" target="THA">
      <data key="d0">1020533</data>
    </edge>
    <edge source="GRC" target="ARE">
      <data key="d0">2216698</data>
    </edge>
    <edge source="GRC" target="TUN">
      <data key="d0">2725803</data>
    </edge>
    <edge source="GRC" target="TUR">
      <data key="d0">9087444</data>
    </edge>
    <edge source="GRC" target="UKR">
      <data key="d0">220210</data>
    </edge>
    <edge source="GRC" target="MKD">
      <data key="d0">66269759</data>
    </edge>
    <edge source="GRC" target="EGY">
      <data key="d0">11677439</data>
    </edge>
    <edge source="GRC" target="GBR">
      <data key="d0">15224359</data>
    </edge>
    <edge source="GRC" target="USA">
      <data key="d0">149430615</data>
    </edge>
    <edge source="IDN" target="DZA">
      <data key="d0">451395</data>
    </edge>
    <edge source="IDN" target="AUS">
      <data key="d0">133895160</data>
    </edge>
    <edge source="IDN" target="AUT">
      <data key="d0">55259</data>
    </edge>
    <edge source="IDN" target="BEL">
      <data key="d0">11276912</data>
    </edge>
    <edge source="IDN" target="BRA">
      <data key="d0">21469458</data>
    </edge>
    <edge source="IDN" target="BLR">
      <data key="d0">153709</data>
    </edge>
    <edge source="IDN" target="CMR">
      <data key="d0">16320</data>
    </edge>
    <edge source="IDN" target="CAN">
      <data key="d0">16256587</data>
    </edge>
    <edge source="IDN" target="LKA">
      <data key="d0">3031850</data>
    </edge>
    <edge source="IDN" target="CHL">
      <data key="d0">42188</data>
    </edge>
    <edge source="IDN" target="CHN">
      <data key="d0">24618997</data>
    </edge>
    <edge source="IDN" target="COL">
      <data key="d0">16089564</data>
    </edge>
    <edge source="IDN" target="HRV">
      <data key="d0">814487</data>
    </edge>
    <edge source="IDN" target="DNK">
      <data key="d0">2182800</data>
    </edge>
    <edge source="IDN" target="ECU">
      <data key="d0">26788601</data>
    </edge>
    <edge source="IDN" target="EST">
      <data key="d0">207560</data>
    </edge>
    <edge source="IDN" target="FIN">
      <data key="d0">601048</data>
    </edge>
    <edge source="IDN" target="FRA">
      <data key="d0">854229</data>
    </edge>
    <edge source="IDN" target="DEU">
      <data key="d0">13862041</data>
    </edge>
    <edge source="IDN" target="GHA">
      <data key="d0">8383443</data>
    </edge>
    <edge source="IDN" target="HKG">
      <data key="d0">2804215</data>
    </edge>
    <edge source="IDN" target="ISR">
      <data key="d0">61420</data>
    </edge>
    <edge source="IDN" target="ITA">
      <data key="d0">9293488</data>
    </edge>
    <edge source="IDN" target="CIV">
      <data key="d0">897723</data>
    </edge>
    <edge source="IDN" target="JPN">
      <data key="d0">42224780</data>
    </edge>
    <edge source="IDN" target="JOR">
      <data key="d0">34289</data>
    </edge>
    <edge source="IDN" target="KOR">
      <data key="d0">127523755</data>
    </edge>
    <edge source="IDN" target="LBN">
      <data key="d0">84501</data>
    </edge>
    <edge source="IDN" target="LTU">
      <data key="d0">137766</data>
    </edge>
    <edge source="IDN" target="MDG">
      <data key="d0">266038</data>
    </edge>
    <edge source="IDN" target="MYS">
      <data key="d0">139413126</data>
    </edge>
    <edge source="IDN" target="MRT">
      <data key="d0">20854</data>
    </edge>
    <edge source="IDN" target="MUS">
      <data key="d0">6305507</data>
    </edge>
    <edge source="IDN" target="MEX">
      <data key="d0">1977474</data>
    </edge>
    <edge source="IDN" target="MAR">
      <data key="d0">58835</data>
    </edge>
    <edge source="IDN" target="OMN">
      <data key="d0">4857067</data>
    </edge>
    <edge source="IDN" target="NLD">
      <data key="d0">225173752</data>
    </edge>
    <edge source="IDN" target="NZL">
      <data key="d0">10498705</data>
    </edge>
    <edge source="IDN" target="NER">
      <data key="d0">504322</data>
    </edge>
    <edge source="IDN" target="NOR">
      <data key="d0">11223454</data>
    </edge>
    <edge source="IDN" target="PAK">
      <data key="d0">6487374</data>
    </edge>
    <edge source="IDN" target="PAN">
      <data key="d0">10617799</data>
    </edge>
    <edge source="IDN" target="PRY">
      <data key="d0">142837</data>
    </edge>
    <edge source="IDN" target="PER">
      <data key="d0">3422518</data>
    </edge>
    <edge source="IDN" target="PHL">
      <data key="d0">8718064</data>
    </edge>
    <edge source="IDN" target="POL">
      <data key="d0">4699534</data>
    </edge>
    <edge source="IDN" target="ROU">
      <data key="d0">87304</data>
    </edge>
    <edge source="IDN" target="RUS">
      <data key="d0">7761417</data>
    </edge>
    <edge source="IDN" target="SAU">
      <data key="d0">11704501</data>
    </edge>
    <edge source="IDN" target="IND">
      <data key="d0">14919786</data>
    </edge>
    <edge source="IDN" target="SGP">
      <data key="d0">297416921</data>
    </edge>
    <edge source="IDN" target="VNM">
      <data key="d0">71115556</data>
    </edge>
    <edge source="IDN" target="ZAF">
      <data key="d0">9504465</data>
    </edge>
    <edge source="IDN" target="ESP">
      <data key="d0">1029223</data>
    </edge>
    <edge source="IDN" target="SWE">
      <data key="d0">155011</data>
    </edge>
    <edge source="IDN" target="CHE">
      <data key="d0">417768</data>
    </edge>
    <edge source="IDN" target="THA">
      <data key="d0">38352299</data>
    </edge>
    <edge source="IDN" target="ARE">
      <data key="d0">40481183</data>
    </edge>
    <edge source="IDN" target="TUN">
      <data key="d0">150805</data>
    </edge>
    <edge source="IDN" target="TUR">
      <data key="d0">6330089</data>
    </edge>
    <edge source="IDN" target="UGA">
      <data key="d0">158918</data>
    </edge>
    <edge source="IDN" target="UKR">
      <data key="d0">1120133</data>
    </edge>
    <edge source="IDN" target="EGY">
      <data key="d0">4352614</data>
    </edge>
    <edge source="IDN" target="GBR">
      <data key="d0">3384120</data>
    </edge>
    <edge source="IDN" target="TZA">
      <data key="d0">2626726</data>
    </edge>
    <edge source="IDN" target="USA">
      <data key="d0">66170008</data>
    </edge>
    <edge source="IDN" target="URY">
      <data key="d0">34998</data>
    </edge>
    <edge source="ITA" target="ALB">
      <data key="d0">18688056</data>
    </edge>
    <edge source="ITA" target="DZA">
      <data key="d0">978704447</data>
    </edge>
    <edge source="ITA" target="AZE">
      <data key="d0">14965294</data>
    </edge>
    <edge source="ITA" target="ARG">
      <data key="d0">69796859</data>
    </edge>
    <edge source="ITA" target="AUS">
      <data key="d0">77560968</data>
    </edge>
    <edge source="ITA" target="AUT">
      <data key="d0">789425316</data>
    </edge>
    <edge source="ITA" target="ARM">
      <data key="d0">1583717</data>
    </edge>
    <edge source="ITA" target="BEL">
      <data key="d0">389076188</data>
    </edge>
    <edge source="ITA" target="BOL">
      <data key="d0">1153414</data>
    </edge>
    <edge source="ITA" target="BRA">
      <data key="d0">148498470</data>
    </edge>
    <edge source="ITA" target="BGR">
      <data key="d0">56160750</data>
    </edge>
    <edge source="ITA" target="BDI">
      <data key="d0">14757</data>
    </edge>
    <edge source="ITA" target="BLR">
      <data key="d0">8772193</data>
    </edge>
    <edge source="ITA" target="KHM">
      <data key="d0">40794</data>
    </edge>
    <edge source="ITA" target="CMR">
      <data key="d0">2325453</data>
    </edge>
    <edge source="ITA" target="CAN">
      <data key="d0">127446343</data>
    </edge>
    <edge source="ITA" target="LKA">
      <data key="d0">381223</data>
    </edge>
    <edge source="ITA" target="CHL">
      <data key="d0">11925198</data>
    </edge>
    <edge source="ITA" target="CHN">
      <data key="d0">197404797</data>
    </edge>
    <edge source="ITA" target="COL">
      <data key="d0">19904563</data>
    </edge>
    <edge source="ITA" target="CRI">
      <data key="d0">494356</data>
    </edge>
    <edge source="ITA" target="HRV">
      <data key="d0">180765581</data>
    </edge>
    <edge source="ITA" target="CZE">
      <data key="d0">455399038</data>
    </edge>
    <edge source="ITA" target="BEN">
      <data key="d0">95010</data>
    </edge>
    <edge source="ITA" target="DNK">
      <data key="d0">155128913</data>
    </edge>
    <edge source="ITA" target="ECU">
      <data key="d0">4900530</data>
    </edge>
    <edge source="ITA" target="SLV">
      <data key="d0">81131</data>
    </edge>
    <edge source="ITA" target="ETH">
      <data key="d0">9000238</data>
    </edge>
    <edge source="ITA" target="EST">
      <data key="d0">26481533</data>
    </edge>
    <edge source="ITA" target="FIN">
      <data key="d0">109402974</data>
    </edge>
    <edge source="ITA" target="FRA">
      <data key="d0">2475696084</data>
    </edge>
    <edge source="ITA" target="GEO">
      <data key="d0">5029514</data>
    </edge>
    <edge source="ITA" target="GMB">
      <data key="d0">777957</data>
    </edge>
    <edge source="ITA" target="DEU">
      <data key="d0">4706883524</data>
    </edge>
    <edge source="ITA" target="GHA">
      <data key="d0">8846221</data>
    </edge>
    <edge source="ITA" target="GRC">
      <data key="d0">194115667</data>
    </edge>
    <edge source="ITA" target="GTM">
      <data key="d0">194682</data>
    </edge>
    <edge source="ITA" target="HND">
      <data key="d0">1446570</data>
    </edge>
    <edge source="ITA" target="HKG">
      <data key="d0">16812655</data>
    </edge>
    <edge source="ITA" target="HUN">
      <data key="d0">315717626</data>
    </edge>
    <edge source="ITA" target="IDN">
      <data key="d0">82596499</data>
    </edge>
    <edge source="ITA" target="IRL">
      <data key="d0">20924763</data>
    </edge>
    <edge source="ITA" target="ISR">
      <data key="d0">118229384</data>
    </edge>
    <edge source="ITA" target="CIV">
      <data key="d0">3921871</data>
    </edge>
    <edge source="ITA" target="JPN">
      <data key="d0">21642302</data>
    </edge>
    <edge source="ITA" target="KAZ">
      <data key="d0">20888809</data>
    </edge>
    <edge source="ITA" target="JOR">
      <data key="d0">19265114</data>
    </edge>
    <edge source="ITA" target="KOR">
      <data key="d0">160494976</data>
    </edge>
    <edge source="ITA" target="LBN">
      <data key="d0">57082151</data>
    </edge>
    <edge source="ITA" target="LVA">
      <data key="d0">13075317</data>
    </edge>
    <edge source="ITA" target="LTU">
      <data key="d0">32395151</data>
    </edge>
    <edge source="ITA" target="MDG">
      <data key="d0">60187</data>
    </edge>
    <edge source="ITA" target="MWI">
      <data key="d0">32040</data>
    </edge>
    <edge source="ITA" target="MYS">
      <data key="d0">46854175</data>
    </edge>
    <edge source="ITA" target="MRT">
      <data key="d0">1508716</data>
    </edge>
    <edge source="ITA" target="MUS">
      <data key="d0">543399</data>
    </edge>
    <edge source="ITA" target="MEX">
      <data key="d0">479903869</data>
    </edge>
    <edge source="ITA" target="MDA">
      <data key="d0">4817290</data>
    </edge>
    <edge source="ITA" target="MAR">
      <data key="d0">65411918</data>
    </edge>
    <edge source="ITA" target="MOZ">
      <data key="d0">3137995</data>
    </edge>
    <edge source="ITA" target="OMN">
      <data key="d0">23939460</data>
    </edge>
    <edge source="ITA" target="NLD">
      <data key="d0">511616196</data>
    </edge>
    <edge source="ITA" target="NZL">
      <data key="d0">7659159</data>
    </edge>
    <edge source="ITA" target="NER">
      <data key="d0">173896</data>
    </edge>
    <edge source="ITA" target="NOR">
      <data key="d0">142641852</data>
    </edge>
    <edge source="ITA" target="PAK">
      <data key="d0">20041355</data>
    </edge>
    <edge source="ITA" target="PAN">
      <data key="d0">6007344</data>
    </edge>
    <edge source="ITA" target="PRY">
      <data key="d0">340821</data>
    </edge>
    <edge source="ITA" target="PER">
      <data key="d0">9737294</data>
    </edge>
    <edge source="ITA" target="PHL">
      <data key="d0">6688683</data>
    </edge>
    <edge source="ITA" target="POL">
      <data key="d0">811610621</data>
    </edge>
    <edge source="ITA" target="PRT">
      <data key="d0">279047676</data>
    </edge>
    <edge source="ITA" target="ROU">
      <data key="d0">517261959</data>
    </edge>
    <edge source="ITA" target="RUS">
      <data key="d0">126426487</data>
    </edge>
    <edge source="ITA" target="SAU">
      <data key="d0">148576830</data>
    </edge>
    <edge source="ITA" target="SEN">
      <data key="d0">1948662</data>
    </edge>
    <edge source="ITA" target="SRB">
      <data key="d0">53478028</data>
    </edge>
    <edge source="ITA" target="IND">
      <data key="d0">212841864</data>
    </edge>
    <edge source="ITA" target="SGP">
      <data key="d0">104152891</data>
    </edge>
    <edge source="ITA" target="SVK">
      <data key="d0">199492723</data>
    </edge>
    <edge source="ITA" target="VNM">
      <data key="d0">5881433</data>
    </edge>
    <edge source="ITA" target="SVN">
      <data key="d0">393700811</data>
    </edge>
    <edge source="ITA" target="ZAF">
      <data key="d0">68373462</data>
    </edge>
    <edge source="ITA" target="ZWE">
      <data key="d0">144767</data>
    </edge>
    <edge source="ITA" target="ESP">
      <data key="d0">1261528680</data>
    </edge>
    <edge source="ITA" target="SWE">
      <data key="d0">275597997</data>
    </edge>
    <edge source="ITA" target="CHE">
      <data key="d0">717179348</data>
    </edge>
    <edge source="ITA" target="THA">
      <data key="d0">194105465</data>
    </edge>
    <edge source="ITA" target="TGO">
      <data key="d0">2538256</data>
    </edge>
    <edge source="ITA" target="ARE">
      <data key="d0">446823317</data>
    </edge>
    <edge source="ITA" target="TUN">
      <data key="d0">133264360</data>
    </edge>
    <edge source="ITA" target="TUR">
      <data key="d0">704429838</data>
    </edge>
    <edge source="ITA" target="UGA">
      <data key="d0">42303</data>
    </edge>
    <edge source="ITA" target="UKR">
      <data key="d0">57943405</data>
    </edge>
    <edge source="ITA" target="MKD">
      <data key="d0">3632267</data>
    </edge>
    <edge source="ITA" target="EGY">
      <data key="d0">130689190</data>
    </edge>
    <edge source="ITA" target="GBR">
      <data key="d0">854278849</data>
    </edge>
    <edge source="ITA" target="TZA">
      <data key="d0">230941</data>
    </edge>
    <edge source="ITA" target="USA">
      <data key="d0">1472883409</data>
    </edge>
    <edge source="ITA" target="BFA">
      <data key="d0">380088</data>
    </edge>
    <edge source="ITA" target="URY">
      <data key="d0">3643625</data>
    </edge>
    <edge source="JPN" target="DZA">
      <data key="d0">8715337</data>
    </edge>
    <edge source="JPN" target="AZE">
      <data key="d0">21665388</data>
    </edge>
    <edge source="JPN" target="ARG">
      <data key="d0">11819575</data>
    </edge>
    <edge source="JPN" target="AUS">
      <data key="d0">438187136</data>
    </edge>
    <edge source="JPN" target="AUT">
      <data key="d0">5507343</data>
    </edge>
    <edge source="JPN" target="BEL">
      <data key="d0">97115730</data>
    </edge>
    <edge source="JPN" target="BOL">
      <data key="d0">12782178</data>
    </edge>
    <edge source="JPN" target="BRA">
      <data key="d0">195922658</data>
    </edge>
    <edge source="JPN" target="BGR">
      <data key="d0">2046249</data>
    </edge>
    <edge source="JPN" target="KHM">
      <data key="d0">11138048</data>
    </edge>
    <edge source="JPN" target="CMR">
      <data key="d0">2357015</data>
    </edge>
    <edge source="JPN" target="CAN">
      <data key="d0">314412504</data>
    </edge>
    <edge source="JPN" target="LKA">
      <data key="d0">6147880</data>
    </edge>
    <edge source="JPN" target="CHL">
      <data key="d0">72667506</data>
    </edge>
    <edge source="JPN" target="CHN">
      <data key="d0">6811072134</data>
    </edge>
    <edge source="JPN" target="COL">
      <data key="d0">272875127</data>
    </edge>
    <edge source="JPN" target="CRI">
      <data key="d0">79921519</data>
    </edge>
    <edge source="JPN" target="HRV">
      <data key="d0">2276774</data>
    </edge>
    <edge source="JPN" target="CZE">
      <data key="d0">27147074</data>
    </edge>
    <edge source="JPN" target="BEN">
      <data key="d0">23740</data>
    </edge>
    <edge source="JPN" target="DNK">
      <data key="d0">7794077</data>
    </edge>
    <edge source="JPN" target="ECU">
      <data key="d0">83058568</data>
    </edge>
    <edge source="JPN" target="SLV">
      <data key="d0">40493030</data>
    </edge>
    <edge source="JPN" target="ETH">
      <data key="d0">7955135</data>
    </edge>
    <edge source="JPN" target="EST">
      <data key="d0">67400</data>
    </edge>
    <edge source="JPN" target="FIN">
      <data key="d0">2604753</data>
    </edge>
    <edge source="JPN" target="FRA">
      <data key="d0">17378295</data>
    </edge>
    <edge source="JPN" target="GMB">
      <data key="d0">336886</data>
    </edge>
    <edge source="JPN" target="DEU">
      <data key="d0">146305456</data>
    </edge>
    <edge source="JPN" target="GHA">
      <data key="d0">14903982</data>
    </edge>
    <edge source="JPN" target="GRC">
      <data key="d0">11669517</data>
    </edge>
    <edge source="JPN" target="GTM">
      <data key="d0">66635321</data>
    </edge>
    <edge source="JPN" target="HND">
      <data key="d0">8319394</data>
    </edge>
    <edge source="JPN" target="HKG">
      <data key="d0">515490247</data>
    </edge>
    <edge source="JPN" target="HUN">
      <data key="d0">6187342</data>
    </edge>
    <edge source="JPN" target="IDN">
      <data key="d0">2277321781</data>
    </edge>
    <edge source="JPN" target="IRL">
      <data key="d0">5195562</data>
    </edge>
    <edge source="JPN" target="ISR">
      <data key="d0">12326502</data>
    </edge>
    <edge source="JPN" target="ITA">
      <data key="d0">76255407</data>
    </edge>
    <edge source="JPN" target="CIV">
      <data key="d0">5737405</data>
    </edge>
    <edge source="JPN" target="KAZ">
      <data key="d0">57744130</data>
    </edge>
    <edge source="JPN" target="JOR">
      <data key="d0">51503933</data>
    </edge>
    <edge source="JPN" target="KOR">
      <data key="d0">7405070620</data>
    </edge>
    <edge source="JPN" target="LBN">
      <data key="d0">7284707</data>
    </edge>
    <edge source="JPN" target="LVA">
      <data key="d0">129099</data>
    </edge>
    <edge source="JPN" target="LTU">
      <data key="d0">49260</data>
    </edge>
    <edge source="JPN" target="MWI">
      <data key="d0">6520508</data>
    </edge>
    <edge source="JPN" target="MYS">
      <data key="d0">1602937744</data>
    </edge>
    <edge source="JPN" target="MUS">
      <data key="d0">30618</data>
    </edge>
    <edge source="JPN" target="MEX">
      <data key="d0">1050649581</data>
    </edge>
    <edge source="JPN" target="MAR">
      <data key="d0">15259</data>
    </edge>
    <edge source="JPN" target="MOZ">
      <data key="d0">11962080</data>
    </edge>
    <edge source="JPN" target="OMN">
      <data key="d0">138456934</data>
    </edge>
    <edge source="JPN" target="NAM">
      <data key="d0">5012330</data>
    </edge>
    <edge source="JPN" target="NLD">
      <data key="d0">287895042</data>
    </edge>
    <edge source="JPN" target="NZL">
      <data key="d0">61319729</data>
    </edge>
    <edge source="JPN" target="NIC">
      <data key="d0">14971144</data>
    </edge>
    <edge source="JPN" target="NOR">
      <data key="d0">429409385</data>
    </edge>
    <edge source="JPN" target="PAK">
      <data key="d0">198608053</data>
    </edge>
    <edge source="JPN" target="PAN">
      <data key="d0">1156070</data>
    </edge>
    <edge source="JPN" target="PRY">
      <data key="d0">662911</data>
    </edge>
    <edge source="JPN" target="PER">
      <data key="d0">96935956</data>
    </edge>
    <edge source="JPN" target="PHL">
      <data key="d0">777621865</data>
    </edge>
    <edge source="JPN" target="POL">
      <data key="d0">17583865</data>
    </edge>
    <edge source="JPN" target="PRT">
      <data key="d0">7014757</data>
    </edge>
    <edge source="JPN" target="ROU">
      <data key="d0">39493120</data>
    </edge>
    <edge source="JPN" target="RUS">
      <data key="d0">357670193</data>
    </edge>
    <edge source="JPN" target="SAU">
      <data key="d0">1183910263</data>
    </edge>
    <edge source="JPN" target="SEN">
      <data key="d0">5883066</data>
    </edge>
    <edge source="JPN" target="SRB">
      <data key="d0">48721</data>
    </edge>
    <edge source="JPN" target="IND">
      <data key="d0">1480362904</data>
    </edge>
    <edge source="JPN" target="SGP">
      <data key="d0">975412475</data>
    </edge>
    <edge source="JPN" target="SVK">
      <data key="d0">456039</data>
    </edge>
    <edge source="JPN" target="VNM">
      <data key="d0">1565562018</data>
    </edge>
    <edge source="JPN" target="SVN">
      <data key="d0">698741</data>
    </edge>
    <edge source="JPN" target="ZAF">
      <data key="d0">131849658</data>
    </edge>
    <edge source="JPN" target="ESP">
      <data key="d0">17679477</data>
    </edge>
    <edge source="JPN" target="SWE">
      <data key="d0">34929375</data>
    </edge>
    <edge source="JPN" target="CHE">
      <data key="d0">15023974</data>
    </edge>
    <edge source="JPN" target="THA">
      <data key="d0">5575318545</data>
    </edge>
    <edge source="JPN" target="TGO">
      <data key="d0">14289629</data>
    </edge>
    <edge source="JPN" target="ARE">
      <data key="d0">820443071</data>
    </edge>
    <edge source="JPN" target="TUN">
      <data key="d0">3306438</data>
    </edge>
    <edge source="JPN" target="TUR">
      <data key="d0">329009666</data>
    </edge>
    <edge source="JPN" target="UGA">
      <data key="d0">3331744</data>
    </edge>
    <edge source="JPN" target="UKR">
      <data key="d0">4112843</data>
    </edge>
    <edge source="JPN" target="EGY">
      <data key="d0">87070612</data>
    </edge>
    <edge source="JPN" target="GBR">
      <data key="d0">172347186</data>
    </edge>
    <edge source="JPN" target="TZA">
      <data key="d0">47832897</data>
    </edge>
    <edge source="JPN" target="USA">
      <data key="d0">3186012856</data>
    </edge>
    <edge source="JPN" target="URY">
      <data key="d0">91879</data>
    </edge>
    <edge source="MYS" target="ARG">
      <data key="d0">924448</data>
    </edge>
    <edge source="MYS" target="AUS">
      <data key="d0">594287323</data>
    </edge>
    <edge source="MYS" target="AUT">
      <data key="d0">12064</data>
    </edge>
    <edge source="MYS" target="BEL">
      <data key="d0">23942880</data>
    </edge>
    <edge source="MYS" target="BRA">
      <data key="d0">17410315</data>
    </edge>
    <edge source="MYS" target="BGR">
      <data key="d0">371910</data>
    </edge>
    <edge source="MYS" target="KHM">
      <data key="d0">2151085</data>
    </edge>
    <edge source="MYS" target="CAN">
      <data key="d0">5291854</data>
    </edge>
    <edge source="MYS" target="LKA">
      <data key="d0">23889768</data>
    </edge>
    <edge source="MYS" target="CHL">
      <data key="d0">87813</data>
    </edge>
    <edge source="MYS" target="CHN">
      <data key="d0">101321032</data>
    </edge>
    <edge source="MYS" target="COL">
      <data key="d0">628961</data>
    </edge>
    <edge source="MYS" target="CZE">
      <data key="d0">199523</data>
    </edge>
    <edge source="MYS" target="DNK">
      <data key="d0">91491</data>
    </edge>
    <edge source="MYS" target="SLV">
      <data key="d0">36595</data>
    </edge>
    <edge source="MYS" target="EST">
      <data key="d0">308427</data>
    </edge>
    <edge source="MYS" target="FIN">
      <data key="d0">170049</data>
    </edge>
    <edge source="MYS" target="FRA">
      <data key="d0">3186083</data>
    </edge>
    <edge source="MYS" target="GEO">
      <data key="d0">64454</data>
    </edge>
    <edge source="MYS" target="DEU">
      <data key="d0">34659971</data>
    </edge>
    <edge source="MYS" target="GHA">
      <data key="d0">4059675</data>
    </edge>
    <edge source="MYS" target="GRC">
      <data key="d0">51534</data>
    </edge>
    <edge source="MYS" target="GTM">
      <data key="d0">49461</data>
    </edge>
    <edge source="MYS" target="HKG">
      <data key="d0">25587973</data>
    </edge>
    <edge source="MYS" target="HUN">
      <data key="d0">581822</data>
    </edge>
    <edge source="MYS" target="IDN">
      <data key="d0">484401620</data>
    </edge>
    <edge source="MYS" target="IRL">
      <data key="d0">505005</data>
    </edge>
    <edge source="MYS" target="ITA">
      <data key="d0">2759069</data>
    </edge>
    <edge source="MYS" target="CIV">
      <data key="d0">507695</data>
    </edge>
    <edge source="MYS" target="JAM">
      <data key="d0">18353</data>
    </edge>
    <edge source="MYS" target="JPN">
      <data key="d0">15890755</data>
    </edge>
    <edge source="MYS" target="JOR">
      <data key="d0">295929</data>
    </edge>
    <edge source="MYS" target="KOR">
      <data key="d0">155561630</data>
    </edge>
    <edge source="MYS" target="LBN">
      <data key="d0">159843</data>
    </edge>
    <edge source="MYS" target="LTU">
      <data key="d0">27440</data>
    </edge>
    <edge source="MYS" target="MUS">
      <data key="d0">179231</data>
    </edge>
    <edge source="MYS" target="MEX">
      <data key="d0">4122513</data>
    </edge>
    <edge source="MYS" target="MAR">
      <data key="d0">23671</data>
    </edge>
    <edge source="MYS" target="MOZ">
      <data key="d0">1072873</data>
    </edge>
    <edge source="MYS" target="OMN">
      <data key="d0">6269421</data>
    </edge>
    <edge source="MYS" target="NLD">
      <data key="d0">27951395</data>
    </edge>
    <edge source="MYS" target="NZL">
      <data key="d0">16355401</data>
    </edge>
    <edge source="MYS" target="NIC">
      <data key="d0">43253</data>
    </edge>
    <edge source="MYS" target="NOR">
      <data key="d0">251443</data>
    </edge>
    <edge source="MYS" target="PAK">
      <data key="d0">5992061</data>
    </edge>
    <edge source="MYS" target="PAN">
      <data key="d0">102148</data>
    </edge>
    <edge source="MYS" target="PER">
      <data key="d0">446053</data>
    </edge>
    <edge source="MYS" target="PHL">
      <data key="d0">127857210</data>
    </edge>
    <edge source="MYS" target="POL">
      <data key="d0">661497</data>
    </edge>
    <edge source="MYS" target="PRT">
      <data key="d0">101608</data>
    </edge>
    <edge source="MYS" target="ROU">
      <data key="d0">429144</data>
    </edge>
    <edge source="MYS" target="RUS">
      <data key="d0">15439739</data>
    </edge>
    <edge source="MYS" target="SAU">
      <data key="d0">4696204</data>
    </edge>
    <edge source="MYS" target="IND">
      <data key="d0">122806289</data>
    </edge>
    <edge source="MYS" target="SGP">
      <data key="d0">366114669</data>
    </edge>
    <edge source="MYS" target="SVK">
      <data key="d0">824773</data>
    </edge>
    <edge source="MYS" target="VNM">
      <data key="d0">132818660</data>
    </edge>
    <edge source="MYS" target="ZAF">
      <data key="d0">29166256</data>
    </edge>
    <edge source="MYS" target="ESP">
      <data key="d0">1289129</data>
    </edge>
    <edge source="MYS" target="SWE">
      <data key="d0">1919775</data>
    </edge>
    <edge source="MYS" target="CHE">
      <data key="d0">578314</data>
    </edge>
    <edge source="MYS" target="THA">
      <data key="d0">239981867</data>
    </edge>
    <edge source="MYS" target="TGO">
      <data key="d0">17155</data>
    </edge>
    <edge source="MYS" target="ARE">
      <data key="d0">37090062</data>
    </edge>
    <edge source="MYS" target="TUR">
      <data key="d0">8346558</data>
    </edge>
    <edge source="MYS" target="UKR">
      <data key="d0">141198</data>
    </edge>
    <edge source="MYS" target="EGY">
      <data key="d0">691651</data>
    </edge>
    <edge source="MYS" target="GBR">
      <data key="d0">6686824</data>
    </edge>
    <edge source="MYS" target="USA">
      <data key="d0">160807988</data>
    </edge>
    <edge source="NLD" target="ALB">
      <data key="d0">1966439</data>
    </edge>
    <edge source="NLD" target="DZA">
      <data key="d0">40380045</data>
    </edge>
    <edge source="NLD" target="AZE">
      <data key="d0">5195245</data>
    </edge>
    <edge source="NLD" target="ARG">
      <data key="d0">13457879</data>
    </edge>
    <edge source="NLD" target="AUS">
      <data key="d0">14506138</data>
    </edge>
    <edge source="NLD" target="AUT">
      <data key="d0">185486188</data>
    </edge>
    <edge source="NLD" target="BEL">
      <data key="d0">1359670272</data>
    </edge>
    <edge source="NLD" target="BOL">
      <data key="d0">158278</data>
    </edge>
    <edge source="NLD" target="BRA">
      <data key="d0">36394886</data>
    </edge>
    <edge source="NLD" target="BGR">
      <data key="d0">7011034</data>
    </edge>
    <edge source="NLD" target="BDI">
      <data key="d0">30621</data>
    </edge>
    <edge source="NLD" target="BLR">
      <data key="d0">3282687</data>
    </edge>
    <edge source="NLD" target="CMR">
      <data key="d0">974032</data>
    </edge>
    <edge source="NLD" target="CAN">
      <data key="d0">24394731</data>
    </edge>
    <edge source="NLD" target="LKA">
      <data key="d0">165046</data>
    </edge>
    <edge source="NLD" target="CHL">
      <data key="d0">8365994</data>
    </edge>
    <edge source="NLD" target="CHN">
      <data key="d0">66424465</data>
    </edge>
    <edge source="NLD" target="COL">
      <data key="d0">3199977</data>
    </edge>
    <edge source="NLD" target="CRI">
      <data key="d0">4548789</data>
    </edge>
    <edge source="NLD" target="HRV">
      <data key="d0">4220053</data>
    </edge>
    <edge source="NLD" target="CZE">
      <data key="d0">104876938</data>
    </edge>
    <edge source="NLD" target="DNK">
      <data key="d0">154262380</data>
    </edge>
    <edge source="NLD" target="ECU">
      <data key="d0">2729571</data>
    </edge>
    <edge source="NLD" target="SLV">
      <data key="d0">331426</data>
    </edge>
    <edge source="NLD" target="ETH">
      <data key="d0">136236</data>
    </edge>
    <edge source="NLD" target="EST">
      <data key="d0">10866904</data>
    </edge>
    <edge source="NLD" target="FIN">
      <data key="d0">62305039</data>
    </edge>
    <edge source="NLD" target="FRA">
      <data key="d0">911342108</data>
    </edge>
    <edge source="NLD" target="GEO">
      <data key="d0">2272230</data>
    </edge>
    <edge source="NLD" target="GMB">
      <data key="d0">277462</data>
    </edge>
    <edge source="NLD" target="DEU">
      <data key="d0">4319243140</data>
    </edge>
    <edge source="NLD" target="GHA">
      <data key="d0">3078796</data>
    </edge>
    <edge source="NLD" target="GRC">
      <data key="d0">28433744</data>
    </edge>
    <edge source="NLD" target="GTM">
      <data key="d0">329139</data>
    </edge>
    <edge source="NLD" target="HND">
      <data key="d0">1447045</data>
    </edge>
    <edge source="NLD" target="HKG">
      <data key="d0">2684685</data>
    </edge>
    <edge source="NLD" target="HUN">
      <data key="d0">59872065</data>
    </edge>
    <edge source="NLD" target="IDN">
      <data key="d0">7501781</data>
    </edge>
    <edge source="NLD" target="IRL">
      <data key="d0">16524674</data>
    </edge>
    <edge source="NLD" target="ISR">
      <data key="d0">13184509</data>
    </edge>
    <edge source="NLD" target="ITA">
      <data key="d0">693510973</data>
    </edge>
    <edge source="NLD" target="CIV">
      <data key="d0">562450</data>
    </edge>
    <edge source="NLD" target="JAM">
      <data key="d0">346798</data>
    </edge>
    <edge source="NLD" target="JPN">
      <data key="d0">15985340</data>
    </edge>
    <edge source="NLD" target="KAZ">
      <data key="d0">9528821</data>
    </edge>
    <edge source="NLD" target="JOR">
      <data key="d0">2374171</data>
    </edge>
    <edge source="NLD" target="KOR">
      <data key="d0">26750159</data>
    </edge>
    <edge source="NLD" target="KGZ">
      <data key="d0">257824</data>
    </edge>
    <edge source="NLD" target="LBN">
      <data key="d0">471985</data>
    </edge>
    <edge source="NLD" target="LVA">
      <data key="d0">10042065</data>
    </edge>
    <edge source="NLD" target="LTU">
      <data key="d0">5240342</data>
    </edge>
    <edge source="NLD" target="MDG">
      <data key="d0">109887</data>
    </edge>
    <edge source="NLD" target="MWI">
      <data key="d0">183668</data>
    </edge>
    <edge source="NLD" target="MYS">
      <data key="d0">11454983</data>
    </edge>
    <edge source="NLD" target="MRT">
      <data key="d0">43478</data>
    </edge>
    <edge source="NLD" target="MUS">
      <data key="d0">62817</data>
    </edge>
    <edge source="NLD" target="MEX">
      <data key="d0">84674340</data>
    </edge>
    <edge source="NLD" target="MDA">
      <data key="d0">25699</data>
    </edge>
    <edge source="NLD" target="MAR">
      <data key="d0">104875118</data>
    </edge>
    <edge source="NLD" target="MOZ">
      <data key="d0">112729</data>
    </edge>
    <edge source="NLD" target="OMN">
      <data key="d0">26476563</data>
    </edge>
    <edge source="NLD" target="NAM">
      <data key="d0">16933</data>
    </edge>
    <edge source="NLD" target="NZL">
      <data key="d0">1257037</data>
    </edge>
    <edge source="NLD" target="NIC">
      <data key="d0">169790</data>
    </edge>
    <edge source="NLD" target="NOR">
      <data key="d0">64716032</data>
    </edge>
    <edge source="NLD" target="PAK">
      <data key="d0">32061957</data>
    </edge>
    <edge source="NLD" target="PAN">
      <data key="d0">256266</data>
    </edge>
    <edge source="NLD" target="PER">
      <data key="d0">10889920</data>
    </edge>
    <edge source="NLD" target="PHL">
      <data key="d0">1191838</data>
    </edge>
    <edge source="NLD" target="POL">
      <data key="d0">179150754</data>
    </edge>
    <edge source="NLD" target="PRT">
      <data key="d0">76917751</data>
    </edge>
    <edge source="NLD" target="ROU">
      <data key="d0">31481954</data>
    </edge>
    <edge source="NLD" target="RUS">
      <data key="d0">67754901</data>
    </edge>
    <edge source="NLD" target="SAU">
      <data key="d0">51022028</data>
    </edge>
    <edge source="NLD" target="SEN">
      <data key="d0">680223</data>
    </edge>
    <edge source="NLD" target="SRB">
      <data key="d0">5467880</data>
    </edge>
    <edge source="NLD" target="IND">
      <data key="d0">41552550</data>
    </edge>
    <edge source="NLD" target="SGP">
      <data key="d0">42698038</data>
    </edge>
    <edge source="NLD" target="SVK">
      <data key="d0">14749930</data>
    </edge>
    <edge source="NLD" target="VNM">
      <data key="d0">8503099</data>
    </edge>
    <edge source="NLD" target="SVN">
      <data key="d0">24606309</data>
    </edge>
    <edge source="NLD" target="ZAF">
      <data key="d0">49254081</data>
    </edge>
    <edge source="NLD" target="ESP">
      <data key="d0">463189234</data>
    </edge>
    <edge source="NLD" target="SWE">
      <data key="d0">255967757</data>
    </edge>
    <edge source="NLD" target="CHE">
      <data key="d0">150134921</data>
    </edge>
    <edge source="NLD" target="THA">
      <data key="d0">33783485</data>
    </edge>
    <edge source="NLD" target="TGO">
      <data key="d0">4713148</data>
    </edge>
    <edge source="NLD" target="ARE">
      <data key="d0">39440134</data>
    </edge>
    <edge source="NLD" target="TUN">
      <data key="d0">22765049</data>
    </edge>
    <edge source="NLD" target="TUR">
      <data key="d0">247846556</data>
    </edge>
    <edge source="NLD" target="UGA">
      <data key="d0">253049</data>
    </edge>
    <edge source="NLD" target="UKR">
      <data key="d0">46155297</data>
    </edge>
    <edge source="NLD" target="MKD">
      <data key="d0">206695</data>
    </edge>
    <edge source="NLD" target="EGY">
      <data key="d0">22711745</data>
    </edge>
    <edge source="NLD" target="GBR">
      <data key="d0">922555149</data>
    </edge>
    <edge source="NLD" target="TZA">
      <data key="d0">2400018</data>
    </edge>
    <edge source="NLD" target="USA">
      <data key="d0">778325526</data>
    </edge>
    <edge source="NLD" target="BFA">
      <data key="d0">10667</data>
    </edge>
    <edge source="NLD" target="URY">
      <data key="d0">708278</data>
    </edge>
    <edge source="NOR" target="DZA">
      <data key="d0">62762472</data>
    </edge>
    <edge source="NOR" target="AZE">
      <data key="d0">47355</data>
    </edge>
    <edge source="NOR" target="AUS">
      <data key="d0">6823512</data>
    </edge>
    <edge source="NOR" target="AUT">
      <data key="d0">251796</data>
    </edge>
    <edge source="NOR" target="BEL">
      <data key="d0">91689810</data>
    </edge>
    <edge source="NOR" target="BRA">
      <data key="d0">8263760</data>
    </edge>
    <edge source="NOR" target="CMR">
      <data key="d0">597387</data>
    </edge>
    <edge source="NOR" target="CAN">
      <data key="d0">26748890</data>
    </edge>
    <edge source="NOR" target="LKA">
      <data key="d0">15209</data>
    </edge>
    <edge source="NOR" target="CHL">
      <data key="d0">505031</data>
    </edge>
    <edge source="NOR" target="CHN">
      <data key="d0">14020918</data>
    </edge>
    <edge source="NOR" target="COL">
      <data key="d0">353593</data>
    </edge>
    <edge source="NOR" target="HRV">
      <data key="d0">257258</data>
    </edge>
    <edge source="NOR" target="CZE">
      <data key="d0">7613029</data>
    </edge>
    <edge source="NOR" target="DNK">
      <data key="d0">90542639</data>
    </edge>
    <edge source="NOR" target="EST">
      <data key="d0">1009307</data>
    </edge>
    <edge source="NOR" target="FIN">
      <data key="d0">122706261</data>
    </edge>
    <edge source="NOR" target="FRA">
      <data key="d0">13040623</data>
    </edge>
    <edge source="NOR" target="DEU">
      <data key="d0">170094570</data>
    </edge>
    <edge source="NOR" target="GHA">
      <data key="d0">1997705</data>
    </edge>
    <edge source="NOR" target="GRC">
      <data key="d0">1891842</data>
    </edge>
    <edge source="NOR" target="GTM">
      <data key="d0">13001</data>
    </edge>
    <edge source="NOR" target="HUN">
      <data key="d0">261146</data>
    </edge>
    <edge source="NOR" target="IDN">
      <data key="d0">4198571</data>
    </edge>
    <edge source="NOR" target="IRL">
      <data key="d0">21185</data>
    </edge>
    <edge source="NOR" target="ISR">
      <data key="d0">49964</data>
    </edge>
    <edge source="NOR" target="ITA">
      <data key="d0">38353434</data>
    </edge>
    <edge source="NOR" target="CIV">
      <data key="d0">12907</data>
    </edge>
    <edge source="NOR" target="JPN">
      <data key="d0">5458119</data>
    </edge>
    <edge source="NOR" target="KAZ">
      <data key="d0">554764</data>
    </edge>
    <edge source="NOR" target="KOR">
      <data key="d0">38465551</data>
    </edge>
    <edge source="NOR" target="LVA">
      <data key="d0">4457870</data>
    </edge>
    <edge source="NOR" target="LTU">
      <data key="d0">267299</data>
    </edge>
    <edge source="NOR" target="MYS">
      <data key="d0">2182675</data>
    </edge>
    <edge source="NOR" target="MEX">
      <data key="d0">75524</data>
    </edge>
    <edge source="NOR" target="MAR">
      <data key="d0">10039</data>
    </edge>
    <edge source="NOR" target="MOZ">
      <data key="d0">27389</data>
    </edge>
    <edge source="NOR" target="OMN">
      <data key="d0">15236</data>
    </edge>
    <edge source="NOR" target="NAM">
      <data key="d0">18531</data>
    </edge>
    <edge source="NOR" target="NLD">
      <data key="d0">195563902</data>
    </edge>
    <edge source="NOR" target="NZL">
      <data key="d0">742947</data>
    </edge>
    <edge source="NOR" target="PAK">
      <data key="d0">140946</data>
    </edge>
    <edge source="NOR" target="PAN">
      <data key="d0">143699</data>
    </edge>
    <edge source="NOR" target="PER">
      <data key="d0">13194</data>
    </edge>
    <edge source="NOR" target="POL">
      <data key="d0">86431178</data>
    </edge>
    <edge source="NOR" target="PRT">
      <data key="d0">1719733</data>
    </edge>
    <edge source="NOR" target="ROU">
      <data key="d0">1608421</data>
    </edge>
    <edge source="NOR" target="RUS">
      <data key="d0">25904477</data>
    </edge>
    <edge source="NOR" target="SAU">
      <data key="d0">211804</data>
    </edge>
    <edge source="NOR" target="SRB">
      <data key="d0">33145</data>
    </edge>
    <edge source="NOR" target="IND">
      <data key="d0">6838219</data>
    </edge>
    <edge source="NOR" target="SGP">
      <data key="d0">8511270</data>
    </edge>
    <edge source="NOR" target="SVK">
      <data key="d0">143256</data>
    </edge>
    <edge source="NOR" target="VNM">
      <data key="d0">1403255</data>
    </edge>
    <edge source="NOR" target="SVN">
      <data key="d0">218741</data>
    </edge>
    <edge source="NOR" target="ZAF">
      <data key="d0">4746935</data>
    </edge>
    <edge source="NOR" target="ESP">
      <data key="d0">31501079</data>
    </edge>
    <edge source="NOR" target="SWE">
      <data key="d0">212369718</data>
    </edge>
    <edge source="NOR" target="CHE">
      <data key="d0">1689461</data>
    </edge>
    <edge source="NOR" target="THA">
      <data key="d0">12946132</data>
    </edge>
    <edge source="NOR" target="ARE">
      <data key="d0">2169922</data>
    </edge>
    <edge source="NOR" target="TUN">
      <data key="d0">19529302</data>
    </edge>
    <edge source="NOR" target="TUR">
      <data key="d0">17562997</data>
    </edge>
    <edge source="NOR" target="UGA">
      <data key="d0">19575</data>
    </edge>
    <edge source="NOR" target="UKR">
      <data key="d0">1082292</data>
    </edge>
    <edge source="NOR" target="EGY">
      <data key="d0">10339329</data>
    </edge>
    <edge source="NOR" target="GBR">
      <data key="d0">131750323</data>
    </edge>
    <edge source="NOR" target="TZA">
      <data key="d0">703148</data>
    </edge>
    <edge source="NOR" target="USA">
      <data key="d0">66377003</data>
    </edge>
    <edge source="NOR" target="URY">
      <data key="d0">139518</data>
    </edge>
    <edge source="SRB" target="ALB">
      <data key="d0">493033</data>
    </edge>
    <edge source="SRB" target="AZE">
      <data key="d0">2235036</data>
    </edge>
    <edge source="SRB" target="AUT">
      <data key="d0">12034016</data>
    </edge>
    <edge source="SRB" target="BEL">
      <data key="d0">1894561</data>
    </edge>
    <edge source="SRB" target="BGR">
      <data key="d0">17356997</data>
    </edge>
    <edge source="SRB" target="BLR">
      <data key="d0">2337779</data>
    </edge>
    <edge source="SRB" target="CAN">
      <data key="d0">10675</data>
    </edge>
    <edge source="SRB" target="HRV">
      <data key="d0">20147961</data>
    </edge>
    <edge source="SRB" target="CZE">
      <data key="d0">6622615</data>
    </edge>
    <edge source="SRB" target="DNK">
      <data key="d0">22484</data>
    </edge>
    <edge source="SRB" target="EST">
      <data key="d0">63530</data>
    </edge>
    <edge source="SRB" target="FRA">
      <data key="d0">6702912</data>
    </edge>
    <edge source="SRB" target="GEO">
      <data key="d0">16256</data>
    </edge>
    <edge source="SRB" target="DEU">
      <data key="d0">12062567</data>
    </edge>
    <edge source="SRB" target="GRC">
      <data key="d0">5951956</data>
    </edge>
    <edge source="SRB" target="HUN">
      <data key="d0">6833541</data>
    </edge>
    <edge source="SRB" target="ITA">
      <data key="d0">82659577</data>
    </edge>
    <edge source="SRB" target="KAZ">
      <data key="d0">17139</data>
    </edge>
    <edge source="SRB" target="JOR">
      <data key="d0">10270688</data>
    </edge>
    <edge source="SRB" target="LBN">
      <data key="d0">3663387</data>
    </edge>
    <edge source="SRB" target="LVA">
      <data key="d0">52398</data>
    </edge>
    <edge source="SRB" target="MDA">
      <data key="d0">99995</data>
    </edge>
    <edge source="SRB" target="NLD">
      <data key="d0">824555</data>
    </edge>
    <edge source="SRB" target="POL">
      <data key="d0">1121158</data>
    </edge>
    <edge source="SRB" target="PRT">
      <data key="d0">2003911</data>
    </edge>
    <edge source="SRB" target="ROU">
      <data key="d0">65447543</data>
    </edge>
    <edge source="SRB" target="RUS">
      <data key="d0">3056247</data>
    </edge>
    <edge source="SRB" target="SVK">
      <data key="d0">6134833</data>
    </edge>
    <edge source="SRB" target="SVN">
      <data key="d0">8707605</data>
    </edge>
    <edge source="SRB" target="ESP">
      <data key="d0">1068738</data>
    </edge>
    <edge source="SRB" target="SWE">
      <data key="d0">464563</data>
    </edge>
    <edge source="SRB" target="CHE">
      <data key="d0">240780</data>
    </edge>
    <edge source="SRB" target="ARE">
      <data key="d0">394736</data>
    </edge>
    <edge source="SRB" target="TUN">
      <data key="d0">8036603</data>
    </edge>
    <edge source="SRB" target="TUR">
      <data key="d0">20170763</data>
    </edge>
    <edge source="SRB" target="UKR">
      <data key="d0">235201</data>
    </edge>
    <edge source="SRB" target="MKD">
      <data key="d0">10572888</data>
    </edge>
    <edge source="SRB" target="EGY">
      <data key="d0">677346</data>
    </edge>
    <edge source="SRB" target="GBR">
      <data key="d0">444215</data>
    </edge>
    <edge source="SRB" target="USA">
      <data key="d0">116348</data>
    </edge>
    <edge source="ESP" target="ALB">
      <data key="d0">279146</data>
    </edge>
    <edge source="ESP" target="DZA">
      <data key="d0">1048459481</data>
    </edge>
    <edge source="ESP" target="AZE">
      <data key="d0">991947</data>
    </edge>
    <edge source="ESP" target="ARG">
      <data key="d0">44363302</data>
    </edge>
    <edge source="ESP" target="AUS">
      <data key="d0">66253475</data>
    </edge>
    <edge source="ESP" target="AUT">
      <data key="d0">91124502</data>
    </edge>
    <edge source="ESP" target="ARM">
      <data key="d0">140879</data>
    </edge>
    <edge source="ESP" target="BEL">
      <data key="d0">127412764</data>
    </edge>
    <edge source="ESP" target="BOL">
      <data key="d0">1599492</data>
    </edge>
    <edge source="ESP" target="BWA">
      <data key="d0">93912</data>
    </edge>
    <edge source="ESP" target="BRA">
      <data key="d0">135999030</data>
    </edge>
    <edge source="ESP" target="BGR">
      <data key="d0">6717028</data>
    </edge>
    <edge source="ESP" target="BLR">
      <data key="d0">25851</data>
    </edge>
    <edge source="ESP" target="CMR">
      <data key="d0">2401097</data>
    </edge>
    <edge source="ESP" target="CAN">
      <data key="d0">61390048</data>
    </edge>
    <edge source="ESP" target="LKA">
      <data key="d0">39899</data>
    </edge>
    <edge source="ESP" target="CHL">
      <data key="d0">92169103</data>
    </edge>
    <edge source="ESP" target="CHN">
      <data key="d0">48142513</data>
    </edge>
    <edge source="ESP" target="COL">
      <data key="d0">65344518</data>
    </edge>
    <edge source="ESP" target="CRI">
      <data key="d0">3940994</data>
    </edge>
    <edge source="ESP" target="HRV">
      <data key="d0">3853423</data>
    </edge>
    <edge source="ESP" target="CZE">
      <data key="d0">46453084</data>
    </edge>
    <edge source="ESP" target="BEN">
      <data key="d0">3383023</data>
    </edge>
    <edge source="ESP" target="DNK">
      <data key="d0">32902887</data>
    </edge>
    <edge source="ESP" target="ECU">
      <data key="d0">9358686</data>
    </edge>
    <edge source="ESP" target="SLV">
      <data key="d0">2429303</data>
    </edge>
    <edge source="ESP" target="ETH">
      <data key="d0">123683</data>
    </edge>
    <edge source="ESP" target="EST">
      <data key="d0">5909556</data>
    </edge>
    <edge source="ESP" target="FIN">
      <data key="d0">58012744</data>
    </edge>
    <edge source="ESP" target="FRA">
      <data key="d0">1568155573</data>
    </edge>
    <edge source="ESP" target="GEO">
      <data key="d0">5881596</data>
    </edge>
    <edge source="ESP" target="DEU">
      <data key="d0">1175426387</data>
    </edge>
    <edge source="ESP" target="GHA">
      <data key="d0">2014490</data>
    </edge>
    <edge source="ESP" target="GRC">
      <data key="d0">40305531</data>
    </edge>
    <edge source="ESP" target="GTM">
      <data key="d0">14029373</data>
    </edge>
    <edge source="ESP" target="HND">
      <data key="d0">3920859</data>
    </edge>
    <edge source="ESP" target="HKG">
      <data key="d0">4715664</data>
    </edge>
    <edge source="ESP" target="HUN">
      <data key="d0">35049111</data>
    </edge>
    <edge source="ESP" target="IDN">
      <data key="d0">20326383</data>
    </edge>
    <edge source="ESP" target="IRL">
      <data key="d0">48216939</data>
    </edge>
    <edge source="ESP" target="ISR">
      <data key="d0">90442628</data>
    </edge>
    <edge source="ESP" target="ITA">
      <data key="d0">1072968135</data>
    </edge>
    <edge source="ESP" target="CIV">
      <data key="d0">2457909</data>
    </edge>
    <edge source="ESP" target="JAM">
      <data key="d0">84287</data>
    </edge>
    <edge source="ESP" target="JPN">
      <data key="d0">6759485</data>
    </edge>
    <edge source="ESP" target="JOR">
      <data key="d0">4429151</data>
    </edge>
    <edge source="ESP" target="KOR">
      <data key="d0">39347760</data>
    </edge>
    <edge source="ESP" target="LBN">
      <data key="d0">15774875</data>
    </edge>
    <edge source="ESP" target="LVA">
      <data key="d0">17568284</data>
    </edge>
    <edge source="ESP" target="LTU">
      <data key="d0">9040012</data>
    </edge>
    <edge source="ESP" target="MDG">
      <data key="d0">1800706</data>
    </edge>
    <edge source="ESP" target="MYS">
      <data key="d0">55739430</data>
    </edge>
    <edge source="ESP" target="MRT">
      <data key="d0">10639538</data>
    </edge>
    <edge source="ESP" target="MUS">
      <data key="d0">4646670</data>
    </edge>
    <edge source="ESP" target="MEX">
      <data key="d0">139552690</data>
    </edge>
    <edge source="ESP" target="MDA">
      <data key="d0">304610</data>
    </edge>
    <edge source="ESP" target="MAR">
      <data key="d0">280837069</data>
    </edge>
    <edge source="ESP" target="MOZ">
      <data key="d0">1740627</data>
    </edge>
    <edge source="ESP" target="OMN">
      <data key="d0">1832118</data>
    </edge>
    <edge source="ESP" target="NAM">
      <data key="d0">282064</data>
    </edge>
    <edge source="ESP" target="NLD">
      <data key="d0">186079699</data>
    </edge>
    <edge source="ESP" target="NZL">
      <data key="d0">1367503</data>
    </edge>
    <edge source="ESP" target="NIC">
      <data key="d0">370684</data>
    </edge>
    <edge source="ESP" target="NOR">
      <data key="d0">24830713</data>
    </edge>
    <edge source="ESP" target="PAK">
      <data key="d0">10790497</data>
    </edge>
    <edge source="ESP" target="PAN">
      <data key="d0">20568871</data>
    </edge>
    <edge source="ESP" target="PRY">
      <data key="d0">3202286</data>
    </edge>
    <edge source="ESP" target="PER">
      <data key="d0">25060399</data>
    </edge>
    <edge source="ESP" target="PHL">
      <data key="d0">7809044</data>
    </edge>
    <edge source="ESP" target="POL">
      <data key="d0">178742596</data>
    </edge>
    <edge source="ESP" target="PRT">
      <data key="d0">916746358</data>
    </edge>
    <edge source="ESP" target="ROU">
      <data key="d0">37682761</data>
    </edge>
    <edge source="ESP" target="RUS">
      <data key="d0">56441948</data>
    </edge>
    <edge source="ESP" target="SAU">
      <data key="d0">90638507</data>
    </edge>
    <edge source="ESP" target="SEN">
      <data key="d0">12121456</data>
    </edge>
    <edge source="ESP" target="SRB">
      <data key="d0">237814</data>
    </edge>
    <edge source="ESP" target="IND">
      <data key="d0">78161315</data>
    </edge>
    <edge source="ESP" target="SGP">
      <data key="d0">129787183</data>
    </edge>
    <edge source="ESP" target="SVK">
      <data key="d0">18722512</data>
    </edge>
    <edge source="ESP" target="VNM">
      <data key="d0">3241829</data>
    </edge>
    <edge source="ESP" target="SVN">
      <data key="d0">6019218</data>
    </edge>
    <edge source="ESP" target="ZAF">
      <data key="d0">28516677</data>
    </edge>
    <edge source="ESP" target="SWE">
      <data key="d0">207222894</data>
    </edge>
    <edge source="ESP" target="CHE">
      <data key="d0">50985645</data>
    </edge>
    <edge source="ESP" target="THA">
      <data key="d0">18053706</data>
    </edge>
    <edge source="ESP" target="TGO">
      <data key="d0">4942932</data>
    </edge>
    <edge source="ESP" target="ARE">
      <data key="d0">136464517</data>
    </edge>
    <edge source="ESP" target="TUN">
      <data key="d0">66325216</data>
    </edge>
    <edge source="ESP" target="TUR">
      <data key="d0">458521479</data>
    </edge>
    <edge source="ESP" target="UKR">
      <data key="d0">2985753</data>
    </edge>
    <edge source="ESP" target="MKD">
      <data key="d0">2587421</data>
    </edge>
    <edge source="ESP" target="EGY">
      <data key="d0">104950761</data>
    </edge>
    <edge source="ESP" target="GBR">
      <data key="d0">717605483</data>
    </edge>
    <edge source="ESP" target="TZA">
      <data key="d0">62694</data>
    </edge>
    <edge source="ESP" target="USA">
      <data key="d0">414926391</data>
    </edge>
    <edge source="ESP" target="BFA">
      <data key="d0">5468000</data>
    </edge>
    <edge source="ESP" target="URY">
      <data key="d0">2739466</data>
    </edge>
    <edge source="THA" target="DZA">
      <data key="d0">186294</data>
    </edge>
    <edge source="THA" target="ARG">
      <data key="d0">4830456</data>
    </edge>
    <edge source="THA" target="AUS">
      <data key="d0">129376866</data>
    </edge>
    <edge source="THA" target="AUT">
      <data key="d0">48001</data>
    </edge>
    <edge source="THA" target="BEL">
      <data key="d0">11802774</data>
    </edge>
    <edge source="THA" target="BRA">
      <data key="d0">12065071</data>
    </edge>
    <edge source="THA" target="BGR">
      <data key="d0">25377</data>
    </edge>
    <edge source="THA" target="BLR">
      <data key="d0">46239</data>
    </edge>
    <edge source="THA" target="KHM">
      <data key="d0">30868604</data>
    </edge>
    <edge source="THA" target="CAN">
      <data key="d0">29915840</data>
    </edge>
    <edge source="THA" target="LKA">
      <data key="d0">3633062</data>
    </edge>
    <edge source="THA" target="CHL">
      <data key="d0">1086084</data>
    </edge>
    <edge source="THA" target="CHN">
      <data key="d0">38709882</data>
    </edge>
    <edge source="THA" target="COL">
      <data key="d0">1256098</data>
    </edge>
    <edge source="THA" target="CZE">
      <data key="d0">76341</data>
    </edge>
    <edge source="THA" target="DNK">
      <data key="d0">161500</data>
    </edge>
    <edge source="THA" target="ECU">
      <data key="d0">254319</data>
    </edge>
    <edge source="THA" target="ETH">
      <data key="d0">2333455</data>
    </edge>
    <edge source="THA" target="EST">
      <data key="d0">1177308</data>
    </edge>
    <edge source="THA" target="FIN">
      <data key="d0">24971</data>
    </edge>
    <edge source="THA" target="FRA">
      <data key="d0">3842896</data>
    </edge>
    <edge source="THA" target="DEU">
      <data key="d0">11446198</data>
    </edge>
    <edge source="THA" target="GHA">
      <data key="d0">165523</data>
    </edge>
    <edge source="THA" target="GRC">
      <data key="d0">3230061</data>
    </edge>
    <edge source="THA" target="GTM">
      <data key="d0">44607</data>
    </edge>
    <edge source="THA" target="HKG">
      <data key="d0">800804981</data>
    </edge>
    <edge source="THA" target="HUN">
      <data key="d0">639998</data>
    </edge>
    <edge source="THA" target="IDN">
      <data key="d0">128666960</data>
    </edge>
    <edge source="THA" target="IRL">
      <data key="d0">120526</data>
    </edge>
    <edge source="THA" target="ISR">
      <data key="d0">432098</data>
    </edge>
    <edge source="THA" target="ITA">
      <data key="d0">31793490</data>
    </edge>
    <edge source="THA" target="JPN">
      <data key="d0">100781264</data>
    </edge>
    <edge source="THA" target="JOR">
      <data key="d0">602252</data>
    </edge>
    <edge source="THA" target="KOR">
      <data key="d0">24604382</data>
    </edge>
    <edge source="THA" target="LBN">
      <data key="d0">1087788</data>
    </edge>
    <edge source="THA" target="LVA">
      <data key="d0">4060900</data>
    </edge>
    <edge source="THA" target="LTU">
      <data key="d0">565310</data>
    </edge>
    <edge source="THA" target="MDG">
      <data key="d0">4288018</data>
    </edge>
    <edge source="THA" target="MYS">
      <data key="d0">200599804</data>
    </edge>
    <edge source="THA" target="MRT">
      <data key="d0">459602</data>
    </edge>
    <edge source="THA" target="MUS">
      <data key="d0">218108</data>
    </edge>
    <edge source="THA" target="MEX">
      <data key="d0">3192753</data>
    </edge>
    <edge source="THA" target="MAR">
      <data key="d0">78663</data>
    </edge>
    <edge source="THA" target="OMN">
      <data key="d0">983709</data>
    </edge>
    <edge source="THA" target="NAM">
      <data key="d0">303223</data>
    </edge>
    <edge source="THA" target="NLD">
      <data key="d0">4488212</data>
    </edge>
    <edge source="THA" target="NZL">
      <data key="d0">10492469</data>
    </edge>
    <edge source="THA" target="NOR">
      <data key="d0">66204</data>
    </edge>
    <edge source="THA" target="PAK">
      <data key="d0">18286911</data>
    </edge>
    <edge source="THA" target="PAN">
      <data key="d0">220300</data>
    </edge>
    <edge source="THA" target="PER">
      <data key="d0">390086</data>
    </edge>
    <edge source="THA" target="PHL">
      <data key="d0">56197908</data>
    </edge>
    <edge source="THA" target="POL">
      <data key="d0">2518152</data>
    </edge>
    <edge source="THA" target="PRT">
      <data key="d0">1203511</data>
    </edge>
    <edge source="THA" target="RUS">
      <data key="d0">12266709</data>
    </edge>
    <edge source="THA" target="SAU">
      <data key="d0">27352160</data>
    </edge>
    <edge source="THA" target="IND">
      <data key="d0">513454424</data>
    </edge>
    <edge source="THA" target="SGP">
      <data key="d0">147440045</data>
    </edge>
    <edge source="THA" target="VNM">
      <data key="d0">76972260</data>
    </edge>
    <edge source="THA" target="ZAF">
      <data key="d0">36723025</data>
    </edge>
    <edge source="THA" target="ZWE">
      <data key="d0">13373</data>
    </edge>
    <edge source="THA" target="ESP">
      <data key="d0">1652198</data>
    </edge>
    <edge source="THA" target="SWE">
      <data key="d0">147268</data>
    </edge>
    <edge source="THA" target="CHE">
      <data key="d0">301851</data>
    </edge>
    <edge source="THA" target="ARE">
      <data key="d0">39644784</data>
    </edge>
    <edge source="THA" target="TUN">
      <data key="d0">186617</data>
    </edge>
    <edge source="THA" target="TUR">
      <data key="d0">7949329</data>
    </edge>
    <edge source="THA" target="UKR">
      <data key="d0">1249219</data>
    </edge>
    <edge source="THA" target="EGY">
      <data key="d0">4669250</data>
    </edge>
    <edge source="THA" target="GBR">
      <data key="d0">18566198</data>
    </edge>
    <edge source="THA" target="TZA">
      <data key="d0">15474</data>
    </edge>
    <edge source="THA" target="USA">
      <data key="d0">263568532</data>
    </edge>
    <edge source="TUR" target="ALB">
      <data key="d0">39156706</data>
    </edge>
    <edge source="TUR" target="DZA">
      <data key="d0">211612878</data>
    </edge>
    <edge source="TUR" target="AZE">
      <data key="d0">176068972</data>
    </edge>
    <edge source="TUR" target="ARG">
      <data key="d0">2696907</data>
    </edge>
    <edge source="TUR" target="AUS">
      <data key="d0">10127281</data>
    </edge>
    <edge source="TUR" target="AUT">
      <data key="d0">42618925</data>
    </edge>
    <edge source="TUR" target="BEL">
      <data key="d0">85934814</data>
    </edge>
    <edge source="TUR" target="BOL">
      <data key="d0">1488098</data>
    </edge>
    <edge source="TUR" target="BRA">
      <data key="d0">223898927</data>
    </edge>
    <edge source="TUR" target="BGR">
      <data key="d0">86452037</data>
    </edge>
    <edge source="TUR" target="BDI">
      <data key="d0">595509</data>
    </edge>
    <edge source="TUR" target="BLR">
      <data key="d0">5036621</data>
    </edge>
    <edge source="TUR" target="CMR">
      <data key="d0">45241394</data>
    </edge>
    <edge source="TUR" target="CAN">
      <data key="d0">249095546</data>
    </edge>
    <edge source="TUR" target="CAF">
      <data key="d0">281743</data>
    </edge>
    <edge source="TUR" target="LKA">
      <data key="d0">6159707</data>
    </edge>
    <edge source="TUR" target="CHL">
      <data key="d0">58191823</data>
    </edge>
    <edge source="TUR" target="CHN">
      <data key="d0">22672848</data>
    </edge>
    <edge source="TUR" target="COL">
      <data key="d0">69945743</data>
    </edge>
    <edge source="TUR" target="CRI">
      <data key="d0">13695499</data>
    </edge>
    <edge source="TUR" target="HRV">
      <data key="d0">7842357</data>
    </edge>
    <edge source="TUR" target="CZE">
      <data key="d0">7814008</data>
    </edge>
    <edge source="TUR" target="BEN">
      <data key="d0">15214852</data>
    </edge>
    <edge source="TUR" target="DNK">
      <data key="d0">25820703</data>
    </edge>
    <edge source="TUR" target="ECU">
      <data key="d0">25081467</data>
    </edge>
    <edge source="TUR" target="SLV">
      <data key="d0">316540</data>
    </edge>
    <edge source="TUR" target="ETH">
      <data key="d0">236588739</data>
    </edge>
    <edge source="TUR" target="EST">
      <data key="d0">2139825</data>
    </edge>
    <edge source="TUR" target="FIN">
      <data key="d0">4111764</data>
    </edge>
    <edge source="TUR" target="FRA">
      <data key="d0">54537669</data>
    </edge>
    <edge source="TUR" target="GEO">
      <data key="d0">124578540</data>
    </edge>
    <edge source="TUR" target="GMB">
      <data key="d0">4918774</data>
    </edge>
    <edge source="TUR" target="PSE">
      <data key="d0">5356274</data>
    </edge>
    <edge source="TUR" target="DEU">
      <data key="d0">172751369</data>
    </edge>
    <edge source="TUR" target="GHA">
      <data key="d0">52390223</data>
    </edge>
    <edge source="TUR" target="GRC">
      <data key="d0">69354186</data>
    </edge>
    <edge source="TUR" target="GTM">
      <data key="d0">2341153</data>
    </edge>
    <edge source="TUR" target="HND">
      <data key="d0">7672884</data>
    </edge>
    <edge source="TUR" target="HKG">
      <data key="d0">2254026</data>
    </edge>
    <edge source="TUR" target="HUN">
      <data key="d0">13553959</data>
    </edge>
    <edge source="TUR" target="IDN">
      <data key="d0">1992531</data>
    </edge>
    <edge source="TUR" target="IRL">
      <data key="d0">23938075</data>
    </edge>
    <edge source="TUR" target="ISR">
      <data key="d0">477087011</data>
    </edge>
    <edge source="TUR" target="ITA">
      <data key="d0">252266921</data>
    </edge>
    <edge source="TUR" target="CIV">
      <data key="d0">26033080</data>
    </edge>
    <edge source="TUR" target="JAM">
      <data key="d0">28199952</data>
    </edge>
    <edge source="TUR" target="JPN">
      <data key="d0">1160820</data>
    </edge>
    <edge source="TUR" target="KAZ">
      <data key="d0">8644328</data>
    </edge>
    <edge source="TUR" target="JOR">
      <data key="d0">52692347</data>
    </edge>
    <edge source="TUR" target="KOR">
      <data key="d0">9855473</data>
    </edge>
    <edge source="TUR" target="KGZ">
      <data key="d0">2713658</data>
    </edge>
    <edge source="TUR" target="LBN">
      <data key="d0">276956845</data>
    </edge>
    <edge source="TUR" target="LVA">
      <data key="d0">1219344</data>
    </edge>
    <edge source="TUR" target="LTU">
      <data key="d0">12334691</data>
    </edge>
    <edge source="TUR" target="MDG">
      <data key="d0">22800787</data>
    </edge>
    <edge source="TUR" target="MWI">
      <data key="d0">180815</data>
    </edge>
    <edge source="TUR" target="MYS">
      <data key="d0">23977110</data>
    </edge>
    <edge source="TUR" target="MRT">
      <data key="d0">29443656</data>
    </edge>
    <edge source="TUR" target="MUS">
      <data key="d0">13268337</data>
    </edge>
    <edge source="TUR" target="MEX">
      <data key="d0">15688352</data>
    </edge>
    <edge source="TUR" target="MDA">
      <data key="d0">1372158</data>
    </edge>
    <edge source="TUR" target="MAR">
      <data key="d0">160131163</data>
    </edge>
    <edge source="TUR" target="MOZ">
      <data key="d0">12125198</data>
    </edge>
    <edge source="TUR" target="OMN">
      <data key="d0">65903148</data>
    </edge>
    <edge source="TUR" target="NAM">
      <data key="d0">49430</data>
    </edge>
    <edge source="TUR" target="NLD">
      <data key="d0">64590273</data>
    </edge>
    <edge source="TUR" target="NZL">
      <data key="d0">842236</data>
    </edge>
    <edge source="TUR" target="NIC">
      <data key="d0">5787021</data>
    </edge>
    <edge source="TUR" target="NER">
      <data key="d0">284810</data>
    </edge>
    <edge source="TUR" target="NOR">
      <data key="d0">5841603</data>
    </edge>
    <edge source="TUR" target="PAK">
      <data key="d0">5389374</data>
    </edge>
    <edge source="TUR" target="PAN">
      <data key="d0">106152690</data>
    </edge>
    <edge source="TUR" target="PRY">
      <data key="d0">5762945</data>
    </edge>
    <edge source="TUR" target="PER">
      <data key="d0">205880964</data>
    </edge>
    <edge source="TUR" target="PHL">
      <data key="d0">609831</data>
    </edge>
    <edge source="TUR" target="POL">
      <data key="d0">73353228</data>
    </edge>
    <edge source="TUR" target="PRT">
      <data key="d0">34033492</data>
    </edge>
    <edge source="TUR" target="ROU">
      <data key="d0">276601040</data>
    </edge>
    <edge source="TUR" target="RUS">
      <data key="d0">203675749</data>
    </edge>
    <edge source="TUR" target="SAU">
      <data key="d0">1402675127</data>
    </edge>
    <edge source="TUR" target="SEN">
      <data key="d0">60704157</data>
    </edge>
    <edge source="TUR" target="SRB">
      <data key="d0">12031718</data>
    </edge>
    <edge source="TUR" target="IND">
      <data key="d0">27130383</data>
    </edge>
    <edge source="TUR" target="SGP">
      <data key="d0">107498811</data>
    </edge>
    <edge source="TUR" target="SVK">
      <data key="d0">6754505</data>
    </edge>
    <edge source="TUR" target="VNM">
      <data key="d0">348520</data>
    </edge>
    <edge source="TUR" target="SVN">
      <data key="d0">4656508</data>
    </edge>
    <edge source="TUR" target="ZAF">
      <data key="d0">10825492</data>
    </edge>
    <edge source="TUR" target="ESP">
      <data key="d0">89239905</data>
    </edge>
    <edge source="TUR" target="SWE">
      <data key="d0">9489700</data>
    </edge>
    <edge source="TUR" target="CHE">
      <data key="d0">8541081</data>
    </edge>
    <edge source="TUR" target="THA">
      <data key="d0">10994393</data>
    </edge>
    <edge source="TUR" target="TGO">
      <data key="d0">14374336</data>
    </edge>
    <edge source="TUR" target="ARE">
      <data key="d0">746211895</data>
    </edge>
    <edge source="TUR" target="TUN">
      <data key="d0">60322963</data>
    </edge>
    <edge source="TUR" target="UGA">
      <data key="d0">48778</data>
    </edge>
    <edge source="TUR" target="UKR">
      <data key="d0">69287358</data>
    </edge>
    <edge source="TUR" target="MKD">
      <data key="d0">5012242</data>
    </edge>
    <edge source="TUR" target="EGY">
      <data key="d0">533526043</data>
    </edge>
    <edge source="TUR" target="GBR">
      <data key="d0">243217036</data>
    </edge>
    <edge source="TUR" target="TZA">
      <data key="d0">41827370</data>
    </edge>
    <edge source="TUR" target="USA">
      <data key="d0">927379662</data>
    </edge>
    <edge source="TUR" target="BFA">
      <data key="d0">2602494</data>
    </edge>
    <edge source="TUR" target="URY">
      <data key="d0">17070798</data>
    </edge>
    <edge source="MKD" target="ALB">
      <data key="d0">4221261</data>
    </edge>
    <edge source="MKD" target="AUT">
      <data key="d0">9682906</data>
    </edge>
    <edge source="MKD" target="BEL">
      <data key="d0">621070</data>
    </edge>
    <edge source="MKD" target="BGR">
      <data key="d0">34424581</data>
    </edge>
    <edge source="MKD" target="CHN">
      <data key="d0">156050209</data>
    </edge>
    <edge source="MKD" target="HRV">
      <data key="d0">27341179</data>
    </edge>
    <edge source="MKD" target="CZE">
      <data key="d0">7053389</data>
    </edge>
    <edge source="MKD" target="DNK">
      <data key="d0">1209338</data>
    </edge>
    <edge source="MKD" target="EST">
      <data key="d0">171402</data>
    </edge>
    <edge source="MKD" target="FIN">
      <data key="d0">57525</data>
    </edge>
    <edge source="MKD" target="FRA">
      <data key="d0">1566480</data>
    </edge>
    <edge source="MKD" target="DEU">
      <data key="d0">21051048</data>
    </edge>
    <edge source="MKD" target="GRC">
      <data key="d0">35328284</data>
    </edge>
    <edge source="MKD" target="HUN">
      <data key="d0">3117941</data>
    </edge>
    <edge source="MKD" target="ITA">
      <data key="d0">142625999</data>
    </edge>
    <edge source="MKD" target="JPN">
      <data key="d0">439259</data>
    </edge>
    <edge source="MKD" target="KOR">
      <data key="d0">56819705</data>
    </edge>
    <edge source="MKD" target="LVA">
      <data key="d0">453551</data>
    </edge>
    <edge source="MKD" target="LTU">
      <data key="d0">1490699</data>
    </edge>
    <edge source="MKD" target="NLD">
      <data key="d0">5267108</data>
    </edge>
    <edge source="MKD" target="NOR">
      <data key="d0">18285</data>
    </edge>
    <edge source="MKD" target="POL">
      <data key="d0">3357536</data>
    </edge>
    <edge source="MKD" target="PRT">
      <data key="d0">9830725</data>
    </edge>
    <edge source="MKD" target="ROU">
      <data key="d0">29783779</data>
    </edge>
    <edge source="MKD" target="RUS">
      <data key="d0">3911333</data>
    </edge>
    <edge source="MKD" target="SRB">
      <data key="d0">114656904</data>
    </edge>
    <edge source="MKD" target="IND">
      <data key="d0">23638727</data>
    </edge>
    <edge source="MKD" target="SGP">
      <data key="d0">19938</data>
    </edge>
    <edge source="MKD" target="SVK">
      <data key="d0">1737384</data>
    </edge>
    <edge source="MKD" target="SVN">
      <data key="d0">8221386</data>
    </edge>
    <edge source="MKD" target="ESP">
      <data key="d0">43520582</data>
    </edge>
    <edge source="MKD" target="SWE">
      <data key="d0">52754</data>
    </edge>
    <edge source="MKD" target="CHE">
      <data key="d0">183234</data>
    </edge>
    <edge source="MKD" target="TUR">
      <data key="d0">23157218</data>
    </edge>
    <edge source="MKD" target="UKR">
      <data key="d0">11824584</data>
    </edge>
    <edge source="MKD" target="GBR">
      <data key="d0">3407101</data>
    </edge>
    <edge source="MKD" target="USA">
      <data key="d0">16688859</data>
    </edge>
    <edge source="GBR" target="ALB">
      <data key="d0">72785</data>
    </edge>
    <edge source="GBR" target="DZA">
      <data key="d0">55603515</data>
    </edge>
    <edge source="GBR" target="AZE">
      <data key="d0">23930903</data>
    </edge>
    <edge source="GBR" target="ARG">
      <data key="d0">7884619</data>
    </edge>
    <edge source="GBR" target="AUS">
      <data key="d0">93414962</data>
    </edge>
    <edge source="GBR" target="AUT">
      <data key="d0">55064669</data>
    </edge>
    <edge source="GBR" target="ARM">
      <data key="d0">294780</data>
    </edge>
    <edge source="GBR" target="BEL">
      <data key="d0">338369730</data>
    </edge>
    <edge source="GBR" target="BOL">
      <data key="d0">200702</data>
    </edge>
    <edge source="GBR" target="BWA">
      <data key="d0">51271</data>
    </edge>
    <edge source="GBR" target="BRA">
      <data key="d0">158394506</data>
    </edge>
    <edge source="GBR" target="BGR">
      <data key="d0">5776043</data>
    </edge>
    <edge source="GBR" target="BLR">
      <data key="d0">1469610</data>
    </edge>
    <edge source="GBR" target="KHM">
      <data key="d0">119344</data>
    </edge>
    <edge source="GBR" target="CMR">
      <data key="d0">4014611</data>
    </edge>
    <edge source="GBR" target="CAN">
      <data key="d0">152044394</data>
    </edge>
    <edge source="GBR" target="LKA">
      <data key="d0">3947810</data>
    </edge>
    <edge source="GBR" target="CHL">
      <data key="d0">4406603</data>
    </edge>
    <edge source="GBR" target="CHN">
      <data key="d0">121317666</data>
    </edge>
    <edge source="GBR" target="COL">
      <data key="d0">5606165</data>
    </edge>
    <edge source="GBR" target="CRI">
      <data key="d0">56944</data>
    </edge>
    <edge source="GBR" target="HRV">
      <data key="d0">7990220</data>
    </edge>
    <edge source="GBR" target="CZE">
      <data key="d0">76067822</data>
    </edge>
    <edge source="GBR" target="DNK">
      <data key="d0">88167153</data>
    </edge>
    <edge source="GBR" target="ECU">
      <data key="d0">561497</data>
    </edge>
    <edge source="GBR" target="SLV">
      <data key="d0">97818</data>
    </edge>
    <edge source="GBR" target="ETH">
      <data key="d0">570733</data>
    </edge>
    <edge source="GBR" target="EST">
      <data key="d0">4267485</data>
    </edge>
    <edge source="GBR" target="FIN">
      <data key="d0">86608480</data>
    </edge>
    <edge source="GBR" target="FRA">
      <data key="d0">664396306</data>
    </edge>
    <edge source="GBR" target="GEO">
      <data key="d0">5149746</data>
    </edge>
    <edge source="GBR" target="GMB">
      <data key="d0">383225</data>
    </edge>
    <edge source="GBR" target="DEU">
      <data key="d0">976537320</data>
    </edge>
    <edge source="GBR" target="GHA">
      <data key="d0">31648801</data>
    </edge>
    <edge source="GBR" target="GRC">
      <data key="d0">13704676</data>
    </edge>
    <edge source="GBR" target="GTM">
      <data key="d0">169312</data>
    </edge>
    <edge source="GBR" target="HND">
      <data key="d0">15356</data>
    </edge>
    <edge source="GBR" target="HKG">
      <data key="d0">12962347</data>
    </edge>
    <edge source="GBR" target="HUN">
      <data key="d0">29366952</data>
    </edge>
    <edge source="GBR" target="IDN">
      <data key="d0">15466666</data>
    </edge>
    <edge source="GBR" target="IRL">
      <data key="d0">433129336</data>
    </edge>
    <edge source="GBR" target="ISR">
      <data key="d0">30780133</data>
    </edge>
    <edge source="GBR" target="ITA">
      <data key="d0">282486889</data>
    </edge>
    <edge source="GBR" target="CIV">
      <data key="d0">4890404</data>
    </edge>
    <edge source="GBR" target="JAM">
      <data key="d0">435041</data>
    </edge>
    <edge source="GBR" target="JPN">
      <data key="d0">41003439</data>
    </edge>
    <edge source="GBR" target="KAZ">
      <data key="d0">14431672</data>
    </edge>
    <edge source="GBR" target="JOR">
      <data key="d0">1651066</data>
    </edge>
    <edge source="GBR" target="KOR">
      <data key="d0">109988964</data>
    </edge>
    <edge source="GBR" target="KGZ">
      <data key="d0">31437</data>
    </edge>
    <edge source="GBR" target="LBN">
      <data key="d0">1521364</data>
    </edge>
    <edge source="GBR" target="LVA">
      <data key="d0">2636260</data>
    </edge>
    <edge source="GBR" target="LTU">
      <data key="d0">3048101</data>
    </edge>
    <edge source="GBR" target="MDG">
      <data key="d0">233976</data>
    </edge>
    <edge source="GBR" target="MYS">
      <data key="d0">54947548</data>
    </edge>
    <edge source="GBR" target="MRT">
      <data key="d0">309646</data>
    </edge>
    <edge source="GBR" target="MUS">
      <data key="d0">144874</data>
    </edge>
    <edge source="GBR" target="MEX">
      <data key="d0">28452085</data>
    </edge>
    <edge source="GBR" target="MAR">
      <data key="d0">11584160</data>
    </edge>
    <edge source="GBR" target="MOZ">
      <data key="d0">4196458</data>
    </edge>
    <edge source="GBR" target="OMN">
      <data key="d0">8160174</data>
    </edge>
    <edge source="GBR" target="NAM">
      <data key="d0">9101183</data>
    </edge>
    <edge source="GBR" target="NLD">
      <data key="d0">453274480</data>
    </edge>
    <edge source="GBR" target="NZL">
      <data key="d0">6439588</data>
    </edge>
    <edge source="GBR" target="NIC">
      <data key="d0">184839</data>
    </edge>
    <edge source="GBR" target="NOR">
      <data key="d0">392392978</data>
    </edge>
    <edge source="GBR" target="PAK">
      <data key="d0">16898466</data>
    </edge>
    <edge source="GBR" target="PAN">
      <data key="d0">252334</data>
    </edge>
    <edge source="GBR" target="PER">
      <data key="d0">4921110</data>
    </edge>
    <edge source="GBR" target="PHL">
      <data key="d0">3915886</data>
    </edge>
    <edge source="GBR" target="POL">
      <data key="d0">129245257</data>
    </edge>
    <edge source="GBR" target="PRT">
      <data key="d0">43178037</data>
    </edge>
    <edge source="GBR" target="ROU">
      <data key="d0">28590018</data>
    </edge>
    <edge source="GBR" target="RUS">
      <data key="d0">59653140</data>
    </edge>
    <edge source="GBR" target="SAU">
      <data key="d0">110605792</data>
    </edge>
    <edge source="GBR" target="SEN">
      <data key="d0">1901809</data>
    </edge>
    <edge source="GBR" target="SRB">
      <data key="d0">929497</data>
    </edge>
    <edge source="GBR" target="IND">
      <data key="d0">106912888</data>
    </edge>
    <edge source="GBR" target="SGP">
      <data key="d0">119774326</data>
    </edge>
    <edge source="GBR" target="SVK">
      <data key="d0">27421655</data>
    </edge>
    <edge source="GBR" target="VNM">
      <data key="d0">5614523</data>
    </edge>
    <edge source="GBR" target="SVN">
      <data key="d0">14013978</data>
    </edge>
    <edge source="GBR" target="ZAF">
      <data key="d0">31542625</data>
    </edge>
    <edge source="GBR" target="ESP">
      <data key="d0">296560142</data>
    </edge>
    <edge source="GBR" target="SWE">
      <data key="d0">502126709</data>
    </edge>
    <edge source="GBR" target="CHE">
      <data key="d0">31841637</data>
    </edge>
    <edge source="GBR" target="THA">
      <data key="d0">749963796</data>
    </edge>
    <edge source="GBR" target="TGO">
      <data key="d0">251069</data>
    </edge>
    <edge source="GBR" target="ARE">
      <data key="d0">160736370</data>
    </edge>
    <edge source="GBR" target="TUN">
      <data key="d0">5906132</data>
    </edge>
    <edge source="GBR" target="TUR">
      <data key="d0">240082183</data>
    </edge>
    <edge source="GBR" target="UGA">
      <data key="d0">364940</data>
    </edge>
    <edge source="GBR" target="UKR">
      <data key="d0">2130300</data>
    </edge>
    <edge source="GBR" target="MKD">
      <data key="d0">463431</data>
    </edge>
    <edge source="GBR" target="EGY">
      <data key="d0">48038926</data>
    </edge>
    <edge source="GBR" target="TZA">
      <data key="d0">6067196</data>
    </edge>
    <edge source="GBR" target="USA">
      <data key="d0">1008007480</data>
    </edge>
    <edge source="GBR" target="BFA">
      <data key="d0">805296</data>
    </edge>
    <edge source="GBR" target="URY">
      <data key="d0">178761</data>
    </edge>
    <edge source="USA" target="ALB">
      <data key="d0">578975</data>
    </edge>
    <edge source="USA" target="DZA">
      <data key="d0">12247877</data>
    </edge>
    <edge source="USA" target="AZE">
      <data key="d0">12415151</data>
    </edge>
    <edge source="USA" target="ARG">
      <data key="d0">31716885</data>
    </edge>
    <edge source="USA" target="AUS">
      <data key="d0">126321231</data>
    </edge>
    <edge source="USA" target="AUT">
      <data key="d0">11940281</data>
    </edge>
    <edge source="USA" target="ARM">
      <data key="d0">42698</data>
    </edge>
    <edge source="USA" target="BEL">
      <data key="d0">198226923</data>
    </edge>
    <edge source="USA" target="BOL">
      <data key="d0">14689028</data>
    </edge>
    <edge source="USA" target="BWA">
      <data key="d0">29769</data>
    </edge>
    <edge source="USA" target="BRA">
      <data key="d0">412176214</data>
    </edge>
    <edge source="USA" target="BGR">
      <data key="d0">1215824</data>
    </edge>
    <edge source="USA" target="BLR">
      <data key="d0">962627</data>
    </edge>
    <edge source="USA" target="KHM">
      <data key="d0">58373</data>
    </edge>
    <edge source="USA" target="CMR">
      <data key="d0">9852828</data>
    </edge>
    <edge source="USA" target="CAN">
      <data key="d0">9283102646</data>
    </edge>
    <edge source="USA" target="LKA">
      <data key="d0">753494</data>
    </edge>
    <edge source="USA" target="CHL">
      <data key="d0">72409640</data>
    </edge>
    <edge source="USA" target="CHN">
      <data key="d0">504433060</data>
    </edge>
    <edge source="USA" target="COL">
      <data key="d0">322394751</data>
    </edge>
    <edge source="USA" target="CRI">
      <data key="d0">49056655</data>
    </edge>
    <edge source="USA" target="HRV">
      <data key="d0">836170</data>
    </edge>
    <edge source="USA" target="CZE">
      <data key="d0">8662543</data>
    </edge>
    <edge source="USA" target="DNK">
      <data key="d0">16854589</data>
    </edge>
    <edge source="USA" target="ECU">
      <data key="d0">37510052</data>
    </edge>
    <edge source="USA" target="SLV">
      <data key="d0">3591939</data>
    </edge>
    <edge source="USA" target="ETH">
      <data key="d0">356134</data>
    </edge>
    <edge source="USA" target="EST">
      <data key="d0">746453</data>
    </edge>
    <edge source="USA" target="FIN">
      <data key="d0">42281367</data>
    </edge>
    <edge source="USA" target="FRA">
      <data key="d0">161541275</data>
    </edge>
    <edge source="USA" target="GEO">
      <data key="d0">4505278</data>
    </edge>
    <edge source="USA" target="DEU">
      <data key="d0">308664931</data>
    </edge>
    <edge source="USA" target="GHA">
      <data key="d0">65438941</data>
    </edge>
    <edge source="USA" target="GRC">
      <data key="d0">3916649</data>
    </edge>
    <edge source="USA" target="GTM">
      <data key="d0">30508020</data>
    </edge>
    <edge source="USA" target="HND">
      <data key="d0">53648185</data>
    </edge>
    <edge source="USA" target="HKG">
      <data key="d0">41992924</data>
    </edge>
    <edge source="USA" target="HUN">
      <data key="d0">5809147</data>
    </edge>
    <edge source="USA" target="IDN">
      <data key="d0">40446351</data>
    </edge>
    <edge source="USA" target="IRL">
      <data key="d0">25888608</data>
    </edge>
    <edge source="USA" target="ISR">
      <data key="d0">65929673</data>
    </edge>
    <edge source="USA" target="ITA">
      <data key="d0">253264569</data>
    </edge>
    <edge source="USA" target="CIV">
      <data key="d0">5058671</data>
    </edge>
    <edge source="USA" target="JAM">
      <data key="d0">33880805</data>
    </edge>
    <edge source="USA" target="JPN">
      <data key="d0">152123090</data>
    </edge>
    <edge source="USA" target="KAZ">
      <data key="d0">7589761</data>
    </edge>
    <edge source="USA" target="JOR">
      <data key="d0">6921040</data>
    </edge>
    <edge source="USA" target="KOR">
      <data key="d0">255097150</data>
    </edge>
    <edge source="USA" target="KGZ">
      <data key="d0">1063133</data>
    </edge>
    <edge source="USA" target="LBN">
      <data key="d0">542152</data>
    </edge>
    <edge source="USA" target="LVA">
      <data key="d0">2004030</data>
    </edge>
    <edge source="USA" target="LTU">
      <data key="d0">933135</data>
    </edge>
    <edge source="USA" target="MDG">
      <data key="d0">285306</data>
    </edge>
    <edge source="USA" target="MYS">
      <data key="d0">64726735</data>
    </edge>
    <edge source="USA" target="MRT">
      <data key="d0">208629</data>
    </edge>
    <edge source="USA" target="MUS">
      <data key="d0">793984</data>
    </edge>
    <edge source="USA" target="MEX">
      <data key="d0">4971461687</data>
    </edge>
    <edge source="USA" target="MDA">
      <data key="d0">30840</data>
    </edge>
    <edge source="USA" target="MAR">
      <data key="d0">5733740</data>
    </edge>
    <edge source="USA" target="MOZ">
      <data key="d0">31177302</data>
    </edge>
    <edge source="USA" target="OMN">
      <data key="d0">33044910</data>
    </edge>
    <edge source="USA" target="NAM">
      <data key="d0">475723</data>
    </edge>
    <edge source="USA" target="NLD">
      <data key="d0">68028141</data>
    </edge>
    <edge source="USA" target="NZL">
      <data key="d0">10838512</data>
    </edge>
    <edge source="USA" target="NIC">
      <data key="d0">4056782</data>
    </edge>
    <edge source="USA" target="NOR">
      <data key="d0">28077977</data>
    </edge>
    <edge source="USA" target="PAK">
      <data key="d0">42547466</data>
    </edge>
    <edge source="USA" target="PAN">
      <data key="d0">105806705</data>
    </edge>
    <edge source="USA" target="PRY">
      <data key="d0">1429841</data>
    </edge>
    <edge source="USA" target="PER">
      <data key="d0">145776738</data>
    </edge>
    <edge source="USA" target="PHL">
      <data key="d0">23763177</data>
    </edge>
    <edge source="USA" target="POL">
      <data key="d0">32439823</data>
    </edge>
    <edge source="USA" target="PRT">
      <data key="d0">1461076</data>
    </edge>
    <edge source="USA" target="ROU">
      <data key="d0">8156054</data>
    </edge>
    <edge source="USA" target="RUS">
      <data key="d0">39825705</data>
    </edge>
    <edge source="USA" target="SAU">
      <data key="d0">124329644</data>
    </edge>
    <edge source="USA" target="SEN">
      <data key="d0">247303</data>
    </edge>
    <edge source="USA" target="SRB">
      <data key="d0">493987</data>
    </edge>
    <edge source="USA" target="IND">
      <data key="d0">207696477</data>
    </edge>
    <edge source="USA" target="SGP">
      <data key="d0">198252814</data>
    </edge>
    <edge source="USA" target="SVK">
      <data key="d0">6663184</data>
    </edge>
    <edge source="USA" target="VNM">
      <data key="d0">16667733</data>
    </edge>
    <edge source="USA" target="SVN">
      <data key="d0">2005713</data>
    </edge>
    <edge source="USA" target="ZAF">
      <data key="d0">32935201</data>
    </edge>
    <edge source="USA" target="ZWE">
      <data key="d0">20253</data>
    </edge>
    <edge source="USA" target="ESP">
      <data key="d0">55122397</data>
    </edge>
    <edge source="USA" target="SWE">
      <data key="d0">44369014</data>
    </edge>
    <edge source="USA" target="CHE">
      <data key="d0">89294444</data>
    </edge>
    <edge source="USA" target="THA">
      <data key="d0">47132092</data>
    </edge>
    <edge source="USA" target="TGO">
      <data key="d0">806466</data>
    </edge>
    <edge source="USA" target="ARE">
      <data key="d0">158190371</data>
    </edge>
    <edge source="USA" target="TUN">
      <data key="d0">6767954</data>
    </edge>
    <edge source="USA" target="TUR">
      <data key="d0">49853455</data>
    </edge>
    <edge source="USA" target="UGA">
      <data key="d0">106934</data>
    </edge>
    <edge source="USA" target="UKR">
      <data key="d0">5299863</data>
    </edge>
    <edge source="USA" target="MKD">
      <data key="d0">25715</data>
    </edge>
    <edge source="USA" target="EGY">
      <data key="d0">27881260</data>
    </edge>
    <edge source="USA" target="GBR">
      <data key="d0">358960144</data>
    </edge>
    <edge source="USA" target="TZA">
      <data key="d0">1854066</data>
    </edge>
    <edge source="USA" target="BFA">
      <data key="d0">376631</data>
    </edge>
    <edge source="USA" target="URY">
      <data key="d0">2318306</data>
    </edge>
    <edge source="DZA" target="FRA">
      <data key="d0">113234</data>
    </edge>
    <edge source="DZA" target="ITA">
      <data key="d0">10550660</data>
    </edge>
    <edge source="DZA" target="MAR">
      <data key="d0">4682156</data>
    </edge>
    <edge source="DZA" target="NER">
      <data key="d0">13000</data>
    </edge>
    <edge source="DZA" target="ESP">
      <data key="d0">1134394</data>
    </edge>
    <edge source="DZA" target="TUN">
      <data key="d0">9971498</data>
    </edge>
    <edge source="DZA" target="EGY">
      <data key="d0">9156894</data>
    </edge>
    <edge source="DZA" target="GBR">
      <data key="d0">41070</data>
    </edge>
    <edge source="DZA" target="USA">
      <data key="d0">567960</data>
    </edge>
    <edge source="FRA" target="ALB">
      <data key="d0">156236</data>
    </edge>
    <edge source="FRA" target="DZA">
      <data key="d0">205331438</data>
    </edge>
    <edge source="FRA" target="AZE">
      <data key="d0">4224193</data>
    </edge>
    <edge source="FRA" target="ARG">
      <data key="d0">9722704</data>
    </edge>
    <edge source="FRA" target="AUS">
      <data key="d0">32782339</data>
    </edge>
    <edge source="FRA" target="AUT">
      <data key="d0">124533142</data>
    </edge>
    <edge source="FRA" target="ARM">
      <data key="d0">52769</data>
    </edge>
    <edge source="FRA" target="BEL">
      <data key="d0">1914511946</data>
    </edge>
    <edge source="FRA" target="BWA">
      <data key="d0">10701</data>
    </edge>
    <edge source="FRA" target="BRA">
      <data key="d0">79354482</data>
    </edge>
    <edge source="FRA" target="BGR">
      <data key="d0">5436900</data>
    </edge>
    <edge source="FRA" target="BDI">
      <data key="d0">157546</data>
    </edge>
    <edge source="FRA" target="BLR">
      <data key="d0">2733645</data>
    </edge>
    <edge source="FRA" target="CMR">
      <data key="d0">7849063</data>
    </edge>
    <edge source="FRA" target="CAN">
      <data key="d0">97066163</data>
    </edge>
    <edge source="FRA" target="CAF">
      <data key="d0">71033</data>
    </edge>
    <edge source="FRA" target="LKA">
      <data key="d0">773380</data>
    </edge>
    <edge source="FRA" target="CHL">
      <data key="d0">14741507</data>
    </edge>
    <edge source="FRA" target="CHN">
      <data key="d0">266895652</data>
    </edge>
    <edge source="FRA" target="COL">
      <data key="d0">21661021</data>
    </edge>
    <edge source="FRA" target="CRI">
      <data key="d0">2902282</data>
    </edge>
    <edge source="FRA" target="HRV">
      <data key="d0">6172235</data>
    </edge>
    <edge source="FRA" target="CZE">
      <data key="d0">271504348</data>
    </edge>
    <edge source="FRA" target="BEN">
      <data key="d0">801408</data>
    </edge>
    <edge source="FRA" target="DNK">
      <data key="d0">89653651</data>
    </edge>
    <edge source="FRA" target="ECU">
      <data key="d0">6005957</data>
    </edge>
    <edge source="FRA" target="SLV">
      <data key="d0">11755</data>
    </edge>
    <edge source="FRA" target="ETH">
      <data key="d0">2156041</data>
    </edge>
    <edge source="FRA" target="EST">
      <data key="d0">7755164</data>
    </edge>
    <edge source="FRA" target="FIN">
      <data key="d0">58752508</data>
    </edge>
    <edge source="FRA" target="GEO">
      <data key="d0">53053</data>
    </edge>
    <edge source="FRA" target="GMB">
      <data key="d0">28577</data>
    </edge>
    <edge source="FRA" target="DEU">
      <data key="d0">3680071984</data>
    </edge>
    <edge source="FRA" target="GHA">
      <data key="d0">22902430</data>
    </edge>
    <edge source="FRA" target="GRC">
      <data key="d0">95861724</data>
    </edge>
    <edge source="FRA" target="GTM">
      <data key="d0">242255</data>
    </edge>
    <edge source="FRA" target="HKG">
      <data key="d0">6024964</data>
    </edge>
    <edge source="FRA" target="HUN">
      <data key="d0">39144033</data>
    </edge>
    <edge source="FRA" target="IDN">
      <data key="d0">48781020</data>
    </edge>
    <edge source="FRA" target="IRL">
      <data key="d0">27654707</data>
    </edge>
    <edge source="FRA" target="ISR">
      <data key="d0">45487848</data>
    </edge>
    <edge source="FRA" target="ITA">
      <data key="d0">1959092934</data>
    </edge>
    <edge source="FRA" target="CIV">
      <data key="d0">24945944</data>
    </edge>
    <edge source="FRA" target="JAM">
      <data key="d0">42324</data>
    </edge>
    <edge source="FRA" target="JPN">
      <data key="d0">47771063</data>
    </edge>
    <edge source="FRA" target="KAZ">
      <data key="d0">1839892</data>
    </edge>
    <edge source="FRA" target="JOR">
      <data key="d0">7694617</data>
    </edge>
    <edge source="FRA" target="KOR">
      <data key="d0">221340137</data>
    </edge>
    <edge source="FRA" target="KGZ">
      <data key="d0">12940</data>
    </edge>
    <edge source="FRA" target="LBN">
      <data key="d0">14134904</data>
    </edge>
    <edge source="FRA" target="LVA">
      <data key="d0">686156</data>
    </edge>
    <edge source="FRA" target="LTU">
      <data key="d0">6558254</data>
    </edge>
    <edge source="FRA" target="MDG">
      <data key="d0">2466555</data>
    </edge>
    <edge source="FRA" target="MYS">
      <data key="d0">11730531</data>
    </edge>
    <edge source="FRA" target="MRT">
      <data key="d0">7484963</data>
    </edge>
    <edge source="FRA" target="MUS">
      <data key="d0">1302981</data>
    </edge>
    <edge source="FRA" target="MEX">
      <data key="d0">91489072</data>
    </edge>
    <edge source="FRA" target="MDA">
      <data key="d0">537770</data>
    </edge>
    <edge source="FRA" target="MAR">
      <data key="d0">147069002</data>
    </edge>
    <edge source="FRA" target="MOZ">
      <data key="d0">13056</data>
    </edge>
    <edge source="FRA" target="OMN">
      <data key="d0">9413201</data>
    </edge>
    <edge source="FRA" target="NLD">
      <data key="d0">496554797</data>
    </edge>
    <edge source="FRA" target="NZL">
      <data key="d0">2077976</data>
    </edge>
    <edge source="FRA" target="NER">
      <data key="d0">5206075</data>
    </edge>
    <edge source="FRA" target="NOR">
      <data key="d0">42954315</data>
    </edge>
    <edge source="FRA" target="PAK">
      <data key="d0">15038101</data>
    </edge>
    <edge source="FRA" target="PAN">
      <data key="d0">5906808</data>
    </edge>
    <edge source="FRA" target="PRY">
      <data key="d0">500993</data>
    </edge>
    <edge source="FRA" target="PER">
      <data key="d0">5000160</data>
    </edge>
    <edge source="FRA" target="PHL">
      <data key="d0">1359068</data>
    </edge>
    <edge source="FRA" target="POL">
      <data key="d0">270900673</data>
    </edge>
    <edge source="FRA" target="PRT">
      <data key="d0">100900644</data>
    </edge>
    <edge source="FRA" target="ROU">
      <data key="d0">103784477</data>
    </edge>
    <edge source="FRA" target="RUS">
      <data key="d0">123149279</data>
    </edge>
    <edge source="FRA" target="SAU">
      <data key="d0">186971146</data>
    </edge>
    <edge source="FRA" target="SEN">
      <data key="d0">4115387</data>
    </edge>
    <edge source="FRA" target="SRB">
      <data key="d0">3357709</data>
    </edge>
    <edge source="FRA" target="IND">
      <data key="d0">223755695</data>
    </edge>
    <edge source="FRA" target="SGP">
      <data key="d0">35624708</data>
    </edge>
    <edge source="FRA" target="SVK">
      <data key="d0">96924020</data>
    </edge>
    <edge source="FRA" target="VNM">
      <data key="d0">24649507</data>
    </edge>
    <edge source="FRA" target="SVN">
      <data key="d0">26602167</data>
    </edge>
    <edge source="FRA" target="ZAF">
      <data key="d0">59006411</data>
    </edge>
    <edge source="FRA" target="ZWE">
      <data key="d0">32255</data>
    </edge>
    <edge source="FRA" target="ESP">
      <data key="d0">1837653254</data>
    </edge>
    <edge source="FRA" target="SWE">
      <data key="d0">233467451</data>
    </edge>
    <edge source="FRA" target="CHE">
      <data key="d0">223080533</data>
    </edge>
    <edge source="FRA" target="THA">
      <data key="d0">23528660</data>
    </edge>
    <edge source="FRA" target="TGO">
      <data key="d0">1034921</data>
    </edge>
    <edge source="FRA" target="ARE">
      <data key="d0">88737830</data>
    </edge>
    <edge source="FRA" target="TUN">
      <data key="d0">44570550</data>
    </edge>
    <edge source="FRA" target="TUR">
      <data key="d0">547085535</data>
    </edge>
    <edge source="FRA" target="UGA">
      <data key="d0">138917</data>
    </edge>
    <edge source="FRA" target="UKR">
      <data key="d0">5429096</data>
    </edge>
    <edge source="FRA" target="MKD">
      <data key="d0">2385427</data>
    </edge>
    <edge source="FRA" target="EGY">
      <data key="d0">97783326</data>
    </edge>
    <edge source="FRA" target="GBR">
      <data key="d0">740563266</data>
    </edge>
    <edge source="FRA" target="TZA">
      <data key="d0">214840</data>
    </edge>
    <edge source="FRA" target="USA">
      <data key="d0">619738324</data>
    </edge>
    <edge source="FRA" target="BFA">
      <data key="d0">2430989</data>
    </edge>
    <edge source="FRA" target="URY">
      <data key="d0">951011</data>
    </edge>
    <edge source="MAR" target="DZA">
      <data key="d0">62707798</data>
    </edge>
    <edge source="MAR" target="BEL">
      <data key="d0">26845</data>
    </edge>
    <edge source="MAR" target="CMR">
      <data key="d0">622107</data>
    </edge>
    <edge source="MAR" target="CHN">
      <data key="d0">157385</data>
    </edge>
    <edge source="MAR" target="BEN">
      <data key="d0">264810</data>
    </edge>
    <edge source="MAR" target="FRA">
      <data key="d0">8825690</data>
    </edge>
    <edge source="MAR" target="DEU">
      <data key="d0">2284858</data>
    </edge>
    <edge source="MAR" target="GHA">
      <data key="d0">557223</data>
    </edge>
    <edge source="MAR" target="HUN">
      <data key="d0">229150</data>
    </edge>
    <edge source="MAR" target="IRL">
      <data key="d0">1947636</data>
    </edge>
    <edge source="MAR" target="ITA">
      <data key="d0">11479</data>
    </edge>
    <edge source="MAR" target="CIV">
      <data key="d0">1895822</data>
    </edge>
    <edge source="MAR" target="LBN">
      <data key="d0">1060325</data>
    </edge>
    <edge source="MAR" target="MRT">
      <data key="d0">2105130</data>
    </edge>
    <edge source="MAR" target="POL">
      <data key="d0">96210</data>
    </edge>
    <edge source="MAR" target="PRT">
      <data key="d0">12316051</data>
    </edge>
    <edge source="MAR" target="RUS">
      <data key="d0">15693668</data>
    </edge>
    <edge source="MAR" target="SEN">
      <data key="d0">10352546</data>
    </edge>
    <edge source="MAR" target="IND">
      <data key="d0">1408952</data>
    </edge>
    <edge source="MAR" target="ZAF">
      <data key="d0">24468</data>
    </edge>
    <edge source="MAR" target="ESP">
      <data key="d0">11832655</data>
    </edge>
    <edge source="MAR" target="TGO">
      <data key="d0">969926</data>
    </edge>
    <edge source="MAR" target="ARE">
      <data key="d0">765978</data>
    </edge>
    <edge source="MAR" target="TUN">
      <data key="d0">10100396</data>
    </edge>
    <edge source="MAR" target="TUR">
      <data key="d0">566976</data>
    </edge>
    <edge source="MAR" target="EGY">
      <data key="d0">5311312</data>
    </edge>
    <edge source="MAR" target="BFA">
      <data key="d0">168018</data>
    </edge>
    <edge source="NER" target="FRA">
      <data key="d0">13817</data>
    </edge>
    <edge source="TUN" target="DZA">
      <data key="d0">48140299</data>
    </edge>
    <edge source="TUN" target="BEL">
      <data key="d0">467730</data>
    </edge>
    <edge source="TUN" target="CMR">
      <data key="d0">50716</data>
    </edge>
    <edge source="TUN" target="CHN">
      <data key="d0">86659</data>
    </edge>
    <edge source="TUN" target="COL">
      <data key="d0">349185</data>
    </edge>
    <edge source="TUN" target="ETH">
      <data key="d0">214595</data>
    </edge>
    <edge source="TUN" target="FRA">
      <data key="d0">9497614</data>
    </edge>
    <edge source="TUN" target="DEU">
      <data key="d0">25607</data>
    </edge>
    <edge source="TUN" target="GHA">
      <data key="d0">136524</data>
    </edge>
    <edge source="TUN" target="ITA">
      <data key="d0">8597632</data>
    </edge>
    <edge source="TUN" target="CIV">
      <data key="d0">17283</data>
    </edge>
    <edge source="TUN" target="MRT">
      <data key="d0">135132</data>
    </edge>
    <edge source="TUN" target="MAR">
      <data key="d0">3341720</data>
    </edge>
    <edge source="TUN" target="OMN">
      <data key="d0">142554</data>
    </edge>
    <edge source="TUN" target="NOR">
      <data key="d0">190738</data>
    </edge>
    <edge source="TUN" target="PRT">
      <data key="d0">1797329</data>
    </edge>
    <edge source="TUN" target="ROU">
      <data key="d0">47864</data>
    </edge>
    <edge source="TUN" target="SAU">
      <data key="d0">34710</data>
    </edge>
    <edge source="TUN" target="SEN">
      <data key="d0">32978</data>
    </edge>
    <edge source="TUN" target="ESP">
      <data key="d0">328184</data>
    </edge>
    <edge source="TUN" target="TGO">
      <data key="d0">12624</data>
    </edge>
    <edge source="TUN" target="ARE">
      <data key="d0">2148726</data>
    </edge>
    <edge source="TUN" target="TUR">
      <data key="d0">1148754</data>
    </edge>
    <edge source="TUN" target="UGA">
      <data key="d0">29951</data>
    </edge>
    <edge source="TUN" target="EGY">
      <data key="d0">1637866</data>
    </edge>
    <edge source="TUN" target="GBR">
      <data key="d0">16470570</data>
    </edge>
    <edge source="TUN" target="USA">
      <data key="d0">7571563</data>
    </edge>
    <edge source="EGY" target="ALB">
      <data key="d0">301320</data>
    </edge>
    <edge source="EGY" target="DZA">
      <data key="d0">11223983</data>
    </edge>
    <edge source="EGY" target="BEL">
      <data key="d0">4199791</data>
    </edge>
    <edge source="EGY" target="BRA">
      <data key="d0">400016</data>
    </edge>
    <edge source="EGY" target="BGR">
      <data key="d0">302611</data>
    </edge>
    <edge source="EGY" target="BLR">
      <data key="d0">256542</data>
    </edge>
    <edge source="EGY" target="CAN">
      <data key="d0">351421</data>
    </edge>
    <edge source="EGY" target="CHN">
      <data key="d0">529505</data>
    </edge>
    <edge source="EGY" target="ETH">
      <data key="d0">30182</data>
    </edge>
    <edge source="EGY" target="EST">
      <data key="d0">571077</data>
    </edge>
    <edge source="EGY" target="FRA">
      <data key="d0">353185</data>
    </edge>
    <edge source="EGY" target="GEO">
      <data key="d0">314585</data>
    </edge>
    <edge source="EGY" target="PSE">
      <data key="d0">278382</data>
    </edge>
    <edge source="EGY" target="DEU">
      <data key="d0">2519253</data>
    </edge>
    <edge source="EGY" target="GRC">
      <data key="d0">2191455</data>
    </edge>
    <edge source="EGY" target="IRL">
      <data key="d0">38204</data>
    </edge>
    <edge source="EGY" target="ISR">
      <data key="d0">1508164</data>
    </edge>
    <edge source="EGY" target="ITA">
      <data key="d0">27305510</data>
    </edge>
    <edge source="EGY" target="CIV">
      <data key="d0">42897</data>
    </edge>
    <edge source="EGY" target="JPN">
      <data key="d0">376916</data>
    </edge>
    <edge source="EGY" target="JOR">
      <data key="d0">17711283</data>
    </edge>
    <edge source="EGY" target="KOR">
      <data key="d0">19629</data>
    </edge>
    <edge source="EGY" target="LBN">
      <data key="d0">32556327</data>
    </edge>
    <edge source="EGY" target="LVA">
      <data key="d0">15161</data>
    </edge>
    <edge source="EGY" target="MWI">
      <data key="d0">39776</data>
    </edge>
    <edge source="EGY" target="MUS">
      <data key="d0">13667221</data>
    </edge>
    <edge source="EGY" target="MEX">
      <data key="d0">826045</data>
    </edge>
    <edge source="EGY" target="MAR">
      <data key="d0">7245923</data>
    </edge>
    <edge source="EGY" target="MOZ">
      <data key="d0">138267</data>
    </edge>
    <edge source="EGY" target="OMN">
      <data key="d0">74157</data>
    </edge>
    <edge source="EGY" target="NLD">
      <data key="d0">629275</data>
    </edge>
    <edge source="EGY" target="NOR">
      <data key="d0">69388</data>
    </edge>
    <edge source="EGY" target="POL">
      <data key="d0">16030</data>
    </edge>
    <edge source="EGY" target="RUS">
      <data key="d0">4134871</data>
    </edge>
    <edge source="EGY" target="SAU">
      <data key="d0">370456636</data>
    </edge>
    <edge source="EGY" target="SEN">
      <data key="d0">107218</data>
    </edge>
    <edge source="EGY" target="IND">
      <data key="d0">457430</data>
    </edge>
    <edge source="EGY" target="SVN">
      <data key="d0">236860</data>
    </edge>
    <edge source="EGY" target="ZAF">
      <data key="d0">1412447</data>
    </edge>
    <edge source="EGY" target="ESP">
      <data key="d0">43737079</data>
    </edge>
    <edge source="EGY" target="SWE">
      <data key="d0">14042</data>
    </edge>
    <edge source="EGY" target="THA">
      <data key="d0">12810205</data>
    </edge>
    <edge source="EGY" target="ARE">
      <data key="d0">606146</data>
    </edge>
    <edge source="EGY" target="TUN">
      <data key="d0">5844366</data>
    </edge>
    <edge source="EGY" target="TUR">
      <data key="d0">64794913</data>
    </edge>
    <edge source="EGY" target="UGA">
      <data key="d0">1316275</data>
    </edge>
    <edge source="EGY" target="UKR">
      <data key="d0">1729584</data>
    </edge>
    <edge source="EGY" target="GBR">
      <data key="d0">9126410</data>
    </edge>
    <edge source="EGY" target="TZA">
      <data key="d0">361192</data>
    </edge>
    <edge source="EGY" target="USA">
      <data key="d0">2461518</data>
    </edge>
    <edge source="BOL" target="BRA">
      <data key="d0">76443</data>
    </edge>
    <edge source="BOL" target="CHL">
      <data key="d0">34394</data>
    </edge>
    <edge source="BOL" target="COL">
      <data key="d0">19777</data>
    </edge>
    <edge source="BOL" target="PRY">
      <data key="d0">26188</data>
    </edge>
    <edge source="BOL" target="PER">
      <data key="d0">73878</data>
    </edge>
    <edge source="BOL" target="USA">
      <data key="d0">84141</data>
    </edge>
    <edge source="BRA" target="DZA">
      <data key="d0">315491</data>
    </edge>
    <edge source="BRA" target="ARG">
      <data key="d0">908732982</data>
    </edge>
    <edge source="BRA" target="AUS">
      <data key="d0">4255915</data>
    </edge>
    <edge source="BRA" target="AUT">
      <data key="d0">878768</data>
    </edge>
    <edge source="BRA" target="BEL">
      <data key="d0">99507388</data>
    </edge>
    <edge source="BRA" target="BOL">
      <data key="d0">180808755</data>
    </edge>
    <edge source="BRA" target="BGR">
      <data key="d0">93887</data>
    </edge>
    <edge source="BRA" target="CAN">
      <data key="d0">133893246</data>
    </edge>
    <edge source="BRA" target="LKA">
      <data key="d0">17025</data>
    </edge>
    <edge source="BRA" target="CHL">
      <data key="d0">206289749</data>
    </edge>
    <edge source="BRA" target="CHN">
      <data key="d0">683716831</data>
    </edge>
    <edge source="BRA" target="COL">
      <data key="d0">370642688</data>
    </edge>
    <edge source="BRA" target="CRI">
      <data key="d0">12441160</data>
    </edge>
    <edge source="BRA" target="HRV">
      <data key="d0">657663</data>
    </edge>
    <edge source="BRA" target="CZE">
      <data key="d0">95389</data>
    </edge>
    <edge source="BRA" target="BEN">
      <data key="d0">1517749</data>
    </edge>
    <edge source="BRA" target="DNK">
      <data key="d0">22072</data>
    </edge>
    <edge source="BRA" target="ECU">
      <data key="d0">86108558</data>
    </edge>
    <edge source="BRA" target="SLV">
      <data key="d0">197136</data>
    </edge>
    <edge source="BRA" target="EST">
      <data key="d0">196772</data>
    </edge>
    <edge source="BRA" target="FIN">
      <data key="d0">92337459</data>
    </edge>
    <edge source="BRA" target="FRA">
      <data key="d0">45385327</data>
    </edge>
    <edge source="BRA" target="DEU">
      <data key="d0">479004961</data>
    </edge>
    <edge source="BRA" target="GRC">
      <data key="d0">1176708</data>
    </edge>
    <edge source="BRA" target="GTM">
      <data key="d0">8298613</data>
    </edge>
    <edge source="BRA" target="HND">
      <data key="d0">911562</data>
    </edge>
    <edge source="BRA" target="HKG">
      <data key="d0">495153</data>
    </edge>
    <edge source="BRA" target="IDN">
      <data key="d0">199658797</data>
    </edge>
    <edge source="BRA" target="ISR">
      <data key="d0">383954</data>
    </edge>
    <edge source="BRA" target="ITA">
      <data key="d0">124958008</data>
    </edge>
    <edge source="BRA" target="CIV">
      <data key="d0">5242539</data>
    </edge>
    <edge source="BRA" target="JAM">
      <data key="d0">1024794</data>
    </edge>
    <edge source="BRA" target="JPN">
      <data key="d0">372981915</data>
    </edge>
    <edge source="BRA" target="JOR">
      <data key="d0">179918</data>
    </edge>
    <edge source="BRA" target="KOR">
      <data key="d0">381046431</data>
    </edge>
    <edge source="BRA" target="LBN">
      <data key="d0">165666</data>
    </edge>
    <edge source="BRA" target="MYS">
      <data key="d0">36194168</data>
    </edge>
    <edge source="BRA" target="MRT">
      <data key="d0">25316</data>
    </edge>
    <edge source="BRA" target="MUS">
      <data key="d0">13602</data>
    </edge>
    <edge source="BRA" target="MEX">
      <data key="d0">387898972</data>
    </edge>
    <edge source="BRA" target="MOZ">
      <data key="d0">475403</data>
    </edge>
    <edge source="BRA" target="OMN">
      <data key="d0">12952072</data>
    </edge>
    <edge source="BRA" target="NLD">
      <data key="d0">801713380</data>
    </edge>
    <edge source="BRA" target="NIC">
      <data key="d0">23279</data>
    </edge>
    <edge source="BRA" target="NOR">
      <data key="d0">2880172</data>
    </edge>
    <edge source="BRA" target="PAK">
      <data key="d0">2399684</data>
    </edge>
    <edge source="BRA" target="PAN">
      <data key="d0">2927566</data>
    </edge>
    <edge source="BRA" target="PRY">
      <data key="d0">97274127</data>
    </edge>
    <edge source="BRA" target="PER">
      <data key="d0">153728176</data>
    </edge>
    <edge source="BRA" target="PHL">
      <data key="d0">338939</data>
    </edge>
    <edge source="BRA" target="POL">
      <data key="d0">1998063</data>
    </edge>
    <edge source="BRA" target="PRT">
      <data key="d0">1880717</data>
    </edge>
    <edge source="BRA" target="RUS">
      <data key="d0">5805668</data>
    </edge>
    <edge source="BRA" target="SAU">
      <data key="d0">31280136</data>
    </edge>
    <edge source="BRA" target="IND">
      <data key="d0">152465123</data>
    </edge>
    <edge source="BRA" target="SGP">
      <data key="d0">363508480</data>
    </edge>
    <edge source="BRA" target="SVK">
      <data key="d0">77303</data>
    </edge>
    <edge source="BRA" target="VNM">
      <data key="d0">5560030</data>
    </edge>
    <edge source="BRA" target="SVN">
      <data key="d0">694694</data>
    </edge>
    <edge source="BRA" target="ZAF">
      <data key="d0">26151112</data>
    </edge>
    <edge source="BRA" target="ESP">
      <data key="d0">53723821</data>
    </edge>
    <edge source="BRA" target="SWE">
      <data key="d0">11132204</data>
    </edge>
    <edge source="BRA" target="CHE">
      <data key="d0">14250482</data>
    </edge>
    <edge source="BRA" target="THA">
      <data key="d0">185015474</data>
    </edge>
    <edge source="BRA" target="ARE">
      <data key="d0">27357816</data>
    </edge>
    <edge source="BRA" target="TUN">
      <data key="d0">1692715</data>
    </edge>
    <edge source="BRA" target="TUR">
      <data key="d0">30957595</data>
    </edge>
    <edge source="BRA" target="UGA">
      <data key="d0">16635</data>
    </edge>
    <edge source="BRA" target="UKR">
      <data key="d0">622324</data>
    </edge>
    <edge source="BRA" target="EGY">
      <data key="d0">11306874</data>
    </edge>
    <edge source="BRA" target="GBR">
      <data key="d0">62996984</data>
    </edge>
    <edge source="BRA" target="TZA">
      <data key="d0">5479804</data>
    </edge>
    <edge source="BRA" target="USA">
      <data key="d0">3654190747</data>
    </edge>
    <edge source="BRA" target="URY">
      <data key="d0">83081507</data>
    </edge>
    <edge source="BGR" target="ALB">
      <data key="d0">660948</data>
    </edge>
    <edge source="BGR" target="DZA">
      <data key="d0">9830987</data>
    </edge>
    <edge source="BGR" target="AZE">
      <data key="d0">255419</data>
    </edge>
    <edge source="BGR" target="AUS">
      <data key="d0">72602</data>
    </edge>
    <edge source="BGR" target="AUT">
      <data key="d0">15059634</data>
    </edge>
    <edge source="BGR" target="ARM">
      <data key="d0">129407</data>
    </edge>
    <edge source="BGR" target="BEL">
      <data key="d0">2895223</data>
    </edge>
    <edge source="BGR" target="CHL">
      <data key="d0">465892</data>
    </edge>
    <edge source="BGR" target="CHN">
      <data key="d0">874122</data>
    </edge>
    <edge source="BGR" target="HRV">
      <data key="d0">6912034</data>
    </edge>
    <edge source="BGR" target="CZE">
      <data key="d0">25496304</data>
    </edge>
    <edge source="BGR" target="DNK">
      <data key="d0">153333</data>
    </edge>
    <edge source="BGR" target="EST">
      <data key="d0">21295</data>
    </edge>
    <edge source="BGR" target="FIN">
      <data key="d0">123904</data>
    </edge>
    <edge source="BGR" target="FRA">
      <data key="d0">7226012</data>
    </edge>
    <edge source="BGR" target="GEO">
      <data key="d0">303127</data>
    </edge>
    <edge source="BGR" target="DEU">
      <data key="d0">92158895</data>
    </edge>
    <edge source="BGR" target="GRC">
      <data key="d0">53927874</data>
    </edge>
    <edge source="BGR" target="HUN">
      <data key="d0">24165338</data>
    </edge>
    <edge source="BGR" target="IRL">
      <data key="d0">172758</data>
    </edge>
    <edge source="BGR" target="ITA">
      <data key="d0">16052956</data>
    </edge>
    <edge source="BGR" target="CIV">
      <data key="d0">12000</data>
    </edge>
    <edge source="BGR" target="JOR">
      <data key="d0">217491</data>
    </edge>
    <edge source="BGR" target="LBN">
      <data key="d0">2172337</data>
    </edge>
    <edge source="BGR" target="LVA">
      <data key="d0">982591</data>
    </edge>
    <edge source="BGR" target="LTU">
      <data key="d0">1356124</data>
    </edge>
    <edge source="BGR" target="MDA">
      <data key="d0">362271</data>
    </edge>
    <edge source="BGR" target="MAR">
      <data key="d0">477109</data>
    </edge>
    <edge source="BGR" target="OMN">
      <data key="d0">53764</data>
    </edge>
    <edge source="BGR" target="NLD">
      <data key="d0">2326937</data>
    </edge>
    <edge source="BGR" target="NOR">
      <data key="d0">70868</data>
    </edge>
    <edge source="BGR" target="PAN">
      <data key="d0">35993</data>
    </edge>
    <edge source="BGR" target="POL">
      <data key="d0">10911481</data>
    </edge>
    <edge source="BGR" target="PRT">
      <data key="d0">954900</data>
    </edge>
    <edge source="BGR" target="ROU">
      <data key="d0">304013164</data>
    </edge>
    <edge source="BGR" target="RUS">
      <data key="d0">7822176</data>
    </edge>
    <edge source="BGR" target="SAU">
      <data key="d0">333236</data>
    </edge>
    <edge source="BGR" target="SRB">
      <data key="d0">31808728</data>
    </edge>
    <edge source="BGR" target="IND">
      <data key="d0">49777</data>
    </edge>
    <edge source="BGR" target="SVK">
      <data key="d0">19969470</data>
    </edge>
    <edge source="BGR" target="SVN">
      <data key="d0">1760777</data>
    </edge>
    <edge source="BGR" target="ESP">
      <data key="d0">7939366</data>
    </edge>
    <edge source="BGR" target="SWE">
      <data key="d0">499875</data>
    </edge>
    <edge source="BGR" target="CHE">
      <data key="d0">1185253</data>
    </edge>
    <edge source="BGR" target="ARE">
      <data key="d0">60157</data>
    </edge>
    <edge source="BGR" target="TUN">
      <data key="d0">127312</data>
    </edge>
    <edge source="BGR" target="TUR">
      <data key="d0">40384299</data>
    </edge>
    <edge source="BGR" target="UKR">
      <data key="d0">868652</data>
    </edge>
    <edge source="BGR" target="MKD">
      <data key="d0">39953745</data>
    </edge>
    <edge source="BGR" target="EGY">
      <data key="d0">323404</data>
    </edge>
    <edge source="BGR" target="GBR">
      <data key="d0">5536538</data>
    </edge>
    <edge source="BLR" target="ALB">
      <data key="d0">1888400</data>
    </edge>
    <edge source="BLR" target="AZE">
      <data key="d0">129800</data>
    </edge>
    <edge source="BLR" target="AUT">
      <data key="d0">6748500</data>
    </edge>
    <edge source="BLR" target="BEL">
      <data key="d0">34842000</data>
    </edge>
    <edge source="BLR" target="BRA">
      <data key="d0">90600</data>
    </edge>
    <edge source="BLR" target="BGR">
      <data key="d0">1744100</data>
    </edge>
    <edge source="BLR" target="CAN">
      <data key="d0">52700</data>
    </edge>
    <edge source="BLR" target="CHN">
      <data key="d0">1435800</data>
    </edge>
    <edge source="BLR" target="HRV">
      <data key="d0">19900</data>
    </edge>
    <edge source="BLR" target="CZE">
      <data key="d0">11647400</data>
    </edge>
    <edge source="BLR" target="DNK">
      <data key="d0">58600</data>
    </edge>
    <edge source="BLR" target="ETH">
      <data key="d0">1455700</data>
    </edge>
    <edge source="BLR" target="EST">
      <data key="d0">9016400</data>
    </edge>
    <edge source="BLR" target="FIN">
      <data key="d0">27424600</data>
    </edge>
    <edge source="BLR" target="FRA">
      <data key="d0">5698500</data>
    </edge>
    <edge source="BLR" target="GEO">
      <data key="d0">68000</data>
    </edge>
    <edge source="BLR" target="DEU">
      <data key="d0">76204300</data>
    </edge>
    <edge source="BLR" target="GHA">
      <data key="d0">11245000</data>
    </edge>
    <edge source="BLR" target="HUN">
      <data key="d0">2171300</data>
    </edge>
    <edge source="BLR" target="ISR">
      <data key="d0">1545600</data>
    </edge>
    <edge source="BLR" target="ITA">
      <data key="d0">85116200</data>
    </edge>
    <edge source="BLR" target="CIV">
      <data key="d0">166000</data>
    </edge>
    <edge source="BLR" target="KAZ">
      <data key="d0">1131900</data>
    </edge>
    <edge source="BLR" target="JOR">
      <data key="d0">42320500</data>
    </edge>
    <edge source="BLR" target="LBN">
      <data key="d0">12028300</data>
    </edge>
    <edge source="BLR" target="LVA">
      <data key="d0">20746200</data>
    </edge>
    <edge source="BLR" target="LTU">
      <data key="d0">100622200</data>
    </edge>
    <edge source="BLR" target="MEX">
      <data key="d0">628500</data>
    </edge>
    <edge source="BLR" target="MAR">
      <data key="d0">265100</data>
    </edge>
    <edge source="BLR" target="NLD">
      <data key="d0">2731500</data>
    </edge>
    <edge source="BLR" target="NOR">
      <data key="d0">12279600</data>
    </edge>
    <edge source="BLR" target="POL">
      <data key="d0">49449100</data>
    </edge>
    <edge source="BLR" target="PRT">
      <data key="d0">21600</data>
    </edge>
    <edge source="BLR" target="ROU">
      <data key="d0">29369600</data>
    </edge>
    <edge source="BLR" target="RUS">
      <data key="d0">541910800</data>
    </edge>
    <edge source="BLR" target="SEN">
      <data key="d0">3504700</data>
    </edge>
    <edge source="BLR" target="SRB">
      <data key="d0">327900</data>
    </edge>
    <edge source="BLR" target="IND">
      <data key="d0">224600</data>
    </edge>
    <edge source="BLR" target="SGP">
      <data key="d0">1029100</data>
    </edge>
    <edge source="BLR" target="SVK">
      <data key="d0">1933900</data>
    </edge>
    <edge source="BLR" target="VNM">
      <data key="d0">1215300</data>
    </edge>
    <edge source="BLR" target="SVN">
      <data key="d0">62400</data>
    </edge>
    <edge source="BLR" target="ESP">
      <data key="d0">3345900</data>
    </edge>
    <edge source="BLR" target="SWE">
      <data key="d0">19592700</data>
    </edge>
    <edge source="BLR" target="CHE">
      <data key="d0">231700</data>
    </edge>
    <edge source="BLR" target="THA">
      <data key="d0">35397200</data>
    </edge>
    <edge source="BLR" target="TUN">
      <data key="d0">30376100</data>
    </edge>
    <edge source="BLR" target="TUR">
      <data key="d0">74088300</data>
    </edge>
    <edge source="BLR" target="UKR">
      <data key="d0">38480900</data>
    </edge>
    <edge source="BLR" target="EGY">
      <data key="d0">32824000</data>
    </edge>
    <edge source="BLR" target="GBR">
      <data key="d0">17088900</data>
    </edge>
    <edge source="BLR" target="USA">
      <data key="d0">41327700</data>
    </edge>
    <edge source="CMR" target="BEL">
      <data key="d0">140852</data>
    </edge>
    <edge source="CMR" target="BRA">
      <data key="d0">28695</data>
    </edge>
    <edge source="CMR" target="CAN">
      <data key="d0">31595</data>
    </edge>
    <edge source="CMR" target="CAF">
      <data key="d0">3479294</data>
    </edge>
    <edge source="CMR" target="CHN">
      <data key="d0">13401</data>
    </edge>
    <edge source="CMR" target="FRA">
      <data key="d0">1570397</data>
    </edge>
    <edge source="CMR" target="GHA">
      <data key="d0">306775</data>
    </edge>
    <edge source="CMR" target="GRC">
      <data key="d0">15117</data>
    </edge>
    <edge source="CMR" target="ITA">
      <data key="d0">231048</data>
    </edge>
    <edge source="CMR" target="KOR">
      <data key="d0">18764</data>
    </edge>
    <edge source="CMR" target="MYS">
      <data key="d0">211558</data>
    </edge>
    <edge source="CMR" target="NLD">
      <data key="d0">76578</data>
    </edge>
    <edge source="CMR" target="NOR">
      <data key="d0">17556</data>
    </edge>
    <edge source="CMR" target="POL">
      <data key="d0">42632</data>
    </edge>
    <edge source="CMR" target="RUS">
      <data key="d0">63310</data>
    </edge>
    <edge source="CMR" target="SEN">
      <data key="d0">13019</data>
    </edge>
    <edge source="CMR" target="IND">
      <data key="d0">154763</data>
    </edge>
    <edge source="CMR" target="ESP">
      <data key="d0">17658</data>
    </edge>
    <edge source="CMR" target="THA">
      <data key="d0">43423</data>
    </edge>
    <edge source="CMR" target="TUR">
      <data key="d0">34752</data>
    </edge>
    <edge source="CMR" target="GBR">
      <data key="d0">103684</data>
    </edge>
    <edge source="CMR" target="USA">
      <data key="d0">86762</data>
    </edge>
    <edge source="CAN" target="ALB">
      <data key="d0">3471909</data>
    </edge>
    <edge source="CAN" target="DZA">
      <data key="d0">594076</data>
    </edge>
    <edge source="CAN" target="AZE">
      <data key="d0">28405</data>
    </edge>
    <edge source="CAN" target="ARG">
      <data key="d0">7898770</data>
    </edge>
    <edge source="CAN" target="AUS">
      <data key="d0">34911505</data>
    </edge>
    <edge source="CAN" target="AUT">
      <data key="d0">476917</data>
    </edge>
    <edge source="CAN" target="ARM">
      <data key="d0">23393</data>
    </edge>
    <edge source="CAN" target="BEL">
      <data key="d0">5325622</data>
    </edge>
    <edge source="CAN" target="BOL">
      <data key="d0">146386</data>
    </edge>
    <edge source="CAN" target="BRA">
      <data key="d0">10790999</data>
    </edge>
    <edge source="CAN" target="BGR">
      <data key="d0">52279</data>
    </edge>
    <edge source="CAN" target="CMR">
      <data key="d0">24688</data>
    </edge>
    <edge source="CAN" target="LKA">
      <data key="d0">12147098</data>
    </edge>
    <edge source="CAN" target="CHL">
      <data key="d0">18019732</data>
    </edge>
    <edge source="CAN" target="CHN">
      <data key="d0">43636777</data>
    </edge>
    <edge source="CAN" target="COL">
      <data key="d0">4981308</data>
    </edge>
    <edge source="CAN" target="CRI">
      <data key="d0">35548053</data>
    </edge>
    <edge source="CAN" target="CZE">
      <data key="d0">617991</data>
    </edge>
    <edge source="CAN" target="DNK">
      <data key="d0">1218816</data>
    </edge>
    <edge source="CAN" target="ECU">
      <data key="d0">6169053</data>
    </edge>
    <edge source="CAN" target="ETH">
      <data key="d0">19830</data>
    </edge>
    <edge source="CAN" target="EST">
      <data key="d0">370949</data>
    </edge>
    <edge source="CAN" target="FIN">
      <data key="d0">392260</data>
    </edge>
    <edge source="CAN" target="FRA">
      <data key="d0">10565688</data>
    </edge>
    <edge source="CAN" target="GEO">
      <data key="d0">48955</data>
    </edge>
    <edge source="CAN" target="DEU">
      <data key="d0">4706621</data>
    </edge>
    <edge source="CAN" target="GHA">
      <data key="d0">228331</data>
    </edge>
    <edge source="CAN" target="GRC">
      <data key="d0">207178</data>
    </edge>
    <edge source="CAN" target="GTM">
      <data key="d0">146566</data>
    </edge>
    <edge source="CAN" target="HND">
      <data key="d0">231837</data>
    </edge>
    <edge source="CAN" target="HKG">
      <data key="d0">1735894</data>
    </edge>
    <edge source="CAN" target="HUN">
      <data key="d0">1014982</data>
    </edge>
    <edge source="CAN" target="IDN">
      <data key="d0">1126303</data>
    </edge>
    <edge source="CAN" target="IRL">
      <data key="d0">752268</data>
    </edge>
    <edge source="CAN" target="ISR">
      <data key="d0">785478</data>
    </edge>
    <edge source="CAN" target="ITA">
      <data key="d0">6846277</data>
    </edge>
    <edge source="CAN" target="CIV">
      <data key="d0">119007</data>
    </edge>
    <edge source="CAN" target="JAM">
      <data key="d0">179333</data>
    </edge>
    <edge source="CAN" target="JPN">
      <data key="d0">10576248</data>
    </edge>
    <edge source="CAN" target="KAZ">
      <data key="d0">312909</data>
    </edge>
    <edge source="CAN" target="JOR">
      <data key="d0">619274</data>
    </edge>
    <edge source="CAN" target="KOR">
      <data key="d0">25273488</data>
    </edge>
    <edge source="CAN" target="KGZ">
      <data key="d0">40144</data>
    </edge>
    <edge source="CAN" target="LBN">
      <data key="d0">18181</data>
    </edge>
    <edge source="CAN" target="LVA">
      <data key="d0">162225</data>
    </edge>
    <edge source="CAN" target="LTU">
      <data key="d0">234543</data>
    </edge>
    <edge source="CAN" target="MDG">
      <data key="d0">101641</data>
    </edge>
    <edge source="CAN" target="MYS">
      <data key="d0">3754088</data>
    </edge>
    <edge source="CAN" target="MRT">
      <data key="d0">177456</data>
    </edge>
    <edge source="CAN" target="MUS">
      <data key="d0">50060</data>
    </edge>
    <edge source="CAN" target="MEX">
      <data key="d0">358491666</data>
    </edge>
    <edge source="CAN" target="MAR">
      <data key="d0">287860</data>
    </edge>
    <edge source="CAN" target="OMN">
      <data key="d0">821657</data>
    </edge>
    <edge source="CAN" target="NLD">
      <data key="d0">88857544</data>
    </edge>
    <edge source="CAN" target="NZL">
      <data key="d0">7647775</data>
    </edge>
    <edge source="CAN" target="NIC">
      <data key="d0">436415</data>
    </edge>
    <edge source="CAN" target="NER">
      <data key="d0">27550</data>
    </edge>
    <edge source="CAN" target="NOR">
      <data key="d0">2338525</data>
    </edge>
    <edge source="CAN" target="PAK">
      <data key="d0">14976669</data>
    </edge>
    <edge source="CAN" target="PAN">
      <data key="d0">104349</data>
    </edge>
    <edge source="CAN" target="PER">
      <data key="d0">4819466</data>
    </edge>
    <edge source="CAN" target="PHL">
      <data key="d0">1738354</data>
    </edge>
    <edge source="CAN" target="POL">
      <data key="d0">1412306</data>
    </edge>
    <edge source="CAN" target="PRT">
      <data key="d0">5735030</data>
    </edge>
    <edge source="CAN" target="ROU">
      <data key="d0">191031</data>
    </edge>
    <edge source="CAN" target="RUS">
      <data key="d0">3434469</data>
    </edge>
    <edge source="CAN" target="SAU">
      <data key="d0">26919862</data>
    </edge>
    <edge source="CAN" target="SEN">
      <data key="d0">78356</data>
    </edge>
    <edge source="CAN" target="SRB">
      <data key="d0">191071</data>
    </edge>
    <edge source="CAN" target="IND">
      <data key="d0">33017156</data>
    </edge>
    <edge source="CAN" target="SGP">
      <data key="d0">6257686</data>
    </edge>
    <edge source="CAN" target="SVK">
      <data key="d0">1250144</data>
    </edge>
    <edge source="CAN" target="VNM">
      <data key="d0">8997417</data>
    </edge>
    <edge source="CAN" target="ZAF">
      <data key="d0">2959298</data>
    </edge>
    <edge source="CAN" target="ESP">
      <data key="d0">4851519</data>
    </edge>
    <edge source="CAN" target="SWE">
      <data key="d0">6763081</data>
    </edge>
    <edge source="CAN" target="CHE">
      <data key="d0">1114817</data>
    </edge>
    <edge source="CAN" target="THA">
      <data key="d0">2852455</data>
    </edge>
    <edge source="CAN" target="ARE">
      <data key="d0">5517448</data>
    </edge>
    <edge source="CAN" target="TUN">
      <data key="d0">365056</data>
    </edge>
    <edge source="CAN" target="TUR">
      <data key="d0">549652</data>
    </edge>
    <edge source="CAN" target="UGA">
      <data key="d0">52063</data>
    </edge>
    <edge source="CAN" target="UKR">
      <data key="d0">460074</data>
    </edge>
    <edge source="CAN" target="EGY">
      <data key="d0">6207255</data>
    </edge>
    <edge source="CAN" target="GBR">
      <data key="d0">10255443</data>
    </edge>
    <edge source="CAN" target="TZA">
      <data key="d0">58597</data>
    </edge>
    <edge source="CAN" target="USA">
      <data key="d0">6603052833</data>
    </edge>
    <edge source="CAN" target="BFA">
      <data key="d0">1612430</data>
    </edge>
    <edge source="CAN" target="URY">
      <data key="d0">463164</data>
    </edge>
    <edge source="CHN" target="ALB">
      <data key="d0">22770646</data>
    </edge>
    <edge source="CHN" target="DZA">
      <data key="d0">142822336</data>
    </edge>
    <edge source="CHN" target="AZE">
      <data key="d0">11454675</data>
    </edge>
    <edge source="CHN" target="ARG">
      <data key="d0">71358306</data>
    </edge>
    <edge source="CHN" target="AUS">
      <data key="d0">922644162</data>
    </edge>
    <edge source="CHN" target="AUT">
      <data key="d0">5291245</data>
    </edge>
    <edge source="CHN" target="ARM">
      <data key="d0">3390009</data>
    </edge>
    <edge source="CHN" target="BEL">
      <data key="d0">940713092</data>
    </edge>
    <edge source="CHN" target="BOL">
      <data key="d0">6832517</data>
    </edge>
    <edge source="CHN" target="BWA">
      <data key="d0">3461053</data>
    </edge>
    <edge source="CHN" target="BRA">
      <data key="d0">1035417941</data>
    </edge>
    <edge source="CHN" target="BGR">
      <data key="d0">24376251</data>
    </edge>
    <edge source="CHN" target="BDI">
      <data key="d0">960150</data>
    </edge>
    <edge source="CHN" target="BLR">
      <data key="d0">5222327</data>
    </edge>
    <edge source="CHN" target="KHM">
      <data key="d0">75779059</data>
    </edge>
    <edge source="CHN" target="CMR">
      <data key="d0">76653149</data>
    </edge>
    <edge source="CHN" target="CAN">
      <data key="d0">770680310</data>
    </edge>
    <edge source="CHN" target="CAF">
      <data key="d0">745123</data>
    </edge>
    <edge source="CHN" target="LKA">
      <data key="d0">92237373</data>
    </edge>
    <edge source="CHN" target="CHL">
      <data key="d0">772853727</data>
    </edge>
    <edge source="CHN" target="COL">
      <data key="d0">361608436</data>
    </edge>
    <edge source="CHN" target="CRI">
      <data key="d0">45675057</data>
    </edge>
    <edge source="CHN" target="HRV">
      <data key="d0">41285801</data>
    </edge>
    <edge source="CHN" target="CZE">
      <data key="d0">15623833</data>
    </edge>
    <edge source="CHN" target="BEN">
      <data key="d0">34055145</data>
    </edge>
    <edge source="CHN" target="DNK">
      <data key="d0">40907556</data>
    </edge>
    <edge source="CHN" target="ECU">
      <data key="d0">347439667</data>
    </edge>
    <edge source="CHN" target="SLV">
      <data key="d0">14760618</data>
    </edge>
    <edge source="CHN" target="ETH">
      <data key="d0">62170747</data>
    </edge>
    <edge source="CHN" target="EST">
      <data key="d0">20064428</data>
    </edge>
    <edge source="CHN" target="FIN">
      <data key="d0">56996134</data>
    </edge>
    <edge source="CHN" target="FRA">
      <data key="d0">114075617</data>
    </edge>
    <edge source="CHN" target="GEO">
      <data key="d0">46106924</data>
    </edge>
    <edge source="CHN" target="GMB">
      <data key="d0">3769850</data>
    </edge>
    <edge source="CHN" target="PSE">
      <data key="d0">59875</data>
    </edge>
    <edge source="CHN" target="DEU">
      <data key="d0">438569407</data>
    </edge>
    <edge source="CHN" target="GHA">
      <data key="d0">215173874</data>
    </edge>
    <edge source="CHN" target="GRC">
      <data key="d0">56971045</data>
    </edge>
    <edge source="CHN" target="GTM">
      <data key="d0">67942340</data>
    </edge>
    <edge source="CHN" target="HND">
      <data key="d0">67138660</data>
    </edge>
    <edge source="CHN" target="HKG">
      <data key="d0">1397436231</data>
    </edge>
    <edge source="CHN" target="HUN">
      <data key="d0">5003734</data>
    </edge>
    <edge source="CHN" target="IDN">
      <data key="d0">1715217408</data>
    </edge>
    <edge source="CHN" target="IRL">
      <data key="d0">14540703</data>
    </edge>
    <edge source="CHN" target="ISR">
      <data key="d0">211656758</data>
    </edge>
    <edge source="CHN" target="ITA">
      <data key="d0">868846694</data>
    </edge>
    <edge source="CHN" target="CIV">
      <data key="d0">31088195</data>
    </edge>
    <edge source="CHN" target="JAM">
      <data key="d0">22130187</data>
    </edge>
    <edge source="CHN" target="JPN">
      <data key="d0">2272044016</data>
    </edge>
    <edge source="CHN" target="KAZ">
      <data key="d0">611536551</data>
    </edge>
    <edge source="CHN" target="JOR">
      <data key="d0">124522757</data>
    </edge>
    <edge source="CHN" target="KOR">
      <data key="d0">7919813565</data>
    </edge>
    <edge source="CHN" target="KGZ">
      <data key="d0">96848607</data>
    </edge>
    <edge source="CHN" target="LBN">
      <data key="d0">86260235</data>
    </edge>
    <edge source="CHN" target="LVA">
      <data key="d0">27827545</data>
    </edge>
    <edge source="CHN" target="LTU">
      <data key="d0">31305630</data>
    </edge>
    <edge source="CHN" target="MDG">
      <data key="d0">18598208</data>
    </edge>
    <edge source="CHN" target="MWI">
      <data key="d0">7093265</data>
    </edge>
    <edge source="CHN" target="MYS">
      <data key="d0">1240628019</data>
    </edge>
    <edge source="CHN" target="MRT">
      <data key="d0">13096846</data>
    </edge>
    <edge source="CHN" target="MUS">
      <data key="d0">22623053</data>
    </edge>
    <edge source="CHN" target="MEX">
      <data key="d0">498126840</data>
    </edge>
    <edge source="CHN" target="MDA">
      <data key="d0">1254275</data>
    </edge>
    <edge source="CHN" target="MAR">
      <data key="d0">28509763</data>
    </edge>
    <edge source="CHN" target="MOZ">
      <data key="d0">68094355</data>
    </edge>
    <edge source="CHN" target="OMN">
      <data key="d0">345758350</data>
    </edge>
    <edge source="CHN" target="NAM">
      <data key="d0">11510927</data>
    </edge>
    <edge source="CHN" target="NLD">
      <data key="d0">306318846</data>
    </edge>
    <edge source="CHN" target="NZL">
      <data key="d0">74976369</data>
    </edge>
    <edge source="CHN" target="NIC">
      <data key="d0">28925258</data>
    </edge>
    <edge source="CHN" target="NER">
      <data key="d0">15271772</data>
    </edge>
    <edge source="CHN" target="NOR">
      <data key="d0">35481164</data>
    </edge>
    <edge source="CHN" target="PAK">
      <data key="d0">516420113</data>
    </edge>
    <edge source="CHN" target="PAN">
      <data key="d0">123292754</data>
    </edge>
    <edge source="CHN" target="PRY">
      <data key="d0">20116365</data>
    </edge>
    <edge source="CHN" target="PER">
      <data key="d0">507089994</data>
    </edge>
    <edge source="CHN" target="PHL">
      <data key="d0">1252817434</data>
    </edge>
    <edge source="CHN" target="POL">
      <data key="d0">201682179</data>
    </edge>
    <edge source="CHN" target="PRT">
      <data key="d0">184164225</data>
    </edge>
    <edge source="CHN" target="ROU">
      <data key="d0">73269910</data>
    </edge>
    <edge source="CHN" target="RUS">
      <data key="d0">1003859034</data>
    </edge>
    <edge source="CHN" target="SAU">
      <data key="d0">1198259845</data>
    </edge>
    <edge source="CHN" target="SEN">
      <data key="d0">26973368</data>
    </edge>
    <edge source="CHN" target="SRB">
      <data key="d0">1912408</data>
    </edge>
    <edge source="CHN" target="IND">
      <data key="d0">2307925863</data>
    </edge>
    <edge source="CHN" target="SGP">
      <data key="d0">1857484027</data>
    </edge>
    <edge source="CHN" target="SVK">
      <data key="d0">6247836</data>
    </edge>
    <edge source="CHN" target="VNM">
      <data key="d0">1920532252</data>
    </edge>
    <edge source="CHN" target="SVN">
      <data key="d0">19532073</data>
    </edge>
    <edge source="CHN" target="ZAF">
      <data key="d0">388207938</data>
    </edge>
    <edge source="CHN" target="ZWE">
      <data key="d0">7303537</data>
    </edge>
    <edge source="CHN" target="ESP">
      <data key="d0">537280718</data>
    </edge>
    <edge source="CHN" target="SWE">
      <data key="d0">39782430</data>
    </edge>
    <edge source="CHN" target="CHE">
      <data key="d0">9573777</data>
    </edge>
    <edge source="CHN" target="THA">
      <data key="d0">2441365111</data>
    </edge>
    <edge source="CHN" target="TGO">
      <data key="d0">27845884</data>
    </edge>
    <edge source="CHN" target="ARE">
      <data key="d0">1054099078</data>
    </edge>
    <edge source="CHN" target="TUN">
      <data key="d0">43512614</data>
    </edge>
    <edge source="CHN" target="TUR">
      <data key="d0">558960465</data>
    </edge>
    <edge source="CHN" target="UGA">
      <data key="d0">7443721</data>
    </edge>
    <edge source="CHN" target="UKR">
      <data key="d0">177980932</data>
    </edge>
    <edge source="CHN" target="MKD">
      <data key="d0">272116</data>
    </edge>
    <edge source="CHN" target="EGY">
      <data key="d0">371832450</data>
    </edge>
    <edge source="CHN" target="GBR">
      <data key="d0">413914979</data>
    </edge>
    <edge source="CHN" target="TZA">
      <data key="d0">61751187</data>
    </edge>
    <edge source="CHN" target="USA">
      <data key="d0">2963640086</data>
    </edge>
    <edge source="CHN" target="BFA">
      <data key="d0">2761796</data>
    </edge>
    <edge source="CHN" target="URY">
      <data key="d0">16163648</data>
    </edge>
    <edge source="COL" target="ARG">
      <data key="d0">412255</data>
    </edge>
    <edge source="COL" target="BEL">
      <data key="d0">594814</data>
    </edge>
    <edge source="COL" target="BOL">
      <data key="d0">4126315</data>
    </edge>
    <edge source="COL" target="BRA">
      <data key="d0">28785106</data>
    </edge>
    <edge source="COL" target="CAN">
      <data key="d0">90107</data>
    </edge>
    <edge source="COL" target="CHL">
      <data key="d0">751005</data>
    </edge>
    <edge source="COL" target="CHN">
      <data key="d0">392205353</data>
    </edge>
    <edge source="COL" target="CRI">
      <data key="d0">2477514</data>
    </edge>
    <edge source="COL" target="ECU">
      <data key="d0">33934572</data>
    </edge>
    <edge source="COL" target="SLV">
      <data key="d0">22461</data>
    </edge>
    <edge source="COL" target="GTM">
      <data key="d0">202397</data>
    </edge>
    <edge source="COL" target="HND">
      <data key="d0">1305566</data>
    </edge>
    <edge source="COL" target="ITA">
      <data key="d0">34359341</data>
    </edge>
    <edge source="COL" target="JAM">
      <data key="d0">229562</data>
    </edge>
    <edge source="COL" target="JPN">
      <data key="d0">11008751</data>
    </edge>
    <edge source="COL" target="KOR">
      <data key="d0">43406241</data>
    </edge>
    <edge source="COL" target="MEX">
      <data key="d0">1141085</data>
    </edge>
    <edge source="COL" target="NLD">
      <data key="d0">242849421</data>
    </edge>
    <edge source="COL" target="NIC">
      <data key="d0">42006</data>
    </edge>
    <edge source="COL" target="PAN">
      <data key="d0">5164181</data>
    </edge>
    <edge source="COL" target="PRY">
      <data key="d0">39045</data>
    </edge>
    <edge source="COL" target="PER">
      <data key="d0">6920325</data>
    </edge>
    <edge source="COL" target="PHL">
      <data key="d0">20301</data>
    </edge>
    <edge source="COL" target="IND">
      <data key="d0">22586852</data>
    </edge>
    <edge source="COL" target="ZAF">
      <data key="d0">11503855</data>
    </edge>
    <edge source="COL" target="ESP">
      <data key="d0">47862130</data>
    </edge>
    <edge source="COL" target="TUN">
      <data key="d0">3340139</data>
    </edge>
    <edge source="COL" target="GBR">
      <data key="d0">16026</data>
    </edge>
    <edge source="COL" target="USA">
      <data key="d0">164077388</data>
    </edge>
    <edge source="DNK" target="AZE">
      <data key="d0">446734</data>
    </edge>
    <edge source="DNK" target="ARG">
      <data key="d0">267450</data>
    </edge>
    <edge source="DNK" target="AUS">
      <data key="d0">15081068</data>
    </edge>
    <edge source="DNK" target="AUT">
      <data key="d0">7083377</data>
    </edge>
    <edge source="DNK" target="BEL">
      <data key="d0">25732756</data>
    </edge>
    <edge source="DNK" target="BWA">
      <data key="d0">64970</data>
    </edge>
    <edge source="DNK" target="BRA">
      <data key="d0">70306215</data>
    </edge>
    <edge source="DNK" target="BGR">
      <data key="d0">182372</data>
    </edge>
    <edge source="DNK" target="BLR">
      <data key="d0">105613</data>
    </edge>
    <edge source="DNK" target="CAN">
      <data key="d0">6458099</data>
    </edge>
    <edge source="DNK" target="LKA">
      <data key="d0">305209</data>
    </edge>
    <edge source="DNK" target="CHL">
      <data key="d0">409287</data>
    </edge>
    <edge source="DNK" target="CHN">
      <data key="d0">7925042</data>
    </edge>
    <edge source="DNK" target="COL">
      <data key="d0">83098</data>
    </edge>
    <edge source="DNK" target="HRV">
      <data key="d0">267675</data>
    </edge>
    <edge source="DNK" target="CZE">
      <data key="d0">9778280</data>
    </edge>
    <edge source="DNK" target="ETH">
      <data key="d0">62080</data>
    </edge>
    <edge source="DNK" target="EST">
      <data key="d0">11137880</data>
    </edge>
    <edge source="DNK" target="FIN">
      <data key="d0">29318570</data>
    </edge>
    <edge source="DNK" target="FRA">
      <data key="d0">26023418</data>
    </edge>
    <edge source="DNK" target="GEO">
      <data key="d0">19821</data>
    </edge>
    <edge source="DNK" target="DEU">
      <data key="d0">273528890</data>
    </edge>
    <edge source="DNK" target="GHA">
      <data key="d0">221623</data>
    </edge>
    <edge source="DNK" target="GRC">
      <data key="d0">762597</data>
    </edge>
    <edge source="DNK" target="HKG">
      <data key="d0">408852</data>
    </edge>
    <edge source="DNK" target="HUN">
      <data key="d0">4234521</data>
    </edge>
    <edge source="DNK" target="IDN">
      <data key="d0">853449</data>
    </edge>
    <edge source="DNK" target="IRL">
      <data key="d0">3348942</data>
    </edge>
    <edge source="DNK" target="ISR">
      <data key="d0">2658103</data>
    </edge>
    <edge source="DNK" target="ITA">
      <data key="d0">14853226</data>
    </edge>
    <edge source="DNK" target="JPN">
      <data key="d0">482519</data>
    </edge>
    <edge source="DNK" target="KAZ">
      <data key="d0">89256</data>
    </edge>
    <edge source="DNK" target="JOR">
      <data key="d0">272246</data>
    </edge>
    <edge source="DNK" target="KOR">
      <data key="d0">9581695</data>
    </edge>
    <edge source="DNK" target="LBN">
      <data key="d0">26733</data>
    </edge>
    <edge source="DNK" target="LVA">
      <data key="d0">27067987</data>
    </edge>
    <edge source="DNK" target="LTU">
      <data key="d0">2538071</data>
    </edge>
    <edge source="DNK" target="MYS">
      <data key="d0">2629916</data>
    </edge>
    <edge source="DNK" target="MEX">
      <data key="d0">639620</data>
    </edge>
    <edge source="DNK" target="MAR">
      <data key="d0">38016</data>
    </edge>
    <edge source="DNK" target="MOZ">
      <data key="d0">29421</data>
    </edge>
    <edge source="DNK" target="OMN">
      <data key="d0">115434</data>
    </edge>
    <edge source="DNK" target="NLD">
      <data key="d0">46131783</data>
    </edge>
    <edge source="DNK" target="NZL">
      <data key="d0">218007</data>
    </edge>
    <edge source="DNK" target="NOR">
      <data key="d0">224697008</data>
    </edge>
    <edge source="DNK" target="PAK">
      <data key="d0">1168713</data>
    </edge>
    <edge source="DNK" target="PAN">
      <data key="d0">31755</data>
    </edge>
    <edge source="DNK" target="PER">
      <data key="d0">50331</data>
    </edge>
    <edge source="DNK" target="PHL">
      <data key="d0">28289</data>
    </edge>
    <edge source="DNK" target="POL">
      <data key="d0">76236688</data>
    </edge>
    <edge source="DNK" target="PRT">
      <data key="d0">3824198</data>
    </edge>
    <edge source="DNK" target="ROU">
      <data key="d0">1105623</data>
    </edge>
    <edge source="DNK" target="RUS">
      <data key="d0">7233068</data>
    </edge>
    <edge source="DNK" target="SAU">
      <data key="d0">3708653</data>
    </edge>
    <edge source="DNK" target="SRB">
      <data key="d0">46951</data>
    </edge>
    <edge source="DNK" target="IND">
      <data key="d0">5968624</data>
    </edge>
    <edge source="DNK" target="SGP">
      <data key="d0">3814857</data>
    </edge>
    <edge source="DNK" target="SVK">
      <data key="d0">10847800</data>
    </edge>
    <edge source="DNK" target="VNM">
      <data key="d0">582220</data>
    </edge>
    <edge source="DNK" target="SVN">
      <data key="d0">216343</data>
    </edge>
    <edge source="DNK" target="ZAF">
      <data key="d0">836441</data>
    </edge>
    <edge source="DNK" target="ESP">
      <data key="d0">10217048</data>
    </edge>
    <edge source="DNK" target="SWE">
      <data key="d0">211528423</data>
    </edge>
    <edge source="DNK" target="CHE">
      <data key="d0">5460611</data>
    </edge>
    <edge source="DNK" target="THA">
      <data key="d0">917966</data>
    </edge>
    <edge source="DNK" target="ARE">
      <data key="d0">10889167</data>
    </edge>
    <edge source="DNK" target="TUR">
      <data key="d0">2506376</data>
    </edge>
    <edge source="DNK" target="UKR">
      <data key="d0">1999472</data>
    </edge>
    <edge source="DNK" target="EGY">
      <data key="d0">514400</data>
    </edge>
    <edge source="DNK" target="GBR">
      <data key="d0">68896853</data>
    </edge>
    <edge source="DNK" target="TZA">
      <data key="d0">298012</data>
    </edge>
    <edge source="DNK" target="USA">
      <data key="d0">22363267</data>
    </edge>
    <edge source="DNK" target="BFA">
      <data key="d0">17804</data>
    </edge>
    <edge source="DNK" target="URY">
      <data key="d0">160087</data>
    </edge>
    <edge source="ECU" target="BOL">
      <data key="d0">47660</data>
    </edge>
    <edge source="ECU" target="CHL">
      <data key="d0">4428909</data>
    </edge>
    <edge source="ECU" target="COL">
      <data key="d0">14804607</data>
    </edge>
    <edge source="ECU" target="CRI">
      <data key="d0">396722</data>
    </edge>
    <edge source="ECU" target="DNK">
      <data key="d0">76904</data>
    </edge>
    <edge source="ECU" target="IDN">
      <data key="d0">13172</data>
    </edge>
    <edge source="ECU" target="JAM">
      <data key="d0">43140</data>
    </edge>
    <edge source="ECU" target="MEX">
      <data key="d0">533869</data>
    </edge>
    <edge source="ECU" target="NLD">
      <data key="d0">49553</data>
    </edge>
    <edge source="ECU" target="PAN">
      <data key="d0">419206</data>
    </edge>
    <edge source="ECU" target="PER">
      <data key="d0">4935106</data>
    </edge>
    <edge source="ECU" target="SGP">
      <data key="d0">19482</data>
    </edge>
    <edge source="ECU" target="USA">
      <data key="d0">1081670</data>
    </edge>
    <edge source="ECU" target="URY">
      <data key="d0">251932</data>
    </edge>
    <edge source="EST" target="AZE">
      <data key="d0">556957</data>
    </edge>
    <edge source="EST" target="AUT">
      <data key="d0">48830</data>
    </edge>
    <edge source="EST" target="BEL">
      <data key="d0">307264</data>
    </edge>
    <edge source="EST" target="BLR">
      <data key="d0">12566267</data>
    </edge>
    <edge source="EST" target="CHN">
      <data key="d0">886941</data>
    </edge>
    <edge source="EST" target="CZE">
      <data key="d0">1837122</data>
    </edge>
    <edge source="EST" target="DNK">
      <data key="d0">299179</data>
    </edge>
    <edge source="EST" target="FIN">
      <data key="d0">60278558</data>
    </edge>
    <edge source="EST" target="FRA">
      <data key="d0">20475</data>
    </edge>
    <edge source="EST" target="GEO">
      <data key="d0">30577</data>
    </edge>
    <edge source="EST" target="DEU">
      <data key="d0">9824654</data>
    </edge>
    <edge source="EST" target="HUN">
      <data key="d0">75044</data>
    </edge>
    <edge source="EST" target="ITA">
      <data key="d0">47491</data>
    </edge>
    <edge source="EST" target="KAZ">
      <data key="d0">2857552</data>
    </edge>
    <edge source="EST" target="LVA">
      <data key="d0">43634378</data>
    </edge>
    <edge source="EST" target="LTU">
      <data key="d0">21146904</data>
    </edge>
    <edge source="EST" target="MDA">
      <data key="d0">89170</data>
    </edge>
    <edge source="EST" target="NLD">
      <data key="d0">2418052</data>
    </edge>
    <edge source="EST" target="NOR">
      <data key="d0">2605905</data>
    </edge>
    <edge source="EST" target="PAK">
      <data key="d0">142876</data>
    </edge>
    <edge source="EST" target="POL">
      <data key="d0">25921619</data>
    </edge>
    <edge source="EST" target="ROU">
      <data key="d0">1372517</data>
    </edge>
    <edge source="EST" target="RUS">
      <data key="d0">147261283</data>
    </edge>
    <edge source="EST" target="IND">
      <data key="d0">158837</data>
    </edge>
    <edge source="EST" target="SVK">
      <data key="d0">98603</data>
    </edge>
    <edge source="EST" target="VNM">
      <data key="d0">244956</data>
    </edge>
    <edge source="EST" target="ESP">
      <data key="d0">28211</data>
    </edge>
    <edge source="EST" target="SWE">
      <data key="d0">25390133</data>
    </edge>
    <edge source="EST" target="TUR">
      <data key="d0">1351948</data>
    </edge>
    <edge source="EST" target="UKR">
      <data key="d0">7079166</data>
    </edge>
    <edge source="EST" target="GBR">
      <data key="d0">23666</data>
    </edge>
    <edge source="EST" target="USA">
      <data key="d0">527310</data>
    </edge>
    <edge source="FIN" target="AZE">
      <data key="d0">1387664</data>
    </edge>
    <edge source="FIN" target="ARG">
      <data key="d0">1398844</data>
    </edge>
    <edge source="FIN" target="AUS">
      <data key="d0">29016390</data>
    </edge>
    <edge source="FIN" target="AUT">
      <data key="d0">27222872</data>
    </edge>
    <edge source="FIN" target="ARM">
      <data key="d0">30997</data>
    </edge>
    <edge source="FIN" target="BEL">
      <data key="d0">48126918</data>
    </edge>
    <edge source="FIN" target="BRA">
      <data key="d0">21881855</data>
    </edge>
    <edge source="FIN" target="BGR">
      <data key="d0">9995276</data>
    </edge>
    <edge source="FIN" target="BLR">
      <data key="d0">12431343</data>
    </edge>
    <edge source="FIN" target="CAN">
      <data key="d0">20372831</data>
    </edge>
    <edge source="FIN" target="CHL">
      <data key="d0">25508403</data>
    </edge>
    <edge source="FIN" target="CHN">
      <data key="d0">87478275</data>
    </edge>
    <edge source="FIN" target="COL">
      <data key="d0">15827894</data>
    </edge>
    <edge source="FIN" target="CRI">
      <data key="d0">16266</data>
    </edge>
    <edge source="FIN" target="HRV">
      <data key="d0">604127</data>
    </edge>
    <edge source="FIN" target="CZE">
      <data key="d0">39983993</data>
    </edge>
    <edge source="FIN" target="DNK">
      <data key="d0">206664984</data>
    </edge>
    <edge source="FIN" target="ECU">
      <data key="d0">37372</data>
    </edge>
    <edge source="FIN" target="EST">
      <data key="d0">89935211</data>
    </edge>
    <edge source="FIN" target="FRA">
      <data key="d0">74332071</data>
    </edge>
    <edge source="FIN" target="GEO">
      <data key="d0">806484</data>
    </edge>
    <edge source="FIN" target="DEU">
      <data key="d0">311880514</data>
    </edge>
    <edge source="FIN" target="GHA">
      <data key="d0">110426</data>
    </edge>
    <edge source="FIN" target="GRC">
      <data key="d0">70217</data>
    </edge>
    <edge source="FIN" target="GTM">
      <data key="d0">57899</data>
    </edge>
    <edge source="FIN" target="HKG">
      <data key="d0">20713330</data>
    </edge>
    <edge source="FIN" target="HUN">
      <data key="d0">23302912</data>
    </edge>
    <edge source="FIN" target="IDN">
      <data key="d0">10654801</data>
    </edge>
    <edge source="FIN" target="IRL">
      <data key="d0">5987525</data>
    </edge>
    <edge source="FIN" target="ISR">
      <data key="d0">6151072</data>
    </edge>
    <edge source="FIN" target="ITA">
      <data key="d0">403402892</data>
    </edge>
    <edge source="FIN" target="JPN">
      <data key="d0">20783273</data>
    </edge>
    <edge source="FIN" target="KAZ">
      <data key="d0">1931291</data>
    </edge>
    <edge source="FIN" target="JOR">
      <data key="d0">575541</data>
    </edge>
    <edge source="FIN" target="KOR">
      <data key="d0">73328443</data>
    </edge>
    <edge source="FIN" target="KGZ">
      <data key="d0">180844</data>
    </edge>
    <edge source="FIN" target="LBN">
      <data key="d0">1572827</data>
    </edge>
    <edge source="FIN" target="LVA">
      <data key="d0">9588577</data>
    </edge>
    <edge source="FIN" target="LTU">
      <data key="d0">16183623</data>
    </edge>
    <edge source="FIN" target="MYS">
      <data key="d0">52289858</data>
    </edge>
    <edge source="FIN" target="MEX">
      <data key="d0">12523389</data>
    </edge>
    <edge source="FIN" target="MDA">
      <data key="d0">89587</data>
    </edge>
    <edge source="FIN" target="MAR">
      <data key="d0">1098987</data>
    </edge>
    <edge source="FIN" target="OMN">
      <data key="d0">401954</data>
    </edge>
    <edge source="FIN" target="NLD">
      <data key="d0">1526517933</data>
    </edge>
    <edge source="FIN" target="NZL">
      <data key="d0">3408404</data>
    </edge>
    <edge source="FIN" target="NOR">
      <data key="d0">159756484</data>
    </edge>
    <edge source="FIN" target="PAK">
      <data key="d0">1717539</data>
    </edge>
    <edge source="FIN" target="PER">
      <data key="d0">3848145</data>
    </edge>
    <edge source="FIN" target="PHL">
      <data key="d0">755910</data>
    </edge>
    <edge source="FIN" target="POL">
      <data key="d0">196220175</data>
    </edge>
    <edge source="FIN" target="PRT">
      <data key="d0">7487903</data>
    </edge>
    <edge source="FIN" target="ROU">
      <data key="d0">49610972</data>
    </edge>
    <edge source="FIN" target="RUS">
      <data key="d0">178229090</data>
    </edge>
    <edge source="FIN" target="SAU">
      <data key="d0">9867941</data>
    </edge>
    <edge source="FIN" target="SEN">
      <data key="d0">12209</data>
    </edge>
    <edge source="FIN" target="SRB">
      <data key="d0">2995707</data>
    </edge>
    <edge source="FIN" target="IND">
      <data key="d0">36810717</data>
    </edge>
    <edge source="FIN" target="SGP">
      <data key="d0">7651786</data>
    </edge>
    <edge source="FIN" target="SVK">
      <data key="d0">3841007</data>
    </edge>
    <edge source="FIN" target="VNM">
      <data key="d0">9174908</data>
    </edge>
    <edge source="FIN" target="SVN">
      <data key="d0">2829129</data>
    </edge>
    <edge source="FIN" target="ZAF">
      <data key="d0">20532791</data>
    </edge>
    <edge source="FIN" target="ESP">
      <data key="d0">58349529</data>
    </edge>
    <edge source="FIN" target="SWE">
      <data key="d0">665667414</data>
    </edge>
    <edge source="FIN" target="CHE">
      <data key="d0">20014078</data>
    </edge>
    <edge source="FIN" target="THA">
      <data key="d0">24995909</data>
    </edge>
    <edge source="FIN" target="ARE">
      <data key="d0">22880018</data>
    </edge>
    <edge source="FIN" target="TUN">
      <data key="d0">14928</data>
    </edge>
    <edge source="FIN" target="TUR">
      <data key="d0">74986411</data>
    </edge>
    <edge source="FIN" target="UGA">
      <data key="d0">16175</data>
    </edge>
    <edge source="FIN" target="UKR">
      <data key="d0">26323093</data>
    </edge>
    <edge source="FIN" target="MKD">
      <data key="d0">150099</data>
    </edge>
    <edge source="FIN" target="EGY">
      <data key="d0">1953657</data>
    </edge>
    <edge source="FIN" target="GBR">
      <data key="d0">140877145</data>
    </edge>
    <edge source="FIN" target="USA">
      <data key="d0">86232596</data>
    </edge>
    <edge source="FIN" target="URY">
      <data key="d0">3271508</data>
    </edge>
    <edge source="DEU" target="ALB">
      <data key="d0">4868864</data>
    </edge>
    <edge source="DEU" target="DZA">
      <data key="d0">165301850</data>
    </edge>
    <edge source="DEU" target="AZE">
      <data key="d0">15939060</data>
    </edge>
    <edge source="DEU" target="ARG">
      <data key="d0">58829814</data>
    </edge>
    <edge source="DEU" target="AUS">
      <data key="d0">169438954</data>
    </edge>
    <edge source="DEU" target="AUT">
      <data key="d0">1983147845</data>
    </edge>
    <edge source="DEU" target="ARM">
      <data key="d0">762394</data>
    </edge>
    <edge source="DEU" target="BEL">
      <data key="d0">1068109871</data>
    </edge>
    <edge source="DEU" target="BOL">
      <data key="d0">667286</data>
    </edge>
    <edge source="DEU" target="BWA">
      <data key="d0">446585</data>
    </edge>
    <edge source="DEU" target="BRA">
      <data key="d0">294265424</data>
    </edge>
    <edge source="DEU" target="BGR">
      <data key="d0">58327983</data>
    </edge>
    <edge source="DEU" target="BDI">
      <data key="d0">19639</data>
    </edge>
    <edge source="DEU" target="BLR">
      <data key="d0">30159141</data>
    </edge>
    <edge source="DEU" target="KHM">
      <data key="d0">13605</data>
    </edge>
    <edge source="DEU" target="CMR">
      <data key="d0">5454454</data>
    </edge>
    <edge source="DEU" target="CAN">
      <data key="d0">297076844</data>
    </edge>
    <edge source="DEU" target="CAF">
      <data key="d0">23551</data>
    </edge>
    <edge source="DEU" target="LKA">
      <data key="d0">1363148</data>
    </edge>
    <edge source="DEU" target="CHL">
      <data key="d0">36774135</data>
    </edge>
    <edge source="DEU" target="CHN">
      <data key="d0">1068211087</data>
    </edge>
    <edge source="DEU" target="COL">
      <data key="d0">37112618</data>
    </edge>
    <edge source="DEU" target="CRI">
      <data key="d0">2711516</data>
    </edge>
    <edge source="DEU" target="HRV">
      <data key="d0">68758133</data>
    </edge>
    <edge source="DEU" target="CZE">
      <data key="d0">1592030658</data>
    </edge>
    <edge source="DEU" target="BEN">
      <data key="d0">99905</data>
    </edge>
    <edge source="DEU" target="DNK">
      <data key="d0">620541062</data>
    </edge>
    <edge source="DEU" target="ECU">
      <data key="d0">40569523</data>
    </edge>
    <edge source="DEU" target="SLV">
      <data key="d0">2278826</data>
    </edge>
    <edge source="DEU" target="ETH">
      <data key="d0">2975617</data>
    </edge>
    <edge source="DEU" target="EST">
      <data key="d0">97814435</data>
    </edge>
    <edge source="DEU" target="FIN">
      <data key="d0">304946783</data>
    </edge>
    <edge source="DEU" target="FRA">
      <data key="d0">3807386901</data>
    </edge>
    <edge source="DEU" target="GEO">
      <data key="d0">1097423</data>
    </edge>
    <edge source="DEU" target="GMB">
      <data key="d0">67744</data>
    </edge>
    <edge source="DEU" target="PSE">
      <data key="d0">98549</data>
    </edge>
    <edge source="DEU" target="GHA">
      <data key="d0">2925407</data>
    </edge>
    <edge source="DEU" target="GRC">
      <data key="d0">60491933</data>
    </edge>
    <edge source="DEU" target="GTM">
      <data key="d0">3496006</data>
    </edge>
    <edge source="DEU" target="HND">
      <data key="d0">1161798</data>
    </edge>
    <edge source="DEU" target="HKG">
      <data key="d0">50012992</data>
    </edge>
    <edge source="DEU" target="HUN">
      <data key="d0">534891858</data>
    </edge>
    <edge source="DEU" target="IDN">
      <data key="d0">220358610</data>
    </edge>
    <edge source="DEU" target="IRL">
      <data key="d0">47010781</data>
    </edge>
    <edge source="DEU" target="ISR">
      <data key="d0">125745187</data>
    </edge>
    <edge source="DEU" target="ITA">
      <data key="d0">2674060391</data>
    </edge>
    <edge source="DEU" target="CIV">
      <data key="d0">1451813</data>
    </edge>
    <edge source="DEU" target="JPN">
      <data key="d0">80852401</data>
    </edge>
    <edge source="DEU" target="KAZ">
      <data key="d0">27853115</data>
    </edge>
    <edge source="DEU" target="JOR">
      <data key="d0">5117238</data>
    </edge>
    <edge source="DEU" target="KOR">
      <data key="d0">336169119</data>
    </edge>
    <edge source="DEU" target="KGZ">
      <data key="d0">385119</data>
    </edge>
    <edge source="DEU" target="LBN">
      <data key="d0">12491546</data>
    </edge>
    <edge source="DEU" target="LVA">
      <data key="d0">34975792</data>
    </edge>
    <edge source="DEU" target="LTU">
      <data key="d0">65945316</data>
    </edge>
    <edge source="DEU" target="MDG">
      <data key="d0">46719</data>
    </edge>
    <edge source="DEU" target="MWI">
      <data key="d0">12698</data>
    </edge>
    <edge source="DEU" target="MYS">
      <data key="d0">217715736</data>
    </edge>
    <edge source="DEU" target="MRT">
      <data key="d0">812861</data>
    </edge>
    <edge source="DEU" target="MUS">
      <data key="d0">142292</data>
    </edge>
    <edge source="DEU" target="MEX">
      <data key="d0">407091985</data>
    </edge>
    <edge source="DEU" target="MDA">
      <data key="d0">2605328</data>
    </edge>
    <edge source="DEU" target="MAR">
      <data key="d0">60813722</data>
    </edge>
    <edge source="DEU" target="MOZ">
      <data key="d0">71601</data>
    </edge>
    <edge source="DEU" target="OMN">
      <data key="d0">36358055</data>
    </edge>
    <edge source="DEU" target="NAM">
      <data key="d0">1492129</data>
    </edge>
    <edge source="DEU" target="NLD">
      <data key="d0">2726848038</data>
    </edge>
    <edge source="DEU" target="NZL">
      <data key="d0">5412607</data>
    </edge>
    <edge source="DEU" target="NIC">
      <data key="d0">170755</data>
    </edge>
    <edge source="DEU" target="NOR">
      <data key="d0">383061686</data>
    </edge>
    <edge source="DEU" target="PAK">
      <data key="d0">67523012</data>
    </edge>
    <edge source="DEU" target="PAN">
      <data key="d0">3826761</data>
    </edge>
    <edge source="DEU" target="PRY">
      <data key="d0">1097044</data>
    </edge>
    <edge source="DEU" target="PER">
      <data key="d0">45183534</data>
    </edge>
    <edge source="DEU" target="PHL">
      <data key="d0">29449765</data>
    </edge>
    <edge source="DEU" target="POL">
      <data key="d0">2313524124</data>
    </edge>
    <edge source="DEU" target="PRT">
      <data key="d0">150666916</data>
    </edge>
    <edge source="DEU" target="ROU">
      <data key="d0">196995860</data>
    </edge>
    <edge source="DEU" target="RUS">
      <data key="d0">505182068</data>
    </edge>
    <edge source="DEU" target="SAU">
      <data key="d0">228143829</data>
    </edge>
    <edge source="DEU" target="SEN">
      <data key="d0">317439</data>
    </edge>
    <edge source="DEU" target="SRB">
      <data key="d0">34312761</data>
    </edge>
    <edge source="DEU" target="IND">
      <data key="d0">671532180</data>
    </edge>
    <edge source="DEU" target="SGP">
      <data key="d0">152640407</data>
    </edge>
    <edge source="DEU" target="SVK">
      <data key="d0">484786084</data>
    </edge>
    <edge source="DEU" target="VNM">
      <data key="d0">28053537</data>
    </edge>
    <edge source="DEU" target="SVN">
      <data key="d0">152773443</data>
    </edge>
    <edge source="DEU" target="ZAF">
      <data key="d0">167072155</data>
    </edge>
    <edge source="DEU" target="ESP">
      <data key="d0">1022828000</data>
    </edge>
    <edge source="DEU" target="SWE">
      <data key="d0">1236884940</data>
    </edge>
    <edge source="DEU" target="CHE">
      <data key="d0">1496781456</data>
    </edge>
    <edge source="DEU" target="THA">
      <data key="d0">85281140</data>
    </edge>
    <edge source="DEU" target="TGO">
      <data key="d0">337217</data>
    </edge>
    <edge source="DEU" target="ARE">
      <data key="d0">166406339</data>
    </edge>
    <edge source="DEU" target="TUN">
      <data key="d0">17493288</data>
    </edge>
    <edge source="DEU" target="TUR">
      <data key="d0">644162246</data>
    </edge>
    <edge source="DEU" target="UGA">
      <data key="d0">322261</data>
    </edge>
    <edge source="DEU" target="UKR">
      <data key="d0">73604477</data>
    </edge>
    <edge source="DEU" target="MKD">
      <data key="d0">11350498</data>
    </edge>
    <edge source="DEU" target="EGY">
      <data key="d0">83065729</data>
    </edge>
    <edge source="DEU" target="GBR">
      <data key="d0">1643495724</data>
    </edge>
    <edge source="DEU" target="TZA">
      <data key="d0">747207</data>
    </edge>
    <edge source="DEU" target="USA">
      <data key="d0">2187449849</data>
    </edge>
    <edge source="DEU" target="BFA">
      <data key="d0">526462</data>
    </edge>
    <edge source="DEU" target="URY">
      <data key="d0">8310761</data>
    </edge>
    <edge source="GTM" target="COL">
      <data key="d0">237911</data>
    </edge>
    <edge source="GTM" target="CRI">
      <data key="d0">38946978</data>
    </edge>
    <edge source="GTM" target="SLV">
      <data key="d0">60062507</data>
    </edge>
    <edge source="GTM" target="HND">
      <data key="d0">71020102</data>
    </edge>
    <edge source="GTM" target="JAM">
      <data key="d0">125643</data>
    </edge>
    <edge source="GTM" target="MEX">
      <data key="d0">5387225</data>
    </edge>
    <edge source="GTM" target="NIC">
      <data key="d0">36963687</data>
    </edge>
    <edge source="GTM" target="PAK">
      <data key="d0">86529</data>
    </edge>
    <edge source="GTM" target="PAN">
      <data key="d0">347396</data>
    </edge>
    <edge source="GTM" target="IND">
      <data key="d0">32886</data>
    </edge>
    <edge source="GTM" target="VNM">
      <data key="d0">34385</data>
    </edge>
    <edge source="GTM" target="CHE">
      <data key="d0">184437</data>
    </edge>
    <edge source="GTM" target="GBR">
      <data key="d0">127236</data>
    </edge>
    <edge source="GTM" target="USA">
      <data key="d0">642900</data>
    </edge>
    <edge source="HUN" target="ALB">
      <data key="d0">56216</data>
    </edge>
    <edge source="HUN" target="DZA">
      <data key="d0">14520278</data>
    </edge>
    <edge source="HUN" target="AUS">
      <data key="d0">73723</data>
    </edge>
    <edge source="HUN" target="AUT">
      <data key="d0">148651185</data>
    </edge>
    <edge source="HUN" target="BEL">
      <data key="d0">13982080</data>
    </edge>
    <edge source="HUN" target="BRA">
      <data key="d0">14605</data>
    </edge>
    <edge source="HUN" target="BGR">
      <data key="d0">15297036</data>
    </edge>
    <edge source="HUN" target="CHN">
      <data key="d0">1423221</data>
    </edge>
    <edge source="HUN" target="HRV">
      <data key="d0">36424625</data>
    </edge>
    <edge source="HUN" target="CZE">
      <data key="d0">156025634</data>
    </edge>
    <edge source="HUN" target="DNK">
      <data key="d0">3016990</data>
    </edge>
    <edge source="HUN" target="ETH">
      <data key="d0">14000</data>
    </edge>
    <edge source="HUN" target="EST">
      <data key="d0">56502</data>
    </edge>
    <edge source="HUN" target="FIN">
      <data key="d0">2344183</data>
    </edge>
    <edge source="HUN" target="FRA">
      <data key="d0">17102343</data>
    </edge>
    <edge source="HUN" target="DEU">
      <data key="d0">268964059</data>
    </edge>
    <edge source="HUN" target="GHA">
      <data key="d0">42362</data>
    </edge>
    <edge source="HUN" target="GRC">
      <data key="d0">1148833</data>
    </edge>
    <edge source="HUN" target="HKG">
      <data key="d0">31033</data>
    </edge>
    <edge source="HUN" target="ISR">
      <data key="d0">13886</data>
    </edge>
    <edge source="HUN" target="ITA">
      <data key="d0">68367329</data>
    </edge>
    <edge source="HUN" target="JPN">
      <data key="d0">498609</data>
    </edge>
    <edge source="HUN" target="KAZ">
      <data key="d0">588729</data>
    </edge>
    <edge source="HUN" target="KOR">
      <data key="d0">44548</data>
    </edge>
    <edge source="HUN" target="LVA">
      <data key="d0">4774957</data>
    </edge>
    <edge source="HUN" target="LTU">
      <data key="d0">444529</data>
    </edge>
    <edge source="HUN" target="MYS">
      <data key="d0">11992</data>
    </edge>
    <edge source="HUN" target="MEX">
      <data key="d0">295234</data>
    </edge>
    <edge source="HUN" target="MDA">
      <data key="d0">120269</data>
    </edge>
    <edge source="HUN" target="MAR">
      <data key="d0">7437686</data>
    </edge>
    <edge source="HUN" target="NLD">
      <data key="d0">17601144</data>
    </edge>
    <edge source="HUN" target="NOR">
      <data key="d0">263092</data>
    </edge>
    <edge source="HUN" target="PAK">
      <data key="d0">193999</data>
    </edge>
    <edge source="HUN" target="PER">
      <data key="d0">47972</data>
    </edge>
    <edge source="HUN" target="POL">
      <data key="d0">192250887</data>
    </edge>
    <edge source="HUN" target="PRT">
      <data key="d0">121564</data>
    </edge>
    <edge source="HUN" target="ROU">
      <data key="d0">67249461</data>
    </edge>
    <edge source="HUN" target="RUS">
      <data key="d0">16261159</data>
    </edge>
    <edge source="HUN" target="SAU">
      <data key="d0">3071182</data>
    </edge>
    <edge source="HUN" target="SRB">
      <data key="d0">34478115</data>
    </edge>
    <edge source="HUN" target="IND">
      <data key="d0">377035</data>
    </edge>
    <edge source="HUN" target="SVK">
      <data key="d0">241187148</data>
    </edge>
    <edge source="HUN" target="SVN">
      <data key="d0">27339518</data>
    </edge>
    <edge source="HUN" target="ZAF">
      <data key="d0">44331</data>
    </edge>
    <edge source="HUN" target="ESP">
      <data key="d0">527662</data>
    </edge>
    <edge source="HUN" target="SWE">
      <data key="d0">13507745</data>
    </edge>
    <edge source="HUN" target="CHE">
      <data key="d0">5011048</data>
    </edge>
    <edge source="HUN" target="ARE">
      <data key="d0">14683</data>
    </edge>
    <edge source="HUN" target="TUR">
      <data key="d0">5852008</data>
    </edge>
    <edge source="HUN" target="UKR">
      <data key="d0">4242440</data>
    </edge>
    <edge source="HUN" target="MKD">
      <data key="d0">1822869</data>
    </edge>
    <edge source="HUN" target="GBR">
      <data key="d0">12431769</data>
    </edge>
    <edge source="HUN" target="USA">
      <data key="d0">2736863</data>
    </edge>
    <edge source="ISR" target="ALB">
      <data key="d0">22000</data>
    </edge>
    <edge source="ISR" target="AZE">
      <data key="d0">15000</data>
    </edge>
    <edge source="ISR" target="ARG">
      <data key="d0">106000</data>
    </edge>
    <edge source="ISR" target="AUS">
      <data key="d0">3366000</data>
    </edge>
    <edge source="ISR" target="AUT">
      <data key="d0">1032000</data>
    </edge>
    <edge source="ISR" target="BEL">
      <data key="d0">3100000</data>
    </edge>
    <edge source="ISR" target="BRA">
      <data key="d0">818000</data>
    </edge>
    <edge source="ISR" target="BGR">
      <data key="d0">26000</data>
    </edge>
    <edge source="ISR" target="CAN">
      <data key="d0">3265000</data>
    </edge>
    <edge source="ISR" target="LKA">
      <data key="d0">26000</data>
    </edge>
    <edge source="ISR" target="CHN">
      <data key="d0">1882000</data>
    </edge>
    <edge source="ISR" target="COL">
      <data key="d0">19000</data>
    </edge>
    <edge source="ISR" target="HRV">
      <data key="d0">51000</data>
    </edge>
    <edge source="ISR" target="CZE">
      <data key="d0">236000</data>
    </edge>
    <edge source="ISR" target="ETH">
      <data key="d0">18000</data>
    </edge>
    <edge source="ISR" target="FIN">
      <data key="d0">39000</data>
    </edge>
    <edge source="ISR" target="FRA">
      <data key="d0">3714000</data>
    </edge>
    <edge source="ISR" target="GEO">
      <data key="d0">11000</data>
    </edge>
    <edge source="ISR" target="DEU">
      <data key="d0">16581000</data>
    </edge>
    <edge source="ISR" target="GHA">
      <data key="d0">513000</data>
    </edge>
    <edge source="ISR" target="GRC">
      <data key="d0">589000</data>
    </edge>
    <edge source="ISR" target="HKG">
      <data key="d0">69000</data>
    </edge>
    <edge source="ISR" target="HUN">
      <data key="d0">413000</data>
    </edge>
    <edge source="ISR" target="IDN">
      <data key="d0">30000</data>
    </edge>
    <edge source="ISR" target="IRL">
      <data key="d0">572000</data>
    </edge>
    <edge source="ISR" target="ITA">
      <data key="d0">4746000</data>
    </edge>
    <edge source="ISR" target="JAM">
      <data key="d0">752000</data>
    </edge>
    <edge source="ISR" target="JPN">
      <data key="d0">439000</data>
    </edge>
    <edge source="ISR" target="KAZ">
      <data key="d0">28000</data>
    </edge>
    <edge source="ISR" target="JOR">
      <data key="d0">1408000</data>
    </edge>
    <edge source="ISR" target="KOR">
      <data key="d0">1251000</data>
    </edge>
    <edge source="ISR" target="NLD">
      <data key="d0">5330000</data>
    </edge>
    <edge source="ISR" target="NZL">
      <data key="d0">41000</data>
    </edge>
    <edge source="ISR" target="NOR">
      <data key="d0">1163000</data>
    </edge>
    <edge source="ISR" target="PRY">
      <data key="d0">44000</data>
    </edge>
    <edge source="ISR" target="POL">
      <data key="d0">72000</data>
    </edge>
    <edge source="ISR" target="PRT">
      <data key="d0">660000</data>
    </edge>
    <edge source="ISR" target="ROU">
      <data key="d0">524000</data>
    </edge>
    <edge source="ISR" target="RUS">
      <data key="d0">1948000</data>
    </edge>
    <edge source="ISR" target="SRB">
      <data key="d0">25000</data>
    </edge>
    <edge source="ISR" target="IND">
      <data key="d0">542000</data>
    </edge>
    <edge source="ISR" target="SGP">
      <data key="d0">1206000</data>
    </edge>
    <edge source="ISR" target="SVK">
      <data key="d0">21000</data>
    </edge>
    <edge source="ISR" target="VNM">
      <data key="d0">26000</data>
    </edge>
    <edge source="ISR" target="SVN">
      <data key="d0">20000</data>
    </edge>
    <edge source="ISR" target="ESP">
      <data key="d0">3602000</data>
    </edge>
    <edge source="ISR" target="SWE">
      <data key="d0">321000</data>
    </edge>
    <edge source="ISR" target="CHE">
      <data key="d0">1469000</data>
    </edge>
    <edge source="ISR" target="THA">
      <data key="d0">23000</data>
    </edge>
    <edge source="ISR" target="ARE">
      <data key="d0">124000</data>
    </edge>
    <edge source="ISR" target="TUR">
      <data key="d0">1257000</data>
    </edge>
    <edge source="ISR" target="EGY">
      <data key="d0">43000</data>
    </edge>
    <edge source="ISR" target="GBR">
      <data key="d0">4701000</data>
    </edge>
    <edge source="ISR" target="TZA">
      <data key="d0">122000</data>
    </edge>
    <edge source="ISR" target="USA">
      <data key="d0">74235000</data>
    </edge>
    <edge source="ISR" target="URY">
      <data key="d0">537000</data>
    </edge>
    <edge source="KAZ" target="AZE">
      <data key="d0">30034400</data>
    </edge>
    <edge source="KAZ" target="AUS">
      <data key="d0">25396100</data>
    </edge>
    <edge source="KAZ" target="BEL">
      <data key="d0">35400</data>
    </edge>
    <edge source="KAZ" target="BOL">
      <data key="d0">11400</data>
    </edge>
    <edge source="KAZ" target="BRA">
      <data key="d0">410700</data>
    </edge>
    <edge source="KAZ" target="BLR">
      <data key="d0">33118820</data>
    </edge>
    <edge source="KAZ" target="CAN">
      <data key="d0">17900</data>
    </edge>
    <edge source="KAZ" target="CHN">
      <data key="d0">1136886000</data>
    </edge>
    <edge source="KAZ" target="CZE">
      <data key="d0">40563500</data>
    </edge>
    <edge source="KAZ" target="GEO">
      <data key="d0">268900</data>
    </edge>
    <edge source="KAZ" target="DEU">
      <data key="d0">772934000</data>
    </edge>
    <edge source="KAZ" target="GHA">
      <data key="d0">38600</data>
    </edge>
    <edge source="KAZ" target="HUN">
      <data key="d0">22900</data>
    </edge>
    <edge source="KAZ" target="IDN">
      <data key="d0">19795500</data>
    </edge>
    <edge source="KAZ" target="ITA">
      <data key="d0">83034300</data>
    </edge>
    <edge source="KAZ" target="JPN">
      <data key="d0">1114606800</data>
    </edge>
    <edge source="KAZ" target="JOR">
      <data key="d0">326100</data>
    </edge>
    <edge source="KAZ" target="KOR">
      <data key="d0">147204400</data>
    </edge>
    <edge source="KAZ" target="KGZ">
      <data key="d0">33535500</data>
    </edge>
    <edge source="KAZ" target="LBN">
      <data key="d0">1238800</data>
    </edge>
    <edge source="KAZ" target="LVA">
      <data key="d0">74900</data>
    </edge>
    <edge source="KAZ" target="LTU">
      <data key="d0">10256300</data>
    </edge>
    <edge source="KAZ" target="MYS">
      <data key="d0">64200</data>
    </edge>
    <edge source="KAZ" target="MDA">
      <data key="d0">114100</data>
    </edge>
    <edge source="KAZ" target="NLD">
      <data key="d0">295507300</data>
    </edge>
    <edge source="KAZ" target="NOR">
      <data key="d0">41400</data>
    </edge>
    <edge source="KAZ" target="PAK">
      <data key="d0">14617800</data>
    </edge>
    <edge source="KAZ" target="RUS">
      <data key="d0">967200810</data>
    </edge>
    <edge source="KAZ" target="SAU">
      <data key="d0">112900</data>
    </edge>
    <edge source="KAZ" target="IND">
      <data key="d0">26358900</data>
    </edge>
    <edge source="KAZ" target="SGP">
      <data key="d0">14200</data>
    </edge>
    <edge source="KAZ" target="VNM">
      <data key="d0">2512100</data>
    </edge>
    <edge source="KAZ" target="SVN">
      <data key="d0">35965300</data>
    </edge>
    <edge source="KAZ" target="SWE">
      <data key="d0">23100</data>
    </edge>
    <edge source="KAZ" target="THA">
      <data key="d0">8245800</data>
    </edge>
    <edge source="KAZ" target="ARE">
      <data key="d0">13390400</data>
    </edge>
    <edge source="KAZ" target="TUR">
      <data key="d0">299665400</data>
    </edge>
    <edge source="KAZ" target="UKR">
      <data key="d0">32172900</data>
    </edge>
    <edge source="KAZ" target="EGY">
      <data key="d0">2424300</data>
    </edge>
    <edge source="KAZ" target="GBR">
      <data key="d0">1327900</data>
    </edge>
    <edge source="KAZ" target="USA">
      <data key="d0">125024400</data>
    </edge>
    <edge source="KOR" target="DZA">
      <data key="d0">40988580</data>
    </edge>
    <edge source="KOR" target="AZE">
      <data key="d0">2177557</data>
    </edge>
    <edge source="KOR" target="ARG">
      <data key="d0">34035164</data>
    </edge>
    <edge source="KOR" target="AUS">
      <data key="d0">340110486</data>
    </edge>
    <edge source="KOR" target="AUT">
      <data key="d0">2216317</data>
    </edge>
    <edge source="KOR" target="ARM">
      <data key="d0">22587</data>
    </edge>
    <edge source="KOR" target="BEL">
      <data key="d0">234806176</data>
    </edge>
    <edge source="KOR" target="BOL">
      <data key="d0">78886</data>
    </edge>
    <edge source="KOR" target="BRA">
      <data key="d0">326407976</data>
    </edge>
    <edge source="KOR" target="BGR">
      <data key="d0">5689365</data>
    </edge>
    <edge source="KOR" target="BLR">
      <data key="d0">45795</data>
    </edge>
    <edge source="KOR" target="KHM">
      <data key="d0">313789</data>
    </edge>
    <edge source="KOR" target="CMR">
      <data key="d0">866827</data>
    </edge>
    <edge source="KOR" target="CAN">
      <data key="d0">306721808</data>
    </edge>
    <edge source="KOR" target="LKA">
      <data key="d0">30569978</data>
    </edge>
    <edge source="KOR" target="CHL">
      <data key="d0">95201328</data>
    </edge>
    <edge source="KOR" target="CHN">
      <data key="d0">3645326279</data>
    </edge>
    <edge source="KOR" target="COL">
      <data key="d0">68289089</data>
    </edge>
    <edge source="KOR" target="CRI">
      <data key="d0">29827943</data>
    </edge>
    <edge source="KOR" target="HRV">
      <data key="d0">7750488</data>
    </edge>
    <edge source="KOR" target="CZE">
      <data key="d0">17866190</data>
    </edge>
    <edge source="KOR" target="DNK">
      <data key="d0">24343584</data>
    </edge>
    <edge source="KOR" target="ECU">
      <data key="d0">33111057</data>
    </edge>
    <edge source="KOR" target="SLV">
      <data key="d0">42076051</data>
    </edge>
    <edge source="KOR" target="ETH">
      <data key="d0">2727448</data>
    </edge>
    <edge source="KOR" target="EST">
      <data key="d0">6684015</data>
    </edge>
    <edge source="KOR" target="FIN">
      <data key="d0">12975458</data>
    </edge>
    <edge source="KOR" target="FRA">
      <data key="d0">35076649</data>
    </edge>
    <edge source="KOR" target="GEO">
      <data key="d0">32338508</data>
    </edge>
    <edge source="KOR" target="DEU">
      <data key="d0">106053999</data>
    </edge>
    <edge source="KOR" target="GHA">
      <data key="d0">7312269</data>
    </edge>
    <edge source="KOR" target="GRC">
      <data key="d0">2529480</data>
    </edge>
    <edge source="KOR" target="GTM">
      <data key="d0">20464994</data>
    </edge>
    <edge source="KOR" target="HND">
      <data key="d0">25542261</data>
    </edge>
    <edge source="KOR" target="HKG">
      <data key="d0">399709313</data>
    </edge>
    <edge source="KOR" target="HUN">
      <data key="d0">16862325</data>
    </edge>
    <edge source="KOR" target="IDN">
      <data key="d0">1431981461</data>
    </edge>
    <edge source="KOR" target="IRL">
      <data key="d0">6421115</data>
    </edge>
    <edge source="KOR" target="ISR">
      <data key="d0">19061559</data>
    </edge>
    <edge source="KOR" target="ITA">
      <data key="d0">502139320</data>
    </edge>
    <edge source="KOR" target="CIV">
      <data key="d0">166763</data>
    </edge>
    <edge source="KOR" target="JAM">
      <data key="d0">4031719</data>
    </edge>
    <edge source="KOR" target="JPN">
      <data key="d0">3674465279</data>
    </edge>
    <edge source="KOR" target="KAZ">
      <data key="d0">26524702</data>
    </edge>
    <edge source="KOR" target="JOR">
      <data key="d0">10704853</data>
    </edge>
    <edge source="KOR" target="KGZ">
      <data key="d0">634817</data>
    </edge>
    <edge source="KOR" target="LBN">
      <data key="d0">13149167</data>
    </edge>
    <edge source="KOR" target="LVA">
      <data key="d0">1142053</data>
    </edge>
    <edge source="KOR" target="LTU">
      <data key="d0">10611515</data>
    </edge>
    <edge source="KOR" target="MDG">
      <data key="d0">253646</data>
    </edge>
    <edge source="KOR" target="MYS">
      <data key="d0">867681332</data>
    </edge>
    <edge source="KOR" target="MUS">
      <data key="d0">39956</data>
    </edge>
    <edge source="KOR" target="MEX">
      <data key="d0">1248218882</data>
    </edge>
    <edge source="KOR" target="MAR">
      <data key="d0">1661673</data>
    </edge>
    <edge source="KOR" target="MOZ">
      <data key="d0">14153</data>
    </edge>
    <edge source="KOR" target="OMN">
      <data key="d0">45158013</data>
    </edge>
    <edge source="KOR" target="NLD">
      <data key="d0">117351579</data>
    </edge>
    <edge source="KOR" target="NZL">
      <data key="d0">62257797</data>
    </edge>
    <edge source="KOR" target="NIC">
      <data key="d0">88001</data>
    </edge>
    <edge source="KOR" target="NOR">
      <data key="d0">2492162</data>
    </edge>
    <edge source="KOR" target="PAK">
      <data key="d0">108901209</data>
    </edge>
    <edge source="KOR" target="PAN">
      <data key="d0">32738337</data>
    </edge>
    <edge source="KOR" target="PRY">
      <data key="d0">535035</data>
    </edge>
    <edge source="KOR" target="PER">
      <data key="d0">75502999</data>
    </edge>
    <edge source="KOR" target="PHL">
      <data key="d0">738914633</data>
    </edge>
    <edge source="KOR" target="POL">
      <data key="d0">144785509</data>
    </edge>
    <edge source="KOR" target="PRT">
      <data key="d0">18975000</data>
    </edge>
    <edge source="KOR" target="ROU">
      <data key="d0">91969477</data>
    </edge>
    <edge source="KOR" target="RUS">
      <data key="d0">296693203</data>
    </edge>
    <edge source="KOR" target="SAU">
      <data key="d0">970057579</data>
    </edge>
    <edge source="KOR" target="IND">
      <data key="d0">1719604460</data>
    </edge>
    <edge source="KOR" target="SGP">
      <data key="d0">449087876</data>
    </edge>
    <edge source="KOR" target="SVK">
      <data key="d0">38072153</data>
    </edge>
    <edge source="KOR" target="VNM">
      <data key="d0">1288374938</data>
    </edge>
    <edge source="KOR" target="SVN">
      <data key="d0">217750777</data>
    </edge>
    <edge source="KOR" target="ZAF">
      <data key="d0">66751295</data>
    </edge>
    <edge source="KOR" target="ESP">
      <data key="d0">67365953</data>
    </edge>
    <edge source="KOR" target="SWE">
      <data key="d0">55138016</data>
    </edge>
    <edge source="KOR" target="CHE">
      <data key="d0">2300496</data>
    </edge>
    <edge source="KOR" target="THA">
      <data key="d0">1767433325</data>
    </edge>
    <edge source="KOR" target="ARE">
      <data key="d0">857639345</data>
    </edge>
    <edge source="KOR" target="TUN">
      <data key="d0">3471420</data>
    </edge>
    <edge source="KOR" target="TUR">
      <data key="d0">413784195</data>
    </edge>
    <edge source="KOR" target="UGA">
      <data key="d0">19370</data>
    </edge>
    <edge source="KOR" target="UKR">
      <data key="d0">60928253</data>
    </edge>
    <edge source="KOR" target="EGY">
      <data key="d0">64133117</data>
    </edge>
    <edge source="KOR" target="GBR">
      <data key="d0">110448774</data>
    </edge>
    <edge source="KOR" target="TZA">
      <data key="d0">667006</data>
    </edge>
    <edge source="KOR" target="USA">
      <data key="d0">3601985334</data>
    </edge>
    <edge source="KOR" target="URY">
      <data key="d0">23224400</data>
    </edge>
    <edge source="MEX" target="ARG">
      <data key="d0">106122714</data>
    </edge>
    <edge source="MEX" target="AUS">
      <data key="d0">1662438</data>
    </edge>
    <edge source="MEX" target="AUT">
      <data key="d0">99787</data>
    </edge>
    <edge source="MEX" target="BEL">
      <data key="d0">3307057</data>
    </edge>
    <edge source="MEX" target="BOL">
      <data key="d0">15121947</data>
    </edge>
    <edge source="MEX" target="BRA">
      <data key="d0">15332041</data>
    </edge>
    <edge source="MEX" target="BLR">
      <data key="d0">1259618</data>
    </edge>
    <edge source="MEX" target="CMR">
      <data key="d0">17797</data>
    </edge>
    <edge source="MEX" target="CAN">
      <data key="d0">282016349</data>
    </edge>
    <edge source="MEX" target="CHL">
      <data key="d0">80809157</data>
    </edge>
    <edge source="MEX" target="CHN">
      <data key="d0">13487320</data>
    </edge>
    <edge source="MEX" target="COL">
      <data key="d0">402656722</data>
    </edge>
    <edge source="MEX" target="CRI">
      <data key="d0">55407693</data>
    </edge>
    <edge source="MEX" target="CZE">
      <data key="d0">31769</data>
    </edge>
    <edge source="MEX" target="DNK">
      <data key="d0">12455841</data>
    </edge>
    <edge source="MEX" target="ECU">
      <data key="d0">79575522</data>
    </edge>
    <edge source="MEX" target="SLV">
      <data key="d0">36469574</data>
    </edge>
    <edge source="MEX" target="FIN">
      <data key="d0">1180489</data>
    </edge>
    <edge source="MEX" target="FRA">
      <data key="d0">523714</data>
    </edge>
    <edge source="MEX" target="DEU">
      <data key="d0">2777203</data>
    </edge>
    <edge source="MEX" target="GHA">
      <data key="d0">4757791</data>
    </edge>
    <edge source="MEX" target="GTM">
      <data key="d0">102113430</data>
    </edge>
    <edge source="MEX" target="HND">
      <data key="d0">20886813</data>
    </edge>
    <edge source="MEX" target="HKG">
      <data key="d0">14149</data>
    </edge>
    <edge source="MEX" target="HUN">
      <data key="d0">248248</data>
    </edge>
    <edge source="MEX" target="IDN">
      <data key="d0">18504362</data>
    </edge>
    <edge source="MEX" target="IRL">
      <data key="d0">50080</data>
    </edge>
    <edge source="MEX" target="ISR">
      <data key="d0">5096639</data>
    </edge>
    <edge source="MEX" target="ITA">
      <data key="d0">18084828</data>
    </edge>
    <edge source="MEX" target="CIV">
      <data key="d0">1659908</data>
    </edge>
    <edge source="MEX" target="JAM">
      <data key="d0">65353</data>
    </edge>
    <edge source="MEX" target="JPN">
      <data key="d0">1203858</data>
    </edge>
    <edge source="MEX" target="KAZ">
      <data key="d0">8848559</data>
    </edge>
    <edge source="MEX" target="KOR">
      <data key="d0">94043976</data>
    </edge>
    <edge source="MEX" target="LVA">
      <data key="d0">487796</data>
    </edge>
    <edge source="MEX" target="MYS">
      <data key="d0">537954</data>
    </edge>
    <edge source="MEX" target="MAR">
      <data key="d0">192695</data>
    </edge>
    <edge source="MEX" target="MOZ">
      <data key="d0">135788</data>
    </edge>
    <edge source="MEX" target="OMN">
      <data key="d0">806434</data>
    </edge>
    <edge source="MEX" target="NLD">
      <data key="d0">4750722</data>
    </edge>
    <edge source="MEX" target="NIC">
      <data key="d0">16974624</data>
    </edge>
    <edge source="MEX" target="NOR">
      <data key="d0">40930619</data>
    </edge>
    <edge source="MEX" target="PAK">
      <data key="d0">4958604</data>
    </edge>
    <edge source="MEX" target="PAN">
      <data key="d0">87046966</data>
    </edge>
    <edge source="MEX" target="PRY">
      <data key="d0">22591803</data>
    </edge>
    <edge source="MEX" target="PER">
      <data key="d0">51095350</data>
    </edge>
    <edge source="MEX" target="PHL">
      <data key="d0">20561</data>
    </edge>
    <edge source="MEX" target="POL">
      <data key="d0">203246</data>
    </edge>
    <edge source="MEX" target="PRT">
      <data key="d0">1851106</data>
    </edge>
    <edge source="MEX" target="ROU">
      <data key="d0">6658045</data>
    </edge>
    <edge source="MEX" target="RUS">
      <data key="d0">35017110</data>
    </edge>
    <edge source="MEX" target="SAU">
      <data key="d0">32767175</data>
    </edge>
    <edge source="MEX" target="IND">
      <data key="d0">7233088</data>
    </edge>
    <edge source="MEX" target="SGP">
      <data key="d0">6902406</data>
    </edge>
    <edge source="MEX" target="VNM">
      <data key="d0">163328</data>
    </edge>
    <edge source="MEX" target="SVN">
      <data key="d0">42044</data>
    </edge>
    <edge source="MEX" target="ZAF">
      <data key="d0">16965789</data>
    </edge>
    <edge source="MEX" target="ESP">
      <data key="d0">4318376</data>
    </edge>
    <edge source="MEX" target="SWE">
      <data key="d0">902771</data>
    </edge>
    <edge source="MEX" target="CHE">
      <data key="d0">2374873</data>
    </edge>
    <edge source="MEX" target="THA">
      <data key="d0">957419</data>
    </edge>
    <edge source="MEX" target="TGO">
      <data key="d0">2945720</data>
    </edge>
    <edge source="MEX" target="ARE">
      <data key="d0">25636894</data>
    </edge>
    <edge source="MEX" target="TUN">
      <data key="d0">865940</data>
    </edge>
    <edge source="MEX" target="TUR">
      <data key="d0">8170418</data>
    </edge>
    <edge source="MEX" target="EGY">
      <data key="d0">21146151</data>
    </edge>
    <edge source="MEX" target="GBR">
      <data key="d0">20699622</data>
    </edge>
    <edge source="MEX" target="USA">
      <data key="d0">2663725143</data>
    </edge>
    <edge source="MEX" target="URY">
      <data key="d0">21749885</data>
    </edge>
    <edge source="OMN" target="DZA">
      <data key="d0">155376</data>
    </edge>
    <edge source="OMN" target="BEL">
      <data key="d0">83480</data>
    </edge>
    <edge source="OMN" target="CMR">
      <data key="d0">228830</data>
    </edge>
    <edge source="OMN" target="CAN">
      <data key="d0">270658</data>
    </edge>
    <edge source="OMN" target="LKA">
      <data key="d0">1174499</data>
    </edge>
    <edge source="OMN" target="CHN">
      <data key="d0">31450853</data>
    </edge>
    <edge source="OMN" target="GEO">
      <data key="d0">34546</data>
    </edge>
    <edge source="OMN" target="DEU">
      <data key="d0">71906</data>
    </edge>
    <edge source="OMN" target="IDN">
      <data key="d0">2502179</data>
    </edge>
    <edge source="OMN" target="JPN">
      <data key="d0">200767</data>
    </edge>
    <edge source="OMN" target="KAZ">
      <data key="d0">322715</data>
    </edge>
    <edge source="OMN" target="JOR">
      <data key="d0">1562660</data>
    </edge>
    <edge source="OMN" target="KOR">
      <data key="d0">4447864</data>
    </edge>
    <edge source="OMN" target="MYS">
      <data key="d0">66224</data>
    </edge>
    <edge source="OMN" target="MAR">
      <data key="d0">36082858</data>
    </edge>
    <edge source="OMN" target="PAK">
      <data key="d0">5853427</data>
    </edge>
    <edge source="OMN" target="RUS">
      <data key="d0">61763</data>
    </edge>
    <edge source="OMN" target="SAU">
      <data key="d0">45398675</data>
    </edge>
    <edge source="OMN" target="IND">
      <data key="d0">213511942</data>
    </edge>
    <edge source="OMN" target="SGP">
      <data key="d0">97006</data>
    </edge>
    <edge source="OMN" target="SWE">
      <data key="d0">214551</data>
    </edge>
    <edge source="OMN" target="ARE">
      <data key="d0">141364305</data>
    </edge>
    <edge source="OMN" target="TUR">
      <data key="d0">11814173</data>
    </edge>
    <edge source="OMN" target="UKR">
      <data key="d0">24999</data>
    </edge>
    <edge source="OMN" target="EGY">
      <data key="d0">47593486</data>
    </edge>
    <edge source="OMN" target="TZA">
      <data key="d0">11142</data>
    </edge>
    <edge source="OMN" target="USA">
      <data key="d0">38051799</data>
    </edge>
    <edge source="NZL" target="ARG">
      <data key="d0">12295</data>
    </edge>
    <edge source="NZL" target="AUS">
      <data key="d0">169098570</data>
    </edge>
    <edge source="NZL" target="BRA">
      <data key="d0">5786861</data>
    </edge>
    <edge source="NZL" target="CAN">
      <data key="d0">12541095</data>
    </edge>
    <edge source="NZL" target="CHL">
      <data key="d0">12774</data>
    </edge>
    <edge source="NZL" target="CHN">
      <data key="d0">96651</data>
    </edge>
    <edge source="NZL" target="FRA">
      <data key="d0">23818</data>
    </edge>
    <edge source="NZL" target="DEU">
      <data key="d0">180379</data>
    </edge>
    <edge source="NZL" target="HKG">
      <data key="d0">4213403</data>
    </edge>
    <edge source="NZL" target="IRL">
      <data key="d0">49199</data>
    </edge>
    <edge source="NZL" target="ISR">
      <data key="d0">78985</data>
    </edge>
    <edge source="NZL" target="ITA">
      <data key="d0">104072</data>
    </edge>
    <edge source="NZL" target="JPN">
      <data key="d0">5318417</data>
    </edge>
    <edge source="NZL" target="KOR">
      <data key="d0">3507639</data>
    </edge>
    <edge source="NZL" target="MYS">
      <data key="d0">466731</data>
    </edge>
    <edge source="NZL" target="MEX">
      <data key="d0">19368</data>
    </edge>
    <edge source="NZL" target="NLD">
      <data key="d0">212962</data>
    </edge>
    <edge source="NZL" target="PAK">
      <data key="d0">2576899</data>
    </edge>
    <edge source="NZL" target="PHL">
      <data key="d0">15129</data>
    </edge>
    <edge source="NZL" target="SAU">
      <data key="d0">78800</data>
    </edge>
    <edge source="NZL" target="IND">
      <data key="d0">71469</data>
    </edge>
    <edge source="NZL" target="SGP">
      <data key="d0">4762229</data>
    </edge>
    <edge source="NZL" target="VNM">
      <data key="d0">2529909</data>
    </edge>
    <edge source="NZL" target="ZAF">
      <data key="d0">36014</data>
    </edge>
    <edge source="NZL" target="SWE">
      <data key="d0">37696</data>
    </edge>
    <edge source="NZL" target="THA">
      <data key="d0">56143</data>
    </edge>
    <edge source="NZL" target="GBR">
      <data key="d0">204105</data>
    </edge>
    <edge source="NZL" target="USA">
      <data key="d0">65048193</data>
    </edge>
    <edge source="NZL" target="URY">
      <data key="d0">368570</data>
    </edge>
    <edge source="NIC" target="CRI">
      <data key="d0">3686879</data>
    </edge>
    <edge source="NIC" target="SLV">
      <data key="d0">141956</data>
    </edge>
    <edge source="NIC" target="GTM">
      <data key="d0">212384</data>
    </edge>
    <edge source="NIC" target="HND">
      <data key="d0">125589</data>
    </edge>
    <edge source="NIC" target="PAN">
      <data key="d0">68443</data>
    </edge>
    <edge source="NIC" target="USA">
      <data key="d0">34883</data>
    </edge>
    <edge source="PAK" target="BEL">
      <data key="d0">284635</data>
    </edge>
    <edge source="PAK" target="CAN">
      <data key="d0">25861</data>
    </edge>
    <edge source="PAK" target="LKA">
      <data key="d0">17924803</data>
    </edge>
    <edge source="PAK" target="CHN">
      <data key="d0">6648429</data>
    </edge>
    <edge source="PAK" target="JOR">
      <data key="d0">191753</data>
    </edge>
    <edge source="PAK" target="MUS">
      <data key="d0">23981</data>
    </edge>
    <edge source="PAK" target="MOZ">
      <data key="d0">90588</data>
    </edge>
    <edge source="PAK" target="OMN">
      <data key="d0">86789</data>
    </edge>
    <edge source="PAK" target="NLD">
      <data key="d0">760049</data>
    </edge>
    <edge source="PAK" target="SAU">
      <data key="d0">274066</data>
    </edge>
    <edge source="PAK" target="SEN">
      <data key="d0">17650</data>
    </edge>
    <edge source="PAK" target="IND">
      <data key="d0">19201</data>
    </edge>
    <edge source="PAK" target="SGP">
      <data key="d0">14229</data>
    </edge>
    <edge source="PAK" target="ZAF">
      <data key="d0">4132904</data>
    </edge>
    <edge source="PAK" target="SWE">
      <data key="d0">18669</data>
    </edge>
    <edge source="PAK" target="ARE">
      <data key="d0">1058623</data>
    </edge>
    <edge source="PAK" target="GBR">
      <data key="d0">277343</data>
    </edge>
    <edge source="PAK" target="USA">
      <data key="d0">22404418</data>
    </edge>
    <edge source="PRY" target="ARG">
      <data key="d0">496363</data>
    </edge>
    <edge source="PRY" target="BOL">
      <data key="d0">39522</data>
    </edge>
    <edge source="PRY" target="BRA">
      <data key="d0">327966</data>
    </edge>
    <edge source="PRY" target="URY">
      <data key="d0">35750</data>
    </edge>
    <edge source="PER" target="ARG">
      <data key="d0">1346763</data>
    </edge>
    <edge source="PER" target="AUS">
      <data key="d0">125339</data>
    </edge>
    <edge source="PER" target="BEL">
      <data key="d0">11320</data>
    </edge>
    <edge source="PER" target="BOL">
      <data key="d0">88109133</data>
    </edge>
    <edge source="PER" target="BRA">
      <data key="d0">3481346</data>
    </edge>
    <edge source="PER" target="CAN">
      <data key="d0">67663</data>
    </edge>
    <edge source="PER" target="CHL">
      <data key="d0">48877920</data>
    </edge>
    <edge source="PER" target="CHN">
      <data key="d0">86180</data>
    </edge>
    <edge source="PER" target="COL">
      <data key="d0">7415987</data>
    </edge>
    <edge source="PER" target="CRI">
      <data key="d0">345349</data>
    </edge>
    <edge source="PER" target="DNK">
      <data key="d0">149280</data>
    </edge>
    <edge source="PER" target="ECU">
      <data key="d0">18060832</data>
    </edge>
    <edge source="PER" target="SLV">
      <data key="d0">80571</data>
    </edge>
    <edge source="PER" target="FIN">
      <data key="d0">233178</data>
    </edge>
    <edge source="PER" target="FRA">
      <data key="d0">329395</data>
    </edge>
    <edge source="PER" target="GTM">
      <data key="d0">783090</data>
    </edge>
    <edge source="PER" target="HND">
      <data key="d0">160601</data>
    </edge>
    <edge source="PER" target="HKG">
      <data key="d0">77585</data>
    </edge>
    <edge source="PER" target="MEX">
      <data key="d0">710830</data>
    </edge>
    <edge source="PER" target="NLD">
      <data key="d0">10092</data>
    </edge>
    <edge source="PER" target="NIC">
      <data key="d0">324695</data>
    </edge>
    <edge source="PER" target="PAN">
      <data key="d0">428323</data>
    </edge>
    <edge source="PER" target="PRY">
      <data key="d0">42584</data>
    </edge>
    <edge source="PER" target="PHL">
      <data key="d0">85449</data>
    </edge>
    <edge source="PER" target="RUS">
      <data key="d0">157342</data>
    </edge>
    <edge source="PER" target="IND">
      <data key="d0">190007</data>
    </edge>
    <edge source="PER" target="SGP">
      <data key="d0">30307</data>
    </edge>
    <edge source="PER" target="ZAF">
      <data key="d0">27397</data>
    </edge>
    <edge source="PER" target="SWE">
      <data key="d0">26704</data>
    </edge>
    <edge source="PER" target="CHE">
      <data key="d0">123882</data>
    </edge>
    <edge source="PER" target="THA">
      <data key="d0">28566</data>
    </edge>
    <edge source="PER" target="USA">
      <data key="d0">2377599</data>
    </edge>
    <edge source="PER" target="URY">
      <data key="d0">235399</data>
    </edge>
    <edge source="PHL" target="AUS">
      <data key="d0">503122</data>
    </edge>
    <edge source="PHL" target="BEL">
      <data key="d0">1220030</data>
    </edge>
    <edge source="PHL" target="CAN">
      <data key="d0">23328659</data>
    </edge>
    <edge source="PHL" target="CHN">
      <data key="d0">11550745</data>
    </edge>
    <edge source="PHL" target="CZE">
      <data key="d0">75555</data>
    </edge>
    <edge source="PHL" target="DEU">
      <data key="d0">90160</data>
    </edge>
    <edge source="PHL" target="GHA">
      <data key="d0">1007383</data>
    </edge>
    <edge source="PHL" target="GRC">
      <data key="d0">43881</data>
    </edge>
    <edge source="PHL" target="HKG">
      <data key="d0">123501</data>
    </edge>
    <edge source="PHL" target="IDN">
      <data key="d0">1065724</data>
    </edge>
    <edge source="PHL" target="ISR">
      <data key="d0">58291</data>
    </edge>
    <edge source="PHL" target="CIV">
      <data key="d0">575594</data>
    </edge>
    <edge source="PHL" target="JPN">
      <data key="d0">5512162</data>
    </edge>
    <edge source="PHL" target="KOR">
      <data key="d0">2105396</data>
    </edge>
    <edge source="PHL" target="LBN">
      <data key="d0">26258</data>
    </edge>
    <edge source="PHL" target="MDG">
      <data key="d0">158665</data>
    </edge>
    <edge source="PHL" target="MYS">
      <data key="d0">759577</data>
    </edge>
    <edge source="PHL" target="MEX">
      <data key="d0">77997</data>
    </edge>
    <edge source="PHL" target="NLD">
      <data key="d0">167351</data>
    </edge>
    <edge source="PHL" target="NIC">
      <data key="d0">71272</data>
    </edge>
    <edge source="PHL" target="PER">
      <data key="d0">13685</data>
    </edge>
    <edge source="PHL" target="RUS">
      <data key="d0">63162</data>
    </edge>
    <edge source="PHL" target="SAU">
      <data key="d0">264720</data>
    </edge>
    <edge source="PHL" target="SEN">
      <data key="d0">149035</data>
    </edge>
    <edge source="PHL" target="IND">
      <data key="d0">25000</data>
    </edge>
    <edge source="PHL" target="SGP">
      <data key="d0">2765166</data>
    </edge>
    <edge source="PHL" target="VNM">
      <data key="d0">449477</data>
    </edge>
    <edge source="PHL" target="ESP">
      <data key="d0">66263</data>
    </edge>
    <edge source="PHL" target="THA">
      <data key="d0">416641</data>
    </edge>
    <edge source="PHL" target="ARE">
      <data key="d0">905271</data>
    </edge>
    <edge source="PHL" target="GBR">
      <data key="d0">129169</data>
    </edge>
    <edge source="PHL" target="USA">
      <data key="d0">192148368</data>
    </edge>
    <edge source="POL" target="DZA">
      <data key="d0">11263323</data>
    </edge>
    <edge source="POL" target="AZE">
      <data key="d0">6555998</data>
    </edge>
    <edge source="POL" target="ARG">
      <data key="d0">14490113</data>
    </edge>
    <edge source="POL" target="AUS">
      <data key="d0">753010</data>
    </edge>
    <edge source="POL" target="AUT">
      <data key="d0">149606932</data>
    </edge>
    <edge source="POL" target="BEL">
      <data key="d0">59590288</data>
    </edge>
    <edge source="POL" target="BOL">
      <data key="d0">109628</data>
    </edge>
    <edge source="POL" target="BRA">
      <data key="d0">7605878</data>
    </edge>
    <edge source="POL" target="BGR">
      <data key="d0">20965854</data>
    </edge>
    <edge source="POL" target="BLR">
      <data key="d0">43910683</data>
    </edge>
    <edge source="POL" target="CMR">
      <data key="d0">35380</data>
    </edge>
    <edge source="POL" target="CAN">
      <data key="d0">5678415</data>
    </edge>
    <edge source="POL" target="LKA">
      <data key="d0">1728802</data>
    </edge>
    <edge source="POL" target="CHL">
      <data key="d0">169088</data>
    </edge>
    <edge source="POL" target="CHN">
      <data key="d0">31797903</data>
    </edge>
    <edge source="POL" target="COL">
      <data key="d0">183780</data>
    </edge>
    <edge source="POL" target="CRI">
      <data key="d0">33601</data>
    </edge>
    <edge source="POL" target="HRV">
      <data key="d0">30150081</data>
    </edge>
    <edge source="POL" target="CZE">
      <data key="d0">1234108646</data>
    </edge>
    <edge source="POL" target="DNK">
      <data key="d0">58669635</data>
    </edge>
    <edge source="POL" target="ETH">
      <data key="d0">55954</data>
    </edge>
    <edge source="POL" target="EST">
      <data key="d0">56704878</data>
    </edge>
    <edge source="POL" target="FIN">
      <data key="d0">31397312</data>
    </edge>
    <edge source="POL" target="FRA">
      <data key="d0">58393719</data>
    </edge>
    <edge source="POL" target="GEO">
      <data key="d0">470903</data>
    </edge>
    <edge source="POL" target="DEU">
      <data key="d0">1217425169</data>
    </edge>
    <edge source="POL" target="GHA">
      <data key="d0">114673</data>
    </edge>
    <edge source="POL" target="GRC">
      <data key="d0">2237651</data>
    </edge>
    <edge source="POL" target="GTM">
      <data key="d0">22165</data>
    </edge>
    <edge source="POL" target="HKG">
      <data key="d0">55063</data>
    </edge>
    <edge source="POL" target="HUN">
      <data key="d0">125321566</data>
    </edge>
    <edge source="POL" target="IDN">
      <data key="d0">675510</data>
    </edge>
    <edge source="POL" target="IRL">
      <data key="d0">5635651</data>
    </edge>
    <edge source="POL" target="ISR">
      <data key="d0">4226466</data>
    </edge>
    <edge source="POL" target="ITA">
      <data key="d0">168679225</data>
    </edge>
    <edge source="POL" target="JPN">
      <data key="d0">290825</data>
    </edge>
    <edge source="POL" target="KAZ">
      <data key="d0">15296207</data>
    </edge>
    <edge source="POL" target="JOR">
      <data key="d0">458035</data>
    </edge>
    <edge source="POL" target="KOR">
      <data key="d0">3144985</data>
    </edge>
    <edge source="POL" target="LBN">
      <data key="d0">1606213</data>
    </edge>
    <edge source="POL" target="LVA">
      <data key="d0">52341177</data>
    </edge>
    <edge source="POL" target="LTU">
      <data key="d0">115181997</data>
    </edge>
    <edge source="POL" target="MYS">
      <data key="d0">243227</data>
    </edge>
    <edge source="POL" target="MEX">
      <data key="d0">5170680</data>
    </edge>
    <edge source="POL" target="MDA">
      <data key="d0">3081722</data>
    </edge>
    <edge source="POL" target="MAR">
      <data key="d0">12226419</data>
    </edge>
    <edge source="POL" target="OMN">
      <data key="d0">613822</data>
    </edge>
    <edge source="POL" target="NLD">
      <data key="d0">124781116</data>
    </edge>
    <edge source="POL" target="NOR">
      <data key="d0">47507849</data>
    </edge>
    <edge source="POL" target="PAK">
      <data key="d0">2505153</data>
    </edge>
    <edge source="POL" target="PER">
      <data key="d0">7840370</data>
    </edge>
    <edge source="POL" target="PRT">
      <data key="d0">8050211</data>
    </edge>
    <edge source="POL" target="ROU">
      <data key="d0">185588161</data>
    </edge>
    <edge source="POL" target="RUS">
      <data key="d0">156641232</data>
    </edge>
    <edge source="POL" target="SAU">
      <data key="d0">1373769</data>
    </edge>
    <edge source="POL" target="SRB">
      <data key="d0">21305453</data>
    </edge>
    <edge source="POL" target="IND">
      <data key="d0">38035844</data>
    </edge>
    <edge source="POL" target="SGP">
      <data key="d0">458521</data>
    </edge>
    <edge source="POL" target="SVK">
      <data key="d0">359035530</data>
    </edge>
    <edge source="POL" target="VNM">
      <data key="d0">500217</data>
    </edge>
    <edge source="POL" target="SVN">
      <data key="d0">27177006</data>
    </edge>
    <edge source="POL" target="ZAF">
      <data key="d0">5158567</data>
    </edge>
    <edge source="POL" target="ESP">
      <data key="d0">23941519</data>
    </edge>
    <edge source="POL" target="SWE">
      <data key="d0">83871876</data>
    </edge>
    <edge source="POL" target="CHE">
      <data key="d0">23948035</data>
    </edge>
    <edge source="POL" target="THA">
      <data key="d0">3180554</data>
    </edge>
    <edge source="POL" target="TGO">
      <data key="d0">380312</data>
    </edge>
    <edge source="POL" target="ARE">
      <data key="d0">17248583</data>
    </edge>
    <edge source="POL" target="TUN">
      <data key="d0">1268408</data>
    </edge>
    <edge source="POL" target="TUR">
      <data key="d0">82847362</data>
    </edge>
    <edge source="POL" target="UKR">
      <data key="d0">146814589</data>
    </edge>
    <edge source="POL" target="MKD">
      <data key="d0">15034503</data>
    </edge>
    <edge source="POL" target="EGY">
      <data key="d0">2410386</data>
    </edge>
    <edge source="POL" target="GBR">
      <data key="d0">62646087</data>
    </edge>
    <edge source="POL" target="USA">
      <data key="d0">47971976</data>
    </edge>
    <edge source="POL" target="URY">
      <data key="d0">175575</data>
    </edge>
    <edge source="ROU" target="ALB">
      <data key="d0">1114259</data>
    </edge>
    <edge source="ROU" target="DZA">
      <data key="d0">36208342</data>
    </edge>
    <edge source="ROU" target="AZE">
      <data key="d0">1117162</data>
    </edge>
    <edge source="ROU" target="ARG">
      <data key="d0">860387</data>
    </edge>
    <edge source="ROU" target="AUS">
      <data key="d0">3790757</data>
    </edge>
    <edge source="ROU" target="AUT">
      <data key="d0">25817096</data>
    </edge>
    <edge source="ROU" target="BEL">
      <data key="d0">17350932</data>
    </edge>
    <edge source="ROU" target="BRA">
      <data key="d0">8341748</data>
    </edge>
    <edge source="ROU" target="BGR">
      <data key="d0">170788583</data>
    </edge>
    <edge source="ROU" target="BLR">
      <data key="d0">1708888</data>
    </edge>
    <edge source="ROU" target="CMR">
      <data key="d0">126610</data>
    </edge>
    <edge source="ROU" target="CAN">
      <data key="d0">76597669</data>
    </edge>
    <edge source="ROU" target="LKA">
      <data key="d0">23322</data>
    </edge>
    <edge source="ROU" target="CHL">
      <data key="d0">1417933</data>
    </edge>
    <edge source="ROU" target="CHN">
      <data key="d0">11960209</data>
    </edge>
    <edge source="ROU" target="COL">
      <data key="d0">1528690</data>
    </edge>
    <edge source="ROU" target="HRV">
      <data key="d0">13973607</data>
    </edge>
    <edge source="ROU" target="CZE">
      <data key="d0">75450171</data>
    </edge>
    <edge source="ROU" target="DNK">
      <data key="d0">15535924</data>
    </edge>
    <edge source="ROU" target="ECU">
      <data key="d0">14794623</data>
    </edge>
    <edge source="ROU" target="ETH">
      <data key="d0">212139</data>
    </edge>
    <edge source="ROU" target="EST">
      <data key="d0">760273</data>
    </edge>
    <edge source="ROU" target="FIN">
      <data key="d0">5237534</data>
    </edge>
    <edge source="ROU" target="FRA">
      <data key="d0">50374940</data>
    </edge>
    <edge source="ROU" target="GEO">
      <data key="d0">3108783</data>
    </edge>
    <edge source="ROU" target="DEU">
      <data key="d0">284627486</data>
    </edge>
    <edge source="ROU" target="GHA">
      <data key="d0">2054783</data>
    </edge>
    <edge source="ROU" target="GRC">
      <data key="d0">80816066</data>
    </edge>
    <edge source="ROU" target="HKG">
      <data key="d0">708813</data>
    </edge>
    <edge source="ROU" target="HUN">
      <data key="d0">142104597</data>
    </edge>
    <edge source="ROU" target="IDN">
      <data key="d0">1539712</data>
    </edge>
    <edge source="ROU" target="IRL">
      <data key="d0">925000</data>
    </edge>
    <edge source="ROU" target="ISR">
      <data key="d0">3809514</data>
    </edge>
    <edge source="ROU" target="ITA">
      <data key="d0">269111080</data>
    </edge>
    <edge source="ROU" target="JPN">
      <data key="d0">146924</data>
    </edge>
    <edge source="ROU" target="KAZ">
      <data key="d0">220300</data>
    </edge>
    <edge source="ROU" target="KOR">
      <data key="d0">17739567</data>
    </edge>
    <edge source="ROU" target="KGZ">
      <data key="d0">167723</data>
    </edge>
    <edge source="ROU" target="LBN">
      <data key="d0">2080754</data>
    </edge>
    <edge source="ROU" target="LVA">
      <data key="d0">479174</data>
    </edge>
    <edge source="ROU" target="LTU">
      <data key="d0">3421562</data>
    </edge>
    <edge source="ROU" target="MYS">
      <data key="d0">3313519</data>
    </edge>
    <edge source="ROU" target="MEX">
      <data key="d0">32149538</data>
    </edge>
    <edge source="ROU" target="MDA">
      <data key="d0">19340106</data>
    </edge>
    <edge source="ROU" target="MAR">
      <data key="d0">1546726</data>
    </edge>
    <edge source="ROU" target="OMN">
      <data key="d0">2811503</data>
    </edge>
    <edge source="ROU" target="NLD">
      <data key="d0">45490284</data>
    </edge>
    <edge source="ROU" target="NZL">
      <data key="d0">858909</data>
    </edge>
    <edge source="ROU" target="NOR">
      <data key="d0">3269006</data>
    </edge>
    <edge source="ROU" target="PAK">
      <data key="d0">268689</data>
    </edge>
    <edge source="ROU" target="PER">
      <data key="d0">365326</data>
    </edge>
    <edge source="ROU" target="PHL">
      <data key="d0">71097</data>
    </edge>
    <edge source="ROU" target="POL">
      <data key="d0">95350696</data>
    </edge>
    <edge source="ROU" target="PRT">
      <data key="d0">841042</data>
    </edge>
    <edge source="ROU" target="RUS">
      <data key="d0">33625015</data>
    </edge>
    <edge source="ROU" target="SAU">
      <data key="d0">57116634</data>
    </edge>
    <edge source="ROU" target="SEN">
      <data key="d0">23029</data>
    </edge>
    <edge source="ROU" target="SRB">
      <data key="d0">56929794</data>
    </edge>
    <edge source="ROU" target="IND">
      <data key="d0">14068881</data>
    </edge>
    <edge source="ROU" target="SGP">
      <data key="d0">4004057</data>
    </edge>
    <edge source="ROU" target="SVK">
      <data key="d0">39369389</data>
    </edge>
    <edge source="ROU" target="VNM">
      <data key="d0">712156</data>
    </edge>
    <edge source="ROU" target="SVN">
      <data key="d0">3390957</data>
    </edge>
    <edge source="ROU" target="ZAF">
      <data key="d0">723204</data>
    </edge>
    <edge source="ROU" target="ESP">
      <data key="d0">31070231</data>
    </edge>
    <edge source="ROU" target="SWE">
      <data key="d0">32709623</data>
    </edge>
    <edge source="ROU" target="CHE">
      <data key="d0">13240403</data>
    </edge>
    <edge source="ROU" target="THA">
      <data key="d0">1396982</data>
    </edge>
    <edge source="ROU" target="ARE">
      <data key="d0">25449302</data>
    </edge>
    <edge source="ROU" target="TUN">
      <data key="d0">354075</data>
    </edge>
    <edge source="ROU" target="TUR">
      <data key="d0">492280859</data>
    </edge>
    <edge source="ROU" target="UKR">
      <data key="d0">45084085</data>
    </edge>
    <edge source="ROU" target="MKD">
      <data key="d0">54000712</data>
    </edge>
    <edge source="ROU" target="EGY">
      <data key="d0">33161843</data>
    </edge>
    <edge source="ROU" target="GBR">
      <data key="d0">34190667</data>
    </edge>
    <edge source="ROU" target="USA">
      <data key="d0">195829679</data>
    </edge>
    <edge source="ROU" target="BFA">
      <data key="d0">42383</data>
    </edge>
    <edge source="ROU" target="URY">
      <data key="d0">110508</data>
    </edge>
    <edge source="RUS" target="ALB">
      <data key="d0">2714705</data>
    </edge>
    <edge source="RUS" target="DZA">
      <data key="d0">34726863</data>
    </edge>
    <edge source="RUS" target="AZE">
      <data key="d0">295483372</data>
    </edge>
    <edge source="RUS" target="ARG">
      <data key="d0">7174111</data>
    </edge>
    <edge source="RUS" target="AUS">
      <data key="d0">1947494</data>
    </edge>
    <edge source="RUS" target="AUT">
      <data key="d0">13859390</data>
    </edge>
    <edge source="RUS" target="ARM">
      <data key="d0">5022951</data>
    </edge>
    <edge source="RUS" target="BEL">
      <data key="d0">151905834</data>
    </edge>
    <edge source="RUS" target="BOL">
      <data key="d0">11209</data>
    </edge>
    <edge source="RUS" target="BRA">
      <data key="d0">105110835</data>
    </edge>
    <edge source="RUS" target="BGR">
      <data key="d0">37235269</data>
    </edge>
    <edge source="RUS" target="BLR">
      <data key="d0">1268976674</data>
    </edge>
    <edge source="RUS" target="CMR">
      <data key="d0">7939159</data>
    </edge>
    <edge source="RUS" target="CAN">
      <data key="d0">55553161</data>
    </edge>
    <edge source="RUS" target="LKA">
      <data key="d0">51129444</data>
    </edge>
    <edge source="RUS" target="CHL">
      <data key="d0">581776</data>
    </edge>
    <edge source="RUS" target="CHN">
      <data key="d0">132178217</data>
    </edge>
    <edge source="RUS" target="COL">
      <data key="d0">79213004</data>
    </edge>
    <edge source="RUS" target="CRI">
      <data key="d0">751859</data>
    </edge>
    <edge source="RUS" target="HRV">
      <data key="d0">5352210</data>
    </edge>
    <edge source="RUS" target="CZE">
      <data key="d0">231291002</data>
    </edge>
    <edge source="RUS" target="BEN">
      <data key="d0">2402874</data>
    </edge>
    <edge source="RUS" target="DNK">
      <data key="d0">736164628</data>
    </edge>
    <edge source="RUS" target="ECU">
      <data key="d0">46349412</data>
    </edge>
    <edge source="RUS" target="SLV">
      <data key="d0">6397598</data>
    </edge>
    <edge source="RUS" target="ETH">
      <data key="d0">4660125</data>
    </edge>
    <edge source="RUS" target="EST">
      <data key="d0">50885424</data>
    </edge>
    <edge source="RUS" target="FIN">
      <data key="d0">129000069</data>
    </edge>
    <edge source="RUS" target="FRA">
      <data key="d0">113224783</data>
    </edge>
    <edge source="RUS" target="GEO">
      <data key="d0">19017407</data>
    </edge>
    <edge source="RUS" target="DEU">
      <data key="d0">1096292705</data>
    </edge>
    <edge source="RUS" target="GHA">
      <data key="d0">22829510</data>
    </edge>
    <edge source="RUS" target="GRC">
      <data key="d0">15961996</data>
    </edge>
    <edge source="RUS" target="GTM">
      <data key="d0">13195574</data>
    </edge>
    <edge source="RUS" target="HND">
      <data key="d0">5018576</data>
    </edge>
    <edge source="RUS" target="HUN">
      <data key="d0">48697238</data>
    </edge>
    <edge source="RUS" target="IDN">
      <data key="d0">339963234</data>
    </edge>
    <edge source="RUS" target="IRL">
      <data key="d0">187273</data>
    </edge>
    <edge source="RUS" target="ISR">
      <data key="d0">82232811</data>
    </edge>
    <edge source="RUS" target="ITA">
      <data key="d0">3796361429</data>
    </edge>
    <edge source="RUS" target="JPN">
      <data key="d0">222165276</data>
    </edge>
    <edge source="RUS" target="KAZ">
      <data key="d0">1457440204</data>
    </edge>
    <edge source="RUS" target="JOR">
      <data key="d0">84593654</data>
    </edge>
    <edge source="RUS" target="KOR">
      <data key="d0">348421344</data>
    </edge>
    <edge source="RUS" target="KGZ">
      <data key="d0">84081755</data>
    </edge>
    <edge source="RUS" target="LBN">
      <data key="d0">29590062</data>
    </edge>
    <edge source="RUS" target="LVA">
      <data key="d0">270696718</data>
    </edge>
    <edge source="RUS" target="LTU">
      <data key="d0">94779799</data>
    </edge>
    <edge source="RUS" target="MDG">
      <data key="d0">26827</data>
    </edge>
    <edge source="RUS" target="MYS">
      <data key="d0">5375793</data>
    </edge>
    <edge source="RUS" target="MEX">
      <data key="d0">69838248</data>
    </edge>
    <edge source="RUS" target="MDA">
      <data key="d0">29855919</data>
    </edge>
    <edge source="RUS" target="MAR">
      <data key="d0">1739153</data>
    </edge>
    <edge source="RUS" target="OMN">
      <data key="d0">15541708</data>
    </edge>
    <edge source="RUS" target="NLD">
      <data key="d0">1167007682</data>
    </edge>
    <edge source="RUS" target="NZL">
      <data key="d0">61348</data>
    </edge>
    <edge source="RUS" target="NOR">
      <data key="d0">17787242</data>
    </edge>
    <edge source="RUS" target="PAK">
      <data key="d0">117185418</data>
    </edge>
    <edge source="RUS" target="PAN">
      <data key="d0">169454</data>
    </edge>
    <edge source="RUS" target="PER">
      <data key="d0">42511251</data>
    </edge>
    <edge source="RUS" target="PHL">
      <data key="d0">84275712</data>
    </edge>
    <edge source="RUS" target="POL">
      <data key="d0">278453003</data>
    </edge>
    <edge source="RUS" target="PRT">
      <data key="d0">10299964</data>
    </edge>
    <edge source="RUS" target="ROU">
      <data key="d0">28957709</data>
    </edge>
    <edge source="RUS" target="SAU">
      <data key="d0">272023159</data>
    </edge>
    <edge source="RUS" target="SEN">
      <data key="d0">4410754</data>
    </edge>
    <edge source="RUS" target="SRB">
      <data key="d0">16671249</data>
    </edge>
    <edge source="RUS" target="IND">
      <data key="d0">510575121</data>
    </edge>
    <edge source="RUS" target="SGP">
      <data key="d0">3186212</data>
    </edge>
    <edge source="RUS" target="SVK">
      <data key="d0">62239955</data>
    </edge>
    <edge source="RUS" target="VNM">
      <data key="d0">160200567</data>
    </edge>
    <edge source="RUS" target="SVN">
      <data key="d0">21354794</data>
    </edge>
    <edge source="RUS" target="ZAF">
      <data key="d0">5048284</data>
    </edge>
    <edge source="RUS" target="ESP">
      <data key="d0">116073885</data>
    </edge>
    <edge source="RUS" target="SWE">
      <data key="d0">59340937</data>
    </edge>
    <edge source="RUS" target="CHE">
      <data key="d0">74922429</data>
    </edge>
    <edge source="RUS" target="THA">
      <data key="d0">319961974</data>
    </edge>
    <edge source="RUS" target="TGO">
      <data key="d0">3630333</data>
    </edge>
    <edge source="RUS" target="ARE">
      <data key="d0">91647419</data>
    </edge>
    <edge source="RUS" target="TUN">
      <data key="d0">38085380</data>
    </edge>
    <edge source="RUS" target="TUR">
      <data key="d0">1482859631</data>
    </edge>
    <edge source="RUS" target="UKR">
      <data key="d0">1119028420</data>
    </edge>
    <edge source="RUS" target="MKD">
      <data key="d0">13669850</data>
    </edge>
    <edge source="RUS" target="EGY">
      <data key="d0">211794705</data>
    </edge>
    <edge source="RUS" target="GBR">
      <data key="d0">254417473</data>
    </edge>
    <edge source="RUS" target="USA">
      <data key="d0">1352329532</data>
    </edge>
    <edge source="RUS" target="BFA">
      <data key="d0">889316</data>
    </edge>
    <edge source="RUS" target="URY">
      <data key="d0">1343540</data>
    </edge>
    <edge source="SAU" target="DZA">
      <data key="d0">1841336</data>
    </edge>
    <edge source="SAU" target="AUS">
      <data key="d0">83467</data>
    </edge>
    <edge source="SAU" target="AUT">
      <data key="d0">1835736</data>
    </edge>
    <edge source="SAU" target="BEL">
      <data key="d0">3604005</data>
    </edge>
    <edge source="SAU" target="BRA">
      <data key="d0">22376028</data>
    </edge>
    <edge source="SAU" target="CMR">
      <data key="d0">28267</data>
    </edge>
    <edge source="SAU" target="CAN">
      <data key="d0">91200</data>
    </edge>
    <edge source="SAU" target="LKA">
      <data key="d0">976001</data>
    </edge>
    <edge source="SAU" target="CHL">
      <data key="d0">642401</data>
    </edge>
    <edge source="SAU" target="CHN">
      <data key="d0">710668</data>
    </edge>
    <edge source="SAU" target="CZE">
      <data key="d0">222134</data>
    </edge>
    <edge source="SAU" target="ECU">
      <data key="d0">1148535</data>
    </edge>
    <edge source="SAU" target="DEU">
      <data key="d0">2929070</data>
    </edge>
    <edge source="SAU" target="GHA">
      <data key="d0">93333</data>
    </edge>
    <edge source="SAU" target="HKG">
      <data key="d0">619201</data>
    </edge>
    <edge source="SAU" target="HUN">
      <data key="d0">100267</data>
    </edge>
    <edge source="SAU" target="IDN">
      <data key="d0">627201</data>
    </edge>
    <edge source="SAU" target="ITA">
      <data key="d0">2298136</data>
    </edge>
    <edge source="SAU" target="JPN">
      <data key="d0">512534</data>
    </edge>
    <edge source="SAU" target="JOR">
      <data key="d0">60348609</data>
    </edge>
    <edge source="SAU" target="KOR">
      <data key="d0">846401</data>
    </edge>
    <edge source="SAU" target="LBN">
      <data key="d0">1295202</data>
    </edge>
    <edge source="SAU" target="MYS">
      <data key="d0">292534</data>
    </edge>
    <edge source="SAU" target="MAR">
      <data key="d0">757868</data>
    </edge>
    <edge source="SAU" target="OMN">
      <data key="d0">114470276</data>
    </edge>
    <edge source="SAU" target="NLD">
      <data key="d0">157067</data>
    </edge>
    <edge source="SAU" target="NZL">
      <data key="d0">148534</data>
    </edge>
    <edge source="SAU" target="NOR">
      <data key="d0">416534</data>
    </edge>
    <edge source="SAU" target="PAK">
      <data key="d0">22025361</data>
    </edge>
    <edge source="SAU" target="POL">
      <data key="d0">164267</data>
    </edge>
    <edge source="SAU" target="ROU">
      <data key="d0">289600</data>
    </edge>
    <edge source="SAU" target="SEN">
      <data key="d0">1944802</data>
    </edge>
    <edge source="SAU" target="IND">
      <data key="d0">54669135</data>
    </edge>
    <edge source="SAU" target="SGP">
      <data key="d0">137067</data>
    </edge>
    <edge source="SAU" target="VNM">
      <data key="d0">5497074</data>
    </edge>
    <edge source="SAU" target="ZAF">
      <data key="d0">23036562</data>
    </edge>
    <edge source="SAU" target="ESP">
      <data key="d0">113333</data>
    </edge>
    <edge source="SAU" target="CHE">
      <data key="d0">602934</data>
    </edge>
    <edge source="SAU" target="THA">
      <data key="d0">11246681</data>
    </edge>
    <edge source="SAU" target="ARE">
      <data key="d0">361738052</data>
    </edge>
    <edge source="SAU" target="TUN">
      <data key="d0">161067</data>
    </edge>
    <edge source="SAU" target="TUR">
      <data key="d0">2840804</data>
    </edge>
    <edge source="SAU" target="EGY">
      <data key="d0">81226768</data>
    </edge>
    <edge source="SAU" target="GBR">
      <data key="d0">4746139</data>
    </edge>
    <edge source="SAU" target="USA">
      <data key="d0">140674576</data>
    </edge>
    <edge source="IND" target="ALB">
      <data key="d0">996660</data>
    </edge>
    <edge source="IND" target="DZA">
      <data key="d0">20911362</data>
    </edge>
    <edge source="IND" target="AZE">
      <data key="d0">10587583</data>
    </edge>
    <edge source="IND" target="ARG">
      <data key="d0">15742939</data>
    </edge>
    <edge source="IND" target="AUS">
      <data key="d0">214865756</data>
    </edge>
    <edge source="IND" target="AUT">
      <data key="d0">2806292</data>
    </edge>
    <edge source="IND" target="ARM">
      <data key="d0">429714</data>
    </edge>
    <edge source="IND" target="BEL">
      <data key="d0">393770778</data>
    </edge>
    <edge source="IND" target="BOL">
      <data key="d0">2953190</data>
    </edge>
    <edge source="IND" target="BWA">
      <data key="d0">59388</data>
    </edge>
    <edge source="IND" target="BRA">
      <data key="d0">84415532</data>
    </edge>
    <edge source="IND" target="BGR">
      <data key="d0">38780698</data>
    </edge>
    <edge source="IND" target="BDI">
      <data key="d0">75742</data>
    </edge>
    <edge source="IND" target="BLR">
      <data key="d0">169179</data>
    </edge>
    <edge source="IND" target="KHM">
      <data key="d0">1739552</data>
    </edge>
    <edge source="IND" target="CMR">
      <data key="d0">13913595</data>
    </edge>
    <edge source="IND" target="CAN">
      <data key="d0">105553891</data>
    </edge>
    <edge source="IND" target="CAF">
      <data key="d0">147414</data>
    </edge>
    <edge source="IND" target="LKA">
      <data key="d0">173174757</data>
    </edge>
    <edge source="IND" target="CHL">
      <data key="d0">83207583</data>
    </edge>
    <edge source="IND" target="CHN">
      <data key="d0">354997477</data>
    </edge>
    <edge source="IND" target="COL">
      <data key="d0">51445365</data>
    </edge>
    <edge source="IND" target="CRI">
      <data key="d0">3684009</data>
    </edge>
    <edge source="IND" target="HRV">
      <data key="d0">5277159</data>
    </edge>
    <edge source="IND" target="CZE">
      <data key="d0">20088772</data>
    </edge>
    <edge source="IND" target="BEN">
      <data key="d0">10271966</data>
    </edge>
    <edge source="IND" target="DNK">
      <data key="d0">22937502</data>
    </edge>
    <edge source="IND" target="ECU">
      <data key="d0">46236497</data>
    </edge>
    <edge source="IND" target="SLV">
      <data key="d0">1049315</data>
    </edge>
    <edge source="IND" target="ETH">
      <data key="d0">104343528</data>
    </edge>
    <edge source="IND" target="EST">
      <data key="d0">16845718</data>
    </edge>
    <edge source="IND" target="FIN">
      <data key="d0">8925812</data>
    </edge>
    <edge source="IND" target="FRA">
      <data key="d0">73842254</data>
    </edge>
    <edge source="IND" target="GEO">
      <data key="d0">9255084</data>
    </edge>
    <edge source="IND" target="GMB">
      <data key="d0">6423719</data>
    </edge>
    <edge source="IND" target="DEU">
      <data key="d0">239926815</data>
    </edge>
    <edge source="IND" target="GHA">
      <data key="d0">80185650</data>
    </edge>
    <edge source="IND" target="GRC">
      <data key="d0">16337060</data>
    </edge>
    <edge source="IND" target="GTM">
      <data key="d0">3977225</data>
    </edge>
    <edge source="IND" target="HND">
      <data key="d0">14903196</data>
    </edge>
    <edge source="IND" target="HKG">
      <data key="d0">22720971</data>
    </edge>
    <edge source="IND" target="HUN">
      <data key="d0">929185</data>
    </edge>
    <edge source="IND" target="IDN">
      <data key="d0">333731789</data>
    </edge>
    <edge source="IND" target="IRL">
      <data key="d0">8659437</data>
    </edge>
    <edge source="IND" target="ISR">
      <data key="d0">18960564</data>
    </edge>
    <edge source="IND" target="ITA">
      <data key="d0">426092889</data>
    </edge>
    <edge source="IND" target="CIV">
      <data key="d0">28450631</data>
    </edge>
    <edge source="IND" target="JAM">
      <data key="d0">1326848</data>
    </edge>
    <edge source="IND" target="JPN">
      <data key="d0">249865604</data>
    </edge>
    <edge source="IND" target="KAZ">
      <data key="d0">328457</data>
    </edge>
    <edge source="IND" target="JOR">
      <data key="d0">17988308</data>
    </edge>
    <edge source="IND" target="KOR">
      <data key="d0">464912370</data>
    </edge>
    <edge source="IND" target="KGZ">
      <data key="d0">141082</data>
    </edge>
    <edge source="IND" target="LBN">
      <data key="d0">8709692</data>
    </edge>
    <edge source="IND" target="LVA">
      <data key="d0">4753849</data>
    </edge>
    <edge source="IND" target="LTU">
      <data key="d0">15168672</data>
    </edge>
    <edge source="IND" target="MDG">
      <data key="d0">20370571</data>
    </edge>
    <edge source="IND" target="MWI">
      <data key="d0">12858535</data>
    </edge>
    <edge source="IND" target="MYS">
      <data key="d0">157639606</data>
    </edge>
    <edge source="IND" target="MRT">
      <data key="d0">1290547</data>
    </edge>
    <edge source="IND" target="MUS">
      <data key="d0">4400679</data>
    </edge>
    <edge source="IND" target="MEX">
      <data key="d0">86748684</data>
    </edge>
    <edge source="IND" target="MAR">
      <data key="d0">18152683</data>
    </edge>
    <edge source="IND" target="MOZ">
      <data key="d0">32667815</data>
    </edge>
    <edge source="IND" target="OMN">
      <data key="d0">147222439</data>
    </edge>
    <edge source="IND" target="NAM">
      <data key="d0">442708</data>
    </edge>
    <edge source="IND" target="NLD">
      <data key="d0">203418245</data>
    </edge>
    <edge source="IND" target="NZL">
      <data key="d0">9382153</data>
    </edge>
    <edge source="IND" target="NIC">
      <data key="d0">750287</data>
    </edge>
    <edge source="IND" target="NER">
      <data key="d0">138471</data>
    </edge>
    <edge source="IND" target="NOR">
      <data key="d0">3936153</data>
    </edge>
    <edge source="IND" target="PAK">
      <data key="d0">27996441</data>
    </edge>
    <edge source="IND" target="PAN">
      <data key="d0">438442</data>
    </edge>
    <edge source="IND" target="PRY">
      <data key="d0">1133326</data>
    </edge>
    <edge source="IND" target="PER">
      <data key="d0">105313952</data>
    </edge>
    <edge source="IND" target="PHL">
      <data key="d0">25068523</data>
    </edge>
    <edge source="IND" target="POL">
      <data key="d0">35513841</data>
    </edge>
    <edge source="IND" target="PRT">
      <data key="d0">19488447</data>
    </edge>
    <edge source="IND" target="ROU">
      <data key="d0">37268110</data>
    </edge>
    <edge source="IND" target="RUS">
      <data key="d0">131418072</data>
    </edge>
    <edge source="IND" target="SAU">
      <data key="d0">443415040</data>
    </edge>
    <edge source="IND" target="SEN">
      <data key="d0">23533666</data>
    </edge>
    <edge source="IND" target="SGP">
      <data key="d0">74061795</data>
    </edge>
    <edge source="IND" target="SVK">
      <data key="d0">1767379</data>
    </edge>
    <edge source="IND" target="VNM">
      <data key="d0">90153449</data>
    </edge>
    <edge source="IND" target="SVN">
      <data key="d0">14569052</data>
    </edge>
    <edge source="IND" target="ZAF">
      <data key="d0">63669112</data>
    </edge>
    <edge source="IND" target="ZWE">
      <data key="d0">4253342</data>
    </edge>
    <edge source="IND" target="ESP">
      <data key="d0">223773348</data>
    </edge>
    <edge source="IND" target="SWE">
      <data key="d0">18106492</data>
    </edge>
    <edge source="IND" target="CHE">
      <data key="d0">14109793</data>
    </edge>
    <edge source="IND" target="THA">
      <data key="d0">268569744</data>
    </edge>
    <edge source="IND" target="TGO">
      <data key="d0">19711387</data>
    </edge>
    <edge source="IND" target="ARE">
      <data key="d0">827216702</data>
    </edge>
    <edge source="IND" target="TUN">
      <data key="d0">9738138</data>
    </edge>
    <edge source="IND" target="TUR">
      <data key="d0">184077939</data>
    </edge>
    <edge source="IND" target="UGA">
      <data key="d0">6140196</data>
    </edge>
    <edge source="IND" target="UKR">
      <data key="d0">40423794</data>
    </edge>
    <edge source="IND" target="EGY">
      <data key="d0">53885823</data>
    </edge>
    <edge source="IND" target="GBR">
      <data key="d0">112561907</data>
    </edge>
    <edge source="IND" target="TZA">
      <data key="d0">48041062</data>
    </edge>
    <edge source="IND" target="USA">
      <data key="d0">1284878200</data>
    </edge>
    <edge source="IND" target="BFA">
      <data key="d0">2397569</data>
    </edge>
    <edge source="IND" target="URY">
      <data key="d0">1886283</data>
    </edge>
    <edge source="SGP" target="DZA">
      <data key="d0">351977</data>
    </edge>
    <edge source="SGP" target="AZE">
      <data key="d0">870967</data>
    </edge>
    <edge source="SGP" target="ARG">
      <data key="d0">176853</data>
    </edge>
    <edge source="SGP" target="AUS">
      <data key="d0">188095980</data>
    </edge>
    <edge source="SGP" target="AUT">
      <data key="d0">33691</data>
    </edge>
    <edge source="SGP" target="BEL">
      <data key="d0">6001687</data>
    </edge>
    <edge source="SGP" target="BRA">
      <data key="d0">2687831</data>
    </edge>
    <edge source="SGP" target="KHM">
      <data key="d0">962119</data>
    </edge>
    <edge source="SGP" target="CMR">
      <data key="d0">272921</data>
    </edge>
    <edge source="SGP" target="CAN">
      <data key="d0">13524563</data>
    </edge>
    <edge source="SGP" target="LKA">
      <data key="d0">14451633</data>
    </edge>
    <edge source="SGP" target="CHL">
      <data key="d0">351109</data>
    </edge>
    <edge source="SGP" target="CHN">
      <data key="d0">96360998</data>
    </edge>
    <edge source="SGP" target="COL">
      <data key="d0">611303</data>
    </edge>
    <edge source="SGP" target="BEN">
      <data key="d0">2192618</data>
    </edge>
    <edge source="SGP" target="DNK">
      <data key="d0">134431</data>
    </edge>
    <edge source="SGP" target="ECU">
      <data key="d0">279678</data>
    </edge>
    <edge source="SGP" target="EST">
      <data key="d0">57158</data>
    </edge>
    <edge source="SGP" target="FRA">
      <data key="d0">1380060</data>
    </edge>
    <edge source="SGP" target="GEO">
      <data key="d0">2647386</data>
    </edge>
    <edge source="SGP" target="DEU">
      <data key="d0">3979507</data>
    </edge>
    <edge source="SGP" target="GHA">
      <data key="d0">8228412</data>
    </edge>
    <edge source="SGP" target="GRC">
      <data key="d0">305228</data>
    </edge>
    <edge source="SGP" target="HKG">
      <data key="d0">13166878</data>
    </edge>
    <edge source="SGP" target="IDN">
      <data key="d0">1418995535</data>
    </edge>
    <edge source="SGP" target="IRL">
      <data key="d0">5660973</data>
    </edge>
    <edge source="SGP" target="ISR">
      <data key="d0">30954</data>
    </edge>
    <edge source="SGP" target="ITA">
      <data key="d0">4767084</data>
    </edge>
    <edge source="SGP" target="CIV">
      <data key="d0">716435</data>
    </edge>
    <edge source="SGP" target="JPN">
      <data key="d0">15890124</data>
    </edge>
    <edge source="SGP" target="KAZ">
      <data key="d0">663999</data>
    </edge>
    <edge source="SGP" target="JOR">
      <data key="d0">562874</data>
    </edge>
    <edge source="SGP" target="KOR">
      <data key="d0">26465198</data>
    </edge>
    <edge source="SGP" target="KGZ">
      <data key="d0">36007</data>
    </edge>
    <edge source="SGP" target="LVA">
      <data key="d0">34741</data>
    </edge>
    <edge source="SGP" target="MDG">
      <data key="d0">440073</data>
    </edge>
    <edge source="SGP" target="MYS">
      <data key="d0">794229706</data>
    </edge>
    <edge source="SGP" target="MUS">
      <data key="d0">1061263</data>
    </edge>
    <edge source="SGP" target="MEX">
      <data key="d0">1761895</data>
    </edge>
    <edge source="SGP" target="MOZ">
      <data key="d0">2207962</data>
    </edge>
    <edge source="SGP" target="OMN">
      <data key="d0">5663973</data>
    </edge>
    <edge source="SGP" target="NAM">
      <data key="d0">32443</data>
    </edge>
    <edge source="SGP" target="NLD">
      <data key="d0">5602311</data>
    </edge>
    <edge source="SGP" target="NZL">
      <data key="d0">14904815</data>
    </edge>
    <edge source="SGP" target="NOR">
      <data key="d0">6537305</data>
    </edge>
    <edge source="SGP" target="PAK">
      <data key="d0">27556807</data>
    </edge>
    <edge source="SGP" target="PER">
      <data key="d0">243056</data>
    </edge>
    <edge source="SGP" target="PHL">
      <data key="d0">25705491</data>
    </edge>
    <edge source="SGP" target="ROU">
      <data key="d0">16041</data>
    </edge>
    <edge source="SGP" target="RUS">
      <data key="d0">3060887</data>
    </edge>
    <edge source="SGP" target="SAU">
      <data key="d0">44198911</data>
    </edge>
    <edge source="SGP" target="SEN">
      <data key="d0">55256</data>
    </edge>
    <edge source="SGP" target="IND">
      <data key="d0">79418320</data>
    </edge>
    <edge source="SGP" target="SVK">
      <data key="d0">23190</data>
    </edge>
    <edge source="SGP" target="VNM">
      <data key="d0">70748587</data>
    </edge>
    <edge source="SGP" target="SVN">
      <data key="d0">1334326</data>
    </edge>
    <edge source="SGP" target="ZAF">
      <data key="d0">4250091</data>
    </edge>
    <edge source="SGP" target="ESP">
      <data key="d0">1593204</data>
    </edge>
    <edge source="SGP" target="SWE">
      <data key="d0">273839</data>
    </edge>
    <edge source="SGP" target="CHE">
      <data key="d0">35894</data>
    </edge>
    <edge source="SGP" target="THA">
      <data key="d0">139641696</data>
    </edge>
    <edge source="SGP" target="ARE">
      <data key="d0">85473276</data>
    </edge>
    <edge source="SGP" target="TUN">
      <data key="d0">51988</data>
    </edge>
    <edge source="SGP" target="TUR">
      <data key="d0">12447064</data>
    </edge>
    <edge source="SGP" target="UGA">
      <data key="d0">63346</data>
    </edge>
    <edge source="SGP" target="UKR">
      <data key="d0">604187</data>
    </edge>
    <edge source="SGP" target="EGY">
      <data key="d0">31703811</data>
    </edge>
    <edge source="SGP" target="GBR">
      <data key="d0">15202759</data>
    </edge>
    <edge source="SGP" target="TZA">
      <data key="d0">726145</data>
    </edge>
    <edge source="SGP" target="USA">
      <data key="d0">69444692</data>
    </edge>
    <edge source="SGP" target="BFA">
      <data key="d0">90488</data>
    </edge>
    <edge source="VNM" target="ARG">
      <data key="d0">480712</data>
    </edge>
    <edge source="VNM" target="AUS">
      <data key="d0">14983428</data>
    </edge>
    <edge source="VNM" target="AUT">
      <data key="d0">29089</data>
    </edge>
    <edge source="VNM" target="BEL">
      <data key="d0">2937890</data>
    </edge>
    <edge source="VNM" target="BRA">
      <data key="d0">4847385</data>
    </edge>
    <edge source="VNM" target="BGR">
      <data key="d0">429491</data>
    </edge>
    <edge source="VNM" target="KHM">
      <data key="d0">453388057</data>
    </edge>
    <edge source="VNM" target="CMR">
      <data key="d0">96620</data>
    </edge>
    <edge source="VNM" target="CAN">
      <data key="d0">32787780</data>
    </edge>
    <edge source="VNM" target="LKA">
      <data key="d0">897637</data>
    </edge>
    <edge source="VNM" target="CHL">
      <data key="d0">146824</data>
    </edge>
    <edge source="VNM" target="CHN">
      <data key="d0">42119918</data>
    </edge>
    <edge source="VNM" target="COL">
      <data key="d0">1697992</data>
    </edge>
    <edge source="VNM" target="DNK">
      <data key="d0">493928</data>
    </edge>
    <edge source="VNM" target="ECU">
      <data key="d0">46960</data>
    </edge>
    <edge source="VNM" target="ETH">
      <data key="d0">26557</data>
    </edge>
    <edge source="VNM" target="FIN">
      <data key="d0">350468</data>
    </edge>
    <edge source="VNM" target="FRA">
      <data key="d0">664651</data>
    </edge>
    <edge source="VNM" target="GEO">
      <data key="d0">31875</data>
    </edge>
    <edge source="VNM" target="GMB">
      <data key="d0">448944</data>
    </edge>
    <edge source="VNM" target="DEU">
      <data key="d0">684103</data>
    </edge>
    <edge source="VNM" target="GHA">
      <data key="d0">10867945</data>
    </edge>
    <edge source="VNM" target="GRC">
      <data key="d0">4002647</data>
    </edge>
    <edge source="VNM" target="HKG">
      <data key="d0">2615688</data>
    </edge>
    <edge source="VNM" target="IDN">
      <data key="d0">299460219</data>
    </edge>
    <edge source="VNM" target="IRL">
      <data key="d0">59279</data>
    </edge>
    <edge source="VNM" target="ISR">
      <data key="d0">1117976</data>
    </edge>
    <edge source="VNM" target="ITA">
      <data key="d0">26465681</data>
    </edge>
    <edge source="VNM" target="CIV">
      <data key="d0">205008</data>
    </edge>
    <edge source="VNM" target="JPN">
      <data key="d0">129691185</data>
    </edge>
    <edge source="VNM" target="JOR">
      <data key="d0">814484</data>
    </edge>
    <edge source="VNM" target="KOR">
      <data key="d0">61327134</data>
    </edge>
    <edge source="VNM" target="MYS">
      <data key="d0">165530768</data>
    </edge>
    <edge source="VNM" target="MUS">
      <data key="d0">16936</data>
    </edge>
    <edge source="VNM" target="MEX">
      <data key="d0">977113</data>
    </edge>
    <edge source="VNM" target="MOZ">
      <data key="d0">310491</data>
    </edge>
    <edge source="VNM" target="NLD">
      <data key="d0">62966369</data>
    </edge>
    <edge source="VNM" target="NZL">
      <data key="d0">796921</data>
    </edge>
    <edge source="VNM" target="NOR">
      <data key="d0">52548</data>
    </edge>
    <edge source="VNM" target="PAK">
      <data key="d0">3893794</data>
    </edge>
    <edge source="VNM" target="PAN">
      <data key="d0">20001</data>
    </edge>
    <edge source="VNM" target="PER">
      <data key="d0">1548206</data>
    </edge>
    <edge source="VNM" target="PHL">
      <data key="d0">197195791</data>
    </edge>
    <edge source="VNM" target="POL">
      <data key="d0">167085</data>
    </edge>
    <edge source="VNM" target="PRT">
      <data key="d0">549893</data>
    </edge>
    <edge source="VNM" target="RUS">
      <data key="d0">8538393</data>
    </edge>
    <edge source="VNM" target="SAU">
      <data key="d0">1266423</data>
    </edge>
    <edge source="VNM" target="SEN">
      <data key="d0">117373</data>
    </edge>
    <edge source="VNM" target="IND">
      <data key="d0">44718259</data>
    </edge>
    <edge source="VNM" target="SGP">
      <data key="d0">71094290</data>
    </edge>
    <edge source="VNM" target="SVK">
      <data key="d0">152015</data>
    </edge>
    <edge source="VNM" target="ZAF">
      <data key="d0">3665457</data>
    </edge>
    <edge source="VNM" target="ESP">
      <data key="d0">2244109</data>
    </edge>
    <edge source="VNM" target="SWE">
      <data key="d0">71818</data>
    </edge>
    <edge source="VNM" target="CHE">
      <data key="d0">54773</data>
    </edge>
    <edge source="VNM" target="THA">
      <data key="d0">188462595</data>
    </edge>
    <edge source="VNM" target="TGO">
      <data key="d0">1121352</data>
    </edge>
    <edge source="VNM" target="ARE">
      <data key="d0">10478051</data>
    </edge>
    <edge source="VNM" target="TUR">
      <data key="d0">17013751</data>
    </edge>
    <edge source="VNM" target="UKR">
      <data key="d0">1379355</data>
    </edge>
    <edge source="VNM" target="EGY">
      <data key="d0">2099445</data>
    </edge>
    <edge source="VNM" target="GBR">
      <data key="d0">8229413</data>
    </edge>
    <edge source="VNM" target="USA">
      <data key="d0">295236639</data>
    </edge>
    <edge source="SVN" target="ALB">
      <data key="d0">37967</data>
    </edge>
    <edge source="SVN" target="DZA">
      <data key="d0">361282</data>
    </edge>
    <edge source="SVN" target="AZE">
      <data key="d0">270901</data>
    </edge>
    <edge source="SVN" target="ARG">
      <data key="d0">130179</data>
    </edge>
    <edge source="SVN" target="AUS">
      <data key="d0">42392</data>
    </edge>
    <edge source="SVN" target="AUT">
      <data key="d0">71389188</data>
    </edge>
    <edge source="SVN" target="ARM">
      <data key="d0">22339</data>
    </edge>
    <edge source="SVN" target="BEL">
      <data key="d0">17946452</data>
    </edge>
    <edge source="SVN" target="BRA">
      <data key="d0">2227795</data>
    </edge>
    <edge source="SVN" target="BGR">
      <data key="d0">2646329</data>
    </edge>
    <edge source="SVN" target="BLR">
      <data key="d0">240574</data>
    </edge>
    <edge source="SVN" target="CAN">
      <data key="d0">2476858</data>
    </edge>
    <edge source="SVN" target="CHL">
      <data key="d0">117878</data>
    </edge>
    <edge source="SVN" target="CHN">
      <data key="d0">3164934</data>
    </edge>
    <edge source="SVN" target="COL">
      <data key="d0">28034</data>
    </edge>
    <edge source="SVN" target="HRV">
      <data key="d0">43470014</data>
    </edge>
    <edge source="SVN" target="CZE">
      <data key="d0">43049589</data>
    </edge>
    <edge source="SVN" target="DNK">
      <data key="d0">1728028</data>
    </edge>
    <edge source="SVN" target="EST">
      <data key="d0">64444</data>
    </edge>
    <edge source="SVN" target="FIN">
      <data key="d0">6705536</data>
    </edge>
    <edge source="SVN" target="FRA">
      <data key="d0">29050127</data>
    </edge>
    <edge source="SVN" target="DEU">
      <data key="d0">237820944</data>
    </edge>
    <edge source="SVN" target="GRC">
      <data key="d0">504304</data>
    </edge>
    <edge source="SVN" target="HKG">
      <data key="d0">124816</data>
    </edge>
    <edge source="SVN" target="HUN">
      <data key="d0">28200901</data>
    </edge>
    <edge source="SVN" target="IDN">
      <data key="d0">119536</data>
    </edge>
    <edge source="SVN" target="ISR">
      <data key="d0">333685</data>
    </edge>
    <edge source="SVN" target="ITA">
      <data key="d0">200368840</data>
    </edge>
    <edge source="SVN" target="JPN">
      <data key="d0">756517</data>
    </edge>
    <edge source="SVN" target="KAZ">
      <data key="d0">30363</data>
    </edge>
    <edge source="SVN" target="JOR">
      <data key="d0">212708</data>
    </edge>
    <edge source="SVN" target="KOR">
      <data key="d0">760801</data>
    </edge>
    <edge source="SVN" target="LBN">
      <data key="d0">258304</data>
    </edge>
    <edge source="SVN" target="LVA">
      <data key="d0">118733</data>
    </edge>
    <edge source="SVN" target="LTU">
      <data key="d0">155251</data>
    </edge>
    <edge source="SVN" target="MYS">
      <data key="d0">177005</data>
    </edge>
    <edge source="SVN" target="MEX">
      <data key="d0">167337</data>
    </edge>
    <edge source="SVN" target="MDA">
      <data key="d0">29190</data>
    </edge>
    <edge source="SVN" target="MAR">
      <data key="d0">200177</data>
    </edge>
    <edge source="SVN" target="NLD">
      <data key="d0">10975228</data>
    </edge>
    <edge source="SVN" target="NOR">
      <data key="d0">1151474</data>
    </edge>
    <edge source="SVN" target="PAK">
      <data key="d0">625560</data>
    </edge>
    <edge source="SVN" target="POL">
      <data key="d0">50177393</data>
    </edge>
    <edge source="SVN" target="PRT">
      <data key="d0">3067087</data>
    </edge>
    <edge source="SVN" target="ROU">
      <data key="d0">16231595</data>
    </edge>
    <edge source="SVN" target="RUS">
      <data key="d0">3396663</data>
    </edge>
    <edge source="SVN" target="SAU">
      <data key="d0">805614</data>
    </edge>
    <edge source="SVN" target="SRB">
      <data key="d0">35113023</data>
    </edge>
    <edge source="SVN" target="IND">
      <data key="d0">18500032</data>
    </edge>
    <edge source="SVN" target="SGP">
      <data key="d0">547271</data>
    </edge>
    <edge source="SVN" target="SVK">
      <data key="d0">3825570</data>
    </edge>
    <edge source="SVN" target="ZAF">
      <data key="d0">421058</data>
    </edge>
    <edge source="SVN" target="ESP">
      <data key="d0">18801426</data>
    </edge>
    <edge source="SVN" target="SWE">
      <data key="d0">8143511</data>
    </edge>
    <edge source="SVN" target="CHE">
      <data key="d0">15805416</data>
    </edge>
    <edge source="SVN" target="THA">
      <data key="d0">1027578</data>
    </edge>
    <edge source="SVN" target="ARE">
      <data key="d0">8835981</data>
    </edge>
    <edge source="SVN" target="TUR">
      <data key="d0">9452891</data>
    </edge>
    <edge source="SVN" target="UKR">
      <data key="d0">3187090</data>
    </edge>
    <edge source="SVN" target="MKD">
      <data key="d0">3324370</data>
    </edge>
    <edge source="SVN" target="EGY">
      <data key="d0">1220522</data>
    </edge>
    <edge source="SVN" target="GBR">
      <data key="d0">12733423</data>
    </edge>
    <edge source="SVN" target="TZA">
      <data key="d0">61688</data>
    </edge>
    <edge source="SVN" target="USA">
      <data key="d0">50294219</data>
    </edge>
    <edge source="SWE" target="ALB">
      <data key="d0">158675</data>
    </edge>
    <edge source="SWE" target="DZA">
      <data key="d0">937140</data>
    </edge>
    <edge source="SWE" target="AZE">
      <data key="d0">1166517</data>
    </edge>
    <edge source="SWE" target="ARG">
      <data key="d0">5274787</data>
    </edge>
    <edge source="SWE" target="AUS">
      <data key="d0">92957049</data>
    </edge>
    <edge source="SWE" target="AUT">
      <data key="d0">110700561</data>
    </edge>
    <edge source="SWE" target="ARM">
      <data key="d0">35573</data>
    </edge>
    <edge source="SWE" target="BEL">
      <data key="d0">212928487</data>
    </edge>
    <edge source="SWE" target="BRA">
      <data key="d0">127336007</data>
    </edge>
    <edge source="SWE" target="BGR">
      <data key="d0">10137167</data>
    </edge>
    <edge source="SWE" target="BLR">
      <data key="d0">13402912</data>
    </edge>
    <edge source="SWE" target="CMR">
      <data key="d0">87087</data>
    </edge>
    <edge source="SWE" target="CAN">
      <data key="d0">99984489</data>
    </edge>
    <edge source="SWE" target="LKA">
      <data key="d0">2615105</data>
    </edge>
    <edge source="SWE" target="CHL">
      <data key="d0">26611725</data>
    </edge>
    <edge source="SWE" target="CHN">
      <data key="d0">476865180</data>
    </edge>
    <edge source="SWE" target="COL">
      <data key="d0">6218569</data>
    </edge>
    <edge source="SWE" target="CRI">
      <data key="d0">108932</data>
    </edge>
    <edge source="SWE" target="HRV">
      <data key="d0">4697654</data>
    </edge>
    <edge source="SWE" target="CZE">
      <data key="d0">134862350</data>
    </edge>
    <edge source="SWE" target="DNK">
      <data key="d0">342950007</data>
    </edge>
    <edge source="SWE" target="ECU">
      <data key="d0">409011</data>
    </edge>
    <edge source="SWE" target="SLV">
      <data key="d0">107013</data>
    </edge>
    <edge source="SWE" target="EST">
      <data key="d0">51419873</data>
    </edge>
    <edge source="SWE" target="FIN">
      <data key="d0">388202235</data>
    </edge>
    <edge source="SWE" target="FRA">
      <data key="d0">318591609</data>
    </edge>
    <edge source="SWE" target="GEO">
      <data key="d0">172107</data>
    </edge>
    <edge source="SWE" target="GMB">
      <data key="d0">77935</data>
    </edge>
    <edge source="SWE" target="DEU">
      <data key="d0">1189902242</data>
    </edge>
    <edge source="SWE" target="GHA">
      <data key="d0">522076</data>
    </edge>
    <edge source="SWE" target="GRC">
      <data key="d0">10277392</data>
    </edge>
    <edge source="SWE" target="GTM">
      <data key="d0">223620</data>
    </edge>
    <edge source="SWE" target="HND">
      <data key="d0">150261</data>
    </edge>
    <edge source="SWE" target="HKG">
      <data key="d0">7133125</data>
    </edge>
    <edge source="SWE" target="HUN">
      <data key="d0">21644693</data>
    </edge>
    <edge source="SWE" target="IDN">
      <data key="d0">16411826</data>
    </edge>
    <edge source="SWE" target="IRL">
      <data key="d0">21442623</data>
    </edge>
    <edge source="SWE" target="ISR">
      <data key="d0">14549060</data>
    </edge>
    <edge source="SWE" target="ITA">
      <data key="d0">521077831</data>
    </edge>
    <edge source="SWE" target="CIV">
      <data key="d0">722966</data>
    </edge>
    <edge source="SWE" target="JAM">
      <data key="d0">34835</data>
    </edge>
    <edge source="SWE" target="JPN">
      <data key="d0">154800590</data>
    </edge>
    <edge source="SWE" target="KAZ">
      <data key="d0">2462187</data>
    </edge>
    <edge source="SWE" target="JOR">
      <data key="d0">7004857</data>
    </edge>
    <edge source="SWE" target="KOR">
      <data key="d0">161033033</data>
    </edge>
    <edge source="SWE" target="KGZ">
      <data key="d0">649164</data>
    </edge>
    <edge source="SWE" target="LBN">
      <data key="d0">1389252</data>
    </edge>
    <edge source="SWE" target="LVA">
      <data key="d0">24567110</data>
    </edge>
    <edge source="SWE" target="LTU">
      <data key="d0">25187491</data>
    </edge>
    <edge source="SWE" target="MYS">
      <data key="d0">33445804</data>
    </edge>
    <edge source="SWE" target="MRT">
      <data key="d0">95795</data>
    </edge>
    <edge source="SWE" target="MEX">
      <data key="d0">33342333</data>
    </edge>
    <edge source="SWE" target="MAR">
      <data key="d0">5080835</data>
    </edge>
    <edge source="SWE" target="OMN">
      <data key="d0">2495398</data>
    </edge>
    <edge source="SWE" target="NLD">
      <data key="d0">203809199</data>
    </edge>
    <edge source="SWE" target="NZL">
      <data key="d0">11545017</data>
    </edge>
    <edge source="SWE" target="NIC">
      <data key="d0">18155</data>
    </edge>
    <edge source="SWE" target="NER">
      <data key="d0">60813</data>
    </edge>
    <edge source="SWE" target="NOR">
      <data key="d0">427802547</data>
    </edge>
    <edge source="SWE" target="PAK">
      <data key="d0">7112756</data>
    </edge>
    <edge source="SWE" target="PAN">
      <data key="d0">40001</data>
    </edge>
    <edge source="SWE" target="PER">
      <data key="d0">7380215</data>
    </edge>
    <edge source="SWE" target="PHL">
      <data key="d0">2418792</data>
    </edge>
    <edge source="SWE" target="POL">
      <data key="d0">224740373</data>
    </edge>
    <edge source="SWE" target="PRT">
      <data key="d0">33933636</data>
    </edge>
    <edge source="SWE" target="ROU">
      <data key="d0">27226349</data>
    </edge>
    <edge source="SWE" target="RUS">
      <data key="d0">118420560</data>
    </edge>
    <edge source="SWE" target="SAU">
      <data key="d0">20322749</data>
    </edge>
    <edge source="SWE" target="SEN">
      <data key="d0">265097</data>
    </edge>
    <edge source="SWE" target="SRB">
      <data key="d0">3907676</data>
    </edge>
    <edge source="SWE" target="IND">
      <data key="d0">124731824</data>
    </edge>
    <edge source="SWE" target="SGP">
      <data key="d0">68971499</data>
    </edge>
    <edge source="SWE" target="SVK">
      <data key="d0">42498522</data>
    </edge>
    <edge source="SWE" target="VNM">
      <data key="d0">6825960</data>
    </edge>
    <edge source="SWE" target="SVN">
      <data key="d0">23753368</data>
    </edge>
    <edge source="SWE" target="ZAF">
      <data key="d0">63518554</data>
    </edge>
    <edge source="SWE" target="ZWE">
      <data key="d0">23321</data>
    </edge>
    <edge source="SWE" target="ESP">
      <data key="d0">162719412</data>
    </edge>
    <edge source="SWE" target="CHE">
      <data key="d0">67590514</data>
    </edge>
    <edge source="SWE" target="THA">
      <data key="d0">45450313</data>
    </edge>
    <edge source="SWE" target="ARE">
      <data key="d0">36088954</data>
    </edge>
    <edge source="SWE" target="TUN">
      <data key="d0">258455</data>
    </edge>
    <edge source="SWE" target="TUR">
      <data key="d0">254698140</data>
    </edge>
    <edge source="SWE" target="UGA">
      <data key="d0">71883</data>
    </edge>
    <edge source="SWE" target="UKR">
      <data key="d0">9630590</data>
    </edge>
    <edge source="SWE" target="MKD">
      <data key="d0">263769</data>
    </edge>
    <edge source="SWE" target="EGY">
      <data key="d0">19977060</data>
    </edge>
    <edge source="SWE" target="GBR">
      <data key="d0">346088664</data>
    </edge>
    <edge source="SWE" target="TZA">
      <data key="d0">130925</data>
    </edge>
    <edge source="SWE" target="USA">
      <data key="d0">679688087</data>
    </edge>
    <edge source="SWE" target="BFA">
      <data key="d0">395284</data>
    </edge>
    <edge source="SWE" target="URY">
      <data key="d0">177568</data>
    </edge>
    <edge source="TGO" target="BEN">
      <data key="d0">10794818</data>
    </edge>
    <edge source="TGO" target="DNK">
      <data key="d0">447762</data>
    </edge>
    <edge source="TGO" target="GHA">
      <data key="d0">2985305</data>
    </edge>
    <edge source="TGO" target="CIV">
      <data key="d0">154147</data>
    </edge>
    <edge source="TGO" target="NLD">
      <data key="d0">29033</data>
    </edge>
    <edge source="TGO" target="NER">
      <data key="d0">9215219</data>
    </edge>
    <edge source="TGO" target="ESP">
      <data key="d0">29802</data>
    </edge>
    <edge source="TGO" target="BFA">
      <data key="d0">6172288</data>
    </edge>
    <edge source="ARE" target="DZA">
      <data key="d0">7196748</data>
    </edge>
    <edge source="ARE" target="AZE">
      <data key="d0">2381510</data>
    </edge>
    <edge source="ARE" target="ARG">
      <data key="d0">132943</data>
    </edge>
    <edge source="ARE" target="AUS">
      <data key="d0">34733812</data>
    </edge>
    <edge source="ARE" target="AUT">
      <data key="d0">84842</data>
    </edge>
    <edge source="ARE" target="ARM">
      <data key="d0">54331</data>
    </edge>
    <edge source="ARE" target="BEL">
      <data key="d0">6151616</data>
    </edge>
    <edge source="ARE" target="BOL">
      <data key="d0">12082</data>
    </edge>
    <edge source="ARE" target="BRA">
      <data key="d0">142525</data>
    </edge>
    <edge source="ARE" target="KHM">
      <data key="d0">30639</data>
    </edge>
    <edge source="ARE" target="CMR">
      <data key="d0">3109386</data>
    </edge>
    <edge source="ARE" target="CAN">
      <data key="d0">10219617</data>
    </edge>
    <edge source="ARE" target="LKA">
      <data key="d0">15373369</data>
    </edge>
    <edge source="ARE" target="CHL">
      <data key="d0">177508</data>
    </edge>
    <edge source="ARE" target="CHN">
      <data key="d0">4703671</data>
    </edge>
    <edge source="ARE" target="COL">
      <data key="d0">71107</data>
    </edge>
    <edge source="ARE" target="HRV">
      <data key="d0">173036</data>
    </edge>
    <edge source="ARE" target="BEN">
      <data key="d0">12802</data>
    </edge>
    <edge source="ARE" target="DNK">
      <data key="d0">132510</data>
    </edge>
    <edge source="ARE" target="ECU">
      <data key="d0">1109626</data>
    </edge>
    <edge source="ARE" target="SLV">
      <data key="d0">28167</data>
    </edge>
    <edge source="ARE" target="ETH">
      <data key="d0">2708050</data>
    </edge>
    <edge source="ARE" target="EST">
      <data key="d0">45186</data>
    </edge>
    <edge source="ARE" target="FIN">
      <data key="d0">236426</data>
    </edge>
    <edge source="ARE" target="FRA">
      <data key="d0">429381</data>
    </edge>
    <edge source="ARE" target="GEO">
      <data key="d0">211047</data>
    </edge>
    <edge source="ARE" target="DEU">
      <data key="d0">4223713</data>
    </edge>
    <edge source="ARE" target="GHA">
      <data key="d0">1828393</data>
    </edge>
    <edge source="ARE" target="GRC">
      <data key="d0">169299</data>
    </edge>
    <edge source="ARE" target="HKG">
      <data key="d0">67020</data>
    </edge>
    <edge source="ARE" target="IDN">
      <data key="d0">21162240</data>
    </edge>
    <edge source="ARE" target="ITA">
      <data key="d0">21767246</data>
    </edge>
    <edge source="ARE" target="CIV">
      <data key="d0">341930</data>
    </edge>
    <edge source="ARE" target="JPN">
      <data key="d0">871118</data>
    </edge>
    <edge source="ARE" target="KAZ">
      <data key="d0">6482909</data>
    </edge>
    <edge source="ARE" target="JOR">
      <data key="d0">17014885</data>
    </edge>
    <edge source="ARE" target="KOR">
      <data key="d0">12138482</data>
    </edge>
    <edge source="ARE" target="KGZ">
      <data key="d0">173764</data>
    </edge>
    <edge source="ARE" target="LBN">
      <data key="d0">1443189</data>
    </edge>
    <edge source="ARE" target="LVA">
      <data key="d0">56266</data>
    </edge>
    <edge source="ARE" target="LTU">
      <data key="d0">138241</data>
    </edge>
    <edge source="ARE" target="MDG">
      <data key="d0">270053</data>
    </edge>
    <edge source="ARE" target="MWI">
      <data key="d0">59665</data>
    </edge>
    <edge source="ARE" target="MYS">
      <data key="d0">8994943</data>
    </edge>
    <edge source="ARE" target="MRT">
      <data key="d0">1155404</data>
    </edge>
    <edge source="ARE" target="MUS">
      <data key="d0">182215</data>
    </edge>
    <edge source="ARE" target="MAR">
      <data key="d0">1352491</data>
    </edge>
    <edge source="ARE" target="MOZ">
      <data key="d0">1781666</data>
    </edge>
    <edge source="ARE" target="OMN">
      <data key="d0">384562975</data>
    </edge>
    <edge source="ARE" target="NAM">
      <data key="d0">42157</data>
    </edge>
    <edge source="ARE" target="NLD">
      <data key="d0">8204076</data>
    </edge>
    <edge source="ARE" target="NZL">
      <data key="d0">389792</data>
    </edge>
    <edge source="ARE" target="NIC">
      <data key="d0">98021</data>
    </edge>
    <edge source="ARE" target="NER">
      <data key="d0">18645</data>
    </edge>
    <edge source="ARE" target="NOR">
      <data key="d0">189518</data>
    </edge>
    <edge source="ARE" target="PAK">
      <data key="d0">29718815</data>
    </edge>
    <edge source="ARE" target="PAN">
      <data key="d0">97426</data>
    </edge>
    <edge source="ARE" target="PRY">
      <data key="d0">18244</data>
    </edge>
    <edge source="ARE" target="PER">
      <data key="d0">47834</data>
    </edge>
    <edge source="ARE" target="PHL">
      <data key="d0">747878</data>
    </edge>
    <edge source="ARE" target="POL">
      <data key="d0">9274192</data>
    </edge>
    <edge source="ARE" target="PRT">
      <data key="d0">25685</data>
    </edge>
    <edge source="ARE" target="ROU">
      <data key="d0">390381</data>
    </edge>
    <edge source="ARE" target="RUS">
      <data key="d0">1552223</data>
    </edge>
    <edge source="ARE" target="SAU">
      <data key="d0">465434371</data>
    </edge>
    <edge source="ARE" target="SEN">
      <data key="d0">1097575</data>
    </edge>
    <edge source="ARE" target="IND">
      <data key="d0">101540515</data>
    </edge>
    <edge source="ARE" target="SGP">
      <data key="d0">24505247</data>
    </edge>
    <edge source="ARE" target="VNM">
      <data key="d0">618545</data>
    </edge>
    <edge source="ARE" target="SVN">
      <data key="d0">298537</data>
    </edge>
    <edge source="ARE" target="ZAF">
      <data key="d0">2550617</data>
    </edge>
    <edge source="ARE" target="ZWE">
      <data key="d0">82844</data>
    </edge>
    <edge source="ARE" target="ESP">
      <data key="d0">1012554</data>
    </edge>
    <edge source="ARE" target="SWE">
      <data key="d0">748504</data>
    </edge>
    <edge source="ARE" target="THA">
      <data key="d0">3326065</data>
    </edge>
    <edge source="ARE" target="TGO">
      <data key="d0">316755</data>
    </edge>
    <edge source="ARE" target="TUN">
      <data key="d0">236210</data>
    </edge>
    <edge source="ARE" target="TUR">
      <data key="d0">7378779</data>
    </edge>
    <edge source="ARE" target="UGA">
      <data key="d0">311870</data>
    </edge>
    <edge source="ARE" target="UKR">
      <data key="d0">323805</data>
    </edge>
    <edge source="ARE" target="EGY">
      <data key="d0">39167926</data>
    </edge>
    <edge source="ARE" target="GBR">
      <data key="d0">36624345</data>
    </edge>
    <edge source="ARE" target="TZA">
      <data key="d0">10161464</data>
    </edge>
    <edge source="ARE" target="USA">
      <data key="d0">53292898</data>
    </edge>
    <edge source="ARE" target="BFA">
      <data key="d0">85345</data>
    </edge>
    <edge source="ARE" target="URY">
      <data key="d0">322252</data>
    </edge>
    <edge source="UKR" target="ALB">
      <data key="d0">20179118</data>
    </edge>
    <edge source="UKR" target="DZA">
      <data key="d0">1499127</data>
    </edge>
    <edge source="UKR" target="AZE">
      <data key="d0">300902256</data>
    </edge>
    <edge source="UKR" target="ARG">
      <data key="d0">577235</data>
    </edge>
    <edge source="UKR" target="AUS">
      <data key="d0">949060</data>
    </edge>
    <edge source="UKR" target="AUT">
      <data key="d0">28279522</data>
    </edge>
    <edge source="UKR" target="ARM">
      <data key="d0">45851214</data>
    </edge>
    <edge source="UKR" target="BEL">
      <data key="d0">35762616</data>
    </edge>
    <edge source="UKR" target="BRA">
      <data key="d0">54610652</data>
    </edge>
    <edge source="UKR" target="BGR">
      <data key="d0">347846400</data>
    </edge>
    <edge source="UKR" target="BLR">
      <data key="d0">433215511</data>
    </edge>
    <edge source="UKR" target="CMR">
      <data key="d0">17305671</data>
    </edge>
    <edge source="UKR" target="CAN">
      <data key="d0">13216068</data>
    </edge>
    <edge source="UKR" target="LKA">
      <data key="d0">61355018</data>
    </edge>
    <edge source="UKR" target="CHN">
      <data key="d0">18904450</data>
    </edge>
    <edge source="UKR" target="COL">
      <data key="d0">45342141</data>
    </edge>
    <edge source="UKR" target="CRI">
      <data key="d0">44299</data>
    </edge>
    <edge source="UKR" target="HRV">
      <data key="d0">19792186</data>
    </edge>
    <edge source="UKR" target="CZE">
      <data key="d0">61567642</data>
    </edge>
    <edge source="UKR" target="BEN">
      <data key="d0">37542613</data>
    </edge>
    <edge source="UKR" target="DNK">
      <data key="d0">8160649</data>
    </edge>
    <edge source="UKR" target="ECU">
      <data key="d0">11002131</data>
    </edge>
    <edge source="UKR" target="ETH">
      <data key="d0">89434804</data>
    </edge>
    <edge source="UKR" target="EST">
      <data key="d0">43113345</data>
    </edge>
    <edge source="UKR" target="FIN">
      <data key="d0">10253494</data>
    </edge>
    <edge source="UKR" target="FRA">
      <data key="d0">13037518</data>
    </edge>
    <edge source="UKR" target="GEO">
      <data key="d0">99085911</data>
    </edge>
    <edge source="UKR" target="GMB">
      <data key="d0">2519456</data>
    </edge>
    <edge source="UKR" target="DEU">
      <data key="d0">348980851</data>
    </edge>
    <edge source="UKR" target="GHA">
      <data key="d0">67208310</data>
    </edge>
    <edge source="UKR" target="GRC">
      <data key="d0">101038840</data>
    </edge>
    <edge source="UKR" target="GTM">
      <data key="d0">619667</data>
    </edge>
    <edge source="UKR" target="HUN">
      <data key="d0">272848317</data>
    </edge>
    <edge source="UKR" target="IDN">
      <data key="d0">421829600</data>
    </edge>
    <edge source="UKR" target="ISR">
      <data key="d0">144005754</data>
    </edge>
    <edge source="UKR" target="ITA">
      <data key="d0">1196387312</data>
    </edge>
    <edge source="UKR" target="CIV">
      <data key="d0">34396388</data>
    </edge>
    <edge source="UKR" target="JPN">
      <data key="d0">13340933</data>
    </edge>
    <edge source="UKR" target="KAZ">
      <data key="d0">434186561</data>
    </edge>
    <edge source="UKR" target="JOR">
      <data key="d0">357462079</data>
    </edge>
    <edge source="UKR" target="KOR">
      <data key="d0">145995237</data>
    </edge>
    <edge source="UKR" target="KGZ">
      <data key="d0">3188708</data>
    </edge>
    <edge source="UKR" target="LBN">
      <data key="d0">1222597501</data>
    </edge>
    <edge source="UKR" target="LVA">
      <data key="d0">32029802</data>
    </edge>
    <edge source="UKR" target="LTU">
      <data key="d0">44399457</data>
    </edge>
    <edge source="UKR" target="MYS">
      <data key="d0">56721707</data>
    </edge>
    <edge source="UKR" target="MRT">
      <data key="d0">111722</data>
    </edge>
    <edge source="UKR" target="MEX">
      <data key="d0">119892357</data>
    </edge>
    <edge source="UKR" target="MDA">
      <data key="d0">70008063</data>
    </edge>
    <edge source="UKR" target="MAR">
      <data key="d0">3900763</data>
    </edge>
    <edge source="UKR" target="OMN">
      <data key="d0">37264309</data>
    </edge>
    <edge source="UKR" target="NAM">
      <data key="d0">83626</data>
    </edge>
    <edge source="UKR" target="NLD">
      <data key="d0">183871233</data>
    </edge>
    <edge source="UKR" target="NZL">
      <data key="d0">11089</data>
    </edge>
    <edge source="UKR" target="NER">
      <data key="d0">1627845</data>
    </edge>
    <edge source="UKR" target="NOR">
      <data key="d0">8290177</data>
    </edge>
    <edge source="UKR" target="PAK">
      <data key="d0">53301370</data>
    </edge>
    <edge source="UKR" target="PAN">
      <data key="d0">19635</data>
    </edge>
    <edge source="UKR" target="PER">
      <data key="d0">7903558</data>
    </edge>
    <edge source="UKR" target="PHL">
      <data key="d0">9881329</data>
    </edge>
    <edge source="UKR" target="POL">
      <data key="d0">640349641</data>
    </edge>
    <edge source="UKR" target="PRT">
      <data key="d0">5732249</data>
    </edge>
    <edge source="UKR" target="ROU">
      <data key="d0">151943305</data>
    </edge>
    <edge source="UKR" target="RUS">
      <data key="d0">3030678122</data>
    </edge>
    <edge source="UKR" target="SAU">
      <data key="d0">328264982</data>
    </edge>
    <edge source="UKR" target="SEN">
      <data key="d0">73474695</data>
    </edge>
    <edge source="UKR" target="SRB">
      <data key="d0">46984765</data>
    </edge>
    <edge source="UKR" target="IND">
      <data key="d0">209963688</data>
    </edge>
    <edge source="UKR" target="SGP">
      <data key="d0">139859353</data>
    </edge>
    <edge source="UKR" target="SVK">
      <data key="d0">80065107</data>
    </edge>
    <edge source="UKR" target="VNM">
      <data key="d0">43670521</data>
    </edge>
    <edge source="UKR" target="SVN">
      <data key="d0">391831</data>
    </edge>
    <edge source="UKR" target="ZAF">
      <data key="d0">1945171</data>
    </edge>
    <edge source="UKR" target="ESP">
      <data key="d0">34690419</data>
    </edge>
    <edge source="UKR" target="SWE">
      <data key="d0">15843290</data>
    </edge>
    <edge source="UKR" target="CHE">
      <data key="d0">2826198</data>
    </edge>
    <edge source="UKR" target="THA">
      <data key="d0">83489107</data>
    </edge>
    <edge source="UKR" target="TGO">
      <data key="d0">14593602</data>
    </edge>
    <edge source="UKR" target="ARE">
      <data key="d0">261441037</data>
    </edge>
    <edge source="UKR" target="TUN">
      <data key="d0">65682649</data>
    </edge>
    <edge source="UKR" target="TUR">
      <data key="d0">1867782209</data>
    </edge>
    <edge source="UKR" target="MKD">
      <data key="d0">2519612</data>
    </edge>
    <edge source="UKR" target="EGY">
      <data key="d0">706930099</data>
    </edge>
    <edge source="UKR" target="GBR">
      <data key="d0">119808395</data>
    </edge>
    <edge source="UKR" target="TZA">
      <data key="d0">823171</data>
    </edge>
    <edge source="UKR" target="USA">
      <data key="d0">421696133</data>
    </edge>
    <edge source="UKR" target="BFA">
      <data key="d0">16645202</data>
    </edge>
    <edge source="UKR" target="URY">
      <data key="d0">129018</data>
    </edge>
    <edge source="URY" target="ARG">
      <data key="d0">15081633</data>
    </edge>
    <edge source="URY" target="BOL">
      <data key="d0">22220</data>
    </edge>
    <edge source="URY" target="BRA">
      <data key="d0">57598645</data>
    </edge>
    <edge source="URY" target="CHN">
      <data key="d0">586621</data>
    </edge>
    <edge source="URY" target="COL">
      <data key="d0">710255</data>
    </edge>
    <edge source="URY" target="DNK">
      <data key="d0">24052</data>
    </edge>
    <edge source="URY" target="MEX">
      <data key="d0">261450</data>
    </edge>
    <edge source="URY" target="PRY">
      <data key="d0">96867</data>
    </edge>
    <edge source="URY" target="IND">
      <data key="d0">35033</data>
    </edge>
    <edge source="URY" target="USA">
      <data key="d0">28228</data>
    </edge>
    <edge source="ARM" target="CZE">
      <data key="d0">388790</data>
    </edge>
    <edge source="ARM" target="GEO">
      <data key="d0">64541</data>
    </edge>
    <edge source="ARM" target="DEU">
      <data key="d0">47238760</data>
    </edge>
    <edge source="ARM" target="NLD">
      <data key="d0">59164934</data>
    </edge>
    <edge source="CZE" target="ALB">
      <data key="d0">17303</data>
    </edge>
    <edge source="CZE" target="DZA">
      <data key="d0">900880</data>
    </edge>
    <edge source="CZE" target="AZE">
      <data key="d0">15579347</data>
    </edge>
    <edge source="CZE" target="ARG">
      <data key="d0">2831426</data>
    </edge>
    <edge source="CZE" target="AUS">
      <data key="d0">6673895</data>
    </edge>
    <edge source="CZE" target="AUT">
      <data key="d0">167749699</data>
    </edge>
    <edge source="CZE" target="BEL">
      <data key="d0">60286226</data>
    </edge>
    <edge source="CZE" target="BRA">
      <data key="d0">17113963</data>
    </edge>
    <edge source="CZE" target="BGR">
      <data key="d0">19724594</data>
    </edge>
    <edge source="CZE" target="BLR">
      <data key="d0">3346244</data>
    </edge>
    <edge source="CZE" target="CAN">
      <data key="d0">41782841</data>
    </edge>
    <edge source="CZE" target="CHN">
      <data key="d0">16222326</data>
    </edge>
    <edge source="CZE" target="COL">
      <data key="d0">1135933</data>
    </edge>
    <edge source="CZE" target="CRI">
      <data key="d0">69068</data>
    </edge>
    <edge source="CZE" target="HRV">
      <data key="d0">21633362</data>
    </edge>
    <edge source="CZE" target="DNK">
      <data key="d0">31996348</data>
    </edge>
    <edge source="CZE" target="ECU">
      <data key="d0">314192</data>
    </edge>
    <edge source="CZE" target="SLV">
      <data key="d0">3455455</data>
    </edge>
    <edge source="CZE" target="ETH">
      <data key="d0">43977</data>
    </edge>
    <edge source="CZE" target="EST">
      <data key="d0">14335072</data>
    </edge>
    <edge source="CZE" target="FIN">
      <data key="d0">44570814</data>
    </edge>
    <edge source="CZE" target="FRA">
      <data key="d0">132598660</data>
    </edge>
    <edge source="CZE" target="GEO">
      <data key="d0">546816</data>
    </edge>
    <edge source="CZE" target="DEU">
      <data key="d0">1164936243</data>
    </edge>
    <edge source="CZE" target="GHA">
      <data key="d0">32645</data>
    </edge>
    <edge source="CZE" target="GRC">
      <data key="d0">8077502</data>
    </edge>
    <edge source="CZE" target="HKG">
      <data key="d0">975277</data>
    </edge>
    <edge source="CZE" target="HUN">
      <data key="d0">163282019</data>
    </edge>
    <edge source="CZE" target="IDN">
      <data key="d0">827128</data>
    </edge>
    <edge source="CZE" target="IRL">
      <data key="d0">1412091</data>
    </edge>
    <edge source="CZE" target="ISR">
      <data key="d0">5782204</data>
    </edge>
    <edge source="CZE" target="ITA">
      <data key="d0">352454203</data>
    </edge>
    <edge source="CZE" target="JPN">
      <data key="d0">5346647</data>
    </edge>
    <edge source="CZE" target="KAZ">
      <data key="d0">767542</data>
    </edge>
    <edge source="CZE" target="JOR">
      <data key="d0">99588</data>
    </edge>
    <edge source="CZE" target="KOR">
      <data key="d0">4325156</data>
    </edge>
    <edge source="CZE" target="LBN">
      <data key="d0">157610</data>
    </edge>
    <edge source="CZE" target="LVA">
      <data key="d0">4008620</data>
    </edge>
    <edge source="CZE" target="LTU">
      <data key="d0">11057054</data>
    </edge>
    <edge source="CZE" target="MYS">
      <data key="d0">628931</data>
    </edge>
    <edge source="CZE" target="MRT">
      <data key="d0">150727</data>
    </edge>
    <edge source="CZE" target="MEX">
      <data key="d0">5515820</data>
    </edge>
    <edge source="CZE" target="MDA">
      <data key="d0">100326</data>
    </edge>
    <edge source="CZE" target="MAR">
      <data key="d0">1223226</data>
    </edge>
    <edge source="CZE" target="OMN">
      <data key="d0">2358611</data>
    </edge>
    <edge source="CZE" target="NLD">
      <data key="d0">97503165</data>
    </edge>
    <edge source="CZE" target="NZL">
      <data key="d0">923290</data>
    </edge>
    <edge source="CZE" target="NOR">
      <data key="d0">91607982</data>
    </edge>
    <edge source="CZE" target="PAK">
      <data key="d0">163849</data>
    </edge>
    <edge source="CZE" target="PER">
      <data key="d0">134776</data>
    </edge>
    <edge source="CZE" target="PHL">
      <data key="d0">20571</data>
    </edge>
    <edge source="CZE" target="POL">
      <data key="d0">1092717003</data>
    </edge>
    <edge source="CZE" target="PRT">
      <data key="d0">7196000</data>
    </edge>
    <edge source="CZE" target="ROU">
      <data key="d0">85947446</data>
    </edge>
    <edge source="CZE" target="RUS">
      <data key="d0">49374378</data>
    </edge>
    <edge source="CZE" target="SAU">
      <data key="d0">6007893</data>
    </edge>
    <edge source="CZE" target="SRB">
      <data key="d0">18259802</data>
    </edge>
    <edge source="CZE" target="IND">
      <data key="d0">14256603</data>
    </edge>
    <edge source="CZE" target="SGP">
      <data key="d0">2131660</data>
    </edge>
    <edge source="CZE" target="SVK">
      <data key="d0">760785158</data>
    </edge>
    <edge source="CZE" target="VNM">
      <data key="d0">717048</data>
    </edge>
    <edge source="CZE" target="SVN">
      <data key="d0">41159452</data>
    </edge>
    <edge source="CZE" target="ZAF">
      <data key="d0">8331815</data>
    </edge>
    <edge source="CZE" target="ESP">
      <data key="d0">59551605</data>
    </edge>
    <edge source="CZE" target="SWE">
      <data key="d0">92482251</data>
    </edge>
    <edge source="CZE" target="CHE">
      <data key="d0">36394966</data>
    </edge>
    <edge source="CZE" target="THA">
      <data key="d0">972058</data>
    </edge>
    <edge source="CZE" target="ARE">
      <data key="d0">15325387</data>
    </edge>
    <edge source="CZE" target="TUN">
      <data key="d0">674548</data>
    </edge>
    <edge source="CZE" target="TUR">
      <data key="d0">63304531</data>
    </edge>
    <edge source="CZE" target="UKR">
      <data key="d0">12431200</data>
    </edge>
    <edge source="CZE" target="MKD">
      <data key="d0">995869</data>
    </edge>
    <edge source="CZE" target="EGY">
      <data key="d0">14420659</data>
    </edge>
    <edge source="CZE" target="GBR">
      <data key="d0">145959721</data>
    </edge>
    <edge source="CZE" target="TZA">
      <data key="d0">128012</data>
    </edge>
    <edge source="CZE" target="USA">
      <data key="d0">420034559</data>
    </edge>
    <edge source="CZE" target="URY">
      <data key="d0">152478</data>
    </edge>
    <edge source="GEO" target="AZE">
      <data key="d0">41316868</data>
    </edge>
    <edge source="GEO" target="ARM">
      <data key="d0">4921568</data>
    </edge>
    <edge source="GEO" target="BEL">
      <data key="d0">415871</data>
    </edge>
    <edge source="GEO" target="BLR">
      <data key="d0">9869275</data>
    </edge>
    <edge source="GEO" target="CAN">
      <data key="d0">17134000</data>
    </edge>
    <edge source="GEO" target="LKA">
      <data key="d0">2956386</data>
    </edge>
    <edge source="GEO" target="COL">
      <data key="d0">2700949</data>
    </edge>
    <edge source="GEO" target="CZE">
      <data key="d0">195647</data>
    </edge>
    <edge source="GEO" target="ECU">
      <data key="d0">1174492</data>
    </edge>
    <edge source="GEO" target="FRA">
      <data key="d0">10040</data>
    </edge>
    <edge source="GEO" target="ITA">
      <data key="d0">1779314</data>
    </edge>
    <edge source="GEO" target="JPN">
      <data key="d0">4122901</data>
    </edge>
    <edge source="GEO" target="KAZ">
      <data key="d0">845871</data>
    </edge>
    <edge source="GEO" target="LBN">
      <data key="d0">3026279</data>
    </edge>
    <edge source="GEO" target="MEX">
      <data key="d0">2783480</data>
    </edge>
    <edge source="GEO" target="NLD">
      <data key="d0">792868</data>
    </edge>
    <edge source="GEO" target="PER">
      <data key="d0">888602</data>
    </edge>
    <edge source="GEO" target="ROU">
      <data key="d0">12865</data>
    </edge>
    <edge source="GEO" target="RUS">
      <data key="d0">4780961</data>
    </edge>
    <edge source="GEO" target="IND">
      <data key="d0">1212245</data>
    </edge>
    <edge source="GEO" target="CHE">
      <data key="d0">12102761</data>
    </edge>
    <edge source="GEO" target="ARE">
      <data key="d0">852662</data>
    </edge>
    <edge source="GEO" target="TUR">
      <data key="d0">25330761</data>
    </edge>
    <edge source="GEO" target="UKR">
      <data key="d0">25299001</data>
    </edge>
    <edge source="GEO" target="EGY">
      <data key="d0">18785560</data>
    </edge>
    <edge source="GEO" target="GBR">
      <data key="d0">1347204</data>
    </edge>
    <edge source="GEO" target="USA">
      <data key="d0">126747650</data>
    </edge>
    <edge source="KHM" target="CHN">
      <data key="d0">16545</data>
    </edge>
    <edge source="KHM" target="KOR">
      <data key="d0">54168</data>
    </edge>
    <edge source="KHM" target="SGP">
      <data key="d0">28482</data>
    </edge>
    <edge source="KHM" target="THA">
      <data key="d0">27991</data>
    </edge>
    <edge source="LKA" target="AUS">
      <data key="d0">86484</data>
    </edge>
    <edge source="LKA" target="BEL">
      <data key="d0">14149</data>
    </edge>
    <edge source="LKA" target="DEU">
      <data key="d0">451137</data>
    </edge>
    <edge source="LKA" target="JPN">
      <data key="d0">16979</data>
    </edge>
    <edge source="LKA" target="KOR">
      <data key="d0">54025</data>
    </edge>
    <edge source="LKA" target="MYS">
      <data key="d0">12773</data>
    </edge>
    <edge source="LKA" target="PAK">
      <data key="d0">104021</data>
    </edge>
    <edge source="LKA" target="IND">
      <data key="d0">582746</data>
    </edge>
    <edge source="LKA" target="SGP">
      <data key="d0">101474</data>
    </edge>
    <edge source="LKA" target="ZAF">
      <data key="d0">89347</data>
    </edge>
    <edge source="LKA" target="USA">
      <data key="d0">487055</data>
    </edge>
    <edge source="HRV" target="ALB">
      <data key="d0">122508</data>
    </edge>
    <edge source="HRV" target="AUT">
      <data key="d0">7112074</data>
    </edge>
    <edge source="HRV" target="BEL">
      <data key="d0">50084</data>
    </edge>
    <edge source="HRV" target="BRA">
      <data key="d0">173956</data>
    </edge>
    <edge source="HRV" target="BGR">
      <data key="d0">48831</data>
    </edge>
    <edge source="HRV" target="CAN">
      <data key="d0">22745</data>
    </edge>
    <edge source="HRV" target="CZE">
      <data key="d0">1404701</data>
    </edge>
    <edge source="HRV" target="DNK">
      <data key="d0">1374251</data>
    </edge>
    <edge source="HRV" target="EST">
      <data key="d0">69869</data>
    </edge>
    <edge source="HRV" target="FIN">
      <data key="d0">154711</data>
    </edge>
    <edge source="HRV" target="FRA">
      <data key="d0">867896</data>
    </edge>
    <edge source="HRV" target="DEU">
      <data key="d0">18846334</data>
    </edge>
    <edge source="HRV" target="HUN">
      <data key="d0">394523</data>
    </edge>
    <edge source="HRV" target="ISR">
      <data key="d0">42105</data>
    </edge>
    <edge source="HRV" target="ITA">
      <data key="d0">3430666</data>
    </edge>
    <edge source="HRV" target="KAZ">
      <data key="d0">389081</data>
    </edge>
    <edge source="HRV" target="LVA">
      <data key="d0">30153</data>
    </edge>
    <edge source="HRV" target="NLD">
      <data key="d0">885075</data>
    </edge>
    <edge source="HRV" target="NOR">
      <data key="d0">578918</data>
    </edge>
    <edge source="HRV" target="POL">
      <data key="d0">805563</data>
    </edge>
    <edge source="HRV" target="ROU">
      <data key="d0">1401155</data>
    </edge>
    <edge source="HRV" target="RUS">
      <data key="d0">20401</data>
    </edge>
    <edge source="HRV" target="SEN">
      <data key="d0">30606</data>
    </edge>
    <edge source="HRV" target="SRB">
      <data key="d0">7367388</data>
    </edge>
    <edge source="HRV" target="IND">
      <data key="d0">239578</data>
    </edge>
    <edge source="HRV" target="SGP">
      <data key="d0">154938</data>
    </edge>
    <edge source="HRV" target="SVK">
      <data key="d0">508116</data>
    </edge>
    <edge source="HRV" target="SVN">
      <data key="d0">5767182</data>
    </edge>
    <edge source="HRV" target="ESP">
      <data key="d0">1351027</data>
    </edge>
    <edge source="HRV" target="SWE">
      <data key="d0">285227</data>
    </edge>
    <edge source="HRV" target="CHE">
      <data key="d0">272437</data>
    </edge>
    <edge source="HRV" target="ARE">
      <data key="d0">919449</data>
    </edge>
    <edge source="HRV" target="TUR">
      <data key="d0">594476</data>
    </edge>
    <edge source="HRV" target="UKR">
      <data key="d0">28749</data>
    </edge>
    <edge source="HRV" target="MKD">
      <data key="d0">473755</data>
    </edge>
    <edge source="HRV" target="GBR">
      <data key="d0">557405</data>
    </edge>
    <edge source="HRV" target="USA">
      <data key="d0">466100</data>
    </edge>
    <edge source="ETH" target="AUS">
      <data key="d0">818205</data>
    </edge>
    <edge source="ETH" target="ZAF">
      <data key="d0">407396</data>
    </edge>
    <edge source="GHA" target="BEL">
      <data key="d0">469447</data>
    </edge>
    <edge source="GHA" target="CMR">
      <data key="d0">792941</data>
    </edge>
    <edge source="GHA" target="CAN">
      <data key="d0">97874</data>
    </edge>
    <edge source="GHA" target="BEN">
      <data key="d0">2770329</data>
    </edge>
    <edge source="GHA" target="GMB">
      <data key="d0">600247</data>
    </edge>
    <edge source="GHA" target="DEU">
      <data key="d0">15712</data>
    </edge>
    <edge source="GHA" target="ITA">
      <data key="d0">45338</data>
    </edge>
    <edge source="GHA" target="CIV">
      <data key="d0">1835426</data>
    </edge>
    <edge source="GHA" target="MYS">
      <data key="d0">14919</data>
    </edge>
    <edge source="GHA" target="MUS">
      <data key="d0">770387</data>
    </edge>
    <edge source="GHA" target="NLD">
      <data key="d0">164581</data>
    </edge>
    <edge source="GHA" target="NER">
      <data key="d0">4929846</data>
    </edge>
    <edge source="GHA" target="NOR">
      <data key="d0">127878</data>
    </edge>
    <edge source="GHA" target="PRT">
      <data key="d0">39721</data>
    </edge>
    <edge source="GHA" target="SEN">
      <data key="d0">66202</data>
    </edge>
    <edge source="GHA" target="ZAF">
      <data key="d0">60232</data>
    </edge>
    <edge source="GHA" target="TGO">
      <data key="d0">624162</data>
    </edge>
    <edge source="GHA" target="EGY">
      <data key="d0">14664</data>
    </edge>
    <edge source="GHA" target="GBR">
      <data key="d0">1169523</data>
    </edge>
    <edge source="GHA" target="USA">
      <data key="d0">697027</data>
    </edge>
    <edge source="GHA" target="BFA">
      <data key="d0">5362373</data>
    </edge>
    <edge source="HKG" target="ARG">
      <data key="d0">221676</data>
    </edge>
    <edge source="HKG" target="AUS">
      <data key="d0">561119</data>
    </edge>
    <edge source="HKG" target="BEL">
      <data key="d0">44271</data>
    </edge>
    <edge source="HKG" target="BRA">
      <data key="d0">49966</data>
    </edge>
    <edge source="HKG" target="BGR">
      <data key="d0">103506</data>
    </edge>
    <edge source="HKG" target="KHM">
      <data key="d0">123775</data>
    </edge>
    <edge source="HKG" target="CAN">
      <data key="d0">118543</data>
    </edge>
    <edge source="HKG" target="LKA">
      <data key="d0">282944</data>
    </edge>
    <edge source="HKG" target="CHL">
      <data key="d0">31658</data>
    </edge>
    <edge source="HKG" target="CHN">
      <data key="d0">1376188556</data>
    </edge>
    <edge source="HKG" target="HRV">
      <data key="d0">19222</data>
    </edge>
    <edge source="HKG" target="DNK">
      <data key="d0">26457</data>
    </edge>
    <edge source="HKG" target="ECU">
      <data key="d0">20735</data>
    </edge>
    <edge source="HKG" target="FRA">
      <data key="d0">445410</data>
    </edge>
    <edge source="HKG" target="DEU">
      <data key="d0">816593</data>
    </edge>
    <edge source="HKG" target="IDN">
      <data key="d0">2033553</data>
    </edge>
    <edge source="HKG" target="ITA">
      <data key="d0">7292049</data>
    </edge>
    <edge source="HKG" target="JPN">
      <data key="d0">10170842</data>
    </edge>
    <edge source="HKG" target="KOR">
      <data key="d0">6315295</data>
    </edge>
    <edge source="HKG" target="MDG">
      <data key="d0">39579</data>
    </edge>
    <edge source="HKG" target="MYS">
      <data key="d0">3352516</data>
    </edge>
    <edge source="HKG" target="MUS">
      <data key="d0">48124</data>
    </edge>
    <edge source="HKG" target="MEX">
      <data key="d0">360168</data>
    </edge>
    <edge source="HKG" target="MAR">
      <data key="d0">14191</data>
    </edge>
    <edge source="HKG" target="NLD">
      <data key="d0">11257225</data>
    </edge>
    <edge source="HKG" target="NZL">
      <data key="d0">1896281</data>
    </edge>
    <edge source="HKG" target="PAK">
      <data key="d0">292170</data>
    </edge>
    <edge source="HKG" target="PHL">
      <data key="d0">941046</data>
    </edge>
    <edge source="HKG" target="POL">
      <data key="d0">139480</data>
    </edge>
    <edge source="HKG" target="RUS">
      <data key="d0">623697</data>
    </edge>
    <edge source="HKG" target="SAU">
      <data key="d0">122107</data>
    </edge>
    <edge source="HKG" target="IND">
      <data key="d0">4767241</data>
    </edge>
    <edge source="HKG" target="SGP">
      <data key="d0">6612502</data>
    </edge>
    <edge source="HKG" target="VNM">
      <data key="d0">4087968</data>
    </edge>
    <edge source="HKG" target="ZAF">
      <data key="d0">181271</data>
    </edge>
    <edge source="HKG" target="CHE">
      <data key="d0">25254</data>
    </edge>
    <edge source="HKG" target="THA">
      <data key="d0">2973501</data>
    </edge>
    <edge source="HKG" target="ARE">
      <data key="d0">471162</data>
    </edge>
    <edge source="HKG" target="TUR">
      <data key="d0">895405</data>
    </edge>
    <edge source="HKG" target="EGY">
      <data key="d0">267679</data>
    </edge>
    <edge source="HKG" target="GBR">
      <data key="d0">1073844</data>
    </edge>
    <edge source="HKG" target="USA">
      <data key="d0">4447044</data>
    </edge>
    <edge source="CIV" target="CMR">
      <data key="d0">320884</data>
    </edge>
    <edge source="CIV" target="BEN">
      <data key="d0">2262412</data>
    </edge>
    <edge source="CIV" target="ETH">
      <data key="d0">1201466</data>
    </edge>
    <edge source="CIV" target="GHA">
      <data key="d0">14090822</data>
    </edge>
    <edge source="CIV" target="MRT">
      <data key="d0">45690</data>
    </edge>
    <edge source="CIV" target="NER">
      <data key="d0">4511808</data>
    </edge>
    <edge source="CIV" target="SEN">
      <data key="d0">3535210</data>
    </edge>
    <edge source="CIV" target="IND">
      <data key="d0">171254</data>
    </edge>
    <edge source="CIV" target="SGP">
      <data key="d0">29468</data>
    </edge>
    <edge source="CIV" target="ZAF">
      <data key="d0">417017</data>
    </edge>
    <edge source="CIV" target="TGO">
      <data key="d0">2645196</data>
    </edge>
    <edge source="CIV" target="ARE">
      <data key="d0">70400</data>
    </edge>
    <edge source="CIV" target="GBR">
      <data key="d0">27707</data>
    </edge>
    <edge source="CIV" target="BFA">
      <data key="d0">3101941</data>
    </edge>
    <edge source="JAM" target="NIC">
      <data key="d0">61708</data>
    </edge>
    <edge source="MDG" target="BEL">
      <data key="d0">12265</data>
    </edge>
    <edge source="MDG" target="FRA">
      <data key="d0">222925</data>
    </edge>
    <edge source="MDG" target="THA">
      <data key="d0">45366</data>
    </edge>
    <edge source="MOZ" target="FIN">
      <data key="d0">50290</data>
    </edge>
    <edge source="MOZ" target="MWI">
      <data key="d0">1766592</data>
    </edge>
    <edge source="MOZ" target="ZAF">
      <data key="d0">4504684</data>
    </edge>
    <edge source="MOZ" target="ZWE">
      <data key="d0">1221897</data>
    </edge>
    <edge source="MOZ" target="TZA">
      <data key="d0">27834</data>
    </edge>
    <edge source="NAM" target="BWA">
      <data key="d0">84448</data>
    </edge>
    <edge source="NAM" target="MWI">
      <data key="d0">39742</data>
    </edge>
    <edge source="NAM" target="NLD">
      <data key="d0">1060176</data>
    </edge>
    <edge source="NAM" target="NOR">
      <data key="d0">411067</data>
    </edge>
    <edge source="NAM" target="ZAF">
      <data key="d0">4466879</data>
    </edge>
    <edge source="NAM" target="ZWE">
      <data key="d0">20040</data>
    </edge>
    <edge source="NAM" target="GBR">
      <data key="d0">4500011</data>
    </edge>
    <edge source="NAM" target="TZA">
      <data key="d0">1156191</data>
    </edge>
    <edge source="PAN" target="BOL">
      <data key="d0">47898</data>
    </edge>
    <edge source="PAN" target="BRA">
      <data key="d0">53359</data>
    </edge>
    <edge source="PAN" target="CHL">
      <data key="d0">100812</data>
    </edge>
    <edge source="PAN" target="CHN">
      <data key="d0">18266</data>
    </edge>
    <edge source="PAN" target="COL">
      <data key="d0">3786406</data>
    </edge>
    <edge source="PAN" target="CRI">
      <data key="d0">736085</data>
    </edge>
    <edge source="PAN" target="ECU">
      <data key="d0">346028</data>
    </edge>
    <edge source="PAN" target="SLV">
      <data key="d0">257063</data>
    </edge>
    <edge source="PAN" target="GTM">
      <data key="d0">1790366</data>
    </edge>
    <edge source="PAN" target="HND">
      <data key="d0">638764</data>
    </edge>
    <edge source="PAN" target="JAM">
      <data key="d0">225371</data>
    </edge>
    <edge source="PAN" target="NIC">
      <data key="d0">550992</data>
    </edge>
    <edge source="PAN" target="PRY">
      <data key="d0">11294</data>
    </edge>
    <edge source="PAN" target="PER">
      <data key="d0">121729</data>
    </edge>
    <edge source="PAN" target="USA">
      <data key="d0">110909</data>
    </edge>
    <edge source="PRT" target="DZA">
      <data key="d0">224770170</data>
    </edge>
    <edge source="PRT" target="ARG">
      <data key="d0">615998</data>
    </edge>
    <edge source="PRT" target="AUS">
      <data key="d0">651911</data>
    </edge>
    <edge source="PRT" target="AUT">
      <data key="d0">4818390</data>
    </edge>
    <edge source="PRT" target="BEL">
      <data key="d0">5306519</data>
    </edge>
    <edge source="PRT" target="BRA">
      <data key="d0">61118409</data>
    </edge>
    <edge source="PRT" target="BGR">
      <data key="d0">550766</data>
    </edge>
    <edge source="PRT" target="CMR">
      <data key="d0">4933510</data>
    </edge>
    <edge source="PRT" target="CAN">
      <data key="d0">25292532</data>
    </edge>
    <edge source="PRT" target="LKA">
      <data key="d0">49933</data>
    </edge>
    <edge source="PRT" target="CHL">
      <data key="d0">496775</data>
    </edge>
    <edge source="PRT" target="CHN">
      <data key="d0">150845</data>
    </edge>
    <edge source="PRT" target="COL">
      <data key="d0">347650</data>
    </edge>
    <edge source="PRT" target="HRV">
      <data key="d0">33472</data>
    </edge>
    <edge source="PRT" target="CZE">
      <data key="d0">28465</data>
    </edge>
    <edge source="PRT" target="BEN">
      <data key="d0">3956423</data>
    </edge>
    <edge source="PRT" target="DNK">
      <data key="d0">593171</data>
    </edge>
    <edge source="PRT" target="ECU">
      <data key="d0">2034872</data>
    </edge>
    <edge source="PRT" target="EST">
      <data key="d0">64880</data>
    </edge>
    <edge source="PRT" target="FIN">
      <data key="d0">4674218</data>
    </edge>
    <edge source="PRT" target="FRA">
      <data key="d0">72613481</data>
    </edge>
    <edge source="PRT" target="GMB">
      <data key="d0">166674</data>
    </edge>
    <edge source="PRT" target="DEU">
      <data key="d0">18211874</data>
    </edge>
    <edge source="PRT" target="GHA">
      <data key="d0">292292</data>
    </edge>
    <edge source="PRT" target="GRC">
      <data key="d0">24017</data>
    </edge>
    <edge source="PRT" target="HUN">
      <data key="d0">63994</data>
    </edge>
    <edge source="PRT" target="IDN">
      <data key="d0">943130</data>
    </edge>
    <edge source="PRT" target="IRL">
      <data key="d0">37746453</data>
    </edge>
    <edge source="PRT" target="ISR">
      <data key="d0">23010795</data>
    </edge>
    <edge source="PRT" target="ITA">
      <data key="d0">10022879</data>
    </edge>
    <edge source="PRT" target="CIV">
      <data key="d0">5661374</data>
    </edge>
    <edge source="PRT" target="JPN">
      <data key="d0">785753</data>
    </edge>
    <edge source="PRT" target="KOR">
      <data key="d0">715350</data>
    </edge>
    <edge source="PRT" target="LBN">
      <data key="d0">114267</data>
    </edge>
    <edge source="PRT" target="LTU">
      <data key="d0">180321</data>
    </edge>
    <edge source="PRT" target="MDG">
      <data key="d0">2139304</data>
    </edge>
    <edge source="PRT" target="MWI">
      <data key="d0">96380</data>
    </edge>
    <edge source="PRT" target="MRT">
      <data key="d0">3785925</data>
    </edge>
    <edge source="PRT" target="MUS">
      <data key="d0">16352</data>
    </edge>
    <edge source="PRT" target="MEX">
      <data key="d0">14018159</data>
    </edge>
    <edge source="PRT" target="MAR">
      <data key="d0">116337888</data>
    </edge>
    <edge source="PRT" target="MOZ">
      <data key="d0">5552054</data>
    </edge>
    <edge source="PRT" target="NLD">
      <data key="d0">15144025</data>
    </edge>
    <edge source="PRT" target="NZL">
      <data key="d0">108696</data>
    </edge>
    <edge source="PRT" target="NOR">
      <data key="d0">214104</data>
    </edge>
    <edge source="PRT" target="PAN">
      <data key="d0">518070</data>
    </edge>
    <edge source="PRT" target="PER">
      <data key="d0">91277</data>
    </edge>
    <edge source="PRT" target="POL">
      <data key="d0">4534954</data>
    </edge>
    <edge source="PRT" target="ROU">
      <data key="d0">291813</data>
    </edge>
    <edge source="PRT" target="SAU">
      <data key="d0">106624</data>
    </edge>
    <edge source="PRT" target="SEN">
      <data key="d0">25309160</data>
    </edge>
    <edge source="PRT" target="IND">
      <data key="d0">563481</data>
    </edge>
    <edge source="PRT" target="VNM">
      <data key="d0">102752</data>
    </edge>
    <edge source="PRT" target="ZAF">
      <data key="d0">927210</data>
    </edge>
    <edge source="PRT" target="ESP">
      <data key="d0">540434830</data>
    </edge>
    <edge source="PRT" target="SWE">
      <data key="d0">1915576</data>
    </edge>
    <edge source="PRT" target="CHE">
      <data key="d0">1674744</data>
    </edge>
    <edge source="PRT" target="TGO">
      <data key="d0">3716903</data>
    </edge>
    <edge source="PRT" target="ARE">
      <data key="d0">630261</data>
    </edge>
    <edge source="PRT" target="TUN">
      <data key="d0">35678</data>
    </edge>
    <edge source="PRT" target="TUR">
      <data key="d0">551692</data>
    </edge>
    <edge source="PRT" target="EGY">
      <data key="d0">294792</data>
    </edge>
    <edge source="PRT" target="GBR">
      <data key="d0">72019935</data>
    </edge>
    <edge source="PRT" target="USA">
      <data key="d0">17734235</data>
    </edge>
    <edge source="PRT" target="BFA">
      <data key="d0">2305201</data>
    </edge>
    <edge source="PRT" target="URY">
      <data key="d0">2023648</data>
    </edge>
    <edge source="SEN" target="CMR">
      <data key="d0">269457</data>
    </edge>
    <edge source="SEN" target="BEN">
      <data key="d0">71839</data>
    </edge>
    <edge source="SEN" target="GMB">
      <data key="d0">13703037</data>
    </edge>
    <edge source="SEN" target="GHA">
      <data key="d0">2339478</data>
    </edge>
    <edge source="SEN" target="CIV">
      <data key="d0">62566</data>
    </edge>
    <edge source="SEN" target="MRT">
      <data key="d0">18158647</data>
    </edge>
    <edge source="SEN" target="ARE">
      <data key="d0">11638</data>
    </edge>
    <edge source="SEN" target="GBR">
      <data key="d0">261680</data>
    </edge>
    <edge source="SEN" target="BFA">
      <data key="d0">85691</data>
    </edge>
    <edge source="SVK" target="ALB">
      <data key="d0">50208</data>
    </edge>
    <edge source="SVK" target="DZA">
      <data key="d0">14069681</data>
    </edge>
    <edge source="SVK" target="AZE">
      <data key="d0">1590871</data>
    </edge>
    <edge source="SVK" target="ARG">
      <data key="d0">135637</data>
    </edge>
    <edge source="SVK" target="AUS">
      <data key="d0">386621</data>
    </edge>
    <edge source="SVK" target="AUT">
      <data key="d0">201789686</data>
    </edge>
    <edge source="SVK" target="BEL">
      <data key="d0">28828982</data>
    </edge>
    <edge source="SVK" target="BRA">
      <data key="d0">353512</data>
    </edge>
    <edge source="SVK" target="BGR">
      <data key="d0">7284704</data>
    </edge>
    <edge source="SVK" target="BLR">
      <data key="d0">4423254</data>
    </edge>
    <edge source="SVK" target="CAN">
      <data key="d0">2345055</data>
    </edge>
    <edge source="SVK" target="CHL">
      <data key="d0">360864</data>
    </edge>
    <edge source="SVK" target="CHN">
      <data key="d0">387664</data>
    </edge>
    <edge source="SVK" target="COL">
      <data key="d0">52698</data>
    </edge>
    <edge source="SVK" target="HRV">
      <data key="d0">16340027</data>
    </edge>
    <edge source="SVK" target="CZE">
      <data key="d0">1267600326</data>
    </edge>
    <edge source="SVK" target="DNK">
      <data key="d0">33187465</data>
    </edge>
    <edge source="SVK" target="ECU">
      <data key="d0">45654</data>
    </edge>
    <edge source="SVK" target="EST">
      <data key="d0">1822954</data>
    </edge>
    <edge source="SVK" target="FIN">
      <data key="d0">12790635</data>
    </edge>
    <edge source="SVK" target="FRA">
      <data key="d0">121276685</data>
    </edge>
    <edge source="SVK" target="GEO">
      <data key="d0">158519</data>
    </edge>
    <edge source="SVK" target="DEU">
      <data key="d0">471982907</data>
    </edge>
    <edge source="SVK" target="GRC">
      <data key="d0">8173193</data>
    </edge>
    <edge source="SVK" target="HKG">
      <data key="d0">52059</data>
    </edge>
    <edge source="SVK" target="HUN">
      <data key="d0">405734615</data>
    </edge>
    <edge source="SVK" target="IRL">
      <data key="d0">2672176</data>
    </edge>
    <edge source="SVK" target="ISR">
      <data key="d0">3187095</data>
    </edge>
    <edge source="SVK" target="ITA">
      <data key="d0">148725636</data>
    </edge>
    <edge source="SVK" target="JPN">
      <data key="d0">1677632</data>
    </edge>
    <edge source="SVK" target="JOR">
      <data key="d0">266455</data>
    </edge>
    <edge source="SVK" target="KOR">
      <data key="d0">3687620</data>
    </edge>
    <edge source="SVK" target="LBN">
      <data key="d0">1269359</data>
    </edge>
    <edge source="SVK" target="LVA">
      <data key="d0">5834176</data>
    </edge>
    <edge source="SVK" target="LTU">
      <data key="d0">5675111</data>
    </edge>
    <edge source="SVK" target="MYS">
      <data key="d0">47170</data>
    </edge>
    <edge source="SVK" target="MEX">
      <data key="d0">1342406</data>
    </edge>
    <edge source="SVK" target="MDA">
      <data key="d0">1549674</data>
    </edge>
    <edge source="SVK" target="MAR">
      <data key="d0">1020051</data>
    </edge>
    <edge source="SVK" target="NLD">
      <data key="d0">48746811</data>
    </edge>
    <edge source="SVK" target="NZL">
      <data key="d0">509830</data>
    </edge>
    <edge source="SVK" target="NOR">
      <data key="d0">12528912</data>
    </edge>
    <edge source="SVK" target="PAK">
      <data key="d0">71077</data>
    </edge>
    <edge source="SVK" target="PER">
      <data key="d0">43576</data>
    </edge>
    <edge source="SVK" target="POL">
      <data key="d0">860766416</data>
    </edge>
    <edge source="SVK" target="PRT">
      <data key="d0">7869926</data>
    </edge>
    <edge source="SVK" target="ROU">
      <data key="d0">157330715</data>
    </edge>
    <edge source="SVK" target="RUS">
      <data key="d0">22600312</data>
    </edge>
    <edge source="SVK" target="SAU">
      <data key="d0">491851</data>
    </edge>
    <edge source="SVK" target="SRB">
      <data key="d0">22045514</data>
    </edge>
    <edge source="SVK" target="IND">
      <data key="d0">274522</data>
    </edge>
    <edge source="SVK" target="SVN">
      <data key="d0">61899180</data>
    </edge>
    <edge source="SVK" target="ZAF">
      <data key="d0">977511</data>
    </edge>
    <edge source="SVK" target="ESP">
      <data key="d0">25353547</data>
    </edge>
    <edge source="SVK" target="SWE">
      <data key="d0">46074417</data>
    </edge>
    <edge source="SVK" target="CHE">
      <data key="d0">22166707</data>
    </edge>
    <edge source="SVK" target="THA">
      <data key="d0">325926</data>
    </edge>
    <edge source="SVK" target="ARE">
      <data key="d0">3271444</data>
    </edge>
    <edge source="SVK" target="TUN">
      <data key="d0">105247</data>
    </edge>
    <edge source="SVK" target="TUR">
      <data key="d0">152389276</data>
    </edge>
    <edge source="SVK" target="UKR">
      <data key="d0">67803808</data>
    </edge>
    <edge source="SVK" target="MKD">
      <data key="d0">5879036</data>
    </edge>
    <edge source="SVK" target="EGY">
      <data key="d0">32486721</data>
    </edge>
    <edge source="SVK" target="GBR">
      <data key="d0">43134584</data>
    </edge>
    <edge source="SVK" target="USA">
      <data key="d0">161866595</data>
    </edge>
    <edge source="ZAF" target="ARG">
      <data key="d0">12168642</data>
    </edge>
    <edge source="ZAF" target="AUS">
      <data key="d0">45140177</data>
    </edge>
    <edge source="ZAF" target="AUT">
      <data key="d0">19397479</data>
    </edge>
    <edge source="ZAF" target="BEL">
      <data key="d0">143171659</data>
    </edge>
    <edge source="ZAF" target="BWA">
      <data key="d0">115142059</data>
    </edge>
    <edge source="ZAF" target="BRA">
      <data key="d0">134206268</data>
    </edge>
    <edge source="ZAF" target="BDI">
      <data key="d0">897688</data>
    </edge>
    <edge source="ZAF" target="CMR">
      <data key="d0">460560</data>
    </edge>
    <edge source="ZAF" target="CAN">
      <data key="d0">13776786</data>
    </edge>
    <edge source="ZAF" target="CAF">
      <data key="d0">116113</data>
    </edge>
    <edge source="ZAF" target="LKA">
      <data key="d0">3240226</data>
    </edge>
    <edge source="ZAF" target="CHL">
      <data key="d0">15190847</data>
    </edge>
    <edge source="ZAF" target="CHN">
      <data key="d0">735388394</data>
    </edge>
    <edge source="ZAF" target="COL">
      <data key="d0">16645918</data>
    </edge>
    <edge source="ZAF" target="CRI">
      <data key="d0">242635</data>
    </edge>
    <edge source="ZAF" target="CZE">
      <data key="d0">1647405</data>
    </edge>
    <edge source="ZAF" target="BEN">
      <data key="d0">5531069</data>
    </edge>
    <edge source="ZAF" target="DNK">
      <data key="d0">2957367</data>
    </edge>
    <edge source="ZAF" target="ECU">
      <data key="d0">14001</data>
    </edge>
    <edge source="ZAF" target="SLV">
      <data key="d0">87098</data>
    </edge>
    <edge source="ZAF" target="ETH">
      <data key="d0">65120</data>
    </edge>
    <edge source="ZAF" target="FIN">
      <data key="d0">16523807</data>
    </edge>
    <edge source="ZAF" target="FRA">
      <data key="d0">76061215</data>
    </edge>
    <edge source="ZAF" target="GMB">
      <data key="d0">95561</data>
    </edge>
    <edge source="ZAF" target="DEU">
      <data key="d0">379971935</data>
    </edge>
    <edge source="ZAF" target="GHA">
      <data key="d0">24041581</data>
    </edge>
    <edge source="ZAF" target="GRC">
      <data key="d0">858735</data>
    </edge>
    <edge source="ZAF" target="GTM">
      <data key="d0">195586</data>
    </edge>
    <edge source="ZAF" target="HND">
      <data key="d0">27444</data>
    </edge>
    <edge source="ZAF" target="HKG">
      <data key="d0">14250161</data>
    </edge>
    <edge source="ZAF" target="IDN">
      <data key="d0">11671013</data>
    </edge>
    <edge source="ZAF" target="IRL">
      <data key="d0">150470</data>
    </edge>
    <edge source="ZAF" target="ISR">
      <data key="d0">8190128</data>
    </edge>
    <edge source="ZAF" target="ITA">
      <data key="d0">301158645</data>
    </edge>
    <edge source="ZAF" target="CIV">
      <data key="d0">12059857</data>
    </edge>
    <edge source="ZAF" target="JAM">
      <data key="d0">10476</data>
    </edge>
    <edge source="ZAF" target="JPN">
      <data key="d0">359480637</data>
    </edge>
    <edge source="ZAF" target="KAZ">
      <data key="d0">13176</data>
    </edge>
    <edge source="ZAF" target="JOR">
      <data key="d0">120917</data>
    </edge>
    <edge source="ZAF" target="KOR">
      <data key="d0">332507867</data>
    </edge>
    <edge source="ZAF" target="LVA">
      <data key="d0">88056</data>
    </edge>
    <edge source="ZAF" target="LTU">
      <data key="d0">315012</data>
    </edge>
    <edge source="ZAF" target="MDG">
      <data key="d0">6363094</data>
    </edge>
    <edge source="ZAF" target="MWI">
      <data key="d0">21897453</data>
    </edge>
    <edge source="ZAF" target="MYS">
      <data key="d0">189850517</data>
    </edge>
    <edge source="ZAF" target="MRT">
      <data key="d0">395772</data>
    </edge>
    <edge source="ZAF" target="MUS">
      <data key="d0">16449441</data>
    </edge>
    <edge source="ZAF" target="MEX">
      <data key="d0">23764710</data>
    </edge>
    <edge source="ZAF" target="MAR">
      <data key="d0">842045</data>
    </edge>
    <edge source="ZAF" target="MOZ">
      <data key="d0">148809455</data>
    </edge>
    <edge source="ZAF" target="OMN">
      <data key="d0">14846152</data>
    </edge>
    <edge source="ZAF" target="NAM">
      <data key="d0">111087703</data>
    </edge>
    <edge source="ZAF" target="NLD">
      <data key="d0">464197306</data>
    </edge>
    <edge source="ZAF" target="NZL">
      <data key="d0">1959082</data>
    </edge>
    <edge source="ZAF" target="NOR">
      <data key="d0">309939</data>
    </edge>
    <edge source="ZAF" target="PAK">
      <data key="d0">63789925</data>
    </edge>
    <edge source="ZAF" target="PAN">
      <data key="d0">1433764</data>
    </edge>
    <edge source="ZAF" target="PRY">
      <data key="d0">295792</data>
    </edge>
    <edge source="ZAF" target="PER">
      <data key="d0">14140118</data>
    </edge>
    <edge source="ZAF" target="PHL">
      <data key="d0">6365933</data>
    </edge>
    <edge source="ZAF" target="POL">
      <data key="d0">5441766</data>
    </edge>
    <edge source="ZAF" target="PRT">
      <data key="d0">1675275</data>
    </edge>
    <edge source="ZAF" target="ROU">
      <data key="d0">233144</data>
    </edge>
    <edge source="ZAF" target="RUS">
      <data key="d0">10103348</data>
    </edge>
    <edge source="ZAF" target="SAU">
      <data key="d0">86801229</data>
    </edge>
    <edge source="ZAF" target="SEN">
      <data key="d0">2630205</data>
    </edge>
    <edge source="ZAF" target="IND">
      <data key="d0">87601487</data>
    </edge>
    <edge source="ZAF" target="SGP">
      <data key="d0">18491225</data>
    </edge>
    <edge source="ZAF" target="VNM">
      <data key="d0">620964</data>
    </edge>
    <edge source="ZAF" target="SVN">
      <data key="d0">15913172</data>
    </edge>
    <edge source="ZAF" target="ZWE">
      <data key="d0">127355839</data>
    </edge>
    <edge source="ZAF" target="ESP">
      <data key="d0">106654221</data>
    </edge>
    <edge source="ZAF" target="SWE">
      <data key="d0">16509836</data>
    </edge>
    <edge source="ZAF" target="CHE">
      <data key="d0">4744173</data>
    </edge>
    <edge source="ZAF" target="THA">
      <data key="d0">13514472</data>
    </edge>
    <edge source="ZAF" target="TGO">
      <data key="d0">16111941</data>
    </edge>
    <edge source="ZAF" target="ARE">
      <data key="d0">138216673</data>
    </edge>
    <edge source="ZAF" target="TUR">
      <data key="d0">46996140</data>
    </edge>
    <edge source="ZAF" target="UGA">
      <data key="d0">23959972</data>
    </edge>
    <edge source="ZAF" target="UKR">
      <data key="d0">4512292</data>
    </edge>
    <edge source="ZAF" target="EGY">
      <data key="d0">4378371</data>
    </edge>
    <edge source="ZAF" target="GBR">
      <data key="d0">53275096</data>
    </edge>
    <edge source="ZAF" target="TZA">
      <data key="d0">96490191</data>
    </edge>
    <edge source="ZAF" target="USA">
      <data key="d0">867671466</data>
    </edge>
    <edge source="ZAF" target="BFA">
      <data key="d0">1626556</data>
    </edge>
    <edge source="ZAF" target="URY">
      <data key="d0">876441</data>
    </edge>
    <edge source="ZWE" target="BWA">
      <data key="d0">44424</data>
    </edge>
    <edge source="ZWE" target="DEU">
      <data key="d0">15636237</data>
    </edge>
    <edge source="ZWE" target="ITA">
      <data key="d0">40193300</data>
    </edge>
    <edge source="ZWE" target="JPN">
      <data key="d0">604672</data>
    </edge>
    <edge source="ZWE" target="MWI">
      <data key="d0">105572</data>
    </edge>
    <edge source="ZWE" target="MOZ">
      <data key="d0">37498234</data>
    </edge>
    <edge source="ZWE" target="NLD">
      <data key="d0">4049458</data>
    </edge>
    <edge source="ZWE" target="ZAF">
      <data key="d0">3217004</data>
    </edge>
    <edge source="ZWE" target="CHE">
      <data key="d0">14714056</data>
    </edge>
    <edge source="ZWE" target="USA">
      <data key="d0">14543672</data>
    </edge>
    <edge source="TZA" target="BDI">
      <data key="d0">1702233</data>
    </edge>
    <edge source="TZA" target="ETH">
      <data key="d0">446770</data>
    </edge>
    <edge source="TZA" target="MWI">
      <data key="d0">2949627</data>
    </edge>
    <edge source="TZA" target="MOZ">
      <data key="d0">353208</data>
    </edge>
    <edge source="TZA" target="NAM">
      <data key="d0">4151637</data>
    </edge>
    <edge source="TZA" target="IND">
      <data key="d0">272486</data>
    </edge>
    <edge source="TZA" target="SGP">
      <data key="d0">57421</data>
    </edge>
    <edge source="TZA" target="ZAF">
      <data key="d0">2598527</data>
    </edge>
    <edge source="TZA" target="SWE">
      <data key="d0">23528</data>
    </edge>
    <edge source="TZA" target="ARE">
      <data key="d0">1376251</data>
    </edge>
    <edge source="TZA" target="TUR">
      <data key="d0">89101</data>
    </edge>
    <edge source="TZA" target="UGA">
      <data key="d0">2296828</data>
    </edge>
    <edge source="TZA" target="GBR">
      <data key="d0">72448</data>
    </edge>
    <edge source="TZA" target="USA">
      <data key="d0">31417</data>
    </edge>
    <edge source="BFA" target="BEL">
      <data key="d0">20175</data>
    </edge>
    <edge source="BFA" target="BEN">
      <data key="d0">205167</data>
    </edge>
    <edge source="BFA" target="FRA">
      <data key="d0">670990</data>
    </edge>
    <edge source="BFA" target="CIV">
      <data key="d0">217642</data>
    </edge>
    <edge source="BFA" target="NER">
      <data key="d0">4856742</data>
    </edge>
    <edge source="BFA" target="SGP">
      <data key="d0">4308183</data>
    </edge>
    <edge source="BFA" target="CHE">
      <data key="d0">211988</data>
    </edge>
    <edge source="BFA" target="TGO">
      <data key="d0">46402</data>
    </edge>
    <edge source="BFA" target="USA">
      <data key="d0">71343</data>
    </edge>
    <edge source="AZE" target="FRA">
      <data key="d0">55922</data>
    </edge>
    <edge source="AZE" target="GEO">
      <data key="d0">351210</data>
    </edge>
    <edge source="AZE" target="ITA">
      <data key="d0">204679</data>
    </edge>
    <edge source="AZE" target="KAZ">
      <data key="d0">7961461</data>
    </edge>
    <edge source="AZE" target="RUS">
      <data key="d0">43406932</data>
    </edge>
    <edge source="AZE" target="SGP">
      <data key="d0">16116</data>
    </edge>
    <edge source="AZE" target="ARE">
      <data key="d0">88476</data>
    </edge>
    <edge source="AZE" target="TUR">
      <data key="d0">856510</data>
    </edge>
    <edge source="AZE" target="UKR">
      <data key="d0">311496</data>
    </edge>
    <edge source="AZE" target="GBR">
      <data key="d0">2045994</data>
    </edge>
    <edge source="AZE" target="USA">
      <data key="d0">53623</data>
    </edge>
    <edge source="CRI" target="AUS">
      <data key="d0">100663</data>
    </edge>
    <edge source="CRI" target="BEL">
      <data key="d0">835726</data>
    </edge>
    <edge source="CRI" target="BRA">
      <data key="d0">114371</data>
    </edge>
    <edge source="CRI" target="CAN">
      <data key="d0">652366</data>
    </edge>
    <edge source="CRI" target="CHL">
      <data key="d0">60339</data>
    </edge>
    <edge source="CRI" target="COL">
      <data key="d0">661562</data>
    </edge>
    <edge source="CRI" target="ECU">
      <data key="d0">1084812</data>
    </edge>
    <edge source="CRI" target="SLV">
      <data key="d0">35141353</data>
    </edge>
    <edge source="CRI" target="FRA">
      <data key="d0">2151388</data>
    </edge>
    <edge source="CRI" target="DEU">
      <data key="d0">10854</data>
    </edge>
    <edge source="CRI" target="GTM">
      <data key="d0">26994549</data>
    </edge>
    <edge source="CRI" target="HND">
      <data key="d0">9050567</data>
    </edge>
    <edge source="CRI" target="IRL">
      <data key="d0">1546480</data>
    </edge>
    <edge source="CRI" target="ITA">
      <data key="d0">40194</data>
    </edge>
    <edge source="CRI" target="JAM">
      <data key="d0">14940</data>
    </edge>
    <edge source="CRI" target="JPN">
      <data key="d0">149017</data>
    </edge>
    <edge source="CRI" target="KOR">
      <data key="d0">384762</data>
    </edge>
    <edge source="CRI" target="MEX">
      <data key="d0">618312</data>
    </edge>
    <edge source="CRI" target="NLD">
      <data key="d0">15391</data>
    </edge>
    <edge source="CRI" target="NIC">
      <data key="d0">54086465</data>
    </edge>
    <edge source="CRI" target="PAN">
      <data key="d0">13230298</data>
    </edge>
    <edge source="CRI" target="SGP">
      <data key="d0">399183</data>
    </edge>
    <edge source="CRI" target="SWE">
      <data key="d0">330327</data>
    </edge>
    <edge source="CRI" target="USA">
      <data key="d0">13986686</data>
    </edge>
    <edge source="SLV" target="CHL">
      <data key="d0">25168</data>
    </edge>
    <edge source="SLV" target="COL">
      <data key="d0">1410187</data>
    </edge>
    <edge source="SLV" target="CRI">
      <data key="d0">20774931</data>
    </edge>
    <edge source="SLV" target="ECU">
      <data key="d0">872366</data>
    </edge>
    <edge source="SLV" target="GTM">
      <data key="d0">62660829</data>
    </edge>
    <edge source="SLV" target="HND">
      <data key="d0">37208453</data>
    </edge>
    <edge source="SLV" target="MEX">
      <data key="d0">23263</data>
    </edge>
    <edge source="SLV" target="NIC">
      <data key="d0">25400433</data>
    </edge>
    <edge source="SLV" target="PAN">
      <data key="d0">2000878</data>
    </edge>
    <edge source="SLV" target="PER">
      <data key="d0">158258</data>
    </edge>
    <edge source="SLV" target="USA">
      <data key="d0">85102</data>
    </edge>
    <edge source="IRL" target="DZA">
      <data key="d0">14933</data>
    </edge>
    <edge source="IRL" target="AUT">
      <data key="d0">12697</data>
    </edge>
    <edge source="IRL" target="BEL">
      <data key="d0">263822</data>
    </edge>
    <edge source="IRL" target="BRA">
      <data key="d0">140624</data>
    </edge>
    <edge source="IRL" target="CAN">
      <data key="d0">752721</data>
    </edge>
    <edge source="IRL" target="CHN">
      <data key="d0">2741539</data>
    </edge>
    <edge source="IRL" target="CRI">
      <data key="d0">45127</data>
    </edge>
    <edge source="IRL" target="HRV">
      <data key="d0">10289</data>
    </edge>
    <edge source="IRL" target="CZE">
      <data key="d0">729145</data>
    </edge>
    <edge source="IRL" target="DNK">
      <data key="d0">634207</data>
    </edge>
    <edge source="IRL" target="FIN">
      <data key="d0">62635</data>
    </edge>
    <edge source="IRL" target="FRA">
      <data key="d0">758373</data>
    </edge>
    <edge source="IRL" target="DEU">
      <data key="d0">4697864</data>
    </edge>
    <edge source="IRL" target="GHA">
      <data key="d0">112158</data>
    </edge>
    <edge source="IRL" target="HKG">
      <data key="d0">25598</data>
    </edge>
    <edge source="IRL" target="IDN">
      <data key="d0">267970</data>
    </edge>
    <edge source="IRL" target="ISR">
      <data key="d0">58425</data>
    </edge>
    <edge source="IRL" target="ITA">
      <data key="d0">1280651</data>
    </edge>
    <edge source="IRL" target="JPN">
      <data key="d0">118165</data>
    </edge>
    <edge source="IRL" target="KOR">
      <data key="d0">198345</data>
    </edge>
    <edge source="IRL" target="MYS">
      <data key="d0">181072</data>
    </edge>
    <edge source="IRL" target="MUS">
      <data key="d0">178407</data>
    </edge>
    <edge source="IRL" target="MEX">
      <data key="d0">8141656</data>
    </edge>
    <edge source="IRL" target="OMN">
      <data key="d0">123385</data>
    </edge>
    <edge source="IRL" target="NLD">
      <data key="d0">1353887</data>
    </edge>
    <edge source="IRL" target="NZL">
      <data key="d0">63672</data>
    </edge>
    <edge source="IRL" target="NOR">
      <data key="d0">1807944</data>
    </edge>
    <edge source="IRL" target="PAK">
      <data key="d0">14127</data>
    </edge>
    <edge source="IRL" target="POL">
      <data key="d0">908950</data>
    </edge>
    <edge source="IRL" target="RUS">
      <data key="d0">41930</data>
    </edge>
    <edge source="IRL" target="SAU">
      <data key="d0">2063882</data>
    </edge>
    <edge source="IRL" target="IND">
      <data key="d0">2082668</data>
    </edge>
    <edge source="IRL" target="SGP">
      <data key="d0">696641</data>
    </edge>
    <edge source="IRL" target="VNM">
      <data key="d0">1320894</data>
    </edge>
    <edge source="IRL" target="ZAF">
      <data key="d0">140354</data>
    </edge>
    <edge source="IRL" target="ESP">
      <data key="d0">308253</data>
    </edge>
    <edge source="IRL" target="SWE">
      <data key="d0">1960541</data>
    </edge>
    <edge source="IRL" target="CHE">
      <data key="d0">810964</data>
    </edge>
    <edge source="IRL" target="ARE">
      <data key="d0">433780</data>
    </edge>
    <edge source="IRL" target="TUR">
      <data key="d0">636862</data>
    </edge>
    <edge source="IRL" target="UKR">
      <data key="d0">16712</data>
    </edge>
    <edge source="IRL" target="EGY">
      <data key="d0">36627</data>
    </edge>
    <edge source="IRL" target="GBR">
      <data key="d0">73419856</data>
    </edge>
    <edge source="IRL" target="USA">
      <data key="d0">4141299</data>
    </edge>
    <edge source="JOR" target="DZA">
      <data key="d0">66113</data>
    </edge>
    <edge source="JOR" target="CHL">
      <data key="d0">160373</data>
    </edge>
    <edge source="JOR" target="PSE">
      <data key="d0">85493</data>
    </edge>
    <edge source="JOR" target="ISR">
      <data key="d0">31755</data>
    </edge>
    <edge source="JOR" target="LBN">
      <data key="d0">105935</data>
    </edge>
    <edge source="JOR" target="OMN">
      <data key="d0">125575</data>
    </edge>
    <edge source="JOR" target="PAN">
      <data key="d0">134737</data>
    </edge>
    <edge source="JOR" target="SAU">
      <data key="d0">32028400</data>
    </edge>
    <edge source="JOR" target="THA">
      <data key="d0">45346</data>
    </edge>
    <edge source="JOR" target="ARE">
      <data key="d0">353852</data>
    </edge>
    <edge source="JOR" target="EGY">
      <data key="d0">684811</data>
    </edge>
    <edge source="LBN" target="DZA">
      <data key="d0">19813</data>
    </edge>
    <edge source="LBN" target="BEL">
      <data key="d0">4337900</data>
    </edge>
    <edge source="LBN" target="CMR">
      <data key="d0">22541</data>
    </edge>
    <edge source="LBN" target="CHN">
      <data key="d0">84842</data>
    </edge>
    <edge source="LBN" target="FRA">
      <data key="d0">11775</data>
    </edge>
    <edge source="LBN" target="GHA">
      <data key="d0">890467</data>
    </edge>
    <edge source="LBN" target="HKG">
      <data key="d0">145041</data>
    </edge>
    <edge source="LBN" target="CIV">
      <data key="d0">502125</data>
    </edge>
    <edge source="LBN" target="JOR">
      <data key="d0">2348911</data>
    </edge>
    <edge source="LBN" target="MRT">
      <data key="d0">16884</data>
    </edge>
    <edge source="LBN" target="MOZ">
      <data key="d0">34474</data>
    </edge>
    <edge source="LBN" target="NLD">
      <data key="d0">235899</data>
    </edge>
    <edge source="LBN" target="SAU">
      <data key="d0">96462</data>
    </edge>
    <edge source="LBN" target="SEN">
      <data key="d0">13058</data>
    </edge>
    <edge source="LBN" target="ESP">
      <data key="d0">771052</data>
    </edge>
    <edge source="LBN" target="TGO">
      <data key="d0">128870</data>
    </edge>
    <edge source="LBN" target="ARE">
      <data key="d0">379412</data>
    </edge>
    <edge source="LBN" target="TUR">
      <data key="d0">33264</data>
    </edge>
    <edge source="LBN" target="EGY">
      <data key="d0">95799</data>
    </edge>
    <edge source="LBN" target="GBR">
      <data key="d0">6969818</data>
    </edge>
    <edge source="LBN" target="TZA">
      <data key="d0">109020</data>
    </edge>
    <edge source="LBN" target="BFA">
      <data key="d0">23827</data>
    </edge>
    <edge source="LVA" target="DZA">
      <data key="d0">169101156</data>
    </edge>
    <edge source="LVA" target="AZE">
      <data key="d0">251836</data>
    </edge>
    <edge source="LVA" target="AUT">
      <data key="d0">1346852</data>
    </edge>
    <edge source="LVA" target="BEL">
      <data key="d0">251765</data>
    </edge>
    <edge source="LVA" target="BGR">
      <data key="d0">75782</data>
    </edge>
    <edge source="LVA" target="BLR">
      <data key="d0">12659909</data>
    </edge>
    <edge source="LVA" target="CAN">
      <data key="d0">125116</data>
    </edge>
    <edge source="LVA" target="CHN">
      <data key="d0">1214471</data>
    </edge>
    <edge source="LVA" target="CZE">
      <data key="d0">1002808</data>
    </edge>
    <edge source="LVA" target="DNK">
      <data key="d0">17780486</data>
    </edge>
    <edge source="LVA" target="EST">
      <data key="d0">72619279</data>
    </edge>
    <edge source="LVA" target="FIN">
      <data key="d0">54663677</data>
    </edge>
    <edge source="LVA" target="FRA">
      <data key="d0">3295834</data>
    </edge>
    <edge source="LVA" target="GEO">
      <data key="d0">27352</data>
    </edge>
    <edge source="LVA" target="DEU">
      <data key="d0">44162037</data>
    </edge>
    <edge source="LVA" target="GRC">
      <data key="d0">25136</data>
    </edge>
    <edge source="LVA" target="HUN">
      <data key="d0">463348</data>
    </edge>
    <edge source="LVA" target="IDN">
      <data key="d0">670626</data>
    </edge>
    <edge source="LVA" target="IRL">
      <data key="d0">109083</data>
    </edge>
    <edge source="LVA" target="ISR">
      <data key="d0">20758</data>
    </edge>
    <edge source="LVA" target="ITA">
      <data key="d0">1226952</data>
    </edge>
    <edge source="LVA" target="KAZ">
      <data key="d0">77828</data>
    </edge>
    <edge source="LVA" target="LBN">
      <data key="d0">10600454</data>
    </edge>
    <edge source="LVA" target="LTU">
      <data key="d0">91469780</data>
    </edge>
    <edge source="LVA" target="OMN">
      <data key="d0">5498754</data>
    </edge>
    <edge source="LVA" target="NLD">
      <data key="d0">11473254</data>
    </edge>
    <edge source="LVA" target="NOR">
      <data key="d0">5119508</data>
    </edge>
    <edge source="LVA" target="PAK">
      <data key="d0">39600</data>
    </edge>
    <edge source="LVA" target="PER">
      <data key="d0">17094807</data>
    </edge>
    <edge source="LVA" target="POL">
      <data key="d0">243816387</data>
    </edge>
    <edge source="LVA" target="ROU">
      <data key="d0">200227</data>
    </edge>
    <edge source="LVA" target="RUS">
      <data key="d0">25891806</data>
    </edge>
    <edge source="LVA" target="SEN">
      <data key="d0">2071819</data>
    </edge>
    <edge source="LVA" target="IND">
      <data key="d0">17243</data>
    </edge>
    <edge source="LVA" target="SVK">
      <data key="d0">742431</data>
    </edge>
    <edge source="LVA" target="VNM">
      <data key="d0">219186</data>
    </edge>
    <edge source="LVA" target="SVN">
      <data key="d0">43957</data>
    </edge>
    <edge source="LVA" target="SWE">
      <data key="d0">40982799</data>
    </edge>
    <edge source="LVA" target="CHE">
      <data key="d0">123317</data>
    </edge>
    <edge source="LVA" target="TUN">
      <data key="d0">15051975</data>
    </edge>
    <edge source="LVA" target="TUR">
      <data key="d0">11060396</data>
    </edge>
    <edge source="LVA" target="UKR">
      <data key="d0">945239</data>
    </edge>
    <edge source="LVA" target="GBR">
      <data key="d0">44954213</data>
    </edge>
    <edge source="LVA" target="USA">
      <data key="d0">153603</data>
    </edge>
    <edge source="LTU" target="AZE">
      <data key="d0">90387</data>
    </edge>
    <edge source="LTU" target="AUT">
      <data key="d0">1166635</data>
    </edge>
    <edge source="LTU" target="ARM">
      <data key="d0">92770</data>
    </edge>
    <edge source="LTU" target="BEL">
      <data key="d0">1329440</data>
    </edge>
    <edge source="LTU" target="BGR">
      <data key="d0">18404</data>
    </edge>
    <edge source="LTU" target="BLR">
      <data key="d0">16963780</data>
    </edge>
    <edge source="LTU" target="CAN">
      <data key="d0">19708</data>
    </edge>
    <edge source="LTU" target="HRV">
      <data key="d0">54584</data>
    </edge>
    <edge source="LTU" target="CZE">
      <data key="d0">10566937</data>
    </edge>
    <edge source="LTU" target="DNK">
      <data key="d0">2220802</data>
    </edge>
    <edge source="LTU" target="EST">
      <data key="d0">26897663</data>
    </edge>
    <edge source="LTU" target="FIN">
      <data key="d0">9422503</data>
    </edge>
    <edge source="LTU" target="FRA">
      <data key="d0">247599</data>
    </edge>
    <edge source="LTU" target="GEO">
      <data key="d0">18067</data>
    </edge>
    <edge source="LTU" target="DEU">
      <data key="d0">30005712</data>
    </edge>
    <edge source="LTU" target="HUN">
      <data key="d0">22926</data>
    </edge>
    <edge source="LTU" target="IRL">
      <data key="d0">305580</data>
    </edge>
    <edge source="LTU" target="ITA">
      <data key="d0">206603</data>
    </edge>
    <edge source="LTU" target="KAZ">
      <data key="d0">25137509</data>
    </edge>
    <edge source="LTU" target="LVA">
      <data key="d0">57870776</data>
    </edge>
    <edge source="LTU" target="MUS">
      <data key="d0">249641</data>
    </edge>
    <edge source="LTU" target="MDA">
      <data key="d0">97621</data>
    </edge>
    <edge source="LTU" target="NLD">
      <data key="d0">5259539</data>
    </edge>
    <edge source="LTU" target="NOR">
      <data key="d0">1752277</data>
    </edge>
    <edge source="LTU" target="PAK">
      <data key="d0">30014</data>
    </edge>
    <edge source="LTU" target="PAN">
      <data key="d0">71161</data>
    </edge>
    <edge source="LTU" target="POL">
      <data key="d0">65626716</data>
    </edge>
    <edge source="LTU" target="ROU">
      <data key="d0">122388</data>
    </edge>
    <edge source="LTU" target="RUS">
      <data key="d0">35963855</data>
    </edge>
    <edge source="LTU" target="SRB">
      <data key="d0">74815</data>
    </edge>
    <edge source="LTU" target="IND">
      <data key="d0">553971</data>
    </edge>
    <edge source="LTU" target="SGP">
      <data key="d0">20704</data>
    </edge>
    <edge source="LTU" target="SVK">
      <data key="d0">1922104</data>
    </edge>
    <edge source="LTU" target="SVN">
      <data key="d0">22474</data>
    </edge>
    <edge source="LTU" target="ESP">
      <data key="d0">349934</data>
    </edge>
    <edge source="LTU" target="SWE">
      <data key="d0">11344705</data>
    </edge>
    <edge source="LTU" target="CHE">
      <data key="d0">80899</data>
    </edge>
    <edge source="LTU" target="UKR">
      <data key="d0">2710592</data>
    </edge>
    <edge source="LTU" target="GBR">
      <data key="d0">599873</data>
    </edge>
    <edge source="MDA" target="ALB">
      <data key="d0">110623</data>
    </edge>
    <edge source="MDA" target="AUT">
      <data key="d0">86764</data>
    </edge>
    <edge source="MDA" target="BGR">
      <data key="d0">119492</data>
    </edge>
    <edge source="MDA" target="BLR">
      <data key="d0">288593</data>
    </edge>
    <edge source="MDA" target="GEO">
      <data key="d0">32006</data>
    </edge>
    <edge source="MDA" target="DEU">
      <data key="d0">341110</data>
    </edge>
    <edge source="MDA" target="KAZ">
      <data key="d0">325993</data>
    </edge>
    <edge source="MDA" target="POL">
      <data key="d0">43605</data>
    </edge>
    <edge source="MDA" target="ROU">
      <data key="d0">886979</data>
    </edge>
    <edge source="MDA" target="RUS">
      <data key="d0">6649041</data>
    </edge>
    <edge source="MDA" target="UKR">
      <data key="d0">570367</data>
    </edge>
    <edge source="MDA" target="MKD">
      <data key="d0">67138</data>
    </edge>
    <edge source="CHE" target="ALB">
      <data key="d0">79001</data>
    </edge>
    <edge source="CHE" target="DZA">
      <data key="d0">442689</data>
    </edge>
    <edge source="CHE" target="ARG">
      <data key="d0">119056</data>
    </edge>
    <edge source="CHE" target="AUS">
      <data key="d0">2513896</data>
    </edge>
    <edge source="CHE" target="AUT">
      <data key="d0">78496022</data>
    </edge>
    <edge source="CHE" target="ARM">
      <data key="d0">36474</data>
    </edge>
    <edge source="CHE" target="BEL">
      <data key="d0">17581936</data>
    </edge>
    <edge source="CHE" target="BRA">
      <data key="d0">5270256</data>
    </edge>
    <edge source="CHE" target="BGR">
      <data key="d0">1727445</data>
    </edge>
    <edge source="CHE" target="BLR">
      <data key="d0">3480920</data>
    </edge>
    <edge source="CHE" target="CAN">
      <data key="d0">2771628</data>
    </edge>
    <edge source="CHE" target="CHL">
      <data key="d0">70348</data>
    </edge>
    <edge source="CHE" target="CHN">
      <data key="d0">28795329</data>
    </edge>
    <edge source="CHE" target="COL">
      <data key="d0">413451</data>
    </edge>
    <edge source="CHE" target="CRI">
      <data key="d0">59121</data>
    </edge>
    <edge source="CHE" target="HRV">
      <data key="d0">638098</data>
    </edge>
    <edge source="CHE" target="CZE">
      <data key="d0">33047958</data>
    </edge>
    <edge source="CHE" target="DNK">
      <data key="d0">16718276</data>
    </edge>
    <edge source="CHE" target="ECU">
      <data key="d0">11781</data>
    </edge>
    <edge source="CHE" target="ETH">
      <data key="d0">38159</data>
    </edge>
    <edge source="CHE" target="EST">
      <data key="d0">1543902</data>
    </edge>
    <edge source="CHE" target="FIN">
      <data key="d0">7413243</data>
    </edge>
    <edge source="CHE" target="FRA">
      <data key="d0">173240696</data>
    </edge>
    <edge source="CHE" target="DEU">
      <data key="d0">768981396</data>
    </edge>
    <edge source="CHE" target="GHA">
      <data key="d0">13789</data>
    </edge>
    <edge source="CHE" target="GRC">
      <data key="d0">1130028</data>
    </edge>
    <edge source="CHE" target="GTM">
      <data key="d0">31172</data>
    </edge>
    <edge source="CHE" target="HKG">
      <data key="d0">4575155</data>
    </edge>
    <edge source="CHE" target="HUN">
      <data key="d0">7243260</data>
    </edge>
    <edge source="CHE" target="IDN">
      <data key="d0">209012</data>
    </edge>
    <edge source="CHE" target="IRL">
      <data key="d0">2278859</data>
    </edge>
    <edge source="CHE" target="ISR">
      <data key="d0">839913</data>
    </edge>
    <edge source="CHE" target="ITA">
      <data key="d0">293060508</data>
    </edge>
    <edge source="CHE" target="CIV">
      <data key="d0">18313</data>
    </edge>
    <edge source="CHE" target="JPN">
      <data key="d0">4657395</data>
    </edge>
    <edge source="CHE" target="KAZ">
      <data key="d0">56169</data>
    </edge>
    <edge source="CHE" target="JOR">
      <data key="d0">18897</data>
    </edge>
    <edge source="CHE" target="KOR">
      <data key="d0">1606505</data>
    </edge>
    <edge source="CHE" target="LVA">
      <data key="d0">1509789</data>
    </edge>
    <edge source="CHE" target="LTU">
      <data key="d0">1226911</data>
    </edge>
    <edge source="CHE" target="MYS">
      <data key="d0">1734978</data>
    </edge>
    <edge source="CHE" target="MEX">
      <data key="d0">3217861</data>
    </edge>
    <edge source="CHE" target="MAR">
      <data key="d0">394578</data>
    </edge>
    <edge source="CHE" target="NLD">
      <data key="d0">54097405</data>
    </edge>
    <edge source="CHE" target="NZL">
      <data key="d0">131182</data>
    </edge>
    <edge source="CHE" target="NER">
      <data key="d0">55032</data>
    </edge>
    <edge source="CHE" target="NOR">
      <data key="d0">4875446</data>
    </edge>
    <edge source="CHE" target="PAK">
      <data key="d0">70588</data>
    </edge>
    <edge source="CHE" target="PER">
      <data key="d0">26626</data>
    </edge>
    <edge source="CHE" target="PHL">
      <data key="d0">161140</data>
    </edge>
    <edge source="CHE" target="POL">
      <data key="d0">19655720</data>
    </edge>
    <edge source="CHE" target="PRT">
      <data key="d0">1886889</data>
    </edge>
    <edge source="CHE" target="ROU">
      <data key="d0">3692976</data>
    </edge>
    <edge source="CHE" target="RUS">
      <data key="d0">2854533</data>
    </edge>
    <edge source="CHE" target="SAU">
      <data key="d0">195171</data>
    </edge>
    <edge source="CHE" target="SRB">
      <data key="d0">519456</data>
    </edge>
    <edge source="CHE" target="IND">
      <data key="d0">7423799</data>
    </edge>
    <edge source="CHE" target="SGP">
      <data key="d0">4687407</data>
    </edge>
    <edge source="CHE" target="SVK">
      <data key="d0">4233375</data>
    </edge>
    <edge source="CHE" target="VNM">
      <data key="d0">125989</data>
    </edge>
    <edge source="CHE" target="SVN">
      <data key="d0">3788392</data>
    </edge>
    <edge source="CHE" target="ZAF">
      <data key="d0">6204113</data>
    </edge>
    <edge source="CHE" target="ESP">
      <data key="d0">20008093</data>
    </edge>
    <edge source="CHE" target="SWE">
      <data key="d0">19562530</data>
    </edge>
    <edge source="CHE" target="THA">
      <data key="d0">6258450</data>
    </edge>
    <edge source="CHE" target="ARE">
      <data key="d0">837094</data>
    </edge>
    <edge source="CHE" target="TUN">
      <data key="d0">892677</data>
    </edge>
    <edge source="CHE" target="TUR">
      <data key="d0">12904789</data>
    </edge>
    <edge source="CHE" target="UKR">
      <data key="d0">1423226</data>
    </edge>
    <edge source="CHE" target="MKD">
      <data key="d0">93280</data>
    </edge>
    <edge source="CHE" target="EGY">
      <data key="d0">2043648</data>
    </edge>
    <edge source="CHE" target="GBR">
      <data key="d0">60331503</data>
    </edge>
    <edge source="CHE" target="TZA">
      <data key="d0">199951</data>
    </edge>
    <edge source="CHE" target="USA">
      <data key="d0">65468638</data>
    </edge>
    <edge source="CHE" target="URY">
      <data key="d0">14013</data>
    </edge>
    <edge source="UGA" target="AUT">
      <data key="d0">16826</data>
    </edge>
    <edge source="UGA" target="BDI">
      <data key="d0">9497605</data>
    </edge>
    <edge source="UGA" target="ZWE">
      <data key="d0">42307</data>
    </edge>
    <edge source="UGA" target="TUN">
      <data key="d0">27028</data>
    </edge>
    <edge source="UGA" target="TZA">
      <data key="d0">9379591</data>
    </edge>
    <edge source="BDI" target="USA">
      <data key="d0">81890</data>
    </edge>
    <edge source="BEN" target="CHN">
      <data key="d0">322578</data>
    </edge>
    <edge source="BEN" target="NER">
      <data key="d0">3627249</data>
    </edge>
    <edge source="BEN" target="CHE">
      <data key="d0">74265</data>
    </edge>
    <edge source="BEN" target="TGO">
      <data key="d0">175431</data>
    </edge>
    <edge source="BEN" target="BFA">
      <data key="d0">818591</data>
    </edge>
    <edge source="GMB" target="SEN">
      <data key="d0">43234</data>
    </edge>
    <edge source="HND" target="CHN">
      <data key="d0">15157</data>
    </edge>
    <edge source="HND" target="COL">
      <data key="d0">59820</data>
    </edge>
    <edge source="HND" target="CRI">
      <data key="d0">4539478</data>
    </edge>
    <edge source="HND" target="ECU">
      <data key="d0">119396</data>
    </edge>
    <edge source="HND" target="SLV">
      <data key="d0">9856115</data>
    </edge>
    <edge source="HND" target="GTM">
      <data key="d0">8325211</data>
    </edge>
    <edge source="HND" target="KOR">
      <data key="d0">7013411</data>
    </edge>
    <edge source="HND" target="MEX">
      <data key="d0">251013</data>
    </edge>
    <edge source="HND" target="NIC">
      <data key="d0">3910262</data>
    </edge>
    <edge source="HND" target="PAN">
      <data key="d0">516427</data>
    </edge>
    <edge source="HND" target="RUS">
      <data key="d0">23562</data>
    </edge>
    <edge source="HND" target="USA">
      <data key="d0">310521</data>
    </edge>
    <edge source="MUS" target="BDI">
      <data key="d0">1271765</data>
    </edge>
    <edge source="MUS" target="CHN">
      <data key="d0">10487</data>
    </edge>
    <edge source="MUS" target="DNK">
      <data key="d0">476164</data>
    </edge>
    <edge source="MUS" target="FRA">
      <data key="d0">995651</data>
    </edge>
    <edge source="MUS" target="GHA">
      <data key="d0">572652</data>
    </edge>
    <edge source="MUS" target="ITA">
      <data key="d0">16632</data>
    </edge>
    <edge source="MUS" target="JPN">
      <data key="d0">265784</data>
    </edge>
    <edge source="MUS" target="MDG">
      <data key="d0">2099787</data>
    </edge>
    <edge source="MUS" target="MWI">
      <data key="d0">45950</data>
    </edge>
    <edge source="MUS" target="MOZ">
      <data key="d0">48257</data>
    </edge>
    <edge source="MUS" target="SEN">
      <data key="d0">38427</data>
    </edge>
    <edge source="MUS" target="IND">
      <data key="d0">86483</data>
    </edge>
    <edge source="MUS" target="ZAF">
      <data key="d0">139710</data>
    </edge>
    <edge source="MUS" target="ZWE">
      <data key="d0">21037</data>
    </edge>
    <edge source="MUS" target="TUR">
      <data key="d0">67524</data>
    </edge>
    <edge source="MUS" target="UGA">
      <data key="d0">275726</data>
    </edge>
    <edge source="BWA" target="NAM">
      <data key="d0">174296</data>
    </edge>
    <edge source="BWA" target="ZAF">
      <data key="d0">5228927</data>
    </edge>
    <edge source="BWA" target="ZWE">
      <data key="d0">66489</data>
    </edge>
    <edge source="BWA" target="TZA">
      <data key="d0">43628</data>
    </edge>
    <edge source="BWA" target="USA">
      <data key="d0">11362</data>
    </edge>
    <edge source="KGZ" target="DEU">
      <data key="d0">64201</data>
    </edge>
    <edge source="KGZ" target="KAZ">
      <data key="d0">4317316</data>
    </edge>
    <edge source="KGZ" target="USA">
      <data key="d0">77842</data>
    </edge>
    <edge source="PSE" target="ISR">
      <data key="d0">14677485</data>
    </edge>
    <edge source="PSE" target="JOR">
      <data key="d0">1786260</data>
    </edge>
    <edge source="PSE" target="ARE">
      <data key="d0">123000</data>
    </edge>
    <edge source="PSE" target="EGY">
      <data key="d0">203454</data>
    </edge>
    <edge source="MWI" target="MOZ">
      <data key="d0">17478</data>
    </edge>
    <edge source="MWI" target="ZAF">
      <data key="d0">15321</data>
    </edge>
    <edge source="MWI" target="TZA">
      <data key="d0">15090</data>
    </edge>
  </graph>
</graphml>
