# Supplementary material for: Core-periphery structure in sectoral international trade networks: A new approach to an old theory
Source: PLoS One. 2020 Apr 2;15(4):e0229547. doi: 10.1371/journal.pone.0229547 (PMC7117750; doi:10.1371/journal.pone.0229547)
Supplement: S8 File — (ZIP) [file pone.0229547.s008.zip › S8_File/Networks 2012/68-NON-FERROUS METALS.graphml]

<?xml version='1.0' encoding='utf-8'?>
<graphml xmlns="http://graphml.graphdrawing.org/xmlns" xmlns:xsi="http://www.w3.org/2001/XMLSchema-instance" xsi:schemaLocation="http://graphml.graphdrawing.org/xmlns http://graphml.graphdrawing.org/xmlns/1.0/graphml.xsd">
  <key attr.name="weight" attr.type="long" for="edge" id="d0" />
  <graph edgedefault="directed">
    <node id="ALB" />
    <node id="AUT" />
    <node id="BGR" />
    <node id="GRC" />
    <node id="ITA" />
    <node id="ROU" />
    <node id="SRB" />
    <node id="SVN" />
    <node id="CHE" />
    <node id="TUN" />
    <node id="TUR" />
    <node id="MKD" />
    <node id="DZA" />
    <node id="KOR" />
    <node id="MAR" />
    <node id="ARE" />
    <node id="ARG" />
    <node id="AUS" />
    <node id="BEL" />
    <node id="BOL" />
    <node id="BRA" />
    <node id="CHL" />
    <node id="CHN" />
    <node id="COL" />
    <node id="CRI" />
    <node id="ECU" />
    <node id="DEU" />
    <node id="GTM" />
    <node id="ISR" />
    <node id="JPN" />
    <node id="MEX" />
    <node id="NLD" />
    <node id="NIC" />
    <node id="PAN" />
    <node id="PRY" />
    <node id="PER" />
    <node id="IND" />
    <node id="ESP" />
    <node id="USA" />
    <node id="URY" />
    <node id="ARM" />
    <node id="HRV" />
    <node id="CZE" />
    <node id="GEO" />
    <node id="LVA" />
    <node id="POL" />
    <node id="RUS" />
    <node id="SAU" />
    <node id="KHM" />
    <node id="CAN" />
    <node id="LKA" />
    <node id="SLV" />
    <node id="FIN" />
    <node id="FRA" />
    <node id="GHA" />
    <node id="HND" />
    <node id="HKG" />
    <node id="IDN" />
    <node id="KAZ" />
    <node id="JOR" />
    <node id="LTU" />
    <node id="MYS" />
    <node id="MUS" />
    <node id="OMN" />
    <node id="NZL" />
    <node id="NOR" />
    <node id="PAK" />
    <node id="PHL" />
    <node id="SEN" />
    <node id="SGP" />
    <node id="VNM" />
    <node id="ZAF" />
    <node id="SWE" />
    <node id="THA" />
    <node id="UKR" />
    <node id="EGY" />
    <node id="GBR" />
    <node id="TZA" />
    <node id="AZE" />
    <node id="BWA" />
    <node id="BLR" />
    <node id="CMR" />
    <node id="DNK" />
    <node id="ETH" />
    <node id="EST" />
    <node id="HUN" />
    <node id="IRL" />
    <node id="CIV" />
    <node id="LBN" />
    <node id="MDG" />
    <node id="MDA" />
    <node id="PRT" />
    <node id="SVK" />
    <node id="KGZ" />
    <node id="BDI" />
    <node id="CAF" />
    <node id="BEN" />
    <node id="MWI" />
    <node id="MRT" />
    <node id="NAM" />
    <node id="TGO" />
    <node id="UGA" />
    <node id="BFA" />
    <node id="ZWE" />
    <node id="MOZ" />
    <node id="NER" />
    <node id="JAM" />
    <node id="GMB" />
    <node id="PSE" />
    <edge source="ALB" target="AUT">
      <data key="d0">170502</data>
    </edge>
    <edge source="ALB" target="BGR">
      <data key="d0">397398</data>
    </edge>
    <edge source="ALB" target="GRC">
      <data key="d0">664629</data>
    </edge>
    <edge source="ALB" target="ITA">
      <data key="d0">10174267</data>
    </edge>
    <edge source="ALB" target="ROU">
      <data key="d0">374324</data>
    </edge>
    <edge source="ALB" target="SRB">
      <data key="d0">8283228</data>
    </edge>
    <edge source="ALB" target="SVN">
      <data key="d0">142368</data>
    </edge>
    <edge source="ALB" target="CHE">
      <data key="d0">56922</data>
    </edge>
    <edge source="ALB" target="TUN">
      <data key="d0">299586</data>
    </edge>
    <edge source="ALB" target="TUR">
      <data key="d0">20466</data>
    </edge>
    <edge source="ALB" target="MKD">
      <data key="d0">373104</data>
    </edge>
    <edge source="AUT" target="ALB">
      <data key="d0">202962</data>
    </edge>
    <edge source="AUT" target="DZA">
      <data key="d0">432163</data>
    </edge>
    <edge source="AUT" target="AZE">
      <data key="d0">332908</data>
    </edge>
    <edge source="AUT" target="ARG">
      <data key="d0">3166350</data>
    </edge>
    <edge source="AUT" target="AUS">
      <data key="d0">5146499</data>
    </edge>
    <edge source="AUT" target="ARM">
      <data key="d0">36034</data>
    </edge>
    <edge source="AUT" target="BEL">
      <data key="d0">65043553</data>
    </edge>
    <edge source="AUT" target="BOL">
      <data key="d0">107735</data>
    </edge>
    <edge source="AUT" target="BWA">
      <data key="d0">35768</data>
    </edge>
    <edge source="AUT" target="BRA">
      <data key="d0">5482650</data>
    </edge>
    <edge source="AUT" target="BGR">
      <data key="d0">14626981</data>
    </edge>
    <edge source="AUT" target="BLR">
      <data key="d0">125373</data>
    </edge>
    <edge source="AUT" target="CMR">
      <data key="d0">17273</data>
    </edge>
    <edge source="AUT" target="CAN">
      <data key="d0">13523991</data>
    </edge>
    <edge source="AUT" target="LKA">
      <data key="d0">47010</data>
    </edge>
    <edge source="AUT" target="CHL">
      <data key="d0">688485</data>
    </edge>
    <edge source="AUT" target="CHN">
      <data key="d0">21252187</data>
    </edge>
    <edge source="AUT" target="COL">
      <data key="d0">1543412</data>
    </edge>
    <edge source="AUT" target="CRI">
      <data key="d0">432714</data>
    </edge>
    <edge source="AUT" target="HRV">
      <data key="d0">10503661</data>
    </edge>
    <edge source="AUT" target="CZE">
      <data key="d0">191142727</data>
    </edge>
    <edge source="AUT" target="DNK">
      <data key="d0">34418639</data>
    </edge>
    <edge source="AUT" target="ECU">
      <data key="d0">217792</data>
    </edge>
    <edge source="AUT" target="SLV">
      <data key="d0">140240</data>
    </edge>
    <edge source="AUT" target="ETH">
      <data key="d0">124130</data>
    </edge>
    <edge source="AUT" target="EST">
      <data key="d0">495604</data>
    </edge>
    <edge source="AUT" target="FIN">
      <data key="d0">6718446</data>
    </edge>
    <edge source="AUT" target="FRA">
      <data key="d0">420531050</data>
    </edge>
    <edge source="AUT" target="GEO">
      <data key="d0">50953</data>
    </edge>
    <edge source="AUT" target="DEU">
      <data key="d0">1823158564</data>
    </edge>
    <edge source="AUT" target="GRC">
      <data key="d0">3440638</data>
    </edge>
    <edge source="AUT" target="GTM">
      <data key="d0">86030</data>
    </edge>
    <edge source="AUT" target="HKG">
      <data key="d0">2644157</data>
    </edge>
    <edge source="AUT" target="HUN">
      <data key="d0">118210960</data>
    </edge>
    <edge source="AUT" target="IDN">
      <data key="d0">975608</data>
    </edge>
    <edge source="AUT" target="IRL">
      <data key="d0">6706674</data>
    </edge>
    <edge source="AUT" target="ISR">
      <data key="d0">3673209</data>
    </edge>
    <edge source="AUT" target="ITA">
      <data key="d0">354933333</data>
    </edge>
    <edge source="AUT" target="CIV">
      <data key="d0">34581</data>
    </edge>
    <edge source="AUT" target="JPN">
      <data key="d0">8660167</data>
    </edge>
    <edge source="AUT" target="KAZ">
      <data key="d0">79146</data>
    </edge>
    <edge source="AUT" target="JOR">
      <data key="d0">201408</data>
    </edge>
    <edge source="AUT" target="KOR">
      <data key="d0">4315271</data>
    </edge>
    <edge source="AUT" target="LBN">
      <data key="d0">56919</data>
    </edge>
    <edge source="AUT" target="LVA">
      <data key="d0">2738156</data>
    </edge>
    <edge source="AUT" target="LTU">
      <data key="d0">524975</data>
    </edge>
    <edge source="AUT" target="MDG">
      <data key="d0">15351</data>
    </edge>
    <edge source="AUT" target="MYS">
      <data key="d0">858834</data>
    </edge>
    <edge source="AUT" target="MUS">
      <data key="d0">107510</data>
    </edge>
    <edge source="AUT" target="MEX">
      <data key="d0">21868415</data>
    </edge>
    <edge source="AUT" target="MDA">
      <data key="d0">18008</data>
    </edge>
    <edge source="AUT" target="MAR">
      <data key="d0">665576</data>
    </edge>
    <edge source="AUT" target="NLD">
      <data key="d0">61275616</data>
    </edge>
    <edge source="AUT" target="NZL">
      <data key="d0">73834</data>
    </edge>
    <edge source="AUT" target="NOR">
      <data key="d0">18660886</data>
    </edge>
    <edge source="AUT" target="PAK">
      <data key="d0">1470228</data>
    </edge>
    <edge source="AUT" target="PAN">
      <data key="d0">63149</data>
    </edge>
    <edge source="AUT" target="PRY">
      <data key="d0">84588</data>
    </edge>
    <edge source="AUT" target="PER">
      <data key="d0">874016</data>
    </edge>
    <edge source="AUT" target="PHL">
      <data key="d0">88165</data>
    </edge>
    <edge source="AUT" target="POL">
      <data key="d0">70986843</data>
    </edge>
    <edge source="AUT" target="PRT">
      <data key="d0">8082834</data>
    </edge>
    <edge source="AUT" target="ROU">
      <data key="d0">22478913</data>
    </edge>
    <edge source="AUT" target="RUS">
      <data key="d0">12122804</data>
    </edge>
    <edge source="AUT" target="SAU">
      <data key="d0">639703</data>
    </edge>
    <edge source="AUT" target="SRB">
      <data key="d0">11345218</data>
    </edge>
    <edge source="AUT" target="IND">
      <data key="d0">21444264</data>
    </edge>
    <edge source="AUT" target="SGP">
      <data key="d0">7909567</data>
    </edge>
    <edge source="AUT" target="SVK">
      <data key="d0">108409137</data>
    </edge>
    <edge source="AUT" target="VNM">
      <data key="d0">11666</data>
    </edge>
    <edge source="AUT" target="SVN">
      <data key="d0">108636303</data>
    </edge>
    <edge source="AUT" target="ZAF">
      <data key="d0">2399523</data>
    </edge>
    <edge source="AUT" target="ESP">
      <data key="d0">29043498</data>
    </edge>
    <edge source="AUT" target="SWE">
      <data key="d0">31543230</data>
    </edge>
    <edge source="AUT" target="CHE">
      <data key="d0">180264801</data>
    </edge>
    <edge source="AUT" target="THA">
      <data key="d0">4143412</data>
    </edge>
    <edge source="AUT" target="ARE">
      <data key="d0">845474</data>
    </edge>
    <edge source="AUT" target="TUN">
      <data key="d0">1285085</data>
    </edge>
    <edge source="AUT" target="TUR">
      <data key="d0">8677164</data>
    </edge>
    <edge source="AUT" target="UKR">
      <data key="d0">8878589</data>
    </edge>
    <edge source="AUT" target="MKD">
      <data key="d0">712842</data>
    </edge>
    <edge source="AUT" target="EGY">
      <data key="d0">1001376</data>
    </edge>
    <edge source="AUT" target="GBR">
      <data key="d0">82357590</data>
    </edge>
    <edge source="AUT" target="USA">
      <data key="d0">166657027</data>
    </edge>
    <edge source="AUT" target="URY">
      <data key="d0">96673</data>
    </edge>
    <edge source="BGR" target="ALB">
      <data key="d0">84530</data>
    </edge>
    <edge source="BGR" target="DZA">
      <data key="d0">2370901</data>
    </edge>
    <edge source="BGR" target="AUS">
      <data key="d0">2285230</data>
    </edge>
    <edge source="BGR" target="AUT">
      <data key="d0">30335201</data>
    </edge>
    <edge source="BGR" target="ARM">
      <data key="d0">60895</data>
    </edge>
    <edge source="BGR" target="BEL">
      <data key="d0">443026111</data>
    </edge>
    <edge source="BGR" target="BRA">
      <data key="d0">1056896</data>
    </edge>
    <edge source="BGR" target="CAN">
      <data key="d0">8505793</data>
    </edge>
    <edge source="BGR" target="LKA">
      <data key="d0">91250</data>
    </edge>
    <edge source="BGR" target="CHL">
      <data key="d0">145427</data>
    </edge>
    <edge source="BGR" target="CHN">
      <data key="d0">564756783</data>
    </edge>
    <edge source="BGR" target="HRV">
      <data key="d0">21375133</data>
    </edge>
    <edge source="BGR" target="CZE">
      <data key="d0">43130819</data>
    </edge>
    <edge source="BGR" target="DNK">
      <data key="d0">9534642</data>
    </edge>
    <edge source="BGR" target="EST">
      <data key="d0">122608</data>
    </edge>
    <edge source="BGR" target="FIN">
      <data key="d0">604186</data>
    </edge>
    <edge source="BGR" target="FRA">
      <data key="d0">41318349</data>
    </edge>
    <edge source="BGR" target="GEO">
      <data key="d0">34722</data>
    </edge>
    <edge source="BGR" target="DEU">
      <data key="d0">372773022</data>
    </edge>
    <edge source="BGR" target="GRC">
      <data key="d0">110721059</data>
    </edge>
    <edge source="BGR" target="HUN">
      <data key="d0">15256941</data>
    </edge>
    <edge source="BGR" target="IDN">
      <data key="d0">1547503</data>
    </edge>
    <edge source="BGR" target="IRL">
      <data key="d0">215099</data>
    </edge>
    <edge source="BGR" target="ISR">
      <data key="d0">5382627</data>
    </edge>
    <edge source="BGR" target="ITA">
      <data key="d0">457033123</data>
    </edge>
    <edge source="BGR" target="CIV">
      <data key="d0">56612</data>
    </edge>
    <edge source="BGR" target="KOR">
      <data key="d0">423092</data>
    </edge>
    <edge source="BGR" target="LBN">
      <data key="d0">345983</data>
    </edge>
    <edge source="BGR" target="LVA">
      <data key="d0">114697</data>
    </edge>
    <edge source="BGR" target="LTU">
      <data key="d0">1823406</data>
    </edge>
    <edge source="BGR" target="MYS">
      <data key="d0">3000897</data>
    </edge>
    <edge source="BGR" target="MEX">
      <data key="d0">545314</data>
    </edge>
    <edge source="BGR" target="MDA">
      <data key="d0">190002</data>
    </edge>
    <edge source="BGR" target="MAR">
      <data key="d0">1193516</data>
    </edge>
    <edge source="BGR" target="MOZ">
      <data key="d0">118026</data>
    </edge>
    <edge source="BGR" target="OMN">
      <data key="d0">28207</data>
    </edge>
    <edge source="BGR" target="NLD">
      <data key="d0">7781669</data>
    </edge>
    <edge source="BGR" target="NZL">
      <data key="d0">2261153</data>
    </edge>
    <edge source="BGR" target="NOR">
      <data key="d0">1059629</data>
    </edge>
    <edge source="BGR" target="PHL">
      <data key="d0">1115382</data>
    </edge>
    <edge source="BGR" target="POL">
      <data key="d0">70468615</data>
    </edge>
    <edge source="BGR" target="PRT">
      <data key="d0">5256402</data>
    </edge>
    <edge source="BGR" target="ROU">
      <data key="d0">65413166</data>
    </edge>
    <edge source="BGR" target="RUS">
      <data key="d0">4867123</data>
    </edge>
    <edge source="BGR" target="SAU">
      <data key="d0">48924617</data>
    </edge>
    <edge source="BGR" target="SRB">
      <data key="d0">122517328</data>
    </edge>
    <edge source="BGR" target="IND">
      <data key="d0">172286</data>
    </edge>
    <edge source="BGR" target="SGP">
      <data key="d0">502368</data>
    </edge>
    <edge source="BGR" target="SVK">
      <data key="d0">8945234</data>
    </edge>
    <edge source="BGR" target="VNM">
      <data key="d0">3886241</data>
    </edge>
    <edge source="BGR" target="SVN">
      <data key="d0">2457871</data>
    </edge>
    <edge source="BGR" target="ZAF">
      <data key="d0">3149689</data>
    </edge>
    <edge source="BGR" target="ESP">
      <data key="d0">28004163</data>
    </edge>
    <edge source="BGR" target="SWE">
      <data key="d0">471402</data>
    </edge>
    <edge source="BGR" target="CHE">
      <data key="d0">73183174</data>
    </edge>
    <edge source="BGR" target="THA">
      <data key="d0">8675902</data>
    </edge>
    <edge source="BGR" target="ARE">
      <data key="d0">183952</data>
    </edge>
    <edge source="BGR" target="TUN">
      <data key="d0">200964</data>
    </edge>
    <edge source="BGR" target="TUR">
      <data key="d0">537174052</data>
    </edge>
    <edge source="BGR" target="UKR">
      <data key="d0">2814541</data>
    </edge>
    <edge source="BGR" target="MKD">
      <data key="d0">7614508</data>
    </edge>
    <edge source="BGR" target="EGY">
      <data key="d0">72480325</data>
    </edge>
    <edge source="BGR" target="GBR">
      <data key="d0">35607376</data>
    </edge>
    <edge source="BGR" target="USA">
      <data key="d0">16519095</data>
    </edge>
    <edge source="GRC" target="ALB">
      <data key="d0">14660752</data>
    </edge>
    <edge source="GRC" target="DZA">
      <data key="d0">13949476</data>
    </edge>
    <edge source="GRC" target="AZE">
      <data key="d0">497251</data>
    </edge>
    <edge source="GRC" target="ARG">
      <data key="d0">1145380</data>
    </edge>
    <edge source="GRC" target="AUS">
      <data key="d0">17121654</data>
    </edge>
    <edge source="GRC" target="AUT">
      <data key="d0">10686941</data>
    </edge>
    <edge source="GRC" target="ARM">
      <data key="d0">3461986</data>
    </edge>
    <edge source="GRC" target="BEL">
      <data key="d0">42124480</data>
    </edge>
    <edge source="GRC" target="BRA">
      <data key="d0">5324393</data>
    </edge>
    <edge source="GRC" target="BGR">
      <data key="d0">53756041</data>
    </edge>
    <edge source="GRC" target="BLR">
      <data key="d0">3288563</data>
    </edge>
    <edge source="GRC" target="CAN">
      <data key="d0">7408057</data>
    </edge>
    <edge source="GRC" target="LKA">
      <data key="d0">47335</data>
    </edge>
    <edge source="GRC" target="CHN">
      <data key="d0">18410239</data>
    </edge>
    <edge source="GRC" target="HRV">
      <data key="d0">4350616</data>
    </edge>
    <edge source="GRC" target="CZE">
      <data key="d0">35442837</data>
    </edge>
    <edge source="GRC" target="DNK">
      <data key="d0">25508034</data>
    </edge>
    <edge source="GRC" target="ETH">
      <data key="d0">246187</data>
    </edge>
    <edge source="GRC" target="EST">
      <data key="d0">96640</data>
    </edge>
    <edge source="GRC" target="FIN">
      <data key="d0">1959950</data>
    </edge>
    <edge source="GRC" target="FRA">
      <data key="d0">137185712</data>
    </edge>
    <edge source="GRC" target="GEO">
      <data key="d0">416086</data>
    </edge>
    <edge source="GRC" target="DEU">
      <data key="d0">239912174</data>
    </edge>
    <edge source="GRC" target="GHA">
      <data key="d0">83008</data>
    </edge>
    <edge source="GRC" target="HKG">
      <data key="d0">2320275</data>
    </edge>
    <edge source="GRC" target="HUN">
      <data key="d0">16502824</data>
    </edge>
    <edge source="GRC" target="IDN">
      <data key="d0">725662</data>
    </edge>
    <edge source="GRC" target="IRL">
      <data key="d0">1031660</data>
    </edge>
    <edge source="GRC" target="ISR">
      <data key="d0">22452764</data>
    </edge>
    <edge source="GRC" target="ITA">
      <data key="d0">440401890</data>
    </edge>
    <edge source="GRC" target="CIV">
      <data key="d0">376019</data>
    </edge>
    <edge source="GRC" target="JPN">
      <data key="d0">3078249</data>
    </edge>
    <edge source="GRC" target="KAZ">
      <data key="d0">34737</data>
    </edge>
    <edge source="GRC" target="JOR">
      <data key="d0">1023017</data>
    </edge>
    <edge source="GRC" target="KOR">
      <data key="d0">181200</data>
    </edge>
    <edge source="GRC" target="LBN">
      <data key="d0">3160561</data>
    </edge>
    <edge source="GRC" target="LTU">
      <data key="d0">1707572</data>
    </edge>
    <edge source="GRC" target="MDG">
      <data key="d0">107503</data>
    </edge>
    <edge source="GRC" target="MYS">
      <data key="d0">1046828</data>
    </edge>
    <edge source="GRC" target="MEX">
      <data key="d0">2082305</data>
    </edge>
    <edge source="GRC" target="MDA">
      <data key="d0">881682</data>
    </edge>
    <edge source="GRC" target="MAR">
      <data key="d0">773150</data>
    </edge>
    <edge source="GRC" target="NLD">
      <data key="d0">36601095</data>
    </edge>
    <edge source="GRC" target="NZL">
      <data key="d0">1170167</data>
    </edge>
    <edge source="GRC" target="NER">
      <data key="d0">11416</data>
    </edge>
    <edge source="GRC" target="NOR">
      <data key="d0">125217</data>
    </edge>
    <edge source="GRC" target="PAK">
      <data key="d0">42761</data>
    </edge>
    <edge source="GRC" target="PAN">
      <data key="d0">630528</data>
    </edge>
    <edge source="GRC" target="PER">
      <data key="d0">112653</data>
    </edge>
    <edge source="GRC" target="PHL">
      <data key="d0">77425</data>
    </edge>
    <edge source="GRC" target="POL">
      <data key="d0">71606117</data>
    </edge>
    <edge source="GRC" target="PRT">
      <data key="d0">21686711</data>
    </edge>
    <edge source="GRC" target="ROU">
      <data key="d0">103663588</data>
    </edge>
    <edge source="GRC" target="RUS">
      <data key="d0">23034697</data>
    </edge>
    <edge source="GRC" target="SAU">
      <data key="d0">6409256</data>
    </edge>
    <edge source="GRC" target="SRB">
      <data key="d0">31437353</data>
    </edge>
    <edge source="GRC" target="IND">
      <data key="d0">4792104</data>
    </edge>
    <edge source="GRC" target="SGP">
      <data key="d0">5929778</data>
    </edge>
    <edge source="GRC" target="SVK">
      <data key="d0">1474347</data>
    </edge>
    <edge source="GRC" target="VNM">
      <data key="d0">348933</data>
    </edge>
    <edge source="GRC" target="SVN">
      <data key="d0">1792933</data>
    </edge>
    <edge source="GRC" target="ZAF">
      <data key="d0">1424426</data>
    </edge>
    <edge source="GRC" target="ZWE">
      <data key="d0">127802</data>
    </edge>
    <edge source="GRC" target="ESP">
      <data key="d0">54236725</data>
    </edge>
    <edge source="GRC" target="SWE">
      <data key="d0">3148369</data>
    </edge>
    <edge source="GRC" target="CHE">
      <data key="d0">15030959</data>
    </edge>
    <edge source="GRC" target="THA">
      <data key="d0">5606786</data>
    </edge>
    <edge source="GRC" target="TGO">
      <data key="d0">66956</data>
    </edge>
    <edge source="GRC" target="ARE">
      <data key="d0">21840682</data>
    </edge>
    <edge source="GRC" target="TUN">
      <data key="d0">755451</data>
    </edge>
    <edge source="GRC" target="TUR">
      <data key="d0">147455838</data>
    </edge>
    <edge source="GRC" target="UKR">
      <data key="d0">9913323</data>
    </edge>
    <edge source="GRC" target="MKD">
      <data key="d0">6398344</data>
    </edge>
    <edge source="GRC" target="EGY">
      <data key="d0">1554970</data>
    </edge>
    <edge source="GRC" target="GBR">
      <data key="d0">141354731</data>
    </edge>
    <edge source="GRC" target="TZA">
      <data key="d0">64568</data>
    </edge>
    <edge source="GRC" target="USA">
      <data key="d0">69108930</data>
    </edge>
    <edge source="ITA" target="ALB">
      <data key="d0">8229289</data>
    </edge>
    <edge source="ITA" target="DZA">
      <data key="d0">46168639</data>
    </edge>
    <edge source="ITA" target="AZE">
      <data key="d0">1349394</data>
    </edge>
    <edge source="ITA" target="ARG">
      <data key="d0">6958056</data>
    </edge>
    <edge source="ITA" target="AUS">
      <data key="d0">34491319</data>
    </edge>
    <edge source="ITA" target="AUT">
      <data key="d0">352919589</data>
    </edge>
    <edge source="ITA" target="ARM">
      <data key="d0">532662</data>
    </edge>
    <edge source="ITA" target="BEL">
      <data key="d0">221340145</data>
    </edge>
    <edge source="ITA" target="BOL">
      <data key="d0">81564</data>
    </edge>
    <edge source="ITA" target="BRA">
      <data key="d0">29516170</data>
    </edge>
    <edge source="ITA" target="BGR">
      <data key="d0">21769084</data>
    </edge>
    <edge source="ITA" target="BDI">
      <data key="d0">16647</data>
    </edge>
    <edge source="ITA" target="BLR">
      <data key="d0">4317078</data>
    </edge>
    <edge source="ITA" target="CMR">
      <data key="d0">99078</data>
    </edge>
    <edge source="ITA" target="CAN">
      <data key="d0">7977177</data>
    </edge>
    <edge source="ITA" target="LKA">
      <data key="d0">343435</data>
    </edge>
    <edge source="ITA" target="CHL">
      <data key="d0">11471218</data>
    </edge>
    <edge source="ITA" target="CHN">
      <data key="d0">88423614</data>
    </edge>
    <edge source="ITA" target="COL">
      <data key="d0">2146935</data>
    </edge>
    <edge source="ITA" target="CRI">
      <data key="d0">71651</data>
    </edge>
    <edge source="ITA" target="HRV">
      <data key="d0">64820979</data>
    </edge>
    <edge source="ITA" target="CZE">
      <data key="d0">178908163</data>
    </edge>
    <edge source="ITA" target="BEN">
      <data key="d0">54622</data>
    </edge>
    <edge source="ITA" target="DNK">
      <data key="d0">43380552</data>
    </edge>
    <edge source="ITA" target="ECU">
      <data key="d0">336968</data>
    </edge>
    <edge source="ITA" target="SLV">
      <data key="d0">113807</data>
    </edge>
    <edge source="ITA" target="ETH">
      <data key="d0">1345011</data>
    </edge>
    <edge source="ITA" target="EST">
      <data key="d0">2757618</data>
    </edge>
    <edge source="ITA" target="FIN">
      <data key="d0">20485602</data>
    </edge>
    <edge source="ITA" target="FRA">
      <data key="d0">957748637</data>
    </edge>
    <edge source="ITA" target="GEO">
      <data key="d0">3319316</data>
    </edge>
    <edge source="ITA" target="GMB">
      <data key="d0">96096</data>
    </edge>
    <edge source="ITA" target="PSE">
      <data key="d0">19711</data>
    </edge>
    <edge source="ITA" target="DEU">
      <data key="d0">1627296606</data>
    </edge>
    <edge source="ITA" target="GHA">
      <data key="d0">1911682</data>
    </edge>
    <edge source="ITA" target="GRC">
      <data key="d0">42827325</data>
    </edge>
    <edge source="ITA" target="GTM">
      <data key="d0">342580</data>
    </edge>
    <edge source="ITA" target="HND">
      <data key="d0">95484</data>
    </edge>
    <edge source="ITA" target="HKG">
      <data key="d0">19910414</data>
    </edge>
    <edge source="ITA" target="HUN">
      <data key="d0">236823298</data>
    </edge>
    <edge source="ITA" target="IDN">
      <data key="d0">20349135</data>
    </edge>
    <edge source="ITA" target="IRL">
      <data key="d0">7726201</data>
    </edge>
    <edge source="ITA" target="ISR">
      <data key="d0">44290755</data>
    </edge>
    <edge source="ITA" target="CIV">
      <data key="d0">1440063</data>
    </edge>
    <edge source="ITA" target="JPN">
      <data key="d0">21168504</data>
    </edge>
    <edge source="ITA" target="KAZ">
      <data key="d0">5294968</data>
    </edge>
    <edge source="ITA" target="JOR">
      <data key="d0">10991130</data>
    </edge>
    <edge source="ITA" target="KOR">
      <data key="d0">60251782</data>
    </edge>
    <edge source="ITA" target="LBN">
      <data key="d0">8198609</data>
    </edge>
    <edge source="ITA" target="LVA">
      <data key="d0">4015332</data>
    </edge>
    <edge source="ITA" target="LTU">
      <data key="d0">58166952</data>
    </edge>
    <edge source="ITA" target="MDG">
      <data key="d0">18427</data>
    </edge>
    <edge source="ITA" target="MYS">
      <data key="d0">13940199</data>
    </edge>
    <edge source="ITA" target="MUS">
      <data key="d0">980847</data>
    </edge>
    <edge source="ITA" target="MEX">
      <data key="d0">19106241</data>
    </edge>
    <edge source="ITA" target="MDA">
      <data key="d0">1110562</data>
    </edge>
    <edge source="ITA" target="MAR">
      <data key="d0">29755606</data>
    </edge>
    <edge source="ITA" target="MOZ">
      <data key="d0">81393</data>
    </edge>
    <edge source="ITA" target="OMN">
      <data key="d0">977418</data>
    </edge>
    <edge source="ITA" target="NLD">
      <data key="d0">117957226</data>
    </edge>
    <edge source="ITA" target="NZL">
      <data key="d0">8200067</data>
    </edge>
    <edge source="ITA" target="NIC">
      <data key="d0">324564</data>
    </edge>
    <edge source="ITA" target="NOR">
      <data key="d0">19351421</data>
    </edge>
    <edge source="ITA" target="PAK">
      <data key="d0">3984161</data>
    </edge>
    <edge source="ITA" target="PAN">
      <data key="d0">1270213</data>
    </edge>
    <edge source="ITA" target="PRY">
      <data key="d0">155765</data>
    </edge>
    <edge source="ITA" target="PER">
      <data key="d0">1192926</data>
    </edge>
    <edge source="ITA" target="PHL">
      <data key="d0">1228208</data>
    </edge>
    <edge source="ITA" target="POL">
      <data key="d0">184190770</data>
    </edge>
    <edge source="ITA" target="PRT">
      <data key="d0">79506821</data>
    </edge>
    <edge source="ITA" target="ROU">
      <data key="d0">183311931</data>
    </edge>
    <edge source="ITA" target="RUS">
      <data key="d0">83181892</data>
    </edge>
    <edge source="ITA" target="SAU">
      <data key="d0">59032124</data>
    </edge>
    <edge source="ITA" target="SEN">
      <data key="d0">664390</data>
    </edge>
    <edge source="ITA" target="SRB">
      <data key="d0">15506581</data>
    </edge>
    <edge source="ITA" target="IND">
      <data key="d0">50496077</data>
    </edge>
    <edge source="ITA" target="SGP">
      <data key="d0">19577149</data>
    </edge>
    <edge source="ITA" target="SVK">
      <data key="d0">188943134</data>
    </edge>
    <edge source="ITA" target="VNM">
      <data key="d0">2367059</data>
    </edge>
    <edge source="ITA" target="SVN">
      <data key="d0">162403316</data>
    </edge>
    <edge source="ITA" target="ZAF">
      <data key="d0">10618380</data>
    </edge>
    <edge source="ITA" target="ZWE">
      <data key="d0">342625</data>
    </edge>
    <edge source="ITA" target="ESP">
      <data key="d0">529919693</data>
    </edge>
    <edge source="ITA" target="SWE">
      <data key="d0">59210351</data>
    </edge>
    <edge source="ITA" target="CHE">
      <data key="d0">607788730</data>
    </edge>
    <edge source="ITA" target="THA">
      <data key="d0">22105724</data>
    </edge>
    <edge source="ITA" target="TGO">
      <data key="d0">19581</data>
    </edge>
    <edge source="ITA" target="ARE">
      <data key="d0">30403350</data>
    </edge>
    <edge source="ITA" target="TUN">
      <data key="d0">307337829</data>
    </edge>
    <edge source="ITA" target="TUR">
      <data key="d0">99966962</data>
    </edge>
    <edge source="ITA" target="UGA">
      <data key="d0">312631</data>
    </edge>
    <edge source="ITA" target="UKR">
      <data key="d0">23428871</data>
    </edge>
    <edge source="ITA" target="MKD">
      <data key="d0">3551215</data>
    </edge>
    <edge source="ITA" target="EGY">
      <data key="d0">39198786</data>
    </edge>
    <edge source="ITA" target="GBR">
      <data key="d0">469685980</data>
    </edge>
    <edge source="ITA" target="TZA">
      <data key="d0">67425</data>
    </edge>
    <edge source="ITA" target="USA">
      <data key="d0">390188330</data>
    </edge>
    <edge source="ITA" target="BFA">
      <data key="d0">33991</data>
    </edge>
    <edge source="ITA" target="URY">
      <data key="d0">626066</data>
    </edge>
    <edge source="ROU" target="AZE">
      <data key="d0">36302</data>
    </edge>
    <edge source="ROU" target="ARG">
      <data key="d0">91673</data>
    </edge>
    <edge source="ROU" target="AUT">
      <data key="d0">45403173</data>
    </edge>
    <edge source="ROU" target="BEL">
      <data key="d0">26366876</data>
    </edge>
    <edge source="ROU" target="BRA">
      <data key="d0">153712</data>
    </edge>
    <edge source="ROU" target="BGR">
      <data key="d0">52272840</data>
    </edge>
    <edge source="ROU" target="CAN">
      <data key="d0">3627425</data>
    </edge>
    <edge source="ROU" target="CHL">
      <data key="d0">71236</data>
    </edge>
    <edge source="ROU" target="CHN">
      <data key="d0">2113839</data>
    </edge>
    <edge source="ROU" target="HRV">
      <data key="d0">2768661</data>
    </edge>
    <edge source="ROU" target="CZE">
      <data key="d0">48106162</data>
    </edge>
    <edge source="ROU" target="DNK">
      <data key="d0">15433431</data>
    </edge>
    <edge source="ROU" target="FIN">
      <data key="d0">270692</data>
    </edge>
    <edge source="ROU" target="FRA">
      <data key="d0">37276509</data>
    </edge>
    <edge source="ROU" target="GEO">
      <data key="d0">40753</data>
    </edge>
    <edge source="ROU" target="DEU">
      <data key="d0">127641981</data>
    </edge>
    <edge source="ROU" target="GRC">
      <data key="d0">18700723</data>
    </edge>
    <edge source="ROU" target="HKG">
      <data key="d0">324197</data>
    </edge>
    <edge source="ROU" target="HUN">
      <data key="d0">188239024</data>
    </edge>
    <edge source="ROU" target="IDN">
      <data key="d0">1297746</data>
    </edge>
    <edge source="ROU" target="IRL">
      <data key="d0">109363</data>
    </edge>
    <edge source="ROU" target="ISR">
      <data key="d0">7952157</data>
    </edge>
    <edge source="ROU" target="ITA">
      <data key="d0">60919180</data>
    </edge>
    <edge source="ROU" target="KOR">
      <data key="d0">1655220</data>
    </edge>
    <edge source="ROU" target="LTU">
      <data key="d0">636068</data>
    </edge>
    <edge source="ROU" target="MYS">
      <data key="d0">426324</data>
    </edge>
    <edge source="ROU" target="MEX">
      <data key="d0">984078</data>
    </edge>
    <edge source="ROU" target="MDA">
      <data key="d0">1975630</data>
    </edge>
    <edge source="ROU" target="MAR">
      <data key="d0">38966</data>
    </edge>
    <edge source="ROU" target="NLD">
      <data key="d0">14521579</data>
    </edge>
    <edge source="ROU" target="NZL">
      <data key="d0">371523</data>
    </edge>
    <edge source="ROU" target="POL">
      <data key="d0">95682749</data>
    </edge>
    <edge source="ROU" target="PRT">
      <data key="d0">660603</data>
    </edge>
    <edge source="ROU" target="RUS">
      <data key="d0">100131</data>
    </edge>
    <edge source="ROU" target="SAU">
      <data key="d0">1994150</data>
    </edge>
    <edge source="ROU" target="SRB">
      <data key="d0">17713635</data>
    </edge>
    <edge source="ROU" target="IND">
      <data key="d0">35367</data>
    </edge>
    <edge source="ROU" target="SGP">
      <data key="d0">4676507</data>
    </edge>
    <edge source="ROU" target="SVK">
      <data key="d0">9862195</data>
    </edge>
    <edge source="ROU" target="SVN">
      <data key="d0">29670950</data>
    </edge>
    <edge source="ROU" target="ZAF">
      <data key="d0">71529</data>
    </edge>
    <edge source="ROU" target="ESP">
      <data key="d0">7036348</data>
    </edge>
    <edge source="ROU" target="SWE">
      <data key="d0">7756646</data>
    </edge>
    <edge source="ROU" target="CHE">
      <data key="d0">8803815</data>
    </edge>
    <edge source="ROU" target="THA">
      <data key="d0">79004</data>
    </edge>
    <edge source="ROU" target="TUR">
      <data key="d0">22505861</data>
    </edge>
    <edge source="ROU" target="UKR">
      <data key="d0">2562806</data>
    </edge>
    <edge source="ROU" target="MKD">
      <data key="d0">2081742</data>
    </edge>
    <edge source="ROU" target="GBR">
      <data key="d0">21183093</data>
    </edge>
    <edge source="ROU" target="USA">
      <data key="d0">37941250</data>
    </edge>
    <edge source="SRB" target="ALB">
      <data key="d0">98711</data>
    </edge>
    <edge source="SRB" target="DZA">
      <data key="d0">1894183</data>
    </edge>
    <edge source="SRB" target="AUT">
      <data key="d0">14975684</data>
    </edge>
    <edge source="SRB" target="BEL">
      <data key="d0">3706466</data>
    </edge>
    <edge source="SRB" target="BGR">
      <data key="d0">9932637</data>
    </edge>
    <edge source="SRB" target="BLR">
      <data key="d0">5521650</data>
    </edge>
    <edge source="SRB" target="CAN">
      <data key="d0">13168</data>
    </edge>
    <edge source="SRB" target="HRV">
      <data key="d0">12450542</data>
    </edge>
    <edge source="SRB" target="CZE">
      <data key="d0">66817705</data>
    </edge>
    <edge source="SRB" target="DNK">
      <data key="d0">1772470</data>
    </edge>
    <edge source="SRB" target="FRA">
      <data key="d0">35241345</data>
    </edge>
    <edge source="SRB" target="GEO">
      <data key="d0">68325</data>
    </edge>
    <edge source="SRB" target="DEU">
      <data key="d0">89806044</data>
    </edge>
    <edge source="SRB" target="GRC">
      <data key="d0">8141688</data>
    </edge>
    <edge source="SRB" target="HUN">
      <data key="d0">31768359</data>
    </edge>
    <edge source="SRB" target="ISR">
      <data key="d0">429014</data>
    </edge>
    <edge source="SRB" target="ITA">
      <data key="d0">79242374</data>
    </edge>
    <edge source="SRB" target="LBN">
      <data key="d0">1930280</data>
    </edge>
    <edge source="SRB" target="LTU">
      <data key="d0">82362</data>
    </edge>
    <edge source="SRB" target="MDA">
      <data key="d0">122483</data>
    </edge>
    <edge source="SRB" target="NLD">
      <data key="d0">6672563</data>
    </edge>
    <edge source="SRB" target="NOR">
      <data key="d0">70005</data>
    </edge>
    <edge source="SRB" target="POL">
      <data key="d0">5038447</data>
    </edge>
    <edge source="SRB" target="PRT">
      <data key="d0">217705</data>
    </edge>
    <edge source="SRB" target="ROU">
      <data key="d0">8717738</data>
    </edge>
    <edge source="SRB" target="RUS">
      <data key="d0">94240988</data>
    </edge>
    <edge source="SRB" target="IND">
      <data key="d0">107791</data>
    </edge>
    <edge source="SRB" target="SGP">
      <data key="d0">762702</data>
    </edge>
    <edge source="SRB" target="SVK">
      <data key="d0">38029374</data>
    </edge>
    <edge source="SRB" target="SVN">
      <data key="d0">44193042</data>
    </edge>
    <edge source="SRB" target="ESP">
      <data key="d0">2217328</data>
    </edge>
    <edge source="SRB" target="SWE">
      <data key="d0">124537</data>
    </edge>
    <edge source="SRB" target="CHE">
      <data key="d0">23084224</data>
    </edge>
    <edge source="SRB" target="THA">
      <data key="d0">242127</data>
    </edge>
    <edge source="SRB" target="ARE">
      <data key="d0">172464</data>
    </edge>
    <edge source="SRB" target="TUR">
      <data key="d0">8657470</data>
    </edge>
    <edge source="SRB" target="UKR">
      <data key="d0">3713116</data>
    </edge>
    <edge source="SRB" target="MKD">
      <data key="d0">13023323</data>
    </edge>
    <edge source="SRB" target="EGY">
      <data key="d0">1577566</data>
    </edge>
    <edge source="SRB" target="GBR">
      <data key="d0">13157940</data>
    </edge>
    <edge source="SRB" target="USA">
      <data key="d0">8782384</data>
    </edge>
    <edge source="SVN" target="ALB">
      <data key="d0">30452</data>
    </edge>
    <edge source="SVN" target="AUS">
      <data key="d0">327452</data>
    </edge>
    <edge source="SVN" target="AUT">
      <data key="d0">80100104</data>
    </edge>
    <edge source="SVN" target="BEL">
      <data key="d0">11224000</data>
    </edge>
    <edge source="SVN" target="BRA">
      <data key="d0">1031123</data>
    </edge>
    <edge source="SVN" target="BGR">
      <data key="d0">4916555</data>
    </edge>
    <edge source="SVN" target="BLR">
      <data key="d0">17164</data>
    </edge>
    <edge source="SVN" target="CAN">
      <data key="d0">10569</data>
    </edge>
    <edge source="SVN" target="CHN">
      <data key="d0">1181236</data>
    </edge>
    <edge source="SVN" target="COL">
      <data key="d0">805096</data>
    </edge>
    <edge source="SVN" target="HRV">
      <data key="d0">14132050</data>
    </edge>
    <edge source="SVN" target="CZE">
      <data key="d0">41521395</data>
    </edge>
    <edge source="SVN" target="DNK">
      <data key="d0">1317499</data>
    </edge>
    <edge source="SVN" target="ECU">
      <data key="d0">39534</data>
    </edge>
    <edge source="SVN" target="EST">
      <data key="d0">28839</data>
    </edge>
    <edge source="SVN" target="FIN">
      <data key="d0">518997</data>
    </edge>
    <edge source="SVN" target="FRA">
      <data key="d0">43404788</data>
    </edge>
    <edge source="SVN" target="DEU">
      <data key="d0">252660150</data>
    </edge>
    <edge source="SVN" target="GRC">
      <data key="d0">25319</data>
    </edge>
    <edge source="SVN" target="HUN">
      <data key="d0">36051574</data>
    </edge>
    <edge source="SVN" target="ISR">
      <data key="d0">13246</data>
    </edge>
    <edge source="SVN" target="ITA">
      <data key="d0">150875346</data>
    </edge>
    <edge source="SVN" target="KAZ">
      <data key="d0">45299</data>
    </edge>
    <edge source="SVN" target="LVA">
      <data key="d0">42090</data>
    </edge>
    <edge source="SVN" target="LTU">
      <data key="d0">14389</data>
    </edge>
    <edge source="SVN" target="NLD">
      <data key="d0">25803103</data>
    </edge>
    <edge source="SVN" target="NOR">
      <data key="d0">115882</data>
    </edge>
    <edge source="SVN" target="PAK">
      <data key="d0">108666</data>
    </edge>
    <edge source="SVN" target="PAN">
      <data key="d0">2513985</data>
    </edge>
    <edge source="SVN" target="POL">
      <data key="d0">32110059</data>
    </edge>
    <edge source="SVN" target="PRT">
      <data key="d0">55039</data>
    </edge>
    <edge source="SVN" target="ROU">
      <data key="d0">2875882</data>
    </edge>
    <edge source="SVN" target="RUS">
      <data key="d0">2850723</data>
    </edge>
    <edge source="SVN" target="SAU">
      <data key="d0">70768</data>
    </edge>
    <edge source="SVN" target="SRB">
      <data key="d0">15024623</data>
    </edge>
    <edge source="SVN" target="IND">
      <data key="d0">86327</data>
    </edge>
    <edge source="SVN" target="SGP">
      <data key="d0">334359</data>
    </edge>
    <edge source="SVN" target="SVK">
      <data key="d0">7176404</data>
    </edge>
    <edge source="SVN" target="VNM">
      <data key="d0">25176</data>
    </edge>
    <edge source="SVN" target="ZAF">
      <data key="d0">412907</data>
    </edge>
    <edge source="SVN" target="ESP">
      <data key="d0">12772943</data>
    </edge>
    <edge source="SVN" target="SWE">
      <data key="d0">218886</data>
    </edge>
    <edge source="SVN" target="CHE">
      <data key="d0">8470811</data>
    </edge>
    <edge source="SVN" target="TUN">
      <data key="d0">280531</data>
    </edge>
    <edge source="SVN" target="TUR">
      <data key="d0">3766731</data>
    </edge>
    <edge source="SVN" target="UKR">
      <data key="d0">262589</data>
    </edge>
    <edge source="SVN" target="MKD">
      <data key="d0">3368527</data>
    </edge>
    <edge source="SVN" target="GBR">
      <data key="d0">7361805</data>
    </edge>
    <edge source="SVN" target="USA">
      <data key="d0">16551650</data>
    </edge>
    <edge source="CHE" target="DZA">
      <data key="d0">398248</data>
    </edge>
    <edge source="CHE" target="AZE">
      <data key="d0">11467</data>
    </edge>
    <edge source="CHE" target="ARG">
      <data key="d0">1655722</data>
    </edge>
    <edge source="CHE" target="AUS">
      <data key="d0">58056401</data>
    </edge>
    <edge source="CHE" target="AUT">
      <data key="d0">83653727</data>
    </edge>
    <edge source="CHE" target="ARM">
      <data key="d0">122893</data>
    </edge>
    <edge source="CHE" target="BEL">
      <data key="d0">13527478</data>
    </edge>
    <edge source="CHE" target="BOL">
      <data key="d0">12084</data>
    </edge>
    <edge source="CHE" target="BRA">
      <data key="d0">2318756</data>
    </edge>
    <edge source="CHE" target="BGR">
      <data key="d0">838758</data>
    </edge>
    <edge source="CHE" target="BLR">
      <data key="d0">1450645</data>
    </edge>
    <edge source="CHE" target="CAN">
      <data key="d0">131080899</data>
    </edge>
    <edge source="CHE" target="LKA">
      <data key="d0">30992</data>
    </edge>
    <edge source="CHE" target="CHL">
      <data key="d0">726941</data>
    </edge>
    <edge source="CHE" target="CHN">
      <data key="d0">455437088</data>
    </edge>
    <edge source="CHE" target="COL">
      <data key="d0">67119</data>
    </edge>
    <edge source="CHE" target="CRI">
      <data key="d0">6262358</data>
    </edge>
    <edge source="CHE" target="HRV">
      <data key="d0">709075</data>
    </edge>
    <edge source="CHE" target="CZE">
      <data key="d0">34137707</data>
    </edge>
    <edge source="CHE" target="DNK">
      <data key="d0">16075095</data>
    </edge>
    <edge source="CHE" target="ECU">
      <data key="d0">14978</data>
    </edge>
    <edge source="CHE" target="SLV">
      <data key="d0">103177</data>
    </edge>
    <edge source="CHE" target="ETH">
      <data key="d0">244368</data>
    </edge>
    <edge source="CHE" target="EST">
      <data key="d0">419825</data>
    </edge>
    <edge source="CHE" target="FIN">
      <data key="d0">4528797</data>
    </edge>
    <edge source="CHE" target="FRA">
      <data key="d0">264001291</data>
    </edge>
    <edge source="CHE" target="GEO">
      <data key="d0">120312</data>
    </edge>
    <edge source="CHE" target="DEU">
      <data key="d0">1141295253</data>
    </edge>
    <edge source="CHE" target="GHA">
      <data key="d0">12840</data>
    </edge>
    <edge source="CHE" target="GRC">
      <data key="d0">2069226</data>
    </edge>
    <edge source="CHE" target="GTM">
      <data key="d0">25441</data>
    </edge>
    <edge source="CHE" target="HKG">
      <data key="d0">921688358</data>
    </edge>
    <edge source="CHE" target="HUN">
      <data key="d0">20959121</data>
    </edge>
    <edge source="CHE" target="IDN">
      <data key="d0">1033294</data>
    </edge>
    <edge source="CHE" target="IRL">
      <data key="d0">411023</data>
    </edge>
    <edge source="CHE" target="ISR">
      <data key="d0">4649109</data>
    </edge>
    <edge source="CHE" target="ITA">
      <data key="d0">211508721</data>
    </edge>
    <edge source="CHE" target="JAM">
      <data key="d0">660237</data>
    </edge>
    <edge source="CHE" target="JPN">
      <data key="d0">88181054</data>
    </edge>
    <edge source="CHE" target="KAZ">
      <data key="d0">102488</data>
    </edge>
    <edge source="CHE" target="JOR">
      <data key="d0">227620</data>
    </edge>
    <edge source="CHE" target="KOR">
      <data key="d0">16242946</data>
    </edge>
    <edge source="CHE" target="LBN">
      <data key="d0">2456613</data>
    </edge>
    <edge source="CHE" target="LVA">
      <data key="d0">2132799</data>
    </edge>
    <edge source="CHE" target="LTU">
      <data key="d0">326805</data>
    </edge>
    <edge source="CHE" target="MYS">
      <data key="d0">13195509</data>
    </edge>
    <edge source="CHE" target="MUS">
      <data key="d0">37287</data>
    </edge>
    <edge source="CHE" target="MEX">
      <data key="d0">2330133</data>
    </edge>
    <edge source="CHE" target="MAR">
      <data key="d0">491688</data>
    </edge>
    <edge source="CHE" target="OMN">
      <data key="d0">128111</data>
    </edge>
    <edge source="CHE" target="NLD">
      <data key="d0">82332355</data>
    </edge>
    <edge source="CHE" target="NZL">
      <data key="d0">798810</data>
    </edge>
    <edge source="CHE" target="NOR">
      <data key="d0">9116778</data>
    </edge>
    <edge source="CHE" target="PAK">
      <data key="d0">398622</data>
    </edge>
    <edge source="CHE" target="PAN">
      <data key="d0">512330</data>
    </edge>
    <edge source="CHE" target="PRY">
      <data key="d0">230795</data>
    </edge>
    <edge source="CHE" target="PER">
      <data key="d0">174291</data>
    </edge>
    <edge source="CHE" target="PHL">
      <data key="d0">435691</data>
    </edge>
    <edge source="CHE" target="POL">
      <data key="d0">12521579</data>
    </edge>
    <edge source="CHE" target="PRT">
      <data key="d0">5644982</data>
    </edge>
    <edge source="CHE" target="ROU">
      <data key="d0">4058338</data>
    </edge>
    <edge source="CHE" target="RUS">
      <data key="d0">1268627</data>
    </edge>
    <edge source="CHE" target="SAU">
      <data key="d0">2220425</data>
    </edge>
    <edge source="CHE" target="SRB">
      <data key="d0">654042</data>
    </edge>
    <edge source="CHE" target="IND">
      <data key="d0">67329990</data>
    </edge>
    <edge source="CHE" target="SGP">
      <data key="d0">12083943</data>
    </edge>
    <edge source="CHE" target="SVK">
      <data key="d0">2958375</data>
    </edge>
    <edge source="CHE" target="VNM">
      <data key="d0">2204918</data>
    </edge>
    <edge source="CHE" target="SVN">
      <data key="d0">3484036</data>
    </edge>
    <edge source="CHE" target="ZAF">
      <data key="d0">5698231</data>
    </edge>
    <edge source="CHE" target="ESP">
      <data key="d0">29856251</data>
    </edge>
    <edge source="CHE" target="SWE">
      <data key="d0">42424013</data>
    </edge>
    <edge source="CHE" target="THA">
      <data key="d0">100242716</data>
    </edge>
    <edge source="CHE" target="ARE">
      <data key="d0">19052413</data>
    </edge>
    <edge source="CHE" target="TUN">
      <data key="d0">159167</data>
    </edge>
    <edge source="CHE" target="TUR">
      <data key="d0">10454427</data>
    </edge>
    <edge source="CHE" target="UKR">
      <data key="d0">2727944</data>
    </edge>
    <edge source="CHE" target="MKD">
      <data key="d0">153818</data>
    </edge>
    <edge source="CHE" target="EGY">
      <data key="d0">645205</data>
    </edge>
    <edge source="CHE" target="GBR">
      <data key="d0">3567410974</data>
    </edge>
    <edge source="CHE" target="TZA">
      <data key="d0">41916</data>
    </edge>
    <edge source="CHE" target="USA">
      <data key="d0">147463837</data>
    </edge>
    <edge source="TUN" target="DZA">
      <data key="d0">4114932</data>
    </edge>
    <edge source="TUN" target="BEL">
      <data key="d0">3279246</data>
    </edge>
    <edge source="TUN" target="CMR">
      <data key="d0">46310</data>
    </edge>
    <edge source="TUN" target="CHN">
      <data key="d0">5157162</data>
    </edge>
    <edge source="TUN" target="BEN">
      <data key="d0">134650</data>
    </edge>
    <edge source="TUN" target="ETH">
      <data key="d0">774986</data>
    </edge>
    <edge source="TUN" target="FRA">
      <data key="d0">18607968</data>
    </edge>
    <edge source="TUN" target="DEU">
      <data key="d0">11046347</data>
    </edge>
    <edge source="TUN" target="HUN">
      <data key="d0">38322</data>
    </edge>
    <edge source="TUN" target="IDN">
      <data key="d0">135816</data>
    </edge>
    <edge source="TUN" target="ITA">
      <data key="d0">17427136</data>
    </edge>
    <edge source="TUN" target="CIV">
      <data key="d0">140047</data>
    </edge>
    <edge source="TUN" target="JOR">
      <data key="d0">196809</data>
    </edge>
    <edge source="TUN" target="KOR">
      <data key="d0">433443</data>
    </edge>
    <edge source="TUN" target="MYS">
      <data key="d0">80386</data>
    </edge>
    <edge source="TUN" target="MAR">
      <data key="d0">2035952</data>
    </edge>
    <edge source="TUN" target="NLD">
      <data key="d0">470736</data>
    </edge>
    <edge source="TUN" target="NER">
      <data key="d0">39318</data>
    </edge>
    <edge source="TUN" target="SEN">
      <data key="d0">212546</data>
    </edge>
    <edge source="TUN" target="IND">
      <data key="d0">627371</data>
    </edge>
    <edge source="TUN" target="SGP">
      <data key="d0">75224</data>
    </edge>
    <edge source="TUN" target="ESP">
      <data key="d0">20331517</data>
    </edge>
    <edge source="TUN" target="CHE">
      <data key="d0">1428930</data>
    </edge>
    <edge source="TUN" target="THA">
      <data key="d0">604214</data>
    </edge>
    <edge source="TUN" target="ARE">
      <data key="d0">3242033</data>
    </edge>
    <edge source="TUN" target="TUR">
      <data key="d0">87622</data>
    </edge>
    <edge source="TUN" target="GBR">
      <data key="d0">2578063</data>
    </edge>
    <edge source="TUN" target="BFA">
      <data key="d0">25029</data>
    </edge>
    <edge source="TUR" target="ALB">
      <data key="d0">6048344</data>
    </edge>
    <edge source="TUR" target="DZA">
      <data key="d0">16790097</data>
    </edge>
    <edge source="TUR" target="AZE">
      <data key="d0">36465234</data>
    </edge>
    <edge source="TUR" target="ARG">
      <data key="d0">839770</data>
    </edge>
    <edge source="TUR" target="AUS">
      <data key="d0">740682</data>
    </edge>
    <edge source="TUR" target="AUT">
      <data key="d0">47086540</data>
    </edge>
    <edge source="TUR" target="BEL">
      <data key="d0">30564185</data>
    </edge>
    <edge source="TUR" target="BOL">
      <data key="d0">49598</data>
    </edge>
    <edge source="TUR" target="BRA">
      <data key="d0">304418</data>
    </edge>
    <edge source="TUR" target="BGR">
      <data key="d0">127938657</data>
    </edge>
    <edge source="TUR" target="BDI">
      <data key="d0">54715</data>
    </edge>
    <edge source="TUR" target="BLR">
      <data key="d0">5089458</data>
    </edge>
    <edge source="TUR" target="KHM">
      <data key="d0">30932</data>
    </edge>
    <edge source="TUR" target="CMR">
      <data key="d0">1173187</data>
    </edge>
    <edge source="TUR" target="CAN">
      <data key="d0">8420449</data>
    </edge>
    <edge source="TUR" target="LKA">
      <data key="d0">59224</data>
    </edge>
    <edge source="TUR" target="CHL">
      <data key="d0">313473</data>
    </edge>
    <edge source="TUR" target="CHN">
      <data key="d0">7766480</data>
    </edge>
    <edge source="TUR" target="COL">
      <data key="d0">993091</data>
    </edge>
    <edge source="TUR" target="CRI">
      <data key="d0">49233</data>
    </edge>
    <edge source="TUR" target="HRV">
      <data key="d0">16170960</data>
    </edge>
    <edge source="TUR" target="CZE">
      <data key="d0">30424643</data>
    </edge>
    <edge source="TUR" target="DNK">
      <data key="d0">18515197</data>
    </edge>
    <edge source="TUR" target="ECU">
      <data key="d0">71624</data>
    </edge>
    <edge source="TUR" target="ETH">
      <data key="d0">8389064</data>
    </edge>
    <edge source="TUR" target="EST">
      <data key="d0">564672</data>
    </edge>
    <edge source="TUR" target="FIN">
      <data key="d0">3415975</data>
    </edge>
    <edge source="TUR" target="FRA">
      <data key="d0">118389444</data>
    </edge>
    <edge source="TUR" target="GEO">
      <data key="d0">24977160</data>
    </edge>
    <edge source="TUR" target="PSE">
      <data key="d0">48875</data>
    </edge>
    <edge source="TUR" target="DEU">
      <data key="d0">408655137</data>
    </edge>
    <edge source="TUR" target="GHA">
      <data key="d0">3554801</data>
    </edge>
    <edge source="TUR" target="GRC">
      <data key="d0">40855729</data>
    </edge>
    <edge source="TUR" target="HKG">
      <data key="d0">39348</data>
    </edge>
    <edge source="TUR" target="HUN">
      <data key="d0">19140598</data>
    </edge>
    <edge source="TUR" target="IDN">
      <data key="d0">353245</data>
    </edge>
    <edge source="TUR" target="IRL">
      <data key="d0">7372033</data>
    </edge>
    <edge source="TUR" target="ISR">
      <data key="d0">41297441</data>
    </edge>
    <edge source="TUR" target="ITA">
      <data key="d0">212144144</data>
    </edge>
    <edge source="TUR" target="CIV">
      <data key="d0">806373</data>
    </edge>
    <edge source="TUR" target="JAM">
      <data key="d0">41319</data>
    </edge>
    <edge source="TUR" target="JPN">
      <data key="d0">1217242</data>
    </edge>
    <edge source="TUR" target="KAZ">
      <data key="d0">8798534</data>
    </edge>
    <edge source="TUR" target="JOR">
      <data key="d0">12066473</data>
    </edge>
    <edge source="TUR" target="KOR">
      <data key="d0">2631222</data>
    </edge>
    <edge source="TUR" target="KGZ">
      <data key="d0">2059803</data>
    </edge>
    <edge source="TUR" target="LBN">
      <data key="d0">9533667</data>
    </edge>
    <edge source="TUR" target="LVA">
      <data key="d0">2350060</data>
    </edge>
    <edge source="TUR" target="LTU">
      <data key="d0">847807</data>
    </edge>
    <edge source="TUR" target="MDG">
      <data key="d0">301652</data>
    </edge>
    <edge source="TUR" target="MWI">
      <data key="d0">273216</data>
    </edge>
    <edge source="TUR" target="MYS">
      <data key="d0">388724</data>
    </edge>
    <edge source="TUR" target="MRT">
      <data key="d0">131386</data>
    </edge>
    <edge source="TUR" target="MUS">
      <data key="d0">66204</data>
    </edge>
    <edge source="TUR" target="MEX">
      <data key="d0">1032546</data>
    </edge>
    <edge source="TUR" target="MDA">
      <data key="d0">5874786</data>
    </edge>
    <edge source="TUR" target="MAR">
      <data key="d0">7666339</data>
    </edge>
    <edge source="TUR" target="MOZ">
      <data key="d0">44892</data>
    </edge>
    <edge source="TUR" target="OMN">
      <data key="d0">383578</data>
    </edge>
    <edge source="TUR" target="NLD">
      <data key="d0">62434661</data>
    </edge>
    <edge source="TUR" target="NZL">
      <data key="d0">78786</data>
    </edge>
    <edge source="TUR" target="NER">
      <data key="d0">15634</data>
    </edge>
    <edge source="TUR" target="NOR">
      <data key="d0">6954133</data>
    </edge>
    <edge source="TUR" target="PAK">
      <data key="d0">6387447</data>
    </edge>
    <edge source="TUR" target="PAN">
      <data key="d0">30599</data>
    </edge>
    <edge source="TUR" target="PER">
      <data key="d0">65016</data>
    </edge>
    <edge source="TUR" target="PHL">
      <data key="d0">514909</data>
    </edge>
    <edge source="TUR" target="POL">
      <data key="d0">60806946</data>
    </edge>
    <edge source="TUR" target="PRT">
      <data key="d0">4729819</data>
    </edge>
    <edge source="TUR" target="ROU">
      <data key="d0">60966329</data>
    </edge>
    <edge source="TUR" target="RUS">
      <data key="d0">32555608</data>
    </edge>
    <edge source="TUR" target="SAU">
      <data key="d0">38774487</data>
    </edge>
    <edge source="TUR" target="SEN">
      <data key="d0">898810</data>
    </edge>
    <edge source="TUR" target="SRB">
      <data key="d0">16148458</data>
    </edge>
    <edge source="TUR" target="IND">
      <data key="d0">49051550</data>
    </edge>
    <edge source="TUR" target="SGP">
      <data key="d0">521488</data>
    </edge>
    <edge source="TUR" target="SVK">
      <data key="d0">24265713</data>
    </edge>
    <edge source="TUR" target="VNM">
      <data key="d0">589584</data>
    </edge>
    <edge source="TUR" target="SVN">
      <data key="d0">3950504</data>
    </edge>
    <edge source="TUR" target="ZAF">
      <data key="d0">3000327</data>
    </edge>
    <edge source="TUR" target="ESP">
      <data key="d0">57132245</data>
    </edge>
    <edge source="TUR" target="SWE">
      <data key="d0">17088771</data>
    </edge>
    <edge source="TUR" target="CHE">
      <data key="d0">194495000</data>
    </edge>
    <edge source="TUR" target="THA">
      <data key="d0">2689822</data>
    </edge>
    <edge source="TUR" target="TGO">
      <data key="d0">24985</data>
    </edge>
    <edge source="TUR" target="ARE">
      <data key="d0">28909461</data>
    </edge>
    <edge source="TUR" target="TUN">
      <data key="d0">9832308</data>
    </edge>
    <edge source="TUR" target="UGA">
      <data key="d0">43451</data>
    </edge>
    <edge source="TUR" target="UKR">
      <data key="d0">17417933</data>
    </edge>
    <edge source="TUR" target="MKD">
      <data key="d0">14861825</data>
    </edge>
    <edge source="TUR" target="EGY">
      <data key="d0">30043650</data>
    </edge>
    <edge source="TUR" target="GBR">
      <data key="d0">153937228</data>
    </edge>
    <edge source="TUR" target="TZA">
      <data key="d0">266691</data>
    </edge>
    <edge source="TUR" target="USA">
      <data key="d0">38212720</data>
    </edge>
    <edge source="TUR" target="BFA">
      <data key="d0">537165</data>
    </edge>
    <edge source="TUR" target="URY">
      <data key="d0">163722</data>
    </edge>
    <edge source="MKD" target="ALB">
      <data key="d0">53970</data>
    </edge>
    <edge source="MKD" target="AUT">
      <data key="d0">502778</data>
    </edge>
    <edge source="MKD" target="BGR">
      <data key="d0">3645621</data>
    </edge>
    <edge source="MKD" target="CHN">
      <data key="d0">164710</data>
    </edge>
    <edge source="MKD" target="DEU">
      <data key="d0">629531</data>
    </edge>
    <edge source="MKD" target="GRC">
      <data key="d0">65514</data>
    </edge>
    <edge source="MKD" target="NLD">
      <data key="d0">45625</data>
    </edge>
    <edge source="MKD" target="ROU">
      <data key="d0">186283</data>
    </edge>
    <edge source="MKD" target="SRB">
      <data key="d0">1753553</data>
    </edge>
    <edge source="MKD" target="SVN">
      <data key="d0">1080982</data>
    </edge>
    <edge source="MKD" target="CHE">
      <data key="d0">14622</data>
    </edge>
    <edge source="MKD" target="ARE">
      <data key="d0">163662</data>
    </edge>
    <edge source="MKD" target="TUR">
      <data key="d0">5663297</data>
    </edge>
    <edge source="MKD" target="USA">
      <data key="d0">99820</data>
    </edge>
    <edge source="DZA" target="ITA">
      <data key="d0">6095392</data>
    </edge>
    <edge source="DZA" target="KOR">
      <data key="d0">1958041</data>
    </edge>
    <edge source="DZA" target="MAR">
      <data key="d0">6779500</data>
    </edge>
    <edge source="DZA" target="ARE">
      <data key="d0">25981</data>
    </edge>
    <edge source="DZA" target="TUN">
      <data key="d0">12898</data>
    </edge>
    <edge source="DZA" target="TUR">
      <data key="d0">518980</data>
    </edge>
    <edge source="KOR" target="DZA">
      <data key="d0">1465804</data>
    </edge>
    <edge source="KOR" target="ARG">
      <data key="d0">2084881</data>
    </edge>
    <edge source="KOR" target="AUS">
      <data key="d0">90380071</data>
    </edge>
    <edge source="KOR" target="AUT">
      <data key="d0">6309585</data>
    </edge>
    <edge source="KOR" target="BEL">
      <data key="d0">56715697</data>
    </edge>
    <edge source="KOR" target="BOL">
      <data key="d0">402952</data>
    </edge>
    <edge source="KOR" target="BRA">
      <data key="d0">6878138</data>
    </edge>
    <edge source="KOR" target="BGR">
      <data key="d0">856951</data>
    </edge>
    <edge source="KOR" target="KHM">
      <data key="d0">48537469</data>
    </edge>
    <edge source="KOR" target="CMR">
      <data key="d0">15258716</data>
    </edge>
    <edge source="KOR" target="CAN">
      <data key="d0">59565640</data>
    </edge>
    <edge source="KOR" target="LKA">
      <data key="d0">3000442</data>
    </edge>
    <edge source="KOR" target="CHL">
      <data key="d0">4914823</data>
    </edge>
    <edge source="KOR" target="CHN">
      <data key="d0">2749071097</data>
    </edge>
    <edge source="KOR" target="COL">
      <data key="d0">7344898</data>
    </edge>
    <edge source="KOR" target="CRI">
      <data key="d0">55327</data>
    </edge>
    <edge source="KOR" target="HRV">
      <data key="d0">38586</data>
    </edge>
    <edge source="KOR" target="CZE">
      <data key="d0">690107</data>
    </edge>
    <edge source="KOR" target="DNK">
      <data key="d0">44572</data>
    </edge>
    <edge source="KOR" target="ECU">
      <data key="d0">646800</data>
    </edge>
    <edge source="KOR" target="SLV">
      <data key="d0">208929</data>
    </edge>
    <edge source="KOR" target="ETH">
      <data key="d0">698859</data>
    </edge>
    <edge source="KOR" target="EST">
      <data key="d0">38557</data>
    </edge>
    <edge source="KOR" target="FIN">
      <data key="d0">1487650</data>
    </edge>
    <edge source="KOR" target="FRA">
      <data key="d0">11601677</data>
    </edge>
    <edge source="KOR" target="DEU">
      <data key="d0">36450960</data>
    </edge>
    <edge source="KOR" target="GRC">
      <data key="d0">1300758</data>
    </edge>
    <edge source="KOR" target="GTM">
      <data key="d0">391911</data>
    </edge>
    <edge source="KOR" target="HKG">
      <data key="d0">656214171</data>
    </edge>
    <edge source="KOR" target="HUN">
      <data key="d0">5554994</data>
    </edge>
    <edge source="KOR" target="IDN">
      <data key="d0">355214285</data>
    </edge>
    <edge source="KOR" target="IRL">
      <data key="d0">94380</data>
    </edge>
    <edge source="KOR" target="ISR">
      <data key="d0">8813466</data>
    </edge>
    <edge source="KOR" target="ITA">
      <data key="d0">26331348</data>
    </edge>
    <edge source="KOR" target="CIV">
      <data key="d0">36500</data>
    </edge>
    <edge source="KOR" target="JPN">
      <data key="d0">1754920045</data>
    </edge>
    <edge source="KOR" target="KAZ">
      <data key="d0">1516195</data>
    </edge>
    <edge source="KOR" target="JOR">
      <data key="d0">4235315</data>
    </edge>
    <edge source="KOR" target="LBN">
      <data key="d0">2087749</data>
    </edge>
    <edge source="KOR" target="LVA">
      <data key="d0">251852</data>
    </edge>
    <edge source="KOR" target="LTU">
      <data key="d0">13633</data>
    </edge>
    <edge source="KOR" target="MWI">
      <data key="d0">67926</data>
    </edge>
    <edge source="KOR" target="MYS">
      <data key="d0">335861984</data>
    </edge>
    <edge source="KOR" target="MEX">
      <data key="d0">62351512</data>
    </edge>
    <edge source="KOR" target="MAR">
      <data key="d0">349454</data>
    </edge>
    <edge source="KOR" target="OMN">
      <data key="d0">930683</data>
    </edge>
    <edge source="KOR" target="NLD">
      <data key="d0">19549217</data>
    </edge>
    <edge source="KOR" target="NZL">
      <data key="d0">9578861</data>
    </edge>
    <edge source="KOR" target="NOR">
      <data key="d0">16742</data>
    </edge>
    <edge source="KOR" target="PAK">
      <data key="d0">12013161</data>
    </edge>
    <edge source="KOR" target="PAN">
      <data key="d0">303216</data>
    </edge>
    <edge source="KOR" target="PRY">
      <data key="d0">25800</data>
    </edge>
    <edge source="KOR" target="PER">
      <data key="d0">216938</data>
    </edge>
    <edge source="KOR" target="PHL">
      <data key="d0">320023746</data>
    </edge>
    <edge source="KOR" target="POL">
      <data key="d0">1277062</data>
    </edge>
    <edge source="KOR" target="PRT">
      <data key="d0">5287815</data>
    </edge>
    <edge source="KOR" target="ROU">
      <data key="d0">83635</data>
    </edge>
    <edge source="KOR" target="RUS">
      <data key="d0">8209044</data>
    </edge>
    <edge source="KOR" target="SAU">
      <data key="d0">103239992</data>
    </edge>
    <edge source="KOR" target="SEN">
      <data key="d0">329110</data>
    </edge>
    <edge source="KOR" target="SRB">
      <data key="d0">15231</data>
    </edge>
    <edge source="KOR" target="IND">
      <data key="d0">452053086</data>
    </edge>
    <edge source="KOR" target="SGP">
      <data key="d0">232575351</data>
    </edge>
    <edge source="KOR" target="SVK">
      <data key="d0">3913122</data>
    </edge>
    <edge source="KOR" target="VNM">
      <data key="d0">476459082</data>
    </edge>
    <edge source="KOR" target="SVN">
      <data key="d0">1204337</data>
    </edge>
    <edge source="KOR" target="ZAF">
      <data key="d0">47454222</data>
    </edge>
    <edge source="KOR" target="ZWE">
      <data key="d0">15105</data>
    </edge>
    <edge source="KOR" target="ESP">
      <data key="d0">17596014</data>
    </edge>
    <edge source="KOR" target="SWE">
      <data key="d0">1534430</data>
    </edge>
    <edge source="KOR" target="CHE">
      <data key="d0">3391807</data>
    </edge>
    <edge source="KOR" target="THA">
      <data key="d0">498430157</data>
    </edge>
    <edge source="KOR" target="TGO">
      <data key="d0">1219389</data>
    </edge>
    <edge source="KOR" target="ARE">
      <data key="d0">42817790</data>
    </edge>
    <edge source="KOR" target="TUN">
      <data key="d0">2479795</data>
    </edge>
    <edge source="KOR" target="TUR">
      <data key="d0">21203006</data>
    </edge>
    <edge source="KOR" target="UGA">
      <data key="d0">75755</data>
    </edge>
    <edge source="KOR" target="UKR">
      <data key="d0">1020978</data>
    </edge>
    <edge source="KOR" target="EGY">
      <data key="d0">16363230</data>
    </edge>
    <edge source="KOR" target="GBR">
      <data key="d0">488468382</data>
    </edge>
    <edge source="KOR" target="TZA">
      <data key="d0">1598049</data>
    </edge>
    <edge source="KOR" target="USA">
      <data key="d0">480873763</data>
    </edge>
    <edge source="KOR" target="URY">
      <data key="d0">234398</data>
    </edge>
    <edge source="MAR" target="DZA">
      <data key="d0">461240</data>
    </edge>
    <edge source="MAR" target="BEL">
      <data key="d0">12779361</data>
    </edge>
    <edge source="MAR" target="BRA">
      <data key="d0">2131494</data>
    </edge>
    <edge source="MAR" target="CMR">
      <data key="d0">155947</data>
    </edge>
    <edge source="MAR" target="CHN">
      <data key="d0">1430422</data>
    </edge>
    <edge source="MAR" target="FRA">
      <data key="d0">17409311</data>
    </edge>
    <edge source="MAR" target="DEU">
      <data key="d0">38433938</data>
    </edge>
    <edge source="MAR" target="IDN">
      <data key="d0">95909</data>
    </edge>
    <edge source="MAR" target="ITA">
      <data key="d0">59126</data>
    </edge>
    <edge source="MAR" target="CIV">
      <data key="d0">169684</data>
    </edge>
    <edge source="MAR" target="JPN">
      <data key="d0">6073706</data>
    </edge>
    <edge source="MAR" target="JOR">
      <data key="d0">329971</data>
    </edge>
    <edge source="MAR" target="KOR">
      <data key="d0">2533523</data>
    </edge>
    <edge source="MAR" target="MYS">
      <data key="d0">153083</data>
    </edge>
    <edge source="MAR" target="MRT">
      <data key="d0">34060</data>
    </edge>
    <edge source="MAR" target="NLD">
      <data key="d0">1580101</data>
    </edge>
    <edge source="MAR" target="PRT">
      <data key="d0">2130529</data>
    </edge>
    <edge source="MAR" target="SEN">
      <data key="d0">207001</data>
    </edge>
    <edge source="MAR" target="IND">
      <data key="d0">2913154</data>
    </edge>
    <edge source="MAR" target="ESP">
      <data key="d0">19776289</data>
    </edge>
    <edge source="MAR" target="CHE">
      <data key="d0">148903030</data>
    </edge>
    <edge source="MAR" target="THA">
      <data key="d0">1666430</data>
    </edge>
    <edge source="MAR" target="ARE">
      <data key="d0">10559167</data>
    </edge>
    <edge source="MAR" target="TUN">
      <data key="d0">423490</data>
    </edge>
    <edge source="MAR" target="TUR">
      <data key="d0">38457796</data>
    </edge>
    <edge source="MAR" target="USA">
      <data key="d0">24602309</data>
    </edge>
    <edge source="ARE" target="ALB">
      <data key="d0">537454</data>
    </edge>
    <edge source="ARE" target="DZA">
      <data key="d0">10752707</data>
    </edge>
    <edge source="ARE" target="AZE">
      <data key="d0">147585</data>
    </edge>
    <edge source="ARE" target="AUS">
      <data key="d0">198820</data>
    </edge>
    <edge source="ARE" target="ARM">
      <data key="d0">92925</data>
    </edge>
    <edge source="ARE" target="BEL">
      <data key="d0">5452501</data>
    </edge>
    <edge source="ARE" target="BOL">
      <data key="d0">41140</data>
    </edge>
    <edge source="ARE" target="BRA">
      <data key="d0">1040573</data>
    </edge>
    <edge source="ARE" target="BGR">
      <data key="d0">112424</data>
    </edge>
    <edge source="ARE" target="CMR">
      <data key="d0">1281853</data>
    </edge>
    <edge source="ARE" target="CAN">
      <data key="d0">349590</data>
    </edge>
    <edge source="ARE" target="LKA">
      <data key="d0">44924480</data>
    </edge>
    <edge source="ARE" target="CHL">
      <data key="d0">15414</data>
    </edge>
    <edge source="ARE" target="CHN">
      <data key="d0">58526071</data>
    </edge>
    <edge source="ARE" target="COL">
      <data key="d0">31748</data>
    </edge>
    <edge source="ARE" target="HRV">
      <data key="d0">782618</data>
    </edge>
    <edge source="ARE" target="BEN">
      <data key="d0">102698</data>
    </edge>
    <edge source="ARE" target="ECU">
      <data key="d0">4848185</data>
    </edge>
    <edge source="ARE" target="SLV">
      <data key="d0">843561</data>
    </edge>
    <edge source="ARE" target="ETH">
      <data key="d0">1627054</data>
    </edge>
    <edge source="ARE" target="FRA">
      <data key="d0">39203630</data>
    </edge>
    <edge source="ARE" target="GEO">
      <data key="d0">46027</data>
    </edge>
    <edge source="ARE" target="GMB">
      <data key="d0">62939</data>
    </edge>
    <edge source="ARE" target="DEU">
      <data key="d0">16382420</data>
    </edge>
    <edge source="ARE" target="GHA">
      <data key="d0">997652</data>
    </edge>
    <edge source="ARE" target="GRC">
      <data key="d0">782708</data>
    </edge>
    <edge source="ARE" target="HKG">
      <data key="d0">6512046</data>
    </edge>
    <edge source="ARE" target="HUN">
      <data key="d0">28609</data>
    </edge>
    <edge source="ARE" target="IDN">
      <data key="d0">85233296</data>
    </edge>
    <edge source="ARE" target="IRL">
      <data key="d0">64807</data>
    </edge>
    <edge source="ARE" target="ITA">
      <data key="d0">77580741</data>
    </edge>
    <edge source="ARE" target="CIV">
      <data key="d0">273687</data>
    </edge>
    <edge source="ARE" target="JPN">
      <data key="d0">228657924</data>
    </edge>
    <edge source="ARE" target="KAZ">
      <data key="d0">85133</data>
    </edge>
    <edge source="ARE" target="JOR">
      <data key="d0">40748021</data>
    </edge>
    <edge source="ARE" target="KOR">
      <data key="d0">55370598</data>
    </edge>
    <edge source="ARE" target="LBN">
      <data key="d0">20013902</data>
    </edge>
    <edge source="ARE" target="MDG">
      <data key="d0">125565</data>
    </edge>
    <edge source="ARE" target="MWI">
      <data key="d0">162160</data>
    </edge>
    <edge source="ARE" target="MYS">
      <data key="d0">122968092</data>
    </edge>
    <edge source="ARE" target="MUS">
      <data key="d0">190923</data>
    </edge>
    <edge source="ARE" target="MEX">
      <data key="d0">36621</data>
    </edge>
    <edge source="ARE" target="MAR">
      <data key="d0">15275577</data>
    </edge>
    <edge source="ARE" target="MOZ">
      <data key="d0">650565</data>
    </edge>
    <edge source="ARE" target="OMN">
      <data key="d0">162012180</data>
    </edge>
    <edge source="ARE" target="NAM">
      <data key="d0">132939</data>
    </edge>
    <edge source="ARE" target="NLD">
      <data key="d0">127507273</data>
    </edge>
    <edge source="ARE" target="NIC">
      <data key="d0">250553</data>
    </edge>
    <edge source="ARE" target="NER">
      <data key="d0">18184</data>
    </edge>
    <edge source="ARE" target="NOR">
      <data key="d0">1542271</data>
    </edge>
    <edge source="ARE" target="PAK">
      <data key="d0">26889636</data>
    </edge>
    <edge source="ARE" target="PAN">
      <data key="d0">29368</data>
    </edge>
    <edge source="ARE" target="PER">
      <data key="d0">2062662</data>
    </edge>
    <edge source="ARE" target="PHL">
      <data key="d0">13626828</data>
    </edge>
    <edge source="ARE" target="POL">
      <data key="d0">3538107</data>
    </edge>
    <edge source="ARE" target="PRT">
      <data key="d0">385404</data>
    </edge>
    <edge source="ARE" target="RUS">
      <data key="d0">386700</data>
    </edge>
    <edge source="ARE" target="SAU">
      <data key="d0">445279472</data>
    </edge>
    <edge source="ARE" target="SEN">
      <data key="d0">788025</data>
    </edge>
    <edge source="ARE" target="SRB">
      <data key="d0">244733</data>
    </edge>
    <edge source="ARE" target="IND">
      <data key="d0">428039632</data>
    </edge>
    <edge source="ARE" target="SGP">
      <data key="d0">42264254</data>
    </edge>
    <edge source="ARE" target="VNM">
      <data key="d0">47211748</data>
    </edge>
    <edge source="ARE" target="SVN">
      <data key="d0">25562</data>
    </edge>
    <edge source="ARE" target="ZAF">
      <data key="d0">18019684</data>
    </edge>
    <edge source="ARE" target="ESP">
      <data key="d0">28614442</data>
    </edge>
    <edge source="ARE" target="CHE">
      <data key="d0">154066217</data>
    </edge>
    <edge source="ARE" target="THA">
      <data key="d0">188866293</data>
    </edge>
    <edge source="ARE" target="TGO">
      <data key="d0">124112</data>
    </edge>
    <edge source="ARE" target="TUN">
      <data key="d0">13149440</data>
    </edge>
    <edge source="ARE" target="TUR">
      <data key="d0">77083935</data>
    </edge>
    <edge source="ARE" target="UGA">
      <data key="d0">384937</data>
    </edge>
    <edge source="ARE" target="UKR">
      <data key="d0">530415</data>
    </edge>
    <edge source="ARE" target="EGY">
      <data key="d0">9736049</data>
    </edge>
    <edge source="ARE" target="GBR">
      <data key="d0">89086419</data>
    </edge>
    <edge source="ARE" target="TZA">
      <data key="d0">8697342</data>
    </edge>
    <edge source="ARE" target="USA">
      <data key="d0">93987440</data>
    </edge>
    <edge source="ARE" target="URY">
      <data key="d0">1294120</data>
    </edge>
    <edge source="ARG" target="AUS">
      <data key="d0">115295</data>
    </edge>
    <edge source="ARG" target="BEL">
      <data key="d0">11115884</data>
    </edge>
    <edge source="ARG" target="BOL">
      <data key="d0">1143158</data>
    </edge>
    <edge source="ARG" target="BRA">
      <data key="d0">300366702</data>
    </edge>
    <edge source="ARG" target="CHL">
      <data key="d0">26154767</data>
    </edge>
    <edge source="ARG" target="CHN">
      <data key="d0">1019340</data>
    </edge>
    <edge source="ARG" target="COL">
      <data key="d0">5851611</data>
    </edge>
    <edge source="ARG" target="CRI">
      <data key="d0">443896</data>
    </edge>
    <edge source="ARG" target="ECU">
      <data key="d0">10464355</data>
    </edge>
    <edge source="ARG" target="DEU">
      <data key="d0">127900584</data>
    </edge>
    <edge source="ARG" target="GTM">
      <data key="d0">12388</data>
    </edge>
    <edge source="ARG" target="ISR">
      <data key="d0">255033</data>
    </edge>
    <edge source="ARG" target="ITA">
      <data key="d0">1260007</data>
    </edge>
    <edge source="ARG" target="JPN">
      <data key="d0">138062256</data>
    </edge>
    <edge source="ARG" target="KOR">
      <data key="d0">209152</data>
    </edge>
    <edge source="ARG" target="MEX">
      <data key="d0">6551883</data>
    </edge>
    <edge source="ARG" target="NLD">
      <data key="d0">2910495</data>
    </edge>
    <edge source="ARG" target="NIC">
      <data key="d0">12667</data>
    </edge>
    <edge source="ARG" target="PAN">
      <data key="d0">1062254</data>
    </edge>
    <edge source="ARG" target="PRY">
      <data key="d0">2974043</data>
    </edge>
    <edge source="ARG" target="PER">
      <data key="d0">11891511</data>
    </edge>
    <edge source="ARG" target="IND">
      <data key="d0">211886</data>
    </edge>
    <edge source="ARG" target="ESP">
      <data key="d0">447555</data>
    </edge>
    <edge source="ARG" target="CHE">
      <data key="d0">126724233</data>
    </edge>
    <edge source="ARG" target="USA">
      <data key="d0">269840227</data>
    </edge>
    <edge source="ARG" target="URY">
      <data key="d0">14758358</data>
    </edge>
    <edge source="AUS" target="ARG">
      <data key="d0">3084435</data>
    </edge>
    <edge source="AUS" target="BEL">
      <data key="d0">88814898</data>
    </edge>
    <edge source="AUS" target="BRA">
      <data key="d0">3719227</data>
    </edge>
    <edge source="AUS" target="KHM">
      <data key="d0">4834277</data>
    </edge>
    <edge source="AUS" target="CAN">
      <data key="d0">10953788</data>
    </edge>
    <edge source="AUS" target="LKA">
      <data key="d0">2007807</data>
    </edge>
    <edge source="AUS" target="CHL">
      <data key="d0">3552463</data>
    </edge>
    <edge source="AUS" target="CHN">
      <data key="d0">1552636375</data>
    </edge>
    <edge source="AUS" target="COL">
      <data key="d0">68318</data>
    </edge>
    <edge source="AUS" target="ECU">
      <data key="d0">9503194</data>
    </edge>
    <edge source="AUS" target="SLV">
      <data key="d0">5381693</data>
    </edge>
    <edge source="AUS" target="FIN">
      <data key="d0">384450</data>
    </edge>
    <edge source="AUS" target="FRA">
      <data key="d0">294486</data>
    </edge>
    <edge source="AUS" target="DEU">
      <data key="d0">7054250</data>
    </edge>
    <edge source="AUS" target="GHA">
      <data key="d0">15726</data>
    </edge>
    <edge source="AUS" target="GTM">
      <data key="d0">433271</data>
    </edge>
    <edge source="AUS" target="HND">
      <data key="d0">45781</data>
    </edge>
    <edge source="AUS" target="HKG">
      <data key="d0">187358317</data>
    </edge>
    <edge source="AUS" target="IDN">
      <data key="d0">600390636</data>
    </edge>
    <edge source="AUS" target="ISR">
      <data key="d0">35129087</data>
    </edge>
    <edge source="AUS" target="ITA">
      <data key="d0">1961555</data>
    </edge>
    <edge source="AUS" target="JPN">
      <data key="d0">1300392182</data>
    </edge>
    <edge source="AUS" target="KAZ">
      <data key="d0">35037</data>
    </edge>
    <edge source="AUS" target="JOR">
      <data key="d0">3469113</data>
    </edge>
    <edge source="AUS" target="KOR">
      <data key="d0">758540498</data>
    </edge>
    <edge source="AUS" target="LTU">
      <data key="d0">14385</data>
    </edge>
    <edge source="AUS" target="MYS">
      <data key="d0">1393494208</data>
    </edge>
    <edge source="AUS" target="MUS">
      <data key="d0">80855</data>
    </edge>
    <edge source="AUS" target="MEX">
      <data key="d0">65383356</data>
    </edge>
    <edge source="AUS" target="OMN">
      <data key="d0">1302231</data>
    </edge>
    <edge source="AUS" target="NLD">
      <data key="d0">715715</data>
    </edge>
    <edge source="AUS" target="NZL">
      <data key="d0">157060684</data>
    </edge>
    <edge source="AUS" target="NOR">
      <data key="d0">781166</data>
    </edge>
    <edge source="AUS" target="PAK">
      <data key="d0">10517677</data>
    </edge>
    <edge source="AUS" target="PAN">
      <data key="d0">1459990</data>
    </edge>
    <edge source="AUS" target="PER">
      <data key="d0">133528</data>
    </edge>
    <edge source="AUS" target="PHL">
      <data key="d0">144309194</data>
    </edge>
    <edge source="AUS" target="POL">
      <data key="d0">143520</data>
    </edge>
    <edge source="AUS" target="SAU">
      <data key="d0">39269978</data>
    </edge>
    <edge source="AUS" target="SEN">
      <data key="d0">24157</data>
    </edge>
    <edge source="AUS" target="IND">
      <data key="d0">199591383</data>
    </edge>
    <edge source="AUS" target="SGP">
      <data key="d0">116069174</data>
    </edge>
    <edge source="AUS" target="VNM">
      <data key="d0">317205850</data>
    </edge>
    <edge source="AUS" target="ZAF">
      <data key="d0">84333526</data>
    </edge>
    <edge source="AUS" target="ESP">
      <data key="d0">4416515</data>
    </edge>
    <edge source="AUS" target="SWE">
      <data key="d0">885732</data>
    </edge>
    <edge source="AUS" target="CHE">
      <data key="d0">13514334</data>
    </edge>
    <edge source="AUS" target="THA">
      <data key="d0">965274837</data>
    </edge>
    <edge source="AUS" target="ARE">
      <data key="d0">1949935</data>
    </edge>
    <edge source="AUS" target="TUR">
      <data key="d0">232750</data>
    </edge>
    <edge source="AUS" target="UKR">
      <data key="d0">142477</data>
    </edge>
    <edge source="AUS" target="EGY">
      <data key="d0">43780430</data>
    </edge>
    <edge source="AUS" target="GBR">
      <data key="d0">699221804</data>
    </edge>
    <edge source="AUS" target="TZA">
      <data key="d0">1405118</data>
    </edge>
    <edge source="AUS" target="USA">
      <data key="d0">427683595</data>
    </edge>
    <edge source="BEL" target="DZA">
      <data key="d0">17061252</data>
    </edge>
    <edge source="BEL" target="ARG">
      <data key="d0">3625452</data>
    </edge>
    <edge source="BEL" target="AUS">
      <data key="d0">5126672</data>
    </edge>
    <edge source="BEL" target="AUT">
      <data key="d0">154446731</data>
    </edge>
    <edge source="BEL" target="ARM">
      <data key="d0">32576</data>
    </edge>
    <edge source="BEL" target="BRA">
      <data key="d0">25827661</data>
    </edge>
    <edge source="BEL" target="BGR">
      <data key="d0">1530198</data>
    </edge>
    <edge source="BEL" target="BDI">
      <data key="d0">61461</data>
    </edge>
    <edge source="BEL" target="BLR">
      <data key="d0">33151</data>
    </edge>
    <edge source="BEL" target="CMR">
      <data key="d0">275427</data>
    </edge>
    <edge source="BEL" target="CAN">
      <data key="d0">12859024</data>
    </edge>
    <edge source="BEL" target="CAF">
      <data key="d0">28812</data>
    </edge>
    <edge source="BEL" target="LKA">
      <data key="d0">139641</data>
    </edge>
    <edge source="BEL" target="CHL">
      <data key="d0">1174860</data>
    </edge>
    <edge source="BEL" target="CHN">
      <data key="d0">980018720</data>
    </edge>
    <edge source="BEL" target="COL">
      <data key="d0">603233</data>
    </edge>
    <edge source="BEL" target="CRI">
      <data key="d0">73430</data>
    </edge>
    <edge source="BEL" target="HRV">
      <data key="d0">504762</data>
    </edge>
    <edge source="BEL" target="CZE">
      <data key="d0">37712148</data>
    </edge>
    <edge source="BEL" target="BEN">
      <data key="d0">54944</data>
    </edge>
    <edge source="BEL" target="DNK">
      <data key="d0">25638154</data>
    </edge>
    <edge source="BEL" target="SLV">
      <data key="d0">886325</data>
    </edge>
    <edge source="BEL" target="ETH">
      <data key="d0">556054</data>
    </edge>
    <edge source="BEL" target="EST">
      <data key="d0">800637</data>
    </edge>
    <edge source="BEL" target="FIN">
      <data key="d0">67998187</data>
    </edge>
    <edge source="BEL" target="FRA">
      <data key="d0">1286128510</data>
    </edge>
    <edge source="BEL" target="GEO">
      <data key="d0">246653</data>
    </edge>
    <edge source="BEL" target="DEU">
      <data key="d0">3168716658</data>
    </edge>
    <edge source="BEL" target="GHA">
      <data key="d0">6875057</data>
    </edge>
    <edge source="BEL" target="GRC">
      <data key="d0">9865580</data>
    </edge>
    <edge source="BEL" target="HKG">
      <data key="d0">107216937</data>
    </edge>
    <edge source="BEL" target="HUN">
      <data key="d0">24810067</data>
    </edge>
    <edge source="BEL" target="IDN">
      <data key="d0">1806414</data>
    </edge>
    <edge source="BEL" target="IRL">
      <data key="d0">8915694</data>
    </edge>
    <edge source="BEL" target="ISR">
      <data key="d0">19950423</data>
    </edge>
    <edge source="BEL" target="ITA">
      <data key="d0">321354379</data>
    </edge>
    <edge source="BEL" target="CIV">
      <data key="d0">8966827</data>
    </edge>
    <edge source="BEL" target="JPN">
      <data key="d0">22299655</data>
    </edge>
    <edge source="BEL" target="KAZ">
      <data key="d0">1042943</data>
    </edge>
    <edge source="BEL" target="JOR">
      <data key="d0">190674</data>
    </edge>
    <edge source="BEL" target="KOR">
      <data key="d0">150490824</data>
    </edge>
    <edge source="BEL" target="LBN">
      <data key="d0">773214</data>
    </edge>
    <edge source="BEL" target="LVA">
      <data key="d0">1103033</data>
    </edge>
    <edge source="BEL" target="LTU">
      <data key="d0">2445488</data>
    </edge>
    <edge source="BEL" target="MDG">
      <data key="d0">10394</data>
    </edge>
    <edge source="BEL" target="MWI">
      <data key="d0">23415</data>
    </edge>
    <edge source="BEL" target="MYS">
      <data key="d0">4301241</data>
    </edge>
    <edge source="BEL" target="MRT">
      <data key="d0">141672</data>
    </edge>
    <edge source="BEL" target="MEX">
      <data key="d0">11476238</data>
    </edge>
    <edge source="BEL" target="MDA">
      <data key="d0">193937</data>
    </edge>
    <edge source="BEL" target="MAR">
      <data key="d0">86611166</data>
    </edge>
    <edge source="BEL" target="OMN">
      <data key="d0">9818616</data>
    </edge>
    <edge source="BEL" target="NAM">
      <data key="d0">2022053</data>
    </edge>
    <edge source="BEL" target="NLD">
      <data key="d0">1159693985</data>
    </edge>
    <edge source="BEL" target="NZL">
      <data key="d0">1023755</data>
    </edge>
    <edge source="BEL" target="NOR">
      <data key="d0">11607066</data>
    </edge>
    <edge source="BEL" target="PAK">
      <data key="d0">3501912</data>
    </edge>
    <edge source="BEL" target="PER">
      <data key="d0">234660</data>
    </edge>
    <edge source="BEL" target="PHL">
      <data key="d0">1143265</data>
    </edge>
    <edge source="BEL" target="POL">
      <data key="d0">247640276</data>
    </edge>
    <edge source="BEL" target="PRT">
      <data key="d0">59321671</data>
    </edge>
    <edge source="BEL" target="ROU">
      <data key="d0">17370587</data>
    </edge>
    <edge source="BEL" target="RUS">
      <data key="d0">13287094</data>
    </edge>
    <edge source="BEL" target="SAU">
      <data key="d0">11472018</data>
    </edge>
    <edge source="BEL" target="SEN">
      <data key="d0">8262788</data>
    </edge>
    <edge source="BEL" target="SRB">
      <data key="d0">6270624</data>
    </edge>
    <edge source="BEL" target="IND">
      <data key="d0">48515544</data>
    </edge>
    <edge source="BEL" target="SGP">
      <data key="d0">80231242</data>
    </edge>
    <edge source="BEL" target="SVK">
      <data key="d0">13712822</data>
    </edge>
    <edge source="BEL" target="VNM">
      <data key="d0">17499105</data>
    </edge>
    <edge source="BEL" target="SVN">
      <data key="d0">17525630</data>
    </edge>
    <edge source="BEL" target="ZAF">
      <data key="d0">45847096</data>
    </edge>
    <edge source="BEL" target="ESP">
      <data key="d0">227458975</data>
    </edge>
    <edge source="BEL" target="SWE">
      <data key="d0">80472363</data>
    </edge>
    <edge source="BEL" target="CHE">
      <data key="d0">289134528</data>
    </edge>
    <edge source="BEL" target="THA">
      <data key="d0">2838347</data>
    </edge>
    <edge source="BEL" target="TGO">
      <data key="d0">1284419</data>
    </edge>
    <edge source="BEL" target="ARE">
      <data key="d0">25517795</data>
    </edge>
    <edge source="BEL" target="TUN">
      <data key="d0">6837155</data>
    </edge>
    <edge source="BEL" target="TUR">
      <data key="d0">38609446</data>
    </edge>
    <edge source="BEL" target="UGA">
      <data key="d0">17812</data>
    </edge>
    <edge source="BEL" target="UKR">
      <data key="d0">5260563</data>
    </edge>
    <edge source="BEL" target="MKD">
      <data key="d0">62203</data>
    </edge>
    <edge source="BEL" target="EGY">
      <data key="d0">38474537</data>
    </edge>
    <edge source="BEL" target="GBR">
      <data key="d0">1100039853</data>
    </edge>
    <edge source="BEL" target="TZA">
      <data key="d0">62821</data>
    </edge>
    <edge source="BEL" target="USA">
      <data key="d0">328780125</data>
    </edge>
    <edge source="BEL" target="BFA">
      <data key="d0">40156</data>
    </edge>
    <edge source="BEL" target="URY">
      <data key="d0">53952</data>
    </edge>
    <edge source="BOL" target="ARG">
      <data key="d0">447973</data>
    </edge>
    <edge source="BOL" target="BEL">
      <data key="d0">2368337</data>
    </edge>
    <edge source="BOL" target="BRA">
      <data key="d0">1966193</data>
    </edge>
    <edge source="BOL" target="CAN">
      <data key="d0">21020648</data>
    </edge>
    <edge source="BOL" target="CHL">
      <data key="d0">2994773</data>
    </edge>
    <edge source="BOL" target="CHN">
      <data key="d0">61702978</data>
    </edge>
    <edge source="BOL" target="COL">
      <data key="d0">2615135</data>
    </edge>
    <edge source="BOL" target="ECU">
      <data key="d0">86547</data>
    </edge>
    <edge source="BOL" target="KOR">
      <data key="d0">585539</data>
    </edge>
    <edge source="BOL" target="MEX">
      <data key="d0">7451366</data>
    </edge>
    <edge source="BOL" target="NLD">
      <data key="d0">292744</data>
    </edge>
    <edge source="BOL" target="PRY">
      <data key="d0">29798</data>
    </edge>
    <edge source="BOL" target="POL">
      <data key="d0">836782</data>
    </edge>
    <edge source="BOL" target="ESP">
      <data key="d0">2012045</data>
    </edge>
    <edge source="BOL" target="CHE">
      <data key="d0">146257079</data>
    </edge>
    <edge source="BOL" target="THA">
      <data key="d0">806570</data>
    </edge>
    <edge source="BOL" target="GBR">
      <data key="d0">33028429</data>
    </edge>
    <edge source="BOL" target="USA">
      <data key="d0">231456386</data>
    </edge>
    <edge source="BRA" target="ARG">
      <data key="d0">305714968</data>
    </edge>
    <edge source="BRA" target="AUS">
      <data key="d0">1110714</data>
    </edge>
    <edge source="BRA" target="AUT">
      <data key="d0">723247</data>
    </edge>
    <edge source="BRA" target="BEL">
      <data key="d0">53200004</data>
    </edge>
    <edge source="BRA" target="BOL">
      <data key="d0">15297593</data>
    </edge>
    <edge source="BRA" target="CAN">
      <data key="d0">4357793</data>
    </edge>
    <edge source="BRA" target="CHL">
      <data key="d0">19355185</data>
    </edge>
    <edge source="BRA" target="CHN">
      <data key="d0">144847008</data>
    </edge>
    <edge source="BRA" target="COL">
      <data key="d0">93467550</data>
    </edge>
    <edge source="BRA" target="CRI">
      <data key="d0">72861876</data>
    </edge>
    <edge source="BRA" target="CZE">
      <data key="d0">28563</data>
    </edge>
    <edge source="BRA" target="ECU">
      <data key="d0">905615</data>
    </edge>
    <edge source="BRA" target="SLV">
      <data key="d0">5583864</data>
    </edge>
    <edge source="BRA" target="FRA">
      <data key="d0">13057081</data>
    </edge>
    <edge source="BRA" target="DEU">
      <data key="d0">52154748</data>
    </edge>
    <edge source="BRA" target="GTM">
      <data key="d0">591882</data>
    </edge>
    <edge source="BRA" target="HND">
      <data key="d0">82731</data>
    </edge>
    <edge source="BRA" target="HKG">
      <data key="d0">681519</data>
    </edge>
    <edge source="BRA" target="HUN">
      <data key="d0">17816</data>
    </edge>
    <edge source="BRA" target="IDN">
      <data key="d0">293893</data>
    </edge>
    <edge source="BRA" target="ISR">
      <data key="d0">13180624</data>
    </edge>
    <edge source="BRA" target="ITA">
      <data key="d0">27338897</data>
    </edge>
    <edge source="BRA" target="JPN">
      <data key="d0">500770582</data>
    </edge>
    <edge source="BRA" target="JOR">
      <data key="d0">111029</data>
    </edge>
    <edge source="BRA" target="KOR">
      <data key="d0">41237726</data>
    </edge>
    <edge source="BRA" target="MYS">
      <data key="d0">9262829</data>
    </edge>
    <edge source="BRA" target="MEX">
      <data key="d0">124846201</data>
    </edge>
    <edge source="BRA" target="MOZ">
      <data key="d0">52208</data>
    </edge>
    <edge source="BRA" target="NLD">
      <data key="d0">148372374</data>
    </edge>
    <edge source="BRA" target="NIC">
      <data key="d0">713356</data>
    </edge>
    <edge source="BRA" target="NOR">
      <data key="d0">865330</data>
    </edge>
    <edge source="BRA" target="PAK">
      <data key="d0">286065</data>
    </edge>
    <edge source="BRA" target="PAN">
      <data key="d0">657759</data>
    </edge>
    <edge source="BRA" target="PRY">
      <data key="d0">31703361</data>
    </edge>
    <edge source="BRA" target="PER">
      <data key="d0">5152253</data>
    </edge>
    <edge source="BRA" target="PHL">
      <data key="d0">165090</data>
    </edge>
    <edge source="BRA" target="POL">
      <data key="d0">979223</data>
    </edge>
    <edge source="BRA" target="PRT">
      <data key="d0">72635</data>
    </edge>
    <edge source="BRA" target="RUS">
      <data key="d0">565545</data>
    </edge>
    <edge source="BRA" target="IND">
      <data key="d0">5239410</data>
    </edge>
    <edge source="BRA" target="SGP">
      <data key="d0">80813</data>
    </edge>
    <edge source="BRA" target="VNM">
      <data key="d0">791238</data>
    </edge>
    <edge source="BRA" target="ZAF">
      <data key="d0">28504940</data>
    </edge>
    <edge source="BRA" target="ESP">
      <data key="d0">9822960</data>
    </edge>
    <edge source="BRA" target="SWE">
      <data key="d0">1205453</data>
    </edge>
    <edge source="BRA" target="CHE">
      <data key="d0">297781891</data>
    </edge>
    <edge source="BRA" target="THA">
      <data key="d0">1032058</data>
    </edge>
    <edge source="BRA" target="TGO">
      <data key="d0">870186</data>
    </edge>
    <edge source="BRA" target="ARE">
      <data key="d0">3734636</data>
    </edge>
    <edge source="BRA" target="TUR">
      <data key="d0">4515212</data>
    </edge>
    <edge source="BRA" target="UKR">
      <data key="d0">169238</data>
    </edge>
    <edge source="BRA" target="MKD">
      <data key="d0">46863</data>
    </edge>
    <edge source="BRA" target="EGY">
      <data key="d0">1106973</data>
    </edge>
    <edge source="BRA" target="GBR">
      <data key="d0">3506490</data>
    </edge>
    <edge source="BRA" target="TZA">
      <data key="d0">279103</data>
    </edge>
    <edge source="BRA" target="USA">
      <data key="d0">331372301</data>
    </edge>
    <edge source="BRA" target="URY">
      <data key="d0">16767892</data>
    </edge>
    <edge source="CHL" target="ARG">
      <data key="d0">99231976</data>
    </edge>
    <edge source="CHL" target="AUS">
      <data key="d0">1028927902</data>
    </edge>
    <edge source="CHL" target="AUT">
      <data key="d0">39940</data>
    </edge>
    <edge source="CHL" target="BEL">
      <data key="d0">498400751</data>
    </edge>
    <edge source="CHL" target="BOL">
      <data key="d0">886052</data>
    </edge>
    <edge source="CHL" target="BRA">
      <data key="d0">1869663095</data>
    </edge>
    <edge source="CHL" target="CAN">
      <data key="d0">328160842</data>
    </edge>
    <edge source="CHL" target="CHN">
      <data key="d0">9732290341</data>
    </edge>
    <edge source="CHL" target="COL">
      <data key="d0">105688469</data>
    </edge>
    <edge source="CHL" target="CRI">
      <data key="d0">113127809</data>
    </edge>
    <edge source="CHL" target="ECU">
      <data key="d0">23093923</data>
    </edge>
    <edge source="CHL" target="SLV">
      <data key="d0">78391</data>
    </edge>
    <edge source="CHL" target="FRA">
      <data key="d0">845213265</data>
    </edge>
    <edge source="CHL" target="DEU">
      <data key="d0">57118801</data>
    </edge>
    <edge source="CHL" target="GRC">
      <data key="d0">261305982</data>
    </edge>
    <edge source="CHL" target="GTM">
      <data key="d0">1060695</data>
    </edge>
    <edge source="CHL" target="HND">
      <data key="d0">1556415</data>
    </edge>
    <edge source="CHL" target="HKG">
      <data key="d0">812574</data>
    </edge>
    <edge source="CHL" target="IDN">
      <data key="d0">70975572</data>
    </edge>
    <edge source="CHL" target="ITA">
      <data key="d0">1471466433</data>
    </edge>
    <edge source="CHL" target="JAM">
      <data key="d0">329466</data>
    </edge>
    <edge source="CHL" target="JPN">
      <data key="d0">201378802</data>
    </edge>
    <edge source="CHL" target="KOR">
      <data key="d0">1893258091</data>
    </edge>
    <edge source="CHL" target="MYS">
      <data key="d0">111645450</data>
    </edge>
    <edge source="CHL" target="MEX">
      <data key="d0">111292443</data>
    </edge>
    <edge source="CHL" target="NLD">
      <data key="d0">1181530919</data>
    </edge>
    <edge source="CHL" target="NIC">
      <data key="d0">784911</data>
    </edge>
    <edge source="CHL" target="PAN">
      <data key="d0">5614394</data>
    </edge>
    <edge source="CHL" target="PRY">
      <data key="d0">16995294</data>
    </edge>
    <edge source="CHL" target="PER">
      <data key="d0">29110205</data>
    </edge>
    <edge source="CHL" target="SAU">
      <data key="d0">57456037</data>
    </edge>
    <edge source="CHL" target="IND">
      <data key="d0">55576105</data>
    </edge>
    <edge source="CHL" target="VNM">
      <data key="d0">218715443</data>
    </edge>
    <edge source="CHL" target="ESP">
      <data key="d0">154909229</data>
    </edge>
    <edge source="CHL" target="CHE">
      <data key="d0">218638798</data>
    </edge>
    <edge source="CHL" target="THA">
      <data key="d0">124568244</data>
    </edge>
    <edge source="CHL" target="ARE">
      <data key="d0">9518032</data>
    </edge>
    <edge source="CHL" target="TUR">
      <data key="d0">403131003</data>
    </edge>
    <edge source="CHL" target="GBR">
      <data key="d0">137217</data>
    </edge>
    <edge source="CHL" target="USA">
      <data key="d0">3629839727</data>
    </edge>
    <edge source="CHL" target="URY">
      <data key="d0">7112488</data>
    </edge>
    <edge source="CHN" target="ALB">
      <data key="d0">2643358</data>
    </edge>
    <edge source="CHN" target="DZA">
      <data key="d0">74353037</data>
    </edge>
    <edge source="CHN" target="AZE">
      <data key="d0">2643349</data>
    </edge>
    <edge source="CHN" target="ARG">
      <data key="d0">59024902</data>
    </edge>
    <edge source="CHN" target="AUS">
      <data key="d0">385017373</data>
    </edge>
    <edge source="CHN" target="AUT">
      <data key="d0">13391181</data>
    </edge>
    <edge source="CHN" target="ARM">
      <data key="d0">1430877</data>
    </edge>
    <edge source="CHN" target="BEL">
      <data key="d0">184901314</data>
    </edge>
    <edge source="CHN" target="BOL">
      <data key="d0">3431985</data>
    </edge>
    <edge source="CHN" target="BWA">
      <data key="d0">1070316</data>
    </edge>
    <edge source="CHN" target="BRA">
      <data key="d0">253279366</data>
    </edge>
    <edge source="CHN" target="BGR">
      <data key="d0">7570619</data>
    </edge>
    <edge source="CHN" target="BDI">
      <data key="d0">18937</data>
    </edge>
    <edge source="CHN" target="BLR">
      <data key="d0">1005221</data>
    </edge>
    <edge source="CHN" target="KHM">
      <data key="d0">6441036</data>
    </edge>
    <edge source="CHN" target="CMR">
      <data key="d0">10962791</data>
    </edge>
    <edge source="CHN" target="CAN">
      <data key="d0">302495155</data>
    </edge>
    <edge source="CHN" target="LKA">
      <data key="d0">18319230</data>
    </edge>
    <edge source="CHN" target="CHL">
      <data key="d0">110752058</data>
    </edge>
    <edge source="CHN" target="COL">
      <data key="d0">57353420</data>
    </edge>
    <edge source="CHN" target="CRI">
      <data key="d0">16355883</data>
    </edge>
    <edge source="CHN" target="HRV">
      <data key="d0">8860180</data>
    </edge>
    <edge source="CHN" target="CZE">
      <data key="d0">28256463</data>
    </edge>
    <edge source="CHN" target="BEN">
      <data key="d0">12216530</data>
    </edge>
    <edge source="CHN" target="DNK">
      <data key="d0">18264048</data>
    </edge>
    <edge source="CHN" target="ECU">
      <data key="d0">27506382</data>
    </edge>
    <edge source="CHN" target="SLV">
      <data key="d0">5586167</data>
    </edge>
    <edge source="CHN" target="ETH">
      <data key="d0">9748176</data>
    </edge>
    <edge source="CHN" target="EST">
      <data key="d0">8289397</data>
    </edge>
    <edge source="CHN" target="FIN">
      <data key="d0">76173381</data>
    </edge>
    <edge source="CHN" target="FRA">
      <data key="d0">123643950</data>
    </edge>
    <edge source="CHN" target="GEO">
      <data key="d0">3072102</data>
    </edge>
    <edge source="CHN" target="GMB">
      <data key="d0">782658</data>
    </edge>
    <edge source="CHN" target="PSE">
      <data key="d0">2486572</data>
    </edge>
    <edge source="CHN" target="DEU">
      <data key="d0">294349404</data>
    </edge>
    <edge source="CHN" target="GHA">
      <data key="d0">53338637</data>
    </edge>
    <edge source="CHN" target="GRC">
      <data key="d0">161302640</data>
    </edge>
    <edge source="CHN" target="GTM">
      <data key="d0">5244631</data>
    </edge>
    <edge source="CHN" target="HND">
      <data key="d0">8411398</data>
    </edge>
    <edge source="CHN" target="HKG">
      <data key="d0">2489418878</data>
    </edge>
    <edge source="CHN" target="HUN">
      <data key="d0">3782164</data>
    </edge>
    <edge source="CHN" target="IDN">
      <data key="d0">407498774</data>
    </edge>
    <edge source="CHN" target="IRL">
      <data key="d0">11753616</data>
    </edge>
    <edge source="CHN" target="ISR">
      <data key="d0">131800340</data>
    </edge>
    <edge source="CHN" target="ITA">
      <data key="d0">219770245</data>
    </edge>
    <edge source="CHN" target="CIV">
      <data key="d0">7605900</data>
    </edge>
    <edge source="CHN" target="JAM">
      <data key="d0">4424714</data>
    </edge>
    <edge source="CHN" target="JPN">
      <data key="d0">1519474675</data>
    </edge>
    <edge source="CHN" target="KAZ">
      <data key="d0">26069331</data>
    </edge>
    <edge source="CHN" target="JOR">
      <data key="d0">35956389</data>
    </edge>
    <edge source="CHN" target="KOR">
      <data key="d0">2733719191</data>
    </edge>
    <edge source="CHN" target="KGZ">
      <data key="d0">9599846</data>
    </edge>
    <edge source="CHN" target="LBN">
      <data key="d0">19428565</data>
    </edge>
    <edge source="CHN" target="LVA">
      <data key="d0">10586254</data>
    </edge>
    <edge source="CHN" target="LTU">
      <data key="d0">38813255</data>
    </edge>
    <edge source="CHN" target="MDG">
      <data key="d0">3223548</data>
    </edge>
    <edge source="CHN" target="MWI">
      <data key="d0">190133</data>
    </edge>
    <edge source="CHN" target="MYS">
      <data key="d0">851557281</data>
    </edge>
    <edge source="CHN" target="MRT">
      <data key="d0">4202660</data>
    </edge>
    <edge source="CHN" target="MUS">
      <data key="d0">27659629</data>
    </edge>
    <edge source="CHN" target="MEX">
      <data key="d0">1500036749</data>
    </edge>
    <edge source="CHN" target="MDA">
      <data key="d0">1014658</data>
    </edge>
    <edge source="CHN" target="MAR">
      <data key="d0">13141182</data>
    </edge>
    <edge source="CHN" target="MOZ">
      <data key="d0">5854692</data>
    </edge>
    <edge source="CHN" target="OMN">
      <data key="d0">26330388</data>
    </edge>
    <edge source="CHN" target="NAM">
      <data key="d0">929399</data>
    </edge>
    <edge source="CHN" target="NLD">
      <data key="d0">496009825</data>
    </edge>
    <edge source="CHN" target="NZL">
      <data key="d0">48125001</data>
    </edge>
    <edge source="CHN" target="NIC">
      <data key="d0">1321626</data>
    </edge>
    <edge source="CHN" target="NER">
      <data key="d0">148006</data>
    </edge>
    <edge source="CHN" target="NOR">
      <data key="d0">32451809</data>
    </edge>
    <edge source="CHN" target="PAK">
      <data key="d0">64681049</data>
    </edge>
    <edge source="CHN" target="PAN">
      <data key="d0">13368281</data>
    </edge>
    <edge source="CHN" target="PRY">
      <data key="d0">1240792</data>
    </edge>
    <edge source="CHN" target="PER">
      <data key="d0">48903277</data>
    </edge>
    <edge source="CHN" target="PHL">
      <data key="d0">212422776</data>
    </edge>
    <edge source="CHN" target="POL">
      <data key="d0">91818683</data>
    </edge>
    <edge source="CHN" target="PRT">
      <data key="d0">11692467</data>
    </edge>
    <edge source="CHN" target="ROU">
      <data key="d0">25112793</data>
    </edge>
    <edge source="CHN" target="RUS">
      <data key="d0">264309807</data>
    </edge>
    <edge source="CHN" target="SAU">
      <data key="d0">402804253</data>
    </edge>
    <edge source="CHN" target="SEN">
      <data key="d0">17388294</data>
    </edge>
    <edge source="CHN" target="SRB">
      <data key="d0">3728432</data>
    </edge>
    <edge source="CHN" target="IND">
      <data key="d0">710726645</data>
    </edge>
    <edge source="CHN" target="SGP">
      <data key="d0">594481728</data>
    </edge>
    <edge source="CHN" target="SVK">
      <data key="d0">6303531</data>
    </edge>
    <edge source="CHN" target="VNM">
      <data key="d0">770919740</data>
    </edge>
    <edge source="CHN" target="SVN">
      <data key="d0">43518733</data>
    </edge>
    <edge source="CHN" target="ZAF">
      <data key="d0">118226900</data>
    </edge>
    <edge source="CHN" target="ZWE">
      <data key="d0">2480785</data>
    </edge>
    <edge source="CHN" target="ESP">
      <data key="d0">88518840</data>
    </edge>
    <edge source="CHN" target="SWE">
      <data key="d0">32355797</data>
    </edge>
    <edge source="CHN" target="CHE">
      <data key="d0">8242582</data>
    </edge>
    <edge source="CHN" target="THA">
      <data key="d0">749334176</data>
    </edge>
    <edge source="CHN" target="TGO">
      <data key="d0">6668027</data>
    </edge>
    <edge source="CHN" target="ARE">
      <data key="d0">355544546</data>
    </edge>
    <edge source="CHN" target="TUN">
      <data key="d0">16195302</data>
    </edge>
    <edge source="CHN" target="TUR">
      <data key="d0">106209094</data>
    </edge>
    <edge source="CHN" target="UGA">
      <data key="d0">1196678</data>
    </edge>
    <edge source="CHN" target="UKR">
      <data key="d0">86000743</data>
    </edge>
    <edge source="CHN" target="MKD">
      <data key="d0">31529</data>
    </edge>
    <edge source="CHN" target="EGY">
      <data key="d0">106733878</data>
    </edge>
    <edge source="CHN" target="GBR">
      <data key="d0">294437391</data>
    </edge>
    <edge source="CHN" target="TZA">
      <data key="d0">16761329</data>
    </edge>
    <edge source="CHN" target="USA">
      <data key="d0">1519652420</data>
    </edge>
    <edge source="CHN" target="BFA">
      <data key="d0">731378</data>
    </edge>
    <edge source="CHN" target="URY">
      <data key="d0">6255955</data>
    </edge>
    <edge source="COL" target="ARG">
      <data key="d0">324792</data>
    </edge>
    <edge source="COL" target="BOL">
      <data key="d0">232916</data>
    </edge>
    <edge source="COL" target="BRA">
      <data key="d0">3055129</data>
    </edge>
    <edge source="COL" target="CHL">
      <data key="d0">682413</data>
    </edge>
    <edge source="COL" target="CHN">
      <data key="d0">1621612</data>
    </edge>
    <edge source="COL" target="CRI">
      <data key="d0">2006913</data>
    </edge>
    <edge source="COL" target="ECU">
      <data key="d0">12223815</data>
    </edge>
    <edge source="COL" target="FRA">
      <data key="d0">2177739</data>
    </edge>
    <edge source="COL" target="GTM">
      <data key="d0">830578</data>
    </edge>
    <edge source="COL" target="HND">
      <data key="d0">2226817</data>
    </edge>
    <edge source="COL" target="ITA">
      <data key="d0">119062</data>
    </edge>
    <edge source="COL" target="JAM">
      <data key="d0">558756</data>
    </edge>
    <edge source="COL" target="KOR">
      <data key="d0">181261</data>
    </edge>
    <edge source="COL" target="MEX">
      <data key="d0">4591591</data>
    </edge>
    <edge source="COL" target="PAN">
      <data key="d0">1797070</data>
    </edge>
    <edge source="COL" target="PER">
      <data key="d0">2404422</data>
    </edge>
    <edge source="COL" target="IND">
      <data key="d0">560240</data>
    </edge>
    <edge source="COL" target="ESP">
      <data key="d0">312057</data>
    </edge>
    <edge source="COL" target="CHE">
      <data key="d0">29445</data>
    </edge>
    <edge source="COL" target="GBR">
      <data key="d0">11512</data>
    </edge>
    <edge source="COL" target="USA">
      <data key="d0">93722433</data>
    </edge>
    <edge source="CRI" target="AUS">
      <data key="d0">12076</data>
    </edge>
    <edge source="CRI" target="CAN">
      <data key="d0">81170</data>
    </edge>
    <edge source="CRI" target="CHL">
      <data key="d0">569664</data>
    </edge>
    <edge source="CRI" target="CHN">
      <data key="d0">511406</data>
    </edge>
    <edge source="CRI" target="COL">
      <data key="d0">6615776</data>
    </edge>
    <edge source="CRI" target="ECU">
      <data key="d0">2318371</data>
    </edge>
    <edge source="CRI" target="SLV">
      <data key="d0">3135860</data>
    </edge>
    <edge source="CRI" target="FRA">
      <data key="d0">1908092</data>
    </edge>
    <edge source="CRI" target="DEU">
      <data key="d0">867876</data>
    </edge>
    <edge source="CRI" target="GTM">
      <data key="d0">4886835</data>
    </edge>
    <edge source="CRI" target="HND">
      <data key="d0">2639491</data>
    </edge>
    <edge source="CRI" target="IDN">
      <data key="d0">94476</data>
    </edge>
    <edge source="CRI" target="JAM">
      <data key="d0">62073</data>
    </edge>
    <edge source="CRI" target="JPN">
      <data key="d0">22475</data>
    </edge>
    <edge source="CRI" target="MEX">
      <data key="d0">4002320</data>
    </edge>
    <edge source="CRI" target="NLD">
      <data key="d0">309764</data>
    </edge>
    <edge source="CRI" target="NIC">
      <data key="d0">3650308</data>
    </edge>
    <edge source="CRI" target="PAN">
      <data key="d0">4568414</data>
    </edge>
    <edge source="CRI" target="PER">
      <data key="d0">409081</data>
    </edge>
    <edge source="CRI" target="SGP">
      <data key="d0">13075</data>
    </edge>
    <edge source="CRI" target="ESP">
      <data key="d0">34273</data>
    </edge>
    <edge source="CRI" target="USA">
      <data key="d0">11306914</data>
    </edge>
    <edge source="ECU" target="BRA">
      <data key="d0">5477762</data>
    </edge>
    <edge source="ECU" target="CAN">
      <data key="d0">683214</data>
    </edge>
    <edge source="ECU" target="CHL">
      <data key="d0">22109</data>
    </edge>
    <edge source="ECU" target="CHN">
      <data key="d0">2165279</data>
    </edge>
    <edge source="ECU" target="COL">
      <data key="d0">21657537</data>
    </edge>
    <edge source="ECU" target="PER">
      <data key="d0">453934</data>
    </edge>
    <edge source="ECU" target="ESP">
      <data key="d0">100252</data>
    </edge>
    <edge source="ECU" target="USA">
      <data key="d0">5713630</data>
    </edge>
    <edge source="DEU" target="ALB">
      <data key="d0">805485</data>
    </edge>
    <edge source="DEU" target="DZA">
      <data key="d0">31060350</data>
    </edge>
    <edge source="DEU" target="AZE">
      <data key="d0">2707659</data>
    </edge>
    <edge source="DEU" target="ARG">
      <data key="d0">31602393</data>
    </edge>
    <edge source="DEU" target="AUS">
      <data key="d0">82356122</data>
    </edge>
    <edge source="DEU" target="AUT">
      <data key="d0">1980016045</data>
    </edge>
    <edge source="DEU" target="ARM">
      <data key="d0">564561</data>
    </edge>
    <edge source="DEU" target="BEL">
      <data key="d0">1389295166</data>
    </edge>
    <edge source="DEU" target="BOL">
      <data key="d0">504905</data>
    </edge>
    <edge source="DEU" target="BWA">
      <data key="d0">287062</data>
    </edge>
    <edge source="DEU" target="BRA">
      <data key="d0">461003700</data>
    </edge>
    <edge source="DEU" target="BGR">
      <data key="d0">40758847</data>
    </edge>
    <edge source="DEU" target="BDI">
      <data key="d0">175987</data>
    </edge>
    <edge source="DEU" target="BLR">
      <data key="d0">23067636</data>
    </edge>
    <edge source="DEU" target="KHM">
      <data key="d0">162297</data>
    </edge>
    <edge source="DEU" target="CMR">
      <data key="d0">2189021</data>
    </edge>
    <edge source="DEU" target="CAN">
      <data key="d0">113135190</data>
    </edge>
    <edge source="DEU" target="CAF">
      <data key="d0">42384</data>
    </edge>
    <edge source="DEU" target="LKA">
      <data key="d0">3563694</data>
    </edge>
    <edge source="DEU" target="CHL">
      <data key="d0">18077109</data>
    </edge>
    <edge source="DEU" target="CHN">
      <data key="d0">1401014296</data>
    </edge>
    <edge source="DEU" target="COL">
      <data key="d0">15373192</data>
    </edge>
    <edge source="DEU" target="CRI">
      <data key="d0">3172399</data>
    </edge>
    <edge source="DEU" target="HRV">
      <data key="d0">106502583</data>
    </edge>
    <edge source="DEU" target="CZE">
      <data key="d0">858816937</data>
    </edge>
    <edge source="DEU" target="BEN">
      <data key="d0">98366</data>
    </edge>
    <edge source="DEU" target="DNK">
      <data key="d0">320682794</data>
    </edge>
    <edge source="DEU" target="ECU">
      <data key="d0">2466372</data>
    </edge>
    <edge source="DEU" target="SLV">
      <data key="d0">5528373</data>
    </edge>
    <edge source="DEU" target="ETH">
      <data key="d0">374513</data>
    </edge>
    <edge source="DEU" target="EST">
      <data key="d0">30175971</data>
    </edge>
    <edge source="DEU" target="FIN">
      <data key="d0">156676937</data>
    </edge>
    <edge source="DEU" target="FRA">
      <data key="d0">2717072858</data>
    </edge>
    <edge source="DEU" target="GEO">
      <data key="d0">1755751</data>
    </edge>
    <edge source="DEU" target="GMB">
      <data key="d0">23340</data>
    </edge>
    <edge source="DEU" target="PSE">
      <data key="d0">104293</data>
    </edge>
    <edge source="DEU" target="GHA">
      <data key="d0">2057948</data>
    </edge>
    <edge source="DEU" target="GRC">
      <data key="d0">98544848</data>
    </edge>
    <edge source="DEU" target="GTM">
      <data key="d0">2917418</data>
    </edge>
    <edge source="DEU" target="HND">
      <data key="d0">22276</data>
    </edge>
    <edge source="DEU" target="HKG">
      <data key="d0">113127241</data>
    </edge>
    <edge source="DEU" target="HUN">
      <data key="d0">450896822</data>
    </edge>
    <edge source="DEU" target="IDN">
      <data key="d0">39898921</data>
    </edge>
    <edge source="DEU" target="IRL">
      <data key="d0">310792901</data>
    </edge>
    <edge source="DEU" target="ISR">
      <data key="d0">42766733</data>
    </edge>
    <edge source="DEU" target="ITA">
      <data key="d0">2085939644</data>
    </edge>
    <edge source="DEU" target="CIV">
      <data key="d0">4337533</data>
    </edge>
    <edge source="DEU" target="JAM">
      <data key="d0">62917</data>
    </edge>
    <edge source="DEU" target="JPN">
      <data key="d0">252025339</data>
    </edge>
    <edge source="DEU" target="KAZ">
      <data key="d0">6744690</data>
    </edge>
    <edge source="DEU" target="JOR">
      <data key="d0">6095447</data>
    </edge>
    <edge source="DEU" target="KOR">
      <data key="d0">427344966</data>
    </edge>
    <edge source="DEU" target="KGZ">
      <data key="d0">467723</data>
    </edge>
    <edge source="DEU" target="LBN">
      <data key="d0">9414651</data>
    </edge>
    <edge source="DEU" target="LVA">
      <data key="d0">22524107</data>
    </edge>
    <edge source="DEU" target="LTU">
      <data key="d0">29250952</data>
    </edge>
    <edge source="DEU" target="MDG">
      <data key="d0">33024</data>
    </edge>
    <edge source="DEU" target="MWI">
      <data key="d0">42897</data>
    </edge>
    <edge source="DEU" target="MYS">
      <data key="d0">151489477</data>
    </edge>
    <edge source="DEU" target="MRT">
      <data key="d0">1844894</data>
    </edge>
    <edge source="DEU" target="MUS">
      <data key="d0">1222325</data>
    </edge>
    <edge source="DEU" target="MEX">
      <data key="d0">126123639</data>
    </edge>
    <edge source="DEU" target="MDA">
      <data key="d0">1157830</data>
    </edge>
    <edge source="DEU" target="MAR">
      <data key="d0">21646969</data>
    </edge>
    <edge source="DEU" target="MOZ">
      <data key="d0">496853</data>
    </edge>
    <edge source="DEU" target="OMN">
      <data key="d0">5537899</data>
    </edge>
    <edge source="DEU" target="NAM">
      <data key="d0">692829</data>
    </edge>
    <edge source="DEU" target="NLD">
      <data key="d0">1176611462</data>
    </edge>
    <edge source="DEU" target="NZL">
      <data key="d0">9453515</data>
    </edge>
    <edge source="DEU" target="NIC">
      <data key="d0">31033</data>
    </edge>
    <edge source="DEU" target="NOR">
      <data key="d0">155440820</data>
    </edge>
    <edge source="DEU" target="PAK">
      <data key="d0">18906856</data>
    </edge>
    <edge source="DEU" target="PAN">
      <data key="d0">2101660</data>
    </edge>
    <edge source="DEU" target="PRY">
      <data key="d0">1239531</data>
    </edge>
    <edge source="DEU" target="PER">
      <data key="d0">6281299</data>
    </edge>
    <edge source="DEU" target="PHL">
      <data key="d0">6575167</data>
    </edge>
    <edge source="DEU" target="POL">
      <data key="d0">1299739831</data>
    </edge>
    <edge source="DEU" target="PRT">
      <data key="d0">151735590</data>
    </edge>
    <edge source="DEU" target="ROU">
      <data key="d0">315731866</data>
    </edge>
    <edge source="DEU" target="RUS">
      <data key="d0">244849355</data>
    </edge>
    <edge source="DEU" target="SAU">
      <data key="d0">313907438</data>
    </edge>
    <edge source="DEU" target="SEN">
      <data key="d0">184431</data>
    </edge>
    <edge source="DEU" target="SRB">
      <data key="d0">83908746</data>
    </edge>
    <edge source="DEU" target="IND">
      <data key="d0">287564977</data>
    </edge>
    <edge source="DEU" target="SGP">
      <data key="d0">298439296</data>
    </edge>
    <edge source="DEU" target="SVK">
      <data key="d0">275766780</data>
    </edge>
    <edge source="DEU" target="VNM">
      <data key="d0">30582212</data>
    </edge>
    <edge source="DEU" target="SVN">
      <data key="d0">150865441</data>
    </edge>
    <edge source="DEU" target="ZAF">
      <data key="d0">119688210</data>
    </edge>
    <edge source="DEU" target="ZWE">
      <data key="d0">335680</data>
    </edge>
    <edge source="DEU" target="ESP">
      <data key="d0">742738234</data>
    </edge>
    <edge source="DEU" target="SWE">
      <data key="d0">429646301</data>
    </edge>
    <edge source="DEU" target="CHE">
      <data key="d0">1866037051</data>
    </edge>
    <edge source="DEU" target="THA">
      <data key="d0">166706952</data>
    </edge>
    <edge source="DEU" target="TGO">
      <data key="d0">96034</data>
    </edge>
    <edge source="DEU" target="ARE">
      <data key="d0">119856983</data>
    </edge>
    <edge source="DEU" target="TUN">
      <data key="d0">32307726</data>
    </edge>
    <edge source="DEU" target="TUR">
      <data key="d0">257185521</data>
    </edge>
    <edge source="DEU" target="UGA">
      <data key="d0">395958</data>
    </edge>
    <edge source="DEU" target="UKR">
      <data key="d0">66650905</data>
    </edge>
    <edge source="DEU" target="MKD">
      <data key="d0">4565745</data>
    </edge>
    <edge source="DEU" target="EGY">
      <data key="d0">81236006</data>
    </edge>
    <edge source="DEU" target="GBR">
      <data key="d0">3062360810</data>
    </edge>
    <edge source="DEU" target="TZA">
      <data key="d0">1015987</data>
    </edge>
    <edge source="DEU" target="USA">
      <data key="d0">2024717016</data>
    </edge>
    <edge source="DEU" target="BFA">
      <data key="d0">185123</data>
    </edge>
    <edge source="DEU" target="URY">
      <data key="d0">1969293</data>
    </edge>
    <edge source="GTM" target="CHN">
      <data key="d0">53127</data>
    </edge>
    <edge source="GTM" target="CRI">
      <data key="d0">210240</data>
    </edge>
    <edge source="GTM" target="SLV">
      <data key="d0">700228</data>
    </edge>
    <edge source="GTM" target="DEU">
      <data key="d0">35279</data>
    </edge>
    <edge source="GTM" target="HND">
      <data key="d0">383525</data>
    </edge>
    <edge source="GTM" target="MEX">
      <data key="d0">461119</data>
    </edge>
    <edge source="GTM" target="NIC">
      <data key="d0">227671</data>
    </edge>
    <edge source="GTM" target="PAN">
      <data key="d0">4174510</data>
    </edge>
    <edge source="GTM" target="PER">
      <data key="d0">78617</data>
    </edge>
    <edge source="GTM" target="PRT">
      <data key="d0">37073</data>
    </edge>
    <edge source="GTM" target="USA">
      <data key="d0">1017285</data>
    </edge>
    <edge source="ISR" target="ARG">
      <data key="d0">254000</data>
    </edge>
    <edge source="ISR" target="AUS">
      <data key="d0">1801000</data>
    </edge>
    <edge source="ISR" target="AUT">
      <data key="d0">2472000</data>
    </edge>
    <edge source="ISR" target="BEL">
      <data key="d0">20043000</data>
    </edge>
    <edge source="ISR" target="BRA">
      <data key="d0">11544000</data>
    </edge>
    <edge source="ISR" target="BGR">
      <data key="d0">8620000</data>
    </edge>
    <edge source="ISR" target="CAN">
      <data key="d0">7042000</data>
    </edge>
    <edge source="ISR" target="LKA">
      <data key="d0">95000</data>
    </edge>
    <edge source="ISR" target="CHL">
      <data key="d0">40000</data>
    </edge>
    <edge source="ISR" target="CHN">
      <data key="d0">2215000</data>
    </edge>
    <edge source="ISR" target="COL">
      <data key="d0">98000</data>
    </edge>
    <edge source="ISR" target="CRI">
      <data key="d0">5867000</data>
    </edge>
    <edge source="ISR" target="HRV">
      <data key="d0">30000</data>
    </edge>
    <edge source="ISR" target="CZE">
      <data key="d0">268000</data>
    </edge>
    <edge source="ISR" target="DNK">
      <data key="d0">56000</data>
    </edge>
    <edge source="ISR" target="ECU">
      <data key="d0">19000</data>
    </edge>
    <edge source="ISR" target="EST">
      <data key="d0">34000</data>
    </edge>
    <edge source="ISR" target="FRA">
      <data key="d0">6734000</data>
    </edge>
    <edge source="ISR" target="GEO">
      <data key="d0">76000</data>
    </edge>
    <edge source="ISR" target="DEU">
      <data key="d0">18787000</data>
    </edge>
    <edge source="ISR" target="GHA">
      <data key="d0">3294000</data>
    </edge>
    <edge source="ISR" target="GRC">
      <data key="d0">889000</data>
    </edge>
    <edge source="ISR" target="GTM">
      <data key="d0">1424000</data>
    </edge>
    <edge source="ISR" target="HKG">
      <data key="d0">478000</data>
    </edge>
    <edge source="ISR" target="HUN">
      <data key="d0">237000</data>
    </edge>
    <edge source="ISR" target="IDN">
      <data key="d0">746000</data>
    </edge>
    <edge source="ISR" target="IRL">
      <data key="d0">162000</data>
    </edge>
    <edge source="ISR" target="ITA">
      <data key="d0">27767000</data>
    </edge>
    <edge source="ISR" target="JAM">
      <data key="d0">11000</data>
    </edge>
    <edge source="ISR" target="JPN">
      <data key="d0">2509000</data>
    </edge>
    <edge source="ISR" target="KAZ">
      <data key="d0">892000</data>
    </edge>
    <edge source="ISR" target="KOR">
      <data key="d0">1613000</data>
    </edge>
    <edge source="ISR" target="LVA">
      <data key="d0">52000</data>
    </edge>
    <edge source="ISR" target="MYS">
      <data key="d0">621000</data>
    </edge>
    <edge source="ISR" target="MEX">
      <data key="d0">1476000</data>
    </edge>
    <edge source="ISR" target="NLD">
      <data key="d0">1402000</data>
    </edge>
    <edge source="ISR" target="NZL">
      <data key="d0">83000</data>
    </edge>
    <edge source="ISR" target="NOR">
      <data key="d0">47000</data>
    </edge>
    <edge source="ISR" target="PER">
      <data key="d0">47000</data>
    </edge>
    <edge source="ISR" target="PHL">
      <data key="d0">240000</data>
    </edge>
    <edge source="ISR" target="POL">
      <data key="d0">1084000</data>
    </edge>
    <edge source="ISR" target="ROU">
      <data key="d0">1909000</data>
    </edge>
    <edge source="ISR" target="RUS">
      <data key="d0">1646000</data>
    </edge>
    <edge source="ISR" target="SRB">
      <data key="d0">442000</data>
    </edge>
    <edge source="ISR" target="IND">
      <data key="d0">7459000</data>
    </edge>
    <edge source="ISR" target="SGP">
      <data key="d0">297000</data>
    </edge>
    <edge source="ISR" target="SVK">
      <data key="d0">33000</data>
    </edge>
    <edge source="ISR" target="VNM">
      <data key="d0">74000</data>
    </edge>
    <edge source="ISR" target="SVN">
      <data key="d0">260000</data>
    </edge>
    <edge source="ISR" target="ZAF">
      <data key="d0">2196000</data>
    </edge>
    <edge source="ISR" target="ESP">
      <data key="d0">4555000</data>
    </edge>
    <edge source="ISR" target="SWE">
      <data key="d0">403000</data>
    </edge>
    <edge source="ISR" target="CHE">
      <data key="d0">1405000</data>
    </edge>
    <edge source="ISR" target="THA">
      <data key="d0">3956000</data>
    </edge>
    <edge source="ISR" target="TUR">
      <data key="d0">4229000</data>
    </edge>
    <edge source="ISR" target="UGA">
      <data key="d0">38000</data>
    </edge>
    <edge source="ISR" target="UKR">
      <data key="d0">1735000</data>
    </edge>
    <edge source="ISR" target="MKD">
      <data key="d0">106000</data>
    </edge>
    <edge source="ISR" target="GBR">
      <data key="d0">14118000</data>
    </edge>
    <edge source="ISR" target="USA">
      <data key="d0">98133000</data>
    </edge>
    <edge source="JPN" target="DZA">
      <data key="d0">133572</data>
    </edge>
    <edge source="JPN" target="AZE">
      <data key="d0">1802983</data>
    </edge>
    <edge source="JPN" target="ARG">
      <data key="d0">689094</data>
    </edge>
    <edge source="JPN" target="AUS">
      <data key="d0">20690797</data>
    </edge>
    <edge source="JPN" target="AUT">
      <data key="d0">20620453</data>
    </edge>
    <edge source="JPN" target="BEL">
      <data key="d0">10461005</data>
    </edge>
    <edge source="JPN" target="BRA">
      <data key="d0">13887272</data>
    </edge>
    <edge source="JPN" target="BGR">
      <data key="d0">249943</data>
    </edge>
    <edge source="JPN" target="KHM">
      <data key="d0">1548142</data>
    </edge>
    <edge source="JPN" target="CAN">
      <data key="d0">20482909</data>
    </edge>
    <edge source="JPN" target="LKA">
      <data key="d0">2060756</data>
    </edge>
    <edge source="JPN" target="CHL">
      <data key="d0">490089</data>
    </edge>
    <edge source="JPN" target="CHN">
      <data key="d0">4113461631</data>
    </edge>
    <edge source="JPN" target="CRI">
      <data key="d0">770200</data>
    </edge>
    <edge source="JPN" target="CZE">
      <data key="d0">51666219</data>
    </edge>
    <edge source="JPN" target="DNK">
      <data key="d0">6001404</data>
    </edge>
    <edge source="JPN" target="ECU">
      <data key="d0">46729</data>
    </edge>
    <edge source="JPN" target="SLV">
      <data key="d0">554746</data>
    </edge>
    <edge source="JPN" target="ETH">
      <data key="d0">405451</data>
    </edge>
    <edge source="JPN" target="FIN">
      <data key="d0">1302395</data>
    </edge>
    <edge source="JPN" target="FRA">
      <data key="d0">19884918</data>
    </edge>
    <edge source="JPN" target="DEU">
      <data key="d0">146720679</data>
    </edge>
    <edge source="JPN" target="GRC">
      <data key="d0">7072059</data>
    </edge>
    <edge source="JPN" target="HKG">
      <data key="d0">834222579</data>
    </edge>
    <edge source="JPN" target="HUN">
      <data key="d0">2939948</data>
    </edge>
    <edge source="JPN" target="IDN">
      <data key="d0">652408623</data>
    </edge>
    <edge source="JPN" target="IRL">
      <data key="d0">189872</data>
    </edge>
    <edge source="JPN" target="ISR">
      <data key="d0">2083607</data>
    </edge>
    <edge source="JPN" target="ITA">
      <data key="d0">25190575</data>
    </edge>
    <edge source="JPN" target="KAZ">
      <data key="d0">44324</data>
    </edge>
    <edge source="JPN" target="JOR">
      <data key="d0">6055988</data>
    </edge>
    <edge source="JPN" target="KOR">
      <data key="d0">1464669103</data>
    </edge>
    <edge source="JPN" target="LBN">
      <data key="d0">107038</data>
    </edge>
    <edge source="JPN" target="LVA">
      <data key="d0">1517787</data>
    </edge>
    <edge source="JPN" target="LTU">
      <data key="d0">156598</data>
    </edge>
    <edge source="JPN" target="MYS">
      <data key="d0">997522489</data>
    </edge>
    <edge source="JPN" target="MEX">
      <data key="d0">35487215</data>
    </edge>
    <edge source="JPN" target="MDA">
      <data key="d0">75292</data>
    </edge>
    <edge source="JPN" target="MAR">
      <data key="d0">73526</data>
    </edge>
    <edge source="JPN" target="OMN">
      <data key="d0">2359370</data>
    </edge>
    <edge source="JPN" target="NAM">
      <data key="d0">152852</data>
    </edge>
    <edge source="JPN" target="NLD">
      <data key="d0">15743223</data>
    </edge>
    <edge source="JPN" target="NZL">
      <data key="d0">4172125</data>
    </edge>
    <edge source="JPN" target="NIC">
      <data key="d0">229686</data>
    </edge>
    <edge source="JPN" target="NOR">
      <data key="d0">261932</data>
    </edge>
    <edge source="JPN" target="PAK">
      <data key="d0">8617971</data>
    </edge>
    <edge source="JPN" target="PAN">
      <data key="d0">10173</data>
    </edge>
    <edge source="JPN" target="PRY">
      <data key="d0">21999</data>
    </edge>
    <edge source="JPN" target="PER">
      <data key="d0">1158563</data>
    </edge>
    <edge source="JPN" target="PHL">
      <data key="d0">317447363</data>
    </edge>
    <edge source="JPN" target="POL">
      <data key="d0">899011</data>
    </edge>
    <edge source="JPN" target="PRT">
      <data key="d0">5775063</data>
    </edge>
    <edge source="JPN" target="RUS">
      <data key="d0">1803346</data>
    </edge>
    <edge source="JPN" target="SAU">
      <data key="d0">150328788</data>
    </edge>
    <edge source="JPN" target="IND">
      <data key="d0">103730260</data>
    </edge>
    <edge source="JPN" target="SGP">
      <data key="d0">392225486</data>
    </edge>
    <edge source="JPN" target="SVK">
      <data key="d0">712308</data>
    </edge>
    <edge source="JPN" target="VNM">
      <data key="d0">238815360</data>
    </edge>
    <edge source="JPN" target="SVN">
      <data key="d0">775010</data>
    </edge>
    <edge source="JPN" target="ZAF">
      <data key="d0">1887546</data>
    </edge>
    <edge source="JPN" target="ESP">
      <data key="d0">7365474</data>
    </edge>
    <edge source="JPN" target="SWE">
      <data key="d0">1058841</data>
    </edge>
    <edge source="JPN" target="CHE">
      <data key="d0">242315779</data>
    </edge>
    <edge source="JPN" target="THA">
      <data key="d0">1082825359</data>
    </edge>
    <edge source="JPN" target="ARE">
      <data key="d0">17787367</data>
    </edge>
    <edge source="JPN" target="TUR">
      <data key="d0">18028416</data>
    </edge>
    <edge source="JPN" target="UKR">
      <data key="d0">430607</data>
    </edge>
    <edge source="JPN" target="MKD">
      <data key="d0">312820</data>
    </edge>
    <edge source="JPN" target="EGY">
      <data key="d0">6871037</data>
    </edge>
    <edge source="JPN" target="GBR">
      <data key="d0">502024487</data>
    </edge>
    <edge source="JPN" target="TZA">
      <data key="d0">340870</data>
    </edge>
    <edge source="JPN" target="USA">
      <data key="d0">878215903</data>
    </edge>
    <edge source="MEX" target="ARG">
      <data key="d0">6629468</data>
    </edge>
    <edge source="MEX" target="AUS">
      <data key="d0">128858</data>
    </edge>
    <edge source="MEX" target="AUT">
      <data key="d0">3398167</data>
    </edge>
    <edge source="MEX" target="BEL">
      <data key="d0">56380804</data>
    </edge>
    <edge source="MEX" target="BOL">
      <data key="d0">332555</data>
    </edge>
    <edge source="MEX" target="BRA">
      <data key="d0">264755687</data>
    </edge>
    <edge source="MEX" target="CAN">
      <data key="d0">18003394</data>
    </edge>
    <edge source="MEX" target="LKA">
      <data key="d0">171484</data>
    </edge>
    <edge source="MEX" target="CHL">
      <data key="d0">18104235</data>
    </edge>
    <edge source="MEX" target="CHN">
      <data key="d0">195720328</data>
    </edge>
    <edge source="MEX" target="COL">
      <data key="d0">62620612</data>
    </edge>
    <edge source="MEX" target="CRI">
      <data key="d0">19221529</data>
    </edge>
    <edge source="MEX" target="CZE">
      <data key="d0">5900259</data>
    </edge>
    <edge source="MEX" target="DNK">
      <data key="d0">11628</data>
    </edge>
    <edge source="MEX" target="ECU">
      <data key="d0">7228032</data>
    </edge>
    <edge source="MEX" target="SLV">
      <data key="d0">3783693</data>
    </edge>
    <edge source="MEX" target="FRA">
      <data key="d0">9421460</data>
    </edge>
    <edge source="MEX" target="DEU">
      <data key="d0">20926665</data>
    </edge>
    <edge source="MEX" target="GRC">
      <data key="d0">5738079</data>
    </edge>
    <edge source="MEX" target="GTM">
      <data key="d0">18017795</data>
    </edge>
    <edge source="MEX" target="HND">
      <data key="d0">1314395</data>
    </edge>
    <edge source="MEX" target="HKG">
      <data key="d0">3079952</data>
    </edge>
    <edge source="MEX" target="HUN">
      <data key="d0">32978</data>
    </edge>
    <edge source="MEX" target="IDN">
      <data key="d0">28526</data>
    </edge>
    <edge source="MEX" target="ISR">
      <data key="d0">59589</data>
    </edge>
    <edge source="MEX" target="ITA">
      <data key="d0">118090777</data>
    </edge>
    <edge source="MEX" target="JAM">
      <data key="d0">53131</data>
    </edge>
    <edge source="MEX" target="JPN">
      <data key="d0">193084576</data>
    </edge>
    <edge source="MEX" target="KOR">
      <data key="d0">18737238</data>
    </edge>
    <edge source="MEX" target="LBN">
      <data key="d0">189853</data>
    </edge>
    <edge source="MEX" target="MYS">
      <data key="d0">958769</data>
    </edge>
    <edge source="MEX" target="NLD">
      <data key="d0">7985938</data>
    </edge>
    <edge source="MEX" target="NIC">
      <data key="d0">43370946</data>
    </edge>
    <edge source="MEX" target="PAN">
      <data key="d0">2801294</data>
    </edge>
    <edge source="MEX" target="PER">
      <data key="d0">19715361</data>
    </edge>
    <edge source="MEX" target="POL">
      <data key="d0">44678</data>
    </edge>
    <edge source="MEX" target="SAU">
      <data key="d0">428666</data>
    </edge>
    <edge source="MEX" target="IND">
      <data key="d0">7646415</data>
    </edge>
    <edge source="MEX" target="SGP">
      <data key="d0">1759908</data>
    </edge>
    <edge source="MEX" target="VNM">
      <data key="d0">346162</data>
    </edge>
    <edge source="MEX" target="ESP">
      <data key="d0">12267945</data>
    </edge>
    <edge source="MEX" target="SWE">
      <data key="d0">37516</data>
    </edge>
    <edge source="MEX" target="CHE">
      <data key="d0">300004746</data>
    </edge>
    <edge source="MEX" target="THA">
      <data key="d0">349565</data>
    </edge>
    <edge source="MEX" target="ARE">
      <data key="d0">1455317</data>
    </edge>
    <edge source="MEX" target="TUR">
      <data key="d0">2812909</data>
    </edge>
    <edge source="MEX" target="EGY">
      <data key="d0">346335</data>
    </edge>
    <edge source="MEX" target="GBR">
      <data key="d0">3335854</data>
    </edge>
    <edge source="MEX" target="USA">
      <data key="d0">5601934741</data>
    </edge>
    <edge source="MEX" target="URY">
      <data key="d0">244905</data>
    </edge>
    <edge source="NLD" target="ALB">
      <data key="d0">10833</data>
    </edge>
    <edge source="NLD" target="DZA">
      <data key="d0">2117909</data>
    </edge>
    <edge source="NLD" target="AZE">
      <data key="d0">610152</data>
    </edge>
    <edge source="NLD" target="ARG">
      <data key="d0">2856116</data>
    </edge>
    <edge source="NLD" target="AUS">
      <data key="d0">16055438</data>
    </edge>
    <edge source="NLD" target="AUT">
      <data key="d0">138448580</data>
    </edge>
    <edge source="NLD" target="ARM">
      <data key="d0">160706</data>
    </edge>
    <edge source="NLD" target="BEL">
      <data key="d0">523334331</data>
    </edge>
    <edge source="NLD" target="BOL">
      <data key="d0">114803</data>
    </edge>
    <edge source="NLD" target="BRA">
      <data key="d0">11782456</data>
    </edge>
    <edge source="NLD" target="BGR">
      <data key="d0">1663206</data>
    </edge>
    <edge source="NLD" target="BLR">
      <data key="d0">3540592</data>
    </edge>
    <edge source="NLD" target="CMR">
      <data key="d0">328277</data>
    </edge>
    <edge source="NLD" target="CAN">
      <data key="d0">31497421</data>
    </edge>
    <edge source="NLD" target="LKA">
      <data key="d0">294581</data>
    </edge>
    <edge source="NLD" target="CHL">
      <data key="d0">1862391</data>
    </edge>
    <edge source="NLD" target="CHN">
      <data key="d0">474561382</data>
    </edge>
    <edge source="NLD" target="COL">
      <data key="d0">1333937</data>
    </edge>
    <edge source="NLD" target="CRI">
      <data key="d0">128175</data>
    </edge>
    <edge source="NLD" target="HRV">
      <data key="d0">1517862</data>
    </edge>
    <edge source="NLD" target="CZE">
      <data key="d0">94562329</data>
    </edge>
    <edge source="NLD" target="DNK">
      <data key="d0">36454008</data>
    </edge>
    <edge source="NLD" target="ECU">
      <data key="d0">1564753</data>
    </edge>
    <edge source="NLD" target="SLV">
      <data key="d0">31821</data>
    </edge>
    <edge source="NLD" target="ETH">
      <data key="d0">949843</data>
    </edge>
    <edge source="NLD" target="EST">
      <data key="d0">1396858</data>
    </edge>
    <edge source="NLD" target="FIN">
      <data key="d0">25998266</data>
    </edge>
    <edge source="NLD" target="FRA">
      <data key="d0">363002091</data>
    </edge>
    <edge source="NLD" target="GEO">
      <data key="d0">23993</data>
    </edge>
    <edge source="NLD" target="DEU">
      <data key="d0">2272657776</data>
    </edge>
    <edge source="NLD" target="GHA">
      <data key="d0">33282</data>
    </edge>
    <edge source="NLD" target="GRC">
      <data key="d0">5859556</data>
    </edge>
    <edge source="NLD" target="HKG">
      <data key="d0">16660906</data>
    </edge>
    <edge source="NLD" target="HUN">
      <data key="d0">66142403</data>
    </edge>
    <edge source="NLD" target="IDN">
      <data key="d0">8890242</data>
    </edge>
    <edge source="NLD" target="IRL">
      <data key="d0">21348503</data>
    </edge>
    <edge source="NLD" target="ISR">
      <data key="d0">3966356</data>
    </edge>
    <edge source="NLD" target="ITA">
      <data key="d0">166941636</data>
    </edge>
    <edge source="NLD" target="CIV">
      <data key="d0">201614</data>
    </edge>
    <edge source="NLD" target="JPN">
      <data key="d0">8276664</data>
    </edge>
    <edge source="NLD" target="KAZ">
      <data key="d0">4286881</data>
    </edge>
    <edge source="NLD" target="JOR">
      <data key="d0">2623580</data>
    </edge>
    <edge source="NLD" target="KOR">
      <data key="d0">41752050</data>
    </edge>
    <edge source="NLD" target="LBN">
      <data key="d0">742811</data>
    </edge>
    <edge source="NLD" target="LVA">
      <data key="d0">407146</data>
    </edge>
    <edge source="NLD" target="LTU">
      <data key="d0">1616533</data>
    </edge>
    <edge source="NLD" target="MYS">
      <data key="d0">4234391</data>
    </edge>
    <edge source="NLD" target="MUS">
      <data key="d0">108245</data>
    </edge>
    <edge source="NLD" target="MEX">
      <data key="d0">14023813</data>
    </edge>
    <edge source="NLD" target="MAR">
      <data key="d0">8544377</data>
    </edge>
    <edge source="NLD" target="MOZ">
      <data key="d0">55341</data>
    </edge>
    <edge source="NLD" target="OMN">
      <data key="d0">598725</data>
    </edge>
    <edge source="NLD" target="NAM">
      <data key="d0">138327</data>
    </edge>
    <edge source="NLD" target="NZL">
      <data key="d0">408278</data>
    </edge>
    <edge source="NLD" target="NIC">
      <data key="d0">19404</data>
    </edge>
    <edge source="NLD" target="NOR">
      <data key="d0">40243742</data>
    </edge>
    <edge source="NLD" target="PAK">
      <data key="d0">10753915</data>
    </edge>
    <edge source="NLD" target="PAN">
      <data key="d0">50236</data>
    </edge>
    <edge source="NLD" target="PER">
      <data key="d0">1870139</data>
    </edge>
    <edge source="NLD" target="PHL">
      <data key="d0">157193</data>
    </edge>
    <edge source="NLD" target="POL">
      <data key="d0">165533093</data>
    </edge>
    <edge source="NLD" target="PRT">
      <data key="d0">13266311</data>
    </edge>
    <edge source="NLD" target="ROU">
      <data key="d0">23894485</data>
    </edge>
    <edge source="NLD" target="RUS">
      <data key="d0">27339577</data>
    </edge>
    <edge source="NLD" target="SAU">
      <data key="d0">4914379</data>
    </edge>
    <edge source="NLD" target="SEN">
      <data key="d0">85448</data>
    </edge>
    <edge source="NLD" target="SRB">
      <data key="d0">3570978</data>
    </edge>
    <edge source="NLD" target="IND">
      <data key="d0">18190670</data>
    </edge>
    <edge source="NLD" target="SGP">
      <data key="d0">7747249</data>
    </edge>
    <edge source="NLD" target="SVK">
      <data key="d0">23613511</data>
    </edge>
    <edge source="NLD" target="VNM">
      <data key="d0">1175499</data>
    </edge>
    <edge source="NLD" target="SVN">
      <data key="d0">10675642</data>
    </edge>
    <edge source="NLD" target="ZAF">
      <data key="d0">10638324</data>
    </edge>
    <edge source="NLD" target="ZWE">
      <data key="d0">347487</data>
    </edge>
    <edge source="NLD" target="ESP">
      <data key="d0">139186133</data>
    </edge>
    <edge source="NLD" target="SWE">
      <data key="d0">53970947</data>
    </edge>
    <edge source="NLD" target="CHE">
      <data key="d0">58783288</data>
    </edge>
    <edge source="NLD" target="THA">
      <data key="d0">10970897</data>
    </edge>
    <edge source="NLD" target="TGO">
      <data key="d0">735810</data>
    </edge>
    <edge source="NLD" target="ARE">
      <data key="d0">19864668</data>
    </edge>
    <edge source="NLD" target="TUN">
      <data key="d0">1576841</data>
    </edge>
    <edge source="NLD" target="TUR">
      <data key="d0">30950061</data>
    </edge>
    <edge source="NLD" target="UKR">
      <data key="d0">9855624</data>
    </edge>
    <edge source="NLD" target="MKD">
      <data key="d0">159393</data>
    </edge>
    <edge source="NLD" target="EGY">
      <data key="d0">7091184</data>
    </edge>
    <edge source="NLD" target="GBR">
      <data key="d0">331923615</data>
    </edge>
    <edge source="NLD" target="TZA">
      <data key="d0">885623</data>
    </edge>
    <edge source="NLD" target="USA">
      <data key="d0">378815654</data>
    </edge>
    <edge source="NLD" target="BFA">
      <data key="d0">22244</data>
    </edge>
    <edge source="NLD" target="URY">
      <data key="d0">59566</data>
    </edge>
    <edge source="NIC" target="BEL">
      <data key="d0">48780</data>
    </edge>
    <edge source="NIC" target="CAN">
      <data key="d0">6958508</data>
    </edge>
    <edge source="NIC" target="CHN">
      <data key="d0">655865</data>
    </edge>
    <edge source="NIC" target="CRI">
      <data key="d0">17196</data>
    </edge>
    <edge source="NIC" target="DEU">
      <data key="d0">127855</data>
    </edge>
    <edge source="NIC" target="HKG">
      <data key="d0">103688</data>
    </edge>
    <edge source="NIC" target="KOR">
      <data key="d0">37400</data>
    </edge>
    <edge source="NIC" target="NLD">
      <data key="d0">396679</data>
    </edge>
    <edge source="NIC" target="IND">
      <data key="d0">33235</data>
    </edge>
    <edge source="NIC" target="USA">
      <data key="d0">4815235</data>
    </edge>
    <edge source="PAN" target="CHL">
      <data key="d0">56917</data>
    </edge>
    <edge source="PAN" target="COL">
      <data key="d0">374636</data>
    </edge>
    <edge source="PAN" target="CRI">
      <data key="d0">231178</data>
    </edge>
    <edge source="PAN" target="SLV">
      <data key="d0">64253</data>
    </edge>
    <edge source="PAN" target="GTM">
      <data key="d0">65757</data>
    </edge>
    <edge source="PAN" target="HND">
      <data key="d0">123324</data>
    </edge>
    <edge source="PAN" target="JAM">
      <data key="d0">229458</data>
    </edge>
    <edge source="PAN" target="MEX">
      <data key="d0">200496</data>
    </edge>
    <edge source="PAN" target="NIC">
      <data key="d0">63598</data>
    </edge>
    <edge source="PAN" target="PER">
      <data key="d0">142844</data>
    </edge>
    <edge source="PAN" target="USA">
      <data key="d0">159533</data>
    </edge>
    <edge source="PRY" target="BOL">
      <data key="d0">63943</data>
    </edge>
    <edge source="PRY" target="BRA">
      <data key="d0">5113940</data>
    </edge>
    <edge source="PRY" target="IND">
      <data key="d0">17374</data>
    </edge>
    <edge source="PRY" target="USA">
      <data key="d0">70230</data>
    </edge>
    <edge source="PER" target="ARG">
      <data key="d0">8584994</data>
    </edge>
    <edge source="PER" target="BEL">
      <data key="d0">118806631</data>
    </edge>
    <edge source="PER" target="BOL">
      <data key="d0">7326037</data>
    </edge>
    <edge source="PER" target="BRA">
      <data key="d0">489563093</data>
    </edge>
    <edge source="PER" target="CAN">
      <data key="d0">62841266</data>
    </edge>
    <edge source="PER" target="LKA">
      <data key="d0">76818</data>
    </edge>
    <edge source="PER" target="CHL">
      <data key="d0">22866262</data>
    </edge>
    <edge source="PER" target="CHN">
      <data key="d0">1017284999</data>
    </edge>
    <edge source="PER" target="COL">
      <data key="d0">212587101</data>
    </edge>
    <edge source="PER" target="CRI">
      <data key="d0">2378650</data>
    </edge>
    <edge source="PER" target="CZE">
      <data key="d0">591001</data>
    </edge>
    <edge source="PER" target="ECU">
      <data key="d0">75185567</data>
    </edge>
    <edge source="PER" target="SLV">
      <data key="d0">439321</data>
    </edge>
    <edge source="PER" target="FRA">
      <data key="d0">18611621</data>
    </edge>
    <edge source="PER" target="DEU">
      <data key="d0">5377204</data>
    </edge>
    <edge source="PER" target="GRC">
      <data key="d0">44850</data>
    </edge>
    <edge source="PER" target="GTM">
      <data key="d0">8294666</data>
    </edge>
    <edge source="PER" target="HND">
      <data key="d0">1033219</data>
    </edge>
    <edge source="PER" target="HKG">
      <data key="d0">1284177</data>
    </edge>
    <edge source="PER" target="HUN">
      <data key="d0">61504</data>
    </edge>
    <edge source="PER" target="IDN">
      <data key="d0">158750</data>
    </edge>
    <edge source="PER" target="ISR">
      <data key="d0">4325844</data>
    </edge>
    <edge source="PER" target="ITA">
      <data key="d0">578740891</data>
    </edge>
    <edge source="PER" target="CIV">
      <data key="d0">131827</data>
    </edge>
    <edge source="PER" target="JPN">
      <data key="d0">73916592</data>
    </edge>
    <edge source="PER" target="KOR">
      <data key="d0">85443382</data>
    </edge>
    <edge source="PER" target="LBN">
      <data key="d0">23035</data>
    </edge>
    <edge source="PER" target="LVA">
      <data key="d0">4790559</data>
    </edge>
    <edge source="PER" target="MYS">
      <data key="d0">2890562</data>
    </edge>
    <edge source="PER" target="MEX">
      <data key="d0">8903963</data>
    </edge>
    <edge source="PER" target="MAR">
      <data key="d0">965945</data>
    </edge>
    <edge source="PER" target="NLD">
      <data key="d0">185007974</data>
    </edge>
    <edge source="PER" target="NZL">
      <data key="d0">381048</data>
    </edge>
    <edge source="PER" target="NIC">
      <data key="d0">422339</data>
    </edge>
    <edge source="PER" target="PAK">
      <data key="d0">721164</data>
    </edge>
    <edge source="PER" target="PAN">
      <data key="d0">228773</data>
    </edge>
    <edge source="PER" target="PRY">
      <data key="d0">13311</data>
    </edge>
    <edge source="PER" target="PER">
      <data key="d0">361204</data>
    </edge>
    <edge source="PER" target="POL">
      <data key="d0">1436827</data>
    </edge>
    <edge source="PER" target="PRT">
      <data key="d0">8377737</data>
    </edge>
    <edge source="PER" target="ROU">
      <data key="d0">66597</data>
    </edge>
    <edge source="PER" target="RUS">
      <data key="d0">950504</data>
    </edge>
    <edge source="PER" target="SAU">
      <data key="d0">340539</data>
    </edge>
    <edge source="PER" target="SEN">
      <data key="d0">2697228</data>
    </edge>
    <edge source="PER" target="IND">
      <data key="d0">1929221</data>
    </edge>
    <edge source="PER" target="VNM">
      <data key="d0">1736847</data>
    </edge>
    <edge source="PER" target="ZAF">
      <data key="d0">113588</data>
    </edge>
    <edge source="PER" target="ESP">
      <data key="d0">43775656</data>
    </edge>
    <edge source="PER" target="CHE">
      <data key="d0">29049307</data>
    </edge>
    <edge source="PER" target="THA">
      <data key="d0">18339963</data>
    </edge>
    <edge source="PER" target="TUR">
      <data key="d0">13553327</data>
    </edge>
    <edge source="PER" target="EGY">
      <data key="d0">1086487</data>
    </edge>
    <edge source="PER" target="GBR">
      <data key="d0">67343434</data>
    </edge>
    <edge source="PER" target="USA">
      <data key="d0">848972135</data>
    </edge>
    <edge source="PER" target="BFA">
      <data key="d0">434990</data>
    </edge>
    <edge source="PER" target="URY">
      <data key="d0">250953</data>
    </edge>
    <edge source="IND" target="ALB">
      <data key="d0">4430445</data>
    </edge>
    <edge source="IND" target="DZA">
      <data key="d0">637710</data>
    </edge>
    <edge source="IND" target="ARG">
      <data key="d0">645361</data>
    </edge>
    <edge source="IND" target="AUS">
      <data key="d0">14840842</data>
    </edge>
    <edge source="IND" target="AUT">
      <data key="d0">608726</data>
    </edge>
    <edge source="IND" target="ARM">
      <data key="d0">16168</data>
    </edge>
    <edge source="IND" target="BEL">
      <data key="d0">31032222</data>
    </edge>
    <edge source="IND" target="BWA">
      <data key="d0">51527</data>
    </edge>
    <edge source="IND" target="BRA">
      <data key="d0">16304960</data>
    </edge>
    <edge source="IND" target="BGR">
      <data key="d0">11155</data>
    </edge>
    <edge source="IND" target="BDI">
      <data key="d0">79015</data>
    </edge>
    <edge source="IND" target="KHM">
      <data key="d0">87890</data>
    </edge>
    <edge source="IND" target="CMR">
      <data key="d0">252528</data>
    </edge>
    <edge source="IND" target="CAN">
      <data key="d0">4940753</data>
    </edge>
    <edge source="IND" target="LKA">
      <data key="d0">30214172</data>
    </edge>
    <edge source="IND" target="CHL">
      <data key="d0">64769</data>
    </edge>
    <edge source="IND" target="CHN">
      <data key="d0">2274562636</data>
    </edge>
    <edge source="IND" target="COL">
      <data key="d0">9865733</data>
    </edge>
    <edge source="IND" target="CRI">
      <data key="d0">127430</data>
    </edge>
    <edge source="IND" target="HRV">
      <data key="d0">239803</data>
    </edge>
    <edge source="IND" target="CZE">
      <data key="d0">515024</data>
    </edge>
    <edge source="IND" target="BEN">
      <data key="d0">524448</data>
    </edge>
    <edge source="IND" target="DNK">
      <data key="d0">57501</data>
    </edge>
    <edge source="IND" target="ECU">
      <data key="d0">1358585</data>
    </edge>
    <edge source="IND" target="SLV">
      <data key="d0">100408</data>
    </edge>
    <edge source="IND" target="ETH">
      <data key="d0">8266354</data>
    </edge>
    <edge source="IND" target="EST">
      <data key="d0">38998</data>
    </edge>
    <edge source="IND" target="FIN">
      <data key="d0">379059</data>
    </edge>
    <edge source="IND" target="FRA">
      <data key="d0">4832085</data>
    </edge>
    <edge source="IND" target="GEO">
      <data key="d0">429723</data>
    </edge>
    <edge source="IND" target="GMB">
      <data key="d0">15413</data>
    </edge>
    <edge source="IND" target="DEU">
      <data key="d0">17609581</data>
    </edge>
    <edge source="IND" target="GHA">
      <data key="d0">4704881</data>
    </edge>
    <edge source="IND" target="GRC">
      <data key="d0">4730348</data>
    </edge>
    <edge source="IND" target="GTM">
      <data key="d0">547081</data>
    </edge>
    <edge source="IND" target="HND">
      <data key="d0">101317</data>
    </edge>
    <edge source="IND" target="HKG">
      <data key="d0">4140623</data>
    </edge>
    <edge source="IND" target="HUN">
      <data key="d0">395917</data>
    </edge>
    <edge source="IND" target="IDN">
      <data key="d0">78878898</data>
    </edge>
    <edge source="IND" target="IRL">
      <data key="d0">356580</data>
    </edge>
    <edge source="IND" target="ISR">
      <data key="d0">6968370</data>
    </edge>
    <edge source="IND" target="ITA">
      <data key="d0">7334955</data>
    </edge>
    <edge source="IND" target="CIV">
      <data key="d0">261199</data>
    </edge>
    <edge source="IND" target="JAM">
      <data key="d0">66593</data>
    </edge>
    <edge source="IND" target="JPN">
      <data key="d0">7186402</data>
    </edge>
    <edge source="IND" target="KAZ">
      <data key="d0">92624</data>
    </edge>
    <edge source="IND" target="JOR">
      <data key="d0">1381489</data>
    </edge>
    <edge source="IND" target="KOR">
      <data key="d0">409717115</data>
    </edge>
    <edge source="IND" target="KGZ">
      <data key="d0">73759</data>
    </edge>
    <edge source="IND" target="LBN">
      <data key="d0">221112</data>
    </edge>
    <edge source="IND" target="LVA">
      <data key="d0">3275659</data>
    </edge>
    <edge source="IND" target="MDG">
      <data key="d0">33646</data>
    </edge>
    <edge source="IND" target="MWI">
      <data key="d0">20484</data>
    </edge>
    <edge source="IND" target="MYS">
      <data key="d0">86596035</data>
    </edge>
    <edge source="IND" target="MUS">
      <data key="d0">1691382</data>
    </edge>
    <edge source="IND" target="MEX">
      <data key="d0">92888346</data>
    </edge>
    <edge source="IND" target="MAR">
      <data key="d0">661353</data>
    </edge>
    <edge source="IND" target="MOZ">
      <data key="d0">391111</data>
    </edge>
    <edge source="IND" target="OMN">
      <data key="d0">8246031</data>
    </edge>
    <edge source="IND" target="NLD">
      <data key="d0">16649576</data>
    </edge>
    <edge source="IND" target="NZL">
      <data key="d0">4597885</data>
    </edge>
    <edge source="IND" target="NER">
      <data key="d0">119031</data>
    </edge>
    <edge source="IND" target="NOR">
      <data key="d0">19228</data>
    </edge>
    <edge source="IND" target="PAK">
      <data key="d0">25991321</data>
    </edge>
    <edge source="IND" target="PAN">
      <data key="d0">4118234</data>
    </edge>
    <edge source="IND" target="PRY">
      <data key="d0">1855373</data>
    </edge>
    <edge source="IND" target="PER">
      <data key="d0">3321637</data>
    </edge>
    <edge source="IND" target="PHL">
      <data key="d0">7925652</data>
    </edge>
    <edge source="IND" target="POL">
      <data key="d0">836626</data>
    </edge>
    <edge source="IND" target="PRT">
      <data key="d0">142706</data>
    </edge>
    <edge source="IND" target="ROU">
      <data key="d0">62244</data>
    </edge>
    <edge source="IND" target="RUS">
      <data key="d0">701202</data>
    </edge>
    <edge source="IND" target="SAU">
      <data key="d0">63876138</data>
    </edge>
    <edge source="IND" target="SEN">
      <data key="d0">1149351</data>
    </edge>
    <edge source="IND" target="SRB">
      <data key="d0">2238643</data>
    </edge>
    <edge source="IND" target="SGP">
      <data key="d0">129097053</data>
    </edge>
    <edge source="IND" target="SVK">
      <data key="d0">36256</data>
    </edge>
    <edge source="IND" target="VNM">
      <data key="d0">59247689</data>
    </edge>
    <edge source="IND" target="SVN">
      <data key="d0">247345</data>
    </edge>
    <edge source="IND" target="ZAF">
      <data key="d0">53045849</data>
    </edge>
    <edge source="IND" target="ZWE">
      <data key="d0">818092</data>
    </edge>
    <edge source="IND" target="ESP">
      <data key="d0">2471776</data>
    </edge>
    <edge source="IND" target="SWE">
      <data key="d0">2582204</data>
    </edge>
    <edge source="IND" target="CHE">
      <data key="d0">9315428</data>
    </edge>
    <edge source="IND" target="THA">
      <data key="d0">22792695</data>
    </edge>
    <edge source="IND" target="TGO">
      <data key="d0">284366</data>
    </edge>
    <edge source="IND" target="ARE">
      <data key="d0">277560530</data>
    </edge>
    <edge source="IND" target="TUN">
      <data key="d0">2277865</data>
    </edge>
    <edge source="IND" target="TUR">
      <data key="d0">56395344</data>
    </edge>
    <edge source="IND" target="UGA">
      <data key="d0">3684614</data>
    </edge>
    <edge source="IND" target="UKR">
      <data key="d0">440061</data>
    </edge>
    <edge source="IND" target="MKD">
      <data key="d0">35138</data>
    </edge>
    <edge source="IND" target="EGY">
      <data key="d0">27269727</data>
    </edge>
    <edge source="IND" target="GBR">
      <data key="d0">13537284</data>
    </edge>
    <edge source="IND" target="TZA">
      <data key="d0">11143610</data>
    </edge>
    <edge source="IND" target="USA">
      <data key="d0">93217055</data>
    </edge>
    <edge source="IND" target="URY">
      <data key="d0">261965</data>
    </edge>
    <edge source="ESP" target="ALB">
      <data key="d0">1655505</data>
    </edge>
    <edge source="ESP" target="DZA">
      <data key="d0">127086457</data>
    </edge>
    <edge source="ESP" target="AZE">
      <data key="d0">57982</data>
    </edge>
    <edge source="ESP" target="ARG">
      <data key="d0">17111788</data>
    </edge>
    <edge source="ESP" target="AUS">
      <data key="d0">10295300</data>
    </edge>
    <edge source="ESP" target="AUT">
      <data key="d0">34346393</data>
    </edge>
    <edge source="ESP" target="ARM">
      <data key="d0">230246</data>
    </edge>
    <edge source="ESP" target="BEL">
      <data key="d0">370238466</data>
    </edge>
    <edge source="ESP" target="BOL">
      <data key="d0">549833</data>
    </edge>
    <edge source="ESP" target="BRA">
      <data key="d0">16778241</data>
    </edge>
    <edge source="ESP" target="BGR">
      <data key="d0">4969060</data>
    </edge>
    <edge source="ESP" target="BDI">
      <data key="d0">174834</data>
    </edge>
    <edge source="ESP" target="BLR">
      <data key="d0">1459120</data>
    </edge>
    <edge source="ESP" target="CMR">
      <data key="d0">92441</data>
    </edge>
    <edge source="ESP" target="CAN">
      <data key="d0">12208493</data>
    </edge>
    <edge source="ESP" target="LKA">
      <data key="d0">14479</data>
    </edge>
    <edge source="ESP" target="CHL">
      <data key="d0">7880928</data>
    </edge>
    <edge source="ESP" target="CHN">
      <data key="d0">179806615</data>
    </edge>
    <edge source="ESP" target="COL">
      <data key="d0">1805318</data>
    </edge>
    <edge source="ESP" target="CRI">
      <data key="d0">1283148</data>
    </edge>
    <edge source="ESP" target="HRV">
      <data key="d0">4634357</data>
    </edge>
    <edge source="ESP" target="CZE">
      <data key="d0">28228572</data>
    </edge>
    <edge source="ESP" target="BEN">
      <data key="d0">25464</data>
    </edge>
    <edge source="ESP" target="DNK">
      <data key="d0">13612257</data>
    </edge>
    <edge source="ESP" target="ECU">
      <data key="d0">1118409</data>
    </edge>
    <edge source="ESP" target="SLV">
      <data key="d0">148275</data>
    </edge>
    <edge source="ESP" target="EST">
      <data key="d0">285179</data>
    </edge>
    <edge source="ESP" target="FIN">
      <data key="d0">9016325</data>
    </edge>
    <edge source="ESP" target="FRA">
      <data key="d0">980156890</data>
    </edge>
    <edge source="ESP" target="GEO">
      <data key="d0">317941</data>
    </edge>
    <edge source="ESP" target="DEU">
      <data key="d0">753183082</data>
    </edge>
    <edge source="ESP" target="GHA">
      <data key="d0">165596</data>
    </edge>
    <edge source="ESP" target="GRC">
      <data key="d0">57592215</data>
    </edge>
    <edge source="ESP" target="GTM">
      <data key="d0">705708</data>
    </edge>
    <edge source="ESP" target="HND">
      <data key="d0">608064</data>
    </edge>
    <edge source="ESP" target="HKG">
      <data key="d0">5607937</data>
    </edge>
    <edge source="ESP" target="HUN">
      <data key="d0">16786130</data>
    </edge>
    <edge source="ESP" target="IDN">
      <data key="d0">13798746</data>
    </edge>
    <edge source="ESP" target="IRL">
      <data key="d0">12626790</data>
    </edge>
    <edge source="ESP" target="ISR">
      <data key="d0">15741150</data>
    </edge>
    <edge source="ESP" target="ITA">
      <data key="d0">794972837</data>
    </edge>
    <edge source="ESP" target="CIV">
      <data key="d0">1320720</data>
    </edge>
    <edge source="ESP" target="JAM">
      <data key="d0">16557</data>
    </edge>
    <edge source="ESP" target="JPN">
      <data key="d0">54116971</data>
    </edge>
    <edge source="ESP" target="KAZ">
      <data key="d0">74681</data>
    </edge>
    <edge source="ESP" target="JOR">
      <data key="d0">303888</data>
    </edge>
    <edge source="ESP" target="KOR">
      <data key="d0">25045115</data>
    </edge>
    <edge source="ESP" target="KGZ">
      <data key="d0">12786</data>
    </edge>
    <edge source="ESP" target="LBN">
      <data key="d0">638575</data>
    </edge>
    <edge source="ESP" target="LVA">
      <data key="d0">1153676</data>
    </edge>
    <edge source="ESP" target="LTU">
      <data key="d0">829550</data>
    </edge>
    <edge source="ESP" target="MDG">
      <data key="d0">161632</data>
    </edge>
    <edge source="ESP" target="MYS">
      <data key="d0">418989</data>
    </edge>
    <edge source="ESP" target="MRT">
      <data key="d0">678312</data>
    </edge>
    <edge source="ESP" target="MUS">
      <data key="d0">201052</data>
    </edge>
    <edge source="ESP" target="MEX">
      <data key="d0">29487581</data>
    </edge>
    <edge source="ESP" target="MDA">
      <data key="d0">120517</data>
    </edge>
    <edge source="ESP" target="MAR">
      <data key="d0">268235549</data>
    </edge>
    <edge source="ESP" target="MOZ">
      <data key="d0">21211</data>
    </edge>
    <edge source="ESP" target="OMN">
      <data key="d0">4066229</data>
    </edge>
    <edge source="ESP" target="NLD">
      <data key="d0">82583815</data>
    </edge>
    <edge source="ESP" target="NER">
      <data key="d0">208155</data>
    </edge>
    <edge source="ESP" target="NOR">
      <data key="d0">2907810</data>
    </edge>
    <edge source="ESP" target="PAK">
      <data key="d0">990276</data>
    </edge>
    <edge source="ESP" target="PAN">
      <data key="d0">733694</data>
    </edge>
    <edge source="ESP" target="PER">
      <data key="d0">1264108</data>
    </edge>
    <edge source="ESP" target="PHL">
      <data key="d0">83801</data>
    </edge>
    <edge source="ESP" target="POL">
      <data key="d0">176076082</data>
    </edge>
    <edge source="ESP" target="PRT">
      <data key="d0">552436389</data>
    </edge>
    <edge source="ESP" target="ROU">
      <data key="d0">20433288</data>
    </edge>
    <edge source="ESP" target="RUS">
      <data key="d0">16885663</data>
    </edge>
    <edge source="ESP" target="SAU">
      <data key="d0">73160187</data>
    </edge>
    <edge source="ESP" target="SEN">
      <data key="d0">498240</data>
    </edge>
    <edge source="ESP" target="SRB">
      <data key="d0">887193</data>
    </edge>
    <edge source="ESP" target="IND">
      <data key="d0">16210003</data>
    </edge>
    <edge source="ESP" target="SGP">
      <data key="d0">1229312</data>
    </edge>
    <edge source="ESP" target="SVK">
      <data key="d0">6708976</data>
    </edge>
    <edge source="ESP" target="VNM">
      <data key="d0">4394429</data>
    </edge>
    <edge source="ESP" target="SVN">
      <data key="d0">5338554</data>
    </edge>
    <edge source="ESP" target="ZAF">
      <data key="d0">10943426</data>
    </edge>
    <edge source="ESP" target="SWE">
      <data key="d0">15473197</data>
    </edge>
    <edge source="ESP" target="CHE">
      <data key="d0">106930759</data>
    </edge>
    <edge source="ESP" target="THA">
      <data key="d0">3341448</data>
    </edge>
    <edge source="ESP" target="ARE">
      <data key="d0">63799392</data>
    </edge>
    <edge source="ESP" target="TUN">
      <data key="d0">78157933</data>
    </edge>
    <edge source="ESP" target="TUR">
      <data key="d0">430940622</data>
    </edge>
    <edge source="ESP" target="UKR">
      <data key="d0">1477836</data>
    </edge>
    <edge source="ESP" target="MKD">
      <data key="d0">386027</data>
    </edge>
    <edge source="ESP" target="EGY">
      <data key="d0">207848930</data>
    </edge>
    <edge source="ESP" target="GBR">
      <data key="d0">321423825</data>
    </edge>
    <edge source="ESP" target="TZA">
      <data key="d0">1364034</data>
    </edge>
    <edge source="ESP" target="USA">
      <data key="d0">193682001</data>
    </edge>
    <edge source="ESP" target="BFA">
      <data key="d0">31551</data>
    </edge>
    <edge source="ESP" target="URY">
      <data key="d0">532652</data>
    </edge>
    <edge source="USA" target="ALB">
      <data key="d0">401545</data>
    </edge>
    <edge source="USA" target="DZA">
      <data key="d0">552864</data>
    </edge>
    <edge source="USA" target="AZE">
      <data key="d0">1325563</data>
    </edge>
    <edge source="USA" target="ARG">
      <data key="d0">31099988</data>
    </edge>
    <edge source="USA" target="AUS">
      <data key="d0">77278755</data>
    </edge>
    <edge source="USA" target="AUT">
      <data key="d0">32130900</data>
    </edge>
    <edge source="USA" target="ARM">
      <data key="d0">36223</data>
    </edge>
    <edge source="USA" target="BEL">
      <data key="d0">276919856</data>
    </edge>
    <edge source="USA" target="BOL">
      <data key="d0">1131797</data>
    </edge>
    <edge source="USA" target="BWA">
      <data key="d0">29736</data>
    </edge>
    <edge source="USA" target="BRA">
      <data key="d0">248005296</data>
    </edge>
    <edge source="USA" target="BGR">
      <data key="d0">479814</data>
    </edge>
    <edge source="USA" target="KHM">
      <data key="d0">152039</data>
    </edge>
    <edge source="USA" target="CMR">
      <data key="d0">224840</data>
    </edge>
    <edge source="USA" target="CAN">
      <data key="d0">4438400390</data>
    </edge>
    <edge source="USA" target="LKA">
      <data key="d0">555353</data>
    </edge>
    <edge source="USA" target="CHL">
      <data key="d0">41983144</data>
    </edge>
    <edge source="USA" target="CHN">
      <data key="d0">1701172774</data>
    </edge>
    <edge source="USA" target="COL">
      <data key="d0">42388480</data>
    </edge>
    <edge source="USA" target="CRI">
      <data key="d0">23057948</data>
    </edge>
    <edge source="USA" target="HRV">
      <data key="d0">283773</data>
    </edge>
    <edge source="USA" target="CZE">
      <data key="d0">18499706</data>
    </edge>
    <edge source="USA" target="DNK">
      <data key="d0">7967622</data>
    </edge>
    <edge source="USA" target="ECU">
      <data key="d0">7805748</data>
    </edge>
    <edge source="USA" target="SLV">
      <data key="d0">7454057</data>
    </edge>
    <edge source="USA" target="ETH">
      <data key="d0">72483</data>
    </edge>
    <edge source="USA" target="EST">
      <data key="d0">885037</data>
    </edge>
    <edge source="USA" target="FIN">
      <data key="d0">9158821</data>
    </edge>
    <edge source="USA" target="FRA">
      <data key="d0">489321836</data>
    </edge>
    <edge source="USA" target="GEO">
      <data key="d0">126963</data>
    </edge>
    <edge source="USA" target="DEU">
      <data key="d0">998193342</data>
    </edge>
    <edge source="USA" target="GHA">
      <data key="d0">618611</data>
    </edge>
    <edge source="USA" target="GRC">
      <data key="d0">3126468</data>
    </edge>
    <edge source="USA" target="GTM">
      <data key="d0">62336163</data>
    </edge>
    <edge source="USA" target="HND">
      <data key="d0">7473755</data>
    </edge>
    <edge source="USA" target="HKG">
      <data key="d0">294869691</data>
    </edge>
    <edge source="USA" target="HUN">
      <data key="d0">13263319</data>
    </edge>
    <edge source="USA" target="IDN">
      <data key="d0">24239905</data>
    </edge>
    <edge source="USA" target="IRL">
      <data key="d0">55145700</data>
    </edge>
    <edge source="USA" target="ISR">
      <data key="d0">105919409</data>
    </edge>
    <edge source="USA" target="ITA">
      <data key="d0">321970080</data>
    </edge>
    <edge source="USA" target="CIV">
      <data key="d0">125179</data>
    </edge>
    <edge source="USA" target="JAM">
      <data key="d0">4731199</data>
    </edge>
    <edge source="USA" target="JPN">
      <data key="d0">943838713</data>
    </edge>
    <edge source="USA" target="KAZ">
      <data key="d0">10142909</data>
    </edge>
    <edge source="USA" target="JOR">
      <data key="d0">42460408</data>
    </edge>
    <edge source="USA" target="KOR">
      <data key="d0">809790240</data>
    </edge>
    <edge source="USA" target="KGZ">
      <data key="d0">184000</data>
    </edge>
    <edge source="USA" target="LBN">
      <data key="d0">786463</data>
    </edge>
    <edge source="USA" target="LVA">
      <data key="d0">143105</data>
    </edge>
    <edge source="USA" target="LTU">
      <data key="d0">972904</data>
    </edge>
    <edge source="USA" target="MDG">
      <data key="d0">225075</data>
    </edge>
    <edge source="USA" target="MYS">
      <data key="d0">73946730</data>
    </edge>
    <edge source="USA" target="MRT">
      <data key="d0">98020</data>
    </edge>
    <edge source="USA" target="MUS">
      <data key="d0">11592</data>
    </edge>
    <edge source="USA" target="MEX">
      <data key="d0">5082211041</data>
    </edge>
    <edge source="USA" target="MDA">
      <data key="d0">75476</data>
    </edge>
    <edge source="USA" target="MAR">
      <data key="d0">875773</data>
    </edge>
    <edge source="USA" target="OMN">
      <data key="d0">3347448</data>
    </edge>
    <edge source="USA" target="NAM">
      <data key="d0">1822750</data>
    </edge>
    <edge source="USA" target="NLD">
      <data key="d0">64607560</data>
    </edge>
    <edge source="USA" target="NZL">
      <data key="d0">18516756</data>
    </edge>
    <edge source="USA" target="NIC">
      <data key="d0">1248630</data>
    </edge>
    <edge source="USA" target="NOR">
      <data key="d0">12319458</data>
    </edge>
    <edge source="USA" target="PAK">
      <data key="d0">6131687</data>
    </edge>
    <edge source="USA" target="PAN">
      <data key="d0">20917841</data>
    </edge>
    <edge source="USA" target="PRY">
      <data key="d0">127196</data>
    </edge>
    <edge source="USA" target="PER">
      <data key="d0">11517112</data>
    </edge>
    <edge source="USA" target="PHL">
      <data key="d0">10146425</data>
    </edge>
    <edge source="USA" target="POL">
      <data key="d0">17902128</data>
    </edge>
    <edge source="USA" target="PRT">
      <data key="d0">2081923</data>
    </edge>
    <edge source="USA" target="ROU">
      <data key="d0">11996711</data>
    </edge>
    <edge source="USA" target="RUS">
      <data key="d0">9759991</data>
    </edge>
    <edge source="USA" target="SAU">
      <data key="d0">297231110</data>
    </edge>
    <edge source="USA" target="SRB">
      <data key="d0">199121</data>
    </edge>
    <edge source="USA" target="IND">
      <data key="d0">139190313</data>
    </edge>
    <edge source="USA" target="SGP">
      <data key="d0">177004140</data>
    </edge>
    <edge source="USA" target="SVK">
      <data key="d0">316460</data>
    </edge>
    <edge source="USA" target="VNM">
      <data key="d0">13007969</data>
    </edge>
    <edge source="USA" target="SVN">
      <data key="d0">2567705</data>
    </edge>
    <edge source="USA" target="ZAF">
      <data key="d0">17336847</data>
    </edge>
    <edge source="USA" target="ZWE">
      <data key="d0">131287</data>
    </edge>
    <edge source="USA" target="ESP">
      <data key="d0">41061919</data>
    </edge>
    <edge source="USA" target="SWE">
      <data key="d0">52822854</data>
    </edge>
    <edge source="USA" target="CHE">
      <data key="d0">58872661</data>
    </edge>
    <edge source="USA" target="THA">
      <data key="d0">53040447</data>
    </edge>
    <edge source="USA" target="TGO">
      <data key="d0">19458</data>
    </edge>
    <edge source="USA" target="ARE">
      <data key="d0">103557332</data>
    </edge>
    <edge source="USA" target="TUN">
      <data key="d0">21213438</data>
    </edge>
    <edge source="USA" target="TUR">
      <data key="d0">47771323</data>
    </edge>
    <edge source="USA" target="UKR">
      <data key="d0">57677</data>
    </edge>
    <edge source="USA" target="EGY">
      <data key="d0">5687541</data>
    </edge>
    <edge source="USA" target="GBR">
      <data key="d0">1076854003</data>
    </edge>
    <edge source="USA" target="TZA">
      <data key="d0">86875</data>
    </edge>
    <edge source="USA" target="URY">
      <data key="d0">623424</data>
    </edge>
    <edge source="URY" target="ARG">
      <data key="d0">1933996</data>
    </edge>
    <edge source="URY" target="BOL">
      <data key="d0">14825</data>
    </edge>
    <edge source="URY" target="BRA">
      <data key="d0">1894956</data>
    </edge>
    <edge source="URY" target="COL">
      <data key="d0">482605</data>
    </edge>
    <edge source="URY" target="ECU">
      <data key="d0">301241</data>
    </edge>
    <edge source="URY" target="KOR">
      <data key="d0">279972</data>
    </edge>
    <edge source="URY" target="NLD">
      <data key="d0">2645061</data>
    </edge>
    <edge source="URY" target="PAN">
      <data key="d0">36404</data>
    </edge>
    <edge source="URY" target="PRY">
      <data key="d0">2515153</data>
    </edge>
    <edge source="URY" target="IND">
      <data key="d0">31350</data>
    </edge>
    <edge source="URY" target="GBR">
      <data key="d0">181960</data>
    </edge>
    <edge source="ARM" target="AUT">
      <data key="d0">1711687</data>
    </edge>
    <edge source="ARM" target="BEL">
      <data key="d0">67057610</data>
    </edge>
    <edge source="ARM" target="CHL">
      <data key="d0">158498</data>
    </edge>
    <edge source="ARM" target="COL">
      <data key="d0">1037726</data>
    </edge>
    <edge source="ARM" target="HRV">
      <data key="d0">665436</data>
    </edge>
    <edge source="ARM" target="CZE">
      <data key="d0">683110</data>
    </edge>
    <edge source="ARM" target="GEO">
      <data key="d0">42015</data>
    </edge>
    <edge source="ARM" target="DEU">
      <data key="d0">46323566</data>
    </edge>
    <edge source="ARM" target="ISR">
      <data key="d0">267895</data>
    </edge>
    <edge source="ARM" target="ITA">
      <data key="d0">118499</data>
    </edge>
    <edge source="ARM" target="LVA">
      <data key="d0">173378</data>
    </edge>
    <edge source="ARM" target="NLD">
      <data key="d0">10312494</data>
    </edge>
    <edge source="ARM" target="POL">
      <data key="d0">74884</data>
    </edge>
    <edge source="ARM" target="RUS">
      <data key="d0">169220</data>
    </edge>
    <edge source="ARM" target="SAU">
      <data key="d0">53205</data>
    </edge>
    <edge source="ARM" target="SRB">
      <data key="d0">65679</data>
    </edge>
    <edge source="ARM" target="SVN">
      <data key="d0">183971</data>
    </edge>
    <edge source="ARM" target="USA">
      <data key="d0">75286216</data>
    </edge>
    <edge source="HRV" target="ARG">
      <data key="d0">801903</data>
    </edge>
    <edge source="HRV" target="AUS">
      <data key="d0">22414</data>
    </edge>
    <edge source="HRV" target="AUT">
      <data key="d0">21801336</data>
    </edge>
    <edge source="HRV" target="BEL">
      <data key="d0">5574135</data>
    </edge>
    <edge source="HRV" target="BRA">
      <data key="d0">174372</data>
    </edge>
    <edge source="HRV" target="BGR">
      <data key="d0">49426</data>
    </edge>
    <edge source="HRV" target="CMR">
      <data key="d0">21069</data>
    </edge>
    <edge source="HRV" target="CAN">
      <data key="d0">3237405</data>
    </edge>
    <edge source="HRV" target="CZE">
      <data key="d0">6009807</data>
    </edge>
    <edge source="HRV" target="BEN">
      <data key="d0">14974</data>
    </edge>
    <edge source="HRV" target="DNK">
      <data key="d0">6198013</data>
    </edge>
    <edge source="HRV" target="FIN">
      <data key="d0">69829</data>
    </edge>
    <edge source="HRV" target="FRA">
      <data key="d0">11297576</data>
    </edge>
    <edge source="HRV" target="DEU">
      <data key="d0">42695417</data>
    </edge>
    <edge source="HRV" target="GRC">
      <data key="d0">11483</data>
    </edge>
    <edge source="HRV" target="HUN">
      <data key="d0">2101080</data>
    </edge>
    <edge source="HRV" target="IRL">
      <data key="d0">55729</data>
    </edge>
    <edge source="HRV" target="ITA">
      <data key="d0">83421572</data>
    </edge>
    <edge source="HRV" target="LTU">
      <data key="d0">63423</data>
    </edge>
    <edge source="HRV" target="NLD">
      <data key="d0">6485112</data>
    </edge>
    <edge source="HRV" target="POL">
      <data key="d0">11935627</data>
    </edge>
    <edge source="HRV" target="ROU">
      <data key="d0">11274</data>
    </edge>
    <edge source="HRV" target="RUS">
      <data key="d0">258087</data>
    </edge>
    <edge source="HRV" target="SRB">
      <data key="d0">8202319</data>
    </edge>
    <edge source="HRV" target="SGP">
      <data key="d0">36747</data>
    </edge>
    <edge source="HRV" target="SVK">
      <data key="d0">2796117</data>
    </edge>
    <edge source="HRV" target="SVN">
      <data key="d0">7798445</data>
    </edge>
    <edge source="HRV" target="ZAF">
      <data key="d0">18585</data>
    </edge>
    <edge source="HRV" target="ESP">
      <data key="d0">950938</data>
    </edge>
    <edge source="HRV" target="SWE">
      <data key="d0">528386</data>
    </edge>
    <edge source="HRV" target="CHE">
      <data key="d0">10177775</data>
    </edge>
    <edge source="HRV" target="ARE">
      <data key="d0">1231122</data>
    </edge>
    <edge source="HRV" target="MKD">
      <data key="d0">270351</data>
    </edge>
    <edge source="HRV" target="GBR">
      <data key="d0">6663340</data>
    </edge>
    <edge source="HRV" target="USA">
      <data key="d0">14488</data>
    </edge>
    <edge source="HRV" target="BFA">
      <data key="d0">31671</data>
    </edge>
    <edge source="CZE" target="ALB">
      <data key="d0">69100</data>
    </edge>
    <edge source="CZE" target="AZE">
      <data key="d0">37579</data>
    </edge>
    <edge source="CZE" target="AUS">
      <data key="d0">285192</data>
    </edge>
    <edge source="CZE" target="AUT">
      <data key="d0">86071065</data>
    </edge>
    <edge source="CZE" target="BEL">
      <data key="d0">8721503</data>
    </edge>
    <edge source="CZE" target="BRA">
      <data key="d0">106788</data>
    </edge>
    <edge source="CZE" target="BGR">
      <data key="d0">5091094</data>
    </edge>
    <edge source="CZE" target="BLR">
      <data key="d0">4388645</data>
    </edge>
    <edge source="CZE" target="CAN">
      <data key="d0">713091</data>
    </edge>
    <edge source="CZE" target="CHL">
      <data key="d0">612272</data>
    </edge>
    <edge source="CZE" target="CHN">
      <data key="d0">1334492</data>
    </edge>
    <edge source="CZE" target="HRV">
      <data key="d0">4795507</data>
    </edge>
    <edge source="CZE" target="DNK">
      <data key="d0">2669031</data>
    </edge>
    <edge source="CZE" target="SLV">
      <data key="d0">25596285</data>
    </edge>
    <edge source="CZE" target="EST">
      <data key="d0">668245</data>
    </edge>
    <edge source="CZE" target="FIN">
      <data key="d0">542598</data>
    </edge>
    <edge source="CZE" target="FRA">
      <data key="d0">62378082</data>
    </edge>
    <edge source="CZE" target="GEO">
      <data key="d0">127161</data>
    </edge>
    <edge source="CZE" target="DEU">
      <data key="d0">707059654</data>
    </edge>
    <edge source="CZE" target="GRC">
      <data key="d0">277762</data>
    </edge>
    <edge source="CZE" target="HKG">
      <data key="d0">38100</data>
    </edge>
    <edge source="CZE" target="HUN">
      <data key="d0">57961843</data>
    </edge>
    <edge source="CZE" target="IRL">
      <data key="d0">871379</data>
    </edge>
    <edge source="CZE" target="ISR">
      <data key="d0">238468</data>
    </edge>
    <edge source="CZE" target="ITA">
      <data key="d0">35486234</data>
    </edge>
    <edge source="CZE" target="JPN">
      <data key="d0">235633</data>
    </edge>
    <edge source="CZE" target="KAZ">
      <data key="d0">18983</data>
    </edge>
    <edge source="CZE" target="KOR">
      <data key="d0">2089716</data>
    </edge>
    <edge source="CZE" target="LVA">
      <data key="d0">11484864</data>
    </edge>
    <edge source="CZE" target="LTU">
      <data key="d0">44973312</data>
    </edge>
    <edge source="CZE" target="MYS">
      <data key="d0">10936</data>
    </edge>
    <edge source="CZE" target="MEX">
      <data key="d0">1381213</data>
    </edge>
    <edge source="CZE" target="MDA">
      <data key="d0">133414</data>
    </edge>
    <edge source="CZE" target="MAR">
      <data key="d0">2464038</data>
    </edge>
    <edge source="CZE" target="NLD">
      <data key="d0">10593841</data>
    </edge>
    <edge source="CZE" target="NZL">
      <data key="d0">29385</data>
    </edge>
    <edge source="CZE" target="NOR">
      <data key="d0">349128</data>
    </edge>
    <edge source="CZE" target="PER">
      <data key="d0">10384</data>
    </edge>
    <edge source="CZE" target="POL">
      <data key="d0">168509009</data>
    </edge>
    <edge source="CZE" target="PRT">
      <data key="d0">413178</data>
    </edge>
    <edge source="CZE" target="ROU">
      <data key="d0">7405929</data>
    </edge>
    <edge source="CZE" target="RUS">
      <data key="d0">9637520</data>
    </edge>
    <edge source="CZE" target="SAU">
      <data key="d0">51786</data>
    </edge>
    <edge source="CZE" target="SRB">
      <data key="d0">5436270</data>
    </edge>
    <edge source="CZE" target="IND">
      <data key="d0">466045</data>
    </edge>
    <edge source="CZE" target="SGP">
      <data key="d0">1151972</data>
    </edge>
    <edge source="CZE" target="SVK">
      <data key="d0">405696319</data>
    </edge>
    <edge source="CZE" target="VNM">
      <data key="d0">11524</data>
    </edge>
    <edge source="CZE" target="SVN">
      <data key="d0">12767472</data>
    </edge>
    <edge source="CZE" target="ZAF">
      <data key="d0">303032</data>
    </edge>
    <edge source="CZE" target="ESP">
      <data key="d0">13177735</data>
    </edge>
    <edge source="CZE" target="SWE">
      <data key="d0">1877454</data>
    </edge>
    <edge source="CZE" target="CHE">
      <data key="d0">44398924</data>
    </edge>
    <edge source="CZE" target="THA">
      <data key="d0">1206460</data>
    </edge>
    <edge source="CZE" target="ARE">
      <data key="d0">7300532</data>
    </edge>
    <edge source="CZE" target="TUN">
      <data key="d0">947300</data>
    </edge>
    <edge source="CZE" target="TUR">
      <data key="d0">24621321</data>
    </edge>
    <edge source="CZE" target="UKR">
      <data key="d0">7552698</data>
    </edge>
    <edge source="CZE" target="MKD">
      <data key="d0">119654</data>
    </edge>
    <edge source="CZE" target="EGY">
      <data key="d0">761197</data>
    </edge>
    <edge source="CZE" target="GBR">
      <data key="d0">18763554</data>
    </edge>
    <edge source="CZE" target="TZA">
      <data key="d0">92811</data>
    </edge>
    <edge source="CZE" target="USA">
      <data key="d0">25557772</data>
    </edge>
    <edge source="GEO" target="AZE">
      <data key="d0">46933</data>
    </edge>
    <edge source="GEO" target="ARM">
      <data key="d0">563453</data>
    </edge>
    <edge source="GEO" target="JPN">
      <data key="d0">1082752</data>
    </edge>
    <edge source="GEO" target="KOR">
      <data key="d0">28084</data>
    </edge>
    <edge source="GEO" target="IND">
      <data key="d0">374681</data>
    </edge>
    <edge source="GEO" target="ESP">
      <data key="d0">96908</data>
    </edge>
    <edge source="GEO" target="THA">
      <data key="d0">112778</data>
    </edge>
    <edge source="GEO" target="ARE">
      <data key="d0">83140</data>
    </edge>
    <edge source="GEO" target="TUR">
      <data key="d0">2210712</data>
    </edge>
    <edge source="GEO" target="GBR">
      <data key="d0">58499</data>
    </edge>
    <edge source="LVA" target="AUT">
      <data key="d0">610630</data>
    </edge>
    <edge source="LVA" target="BEL">
      <data key="d0">9649738</data>
    </edge>
    <edge source="LVA" target="BGR">
      <data key="d0">22356</data>
    </edge>
    <edge source="LVA" target="BLR">
      <data key="d0">378226</data>
    </edge>
    <edge source="LVA" target="CHN">
      <data key="d0">28849</data>
    </edge>
    <edge source="LVA" target="CZE">
      <data key="d0">1129474</data>
    </edge>
    <edge source="LVA" target="DNK">
      <data key="d0">139881</data>
    </edge>
    <edge source="LVA" target="EST">
      <data key="d0">2001725</data>
    </edge>
    <edge source="LVA" target="FIN">
      <data key="d0">189328</data>
    </edge>
    <edge source="LVA" target="FRA">
      <data key="d0">66834</data>
    </edge>
    <edge source="LVA" target="GEO">
      <data key="d0">166988</data>
    </edge>
    <edge source="LVA" target="DEU">
      <data key="d0">53210346</data>
    </edge>
    <edge source="LVA" target="IRL">
      <data key="d0">24060</data>
    </edge>
    <edge source="LVA" target="ITA">
      <data key="d0">960893</data>
    </edge>
    <edge source="LVA" target="LTU">
      <data key="d0">15396096</data>
    </edge>
    <edge source="LVA" target="NLD">
      <data key="d0">593091</data>
    </edge>
    <edge source="LVA" target="NOR">
      <data key="d0">369358</data>
    </edge>
    <edge source="LVA" target="POL">
      <data key="d0">45144730</data>
    </edge>
    <edge source="LVA" target="ROU">
      <data key="d0">205510</data>
    </edge>
    <edge source="LVA" target="RUS">
      <data key="d0">10780122</data>
    </edge>
    <edge source="LVA" target="SVK">
      <data key="d0">2604649</data>
    </edge>
    <edge source="LVA" target="ESP">
      <data key="d0">210296</data>
    </edge>
    <edge source="LVA" target="SWE">
      <data key="d0">6867495</data>
    </edge>
    <edge source="LVA" target="CHE">
      <data key="d0">44416</data>
    </edge>
    <edge source="LVA" target="ARE">
      <data key="d0">13374</data>
    </edge>
    <edge source="LVA" target="UKR">
      <data key="d0">296683</data>
    </edge>
    <edge source="LVA" target="GBR">
      <data key="d0">3311139</data>
    </edge>
    <edge source="LVA" target="USA">
      <data key="d0">41712</data>
    </edge>
    <edge source="POL" target="ALB">
      <data key="d0">18105</data>
    </edge>
    <edge source="POL" target="DZA">
      <data key="d0">387264</data>
    </edge>
    <edge source="POL" target="AZE">
      <data key="d0">346788</data>
    </edge>
    <edge source="POL" target="ARG">
      <data key="d0">283833</data>
    </edge>
    <edge source="POL" target="AUS">
      <data key="d0">4736249</data>
    </edge>
    <edge source="POL" target="AUT">
      <data key="d0">209042288</data>
    </edge>
    <edge source="POL" target="ARM">
      <data key="d0">65935</data>
    </edge>
    <edge source="POL" target="BEL">
      <data key="d0">139923813</data>
    </edge>
    <edge source="POL" target="BOL">
      <data key="d0">21379</data>
    </edge>
    <edge source="POL" target="BRA">
      <data key="d0">1451648</data>
    </edge>
    <edge source="POL" target="BGR">
      <data key="d0">19402353</data>
    </edge>
    <edge source="POL" target="BLR">
      <data key="d0">23871500</data>
    </edge>
    <edge source="POL" target="CMR">
      <data key="d0">46666</data>
    </edge>
    <edge source="POL" target="CAN">
      <data key="d0">4656011</data>
    </edge>
    <edge source="POL" target="CHN">
      <data key="d0">596621260</data>
    </edge>
    <edge source="POL" target="HRV">
      <data key="d0">8912043</data>
    </edge>
    <edge source="POL" target="CZE">
      <data key="d0">691832029</data>
    </edge>
    <edge source="POL" target="DNK">
      <data key="d0">48625381</data>
    </edge>
    <edge source="POL" target="EST">
      <data key="d0">8802320</data>
    </edge>
    <edge source="POL" target="FIN">
      <data key="d0">28336613</data>
    </edge>
    <edge source="POL" target="FRA">
      <data key="d0">323029323</data>
    </edge>
    <edge source="POL" target="GEO">
      <data key="d0">360666</data>
    </edge>
    <edge source="POL" target="DEU">
      <data key="d0">1897243515</data>
    </edge>
    <edge source="POL" target="GRC">
      <data key="d0">2165811</data>
    </edge>
    <edge source="POL" target="HKG">
      <data key="d0">33342</data>
    </edge>
    <edge source="POL" target="HUN">
      <data key="d0">289100799</data>
    </edge>
    <edge source="POL" target="IRL">
      <data key="d0">531069</data>
    </edge>
    <edge source="POL" target="ISR">
      <data key="d0">982117</data>
    </edge>
    <edge source="POL" target="ITA">
      <data key="d0">463177403</data>
    </edge>
    <edge source="POL" target="JPN">
      <data key="d0">2479029</data>
    </edge>
    <edge source="POL" target="KAZ">
      <data key="d0">1878727</data>
    </edge>
    <edge source="POL" target="KOR">
      <data key="d0">24480547</data>
    </edge>
    <edge source="POL" target="KGZ">
      <data key="d0">31351</data>
    </edge>
    <edge source="POL" target="LBN">
      <data key="d0">80327</data>
    </edge>
    <edge source="POL" target="LVA">
      <data key="d0">6756898</data>
    </edge>
    <edge source="POL" target="LTU">
      <data key="d0">18373953</data>
    </edge>
    <edge source="POL" target="MYS">
      <data key="d0">23421419</data>
    </edge>
    <edge source="POL" target="MEX">
      <data key="d0">1338284</data>
    </edge>
    <edge source="POL" target="MDA">
      <data key="d0">822379</data>
    </edge>
    <edge source="POL" target="MAR">
      <data key="d0">12552047</data>
    </edge>
    <edge source="POL" target="NLD">
      <data key="d0">105490107</data>
    </edge>
    <edge source="POL" target="NZL">
      <data key="d0">11481</data>
    </edge>
    <edge source="POL" target="NOR">
      <data key="d0">11931231</data>
    </edge>
    <edge source="POL" target="PER">
      <data key="d0">90123</data>
    </edge>
    <edge source="POL" target="PRT">
      <data key="d0">703189</data>
    </edge>
    <edge source="POL" target="ROU">
      <data key="d0">86332943</data>
    </edge>
    <edge source="POL" target="RUS">
      <data key="d0">41175977</data>
    </edge>
    <edge source="POL" target="SAU">
      <data key="d0">1305657</data>
    </edge>
    <edge source="POL" target="SRB">
      <data key="d0">10734451</data>
    </edge>
    <edge source="POL" target="IND">
      <data key="d0">775393</data>
    </edge>
    <edge source="POL" target="SGP">
      <data key="d0">85007</data>
    </edge>
    <edge source="POL" target="SVK">
      <data key="d0">200352838</data>
    </edge>
    <edge source="POL" target="VNM">
      <data key="d0">10591256</data>
    </edge>
    <edge source="POL" target="SVN">
      <data key="d0">25802097</data>
    </edge>
    <edge source="POL" target="ZAF">
      <data key="d0">103486</data>
    </edge>
    <edge source="POL" target="ESP">
      <data key="d0">20485823</data>
    </edge>
    <edge source="POL" target="SWE">
      <data key="d0">33860735</data>
    </edge>
    <edge source="POL" target="CHE">
      <data key="d0">99578226</data>
    </edge>
    <edge source="POL" target="THA">
      <data key="d0">389863</data>
    </edge>
    <edge source="POL" target="ARE">
      <data key="d0">261170</data>
    </edge>
    <edge source="POL" target="TUN">
      <data key="d0">84149</data>
    </edge>
    <edge source="POL" target="TUR">
      <data key="d0">68080632</data>
    </edge>
    <edge source="POL" target="UKR">
      <data key="d0">59966621</data>
    </edge>
    <edge source="POL" target="MKD">
      <data key="d0">2456729</data>
    </edge>
    <edge source="POL" target="EGY">
      <data key="d0">322938</data>
    </edge>
    <edge source="POL" target="GBR">
      <data key="d0">1253990877</data>
    </edge>
    <edge source="POL" target="USA">
      <data key="d0">48865532</data>
    </edge>
    <edge source="RUS" target="DZA">
      <data key="d0">97904</data>
    </edge>
    <edge source="RUS" target="AZE">
      <data key="d0">28851268</data>
    </edge>
    <edge source="RUS" target="ARG">
      <data key="d0">2050278</data>
    </edge>
    <edge source="RUS" target="AUS">
      <data key="d0">2120597</data>
    </edge>
    <edge source="RUS" target="AUT">
      <data key="d0">2305134</data>
    </edge>
    <edge source="RUS" target="ARM">
      <data key="d0">50324997</data>
    </edge>
    <edge source="RUS" target="BEL">
      <data key="d0">541872795</data>
    </edge>
    <edge source="RUS" target="BRA">
      <data key="d0">2540860</data>
    </edge>
    <edge source="RUS" target="BGR">
      <data key="d0">34816575</data>
    </edge>
    <edge source="RUS" target="BLR">
      <data key="d0">418462728</data>
    </edge>
    <edge source="RUS" target="CAN">
      <data key="d0">410016</data>
    </edge>
    <edge source="RUS" target="CHN">
      <data key="d0">130640103</data>
    </edge>
    <edge source="RUS" target="HRV">
      <data key="d0">32037165</data>
    </edge>
    <edge source="RUS" target="CZE">
      <data key="d0">17100524</data>
    </edge>
    <edge source="RUS" target="DNK">
      <data key="d0">5418919</data>
    </edge>
    <edge source="RUS" target="ETH">
      <data key="d0">271878</data>
    </edge>
    <edge source="RUS" target="EST">
      <data key="d0">53312601</data>
    </edge>
    <edge source="RUS" target="FIN">
      <data key="d0">59896004</data>
    </edge>
    <edge source="RUS" target="FRA">
      <data key="d0">42358445</data>
    </edge>
    <edge source="RUS" target="GEO">
      <data key="d0">350646</data>
    </edge>
    <edge source="RUS" target="DEU">
      <data key="d0">1873754710</data>
    </edge>
    <edge source="RUS" target="GRC">
      <data key="d0">143002889</data>
    </edge>
    <edge source="RUS" target="HND">
      <data key="d0">6710678</data>
    </edge>
    <edge source="RUS" target="HKG">
      <data key="d0">40814797</data>
    </edge>
    <edge source="RUS" target="HUN">
      <data key="d0">12787773</data>
    </edge>
    <edge source="RUS" target="IDN">
      <data key="d0">2982679</data>
    </edge>
    <edge source="RUS" target="IRL">
      <data key="d0">556647</data>
    </edge>
    <edge source="RUS" target="ISR">
      <data key="d0">28374121</data>
    </edge>
    <edge source="RUS" target="ITA">
      <data key="d0">115436241</data>
    </edge>
    <edge source="RUS" target="JPN">
      <data key="d0">1403048051</data>
    </edge>
    <edge source="RUS" target="KAZ">
      <data key="d0">75882889</data>
    </edge>
    <edge source="RUS" target="KOR">
      <data key="d0">507673376</data>
    </edge>
    <edge source="RUS" target="KGZ">
      <data key="d0">4831990</data>
    </edge>
    <edge source="RUS" target="LVA">
      <data key="d0">32056040</data>
    </edge>
    <edge source="RUS" target="LTU">
      <data key="d0">10964965</data>
    </edge>
    <edge source="RUS" target="MYS">
      <data key="d0">2172678</data>
    </edge>
    <edge source="RUS" target="MEX">
      <data key="d0">22268758</data>
    </edge>
    <edge source="RUS" target="MDA">
      <data key="d0">8894141</data>
    </edge>
    <edge source="RUS" target="MAR">
      <data key="d0">100990</data>
    </edge>
    <edge source="RUS" target="NLD">
      <data key="d0">7006348489</data>
    </edge>
    <edge source="RUS" target="NOR">
      <data key="d0">116244211</data>
    </edge>
    <edge source="RUS" target="PAN">
      <data key="d0">623915</data>
    </edge>
    <edge source="RUS" target="PER">
      <data key="d0">26490</data>
    </edge>
    <edge source="RUS" target="POL">
      <data key="d0">190103246</data>
    </edge>
    <edge source="RUS" target="PRT">
      <data key="d0">2524663</data>
    </edge>
    <edge source="RUS" target="ROU">
      <data key="d0">4308117</data>
    </edge>
    <edge source="RUS" target="SAU">
      <data key="d0">19895188</data>
    </edge>
    <edge source="RUS" target="SRB">
      <data key="d0">100701389</data>
    </edge>
    <edge source="RUS" target="IND">
      <data key="d0">127426156</data>
    </edge>
    <edge source="RUS" target="SGP">
      <data key="d0">2052769</data>
    </edge>
    <edge source="RUS" target="SVK">
      <data key="d0">10216327</data>
    </edge>
    <edge source="RUS" target="VNM">
      <data key="d0">3620294</data>
    </edge>
    <edge source="RUS" target="SVN">
      <data key="d0">41972736</data>
    </edge>
    <edge source="RUS" target="ZAF">
      <data key="d0">2901032</data>
    </edge>
    <edge source="RUS" target="ESP">
      <data key="d0">12349084</data>
    </edge>
    <edge source="RUS" target="SWE">
      <data key="d0">68440216</data>
    </edge>
    <edge source="RUS" target="CHE">
      <data key="d0">1026471139</data>
    </edge>
    <edge source="RUS" target="THA">
      <data key="d0">9996210</data>
    </edge>
    <edge source="RUS" target="ARE">
      <data key="d0">149830552</data>
    </edge>
    <edge source="RUS" target="TUN">
      <data key="d0">1775280</data>
    </edge>
    <edge source="RUS" target="TUR">
      <data key="d0">1469578978</data>
    </edge>
    <edge source="RUS" target="UKR">
      <data key="d0">284985376</data>
    </edge>
    <edge source="RUS" target="MKD">
      <data key="d0">19255</data>
    </edge>
    <edge source="RUS" target="EGY">
      <data key="d0">72113175</data>
    </edge>
    <edge source="RUS" target="GBR">
      <data key="d0">1097522435</data>
    </edge>
    <edge source="RUS" target="USA">
      <data key="d0">1941493634</data>
    </edge>
    <edge source="SAU" target="DZA">
      <data key="d0">44800</data>
    </edge>
    <edge source="SAU" target="AUS">
      <data key="d0">329600</data>
    </edge>
    <edge source="SAU" target="BRA">
      <data key="d0">384000</data>
    </edge>
    <edge source="SAU" target="BGR">
      <data key="d0">80533</data>
    </edge>
    <edge source="SAU" target="CMR">
      <data key="d0">38667</data>
    </edge>
    <edge source="SAU" target="CHN">
      <data key="d0">179200</data>
    </edge>
    <edge source="SAU" target="ETH">
      <data key="d0">29600</data>
    </edge>
    <edge source="SAU" target="FRA">
      <data key="d0">109067</data>
    </edge>
    <edge source="SAU" target="DEU">
      <data key="d0">8425077</data>
    </edge>
    <edge source="SAU" target="GRC">
      <data key="d0">539734</data>
    </edge>
    <edge source="SAU" target="IDN">
      <data key="d0">357067</data>
    </edge>
    <edge source="SAU" target="ITA">
      <data key="d0">2845070</data>
    </edge>
    <edge source="SAU" target="JPN">
      <data key="d0">1077335</data>
    </edge>
    <edge source="SAU" target="JOR">
      <data key="d0">5475207</data>
    </edge>
    <edge source="SAU" target="KOR">
      <data key="d0">2990937</data>
    </edge>
    <edge source="SAU" target="LBN">
      <data key="d0">923734</data>
    </edge>
    <edge source="SAU" target="MDG">
      <data key="d0">62133</data>
    </edge>
    <edge source="SAU" target="MYS">
      <data key="d0">105867</data>
    </edge>
    <edge source="SAU" target="MAR">
      <data key="d0">819734</data>
    </edge>
    <edge source="SAU" target="OMN">
      <data key="d0">536267</data>
    </edge>
    <edge source="SAU" target="PAK">
      <data key="d0">1458402</data>
    </edge>
    <edge source="SAU" target="POL">
      <data key="d0">67733</data>
    </edge>
    <edge source="SAU" target="SEN">
      <data key="d0">1336268</data>
    </edge>
    <edge source="SAU" target="IND">
      <data key="d0">4885606</data>
    </edge>
    <edge source="SAU" target="SGP">
      <data key="d0">107200</data>
    </edge>
    <edge source="SAU" target="VNM">
      <data key="d0">50667</data>
    </edge>
    <edge source="SAU" target="ZAF">
      <data key="d0">196267</data>
    </edge>
    <edge source="SAU" target="ESP">
      <data key="d0">362934</data>
    </edge>
    <edge source="SAU" target="CHE">
      <data key="d0">8250144</data>
    </edge>
    <edge source="SAU" target="THA">
      <data key="d0">554667</data>
    </edge>
    <edge source="SAU" target="ARE">
      <data key="d0">15381353</data>
    </edge>
    <edge source="SAU" target="TUN">
      <data key="d0">118400</data>
    </edge>
    <edge source="SAU" target="TUR">
      <data key="d0">228534</data>
    </edge>
    <edge source="SAU" target="UKR">
      <data key="d0">48000</data>
    </edge>
    <edge source="SAU" target="EGY">
      <data key="d0">5744807</data>
    </edge>
    <edge source="SAU" target="GBR">
      <data key="d0">1110668</data>
    </edge>
    <edge source="SAU" target="USA">
      <data key="d0">1333602</data>
    </edge>
    <edge source="KHM" target="CHN">
      <data key="d0">854288</data>
    </edge>
    <edge source="KHM" target="JPN">
      <data key="d0">644649</data>
    </edge>
    <edge source="CAN" target="DZA">
      <data key="d0">41729</data>
    </edge>
    <edge source="CAN" target="ARG">
      <data key="d0">720890</data>
    </edge>
    <edge source="CAN" target="AUS">
      <data key="d0">42337846</data>
    </edge>
    <edge source="CAN" target="AUT">
      <data key="d0">29842</data>
    </edge>
    <edge source="CAN" target="BEL">
      <data key="d0">142010646</data>
    </edge>
    <edge source="CAN" target="BOL">
      <data key="d0">34193</data>
    </edge>
    <edge source="CAN" target="BRA">
      <data key="d0">39108235</data>
    </edge>
    <edge source="CAN" target="BGR">
      <data key="d0">24103</data>
    </edge>
    <edge source="CAN" target="LKA">
      <data key="d0">153936</data>
    </edge>
    <edge source="CAN" target="CHL">
      <data key="d0">862815</data>
    </edge>
    <edge source="CAN" target="CHN">
      <data key="d0">470789061</data>
    </edge>
    <edge source="CAN" target="COL">
      <data key="d0">7860583</data>
    </edge>
    <edge source="CAN" target="CRI">
      <data key="d0">7816967</data>
    </edge>
    <edge source="CAN" target="HRV">
      <data key="d0">25018</data>
    </edge>
    <edge source="CAN" target="CZE">
      <data key="d0">90798</data>
    </edge>
    <edge source="CAN" target="DNK">
      <data key="d0">1829885</data>
    </edge>
    <edge source="CAN" target="ECU">
      <data key="d0">3779688</data>
    </edge>
    <edge source="CAN" target="ETH">
      <data key="d0">319724</data>
    </edge>
    <edge source="CAN" target="EST">
      <data key="d0">80191</data>
    </edge>
    <edge source="CAN" target="FIN">
      <data key="d0">224660</data>
    </edge>
    <edge source="CAN" target="FRA">
      <data key="d0">51865585</data>
    </edge>
    <edge source="CAN" target="GEO">
      <data key="d0">46276</data>
    </edge>
    <edge source="CAN" target="DEU">
      <data key="d0">56434238</data>
    </edge>
    <edge source="CAN" target="GHA">
      <data key="d0">21274</data>
    </edge>
    <edge source="CAN" target="GRC">
      <data key="d0">42738</data>
    </edge>
    <edge source="CAN" target="GTM">
      <data key="d0">101562</data>
    </edge>
    <edge source="CAN" target="HND">
      <data key="d0">322029</data>
    </edge>
    <edge source="CAN" target="HKG">
      <data key="d0">182863512</data>
    </edge>
    <edge source="CAN" target="HUN">
      <data key="d0">14781</data>
    </edge>
    <edge source="CAN" target="IDN">
      <data key="d0">1746935</data>
    </edge>
    <edge source="CAN" target="IRL">
      <data key="d0">859808</data>
    </edge>
    <edge source="CAN" target="ISR">
      <data key="d0">2152952</data>
    </edge>
    <edge source="CAN" target="ITA">
      <data key="d0">62212249</data>
    </edge>
    <edge source="CAN" target="JAM">
      <data key="d0">2684270</data>
    </edge>
    <edge source="CAN" target="JPN">
      <data key="d0">352403868</data>
    </edge>
    <edge source="CAN" target="JOR">
      <data key="d0">17378</data>
    </edge>
    <edge source="CAN" target="KOR">
      <data key="d0">217930456</data>
    </edge>
    <edge source="CAN" target="KGZ">
      <data key="d0">33781</data>
    </edge>
    <edge source="CAN" target="LTU">
      <data key="d0">14858</data>
    </edge>
    <edge source="CAN" target="MDG">
      <data key="d0">42700</data>
    </edge>
    <edge source="CAN" target="MYS">
      <data key="d0">8127794</data>
    </edge>
    <edge source="CAN" target="MRT">
      <data key="d0">44480</data>
    </edge>
    <edge source="CAN" target="MEX">
      <data key="d0">246034028</data>
    </edge>
    <edge source="CAN" target="MAR">
      <data key="d0">42564</data>
    </edge>
    <edge source="CAN" target="OMN">
      <data key="d0">3476715</data>
    </edge>
    <edge source="CAN" target="NLD">
      <data key="d0">741339273</data>
    </edge>
    <edge source="CAN" target="NZL">
      <data key="d0">7234361</data>
    </edge>
    <edge source="CAN" target="NIC">
      <data key="d0">7207528</data>
    </edge>
    <edge source="CAN" target="NER">
      <data key="d0">13359</data>
    </edge>
    <edge source="CAN" target="NOR">
      <data key="d0">199236355</data>
    </edge>
    <edge source="CAN" target="PAK">
      <data key="d0">3540475</data>
    </edge>
    <edge source="CAN" target="PAN">
      <data key="d0">165437</data>
    </edge>
    <edge source="CAN" target="PER">
      <data key="d0">642413</data>
    </edge>
    <edge source="CAN" target="PHL">
      <data key="d0">3115149</data>
    </edge>
    <edge source="CAN" target="POL">
      <data key="d0">1579742</data>
    </edge>
    <edge source="CAN" target="PRT">
      <data key="d0">130081</data>
    </edge>
    <edge source="CAN" target="ROU">
      <data key="d0">95843</data>
    </edge>
    <edge source="CAN" target="RUS">
      <data key="d0">1276951</data>
    </edge>
    <edge source="CAN" target="SAU">
      <data key="d0">1490679</data>
    </edge>
    <edge source="CAN" target="SEN">
      <data key="d0">13639</data>
    </edge>
    <edge source="CAN" target="IND">
      <data key="d0">63887359</data>
    </edge>
    <edge source="CAN" target="SGP">
      <data key="d0">66385281</data>
    </edge>
    <edge source="CAN" target="VNM">
      <data key="d0">6906472</data>
    </edge>
    <edge source="CAN" target="SVN">
      <data key="d0">26847</data>
    </edge>
    <edge source="CAN" target="ZAF">
      <data key="d0">1939610</data>
    </edge>
    <edge source="CAN" target="ESP">
      <data key="d0">26091819</data>
    </edge>
    <edge source="CAN" target="SWE">
      <data key="d0">4657837</data>
    </edge>
    <edge source="CAN" target="CHE">
      <data key="d0">31194824</data>
    </edge>
    <edge source="CAN" target="THA">
      <data key="d0">36313606</data>
    </edge>
    <edge source="CAN" target="ARE">
      <data key="d0">27686585</data>
    </edge>
    <edge source="CAN" target="TUR">
      <data key="d0">28551720</data>
    </edge>
    <edge source="CAN" target="UKR">
      <data key="d0">43049</data>
    </edge>
    <edge source="CAN" target="EGY">
      <data key="d0">722562</data>
    </edge>
    <edge source="CAN" target="GBR">
      <data key="d0">339355615</data>
    </edge>
    <edge source="CAN" target="USA">
      <data key="d0">12889375973</data>
    </edge>
    <edge source="CAN" target="BFA">
      <data key="d0">59415</data>
    </edge>
    <edge source="LKA" target="JPN">
      <data key="d0">39083</data>
    </edge>
    <edge source="LKA" target="MYS">
      <data key="d0">182785</data>
    </edge>
    <edge source="LKA" target="NZL">
      <data key="d0">27460</data>
    </edge>
    <edge source="LKA" target="PAK">
      <data key="d0">566713</data>
    </edge>
    <edge source="LKA" target="IND">
      <data key="d0">19725776</data>
    </edge>
    <edge source="LKA" target="ARE">
      <data key="d0">305398</data>
    </edge>
    <edge source="LKA" target="USA">
      <data key="d0">822692</data>
    </edge>
    <edge source="SLV" target="CAN">
      <data key="d0">205252</data>
    </edge>
    <edge source="SLV" target="COL">
      <data key="d0">296658</data>
    </edge>
    <edge source="SLV" target="CRI">
      <data key="d0">6603358</data>
    </edge>
    <edge source="SLV" target="GTM">
      <data key="d0">7651190</data>
    </edge>
    <edge source="SLV" target="HND">
      <data key="d0">2817029</data>
    </edge>
    <edge source="SLV" target="JAM">
      <data key="d0">357626</data>
    </edge>
    <edge source="SLV" target="NIC">
      <data key="d0">3209527</data>
    </edge>
    <edge source="SLV" target="PAN">
      <data key="d0">6632424</data>
    </edge>
    <edge source="SLV" target="PER">
      <data key="d0">74886</data>
    </edge>
    <edge source="SLV" target="USA">
      <data key="d0">594738</data>
    </edge>
    <edge source="SLV" target="URY">
      <data key="d0">11790</data>
    </edge>
    <edge source="FIN" target="DZA">
      <data key="d0">59645</data>
    </edge>
    <edge source="FIN" target="ARG">
      <data key="d0">1030563</data>
    </edge>
    <edge source="FIN" target="AUS">
      <data key="d0">1770662</data>
    </edge>
    <edge source="FIN" target="AUT">
      <data key="d0">3760127</data>
    </edge>
    <edge source="FIN" target="BEL">
      <data key="d0">85614967</data>
    </edge>
    <edge source="FIN" target="BRA">
      <data key="d0">708179</data>
    </edge>
    <edge source="FIN" target="BGR">
      <data key="d0">17568</data>
    </edge>
    <edge source="FIN" target="BLR">
      <data key="d0">55546</data>
    </edge>
    <edge source="FIN" target="CAN">
      <data key="d0">1775217</data>
    </edge>
    <edge source="FIN" target="CHL">
      <data key="d0">269065</data>
    </edge>
    <edge source="FIN" target="CHN">
      <data key="d0">138219461</data>
    </edge>
    <edge source="FIN" target="HRV">
      <data key="d0">26315</data>
    </edge>
    <edge source="FIN" target="CZE">
      <data key="d0">10585229</data>
    </edge>
    <edge source="FIN" target="DNK">
      <data key="d0">24991005</data>
    </edge>
    <edge source="FIN" target="EST">
      <data key="d0">31864390</data>
    </edge>
    <edge source="FIN" target="FRA">
      <data key="d0">48686296</data>
    </edge>
    <edge source="FIN" target="DEU">
      <data key="d0">713378398</data>
    </edge>
    <edge source="FIN" target="GRC">
      <data key="d0">578902</data>
    </edge>
    <edge source="FIN" target="HKG">
      <data key="d0">20494243</data>
    </edge>
    <edge source="FIN" target="HUN">
      <data key="d0">1269592</data>
    </edge>
    <edge source="FIN" target="IDN">
      <data key="d0">2203439</data>
    </edge>
    <edge source="FIN" target="IRL">
      <data key="d0">7121667</data>
    </edge>
    <edge source="FIN" target="ISR">
      <data key="d0">1067110</data>
    </edge>
    <edge source="FIN" target="ITA">
      <data key="d0">123695471</data>
    </edge>
    <edge source="FIN" target="CIV">
      <data key="d0">217888</data>
    </edge>
    <edge source="FIN" target="JPN">
      <data key="d0">1929778</data>
    </edge>
    <edge source="FIN" target="KAZ">
      <data key="d0">43474</data>
    </edge>
    <edge source="FIN" target="JOR">
      <data key="d0">112855</data>
    </edge>
    <edge source="FIN" target="KOR">
      <data key="d0">2575629</data>
    </edge>
    <edge source="FIN" target="LVA">
      <data key="d0">2421419</data>
    </edge>
    <edge source="FIN" target="LTU">
      <data key="d0">2423477</data>
    </edge>
    <edge source="FIN" target="MYS">
      <data key="d0">30253641</data>
    </edge>
    <edge source="FIN" target="MEX">
      <data key="d0">77836</data>
    </edge>
    <edge source="FIN" target="NLD">
      <data key="d0">445079620</data>
    </edge>
    <edge source="FIN" target="NZL">
      <data key="d0">3324572</data>
    </edge>
    <edge source="FIN" target="NOR">
      <data key="d0">45998910</data>
    </edge>
    <edge source="FIN" target="PAN">
      <data key="d0">657444</data>
    </edge>
    <edge source="FIN" target="PER">
      <data key="d0">10740</data>
    </edge>
    <edge source="FIN" target="POL">
      <data key="d0">23650612</data>
    </edge>
    <edge source="FIN" target="PRT">
      <data key="d0">296235</data>
    </edge>
    <edge source="FIN" target="ROU">
      <data key="d0">1731962</data>
    </edge>
    <edge source="FIN" target="RUS">
      <data key="d0">32729318</data>
    </edge>
    <edge source="FIN" target="SRB">
      <data key="d0">12222</data>
    </edge>
    <edge source="FIN" target="IND">
      <data key="d0">23094161</data>
    </edge>
    <edge source="FIN" target="SGP">
      <data key="d0">1831311</data>
    </edge>
    <edge source="FIN" target="SVK">
      <data key="d0">34510314</data>
    </edge>
    <edge source="FIN" target="VNM">
      <data key="d0">510776</data>
    </edge>
    <edge source="FIN" target="SVN">
      <data key="d0">28429967</data>
    </edge>
    <edge source="FIN" target="ZAF">
      <data key="d0">636234</data>
    </edge>
    <edge source="FIN" target="ESP">
      <data key="d0">22243482</data>
    </edge>
    <edge source="FIN" target="SWE">
      <data key="d0">328211175</data>
    </edge>
    <edge source="FIN" target="CHE">
      <data key="d0">5371964</data>
    </edge>
    <edge source="FIN" target="THA">
      <data key="d0">7044614</data>
    </edge>
    <edge source="FIN" target="ARE">
      <data key="d0">13907758</data>
    </edge>
    <edge source="FIN" target="TUN">
      <data key="d0">18972</data>
    </edge>
    <edge source="FIN" target="TUR">
      <data key="d0">481833</data>
    </edge>
    <edge source="FIN" target="UKR">
      <data key="d0">1797661</data>
    </edge>
    <edge source="FIN" target="EGY">
      <data key="d0">57448953</data>
    </edge>
    <edge source="FIN" target="GBR">
      <data key="d0">68852683</data>
    </edge>
    <edge source="FIN" target="USA">
      <data key="d0">242445880</data>
    </edge>
    <edge source="FIN" target="URY">
      <data key="d0">409206</data>
    </edge>
    <edge source="FRA" target="DZA">
      <data key="d0">44312048</data>
    </edge>
    <edge source="FRA" target="AZE">
      <data key="d0">942949</data>
    </edge>
    <edge source="FRA" target="ARG">
      <data key="d0">7877702</data>
    </edge>
    <edge source="FRA" target="AUS">
      <data key="d0">8694032</data>
    </edge>
    <edge source="FRA" target="AUT">
      <data key="d0">189847309</data>
    </edge>
    <edge source="FRA" target="BEL">
      <data key="d0">579678314</data>
    </edge>
    <edge source="FRA" target="BOL">
      <data key="d0">922937</data>
    </edge>
    <edge source="FRA" target="BRA">
      <data key="d0">31265405</data>
    </edge>
    <edge source="FRA" target="BGR">
      <data key="d0">4183152</data>
    </edge>
    <edge source="FRA" target="BLR">
      <data key="d0">184758</data>
    </edge>
    <edge source="FRA" target="KHM">
      <data key="d0">312004</data>
    </edge>
    <edge source="FRA" target="CMR">
      <data key="d0">2826028</data>
    </edge>
    <edge source="FRA" target="CAN">
      <data key="d0">34563279</data>
    </edge>
    <edge source="FRA" target="CAF">
      <data key="d0">185264</data>
    </edge>
    <edge source="FRA" target="LKA">
      <data key="d0">234485</data>
    </edge>
    <edge source="FRA" target="CHL">
      <data key="d0">7865240</data>
    </edge>
    <edge source="FRA" target="CHN">
      <data key="d0">139360289</data>
    </edge>
    <edge source="FRA" target="COL">
      <data key="d0">3340590</data>
    </edge>
    <edge source="FRA" target="CRI">
      <data key="d0">112278</data>
    </edge>
    <edge source="FRA" target="HRV">
      <data key="d0">3663584</data>
    </edge>
    <edge source="FRA" target="CZE">
      <data key="d0">57046133</data>
    </edge>
    <edge source="FRA" target="BEN">
      <data key="d0">807952</data>
    </edge>
    <edge source="FRA" target="DNK">
      <data key="d0">28954331</data>
    </edge>
    <edge source="FRA" target="ECU">
      <data key="d0">423598</data>
    </edge>
    <edge source="FRA" target="SLV">
      <data key="d0">227459</data>
    </edge>
    <edge source="FRA" target="ETH">
      <data key="d0">24785</data>
    </edge>
    <edge source="FRA" target="EST">
      <data key="d0">693977</data>
    </edge>
    <edge source="FRA" target="FIN">
      <data key="d0">14919719</data>
    </edge>
    <edge source="FRA" target="GEO">
      <data key="d0">158930</data>
    </edge>
    <edge source="FRA" target="DEU">
      <data key="d0">1415989894</data>
    </edge>
    <edge source="FRA" target="GHA">
      <data key="d0">6200401</data>
    </edge>
    <edge source="FRA" target="GRC">
      <data key="d0">86527700</data>
    </edge>
    <edge source="FRA" target="GTM">
      <data key="d0">192307</data>
    </edge>
    <edge source="FRA" target="HKG">
      <data key="d0">10963829</data>
    </edge>
    <edge source="FRA" target="HUN">
      <data key="d0">56917920</data>
    </edge>
    <edge source="FRA" target="IDN">
      <data key="d0">11088549</data>
    </edge>
    <edge source="FRA" target="IRL">
      <data key="d0">19267402</data>
    </edge>
    <edge source="FRA" target="ISR">
      <data key="d0">12973541</data>
    </edge>
    <edge source="FRA" target="ITA">
      <data key="d0">494799676</data>
    </edge>
    <edge source="FRA" target="CIV">
      <data key="d0">6957870</data>
    </edge>
    <edge source="FRA" target="JPN">
      <data key="d0">64031095</data>
    </edge>
    <edge source="FRA" target="KAZ">
      <data key="d0">2174866</data>
    </edge>
    <edge source="FRA" target="JOR">
      <data key="d0">17962077</data>
    </edge>
    <edge source="FRA" target="KOR">
      <data key="d0">137486205</data>
    </edge>
    <edge source="FRA" target="LBN">
      <data key="d0">27254238</data>
    </edge>
    <edge source="FRA" target="LVA">
      <data key="d0">354947</data>
    </edge>
    <edge source="FRA" target="LTU">
      <data key="d0">966405</data>
    </edge>
    <edge source="FRA" target="MDG">
      <data key="d0">3603459</data>
    </edge>
    <edge source="FRA" target="MYS">
      <data key="d0">46381857</data>
    </edge>
    <edge source="FRA" target="MRT">
      <data key="d0">235039</data>
    </edge>
    <edge source="FRA" target="MUS">
      <data key="d0">1083911</data>
    </edge>
    <edge source="FRA" target="MEX">
      <data key="d0">12486720</data>
    </edge>
    <edge source="FRA" target="MAR">
      <data key="d0">108017675</data>
    </edge>
    <edge source="FRA" target="OMN">
      <data key="d0">274633</data>
    </edge>
    <edge source="FRA" target="NAM">
      <data key="d0">14084</data>
    </edge>
    <edge source="FRA" target="NLD">
      <data key="d0">170585411</data>
    </edge>
    <edge source="FRA" target="NZL">
      <data key="d0">1268304</data>
    </edge>
    <edge source="FRA" target="NER">
      <data key="d0">90991</data>
    </edge>
    <edge source="FRA" target="NOR">
      <data key="d0">22529602</data>
    </edge>
    <edge source="FRA" target="PAK">
      <data key="d0">14576274</data>
    </edge>
    <edge source="FRA" target="PAN">
      <data key="d0">25832</data>
    </edge>
    <edge source="FRA" target="PER">
      <data key="d0">1421707</data>
    </edge>
    <edge source="FRA" target="PHL">
      <data key="d0">2297852</data>
    </edge>
    <edge source="FRA" target="POL">
      <data key="d0">153536213</data>
    </edge>
    <edge source="FRA" target="PRT">
      <data key="d0">37166240</data>
    </edge>
    <edge source="FRA" target="ROU">
      <data key="d0">27607883</data>
    </edge>
    <edge source="FRA" target="RUS">
      <data key="d0">25848245</data>
    </edge>
    <edge source="FRA" target="SAU">
      <data key="d0">76071261</data>
    </edge>
    <edge source="FRA" target="SEN">
      <data key="d0">15933411</data>
    </edge>
    <edge source="FRA" target="SRB">
      <data key="d0">452177</data>
    </edge>
    <edge source="FRA" target="IND">
      <data key="d0">64758326</data>
    </edge>
    <edge source="FRA" target="SGP">
      <data key="d0">10200972</data>
    </edge>
    <edge source="FRA" target="SVK">
      <data key="d0">60756086</data>
    </edge>
    <edge source="FRA" target="VNM">
      <data key="d0">3694678</data>
    </edge>
    <edge source="FRA" target="SVN">
      <data key="d0">5390320</data>
    </edge>
    <edge source="FRA" target="ZAF">
      <data key="d0">14226865</data>
    </edge>
    <edge source="FRA" target="ESP">
      <data key="d0">329688853</data>
    </edge>
    <edge source="FRA" target="SWE">
      <data key="d0">219633499</data>
    </edge>
    <edge source="FRA" target="CHE">
      <data key="d0">241873316</data>
    </edge>
    <edge source="FRA" target="THA">
      <data key="d0">15818478</data>
    </edge>
    <edge source="FRA" target="TGO">
      <data key="d0">287637</data>
    </edge>
    <edge source="FRA" target="ARE">
      <data key="d0">40165839</data>
    </edge>
    <edge source="FRA" target="TUN">
      <data key="d0">35283282</data>
    </edge>
    <edge source="FRA" target="TUR">
      <data key="d0">133888953</data>
    </edge>
    <edge source="FRA" target="UGA">
      <data key="d0">39104</data>
    </edge>
    <edge source="FRA" target="UKR">
      <data key="d0">6062292</data>
    </edge>
    <edge source="FRA" target="MKD">
      <data key="d0">18830</data>
    </edge>
    <edge source="FRA" target="EGY">
      <data key="d0">74016921</data>
    </edge>
    <edge source="FRA" target="GBR">
      <data key="d0">821039142</data>
    </edge>
    <edge source="FRA" target="USA">
      <data key="d0">382810839</data>
    </edge>
    <edge source="FRA" target="BFA">
      <data key="d0">1664074</data>
    </edge>
    <edge source="FRA" target="URY">
      <data key="d0">557471</data>
    </edge>
    <edge source="GHA" target="BEL">
      <data key="d0">10868794</data>
    </edge>
    <edge source="GHA" target="CMR">
      <data key="d0">58897</data>
    </edge>
    <edge source="GHA" target="CHN">
      <data key="d0">116962</data>
    </edge>
    <edge source="GHA" target="BEN">
      <data key="d0">45383</data>
    </edge>
    <edge source="GHA" target="CIV">
      <data key="d0">114230</data>
    </edge>
    <edge source="GHA" target="JPN">
      <data key="d0">10637</data>
    </edge>
    <edge source="GHA" target="NLD">
      <data key="d0">54760297</data>
    </edge>
    <edge source="GHA" target="CHE">
      <data key="d0">45165</data>
    </edge>
    <edge source="GHA" target="TGO">
      <data key="d0">392726</data>
    </edge>
    <edge source="GHA" target="ARE">
      <data key="d0">87589</data>
    </edge>
    <edge source="GHA" target="BFA">
      <data key="d0">1229835</data>
    </edge>
    <edge source="HND" target="CHN">
      <data key="d0">24652</data>
    </edge>
    <edge source="HND" target="COL">
      <data key="d0">291628</data>
    </edge>
    <edge source="HND" target="CRI">
      <data key="d0">16573</data>
    </edge>
    <edge source="HND" target="ECU">
      <data key="d0">246367</data>
    </edge>
    <edge source="HND" target="SLV">
      <data key="d0">43268</data>
    </edge>
    <edge source="HND" target="JPN">
      <data key="d0">10149</data>
    </edge>
    <edge source="HND" target="MYS">
      <data key="d0">244680</data>
    </edge>
    <edge source="HND" target="NIC">
      <data key="d0">14781</data>
    </edge>
    <edge source="HND" target="RUS">
      <data key="d0">177842</data>
    </edge>
    <edge source="HND" target="IND">
      <data key="d0">106295</data>
    </edge>
    <edge source="HND" target="THA">
      <data key="d0">21732</data>
    </edge>
    <edge source="HND" target="USA">
      <data key="d0">1393649</data>
    </edge>
    <edge source="HKG" target="ARG">
      <data key="d0">225181</data>
    </edge>
    <edge source="HKG" target="AUS">
      <data key="d0">12880827</data>
    </edge>
    <edge source="HKG" target="AUT">
      <data key="d0">3550373</data>
    </edge>
    <edge source="HKG" target="BEL">
      <data key="d0">6499740</data>
    </edge>
    <edge source="HKG" target="BOL">
      <data key="d0">202955</data>
    </edge>
    <edge source="HKG" target="BWA">
      <data key="d0">12779</data>
    </edge>
    <edge source="HKG" target="BRA">
      <data key="d0">9255010</data>
    </edge>
    <edge source="HKG" target="KHM">
      <data key="d0">106557</data>
    </edge>
    <edge source="HKG" target="CAN">
      <data key="d0">46628741</data>
    </edge>
    <edge source="HKG" target="LKA">
      <data key="d0">433621</data>
    </edge>
    <edge source="HKG" target="CHL">
      <data key="d0">990229</data>
    </edge>
    <edge source="HKG" target="CHN">
      <data key="d0">3607171198</data>
    </edge>
    <edge source="HKG" target="COL">
      <data key="d0">133700</data>
    </edge>
    <edge source="HKG" target="CZE">
      <data key="d0">627587</data>
    </edge>
    <edge source="HKG" target="DNK">
      <data key="d0">113644</data>
    </edge>
    <edge source="HKG" target="ECU">
      <data key="d0">15040</data>
    </edge>
    <edge source="HKG" target="SLV">
      <data key="d0">1002620</data>
    </edge>
    <edge source="HKG" target="ETH">
      <data key="d0">651862</data>
    </edge>
    <edge source="HKG" target="EST">
      <data key="d0">34715</data>
    </edge>
    <edge source="HKG" target="FIN">
      <data key="d0">786336</data>
    </edge>
    <edge source="HKG" target="FRA">
      <data key="d0">11793227</data>
    </edge>
    <edge source="HKG" target="DEU">
      <data key="d0">5566457</data>
    </edge>
    <edge source="HKG" target="GHA">
      <data key="d0">16983045</data>
    </edge>
    <edge source="HKG" target="GRC">
      <data key="d0">71712</data>
    </edge>
    <edge source="HKG" target="GTM">
      <data key="d0">568807</data>
    </edge>
    <edge source="HKG" target="IDN">
      <data key="d0">11008577</data>
    </edge>
    <edge source="HKG" target="ISR">
      <data key="d0">21686</data>
    </edge>
    <edge source="HKG" target="ITA">
      <data key="d0">3522755</data>
    </edge>
    <edge source="HKG" target="CIV">
      <data key="d0">2634519</data>
    </edge>
    <edge source="HKG" target="JPN">
      <data key="d0">174785349</data>
    </edge>
    <edge source="HKG" target="JOR">
      <data key="d0">276339</data>
    </edge>
    <edge source="HKG" target="KOR">
      <data key="d0">45911677</data>
    </edge>
    <edge source="HKG" target="MYS">
      <data key="d0">30474274</data>
    </edge>
    <edge source="HKG" target="MUS">
      <data key="d0">10232</data>
    </edge>
    <edge source="HKG" target="MEX">
      <data key="d0">1055761</data>
    </edge>
    <edge source="HKG" target="MAR">
      <data key="d0">17942</data>
    </edge>
    <edge source="HKG" target="NLD">
      <data key="d0">29425548</data>
    </edge>
    <edge source="HKG" target="NZL">
      <data key="d0">655228</data>
    </edge>
    <edge source="HKG" target="PAK">
      <data key="d0">121780</data>
    </edge>
    <edge source="HKG" target="PER">
      <data key="d0">321060</data>
    </edge>
    <edge source="HKG" target="PHL">
      <data key="d0">16383114</data>
    </edge>
    <edge source="HKG" target="POL">
      <data key="d0">2555595</data>
    </edge>
    <edge source="HKG" target="PRT">
      <data key="d0">12905</data>
    </edge>
    <edge source="HKG" target="ROU">
      <data key="d0">14224</data>
    </edge>
    <edge source="HKG" target="RUS">
      <data key="d0">6279026</data>
    </edge>
    <edge source="HKG" target="SAU">
      <data key="d0">1148302</data>
    </edge>
    <edge source="HKG" target="SEN">
      <data key="d0">1323055</data>
    </edge>
    <edge source="HKG" target="IND">
      <data key="d0">428822347</data>
    </edge>
    <edge source="HKG" target="SGP">
      <data key="d0">49002465</data>
    </edge>
    <edge source="HKG" target="SVK">
      <data key="d0">181213</data>
    </edge>
    <edge source="HKG" target="VNM">
      <data key="d0">24017527</data>
    </edge>
    <edge source="HKG" target="SVN">
      <data key="d0">21534</data>
    </edge>
    <edge source="HKG" target="ZAF">
      <data key="d0">1619827</data>
    </edge>
    <edge source="HKG" target="ESP">
      <data key="d0">1622301</data>
    </edge>
    <edge source="HKG" target="SWE">
      <data key="d0">483588</data>
    </edge>
    <edge source="HKG" target="CHE">
      <data key="d0">192012899</data>
    </edge>
    <edge source="HKG" target="THA">
      <data key="d0">273762332</data>
    </edge>
    <edge source="HKG" target="ARE">
      <data key="d0">81809730</data>
    </edge>
    <edge source="HKG" target="TUN">
      <data key="d0">5463779</data>
    </edge>
    <edge source="HKG" target="TUR">
      <data key="d0">5163398</data>
    </edge>
    <edge source="HKG" target="MKD">
      <data key="d0">17909</data>
    </edge>
    <edge source="HKG" target="EGY">
      <data key="d0">2358875</data>
    </edge>
    <edge source="HKG" target="GBR">
      <data key="d0">363780860</data>
    </edge>
    <edge source="HKG" target="USA">
      <data key="d0">74482750</data>
    </edge>
    <edge source="IDN" target="AUS">
      <data key="d0">61933309</data>
    </edge>
    <edge source="IDN" target="AUT">
      <data key="d0">79686</data>
    </edge>
    <edge source="IDN" target="BEL">
      <data key="d0">1380407</data>
    </edge>
    <edge source="IDN" target="BRA">
      <data key="d0">3182612</data>
    </edge>
    <edge source="IDN" target="KHM">
      <data key="d0">126349</data>
    </edge>
    <edge source="IDN" target="CAN">
      <data key="d0">8265182</data>
    </edge>
    <edge source="IDN" target="LKA">
      <data key="d0">381472</data>
    </edge>
    <edge source="IDN" target="CHN">
      <data key="d0">360405787</data>
    </edge>
    <edge source="IDN" target="DNK">
      <data key="d0">247535</data>
    </edge>
    <edge source="IDN" target="FRA">
      <data key="d0">11830</data>
    </edge>
    <edge source="IDN" target="DEU">
      <data key="d0">27106945</data>
    </edge>
    <edge source="IDN" target="GTM">
      <data key="d0">17998</data>
    </edge>
    <edge source="IDN" target="HKG">
      <data key="d0">58118259</data>
    </edge>
    <edge source="IDN" target="ITA">
      <data key="d0">19201146</data>
    </edge>
    <edge source="IDN" target="JPN">
      <data key="d0">808415400</data>
    </edge>
    <edge source="IDN" target="KOR">
      <data key="d0">100823037</data>
    </edge>
    <edge source="IDN" target="MYS">
      <data key="d0">800705669</data>
    </edge>
    <edge source="IDN" target="MUS">
      <data key="d0">159916</data>
    </edge>
    <edge source="IDN" target="MEX">
      <data key="d0">442338</data>
    </edge>
    <edge source="IDN" target="NLD">
      <data key="d0">121941201</data>
    </edge>
    <edge source="IDN" target="NZL">
      <data key="d0">4791715</data>
    </edge>
    <edge source="IDN" target="NOR">
      <data key="d0">41854</data>
    </edge>
    <edge source="IDN" target="PAK">
      <data key="d0">696335</data>
    </edge>
    <edge source="IDN" target="PHL">
      <data key="d0">129184344</data>
    </edge>
    <edge source="IDN" target="PRT">
      <data key="d0">55932</data>
    </edge>
    <edge source="IDN" target="RUS">
      <data key="d0">19205</data>
    </edge>
    <edge source="IDN" target="SAU">
      <data key="d0">2446209</data>
    </edge>
    <edge source="IDN" target="IND">
      <data key="d0">27496156</data>
    </edge>
    <edge source="IDN" target="SGP">
      <data key="d0">1304464001</data>
    </edge>
    <edge source="IDN" target="VNM">
      <data key="d0">133926814</data>
    </edge>
    <edge source="IDN" target="ZAF">
      <data key="d0">5011541</data>
    </edge>
    <edge source="IDN" target="ESP">
      <data key="d0">15225132</data>
    </edge>
    <edge source="IDN" target="CHE">
      <data key="d0">3771541</data>
    </edge>
    <edge source="IDN" target="THA">
      <data key="d0">423411212</data>
    </edge>
    <edge source="IDN" target="ARE">
      <data key="d0">25575747</data>
    </edge>
    <edge source="IDN" target="TUR">
      <data key="d0">3891862</data>
    </edge>
    <edge source="IDN" target="EGY">
      <data key="d0">63607</data>
    </edge>
    <edge source="IDN" target="GBR">
      <data key="d0">9038125</data>
    </edge>
    <edge source="IDN" target="USA">
      <data key="d0">274152957</data>
    </edge>
    <edge source="KAZ" target="AZE">
      <data key="d0">1033900</data>
    </edge>
    <edge source="KAZ" target="AUT">
      <data key="d0">1556100</data>
    </edge>
    <edge source="KAZ" target="BEL">
      <data key="d0">1090800</data>
    </edge>
    <edge source="KAZ" target="BLR">
      <data key="d0">11433230</data>
    </edge>
    <edge source="KAZ" target="CHN">
      <data key="d0">2255590800</data>
    </edge>
    <edge source="KAZ" target="CZE">
      <data key="d0">55100</data>
    </edge>
    <edge source="KAZ" target="FIN">
      <data key="d0">2173600</data>
    </edge>
    <edge source="KAZ" target="FRA">
      <data key="d0">2194000</data>
    </edge>
    <edge source="KAZ" target="DEU">
      <data key="d0">51067400</data>
    </edge>
    <edge source="KAZ" target="HKG">
      <data key="d0">66250600</data>
    </edge>
    <edge source="KAZ" target="ISR">
      <data key="d0">46800</data>
    </edge>
    <edge source="KAZ" target="JPN">
      <data key="d0">28075500</data>
    </edge>
    <edge source="KAZ" target="KOR">
      <data key="d0">148554100</data>
    </edge>
    <edge source="KAZ" target="KGZ">
      <data key="d0">5242300</data>
    </edge>
    <edge source="KAZ" target="LVA">
      <data key="d0">280800</data>
    </edge>
    <edge source="KAZ" target="LTU">
      <data key="d0">21958500</data>
    </edge>
    <edge source="KAZ" target="NLD">
      <data key="d0">53191100</data>
    </edge>
    <edge source="KAZ" target="ROU">
      <data key="d0">441900</data>
    </edge>
    <edge source="KAZ" target="RUS">
      <data key="d0">987541700</data>
    </edge>
    <edge source="KAZ" target="IND">
      <data key="d0">690000</data>
    </edge>
    <edge source="KAZ" target="ESP">
      <data key="d0">178409500</data>
    </edge>
    <edge source="KAZ" target="CHE">
      <data key="d0">530896300</data>
    </edge>
    <edge source="KAZ" target="THA">
      <data key="d0">1260200</data>
    </edge>
    <edge source="KAZ" target="ARE">
      <data key="d0">32700</data>
    </edge>
    <edge source="KAZ" target="TUN">
      <data key="d0">995900</data>
    </edge>
    <edge source="KAZ" target="TUR">
      <data key="d0">1308185600</data>
    </edge>
    <edge source="KAZ" target="UKR">
      <data key="d0">52217300</data>
    </edge>
    <edge source="KAZ" target="EGY">
      <data key="d0">2408700</data>
    </edge>
    <edge source="KAZ" target="GBR">
      <data key="d0">993479300</data>
    </edge>
    <edge source="KAZ" target="USA">
      <data key="d0">111787800</data>
    </edge>
    <edge source="JOR" target="DZA">
      <data key="d0">111668</data>
    </edge>
    <edge source="JOR" target="PSE">
      <data key="d0">5276683</data>
    </edge>
    <edge source="JOR" target="DEU">
      <data key="d0">796593</data>
    </edge>
    <edge source="JOR" target="ISR">
      <data key="d0">2562654</data>
    </edge>
    <edge source="JOR" target="ITA">
      <data key="d0">51908</data>
    </edge>
    <edge source="JOR" target="JPN">
      <data key="d0">4536846</data>
    </edge>
    <edge source="JOR" target="LBN">
      <data key="d0">467202</data>
    </edge>
    <edge source="JOR" target="MAR">
      <data key="d0">537173</data>
    </edge>
    <edge source="JOR" target="OMN">
      <data key="d0">87475</data>
    </edge>
    <edge source="JOR" target="NLD">
      <data key="d0">27620</data>
    </edge>
    <edge source="JOR" target="PRT">
      <data key="d0">301107</data>
    </edge>
    <edge source="JOR" target="SAU">
      <data key="d0">831447</data>
    </edge>
    <edge source="JOR" target="IND">
      <data key="d0">54923</data>
    </edge>
    <edge source="JOR" target="SWE">
      <data key="d0">21776</data>
    </edge>
    <edge source="JOR" target="CHE">
      <data key="d0">535471</data>
    </edge>
    <edge source="JOR" target="ARE">
      <data key="d0">1156357</data>
    </edge>
    <edge source="JOR" target="TUN">
      <data key="d0">237904</data>
    </edge>
    <edge source="JOR" target="TUR">
      <data key="d0">1299793</data>
    </edge>
    <edge source="JOR" target="EGY">
      <data key="d0">184362</data>
    </edge>
    <edge source="LTU" target="AZE">
      <data key="d0">34645</data>
    </edge>
    <edge source="LTU" target="AUT">
      <data key="d0">412551</data>
    </edge>
    <edge source="LTU" target="ARM">
      <data key="d0">21962</data>
    </edge>
    <edge source="LTU" target="BGR">
      <data key="d0">14895</data>
    </edge>
    <edge source="LTU" target="BLR">
      <data key="d0">6918402</data>
    </edge>
    <edge source="LTU" target="CHN">
      <data key="d0">92622</data>
    </edge>
    <edge source="LTU" target="CZE">
      <data key="d0">294412</data>
    </edge>
    <edge source="LTU" target="DNK">
      <data key="d0">311423</data>
    </edge>
    <edge source="LTU" target="EST">
      <data key="d0">4420941</data>
    </edge>
    <edge source="LTU" target="FIN">
      <data key="d0">230292</data>
    </edge>
    <edge source="LTU" target="DEU">
      <data key="d0">25768216</data>
    </edge>
    <edge source="LTU" target="HUN">
      <data key="d0">1042966</data>
    </edge>
    <edge source="LTU" target="ISR">
      <data key="d0">280943</data>
    </edge>
    <edge source="LTU" target="ITA">
      <data key="d0">21139</data>
    </edge>
    <edge source="LTU" target="JPN">
      <data key="d0">165805</data>
    </edge>
    <edge source="LTU" target="KAZ">
      <data key="d0">1236573</data>
    </edge>
    <edge source="LTU" target="LVA">
      <data key="d0">3522271</data>
    </edge>
    <edge source="LTU" target="NLD">
      <data key="d0">759537</data>
    </edge>
    <edge source="LTU" target="NZL">
      <data key="d0">10974</data>
    </edge>
    <edge source="LTU" target="NOR">
      <data key="d0">273368</data>
    </edge>
    <edge source="LTU" target="POL">
      <data key="d0">4746335</data>
    </edge>
    <edge source="LTU" target="ROU">
      <data key="d0">170040</data>
    </edge>
    <edge source="LTU" target="RUS">
      <data key="d0">14004746</data>
    </edge>
    <edge source="LTU" target="SVK">
      <data key="d0">162199</data>
    </edge>
    <edge source="LTU" target="SVN">
      <data key="d0">63729</data>
    </edge>
    <edge source="LTU" target="ESP">
      <data key="d0">11088</data>
    </edge>
    <edge source="LTU" target="SWE">
      <data key="d0">1132700</data>
    </edge>
    <edge source="LTU" target="ARE">
      <data key="d0">12447</data>
    </edge>
    <edge source="LTU" target="UKR">
      <data key="d0">202552</data>
    </edge>
    <edge source="LTU" target="GBR">
      <data key="d0">2905927</data>
    </edge>
    <edge source="LTU" target="USA">
      <data key="d0">471889</data>
    </edge>
    <edge source="MYS" target="ALB">
      <data key="d0">156724</data>
    </edge>
    <edge source="MYS" target="ARG">
      <data key="d0">337005</data>
    </edge>
    <edge source="MYS" target="AUS">
      <data key="d0">72249803</data>
    </edge>
    <edge source="MYS" target="AUT">
      <data key="d0">1808274</data>
    </edge>
    <edge source="MYS" target="BEL">
      <data key="d0">15933474</data>
    </edge>
    <edge source="MYS" target="BRA">
      <data key="d0">6949700</data>
    </edge>
    <edge source="MYS" target="KHM">
      <data key="d0">6504614</data>
    </edge>
    <edge source="MYS" target="CMR">
      <data key="d0">50305</data>
    </edge>
    <edge source="MYS" target="CAN">
      <data key="d0">21487450</data>
    </edge>
    <edge source="MYS" target="LKA">
      <data key="d0">3279394</data>
    </edge>
    <edge source="MYS" target="CHL">
      <data key="d0">548584</data>
    </edge>
    <edge source="MYS" target="CHN">
      <data key="d0">543161389</data>
    </edge>
    <edge source="MYS" target="COL">
      <data key="d0">186359</data>
    </edge>
    <edge source="MYS" target="CRI">
      <data key="d0">184879</data>
    </edge>
    <edge source="MYS" target="DNK">
      <data key="d0">47389</data>
    </edge>
    <edge source="MYS" target="ETH">
      <data key="d0">33497</data>
    </edge>
    <edge source="MYS" target="FIN">
      <data key="d0">433874</data>
    </edge>
    <edge source="MYS" target="FRA">
      <data key="d0">2978181</data>
    </edge>
    <edge source="MYS" target="GEO">
      <data key="d0">155942</data>
    </edge>
    <edge source="MYS" target="DEU">
      <data key="d0">22372777</data>
    </edge>
    <edge source="MYS" target="GHA">
      <data key="d0">27725</data>
    </edge>
    <edge source="MYS" target="GRC">
      <data key="d0">25614</data>
    </edge>
    <edge source="MYS" target="GTM">
      <data key="d0">19425</data>
    </edge>
    <edge source="MYS" target="HND">
      <data key="d0">4032755</data>
    </edge>
    <edge source="MYS" target="HKG">
      <data key="d0">93268080</data>
    </edge>
    <edge source="MYS" target="HUN">
      <data key="d0">174700</data>
    </edge>
    <edge source="MYS" target="IDN">
      <data key="d0">170161072</data>
    </edge>
    <edge source="MYS" target="IRL">
      <data key="d0">10700</data>
    </edge>
    <edge source="MYS" target="ITA">
      <data key="d0">52943623</data>
    </edge>
    <edge source="MYS" target="CIV">
      <data key="d0">67668</data>
    </edge>
    <edge source="MYS" target="JPN">
      <data key="d0">306360802</data>
    </edge>
    <edge source="MYS" target="KAZ">
      <data key="d0">100558</data>
    </edge>
    <edge source="MYS" target="JOR">
      <data key="d0">14189101</data>
    </edge>
    <edge source="MYS" target="KOR">
      <data key="d0">419806834</data>
    </edge>
    <edge source="MYS" target="LBN">
      <data key="d0">64487</data>
    </edge>
    <edge source="MYS" target="MUS">
      <data key="d0">4797792</data>
    </edge>
    <edge source="MYS" target="MEX">
      <data key="d0">26243912</data>
    </edge>
    <edge source="MYS" target="MAR">
      <data key="d0">4763654</data>
    </edge>
    <edge source="MYS" target="OMN">
      <data key="d0">2356793</data>
    </edge>
    <edge source="MYS" target="NLD">
      <data key="d0">54475111</data>
    </edge>
    <edge source="MYS" target="NZL">
      <data key="d0">23738795</data>
    </edge>
    <edge source="MYS" target="NOR">
      <data key="d0">149540</data>
    </edge>
    <edge source="MYS" target="PAK">
      <data key="d0">17803231</data>
    </edge>
    <edge source="MYS" target="PER">
      <data key="d0">319139</data>
    </edge>
    <edge source="MYS" target="PHL">
      <data key="d0">114399480</data>
    </edge>
    <edge source="MYS" target="POL">
      <data key="d0">3989197</data>
    </edge>
    <edge source="MYS" target="PRT">
      <data key="d0">95241</data>
    </edge>
    <edge source="MYS" target="ROU">
      <data key="d0">93358</data>
    </edge>
    <edge source="MYS" target="RUS">
      <data key="d0">6166900</data>
    </edge>
    <edge source="MYS" target="SAU">
      <data key="d0">123126847</data>
    </edge>
    <edge source="MYS" target="SRB">
      <data key="d0">35141</data>
    </edge>
    <edge source="MYS" target="IND">
      <data key="d0">340261141</data>
    </edge>
    <edge source="MYS" target="SGP">
      <data key="d0">408123373</data>
    </edge>
    <edge source="MYS" target="SVK">
      <data key="d0">429899</data>
    </edge>
    <edge source="MYS" target="VNM">
      <data key="d0">120047529</data>
    </edge>
    <edge source="MYS" target="ZAF">
      <data key="d0">45856273</data>
    </edge>
    <edge source="MYS" target="ESP">
      <data key="d0">8381666</data>
    </edge>
    <edge source="MYS" target="SWE">
      <data key="d0">1056008</data>
    </edge>
    <edge source="MYS" target="CHE">
      <data key="d0">6028309</data>
    </edge>
    <edge source="MYS" target="THA">
      <data key="d0">284836018</data>
    </edge>
    <edge source="MYS" target="TGO">
      <data key="d0">941471</data>
    </edge>
    <edge source="MYS" target="ARE">
      <data key="d0">81131775</data>
    </edge>
    <edge source="MYS" target="TUR">
      <data key="d0">52047852</data>
    </edge>
    <edge source="MYS" target="UKR">
      <data key="d0">265368</data>
    </edge>
    <edge source="MYS" target="EGY">
      <data key="d0">17398276</data>
    </edge>
    <edge source="MYS" target="GBR">
      <data key="d0">48777764</data>
    </edge>
    <edge source="MYS" target="TZA">
      <data key="d0">1479735</data>
    </edge>
    <edge source="MYS" target="USA">
      <data key="d0">231021209</data>
    </edge>
    <edge source="MYS" target="URY">
      <data key="d0">395214</data>
    </edge>
    <edge source="MUS" target="CHN">
      <data key="d0">71541</data>
    </edge>
    <edge source="MUS" target="FRA">
      <data key="d0">1277315</data>
    </edge>
    <edge source="MUS" target="DEU">
      <data key="d0">74971</data>
    </edge>
    <edge source="MUS" target="JPN">
      <data key="d0">85233</data>
    </edge>
    <edge source="MUS" target="MDG">
      <data key="d0">85574</data>
    </edge>
    <edge source="MUS" target="MYS">
      <data key="d0">112353</data>
    </edge>
    <edge source="MUS" target="IND">
      <data key="d0">18289</data>
    </edge>
    <edge source="MUS" target="SGP">
      <data key="d0">123520</data>
    </edge>
    <edge source="MUS" target="ZAF">
      <data key="d0">214014</data>
    </edge>
    <edge source="MUS" target="THA">
      <data key="d0">1237478</data>
    </edge>
    <edge source="MUS" target="ARE">
      <data key="d0">46527</data>
    </edge>
    <edge source="MUS" target="GBR">
      <data key="d0">110035</data>
    </edge>
    <edge source="OMN" target="DZA">
      <data key="d0">8506228</data>
    </edge>
    <edge source="OMN" target="ARM">
      <data key="d0">245222</data>
    </edge>
    <edge source="OMN" target="CAN">
      <data key="d0">7580782</data>
    </edge>
    <edge source="OMN" target="LKA">
      <data key="d0">10300961</data>
    </edge>
    <edge source="OMN" target="CHN">
      <data key="d0">137499587</data>
    </edge>
    <edge source="OMN" target="ECU">
      <data key="d0">408182</data>
    </edge>
    <edge source="OMN" target="EST">
      <data key="d0">3846054</data>
    </edge>
    <edge source="OMN" target="FRA">
      <data key="d0">9393086</data>
    </edge>
    <edge source="OMN" target="DEU">
      <data key="d0">459428</data>
    </edge>
    <edge source="OMN" target="HKG">
      <data key="d0">1410517</data>
    </edge>
    <edge source="OMN" target="IDN">
      <data key="d0">158222105</data>
    </edge>
    <edge source="OMN" target="ITA">
      <data key="d0">2204871</data>
    </edge>
    <edge source="OMN" target="JAM">
      <data key="d0">1015025</data>
    </edge>
    <edge source="OMN" target="JPN">
      <data key="d0">9038400</data>
    </edge>
    <edge source="OMN" target="JOR">
      <data key="d0">1141680</data>
    </edge>
    <edge source="OMN" target="KOR">
      <data key="d0">31555118</data>
    </edge>
    <edge source="OMN" target="LBN">
      <data key="d0">1349527</data>
    </edge>
    <edge source="OMN" target="MYS">
      <data key="d0">92022559</data>
    </edge>
    <edge source="OMN" target="MAR">
      <data key="d0">11685832</data>
    </edge>
    <edge source="OMN" target="NLD">
      <data key="d0">4479521</data>
    </edge>
    <edge source="OMN" target="PAK">
      <data key="d0">3664325</data>
    </edge>
    <edge source="OMN" target="PHL">
      <data key="d0">71891</data>
    </edge>
    <edge source="OMN" target="POL">
      <data key="d0">222460</data>
    </edge>
    <edge source="OMN" target="ROU">
      <data key="d0">674590</data>
    </edge>
    <edge source="OMN" target="SAU">
      <data key="d0">16596901</data>
    </edge>
    <edge source="OMN" target="IND">
      <data key="d0">156586808</data>
    </edge>
    <edge source="OMN" target="SGP">
      <data key="d0">2809136</data>
    </edge>
    <edge source="OMN" target="VNM">
      <data key="d0">16746940</data>
    </edge>
    <edge source="OMN" target="ZAF">
      <data key="d0">12923237</data>
    </edge>
    <edge source="OMN" target="ESP">
      <data key="d0">2531157</data>
    </edge>
    <edge source="OMN" target="SWE">
      <data key="d0">2907448</data>
    </edge>
    <edge source="OMN" target="THA">
      <data key="d0">71150745</data>
    </edge>
    <edge source="OMN" target="ARE">
      <data key="d0">34873784</data>
    </edge>
    <edge source="OMN" target="TUN">
      <data key="d0">3420556</data>
    </edge>
    <edge source="OMN" target="TUR">
      <data key="d0">18707026</data>
    </edge>
    <edge source="OMN" target="EGY">
      <data key="d0">1404975</data>
    </edge>
    <edge source="OMN" target="GBR">
      <data key="d0">798216</data>
    </edge>
    <edge source="OMN" target="TZA">
      <data key="d0">237001</data>
    </edge>
    <edge source="OMN" target="USA">
      <data key="d0">32222275</data>
    </edge>
    <edge source="NZL" target="AUS">
      <data key="d0">169946497</data>
    </edge>
    <edge source="NZL" target="BEL">
      <data key="d0">5667805</data>
    </edge>
    <edge source="NZL" target="BGR">
      <data key="d0">725382</data>
    </edge>
    <edge source="NZL" target="CAN">
      <data key="d0">2349768</data>
    </edge>
    <edge source="NZL" target="LKA">
      <data key="d0">293499</data>
    </edge>
    <edge source="NZL" target="CHL">
      <data key="d0">37419</data>
    </edge>
    <edge source="NZL" target="CHN">
      <data key="d0">691551</data>
    </edge>
    <edge source="NZL" target="DNK">
      <data key="d0">45579</data>
    </edge>
    <edge source="NZL" target="ECU">
      <data key="d0">287504</data>
    </edge>
    <edge source="NZL" target="EST">
      <data key="d0">257550</data>
    </edge>
    <edge source="NZL" target="FRA">
      <data key="d0">6266376</data>
    </edge>
    <edge source="NZL" target="DEU">
      <data key="d0">2513468</data>
    </edge>
    <edge source="NZL" target="HKG">
      <data key="d0">9082578</data>
    </edge>
    <edge source="NZL" target="IDN">
      <data key="d0">3912357</data>
    </edge>
    <edge source="NZL" target="ISR">
      <data key="d0">2221199</data>
    </edge>
    <edge source="NZL" target="ITA">
      <data key="d0">353507</data>
    </edge>
    <edge source="NZL" target="JPN">
      <data key="d0">394617990</data>
    </edge>
    <edge source="NZL" target="KOR">
      <data key="d0">85111485</data>
    </edge>
    <edge source="NZL" target="MYS">
      <data key="d0">303028</data>
    </edge>
    <edge source="NZL" target="MEX">
      <data key="d0">5949695</data>
    </edge>
    <edge source="NZL" target="NLD">
      <data key="d0">61986239</data>
    </edge>
    <edge source="NZL" target="NOR">
      <data key="d0">10839172</data>
    </edge>
    <edge source="NZL" target="PHL">
      <data key="d0">47820</data>
    </edge>
    <edge source="NZL" target="ROU">
      <data key="d0">268938</data>
    </edge>
    <edge source="NZL" target="RUS">
      <data key="d0">4662822</data>
    </edge>
    <edge source="NZL" target="SAU">
      <data key="d0">1071766</data>
    </edge>
    <edge source="NZL" target="IND">
      <data key="d0">1267215</data>
    </edge>
    <edge source="NZL" target="SGP">
      <data key="d0">635863</data>
    </edge>
    <edge source="NZL" target="VNM">
      <data key="d0">86910</data>
    </edge>
    <edge source="NZL" target="ZAF">
      <data key="d0">81261</data>
    </edge>
    <edge source="NZL" target="ESP">
      <data key="d0">266358</data>
    </edge>
    <edge source="NZL" target="CHE">
      <data key="d0">441688</data>
    </edge>
    <edge source="NZL" target="THA">
      <data key="d0">1639806</data>
    </edge>
    <edge source="NZL" target="ARE">
      <data key="d0">331884</data>
    </edge>
    <edge source="NZL" target="GBR">
      <data key="d0">47951392</data>
    </edge>
    <edge source="NZL" target="USA">
      <data key="d0">47275194</data>
    </edge>
    <edge source="NOR" target="DZA">
      <data key="d0">971697</data>
    </edge>
    <edge source="NOR" target="ARG">
      <data key="d0">1276875</data>
    </edge>
    <edge source="NOR" target="AUS">
      <data key="d0">11503818</data>
    </edge>
    <edge source="NOR" target="AUT">
      <data key="d0">172079184</data>
    </edge>
    <edge source="NOR" target="BEL">
      <data key="d0">141718661</data>
    </edge>
    <edge source="NOR" target="BRA">
      <data key="d0">9522240</data>
    </edge>
    <edge source="NOR" target="BGR">
      <data key="d0">51019</data>
    </edge>
    <edge source="NOR" target="CMR">
      <data key="d0">24181</data>
    </edge>
    <edge source="NOR" target="CAN">
      <data key="d0">2926116</data>
    </edge>
    <edge source="NOR" target="LKA">
      <data key="d0">26107</data>
    </edge>
    <edge source="NOR" target="CHL">
      <data key="d0">101774</data>
    </edge>
    <edge source="NOR" target="CHN">
      <data key="d0">354659714</data>
    </edge>
    <edge source="NOR" target="COL">
      <data key="d0">232068</data>
    </edge>
    <edge source="NOR" target="HRV">
      <data key="d0">437854</data>
    </edge>
    <edge source="NOR" target="CZE">
      <data key="d0">56629528</data>
    </edge>
    <edge source="NOR" target="DNK">
      <data key="d0">197139358</data>
    </edge>
    <edge source="NOR" target="EST">
      <data key="d0">9171424</data>
    </edge>
    <edge source="NOR" target="FIN">
      <data key="d0">180758958</data>
    </edge>
    <edge source="NOR" target="FRA">
      <data key="d0">354679888</data>
    </edge>
    <edge source="NOR" target="DEU">
      <data key="d0">1420162448</data>
    </edge>
    <edge source="NOR" target="GRC">
      <data key="d0">58518771</data>
    </edge>
    <edge source="NOR" target="HKG">
      <data key="d0">21716836</data>
    </edge>
    <edge source="NOR" target="HUN">
      <data key="d0">23557589</data>
    </edge>
    <edge source="NOR" target="IDN">
      <data key="d0">395246</data>
    </edge>
    <edge source="NOR" target="IRL">
      <data key="d0">3770803</data>
    </edge>
    <edge source="NOR" target="ISR">
      <data key="d0">577128</data>
    </edge>
    <edge source="NOR" target="ITA">
      <data key="d0">140991723</data>
    </edge>
    <edge source="NOR" target="JPN">
      <data key="d0">186945749</data>
    </edge>
    <edge source="NOR" target="KAZ">
      <data key="d0">717241</data>
    </edge>
    <edge source="NOR" target="JOR">
      <data key="d0">99788</data>
    </edge>
    <edge source="NOR" target="KOR">
      <data key="d0">65408428</data>
    </edge>
    <edge source="NOR" target="LBN">
      <data key="d0">325052</data>
    </edge>
    <edge source="NOR" target="LVA">
      <data key="d0">340167</data>
    </edge>
    <edge source="NOR" target="LTU">
      <data key="d0">481092</data>
    </edge>
    <edge source="NOR" target="MYS">
      <data key="d0">674530</data>
    </edge>
    <edge source="NOR" target="MEX">
      <data key="d0">72593</data>
    </edge>
    <edge source="NOR" target="OMN">
      <data key="d0">133691</data>
    </edge>
    <edge source="NOR" target="NLD">
      <data key="d0">1161490506</data>
    </edge>
    <edge source="NOR" target="NZL">
      <data key="d0">620137</data>
    </edge>
    <edge source="NOR" target="PAK">
      <data key="d0">322122</data>
    </edge>
    <edge source="NOR" target="PAN">
      <data key="d0">22630</data>
    </edge>
    <edge source="NOR" target="PER">
      <data key="d0">901057</data>
    </edge>
    <edge source="NOR" target="POL">
      <data key="d0">247199478</data>
    </edge>
    <edge source="NOR" target="PRT">
      <data key="d0">69409463</data>
    </edge>
    <edge source="NOR" target="ROU">
      <data key="d0">233422</data>
    </edge>
    <edge source="NOR" target="RUS">
      <data key="d0">664559</data>
    </edge>
    <edge source="NOR" target="SAU">
      <data key="d0">211748</data>
    </edge>
    <edge source="NOR" target="SRB">
      <data key="d0">14627</data>
    </edge>
    <edge source="NOR" target="IND">
      <data key="d0">42394636</data>
    </edge>
    <edge source="NOR" target="SGP">
      <data key="d0">2996213</data>
    </edge>
    <edge source="NOR" target="SVK">
      <data key="d0">2382698</data>
    </edge>
    <edge source="NOR" target="VNM">
      <data key="d0">681215</data>
    </edge>
    <edge source="NOR" target="SVN">
      <data key="d0">908494</data>
    </edge>
    <edge source="NOR" target="ZAF">
      <data key="d0">933364</data>
    </edge>
    <edge source="NOR" target="ESP">
      <data key="d0">280875774</data>
    </edge>
    <edge source="NOR" target="SWE">
      <data key="d0">580314818</data>
    </edge>
    <edge source="NOR" target="CHE">
      <data key="d0">91878833</data>
    </edge>
    <edge source="NOR" target="THA">
      <data key="d0">1552279</data>
    </edge>
    <edge source="NOR" target="ARE">
      <data key="d0">12286733</data>
    </edge>
    <edge source="NOR" target="TUR">
      <data key="d0">49705318</data>
    </edge>
    <edge source="NOR" target="UKR">
      <data key="d0">388221</data>
    </edge>
    <edge source="NOR" target="EGY">
      <data key="d0">19100</data>
    </edge>
    <edge source="NOR" target="GBR">
      <data key="d0">442431147</data>
    </edge>
    <edge source="NOR" target="TZA">
      <data key="d0">147976</data>
    </edge>
    <edge source="NOR" target="USA">
      <data key="d0">394994619</data>
    </edge>
    <edge source="PAK" target="BEL">
      <data key="d0">774470</data>
    </edge>
    <edge source="PAK" target="LKA">
      <data key="d0">670033</data>
    </edge>
    <edge source="PAK" target="CHN">
      <data key="d0">13402625</data>
    </edge>
    <edge source="PAK" target="ETH">
      <data key="d0">42863</data>
    </edge>
    <edge source="PAK" target="DEU">
      <data key="d0">28733</data>
    </edge>
    <edge source="PAK" target="IDN">
      <data key="d0">4045161</data>
    </edge>
    <edge source="PAK" target="ITA">
      <data key="d0">255856</data>
    </edge>
    <edge source="PAK" target="JPN">
      <data key="d0">3037773</data>
    </edge>
    <edge source="PAK" target="KOR">
      <data key="d0">7652405</data>
    </edge>
    <edge source="PAK" target="NLD">
      <data key="d0">2598895</data>
    </edge>
    <edge source="PAK" target="PHL">
      <data key="d0">73351</data>
    </edge>
    <edge source="PAK" target="SAU">
      <data key="d0">559740</data>
    </edge>
    <edge source="PAK" target="SEN">
      <data key="d0">16928</data>
    </edge>
    <edge source="PAK" target="IND">
      <data key="d0">10433995</data>
    </edge>
    <edge source="PAK" target="SGP">
      <data key="d0">60285</data>
    </edge>
    <edge source="PAK" target="ESP">
      <data key="d0">91083</data>
    </edge>
    <edge source="PAK" target="THA">
      <data key="d0">1841802</data>
    </edge>
    <edge source="PAK" target="ARE">
      <data key="d0">4853474</data>
    </edge>
    <edge source="PAK" target="GBR">
      <data key="d0">774354</data>
    </edge>
    <edge source="PAK" target="USA">
      <data key="d0">2374376</data>
    </edge>
    <edge source="PHL" target="AUS">
      <data key="d0">117895</data>
    </edge>
    <edge source="PHL" target="CAN">
      <data key="d0">415736</data>
    </edge>
    <edge source="PHL" target="CHN">
      <data key="d0">146907188</data>
    </edge>
    <edge source="PHL" target="FRA">
      <data key="d0">54238</data>
    </edge>
    <edge source="PHL" target="DEU">
      <data key="d0">474582</data>
    </edge>
    <edge source="PHL" target="HKG">
      <data key="d0">56602581</data>
    </edge>
    <edge source="PHL" target="IDN">
      <data key="d0">78600039</data>
    </edge>
    <edge source="PHL" target="IRL">
      <data key="d0">19237</data>
    </edge>
    <edge source="PHL" target="ISR">
      <data key="d0">57575</data>
    </edge>
    <edge source="PHL" target="ITA">
      <data key="d0">5330497</data>
    </edge>
    <edge source="PHL" target="JPN">
      <data key="d0">89229453</data>
    </edge>
    <edge source="PHL" target="KOR">
      <data key="d0">502974027</data>
    </edge>
    <edge source="PHL" target="MYS">
      <data key="d0">22726740</data>
    </edge>
    <edge source="PHL" target="NLD">
      <data key="d0">179170</data>
    </edge>
    <edge source="PHL" target="IND">
      <data key="d0">940171</data>
    </edge>
    <edge source="PHL" target="SGP">
      <data key="d0">676775</data>
    </edge>
    <edge source="PHL" target="VNM">
      <data key="d0">53433128</data>
    </edge>
    <edge source="PHL" target="SWE">
      <data key="d0">10583</data>
    </edge>
    <edge source="PHL" target="CHE">
      <data key="d0">157055</data>
    </edge>
    <edge source="PHL" target="THA">
      <data key="d0">184593881</data>
    </edge>
    <edge source="PHL" target="GBR">
      <data key="d0">253158</data>
    </edge>
    <edge source="PHL" target="USA">
      <data key="d0">4313130</data>
    </edge>
    <edge source="SEN" target="CHN">
      <data key="d0">578431</data>
    </edge>
    <edge source="SEN" target="BEN">
      <data key="d0">3410033</data>
    </edge>
    <edge source="SEN" target="FRA">
      <data key="d0">88478</data>
    </edge>
    <edge source="SEN" target="GMB">
      <data key="d0">157331</data>
    </edge>
    <edge source="SEN" target="DEU">
      <data key="d0">34588</data>
    </edge>
    <edge source="SEN" target="ITA">
      <data key="d0">47934</data>
    </edge>
    <edge source="SEN" target="JPN">
      <data key="d0">397562</data>
    </edge>
    <edge source="SEN" target="KOR">
      <data key="d0">961131</data>
    </edge>
    <edge source="SEN" target="MYS">
      <data key="d0">162928</data>
    </edge>
    <edge source="SEN" target="MRT">
      <data key="d0">107257</data>
    </edge>
    <edge source="SEN" target="IND">
      <data key="d0">1450765</data>
    </edge>
    <edge source="SEN" target="SGP">
      <data key="d0">83656</data>
    </edge>
    <edge source="SEN" target="ESP">
      <data key="d0">38930</data>
    </edge>
    <edge source="SEN" target="CHE">
      <data key="d0">7869424</data>
    </edge>
    <edge source="SEN" target="TGO">
      <data key="d0">3381510</data>
    </edge>
    <edge source="SEN" target="ARE">
      <data key="d0">140944</data>
    </edge>
    <edge source="SEN" target="GBR">
      <data key="d0">10329</data>
    </edge>
    <edge source="SGP" target="AZE">
      <data key="d0">106647</data>
    </edge>
    <edge source="SGP" target="ARG">
      <data key="d0">181494</data>
    </edge>
    <edge source="SGP" target="AUS">
      <data key="d0">11884766</data>
    </edge>
    <edge source="SGP" target="AUT">
      <data key="d0">201474</data>
    </edge>
    <edge source="SGP" target="BEL">
      <data key="d0">24809133</data>
    </edge>
    <edge source="SGP" target="BRA">
      <data key="d0">2472254</data>
    </edge>
    <edge source="SGP" target="KHM">
      <data key="d0">216573</data>
    </edge>
    <edge source="SGP" target="CAN">
      <data key="d0">40164244</data>
    </edge>
    <edge source="SGP" target="LKA">
      <data key="d0">3417012</data>
    </edge>
    <edge source="SGP" target="CHN">
      <data key="d0">426941090</data>
    </edge>
    <edge source="SGP" target="COL">
      <data key="d0">59168</data>
    </edge>
    <edge source="SGP" target="DNK">
      <data key="d0">120344</data>
    </edge>
    <edge source="SGP" target="ECU">
      <data key="d0">51219</data>
    </edge>
    <edge source="SGP" target="EST">
      <data key="d0">16874</data>
    </edge>
    <edge source="SGP" target="FIN">
      <data key="d0">202888</data>
    </edge>
    <edge source="SGP" target="FRA">
      <data key="d0">163345</data>
    </edge>
    <edge source="SGP" target="DEU">
      <data key="d0">33221438</data>
    </edge>
    <edge source="SGP" target="GRC">
      <data key="d0">54572</data>
    </edge>
    <edge source="SGP" target="GTM">
      <data key="d0">444584</data>
    </edge>
    <edge source="SGP" target="HKG">
      <data key="d0">140384000</data>
    </edge>
    <edge source="SGP" target="HUN">
      <data key="d0">324849</data>
    </edge>
    <edge source="SGP" target="IDN">
      <data key="d0">136656115</data>
    </edge>
    <edge source="SGP" target="IRL">
      <data key="d0">1510525</data>
    </edge>
    <edge source="SGP" target="ISR">
      <data key="d0">44601</data>
    </edge>
    <edge source="SGP" target="ITA">
      <data key="d0">17453167</data>
    </edge>
    <edge source="SGP" target="JPN">
      <data key="d0">209718069</data>
    </edge>
    <edge source="SGP" target="KOR">
      <data key="d0">120879820</data>
    </edge>
    <edge source="SGP" target="LTU">
      <data key="d0">73695</data>
    </edge>
    <edge source="SGP" target="MYS">
      <data key="d0">565371165</data>
    </edge>
    <edge source="SGP" target="MUS">
      <data key="d0">158784</data>
    </edge>
    <edge source="SGP" target="MEX">
      <data key="d0">638777</data>
    </edge>
    <edge source="SGP" target="MAR">
      <data key="d0">118147</data>
    </edge>
    <edge source="SGP" target="NLD">
      <data key="d0">133753237</data>
    </edge>
    <edge source="SGP" target="NZL">
      <data key="d0">1455750</data>
    </edge>
    <edge source="SGP" target="NOR">
      <data key="d0">104260</data>
    </edge>
    <edge source="SGP" target="PAK">
      <data key="d0">18453180</data>
    </edge>
    <edge source="SGP" target="PRY">
      <data key="d0">30036</data>
    </edge>
    <edge source="SGP" target="PHL">
      <data key="d0">21198844</data>
    </edge>
    <edge source="SGP" target="RUS">
      <data key="d0">7745795</data>
    </edge>
    <edge source="SGP" target="SAU">
      <data key="d0">2397968</data>
    </edge>
    <edge source="SGP" target="IND">
      <data key="d0">323725796</data>
    </edge>
    <edge source="SGP" target="SVK">
      <data key="d0">92131</data>
    </edge>
    <edge source="SGP" target="VNM">
      <data key="d0">48919496</data>
    </edge>
    <edge source="SGP" target="ZAF">
      <data key="d0">16282341</data>
    </edge>
    <edge source="SGP" target="ESP">
      <data key="d0">21538635</data>
    </edge>
    <edge source="SGP" target="SWE">
      <data key="d0">300002</data>
    </edge>
    <edge source="SGP" target="CHE">
      <data key="d0">1830899</data>
    </edge>
    <edge source="SGP" target="THA">
      <data key="d0">214025439</data>
    </edge>
    <edge source="SGP" target="ARE">
      <data key="d0">6986152</data>
    </edge>
    <edge source="SGP" target="TUR">
      <data key="d0">12945429</data>
    </edge>
    <edge source="SGP" target="UGA">
      <data key="d0">60499</data>
    </edge>
    <edge source="SGP" target="UKR">
      <data key="d0">2173099</data>
    </edge>
    <edge source="SGP" target="EGY">
      <data key="d0">568185</data>
    </edge>
    <edge source="SGP" target="GBR">
      <data key="d0">24117387</data>
    </edge>
    <edge source="SGP" target="USA">
      <data key="d0">119900672</data>
    </edge>
    <edge source="SGP" target="URY">
      <data key="d0">38583</data>
    </edge>
    <edge source="VNM" target="ARG">
      <data key="d0">11578</data>
    </edge>
    <edge source="VNM" target="AUS">
      <data key="d0">7607113</data>
    </edge>
    <edge source="VNM" target="BEL">
      <data key="d0">305343</data>
    </edge>
    <edge source="VNM" target="BRA">
      <data key="d0">6006846</data>
    </edge>
    <edge source="VNM" target="BGR">
      <data key="d0">1148048</data>
    </edge>
    <edge source="VNM" target="KHM">
      <data key="d0">15041350</data>
    </edge>
    <edge source="VNM" target="CMR">
      <data key="d0">140799</data>
    </edge>
    <edge source="VNM" target="CAN">
      <data key="d0">10409714</data>
    </edge>
    <edge source="VNM" target="LKA">
      <data key="d0">23279</data>
    </edge>
    <edge source="VNM" target="CHN">
      <data key="d0">23289289</data>
    </edge>
    <edge source="VNM" target="CZE">
      <data key="d0">3419315</data>
    </edge>
    <edge source="VNM" target="DNK">
      <data key="d0">52886</data>
    </edge>
    <edge source="VNM" target="ECU">
      <data key="d0">29931</data>
    </edge>
    <edge source="VNM" target="EST">
      <data key="d0">61254</data>
    </edge>
    <edge source="VNM" target="FRA">
      <data key="d0">1564637</data>
    </edge>
    <edge source="VNM" target="DEU">
      <data key="d0">4898024</data>
    </edge>
    <edge source="VNM" target="HKG">
      <data key="d0">7033058</data>
    </edge>
    <edge source="VNM" target="HUN">
      <data key="d0">83327</data>
    </edge>
    <edge source="VNM" target="IDN">
      <data key="d0">2334560</data>
    </edge>
    <edge source="VNM" target="IRL">
      <data key="d0">1251774</data>
    </edge>
    <edge source="VNM" target="ISR">
      <data key="d0">17525</data>
    </edge>
    <edge source="VNM" target="ITA">
      <data key="d0">5434971</data>
    </edge>
    <edge source="VNM" target="JPN">
      <data key="d0">78247391</data>
    </edge>
    <edge source="VNM" target="KOR">
      <data key="d0">64559228</data>
    </edge>
    <edge source="VNM" target="MYS">
      <data key="d0">9280610</data>
    </edge>
    <edge source="VNM" target="MEX">
      <data key="d0">259067</data>
    </edge>
    <edge source="VNM" target="MOZ">
      <data key="d0">92158</data>
    </edge>
    <edge source="VNM" target="NLD">
      <data key="d0">7708897</data>
    </edge>
    <edge source="VNM" target="NZL">
      <data key="d0">14250</data>
    </edge>
    <edge source="VNM" target="PER">
      <data key="d0">317825</data>
    </edge>
    <edge source="VNM" target="PHL">
      <data key="d0">2805651</data>
    </edge>
    <edge source="VNM" target="POL">
      <data key="d0">244466</data>
    </edge>
    <edge source="VNM" target="SEN">
      <data key="d0">70172</data>
    </edge>
    <edge source="VNM" target="IND">
      <data key="d0">12235979</data>
    </edge>
    <edge source="VNM" target="SGP">
      <data key="d0">4460042</data>
    </edge>
    <edge source="VNM" target="SVK">
      <data key="d0">245133</data>
    </edge>
    <edge source="VNM" target="ZAF">
      <data key="d0">2610392</data>
    </edge>
    <edge source="VNM" target="CHE">
      <data key="d0">885099</data>
    </edge>
    <edge source="VNM" target="THA">
      <data key="d0">18357665</data>
    </edge>
    <edge source="VNM" target="ARE">
      <data key="d0">1030561</data>
    </edge>
    <edge source="VNM" target="TUR">
      <data key="d0">676438</data>
    </edge>
    <edge source="VNM" target="EGY">
      <data key="d0">297905</data>
    </edge>
    <edge source="VNM" target="GBR">
      <data key="d0">11113439</data>
    </edge>
    <edge source="VNM" target="USA">
      <data key="d0">56598595</data>
    </edge>
    <edge source="ZAF" target="AZE">
      <data key="d0">16075</data>
    </edge>
    <edge source="ZAF" target="ARG">
      <data key="d0">2722830</data>
    </edge>
    <edge source="ZAF" target="AUS">
      <data key="d0">10090685</data>
    </edge>
    <edge source="ZAF" target="BEL">
      <data key="d0">77885687</data>
    </edge>
    <edge source="ZAF" target="BWA">
      <data key="d0">16879033</data>
    </edge>
    <edge source="ZAF" target="BRA">
      <data key="d0">65262011</data>
    </edge>
    <edge source="ZAF" target="KHM">
      <data key="d0">1500760</data>
    </edge>
    <edge source="ZAF" target="CMR">
      <data key="d0">40247</data>
    </edge>
    <edge source="ZAF" target="CAN">
      <data key="d0">40327939</data>
    </edge>
    <edge source="ZAF" target="LKA">
      <data key="d0">53036</data>
    </edge>
    <edge source="ZAF" target="CHL">
      <data key="d0">2102187</data>
    </edge>
    <edge source="ZAF" target="CHN">
      <data key="d0">423593157</data>
    </edge>
    <edge source="ZAF" target="CRI">
      <data key="d0">144393</data>
    </edge>
    <edge source="ZAF" target="CZE">
      <data key="d0">599727</data>
    </edge>
    <edge source="ZAF" target="BEN">
      <data key="d0">262319</data>
    </edge>
    <edge source="ZAF" target="DNK">
      <data key="d0">35032</data>
    </edge>
    <edge source="ZAF" target="FIN">
      <data key="d0">492280</data>
    </edge>
    <edge source="ZAF" target="FRA">
      <data key="d0">38869856</data>
    </edge>
    <edge source="ZAF" target="DEU">
      <data key="d0">582227288</data>
    </edge>
    <edge source="ZAF" target="GHA">
      <data key="d0">483797</data>
    </edge>
    <edge source="ZAF" target="HKG">
      <data key="d0">698259279</data>
    </edge>
    <edge source="ZAF" target="IDN">
      <data key="d0">104381304</data>
    </edge>
    <edge source="ZAF" target="IRL">
      <data key="d0">1293588</data>
    </edge>
    <edge source="ZAF" target="ISR">
      <data key="d0">2241298</data>
    </edge>
    <edge source="ZAF" target="ITA">
      <data key="d0">100957740</data>
    </edge>
    <edge source="ZAF" target="JPN">
      <data key="d0">2928284430</data>
    </edge>
    <edge source="ZAF" target="JOR">
      <data key="d0">345225</data>
    </edge>
    <edge source="ZAF" target="KOR">
      <data key="d0">76859576</data>
    </edge>
    <edge source="ZAF" target="LTU">
      <data key="d0">26112</data>
    </edge>
    <edge source="ZAF" target="MDG">
      <data key="d0">276888</data>
    </edge>
    <edge source="ZAF" target="MWI">
      <data key="d0">3126005</data>
    </edge>
    <edge source="ZAF" target="MYS">
      <data key="d0">21954460</data>
    </edge>
    <edge source="ZAF" target="MUS">
      <data key="d0">1672287</data>
    </edge>
    <edge source="ZAF" target="MEX">
      <data key="d0">54243448</data>
    </edge>
    <edge source="ZAF" target="MOZ">
      <data key="d0">5154346</data>
    </edge>
    <edge source="ZAF" target="OMN">
      <data key="d0">1285603</data>
    </edge>
    <edge source="ZAF" target="NAM">
      <data key="d0">10431020</data>
    </edge>
    <edge source="ZAF" target="NLD">
      <data key="d0">37972401</data>
    </edge>
    <edge source="ZAF" target="NZL">
      <data key="d0">1277688</data>
    </edge>
    <edge source="ZAF" target="NOR">
      <data key="d0">3219373</data>
    </edge>
    <edge source="ZAF" target="PAK">
      <data key="d0">72536</data>
    </edge>
    <edge source="ZAF" target="PAN">
      <data key="d0">29256626</data>
    </edge>
    <edge source="ZAF" target="PER">
      <data key="d0">469809</data>
    </edge>
    <edge source="ZAF" target="PHL">
      <data key="d0">106961</data>
    </edge>
    <edge source="ZAF" target="POL">
      <data key="d0">9850377</data>
    </edge>
    <edge source="ZAF" target="PRT">
      <data key="d0">766343</data>
    </edge>
    <edge source="ZAF" target="RUS">
      <data key="d0">6009745</data>
    </edge>
    <edge source="ZAF" target="SAU">
      <data key="d0">26264415</data>
    </edge>
    <edge source="ZAF" target="SEN">
      <data key="d0">25992</data>
    </edge>
    <edge source="ZAF" target="IND">
      <data key="d0">91252972</data>
    </edge>
    <edge source="ZAF" target="SGP">
      <data key="d0">38100054</data>
    </edge>
    <edge source="ZAF" target="VNM">
      <data key="d0">21742255</data>
    </edge>
    <edge source="ZAF" target="ZWE">
      <data key="d0">12257858</data>
    </edge>
    <edge source="ZAF" target="ESP">
      <data key="d0">19738433</data>
    </edge>
    <edge source="ZAF" target="SWE">
      <data key="d0">1433668</data>
    </edge>
    <edge source="ZAF" target="CHE">
      <data key="d0">1397895401</data>
    </edge>
    <edge source="ZAF" target="THA">
      <data key="d0">71789568</data>
    </edge>
    <edge source="ZAF" target="ARE">
      <data key="d0">37568757</data>
    </edge>
    <edge source="ZAF" target="TUR">
      <data key="d0">3929670</data>
    </edge>
    <edge source="ZAF" target="UGA">
      <data key="d0">186053</data>
    </edge>
    <edge source="ZAF" target="UKR">
      <data key="d0">1740813</data>
    </edge>
    <edge source="ZAF" target="EGY">
      <data key="d0">3803486</data>
    </edge>
    <edge source="ZAF" target="GBR">
      <data key="d0">1252049606</data>
    </edge>
    <edge source="ZAF" target="TZA">
      <data key="d0">857098</data>
    </edge>
    <edge source="ZAF" target="USA">
      <data key="d0">1701888472</data>
    </edge>
    <edge source="ZAF" target="BFA">
      <data key="d0">65281</data>
    </edge>
    <edge source="SWE" target="DZA">
      <data key="d0">978321</data>
    </edge>
    <edge source="SWE" target="AZE">
      <data key="d0">64208</data>
    </edge>
    <edge source="SWE" target="ARG">
      <data key="d0">4289085</data>
    </edge>
    <edge source="SWE" target="AUS">
      <data key="d0">6561601</data>
    </edge>
    <edge source="SWE" target="AUT">
      <data key="d0">55909996</data>
    </edge>
    <edge source="SWE" target="BEL">
      <data key="d0">134705299</data>
    </edge>
    <edge source="SWE" target="BOL">
      <data key="d0">86349</data>
    </edge>
    <edge source="SWE" target="BRA">
      <data key="d0">12932202</data>
    </edge>
    <edge source="SWE" target="BGR">
      <data key="d0">188195</data>
    </edge>
    <edge source="SWE" target="BLR">
      <data key="d0">387609</data>
    </edge>
    <edge source="SWE" target="CAN">
      <data key="d0">10267207</data>
    </edge>
    <edge source="SWE" target="CHL">
      <data key="d0">1560325</data>
    </edge>
    <edge source="SWE" target="CHN">
      <data key="d0">29822414</data>
    </edge>
    <edge source="SWE" target="COL">
      <data key="d0">552778</data>
    </edge>
    <edge source="SWE" target="CRI">
      <data key="d0">11956</data>
    </edge>
    <edge source="SWE" target="HRV">
      <data key="d0">3519920</data>
    </edge>
    <edge source="SWE" target="CZE">
      <data key="d0">82506518</data>
    </edge>
    <edge source="SWE" target="DNK">
      <data key="d0">107414742</data>
    </edge>
    <edge source="SWE" target="ECU">
      <data key="d0">314692</data>
    </edge>
    <edge source="SWE" target="SLV">
      <data key="d0">74540</data>
    </edge>
    <edge source="SWE" target="EST">
      <data key="d0">32883431</data>
    </edge>
    <edge source="SWE" target="FIN">
      <data key="d0">301403237</data>
    </edge>
    <edge source="SWE" target="FRA">
      <data key="d0">108915730</data>
    </edge>
    <edge source="SWE" target="DEU">
      <data key="d0">974551863</data>
    </edge>
    <edge source="SWE" target="GRC">
      <data key="d0">1136996</data>
    </edge>
    <edge source="SWE" target="GTM">
      <data key="d0">61108</data>
    </edge>
    <edge source="SWE" target="HKG">
      <data key="d0">1433976</data>
    </edge>
    <edge source="SWE" target="HUN">
      <data key="d0">50177340</data>
    </edge>
    <edge source="SWE" target="IDN">
      <data key="d0">6136353</data>
    </edge>
    <edge source="SWE" target="IRL">
      <data key="d0">5589036</data>
    </edge>
    <edge source="SWE" target="ISR">
      <data key="d0">1383052</data>
    </edge>
    <edge source="SWE" target="ITA">
      <data key="d0">212693501</data>
    </edge>
    <edge source="SWE" target="CIV">
      <data key="d0">185686</data>
    </edge>
    <edge source="SWE" target="JPN">
      <data key="d0">15252837</data>
    </edge>
    <edge source="SWE" target="KAZ">
      <data key="d0">75131</data>
    </edge>
    <edge source="SWE" target="JOR">
      <data key="d0">2340709</data>
    </edge>
    <edge source="SWE" target="KOR">
      <data key="d0">5546969</data>
    </edge>
    <edge source="SWE" target="LBN">
      <data key="d0">426134</data>
    </edge>
    <edge source="SWE" target="LVA">
      <data key="d0">3146038</data>
    </edge>
    <edge source="SWE" target="LTU">
      <data key="d0">13293095</data>
    </edge>
    <edge source="SWE" target="MYS">
      <data key="d0">8032773</data>
    </edge>
    <edge source="SWE" target="MUS">
      <data key="d0">11218</data>
    </edge>
    <edge source="SWE" target="MEX">
      <data key="d0">29145500</data>
    </edge>
    <edge source="SWE" target="MDA">
      <data key="d0">21550</data>
    </edge>
    <edge source="SWE" target="MAR">
      <data key="d0">178158</data>
    </edge>
    <edge source="SWE" target="OMN">
      <data key="d0">4068269</data>
    </edge>
    <edge source="SWE" target="NLD">
      <data key="d0">67449256</data>
    </edge>
    <edge source="SWE" target="NZL">
      <data key="d0">457278</data>
    </edge>
    <edge source="SWE" target="NIC">
      <data key="d0">35868</data>
    </edge>
    <edge source="SWE" target="NOR">
      <data key="d0">260793607</data>
    </edge>
    <edge source="SWE" target="PAK">
      <data key="d0">6036720</data>
    </edge>
    <edge source="SWE" target="PER">
      <data key="d0">2117826</data>
    </edge>
    <edge source="SWE" target="PHL">
      <data key="d0">123397</data>
    </edge>
    <edge source="SWE" target="POL">
      <data key="d0">409877039</data>
    </edge>
    <edge source="SWE" target="PRT">
      <data key="d0">5626528</data>
    </edge>
    <edge source="SWE" target="ROU">
      <data key="d0">9490218</data>
    </edge>
    <edge source="SWE" target="RUS">
      <data key="d0">5001867</data>
    </edge>
    <edge source="SWE" target="SAU">
      <data key="d0">11997867</data>
    </edge>
    <edge source="SWE" target="SRB">
      <data key="d0">1042972</data>
    </edge>
    <edge source="SWE" target="IND">
      <data key="d0">22680875</data>
    </edge>
    <edge source="SWE" target="SGP">
      <data key="d0">1508516</data>
    </edge>
    <edge source="SWE" target="SVK">
      <data key="d0">7705830</data>
    </edge>
    <edge source="SWE" target="VNM">
      <data key="d0">436171</data>
    </edge>
    <edge source="SWE" target="SVN">
      <data key="d0">1493755</data>
    </edge>
    <edge source="SWE" target="ZAF">
      <data key="d0">3769076</data>
    </edge>
    <edge source="SWE" target="ESP">
      <data key="d0">51556112</data>
    </edge>
    <edge source="SWE" target="CHE">
      <data key="d0">26899258</data>
    </edge>
    <edge source="SWE" target="THA">
      <data key="d0">6972974</data>
    </edge>
    <edge source="SWE" target="ARE">
      <data key="d0">16814047</data>
    </edge>
    <edge source="SWE" target="TUN">
      <data key="d0">282367</data>
    </edge>
    <edge source="SWE" target="TUR">
      <data key="d0">12285105</data>
    </edge>
    <edge source="SWE" target="UKR">
      <data key="d0">237495</data>
    </edge>
    <edge source="SWE" target="EGY">
      <data key="d0">5576047</data>
    </edge>
    <edge source="SWE" target="GBR">
      <data key="d0">644576864</data>
    </edge>
    <edge source="SWE" target="TZA">
      <data key="d0">66570</data>
    </edge>
    <edge source="SWE" target="USA">
      <data key="d0">142324632</data>
    </edge>
    <edge source="SWE" target="BFA">
      <data key="d0">23174</data>
    </edge>
    <edge source="SWE" target="URY">
      <data key="d0">58451</data>
    </edge>
    <edge source="THA" target="ARG">
      <data key="d0">247863</data>
    </edge>
    <edge source="THA" target="AUS">
      <data key="d0">26259158</data>
    </edge>
    <edge source="THA" target="AUT">
      <data key="d0">1367332</data>
    </edge>
    <edge source="THA" target="ARM">
      <data key="d0">10150</data>
    </edge>
    <edge source="THA" target="BEL">
      <data key="d0">7885583</data>
    </edge>
    <edge source="THA" target="BRA">
      <data key="d0">4588160</data>
    </edge>
    <edge source="THA" target="KHM">
      <data key="d0">856319</data>
    </edge>
    <edge source="THA" target="CAN">
      <data key="d0">3329875</data>
    </edge>
    <edge source="THA" target="LKA">
      <data key="d0">755045</data>
    </edge>
    <edge source="THA" target="CHL">
      <data key="d0">218930</data>
    </edge>
    <edge source="THA" target="CHN">
      <data key="d0">64532091</data>
    </edge>
    <edge source="THA" target="CZE">
      <data key="d0">22224966</data>
    </edge>
    <edge source="THA" target="DNK">
      <data key="d0">23370</data>
    </edge>
    <edge source="THA" target="EST">
      <data key="d0">603665</data>
    </edge>
    <edge source="THA" target="FIN">
      <data key="d0">1310879</data>
    </edge>
    <edge source="THA" target="FRA">
      <data key="d0">12278265</data>
    </edge>
    <edge source="THA" target="GEO">
      <data key="d0">48698</data>
    </edge>
    <edge source="THA" target="DEU">
      <data key="d0">11995475</data>
    </edge>
    <edge source="THA" target="GHA">
      <data key="d0">21478</data>
    </edge>
    <edge source="THA" target="HND">
      <data key="d0">25836</data>
    </edge>
    <edge source="THA" target="HKG">
      <data key="d0">17005510</data>
    </edge>
    <edge source="THA" target="HUN">
      <data key="d0">410473</data>
    </edge>
    <edge source="THA" target="IDN">
      <data key="d0">112754536</data>
    </edge>
    <edge source="THA" target="ISR">
      <data key="d0">17643674</data>
    </edge>
    <edge source="THA" target="ITA">
      <data key="d0">6747117</data>
    </edge>
    <edge source="THA" target="JPN">
      <data key="d0">351154516</data>
    </edge>
    <edge source="THA" target="KAZ">
      <data key="d0">172263</data>
    </edge>
    <edge source="THA" target="JOR">
      <data key="d0">645998</data>
    </edge>
    <edge source="THA" target="KOR">
      <data key="d0">92105292</data>
    </edge>
    <edge source="THA" target="LBN">
      <data key="d0">257100</data>
    </edge>
    <edge source="THA" target="MYS">
      <data key="d0">93944999</data>
    </edge>
    <edge source="THA" target="MUS">
      <data key="d0">21747</data>
    </edge>
    <edge source="THA" target="MEX">
      <data key="d0">5477256</data>
    </edge>
    <edge source="THA" target="OMN">
      <data key="d0">2561378</data>
    </edge>
    <edge source="THA" target="NLD">
      <data key="d0">55585108</data>
    </edge>
    <edge source="THA" target="NZL">
      <data key="d0">3269142</data>
    </edge>
    <edge source="THA" target="NOR">
      <data key="d0">981186</data>
    </edge>
    <edge source="THA" target="PAK">
      <data key="d0">1942576</data>
    </edge>
    <edge source="THA" target="PAN">
      <data key="d0">112689</data>
    </edge>
    <edge source="THA" target="PHL">
      <data key="d0">46307984</data>
    </edge>
    <edge source="THA" target="POL">
      <data key="d0">60754</data>
    </edge>
    <edge source="THA" target="PRT">
      <data key="d0">97655</data>
    </edge>
    <edge source="THA" target="SAU">
      <data key="d0">51097053</data>
    </edge>
    <edge source="THA" target="IND">
      <data key="d0">139796143</data>
    </edge>
    <edge source="THA" target="SGP">
      <data key="d0">31181137</data>
    </edge>
    <edge source="THA" target="VNM">
      <data key="d0">69098858</data>
    </edge>
    <edge source="THA" target="SVN">
      <data key="d0">11618</data>
    </edge>
    <edge source="THA" target="ZAF">
      <data key="d0">3421040</data>
    </edge>
    <edge source="THA" target="ESP">
      <data key="d0">3729834</data>
    </edge>
    <edge source="THA" target="SWE">
      <data key="d0">1340938</data>
    </edge>
    <edge source="THA" target="CHE">
      <data key="d0">396692</data>
    </edge>
    <edge source="THA" target="TGO">
      <data key="d0">130332</data>
    </edge>
    <edge source="THA" target="ARE">
      <data key="d0">29823963</data>
    </edge>
    <edge source="THA" target="TUR">
      <data key="d0">2324619</data>
    </edge>
    <edge source="THA" target="UKR">
      <data key="d0">14420</data>
    </edge>
    <edge source="THA" target="EGY">
      <data key="d0">23925311</data>
    </edge>
    <edge source="THA" target="GBR">
      <data key="d0">18312391</data>
    </edge>
    <edge source="THA" target="USA">
      <data key="d0">143913681</data>
    </edge>
    <edge source="THA" target="URY">
      <data key="d0">10147</data>
    </edge>
    <edge source="UKR" target="AZE">
      <data key="d0">48751</data>
    </edge>
    <edge source="UKR" target="AUT">
      <data key="d0">2562060</data>
    </edge>
    <edge source="UKR" target="ARM">
      <data key="d0">776961</data>
    </edge>
    <edge source="UKR" target="BEL">
      <data key="d0">2843403</data>
    </edge>
    <edge source="UKR" target="BGR">
      <data key="d0">1784073</data>
    </edge>
    <edge source="UKR" target="BLR">
      <data key="d0">20733543</data>
    </edge>
    <edge source="UKR" target="CAN">
      <data key="d0">1687159</data>
    </edge>
    <edge source="UKR" target="CHN">
      <data key="d0">1030372</data>
    </edge>
    <edge source="UKR" target="HRV">
      <data key="d0">294682</data>
    </edge>
    <edge source="UKR" target="CZE">
      <data key="d0">2876628</data>
    </edge>
    <edge source="UKR" target="DNK">
      <data key="d0">423415</data>
    </edge>
    <edge source="UKR" target="ETH">
      <data key="d0">168351</data>
    </edge>
    <edge source="UKR" target="EST">
      <data key="d0">43320</data>
    </edge>
    <edge source="UKR" target="FRA">
      <data key="d0">1648112</data>
    </edge>
    <edge source="UKR" target="GEO">
      <data key="d0">2608455</data>
    </edge>
    <edge source="UKR" target="DEU">
      <data key="d0">37306806</data>
    </edge>
    <edge source="UKR" target="HUN">
      <data key="d0">552514</data>
    </edge>
    <edge source="UKR" target="IDN">
      <data key="d0">207653</data>
    </edge>
    <edge source="UKR" target="ISR">
      <data key="d0">1601799</data>
    </edge>
    <edge source="UKR" target="ITA">
      <data key="d0">1244057</data>
    </edge>
    <edge source="UKR" target="JPN">
      <data key="d0">33786087</data>
    </edge>
    <edge source="UKR" target="KAZ">
      <data key="d0">1597729</data>
    </edge>
    <edge source="UKR" target="KOR">
      <data key="d0">953770</data>
    </edge>
    <edge source="UKR" target="KGZ">
      <data key="d0">45842</data>
    </edge>
    <edge source="UKR" target="LVA">
      <data key="d0">2502028</data>
    </edge>
    <edge source="UKR" target="LTU">
      <data key="d0">2653154</data>
    </edge>
    <edge source="UKR" target="MDA">
      <data key="d0">4619202</data>
    </edge>
    <edge source="UKR" target="NLD">
      <data key="d0">7341424</data>
    </edge>
    <edge source="UKR" target="PAN">
      <data key="d0">10024</data>
    </edge>
    <edge source="UKR" target="POL">
      <data key="d0">2557398</data>
    </edge>
    <edge source="UKR" target="ROU">
      <data key="d0">2453187</data>
    </edge>
    <edge source="UKR" target="RUS">
      <data key="d0">143813924</data>
    </edge>
    <edge source="UKR" target="SAU">
      <data key="d0">2106963</data>
    </edge>
    <edge source="UKR" target="IND">
      <data key="d0">1065057</data>
    </edge>
    <edge source="UKR" target="SVK">
      <data key="d0">7584476</data>
    </edge>
    <edge source="UKR" target="SVN">
      <data key="d0">386252</data>
    </edge>
    <edge source="UKR" target="ESP">
      <data key="d0">2800447</data>
    </edge>
    <edge source="UKR" target="CHE">
      <data key="d0">7308784</data>
    </edge>
    <edge source="UKR" target="THA">
      <data key="d0">5561079</data>
    </edge>
    <edge source="UKR" target="ARE">
      <data key="d0">2791824</data>
    </edge>
    <edge source="UKR" target="TUN">
      <data key="d0">3272518</data>
    </edge>
    <edge source="UKR" target="TUR">
      <data key="d0">25049886</data>
    </edge>
    <edge source="UKR" target="MKD">
      <data key="d0">2373212</data>
    </edge>
    <edge source="UKR" target="EGY">
      <data key="d0">2935165</data>
    </edge>
    <edge source="UKR" target="GBR">
      <data key="d0">59274145</data>
    </edge>
    <edge source="UKR" target="USA">
      <data key="d0">25632760</data>
    </edge>
    <edge source="EGY" target="DZA">
      <data key="d0">44408358</data>
    </edge>
    <edge source="EGY" target="AUT">
      <data key="d0">658715</data>
    </edge>
    <edge source="EGY" target="BEL">
      <data key="d0">12036921</data>
    </edge>
    <edge source="EGY" target="BGR">
      <data key="d0">16310449</data>
    </edge>
    <edge source="EGY" target="CMR">
      <data key="d0">958448</data>
    </edge>
    <edge source="EGY" target="CAF">
      <data key="d0">39417</data>
    </edge>
    <edge source="EGY" target="LKA">
      <data key="d0">11504772</data>
    </edge>
    <edge source="EGY" target="CHN">
      <data key="d0">7626252</data>
    </edge>
    <edge source="EGY" target="CZE">
      <data key="d0">112491</data>
    </edge>
    <edge source="EGY" target="ETH">
      <data key="d0">228349</data>
    </edge>
    <edge source="EGY" target="FIN">
      <data key="d0">1643902</data>
    </edge>
    <edge source="EGY" target="FRA">
      <data key="d0">19844420</data>
    </edge>
    <edge source="EGY" target="PSE">
      <data key="d0">16494</data>
    </edge>
    <edge source="EGY" target="DEU">
      <data key="d0">57232484</data>
    </edge>
    <edge source="EGY" target="GHA">
      <data key="d0">216116</data>
    </edge>
    <edge source="EGY" target="GRC">
      <data key="d0">15367623</data>
    </edge>
    <edge source="EGY" target="HUN">
      <data key="d0">27762</data>
    </edge>
    <edge source="EGY" target="IRL">
      <data key="d0">582151</data>
    </edge>
    <edge source="EGY" target="ISR">
      <data key="d0">39868</data>
    </edge>
    <edge source="EGY" target="ITA">
      <data key="d0">315625704</data>
    </edge>
    <edge source="EGY" target="CIV">
      <data key="d0">181501</data>
    </edge>
    <edge source="EGY" target="JPN">
      <data key="d0">53824</data>
    </edge>
    <edge source="EGY" target="JOR">
      <data key="d0">36791022</data>
    </edge>
    <edge source="EGY" target="KOR">
      <data key="d0">700317</data>
    </edge>
    <edge source="EGY" target="LBN">
      <data key="d0">61953131</data>
    </edge>
    <edge source="EGY" target="MWI">
      <data key="d0">381991</data>
    </edge>
    <edge source="EGY" target="MYS">
      <data key="d0">595682</data>
    </edge>
    <edge source="EGY" target="MEX">
      <data key="d0">49367</data>
    </edge>
    <edge source="EGY" target="MAR">
      <data key="d0">23725104</data>
    </edge>
    <edge source="EGY" target="OMN">
      <data key="d0">4365537</data>
    </edge>
    <edge source="EGY" target="NLD">
      <data key="d0">16076292</data>
    </edge>
    <edge source="EGY" target="PAK">
      <data key="d0">424922</data>
    </edge>
    <edge source="EGY" target="PER">
      <data key="d0">31722</data>
    </edge>
    <edge source="EGY" target="POL">
      <data key="d0">1874924</data>
    </edge>
    <edge source="EGY" target="PRT">
      <data key="d0">7458481</data>
    </edge>
    <edge source="EGY" target="ROU">
      <data key="d0">2658632</data>
    </edge>
    <edge source="EGY" target="SAU">
      <data key="d0">68865488</data>
    </edge>
    <edge source="EGY" target="SEN">
      <data key="d0">214703</data>
    </edge>
    <edge source="EGY" target="IND">
      <data key="d0">6321387</data>
    </edge>
    <edge source="EGY" target="SVN">
      <data key="d0">90472</data>
    </edge>
    <edge source="EGY" target="ESP">
      <data key="d0">40279064</data>
    </edge>
    <edge source="EGY" target="SWE">
      <data key="d0">13534</data>
    </edge>
    <edge source="EGY" target="CHE">
      <data key="d0">106588</data>
    </edge>
    <edge source="EGY" target="THA">
      <data key="d0">1461350</data>
    </edge>
    <edge source="EGY" target="ARE">
      <data key="d0">39640597</data>
    </edge>
    <edge source="EGY" target="TUN">
      <data key="d0">3290761</data>
    </edge>
    <edge source="EGY" target="TUR">
      <data key="d0">37938645</data>
    </edge>
    <edge source="EGY" target="UGA">
      <data key="d0">280308</data>
    </edge>
    <edge source="EGY" target="GBR">
      <data key="d0">19132961</data>
    </edge>
    <edge source="EGY" target="TZA">
      <data key="d0">43878</data>
    </edge>
    <edge source="EGY" target="USA">
      <data key="d0">11176936</data>
    </edge>
    <edge source="GBR" target="ALB">
      <data key="d0">63746</data>
    </edge>
    <edge source="GBR" target="DZA">
      <data key="d0">1230067</data>
    </edge>
    <edge source="GBR" target="AZE">
      <data key="d0">532946</data>
    </edge>
    <edge source="GBR" target="ARG">
      <data key="d0">38644523</data>
    </edge>
    <edge source="GBR" target="AUS">
      <data key="d0">35005679</data>
    </edge>
    <edge source="GBR" target="AUT">
      <data key="d0">98325399</data>
    </edge>
    <edge source="GBR" target="ARM">
      <data key="d0">30748</data>
    </edge>
    <edge source="GBR" target="BEL">
      <data key="d0">391272834</data>
    </edge>
    <edge source="GBR" target="BWA">
      <data key="d0">10820</data>
    </edge>
    <edge source="GBR" target="BRA">
      <data key="d0">18966122</data>
    </edge>
    <edge source="GBR" target="BGR">
      <data key="d0">2202822</data>
    </edge>
    <edge source="GBR" target="BLR">
      <data key="d0">16987</data>
    </edge>
    <edge source="GBR" target="CMR">
      <data key="d0">182266</data>
    </edge>
    <edge source="GBR" target="CAN">
      <data key="d0">234887933</data>
    </edge>
    <edge source="GBR" target="LKA">
      <data key="d0">2110790</data>
    </edge>
    <edge source="GBR" target="CHL">
      <data key="d0">750291</data>
    </edge>
    <edge source="GBR" target="CHN">
      <data key="d0">379000128</data>
    </edge>
    <edge source="GBR" target="COL">
      <data key="d0">557683</data>
    </edge>
    <edge source="GBR" target="CRI">
      <data key="d0">985519</data>
    </edge>
    <edge source="GBR" target="HRV">
      <data key="d0">1899992</data>
    </edge>
    <edge source="GBR" target="CZE">
      <data key="d0">55568582</data>
    </edge>
    <edge source="GBR" target="BEN">
      <data key="d0">83478</data>
    </edge>
    <edge source="GBR" target="DNK">
      <data key="d0">29933906</data>
    </edge>
    <edge source="GBR" target="ECU">
      <data key="d0">49980</data>
    </edge>
    <edge source="GBR" target="SLV">
      <data key="d0">277221</data>
    </edge>
    <edge source="GBR" target="ETH">
      <data key="d0">132750</data>
    </edge>
    <edge source="GBR" target="EST">
      <data key="d0">326791</data>
    </edge>
    <edge source="GBR" target="FIN">
      <data key="d0">18702060</data>
    </edge>
    <edge source="GBR" target="FRA">
      <data key="d0">521975363</data>
    </edge>
    <edge source="GBR" target="DEU">
      <data key="d0">1916540752</data>
    </edge>
    <edge source="GBR" target="GHA">
      <data key="d0">675502</data>
    </edge>
    <edge source="GBR" target="GRC">
      <data key="d0">5828070</data>
    </edge>
    <edge source="GBR" target="GTM">
      <data key="d0">46883</data>
    </edge>
    <edge source="GBR" target="HKG">
      <data key="d0">546472819</data>
    </edge>
    <edge source="GBR" target="HUN">
      <data key="d0">32069292</data>
    </edge>
    <edge source="GBR" target="IDN">
      <data key="d0">4575804</data>
    </edge>
    <edge source="GBR" target="IRL">
      <data key="d0">165067300</data>
    </edge>
    <edge source="GBR" target="ISR">
      <data key="d0">15165174</data>
    </edge>
    <edge source="GBR" target="ITA">
      <data key="d0">290998954</data>
    </edge>
    <edge source="GBR" target="CIV">
      <data key="d0">84277</data>
    </edge>
    <edge source="GBR" target="JAM">
      <data key="d0">82622</data>
    </edge>
    <edge source="GBR" target="JPN">
      <data key="d0">402406185</data>
    </edge>
    <edge source="GBR" target="KAZ">
      <data key="d0">773230</data>
    </edge>
    <edge source="GBR" target="JOR">
      <data key="d0">748761</data>
    </edge>
    <edge source="GBR" target="KOR">
      <data key="d0">120606253</data>
    </edge>
    <edge source="GBR" target="KGZ">
      <data key="d0">10860</data>
    </edge>
    <edge source="GBR" target="LBN">
      <data key="d0">2385688</data>
    </edge>
    <edge source="GBR" target="LVA">
      <data key="d0">3982118</data>
    </edge>
    <edge source="GBR" target="LTU">
      <data key="d0">6584148</data>
    </edge>
    <edge source="GBR" target="MDG">
      <data key="d0">104693</data>
    </edge>
    <edge source="GBR" target="MWI">
      <data key="d0">10935</data>
    </edge>
    <edge source="GBR" target="MYS">
      <data key="d0">39886000</data>
    </edge>
    <edge source="GBR" target="MUS">
      <data key="d0">225725</data>
    </edge>
    <edge source="GBR" target="MEX">
      <data key="d0">12074548</data>
    </edge>
    <edge source="GBR" target="MDA">
      <data key="d0">93828</data>
    </edge>
    <edge source="GBR" target="MAR">
      <data key="d0">609147</data>
    </edge>
    <edge source="GBR" target="MOZ">
      <data key="d0">48429</data>
    </edge>
    <edge source="GBR" target="OMN">
      <data key="d0">37334920</data>
    </edge>
    <edge source="GBR" target="NAM">
      <data key="d0">1358973</data>
    </edge>
    <edge source="GBR" target="NLD">
      <data key="d0">295946291</data>
    </edge>
    <edge source="GBR" target="NZL">
      <data key="d0">5385078</data>
    </edge>
    <edge source="GBR" target="NOR">
      <data key="d0">62386459</data>
    </edge>
    <edge source="GBR" target="PAK">
      <data key="d0">33961338</data>
    </edge>
    <edge source="GBR" target="PAN">
      <data key="d0">23483</data>
    </edge>
    <edge source="GBR" target="PER">
      <data key="d0">815969</data>
    </edge>
    <edge source="GBR" target="PHL">
      <data key="d0">1116087</data>
    </edge>
    <edge source="GBR" target="POL">
      <data key="d0">52356383</data>
    </edge>
    <edge source="GBR" target="PRT">
      <data key="d0">43304530</data>
    </edge>
    <edge source="GBR" target="ROU">
      <data key="d0">11207653</data>
    </edge>
    <edge source="GBR" target="RUS">
      <data key="d0">22106545</data>
    </edge>
    <edge source="GBR" target="SAU">
      <data key="d0">29088282</data>
    </edge>
    <edge source="GBR" target="SEN">
      <data key="d0">739080</data>
    </edge>
    <edge source="GBR" target="SRB">
      <data key="d0">1076850</data>
    </edge>
    <edge source="GBR" target="IND">
      <data key="d0">1018714599</data>
    </edge>
    <edge source="GBR" target="SGP">
      <data key="d0">73290194</data>
    </edge>
    <edge source="GBR" target="SVK">
      <data key="d0">136593157</data>
    </edge>
    <edge source="GBR" target="VNM">
      <data key="d0">1510449</data>
    </edge>
    <edge source="GBR" target="SVN">
      <data key="d0">17701871</data>
    </edge>
    <edge source="GBR" target="ZAF">
      <data key="d0">30630277</data>
    </edge>
    <edge source="GBR" target="ZWE">
      <data key="d0">263977</data>
    </edge>
    <edge source="GBR" target="ESP">
      <data key="d0">171986422</data>
    </edge>
    <edge source="GBR" target="SWE">
      <data key="d0">198431520</data>
    </edge>
    <edge source="GBR" target="CHE">
      <data key="d0">861134235</data>
    </edge>
    <edge source="GBR" target="THA">
      <data key="d0">24467696</data>
    </edge>
    <edge source="GBR" target="ARE">
      <data key="d0">70367570</data>
    </edge>
    <edge source="GBR" target="TUN">
      <data key="d0">3372069</data>
    </edge>
    <edge source="GBR" target="TUR">
      <data key="d0">37310911</data>
    </edge>
    <edge source="GBR" target="UGA">
      <data key="d0">425425</data>
    </edge>
    <edge source="GBR" target="UKR">
      <data key="d0">4348630</data>
    </edge>
    <edge source="GBR" target="MKD">
      <data key="d0">378042707</data>
    </edge>
    <edge source="GBR" target="EGY">
      <data key="d0">22050123</data>
    </edge>
    <edge source="GBR" target="TZA">
      <data key="d0">4534419</data>
    </edge>
    <edge source="GBR" target="USA">
      <data key="d0">1523298902</data>
    </edge>
    <edge source="GBR" target="URY">
      <data key="d0">27170</data>
    </edge>
    <edge source="TZA" target="BDI">
      <data key="d0">11707</data>
    </edge>
    <edge source="TZA" target="CHN">
      <data key="d0">194885</data>
    </edge>
    <edge source="TZA" target="HKG">
      <data key="d0">51571</data>
    </edge>
    <edge source="TZA" target="IDN">
      <data key="d0">117899</data>
    </edge>
    <edge source="TZA" target="MWI">
      <data key="d0">39763</data>
    </edge>
    <edge source="TZA" target="MOZ">
      <data key="d0">631443</data>
    </edge>
    <edge source="TZA" target="IND">
      <data key="d0">137458</data>
    </edge>
    <edge source="TZA" target="ZAF">
      <data key="d0">10658</data>
    </edge>
    <edge source="TZA" target="ARE">
      <data key="d0">39918</data>
    </edge>
    <edge source="TZA" target="TUR">
      <data key="d0">78641</data>
    </edge>
    <edge source="TZA" target="UGA">
      <data key="d0">99991</data>
    </edge>
    <edge source="AZE" target="CHN">
      <data key="d0">2784202</data>
    </edge>
    <edge source="AZE" target="GEO">
      <data key="d0">249547</data>
    </edge>
    <edge source="AZE" target="DEU">
      <data key="d0">63000</data>
    </edge>
    <edge source="AZE" target="JPN">
      <data key="d0">351600</data>
    </edge>
    <edge source="AZE" target="KAZ">
      <data key="d0">359420</data>
    </edge>
    <edge source="AZE" target="ROU">
      <data key="d0">1239603</data>
    </edge>
    <edge source="AZE" target="RUS">
      <data key="d0">43736</data>
    </edge>
    <edge source="AZE" target="IND">
      <data key="d0">1164195</data>
    </edge>
    <edge source="AZE" target="CHE">
      <data key="d0">610845</data>
    </edge>
    <edge source="AZE" target="ARE">
      <data key="d0">622334</data>
    </edge>
    <edge source="AZE" target="TUR">
      <data key="d0">96354337</data>
    </edge>
    <edge source="AZE" target="UKR">
      <data key="d0">617400</data>
    </edge>
    <edge source="AZE" target="GBR">
      <data key="d0">182400</data>
    </edge>
    <edge source="AZE" target="USA">
      <data key="d0">194400</data>
    </edge>
    <edge source="BWA" target="CHN">
      <data key="d0">49755</data>
    </edge>
    <edge source="BWA" target="ZAF">
      <data key="d0">134864</data>
    </edge>
    <edge source="BWA" target="ZWE">
      <data key="d0">13192</data>
    </edge>
    <edge source="BLR" target="AZE">
      <data key="d0">21500</data>
    </edge>
    <edge source="BLR" target="ARM">
      <data key="d0">151700</data>
    </edge>
    <edge source="BLR" target="BEL">
      <data key="d0">13143500</data>
    </edge>
    <edge source="BLR" target="CHN">
      <data key="d0">12100</data>
    </edge>
    <edge source="BLR" target="CZE">
      <data key="d0">1618500</data>
    </edge>
    <edge source="BLR" target="EST">
      <data key="d0">585000</data>
    </edge>
    <edge source="BLR" target="DEU">
      <data key="d0">16672000</data>
    </edge>
    <edge source="BLR" target="KAZ">
      <data key="d0">1922100</data>
    </edge>
    <edge source="BLR" target="KGZ">
      <data key="d0">165300</data>
    </edge>
    <edge source="BLR" target="LVA">
      <data key="d0">8145700</data>
    </edge>
    <edge source="BLR" target="LTU">
      <data key="d0">5065300</data>
    </edge>
    <edge source="BLR" target="MDA">
      <data key="d0">329400</data>
    </edge>
    <edge source="BLR" target="POL">
      <data key="d0">939500</data>
    </edge>
    <edge source="BLR" target="RUS">
      <data key="d0">81609900</data>
    </edge>
    <edge source="BLR" target="CHE">
      <data key="d0">55800</data>
    </edge>
    <edge source="BLR" target="TUR">
      <data key="d0">13300</data>
    </edge>
    <edge source="BLR" target="UKR">
      <data key="d0">6220000</data>
    </edge>
    <edge source="BLR" target="USA">
      <data key="d0">36800</data>
    </edge>
    <edge source="CMR" target="BRA">
      <data key="d0">13847</data>
    </edge>
    <edge source="CMR" target="CAF">
      <data key="d0">692031</data>
    </edge>
    <edge source="CMR" target="BEN">
      <data key="d0">284662</data>
    </edge>
    <edge source="CMR" target="FRA">
      <data key="d0">12031412</data>
    </edge>
    <edge source="CMR" target="IDN">
      <data key="d0">217496</data>
    </edge>
    <edge source="CMR" target="ITA">
      <data key="d0">20243775</data>
    </edge>
    <edge source="CMR" target="CIV">
      <data key="d0">497889</data>
    </edge>
    <edge source="CMR" target="KOR">
      <data key="d0">240932</data>
    </edge>
    <edge source="CMR" target="NLD">
      <data key="d0">16198329</data>
    </edge>
    <edge source="CMR" target="IND">
      <data key="d0">4388217</data>
    </edge>
    <edge source="CMR" target="ESP">
      <data key="d0">1345094</data>
    </edge>
    <edge source="CMR" target="THA">
      <data key="d0">2044806</data>
    </edge>
    <edge source="CMR" target="TGO">
      <data key="d0">573618</data>
    </edge>
    <edge source="CMR" target="ARE">
      <data key="d0">283318</data>
    </edge>
    <edge source="CMR" target="GBR">
      <data key="d0">12628</data>
    </edge>
    <edge source="DNK" target="AZE">
      <data key="d0">27987</data>
    </edge>
    <edge source="DNK" target="ARG">
      <data key="d0">241867</data>
    </edge>
    <edge source="DNK" target="AUS">
      <data key="d0">1974290</data>
    </edge>
    <edge source="DNK" target="AUT">
      <data key="d0">2220915</data>
    </edge>
    <edge source="DNK" target="BEL">
      <data key="d0">11413842</data>
    </edge>
    <edge source="DNK" target="BRA">
      <data key="d0">1474971</data>
    </edge>
    <edge source="DNK" target="BGR">
      <data key="d0">243921</data>
    </edge>
    <edge source="DNK" target="BLR">
      <data key="d0">10267</data>
    </edge>
    <edge source="DNK" target="CAN">
      <data key="d0">205400</data>
    </edge>
    <edge source="DNK" target="LKA">
      <data key="d0">83448</data>
    </edge>
    <edge source="DNK" target="CHL">
      <data key="d0">40110</data>
    </edge>
    <edge source="DNK" target="CHN">
      <data key="d0">6324414</data>
    </edge>
    <edge source="DNK" target="COL">
      <data key="d0">318745</data>
    </edge>
    <edge source="DNK" target="HRV">
      <data key="d0">150921</data>
    </edge>
    <edge source="DNK" target="CZE">
      <data key="d0">36775681</data>
    </edge>
    <edge source="DNK" target="ECU">
      <data key="d0">302718</data>
    </edge>
    <edge source="DNK" target="SLV">
      <data key="d0">33270</data>
    </edge>
    <edge source="DNK" target="EST">
      <data key="d0">2421878</data>
    </edge>
    <edge source="DNK" target="FIN">
      <data key="d0">11011395</data>
    </edge>
    <edge source="DNK" target="FRA">
      <data key="d0">36669688</data>
    </edge>
    <edge source="DNK" target="DEU">
      <data key="d0">155923713</data>
    </edge>
    <edge source="DNK" target="GHA">
      <data key="d0">62012</data>
    </edge>
    <edge source="DNK" target="GRC">
      <data key="d0">274032</data>
    </edge>
    <edge source="DNK" target="HKG">
      <data key="d0">88757</data>
    </edge>
    <edge source="DNK" target="HUN">
      <data key="d0">5450042</data>
    </edge>
    <edge source="DNK" target="IDN">
      <data key="d0">21209</data>
    </edge>
    <edge source="DNK" target="IRL">
      <data key="d0">2876382</data>
    </edge>
    <edge source="DNK" target="ISR">
      <data key="d0">256049</data>
    </edge>
    <edge source="DNK" target="ITA">
      <data key="d0">7418848</data>
    </edge>
    <edge source="DNK" target="CIV">
      <data key="d0">54490</data>
    </edge>
    <edge source="DNK" target="JPN">
      <data key="d0">276827</data>
    </edge>
    <edge source="DNK" target="KOR">
      <data key="d0">483750</data>
    </edge>
    <edge source="DNK" target="LBN">
      <data key="d0">22546</data>
    </edge>
    <edge source="DNK" target="LVA">
      <data key="d0">2791231</data>
    </edge>
    <edge source="DNK" target="LTU">
      <data key="d0">3487960</data>
    </edge>
    <edge source="DNK" target="MYS">
      <data key="d0">288957</data>
    </edge>
    <edge source="DNK" target="MUS">
      <data key="d0">29108</data>
    </edge>
    <edge source="DNK" target="MEX">
      <data key="d0">2850111</data>
    </edge>
    <edge source="DNK" target="MAR">
      <data key="d0">28011</data>
    </edge>
    <edge source="DNK" target="NLD">
      <data key="d0">9449544</data>
    </edge>
    <edge source="DNK" target="NZL">
      <data key="d0">28321</data>
    </edge>
    <edge source="DNK" target="NOR">
      <data key="d0">22062485</data>
    </edge>
    <edge source="DNK" target="PAK">
      <data key="d0">110319</data>
    </edge>
    <edge source="DNK" target="PER">
      <data key="d0">26388</data>
    </edge>
    <edge source="DNK" target="PHL">
      <data key="d0">171275</data>
    </edge>
    <edge source="DNK" target="POL">
      <data key="d0">51977066</data>
    </edge>
    <edge source="DNK" target="PRT">
      <data key="d0">2097926</data>
    </edge>
    <edge source="DNK" target="ROU">
      <data key="d0">728631</data>
    </edge>
    <edge source="DNK" target="RUS">
      <data key="d0">1688689</data>
    </edge>
    <edge source="DNK" target="SAU">
      <data key="d0">81225</data>
    </edge>
    <edge source="DNK" target="SRB">
      <data key="d0">30125</data>
    </edge>
    <edge source="DNK" target="IND">
      <data key="d0">1577276</data>
    </edge>
    <edge source="DNK" target="SGP">
      <data key="d0">920865</data>
    </edge>
    <edge source="DNK" target="SVK">
      <data key="d0">4049230</data>
    </edge>
    <edge source="DNK" target="VNM">
      <data key="d0">34753</data>
    </edge>
    <edge source="DNK" target="SVN">
      <data key="d0">184330</data>
    </edge>
    <edge source="DNK" target="ZAF">
      <data key="d0">5267027</data>
    </edge>
    <edge source="DNK" target="ZWE">
      <data key="d0">198580</data>
    </edge>
    <edge source="DNK" target="ESP">
      <data key="d0">22711210</data>
    </edge>
    <edge source="DNK" target="SWE">
      <data key="d0">63853240</data>
    </edge>
    <edge source="DNK" target="CHE">
      <data key="d0">1861817</data>
    </edge>
    <edge source="DNK" target="THA">
      <data key="d0">266315</data>
    </edge>
    <edge source="DNK" target="TGO">
      <data key="d0">69553</data>
    </edge>
    <edge source="DNK" target="ARE">
      <data key="d0">204429</data>
    </edge>
    <edge source="DNK" target="TUN">
      <data key="d0">20147</data>
    </edge>
    <edge source="DNK" target="TUR">
      <data key="d0">1525396</data>
    </edge>
    <edge source="DNK" target="UGA">
      <data key="d0">64059</data>
    </edge>
    <edge source="DNK" target="UKR">
      <data key="d0">105580</data>
    </edge>
    <edge source="DNK" target="EGY">
      <data key="d0">83171</data>
    </edge>
    <edge source="DNK" target="GBR">
      <data key="d0">16780827</data>
    </edge>
    <edge source="DNK" target="TZA">
      <data key="d0">25066</data>
    </edge>
    <edge source="DNK" target="USA">
      <data key="d0">13499225</data>
    </edge>
    <edge source="ETH" target="KOR">
      <data key="d0">65881</data>
    </edge>
    <edge source="ETH" target="IND">
      <data key="d0">383364</data>
    </edge>
    <edge source="ETH" target="ARE">
      <data key="d0">338644</data>
    </edge>
    <edge source="ETH" target="TUR">
      <data key="d0">227931</data>
    </edge>
    <edge source="EST" target="AUT">
      <data key="d0">46370</data>
    </edge>
    <edge source="EST" target="BEL">
      <data key="d0">31528048</data>
    </edge>
    <edge source="EST" target="BGR">
      <data key="d0">42874</data>
    </edge>
    <edge source="EST" target="CAN">
      <data key="d0">662394</data>
    </edge>
    <edge source="EST" target="CHN">
      <data key="d0">229751</data>
    </edge>
    <edge source="EST" target="DNK">
      <data key="d0">972377</data>
    </edge>
    <edge source="EST" target="FIN">
      <data key="d0">6329661</data>
    </edge>
    <edge source="EST" target="FRA">
      <data key="d0">357957</data>
    </edge>
    <edge source="EST" target="DEU">
      <data key="d0">17970091</data>
    </edge>
    <edge source="EST" target="HUN">
      <data key="d0">1259708</data>
    </edge>
    <edge source="EST" target="IDN">
      <data key="d0">56580</data>
    </edge>
    <edge source="EST" target="ISR">
      <data key="d0">6115518</data>
    </edge>
    <edge source="EST" target="ITA">
      <data key="d0">4506100</data>
    </edge>
    <edge source="EST" target="JPN">
      <data key="d0">362014</data>
    </edge>
    <edge source="EST" target="KAZ">
      <data key="d0">535543</data>
    </edge>
    <edge source="EST" target="KOR">
      <data key="d0">191656</data>
    </edge>
    <edge source="EST" target="LVA">
      <data key="d0">4336113</data>
    </edge>
    <edge source="EST" target="LTU">
      <data key="d0">2995271</data>
    </edge>
    <edge source="EST" target="NOR">
      <data key="d0">1377561</data>
    </edge>
    <edge source="EST" target="PER">
      <data key="d0">106448</data>
    </edge>
    <edge source="EST" target="POL">
      <data key="d0">7080068</data>
    </edge>
    <edge source="EST" target="RUS">
      <data key="d0">2175209</data>
    </edge>
    <edge source="EST" target="SVK">
      <data key="d0">2572393</data>
    </edge>
    <edge source="EST" target="SVN">
      <data key="d0">335635</data>
    </edge>
    <edge source="EST" target="ESP">
      <data key="d0">108087</data>
    </edge>
    <edge source="EST" target="SWE">
      <data key="d0">9484811</data>
    </edge>
    <edge source="EST" target="ARE">
      <data key="d0">68134</data>
    </edge>
    <edge source="EST" target="TUN">
      <data key="d0">562854</data>
    </edge>
    <edge source="EST" target="UKR">
      <data key="d0">1431433</data>
    </edge>
    <edge source="EST" target="EGY">
      <data key="d0">1997421</data>
    </edge>
    <edge source="EST" target="GBR">
      <data key="d0">2164344</data>
    </edge>
    <edge source="EST" target="USA">
      <data key="d0">22594752</data>
    </edge>
    <edge source="HUN" target="ALB">
      <data key="d0">10095</data>
    </edge>
    <edge source="HUN" target="DZA">
      <data key="d0">610029</data>
    </edge>
    <edge source="HUN" target="AUS">
      <data key="d0">176430</data>
    </edge>
    <edge source="HUN" target="AUT">
      <data key="d0">78300971</data>
    </edge>
    <edge source="HUN" target="BEL">
      <data key="d0">7263855</data>
    </edge>
    <edge source="HUN" target="BRA">
      <data key="d0">331935</data>
    </edge>
    <edge source="HUN" target="BGR">
      <data key="d0">2693033</data>
    </edge>
    <edge source="HUN" target="CAN">
      <data key="d0">17467</data>
    </edge>
    <edge source="HUN" target="CHN">
      <data key="d0">1239519</data>
    </edge>
    <edge source="HUN" target="COL">
      <data key="d0">12348</data>
    </edge>
    <edge source="HUN" target="HRV">
      <data key="d0">3280581</data>
    </edge>
    <edge source="HUN" target="CZE">
      <data key="d0">60665830</data>
    </edge>
    <edge source="HUN" target="DNK">
      <data key="d0">9906192</data>
    </edge>
    <edge source="HUN" target="ECU">
      <data key="d0">67408</data>
    </edge>
    <edge source="HUN" target="EST">
      <data key="d0">489961</data>
    </edge>
    <edge source="HUN" target="FIN">
      <data key="d0">5633247</data>
    </edge>
    <edge source="HUN" target="FRA">
      <data key="d0">68088556</data>
    </edge>
    <edge source="HUN" target="GEO">
      <data key="d0">50590</data>
    </edge>
    <edge source="HUN" target="DEU">
      <data key="d0">291412674</data>
    </edge>
    <edge source="HUN" target="GRC">
      <data key="d0">4182983</data>
    </edge>
    <edge source="HUN" target="HKG">
      <data key="d0">14941</data>
    </edge>
    <edge source="HUN" target="IDN">
      <data key="d0">69770</data>
    </edge>
    <edge source="HUN" target="IRL">
      <data key="d0">1391314</data>
    </edge>
    <edge source="HUN" target="ISR">
      <data key="d0">1053458</data>
    </edge>
    <edge source="HUN" target="ITA">
      <data key="d0">62585948</data>
    </edge>
    <edge source="HUN" target="JPN">
      <data key="d0">215665</data>
    </edge>
    <edge source="HUN" target="KAZ">
      <data key="d0">12305</data>
    </edge>
    <edge source="HUN" target="KOR">
      <data key="d0">13511</data>
    </edge>
    <edge source="HUN" target="LBN">
      <data key="d0">75014</data>
    </edge>
    <edge source="HUN" target="LVA">
      <data key="d0">1010158</data>
    </edge>
    <edge source="HUN" target="LTU">
      <data key="d0">79286</data>
    </edge>
    <edge source="HUN" target="MEX">
      <data key="d0">329547</data>
    </edge>
    <edge source="HUN" target="NLD">
      <data key="d0">22147124</data>
    </edge>
    <edge source="HUN" target="NOR">
      <data key="d0">8235733</data>
    </edge>
    <edge source="HUN" target="POL">
      <data key="d0">34820112</data>
    </edge>
    <edge source="HUN" target="PRT">
      <data key="d0">73763</data>
    </edge>
    <edge source="HUN" target="ROU">
      <data key="d0">32109259</data>
    </edge>
    <edge source="HUN" target="RUS">
      <data key="d0">1898961</data>
    </edge>
    <edge source="HUN" target="SRB">
      <data key="d0">6487503</data>
    </edge>
    <edge source="HUN" target="IND">
      <data key="d0">447974</data>
    </edge>
    <edge source="HUN" target="SVK">
      <data key="d0">49223215</data>
    </edge>
    <edge source="HUN" target="SVN">
      <data key="d0">10791501</data>
    </edge>
    <edge source="HUN" target="ZAF">
      <data key="d0">148523</data>
    </edge>
    <edge source="HUN" target="ESP">
      <data key="d0">11326092</data>
    </edge>
    <edge source="HUN" target="SWE">
      <data key="d0">15337083</data>
    </edge>
    <edge source="HUN" target="CHE">
      <data key="d0">16452381</data>
    </edge>
    <edge source="HUN" target="ARE">
      <data key="d0">114313</data>
    </edge>
    <edge source="HUN" target="TUN">
      <data key="d0">60403</data>
    </edge>
    <edge source="HUN" target="TUR">
      <data key="d0">821224</data>
    </edge>
    <edge source="HUN" target="UKR">
      <data key="d0">16355327</data>
    </edge>
    <edge source="HUN" target="MKD">
      <data key="d0">56994</data>
    </edge>
    <edge source="HUN" target="GBR">
      <data key="d0">63685644</data>
    </edge>
    <edge source="HUN" target="USA">
      <data key="d0">14035367</data>
    </edge>
    <edge source="IRL" target="AUS">
      <data key="d0">10819</data>
    </edge>
    <edge source="IRL" target="AUT">
      <data key="d0">2872476</data>
    </edge>
    <edge source="IRL" target="BEL">
      <data key="d0">357568</data>
    </edge>
    <edge source="IRL" target="BRA">
      <data key="d0">49116</data>
    </edge>
    <edge source="IRL" target="CAN">
      <data key="d0">187748</data>
    </edge>
    <edge source="IRL" target="CHN">
      <data key="d0">961070</data>
    </edge>
    <edge source="IRL" target="HRV">
      <data key="d0">79520</data>
    </edge>
    <edge source="IRL" target="CZE">
      <data key="d0">241801</data>
    </edge>
    <edge source="IRL" target="DNK">
      <data key="d0">115968</data>
    </edge>
    <edge source="IRL" target="FIN">
      <data key="d0">119483</data>
    </edge>
    <edge source="IRL" target="FRA">
      <data key="d0">1600838</data>
    </edge>
    <edge source="IRL" target="DEU">
      <data key="d0">23361261</data>
    </edge>
    <edge source="IRL" target="GRC">
      <data key="d0">27377</data>
    </edge>
    <edge source="IRL" target="HKG">
      <data key="d0">435872</data>
    </edge>
    <edge source="IRL" target="HUN">
      <data key="d0">538430</data>
    </edge>
    <edge source="IRL" target="IDN">
      <data key="d0">25287</data>
    </edge>
    <edge source="IRL" target="ISR">
      <data key="d0">34021</data>
    </edge>
    <edge source="IRL" target="ITA">
      <data key="d0">2053579</data>
    </edge>
    <edge source="IRL" target="JOR">
      <data key="d0">11313</data>
    </edge>
    <edge source="IRL" target="KOR">
      <data key="d0">25815</data>
    </edge>
    <edge source="IRL" target="LBN">
      <data key="d0">29677</data>
    </edge>
    <edge source="IRL" target="LTU">
      <data key="d0">21471</data>
    </edge>
    <edge source="IRL" target="MEX">
      <data key="d0">969362</data>
    </edge>
    <edge source="IRL" target="NLD">
      <data key="d0">1637637</data>
    </edge>
    <edge source="IRL" target="NOR">
      <data key="d0">66704</data>
    </edge>
    <edge source="IRL" target="PAK">
      <data key="d0">19784</data>
    </edge>
    <edge source="IRL" target="POL">
      <data key="d0">1337683</data>
    </edge>
    <edge source="IRL" target="PRT">
      <data key="d0">166724</data>
    </edge>
    <edge source="IRL" target="ROU">
      <data key="d0">251803</data>
    </edge>
    <edge source="IRL" target="RUS">
      <data key="d0">987945</data>
    </edge>
    <edge source="IRL" target="IND">
      <data key="d0">107516</data>
    </edge>
    <edge source="IRL" target="SGP">
      <data key="d0">382921</data>
    </edge>
    <edge source="IRL" target="SVK">
      <data key="d0">116189</data>
    </edge>
    <edge source="IRL" target="SVN">
      <data key="d0">48752</data>
    </edge>
    <edge source="IRL" target="ZAF">
      <data key="d0">386546</data>
    </edge>
    <edge source="IRL" target="ESP">
      <data key="d0">1066598</data>
    </edge>
    <edge source="IRL" target="SWE">
      <data key="d0">491964</data>
    </edge>
    <edge source="IRL" target="CHE">
      <data key="d0">499590</data>
    </edge>
    <edge source="IRL" target="ARE">
      <data key="d0">259235</data>
    </edge>
    <edge source="IRL" target="TUR">
      <data key="d0">305038</data>
    </edge>
    <edge source="IRL" target="EGY">
      <data key="d0">15072</data>
    </edge>
    <edge source="IRL" target="GBR">
      <data key="d0">41626755</data>
    </edge>
    <edge source="IRL" target="USA">
      <data key="d0">8568619</data>
    </edge>
    <edge source="CIV" target="CAF">
      <data key="d0">31905</data>
    </edge>
    <edge source="CIV" target="CHN">
      <data key="d0">41307</data>
    </edge>
    <edge source="CIV" target="FRA">
      <data key="d0">12582</data>
    </edge>
    <edge source="CIV" target="GHA">
      <data key="d0">202349</data>
    </edge>
    <edge source="CIV" target="SEN">
      <data key="d0">20911</data>
    </edge>
    <edge source="CIV" target="IND">
      <data key="d0">50380</data>
    </edge>
    <edge source="CIV" target="TGO">
      <data key="d0">20512</data>
    </edge>
    <edge source="CIV" target="ARE">
      <data key="d0">88516</data>
    </edge>
    <edge source="CIV" target="BFA">
      <data key="d0">32567</data>
    </edge>
    <edge source="LBN" target="DZA">
      <data key="d0">218014</data>
    </edge>
    <edge source="LBN" target="BEL">
      <data key="d0">278327</data>
    </edge>
    <edge source="LBN" target="CMR">
      <data key="d0">159619</data>
    </edge>
    <edge source="LBN" target="CAN">
      <data key="d0">13242</data>
    </edge>
    <edge source="LBN" target="CAF">
      <data key="d0">324802</data>
    </edge>
    <edge source="LBN" target="CHN">
      <data key="d0">48066</data>
    </edge>
    <edge source="LBN" target="BEN">
      <data key="d0">57034</data>
    </edge>
    <edge source="LBN" target="FRA">
      <data key="d0">3789759</data>
    </edge>
    <edge source="LBN" target="GMB">
      <data key="d0">62322</data>
    </edge>
    <edge source="LBN" target="GHA">
      <data key="d0">87365</data>
    </edge>
    <edge source="LBN" target="IDN">
      <data key="d0">212517</data>
    </edge>
    <edge source="LBN" target="ITA">
      <data key="d0">447801</data>
    </edge>
    <edge source="LBN" target="CIV">
      <data key="d0">1366541</data>
    </edge>
    <edge source="LBN" target="JPN">
      <data key="d0">112504</data>
    </edge>
    <edge source="LBN" target="JOR">
      <data key="d0">1033080</data>
    </edge>
    <edge source="LBN" target="KOR">
      <data key="d0">1395921</data>
    </edge>
    <edge source="LBN" target="MRT">
      <data key="d0">166755</data>
    </edge>
    <edge source="LBN" target="MOZ">
      <data key="d0">459933</data>
    </edge>
    <edge source="LBN" target="NLD">
      <data key="d0">3337770</data>
    </edge>
    <edge source="LBN" target="SAU">
      <data key="d0">2819101</data>
    </edge>
    <edge source="LBN" target="SEN">
      <data key="d0">104631</data>
    </edge>
    <edge source="LBN" target="IND">
      <data key="d0">999332</data>
    </edge>
    <edge source="LBN" target="ESP">
      <data key="d0">6033270</data>
    </edge>
    <edge source="LBN" target="CHE">
      <data key="d0">3688369</data>
    </edge>
    <edge source="LBN" target="TGO">
      <data key="d0">59218</data>
    </edge>
    <edge source="LBN" target="ARE">
      <data key="d0">1732534</data>
    </edge>
    <edge source="LBN" target="TUN">
      <data key="d0">79366</data>
    </edge>
    <edge source="LBN" target="TUR">
      <data key="d0">1833601</data>
    </edge>
    <edge source="LBN" target="UGA">
      <data key="d0">34969</data>
    </edge>
    <edge source="LBN" target="EGY">
      <data key="d0">3119439</data>
    </edge>
    <edge source="LBN" target="GBR">
      <data key="d0">147778</data>
    </edge>
    <edge source="LBN" target="TZA">
      <data key="d0">283171</data>
    </edge>
    <edge source="LBN" target="USA">
      <data key="d0">50147</data>
    </edge>
    <edge source="LBN" target="BFA">
      <data key="d0">186147</data>
    </edge>
    <edge source="MDG" target="CHN">
      <data key="d0">14547381</data>
    </edge>
    <edge source="MDG" target="DEU">
      <data key="d0">14551989</data>
    </edge>
    <edge source="MDG" target="JPN">
      <data key="d0">706796</data>
    </edge>
    <edge source="MDG" target="KOR">
      <data key="d0">14475542</data>
    </edge>
    <edge source="MDG" target="NLD">
      <data key="d0">6680035</data>
    </edge>
    <edge source="MDG" target="ESP">
      <data key="d0">355311</data>
    </edge>
    <edge source="MDG" target="SWE">
      <data key="d0">1437971</data>
    </edge>
    <edge source="MDG" target="GBR">
      <data key="d0">1166122</data>
    </edge>
    <edge source="MDG" target="USA">
      <data key="d0">15606843</data>
    </edge>
    <edge source="MDA" target="AUT">
      <data key="d0">26448</data>
    </edge>
    <edge source="MDA" target="BLR">
      <data key="d0">118847</data>
    </edge>
    <edge source="MDA" target="GEO">
      <data key="d0">52538</data>
    </edge>
    <edge source="MDA" target="DEU">
      <data key="d0">110850</data>
    </edge>
    <edge source="MDA" target="KAZ">
      <data key="d0">29044</data>
    </edge>
    <edge source="MDA" target="ROU">
      <data key="d0">175804</data>
    </edge>
    <edge source="MDA" target="RUS">
      <data key="d0">2005863</data>
    </edge>
    <edge source="MDA" target="TUR">
      <data key="d0">16409</data>
    </edge>
    <edge source="PRT" target="DZA">
      <data key="d0">1675317</data>
    </edge>
    <edge source="PRT" target="AUS">
      <data key="d0">144071</data>
    </edge>
    <edge source="PRT" target="AUT">
      <data key="d0">1150987</data>
    </edge>
    <edge source="PRT" target="BEL">
      <data key="d0">4983781</data>
    </edge>
    <edge source="PRT" target="BRA">
      <data key="d0">576875</data>
    </edge>
    <edge source="PRT" target="CMR">
      <data key="d0">23148</data>
    </edge>
    <edge source="PRT" target="LKA">
      <data key="d0">11259</data>
    </edge>
    <edge source="PRT" target="CHN">
      <data key="d0">8637686</data>
    </edge>
    <edge source="PRT" target="COL">
      <data key="d0">54029</data>
    </edge>
    <edge source="PRT" target="CZE">
      <data key="d0">1060545</data>
    </edge>
    <edge source="PRT" target="DNK">
      <data key="d0">215712</data>
    </edge>
    <edge source="PRT" target="FIN">
      <data key="d0">29336</data>
    </edge>
    <edge source="PRT" target="FRA">
      <data key="d0">56247416</data>
    </edge>
    <edge source="PRT" target="DEU">
      <data key="d0">40121679</data>
    </edge>
    <edge source="PRT" target="GRC">
      <data key="d0">350163</data>
    </edge>
    <edge source="PRT" target="HUN">
      <data key="d0">1253585</data>
    </edge>
    <edge source="PRT" target="IRL">
      <data key="d0">21912</data>
    </edge>
    <edge source="PRT" target="ISR">
      <data key="d0">136875</data>
    </edge>
    <edge source="PRT" target="ITA">
      <data key="d0">18408674</data>
    </edge>
    <edge source="PRT" target="CIV">
      <data key="d0">35698</data>
    </edge>
    <edge source="PRT" target="JPN">
      <data key="d0">501625</data>
    </edge>
    <edge source="PRT" target="LBN">
      <data key="d0">127625</data>
    </edge>
    <edge source="PRT" target="MYS">
      <data key="d0">861368</data>
    </edge>
    <edge source="PRT" target="MEX">
      <data key="d0">729235</data>
    </edge>
    <edge source="PRT" target="MAR">
      <data key="d0">509228</data>
    </edge>
    <edge source="PRT" target="MOZ">
      <data key="d0">3652228</data>
    </edge>
    <edge source="PRT" target="OMN">
      <data key="d0">18769</data>
    </edge>
    <edge source="PRT" target="NLD">
      <data key="d0">5304213</data>
    </edge>
    <edge source="PRT" target="NOR">
      <data key="d0">405501</data>
    </edge>
    <edge source="PRT" target="PHL">
      <data key="d0">319453</data>
    </edge>
    <edge source="PRT" target="POL">
      <data key="d0">801515</data>
    </edge>
    <edge source="PRT" target="ROU">
      <data key="d0">242809</data>
    </edge>
    <edge source="PRT" target="RUS">
      <data key="d0">11206</data>
    </edge>
    <edge source="PRT" target="SAU">
      <data key="d0">486048</data>
    </edge>
    <edge source="PRT" target="IND">
      <data key="d0">128457</data>
    </edge>
    <edge source="PRT" target="VNM">
      <data key="d0">10635</data>
    </edge>
    <edge source="PRT" target="SVN">
      <data key="d0">116568</data>
    </edge>
    <edge source="PRT" target="ZAF">
      <data key="d0">562820</data>
    </edge>
    <edge source="PRT" target="ESP">
      <data key="d0">187823542</data>
    </edge>
    <edge source="PRT" target="SWE">
      <data key="d0">336201</data>
    </edge>
    <edge source="PRT" target="CHE">
      <data key="d0">1437910</data>
    </edge>
    <edge source="PRT" target="TUN">
      <data key="d0">93211</data>
    </edge>
    <edge source="PRT" target="TUR">
      <data key="d0">1210153</data>
    </edge>
    <edge source="PRT" target="GBR">
      <data key="d0">8629183</data>
    </edge>
    <edge source="PRT" target="USA">
      <data key="d0">419029</data>
    </edge>
    <edge source="SVK" target="AZE">
      <data key="d0">497738</data>
    </edge>
    <edge source="SVK" target="ARG">
      <data key="d0">39527</data>
    </edge>
    <edge source="SVK" target="AUS">
      <data key="d0">35696</data>
    </edge>
    <edge source="SVK" target="AUT">
      <data key="d0">408600279</data>
    </edge>
    <edge source="SVK" target="BEL">
      <data key="d0">25790330</data>
    </edge>
    <edge source="SVK" target="BGR">
      <data key="d0">11045263</data>
    </edge>
    <edge source="SVK" target="BLR">
      <data key="d0">275443</data>
    </edge>
    <edge source="SVK" target="CAN">
      <data key="d0">454163</data>
    </edge>
    <edge source="SVK" target="CHN">
      <data key="d0">107833</data>
    </edge>
    <edge source="SVK" target="CRI">
      <data key="d0">142717</data>
    </edge>
    <edge source="SVK" target="HRV">
      <data key="d0">6769952</data>
    </edge>
    <edge source="SVK" target="CZE">
      <data key="d0">418950534</data>
    </edge>
    <edge source="SVK" target="DNK">
      <data key="d0">2094226</data>
    </edge>
    <edge source="SVK" target="EST">
      <data key="d0">158615</data>
    </edge>
    <edge source="SVK" target="FIN">
      <data key="d0">105472</data>
    </edge>
    <edge source="SVK" target="FRA">
      <data key="d0">6270623</data>
    </edge>
    <edge source="SVK" target="GEO">
      <data key="d0">56637</data>
    </edge>
    <edge source="SVK" target="DEU">
      <data key="d0">185275519</data>
    </edge>
    <edge source="SVK" target="GRC">
      <data key="d0">153220</data>
    </edge>
    <edge source="SVK" target="HUN">
      <data key="d0">47568498</data>
    </edge>
    <edge source="SVK" target="ITA">
      <data key="d0">312159522</data>
    </edge>
    <edge source="SVK" target="JPN">
      <data key="d0">17944</data>
    </edge>
    <edge source="SVK" target="KAZ">
      <data key="d0">108097</data>
    </edge>
    <edge source="SVK" target="LTU">
      <data key="d0">11142</data>
    </edge>
    <edge source="SVK" target="MDA">
      <data key="d0">1670290</data>
    </edge>
    <edge source="SVK" target="MAR">
      <data key="d0">36700</data>
    </edge>
    <edge source="SVK" target="NLD">
      <data key="d0">4760708</data>
    </edge>
    <edge source="SVK" target="NOR">
      <data key="d0">62560</data>
    </edge>
    <edge source="SVK" target="POL">
      <data key="d0">283405179</data>
    </edge>
    <edge source="SVK" target="PRT">
      <data key="d0">1150863</data>
    </edge>
    <edge source="SVK" target="ROU">
      <data key="d0">6009088</data>
    </edge>
    <edge source="SVK" target="RUS">
      <data key="d0">2223052</data>
    </edge>
    <edge source="SVK" target="SRB">
      <data key="d0">9260929</data>
    </edge>
    <edge source="SVK" target="SGP">
      <data key="d0">176601</data>
    </edge>
    <edge source="SVK" target="SVN">
      <data key="d0">13612117</data>
    </edge>
    <edge source="SVK" target="ESP">
      <data key="d0">309912</data>
    </edge>
    <edge source="SVK" target="SWE">
      <data key="d0">3422524</data>
    </edge>
    <edge source="SVK" target="CHE">
      <data key="d0">2613825</data>
    </edge>
    <edge source="SVK" target="THA">
      <data key="d0">76000</data>
    </edge>
    <edge source="SVK" target="ARE">
      <data key="d0">147789</data>
    </edge>
    <edge source="SVK" target="TUN">
      <data key="d0">11840</data>
    </edge>
    <edge source="SVK" target="TUR">
      <data key="d0">24764</data>
    </edge>
    <edge source="SVK" target="UKR">
      <data key="d0">5154432</data>
    </edge>
    <edge source="SVK" target="GBR">
      <data key="d0">6696328</data>
    </edge>
    <edge source="SVK" target="USA">
      <data key="d0">110053</data>
    </edge>
    <edge source="KGZ" target="CHN">
      <data key="d0">741209</data>
    </edge>
    <edge source="KGZ" target="DEU">
      <data key="d0">533135</data>
    </edge>
    <edge source="KGZ" target="ITA">
      <data key="d0">96907</data>
    </edge>
    <edge source="KGZ" target="KAZ">
      <data key="d0">77423</data>
    </edge>
    <edge source="KGZ" target="LVA">
      <data key="d0">12000</data>
    </edge>
    <edge source="KGZ" target="POL">
      <data key="d0">240000</data>
    </edge>
    <edge source="KGZ" target="RUS">
      <data key="d0">164963</data>
    </edge>
    <edge source="KGZ" target="CHE">
      <data key="d0">2864516</data>
    </edge>
    <edge source="KGZ" target="TUR">
      <data key="d0">168107</data>
    </edge>
    <edge source="BEN" target="FRA">
      <data key="d0">42800</data>
    </edge>
    <edge source="MWI" target="MOZ">
      <data key="d0">14423</data>
    </edge>
    <edge source="NAM" target="BEL">
      <data key="d0">304380373</data>
    </edge>
    <edge source="NAM" target="CHN">
      <data key="d0">336380</data>
    </edge>
    <edge source="NAM" target="DEU">
      <data key="d0">8349131</data>
    </edge>
    <edge source="NAM" target="ITA">
      <data key="d0">41259939</data>
    </edge>
    <edge source="NAM" target="CIV">
      <data key="d0">18876</data>
    </edge>
    <edge source="NAM" target="KOR">
      <data key="d0">5623582</data>
    </edge>
    <edge source="NAM" target="NLD">
      <data key="d0">14392</data>
    </edge>
    <edge source="NAM" target="NZL">
      <data key="d0">68261</data>
    </edge>
    <edge source="NAM" target="ZAF">
      <data key="d0">15167186</data>
    </edge>
    <edge source="NAM" target="ESP">
      <data key="d0">2206030</data>
    </edge>
    <edge source="NAM" target="CHE">
      <data key="d0">69733666</data>
    </edge>
    <edge source="NAM" target="ARE">
      <data key="d0">43696</data>
    </edge>
    <edge source="NAM" target="GBR">
      <data key="d0">2350906</data>
    </edge>
    <edge source="TGO" target="BEL">
      <data key="d0">46900</data>
    </edge>
    <edge source="TGO" target="BEN">
      <data key="d0">1354637</data>
    </edge>
    <edge source="TGO" target="GHA">
      <data key="d0">238075</data>
    </edge>
    <edge source="TGO" target="BFA">
      <data key="d0">515971</data>
    </edge>
    <edge source="UGA" target="BDI">
      <data key="d0">214097</data>
    </edge>
    <edge source="UGA" target="CHN">
      <data key="d0">1053842</data>
    </edge>
    <edge source="UGA" target="NLD">
      <data key="d0">12659124</data>
    </edge>
    <edge source="UGA" target="ZAF">
      <data key="d0">15749</data>
    </edge>
    <edge source="UGA" target="CHE">
      <data key="d0">526672</data>
    </edge>
    <edge source="UGA" target="ARE">
      <data key="d0">21034</data>
    </edge>
    <edge source="BFA" target="BEN">
      <data key="d0">36460</data>
    </edge>
    <edge source="BFA" target="FRA">
      <data key="d0">78765</data>
    </edge>
    <edge source="BFA" target="NER">
      <data key="d0">15876</data>
    </edge>
    <edge source="BFA" target="ARE">
      <data key="d0">164520</data>
    </edge>
    <edge source="BFA" target="USA">
      <data key="d0">118263</data>
    </edge>
    <edge source="ZWE" target="JPN">
      <data key="d0">158000</data>
    </edge>
    <edge source="ZWE" target="ZAF">
      <data key="d0">161220181</data>
    </edge>
    <edge source="ZWE" target="CHE">
      <data key="d0">1004966</data>
    </edge>
    <edge source="MOZ" target="IDN">
      <data key="d0">47486</data>
    </edge>
    <edge source="MOZ" target="JPN">
      <data key="d0">84516</data>
    </edge>
    <edge source="MOZ" target="KOR">
      <data key="d0">188208</data>
    </edge>
    <edge source="MOZ" target="NLD">
      <data key="d0">857408959</data>
    </edge>
    <edge source="MOZ" target="POL">
      <data key="d0">91442</data>
    </edge>
    <edge source="MOZ" target="IND">
      <data key="d0">251923</data>
    </edge>
    <edge source="MOZ" target="ZAF">
      <data key="d0">296088</data>
    </edge>
    <edge source="MOZ" target="ESP">
      <data key="d0">143072</data>
    </edge>
    <edge source="MOZ" target="CHE">
      <data key="d0">83962385</data>
    </edge>
    <edge source="MOZ" target="THA">
      <data key="d0">44948</data>
    </edge>
    <edge source="MOZ" target="GBR">
      <data key="d0">147260275</data>
    </edge>
    <edge source="NER" target="CHE">
      <data key="d0">317187</data>
    </edge>
    <edge source="JAM" target="CAN">
      <data key="d0">734126</data>
    </edge>
    <edge source="JAM" target="HKG">
      <data key="d0">17978</data>
    </edge>
    <edge source="JAM" target="USA">
      <data key="d0">80821</data>
    </edge>
    <edge source="PSE" target="ECU">
      <data key="d0">145347</data>
    </edge>
    <edge source="PSE" target="ISR">
      <data key="d0">15637442</data>
    </edge>
  </graph>
</graphml>
