# Supplementary material for: Core-periphery structure in sectoral international trade networks: A new approach to an old theory
Source: PLoS One. 2020 Apr 2;15(4):e0229547. doi: 10.1371/journal.pone.0229547 (PMC7117750; doi:10.1371/journal.pone.0229547)
Supplement: S8 File — (ZIP) [file pone.0229547.s008.zip › S8_File/Networks 2012/69-METALS MANUFACTURES,NES.graphml]

<?xml version='1.0' encoding='utf-8'?>
<graphml xmlns="http://graphml.graphdrawing.org/xmlns" xmlns:xsi="http://www.w3.org/2001/XMLSchema-instance" xsi:schemaLocation="http://graphml.graphdrawing.org/xmlns http://graphml.graphdrawing.org/xmlns/1.0/graphml.xsd">
  <key attr.name="weight" attr.type="long" for="edge" id="d0" />
  <graph edgedefault="directed">
    <node id="ALB" />
    <node id="AUT" />
    <node id="ARM" />
    <node id="BGR" />
    <node id="FRA" />
    <node id="DEU" />
    <node id="GRC" />
    <node id="ITA" />
    <node id="LTU" />
    <node id="OMN" />
    <node id="ROU" />
    <node id="RUS" />
    <node id="SRB" />
    <node id="SVN" />
    <node id="ESP" />
    <node id="CHE" />
    <node id="TUR" />
    <node id="MKD" />
    <node id="DZA" />
    <node id="BEL" />
    <node id="CAN" />
    <node id="KOR" />
    <node id="MAR" />
    <node id="SEN" />
    <node id="SGP" />
    <node id="ARE" />
    <node id="TUN" />
    <node id="GBR" />
    <node id="USA" />
    <node id="ARG" />
    <node id="AUS" />
    <node id="BOL" />
    <node id="BRA" />
    <node id="LKA" />
    <node id="CHL" />
    <node id="CHN" />
    <node id="COL" />
    <node id="CRI" />
    <node id="HRV" />
    <node id="CZE" />
    <node id="DNK" />
    <node id="ECU" />
    <node id="SLV" />
    <node id="GEO" />
    <node id="GTM" />
    <node id="HND" />
    <node id="HKG" />
    <node id="HUN" />
    <node id="IDN" />
    <node id="IRL" />
    <node id="ISR" />
    <node id="CIV" />
    <node id="JAM" />
    <node id="JPN" />
    <node id="JOR" />
    <node id="MYS" />
    <node id="MRT" />
    <node id="MUS" />
    <node id="MEX" />
    <node id="MOZ" />
    <node id="NLD" />
    <node id="NIC" />
    <node id="NOR" />
    <node id="PAK" />
    <node id="PAN" />
    <node id="PRY" />
    <node id="PER" />
    <node id="POL" />
    <node id="PRT" />
    <node id="SAU" />
    <node id="IND" />
    <node id="VNM" />
    <node id="ZAF" />
    <node id="SWE" />
    <node id="THA" />
    <node id="UKR" />
    <node id="EGY" />
    <node id="URY" />
    <node id="KAZ" />
    <node id="LVA" />
    <node id="AZE" />
    <node id="BWA" />
    <node id="KHM" />
    <node id="CMR" />
    <node id="ETH" />
    <node id="EST" />
    <node id="FIN" />
    <node id="GHA" />
    <node id="KGZ" />
    <node id="LBN" />
    <node id="MDG" />
    <node id="NAM" />
    <node id="NZL" />
    <node id="PHL" />
    <node id="SVK" />
    <node id="ZWE" />
    <node id="TGO" />
    <node id="UGA" />
    <node id="TZA" />
    <node id="BFA" />
    <node id="BDI" />
    <node id="BLR" />
    <node id="BEN" />
    <node id="GMB" />
    <node id="MDA" />
    <node id="CAF" />
    <node id="PSE" />
    <node id="NER" />
    <node id="MWI" />
    <edge source="ALB" target="AUT">
      <data key="d0">2361341</data>
    </edge>
    <edge source="ALB" target="ARM">
      <data key="d0">31681</data>
    </edge>
    <edge source="ALB" target="BGR">
      <data key="d0">627444</data>
    </edge>
    <edge source="ALB" target="FRA">
      <data key="d0">208116</data>
    </edge>
    <edge source="ALB" target="DEU">
      <data key="d0">119131</data>
    </edge>
    <edge source="ALB" target="GRC">
      <data key="d0">2014117</data>
    </edge>
    <edge source="ALB" target="ITA">
      <data key="d0">54815343</data>
    </edge>
    <edge source="ALB" target="LTU">
      <data key="d0">21781</data>
    </edge>
    <edge source="ALB" target="OMN">
      <data key="d0">58164</data>
    </edge>
    <edge source="ALB" target="ROU">
      <data key="d0">146635</data>
    </edge>
    <edge source="ALB" target="RUS">
      <data key="d0">35719</data>
    </edge>
    <edge source="ALB" target="SRB">
      <data key="d0">3481537</data>
    </edge>
    <edge source="ALB" target="SVN">
      <data key="d0">11339</data>
    </edge>
    <edge source="ALB" target="ESP">
      <data key="d0">15248</data>
    </edge>
    <edge source="ALB" target="CHE">
      <data key="d0">32221</data>
    </edge>
    <edge source="ALB" target="TUR">
      <data key="d0">439576</data>
    </edge>
    <edge source="ALB" target="MKD">
      <data key="d0">237547</data>
    </edge>
    <edge source="AUT" target="ALB">
      <data key="d0">2403676</data>
    </edge>
    <edge source="AUT" target="DZA">
      <data key="d0">9116537</data>
    </edge>
    <edge source="AUT" target="AZE">
      <data key="d0">8037355</data>
    </edge>
    <edge source="AUT" target="ARG">
      <data key="d0">5926643</data>
    </edge>
    <edge source="AUT" target="AUS">
      <data key="d0">85212724</data>
    </edge>
    <edge source="AUT" target="ARM">
      <data key="d0">10737386</data>
    </edge>
    <edge source="AUT" target="BEL">
      <data key="d0">102846729</data>
    </edge>
    <edge source="AUT" target="BOL">
      <data key="d0">425624</data>
    </edge>
    <edge source="AUT" target="BRA">
      <data key="d0">37586720</data>
    </edge>
    <edge source="AUT" target="BGR">
      <data key="d0">32979708</data>
    </edge>
    <edge source="AUT" target="BDI">
      <data key="d0">33470</data>
    </edge>
    <edge source="AUT" target="BLR">
      <data key="d0">8981008</data>
    </edge>
    <edge source="AUT" target="KHM">
      <data key="d0">12394</data>
    </edge>
    <edge source="AUT" target="CAN">
      <data key="d0">58079068</data>
    </edge>
    <edge source="AUT" target="LKA">
      <data key="d0">1438880</data>
    </edge>
    <edge source="AUT" target="CHL">
      <data key="d0">21580762</data>
    </edge>
    <edge source="AUT" target="CHN">
      <data key="d0">115459821</data>
    </edge>
    <edge source="AUT" target="COL">
      <data key="d0">4095548</data>
    </edge>
    <edge source="AUT" target="CRI">
      <data key="d0">158927</data>
    </edge>
    <edge source="AUT" target="HRV">
      <data key="d0">65315271</data>
    </edge>
    <edge source="AUT" target="CZE">
      <data key="d0">255686838</data>
    </edge>
    <edge source="AUT" target="BEN">
      <data key="d0">148351</data>
    </edge>
    <edge source="AUT" target="DNK">
      <data key="d0">57260475</data>
    </edge>
    <edge source="AUT" target="ECU">
      <data key="d0">1718762</data>
    </edge>
    <edge source="AUT" target="SLV">
      <data key="d0">79304</data>
    </edge>
    <edge source="AUT" target="ETH">
      <data key="d0">730669</data>
    </edge>
    <edge source="AUT" target="EST">
      <data key="d0">5432582</data>
    </edge>
    <edge source="AUT" target="FIN">
      <data key="d0">39796480</data>
    </edge>
    <edge source="AUT" target="FRA">
      <data key="d0">310114525</data>
    </edge>
    <edge source="AUT" target="GEO">
      <data key="d0">1366344</data>
    </edge>
    <edge source="AUT" target="GMB">
      <data key="d0">36921</data>
    </edge>
    <edge source="AUT" target="DEU">
      <data key="d0">2896515902</data>
    </edge>
    <edge source="AUT" target="GHA">
      <data key="d0">803625</data>
    </edge>
    <edge source="AUT" target="GRC">
      <data key="d0">20733715</data>
    </edge>
    <edge source="AUT" target="GTM">
      <data key="d0">426289</data>
    </edge>
    <edge source="AUT" target="HND">
      <data key="d0">26631</data>
    </edge>
    <edge source="AUT" target="HKG">
      <data key="d0">13927235</data>
    </edge>
    <edge source="AUT" target="HUN">
      <data key="d0">219453301</data>
    </edge>
    <edge source="AUT" target="IDN">
      <data key="d0">6272665</data>
    </edge>
    <edge source="AUT" target="IRL">
      <data key="d0">9591212</data>
    </edge>
    <edge source="AUT" target="ISR">
      <data key="d0">28787041</data>
    </edge>
    <edge source="AUT" target="ITA">
      <data key="d0">431910050</data>
    </edge>
    <edge source="AUT" target="CIV">
      <data key="d0">217755</data>
    </edge>
    <edge source="AUT" target="JAM">
      <data key="d0">200808</data>
    </edge>
    <edge source="AUT" target="JPN">
      <data key="d0">121320380</data>
    </edge>
    <edge source="AUT" target="KAZ">
      <data key="d0">4906258</data>
    </edge>
    <edge source="AUT" target="JOR">
      <data key="d0">2147296</data>
    </edge>
    <edge source="AUT" target="KOR">
      <data key="d0">23472295</data>
    </edge>
    <edge source="AUT" target="KGZ">
      <data key="d0">239709</data>
    </edge>
    <edge source="AUT" target="LBN">
      <data key="d0">3141648</data>
    </edge>
    <edge source="AUT" target="LVA">
      <data key="d0">5946504</data>
    </edge>
    <edge source="AUT" target="LTU">
      <data key="d0">12692402</data>
    </edge>
    <edge source="AUT" target="MYS">
      <data key="d0">18941443</data>
    </edge>
    <edge source="AUT" target="MRT">
      <data key="d0">965088</data>
    </edge>
    <edge source="AUT" target="MUS">
      <data key="d0">130429</data>
    </edge>
    <edge source="AUT" target="MEX">
      <data key="d0">28523434</data>
    </edge>
    <edge source="AUT" target="MDA">
      <data key="d0">2915580</data>
    </edge>
    <edge source="AUT" target="MAR">
      <data key="d0">2719003</data>
    </edge>
    <edge source="AUT" target="MOZ">
      <data key="d0">163325</data>
    </edge>
    <edge source="AUT" target="OMN">
      <data key="d0">3625358</data>
    </edge>
    <edge source="AUT" target="NAM">
      <data key="d0">198339</data>
    </edge>
    <edge source="AUT" target="NLD">
      <data key="d0">85180913</data>
    </edge>
    <edge source="AUT" target="NZL">
      <data key="d0">8522235</data>
    </edge>
    <edge source="AUT" target="NIC">
      <data key="d0">215460</data>
    </edge>
    <edge source="AUT" target="NOR">
      <data key="d0">42087680</data>
    </edge>
    <edge source="AUT" target="PAK">
      <data key="d0">902753</data>
    </edge>
    <edge source="AUT" target="PAN">
      <data key="d0">4876843</data>
    </edge>
    <edge source="AUT" target="PRY">
      <data key="d0">147082</data>
    </edge>
    <edge source="AUT" target="PER">
      <data key="d0">14671524</data>
    </edge>
    <edge source="AUT" target="PHL">
      <data key="d0">4490581</data>
    </edge>
    <edge source="AUT" target="POL">
      <data key="d0">318856034</data>
    </edge>
    <edge source="AUT" target="PRT">
      <data key="d0">9992054</data>
    </edge>
    <edge source="AUT" target="ROU">
      <data key="d0">132060237</data>
    </edge>
    <edge source="AUT" target="RUS">
      <data key="d0">166729390</data>
    </edge>
    <edge source="AUT" target="SAU">
      <data key="d0">39390160</data>
    </edge>
    <edge source="AUT" target="SRB">
      <data key="d0">23089035</data>
    </edge>
    <edge source="AUT" target="IND">
      <data key="d0">30198346</data>
    </edge>
    <edge source="AUT" target="SGP">
      <data key="d0">47190906</data>
    </edge>
    <edge source="AUT" target="SVK">
      <data key="d0">145714323</data>
    </edge>
    <edge source="AUT" target="VNM">
      <data key="d0">3540384</data>
    </edge>
    <edge source="AUT" target="SVN">
      <data key="d0">122205084</data>
    </edge>
    <edge source="AUT" target="ZAF">
      <data key="d0">20120931</data>
    </edge>
    <edge source="AUT" target="ESP">
      <data key="d0">70600813</data>
    </edge>
    <edge source="AUT" target="SWE">
      <data key="d0">92841048</data>
    </edge>
    <edge source="AUT" target="CHE">
      <data key="d0">575849908</data>
    </edge>
    <edge source="AUT" target="THA">
      <data key="d0">7488867</data>
    </edge>
    <edge source="AUT" target="TGO">
      <data key="d0">27985</data>
    </edge>
    <edge source="AUT" target="ARE">
      <data key="d0">31489631</data>
    </edge>
    <edge source="AUT" target="TUN">
      <data key="d0">4011477</data>
    </edge>
    <edge source="AUT" target="TUR">
      <data key="d0">69022408</data>
    </edge>
    <edge source="AUT" target="UGA">
      <data key="d0">166905</data>
    </edge>
    <edge source="AUT" target="UKR">
      <data key="d0">38134589</data>
    </edge>
    <edge source="AUT" target="MKD">
      <data key="d0">3375143</data>
    </edge>
    <edge source="AUT" target="EGY">
      <data key="d0">3417444</data>
    </edge>
    <edge source="AUT" target="GBR">
      <data key="d0">215223002</data>
    </edge>
    <edge source="AUT" target="TZA">
      <data key="d0">46087</data>
    </edge>
    <edge source="AUT" target="USA">
      <data key="d0">299628558</data>
    </edge>
    <edge source="AUT" target="BFA">
      <data key="d0">21138</data>
    </edge>
    <edge source="AUT" target="URY">
      <data key="d0">817052</data>
    </edge>
    <edge source="ARM" target="BEL">
      <data key="d0">31791</data>
    </edge>
    <edge source="ARM" target="BGR">
      <data key="d0">64688</data>
    </edge>
    <edge source="ARM" target="GEO">
      <data key="d0">834226</data>
    </edge>
    <edge source="ARM" target="DEU">
      <data key="d0">20020</data>
    </edge>
    <edge source="ARM" target="ITA">
      <data key="d0">10880</data>
    </edge>
    <edge source="ARM" target="KAZ">
      <data key="d0">85676</data>
    </edge>
    <edge source="ARM" target="LVA">
      <data key="d0">811664</data>
    </edge>
    <edge source="ARM" target="RUS">
      <data key="d0">2608102</data>
    </edge>
    <edge source="ARM" target="ARE">
      <data key="d0">146353</data>
    </edge>
    <edge source="ARM" target="UKR">
      <data key="d0">22147</data>
    </edge>
    <edge source="ARM" target="GBR">
      <data key="d0">21818</data>
    </edge>
    <edge source="ARM" target="USA">
      <data key="d0">109248</data>
    </edge>
    <edge source="BGR" target="ALB">
      <data key="d0">972706</data>
    </edge>
    <edge source="BGR" target="DZA">
      <data key="d0">572150</data>
    </edge>
    <edge source="BGR" target="AZE">
      <data key="d0">846219</data>
    </edge>
    <edge source="BGR" target="AUS">
      <data key="d0">701662</data>
    </edge>
    <edge source="BGR" target="AUT">
      <data key="d0">22818344</data>
    </edge>
    <edge source="BGR" target="ARM">
      <data key="d0">695720</data>
    </edge>
    <edge source="BGR" target="BEL">
      <data key="d0">6662717</data>
    </edge>
    <edge source="BGR" target="BRA">
      <data key="d0">76755</data>
    </edge>
    <edge source="BGR" target="BLR">
      <data key="d0">1259996</data>
    </edge>
    <edge source="BGR" target="CAN">
      <data key="d0">495918</data>
    </edge>
    <edge source="BGR" target="CHL">
      <data key="d0">691771</data>
    </edge>
    <edge source="BGR" target="CHN">
      <data key="d0">122242</data>
    </edge>
    <edge source="BGR" target="COL">
      <data key="d0">1168505</data>
    </edge>
    <edge source="BGR" target="HRV">
      <data key="d0">2243639</data>
    </edge>
    <edge source="BGR" target="CZE">
      <data key="d0">8088369</data>
    </edge>
    <edge source="BGR" target="DNK">
      <data key="d0">2496979</data>
    </edge>
    <edge source="BGR" target="ECU">
      <data key="d0">12041</data>
    </edge>
    <edge source="BGR" target="EST">
      <data key="d0">348498</data>
    </edge>
    <edge source="BGR" target="FIN">
      <data key="d0">4057931</data>
    </edge>
    <edge source="BGR" target="FRA">
      <data key="d0">22658947</data>
    </edge>
    <edge source="BGR" target="GEO">
      <data key="d0">545595</data>
    </edge>
    <edge source="BGR" target="PSE">
      <data key="d0">10507</data>
    </edge>
    <edge source="BGR" target="DEU">
      <data key="d0">109318101</data>
    </edge>
    <edge source="BGR" target="GHA">
      <data key="d0">12459</data>
    </edge>
    <edge source="BGR" target="GRC">
      <data key="d0">46536127</data>
    </edge>
    <edge source="BGR" target="HKG">
      <data key="d0">18247</data>
    </edge>
    <edge source="BGR" target="HUN">
      <data key="d0">6384381</data>
    </edge>
    <edge source="BGR" target="IDN">
      <data key="d0">11310</data>
    </edge>
    <edge source="BGR" target="IRL">
      <data key="d0">1440983</data>
    </edge>
    <edge source="BGR" target="ISR">
      <data key="d0">1138715</data>
    </edge>
    <edge source="BGR" target="ITA">
      <data key="d0">45349618</data>
    </edge>
    <edge source="BGR" target="CIV">
      <data key="d0">113471</data>
    </edge>
    <edge source="BGR" target="KAZ">
      <data key="d0">857261</data>
    </edge>
    <edge source="BGR" target="JOR">
      <data key="d0">177634</data>
    </edge>
    <edge source="BGR" target="KGZ">
      <data key="d0">36805</data>
    </edge>
    <edge source="BGR" target="LBN">
      <data key="d0">355607</data>
    </edge>
    <edge source="BGR" target="LVA">
      <data key="d0">791273</data>
    </edge>
    <edge source="BGR" target="LTU">
      <data key="d0">1171648</data>
    </edge>
    <edge source="BGR" target="MDA">
      <data key="d0">3021364</data>
    </edge>
    <edge source="BGR" target="MAR">
      <data key="d0">1162868</data>
    </edge>
    <edge source="BGR" target="MOZ">
      <data key="d0">107731</data>
    </edge>
    <edge source="BGR" target="OMN">
      <data key="d0">51368</data>
    </edge>
    <edge source="BGR" target="NLD">
      <data key="d0">8513178</data>
    </edge>
    <edge source="BGR" target="NZL">
      <data key="d0">147738</data>
    </edge>
    <edge source="BGR" target="NOR">
      <data key="d0">935656</data>
    </edge>
    <edge source="BGR" target="PAK">
      <data key="d0">78407</data>
    </edge>
    <edge source="BGR" target="PER">
      <data key="d0">58603</data>
    </edge>
    <edge source="BGR" target="POL">
      <data key="d0">11804263</data>
    </edge>
    <edge source="BGR" target="PRT">
      <data key="d0">629030</data>
    </edge>
    <edge source="BGR" target="ROU">
      <data key="d0">50425671</data>
    </edge>
    <edge source="BGR" target="RUS">
      <data key="d0">21547809</data>
    </edge>
    <edge source="BGR" target="SAU">
      <data key="d0">176357</data>
    </edge>
    <edge source="BGR" target="SRB">
      <data key="d0">14200159</data>
    </edge>
    <edge source="BGR" target="IND">
      <data key="d0">104779</data>
    </edge>
    <edge source="BGR" target="SVK">
      <data key="d0">2911737</data>
    </edge>
    <edge source="BGR" target="SVN">
      <data key="d0">3903269</data>
    </edge>
    <edge source="BGR" target="ZAF">
      <data key="d0">392131</data>
    </edge>
    <edge source="BGR" target="ESP">
      <data key="d0">6491912</data>
    </edge>
    <edge source="BGR" target="SWE">
      <data key="d0">2723450</data>
    </edge>
    <edge source="BGR" target="CHE">
      <data key="d0">6202494</data>
    </edge>
    <edge source="BGR" target="ARE">
      <data key="d0">5986750</data>
    </edge>
    <edge source="BGR" target="TUN">
      <data key="d0">127091</data>
    </edge>
    <edge source="BGR" target="TUR">
      <data key="d0">17061543</data>
    </edge>
    <edge source="BGR" target="UKR">
      <data key="d0">1761023</data>
    </edge>
    <edge source="BGR" target="MKD">
      <data key="d0">11235428</data>
    </edge>
    <edge source="BGR" target="EGY">
      <data key="d0">227080</data>
    </edge>
    <edge source="BGR" target="GBR">
      <data key="d0">16756049</data>
    </edge>
    <edge source="BGR" target="USA">
      <data key="d0">7118323</data>
    </edge>
    <edge source="FRA" target="ALB">
      <data key="d0">286211</data>
    </edge>
    <edge source="FRA" target="DZA">
      <data key="d0">129856522</data>
    </edge>
    <edge source="FRA" target="AZE">
      <data key="d0">2878704</data>
    </edge>
    <edge source="FRA" target="ARG">
      <data key="d0">59354510</data>
    </edge>
    <edge source="FRA" target="AUS">
      <data key="d0">54735925</data>
    </edge>
    <edge source="FRA" target="AUT">
      <data key="d0">130748334</data>
    </edge>
    <edge source="FRA" target="ARM">
      <data key="d0">884445</data>
    </edge>
    <edge source="FRA" target="BEL">
      <data key="d0">821692669</data>
    </edge>
    <edge source="FRA" target="BOL">
      <data key="d0">104612</data>
    </edge>
    <edge source="FRA" target="BWA">
      <data key="d0">93942</data>
    </edge>
    <edge source="FRA" target="BRA">
      <data key="d0">190681564</data>
    </edge>
    <edge source="FRA" target="BGR">
      <data key="d0">13713099</data>
    </edge>
    <edge source="FRA" target="BDI">
      <data key="d0">127645</data>
    </edge>
    <edge source="FRA" target="BLR">
      <data key="d0">2570754</data>
    </edge>
    <edge source="FRA" target="KHM">
      <data key="d0">122068</data>
    </edge>
    <edge source="FRA" target="CMR">
      <data key="d0">35803972</data>
    </edge>
    <edge source="FRA" target="CAN">
      <data key="d0">85326909</data>
    </edge>
    <edge source="FRA" target="CAF">
      <data key="d0">879532</data>
    </edge>
    <edge source="FRA" target="LKA">
      <data key="d0">1142739</data>
    </edge>
    <edge source="FRA" target="CHL">
      <data key="d0">22956394</data>
    </edge>
    <edge source="FRA" target="CHN">
      <data key="d0">279155281</data>
    </edge>
    <edge source="FRA" target="COL">
      <data key="d0">20736027</data>
    </edge>
    <edge source="FRA" target="CRI">
      <data key="d0">1624363</data>
    </edge>
    <edge source="FRA" target="HRV">
      <data key="d0">7622113</data>
    </edge>
    <edge source="FRA" target="CZE">
      <data key="d0">174745340</data>
    </edge>
    <edge source="FRA" target="BEN">
      <data key="d0">5282963</data>
    </edge>
    <edge source="FRA" target="DNK">
      <data key="d0">94752205</data>
    </edge>
    <edge source="FRA" target="ECU">
      <data key="d0">2420008</data>
    </edge>
    <edge source="FRA" target="SLV">
      <data key="d0">789058</data>
    </edge>
    <edge source="FRA" target="ETH">
      <data key="d0">1446653</data>
    </edge>
    <edge source="FRA" target="EST">
      <data key="d0">7586398</data>
    </edge>
    <edge source="FRA" target="FIN">
      <data key="d0">30951475</data>
    </edge>
    <edge source="FRA" target="GEO">
      <data key="d0">2359006</data>
    </edge>
    <edge source="FRA" target="GMB">
      <data key="d0">450612</data>
    </edge>
    <edge source="FRA" target="PSE">
      <data key="d0">82955</data>
    </edge>
    <edge source="FRA" target="DEU">
      <data key="d0">1674758886</data>
    </edge>
    <edge source="FRA" target="GHA">
      <data key="d0">21577048</data>
    </edge>
    <edge source="FRA" target="GRC">
      <data key="d0">30568547</data>
    </edge>
    <edge source="FRA" target="GTM">
      <data key="d0">1162509</data>
    </edge>
    <edge source="FRA" target="HND">
      <data key="d0">830420</data>
    </edge>
    <edge source="FRA" target="HKG">
      <data key="d0">39040215</data>
    </edge>
    <edge source="FRA" target="HUN">
      <data key="d0">112685419</data>
    </edge>
    <edge source="FRA" target="IDN">
      <data key="d0">12336706</data>
    </edge>
    <edge source="FRA" target="IRL">
      <data key="d0">27381212</data>
    </edge>
    <edge source="FRA" target="ISR">
      <data key="d0">27626537</data>
    </edge>
    <edge source="FRA" target="ITA">
      <data key="d0">573920003</data>
    </edge>
    <edge source="FRA" target="CIV">
      <data key="d0">36136357</data>
    </edge>
    <edge source="FRA" target="JAM">
      <data key="d0">418059</data>
    </edge>
    <edge source="FRA" target="JPN">
      <data key="d0">188546409</data>
    </edge>
    <edge source="FRA" target="KAZ">
      <data key="d0">5059567</data>
    </edge>
    <edge source="FRA" target="JOR">
      <data key="d0">4093042</data>
    </edge>
    <edge source="FRA" target="KOR">
      <data key="d0">76266282</data>
    </edge>
    <edge source="FRA" target="KGZ">
      <data key="d0">22152</data>
    </edge>
    <edge source="FRA" target="LBN">
      <data key="d0">19888461</data>
    </edge>
    <edge source="FRA" target="LVA">
      <data key="d0">5579446</data>
    </edge>
    <edge source="FRA" target="LTU">
      <data key="d0">6240466</data>
    </edge>
    <edge source="FRA" target="MDG">
      <data key="d0">15276501</data>
    </edge>
    <edge source="FRA" target="MWI">
      <data key="d0">11773</data>
    </edge>
    <edge source="FRA" target="MYS">
      <data key="d0">25534630</data>
    </edge>
    <edge source="FRA" target="MRT">
      <data key="d0">5387810</data>
    </edge>
    <edge source="FRA" target="MUS">
      <data key="d0">12515586</data>
    </edge>
    <edge source="FRA" target="MEX">
      <data key="d0">71798769</data>
    </edge>
    <edge source="FRA" target="MDA">
      <data key="d0">492802</data>
    </edge>
    <edge source="FRA" target="MAR">
      <data key="d0">178392948</data>
    </edge>
    <edge source="FRA" target="MOZ">
      <data key="d0">420688</data>
    </edge>
    <edge source="FRA" target="OMN">
      <data key="d0">13907937</data>
    </edge>
    <edge source="FRA" target="NAM">
      <data key="d0">1119131</data>
    </edge>
    <edge source="FRA" target="NLD">
      <data key="d0">371722548</data>
    </edge>
    <edge source="FRA" target="NZL">
      <data key="d0">7099249</data>
    </edge>
    <edge source="FRA" target="NIC">
      <data key="d0">17158</data>
    </edge>
    <edge source="FRA" target="NER">
      <data key="d0">5547524</data>
    </edge>
    <edge source="FRA" target="NOR">
      <data key="d0">79187639</data>
    </edge>
    <edge source="FRA" target="PAK">
      <data key="d0">2673190</data>
    </edge>
    <edge source="FRA" target="PAN">
      <data key="d0">1993315</data>
    </edge>
    <edge source="FRA" target="PRY">
      <data key="d0">232178</data>
    </edge>
    <edge source="FRA" target="PER">
      <data key="d0">9379366</data>
    </edge>
    <edge source="FRA" target="PHL">
      <data key="d0">72938543</data>
    </edge>
    <edge source="FRA" target="POL">
      <data key="d0">249461070</data>
    </edge>
    <edge source="FRA" target="PRT">
      <data key="d0">140808425</data>
    </edge>
    <edge source="FRA" target="ROU">
      <data key="d0">211656211</data>
    </edge>
    <edge source="FRA" target="RUS">
      <data key="d0">128957699</data>
    </edge>
    <edge source="FRA" target="SAU">
      <data key="d0">75496422</data>
    </edge>
    <edge source="FRA" target="SEN">
      <data key="d0">18362956</data>
    </edge>
    <edge source="FRA" target="SRB">
      <data key="d0">4830020</data>
    </edge>
    <edge source="FRA" target="IND">
      <data key="d0">102549945</data>
    </edge>
    <edge source="FRA" target="SGP">
      <data key="d0">50539865</data>
    </edge>
    <edge source="FRA" target="SVK">
      <data key="d0">117805399</data>
    </edge>
    <edge source="FRA" target="VNM">
      <data key="d0">9255510</data>
    </edge>
    <edge source="FRA" target="SVN">
      <data key="d0">31146679</data>
    </edge>
    <edge source="FRA" target="ZAF">
      <data key="d0">31549221</data>
    </edge>
    <edge source="FRA" target="ZWE">
      <data key="d0">115204</data>
    </edge>
    <edge source="FRA" target="ESP">
      <data key="d0">777588239</data>
    </edge>
    <edge source="FRA" target="SWE">
      <data key="d0">150204381</data>
    </edge>
    <edge source="FRA" target="CHE">
      <data key="d0">377204100</data>
    </edge>
    <edge source="FRA" target="THA">
      <data key="d0">19016919</data>
    </edge>
    <edge source="FRA" target="TGO">
      <data key="d0">5951050</data>
    </edge>
    <edge source="FRA" target="ARE">
      <data key="d0">59970124</data>
    </edge>
    <edge source="FRA" target="TUN">
      <data key="d0">151892431</data>
    </edge>
    <edge source="FRA" target="TUR">
      <data key="d0">204507370</data>
    </edge>
    <edge source="FRA" target="UGA">
      <data key="d0">914307</data>
    </edge>
    <edge source="FRA" target="UKR">
      <data key="d0">7957516</data>
    </edge>
    <edge source="FRA" target="MKD">
      <data key="d0">148191</data>
    </edge>
    <edge source="FRA" target="EGY">
      <data key="d0">16408245</data>
    </edge>
    <edge source="FRA" target="GBR">
      <data key="d0">698509234</data>
    </edge>
    <edge source="FRA" target="TZA">
      <data key="d0">2889776</data>
    </edge>
    <edge source="FRA" target="USA">
      <data key="d0">633642928</data>
    </edge>
    <edge source="FRA" target="BFA">
      <data key="d0">7452332</data>
    </edge>
    <edge source="FRA" target="URY">
      <data key="d0">1542711</data>
    </edge>
    <edge source="DEU" target="ALB">
      <data key="d0">3425677</data>
    </edge>
    <edge source="DEU" target="DZA">
      <data key="d0">23811860</data>
    </edge>
    <edge source="DEU" target="AZE">
      <data key="d0">26809415</data>
    </edge>
    <edge source="DEU" target="ARG">
      <data key="d0">98901048</data>
    </edge>
    <edge source="DEU" target="AUS">
      <data key="d0">325112294</data>
    </edge>
    <edge source="DEU" target="AUT">
      <data key="d0">3277721594</data>
    </edge>
    <edge source="DEU" target="ARM">
      <data key="d0">5294902</data>
    </edge>
    <edge source="DEU" target="BEL">
      <data key="d0">1725330350</data>
    </edge>
    <edge source="DEU" target="BOL">
      <data key="d0">3977449</data>
    </edge>
    <edge source="DEU" target="BWA">
      <data key="d0">370975</data>
    </edge>
    <edge source="DEU" target="BRA">
      <data key="d0">440117836</data>
    </edge>
    <edge source="DEU" target="BGR">
      <data key="d0">135642696</data>
    </edge>
    <edge source="DEU" target="BDI">
      <data key="d0">458085</data>
    </edge>
    <edge source="DEU" target="BLR">
      <data key="d0">81335590</data>
    </edge>
    <edge source="DEU" target="KHM">
      <data key="d0">1645365</data>
    </edge>
    <edge source="DEU" target="CMR">
      <data key="d0">3413635</data>
    </edge>
    <edge source="DEU" target="CAN">
      <data key="d0">254007076</data>
    </edge>
    <edge source="DEU" target="LKA">
      <data key="d0">8973261</data>
    </edge>
    <edge source="DEU" target="CHL">
      <data key="d0">91015838</data>
    </edge>
    <edge source="DEU" target="CHN">
      <data key="d0">2070522518</data>
    </edge>
    <edge source="DEU" target="COL">
      <data key="d0">37807615</data>
    </edge>
    <edge source="DEU" target="CRI">
      <data key="d0">7518847</data>
    </edge>
    <edge source="DEU" target="HRV">
      <data key="d0">98685088</data>
    </edge>
    <edge source="DEU" target="CZE">
      <data key="d0">2139568425</data>
    </edge>
    <edge source="DEU" target="BEN">
      <data key="d0">518631</data>
    </edge>
    <edge source="DEU" target="DNK">
      <data key="d0">827262695</data>
    </edge>
    <edge source="DEU" target="ECU">
      <data key="d0">9172348</data>
    </edge>
    <edge source="DEU" target="SLV">
      <data key="d0">1842695</data>
    </edge>
    <edge source="DEU" target="ETH">
      <data key="d0">4333775</data>
    </edge>
    <edge source="DEU" target="EST">
      <data key="d0">78526703</data>
    </edge>
    <edge source="DEU" target="FIN">
      <data key="d0">425464136</data>
    </edge>
    <edge source="DEU" target="FRA">
      <data key="d0">3883711394</data>
    </edge>
    <edge source="DEU" target="GEO">
      <data key="d0">12979657</data>
    </edge>
    <edge source="DEU" target="GMB">
      <data key="d0">94520</data>
    </edge>
    <edge source="DEU" target="PSE">
      <data key="d0">341925</data>
    </edge>
    <edge source="DEU" target="GHA">
      <data key="d0">9557861</data>
    </edge>
    <edge source="DEU" target="GRC">
      <data key="d0">110703212</data>
    </edge>
    <edge source="DEU" target="GTM">
      <data key="d0">3675321</data>
    </edge>
    <edge source="DEU" target="HND">
      <data key="d0">4295385</data>
    </edge>
    <edge source="DEU" target="HKG">
      <data key="d0">98686112</data>
    </edge>
    <edge source="DEU" target="HUN">
      <data key="d0">1201925236</data>
    </edge>
    <edge source="DEU" target="IDN">
      <data key="d0">81582557</data>
    </edge>
    <edge source="DEU" target="IRL">
      <data key="d0">89552308</data>
    </edge>
    <edge source="DEU" target="ISR">
      <data key="d0">119753716</data>
    </edge>
    <edge source="DEU" target="ITA">
      <data key="d0">1828353399</data>
    </edge>
    <edge source="DEU" target="CIV">
      <data key="d0">3470180</data>
    </edge>
    <edge source="DEU" target="JAM">
      <data key="d0">936142</data>
    </edge>
    <edge source="DEU" target="JPN">
      <data key="d0">361439204</data>
    </edge>
    <edge source="DEU" target="KAZ">
      <data key="d0">71052972</data>
    </edge>
    <edge source="DEU" target="JOR">
      <data key="d0">21262324</data>
    </edge>
    <edge source="DEU" target="KOR">
      <data key="d0">331109579</data>
    </edge>
    <edge source="DEU" target="KGZ">
      <data key="d0">2143123</data>
    </edge>
    <edge source="DEU" target="LBN">
      <data key="d0">17554928</data>
    </edge>
    <edge source="DEU" target="LVA">
      <data key="d0">60425185</data>
    </edge>
    <edge source="DEU" target="LTU">
      <data key="d0">81947469</data>
    </edge>
    <edge source="DEU" target="MDG">
      <data key="d0">1027964</data>
    </edge>
    <edge source="DEU" target="MWI">
      <data key="d0">112116</data>
    </edge>
    <edge source="DEU" target="MYS">
      <data key="d0">100782305</data>
    </edge>
    <edge source="DEU" target="MRT">
      <data key="d0">13827022</data>
    </edge>
    <edge source="DEU" target="MUS">
      <data key="d0">2964398</data>
    </edge>
    <edge source="DEU" target="MEX">
      <data key="d0">411731513</data>
    </edge>
    <edge source="DEU" target="MDA">
      <data key="d0">10964463</data>
    </edge>
    <edge source="DEU" target="MAR">
      <data key="d0">36420798</data>
    </edge>
    <edge source="DEU" target="MOZ">
      <data key="d0">1825480</data>
    </edge>
    <edge source="DEU" target="OMN">
      <data key="d0">37399722</data>
    </edge>
    <edge source="DEU" target="NAM">
      <data key="d0">5341197</data>
    </edge>
    <edge source="DEU" target="NLD">
      <data key="d0">2826952383</data>
    </edge>
    <edge source="DEU" target="NZL">
      <data key="d0">34530186</data>
    </edge>
    <edge source="DEU" target="NIC">
      <data key="d0">811139</data>
    </edge>
    <edge source="DEU" target="NER">
      <data key="d0">28877</data>
    </edge>
    <edge source="DEU" target="NOR">
      <data key="d0">408340936</data>
    </edge>
    <edge source="DEU" target="PAK">
      <data key="d0">13824350</data>
    </edge>
    <edge source="DEU" target="PAN">
      <data key="d0">11409012</data>
    </edge>
    <edge source="DEU" target="PRY">
      <data key="d0">3599714</data>
    </edge>
    <edge source="DEU" target="PER">
      <data key="d0">31543071</data>
    </edge>
    <edge source="DEU" target="PHL">
      <data key="d0">39177994</data>
    </edge>
    <edge source="DEU" target="POL">
      <data key="d0">2524396860</data>
    </edge>
    <edge source="DEU" target="PRT">
      <data key="d0">250230462</data>
    </edge>
    <edge source="DEU" target="ROU">
      <data key="d0">562503984</data>
    </edge>
    <edge source="DEU" target="RUS">
      <data key="d0">1478769416</data>
    </edge>
    <edge source="DEU" target="SAU">
      <data key="d0">211125814</data>
    </edge>
    <edge source="DEU" target="SEN">
      <data key="d0">1893734</data>
    </edge>
    <edge source="DEU" target="SRB">
      <data key="d0">77304898</data>
    </edge>
    <edge source="DEU" target="IND">
      <data key="d0">399229911</data>
    </edge>
    <edge source="DEU" target="SGP">
      <data key="d0">256010344</data>
    </edge>
    <edge source="DEU" target="SVK">
      <data key="d0">740401607</data>
    </edge>
    <edge source="DEU" target="VNM">
      <data key="d0">37551716</data>
    </edge>
    <edge source="DEU" target="SVN">
      <data key="d0">268503661</data>
    </edge>
    <edge source="DEU" target="ZAF">
      <data key="d0">273748390</data>
    </edge>
    <edge source="DEU" target="ZWE">
      <data key="d0">1149414</data>
    </edge>
    <edge source="DEU" target="ESP">
      <data key="d0">1252999659</data>
    </edge>
    <edge source="DEU" target="SWE">
      <data key="d0">1034905094</data>
    </edge>
    <edge source="DEU" target="CHE">
      <data key="d0">2729458677</data>
    </edge>
    <edge source="DEU" target="THA">
      <data key="d0">141799138</data>
    </edge>
    <edge source="DEU" target="TGO">
      <data key="d0">1921971</data>
    </edge>
    <edge source="DEU" target="ARE">
      <data key="d0">240252295</data>
    </edge>
    <edge source="DEU" target="TUN">
      <data key="d0">37933836</data>
    </edge>
    <edge source="DEU" target="TUR">
      <data key="d0">727591748</data>
    </edge>
    <edge source="DEU" target="UGA">
      <data key="d0">2631866</data>
    </edge>
    <edge source="DEU" target="UKR">
      <data key="d0">200596019</data>
    </edge>
    <edge source="DEU" target="MKD">
      <data key="d0">7013937</data>
    </edge>
    <edge source="DEU" target="EGY">
      <data key="d0">60737806</data>
    </edge>
    <edge source="DEU" target="GBR">
      <data key="d0">2175446167</data>
    </edge>
    <edge source="DEU" target="TZA">
      <data key="d0">4642386</data>
    </edge>
    <edge source="DEU" target="USA">
      <data key="d0">2750041734</data>
    </edge>
    <edge source="DEU" target="BFA">
      <data key="d0">843394</data>
    </edge>
    <edge source="DEU" target="URY">
      <data key="d0">17365671</data>
    </edge>
    <edge source="GRC" target="ALB">
      <data key="d0">18003466</data>
    </edge>
    <edge source="GRC" target="DZA">
      <data key="d0">389748</data>
    </edge>
    <edge source="GRC" target="AZE">
      <data key="d0">197086</data>
    </edge>
    <edge source="GRC" target="ARG">
      <data key="d0">593249</data>
    </edge>
    <edge source="GRC" target="AUS">
      <data key="d0">1716692</data>
    </edge>
    <edge source="GRC" target="AUT">
      <data key="d0">2019732</data>
    </edge>
    <edge source="GRC" target="ARM">
      <data key="d0">431427</data>
    </edge>
    <edge source="GRC" target="BEL">
      <data key="d0">4821202</data>
    </edge>
    <edge source="GRC" target="BRA">
      <data key="d0">1856753</data>
    </edge>
    <edge source="GRC" target="BGR">
      <data key="d0">39319680</data>
    </edge>
    <edge source="GRC" target="BLR">
      <data key="d0">19708</data>
    </edge>
    <edge source="GRC" target="CMR">
      <data key="d0">270688</data>
    </edge>
    <edge source="GRC" target="CAN">
      <data key="d0">14323368</data>
    </edge>
    <edge source="GRC" target="LKA">
      <data key="d0">479834</data>
    </edge>
    <edge source="GRC" target="CHL">
      <data key="d0">544303</data>
    </edge>
    <edge source="GRC" target="CHN">
      <data key="d0">1144191</data>
    </edge>
    <edge source="GRC" target="HRV">
      <data key="d0">224883</data>
    </edge>
    <edge source="GRC" target="CZE">
      <data key="d0">7049072</data>
    </edge>
    <edge source="GRC" target="BEN">
      <data key="d0">14995</data>
    </edge>
    <edge source="GRC" target="DNK">
      <data key="d0">519598</data>
    </edge>
    <edge source="GRC" target="ECU">
      <data key="d0">20402</data>
    </edge>
    <edge source="GRC" target="ETH">
      <data key="d0">1555564</data>
    </edge>
    <edge source="GRC" target="EST">
      <data key="d0">89284</data>
    </edge>
    <edge source="GRC" target="FIN">
      <data key="d0">94288</data>
    </edge>
    <edge source="GRC" target="FRA">
      <data key="d0">29408540</data>
    </edge>
    <edge source="GRC" target="GEO">
      <data key="d0">508529</data>
    </edge>
    <edge source="GRC" target="PSE">
      <data key="d0">24606</data>
    </edge>
    <edge source="GRC" target="DEU">
      <data key="d0">35500306</data>
    </edge>
    <edge source="GRC" target="GHA">
      <data key="d0">704284</data>
    </edge>
    <edge source="GRC" target="HKG">
      <data key="d0">102175</data>
    </edge>
    <edge source="GRC" target="HUN">
      <data key="d0">8698951</data>
    </edge>
    <edge source="GRC" target="IDN">
      <data key="d0">102861</data>
    </edge>
    <edge source="GRC" target="IRL">
      <data key="d0">205068</data>
    </edge>
    <edge source="GRC" target="ISR">
      <data key="d0">12930685</data>
    </edge>
    <edge source="GRC" target="ITA">
      <data key="d0">43918031</data>
    </edge>
    <edge source="GRC" target="KAZ">
      <data key="d0">98918</data>
    </edge>
    <edge source="GRC" target="JOR">
      <data key="d0">2230389</data>
    </edge>
    <edge source="GRC" target="KOR">
      <data key="d0">141113</data>
    </edge>
    <edge source="GRC" target="LBN">
      <data key="d0">2817090</data>
    </edge>
    <edge source="GRC" target="LVA">
      <data key="d0">24430</data>
    </edge>
    <edge source="GRC" target="LTU">
      <data key="d0">78501</data>
    </edge>
    <edge source="GRC" target="MDG">
      <data key="d0">493282</data>
    </edge>
    <edge source="GRC" target="MYS">
      <data key="d0">32995</data>
    </edge>
    <edge source="GRC" target="MRT">
      <data key="d0">89848</data>
    </edge>
    <edge source="GRC" target="MEX">
      <data key="d0">1318905</data>
    </edge>
    <edge source="GRC" target="MDA">
      <data key="d0">769038</data>
    </edge>
    <edge source="GRC" target="MAR">
      <data key="d0">1028344</data>
    </edge>
    <edge source="GRC" target="OMN">
      <data key="d0">360529</data>
    </edge>
    <edge source="GRC" target="NAM">
      <data key="d0">164530</data>
    </edge>
    <edge source="GRC" target="NLD">
      <data key="d0">2180391</data>
    </edge>
    <edge source="GRC" target="NZL">
      <data key="d0">113503</data>
    </edge>
    <edge source="GRC" target="NOR">
      <data key="d0">343500</data>
    </edge>
    <edge source="GRC" target="PAK">
      <data key="d0">22370</data>
    </edge>
    <edge source="GRC" target="PAN">
      <data key="d0">153150</data>
    </edge>
    <edge source="GRC" target="PHL">
      <data key="d0">10805</data>
    </edge>
    <edge source="GRC" target="POL">
      <data key="d0">9374128</data>
    </edge>
    <edge source="GRC" target="PRT">
      <data key="d0">1398582</data>
    </edge>
    <edge source="GRC" target="ROU">
      <data key="d0">30644523</data>
    </edge>
    <edge source="GRC" target="RUS">
      <data key="d0">3877149</data>
    </edge>
    <edge source="GRC" target="SAU">
      <data key="d0">5521512</data>
    </edge>
    <edge source="GRC" target="SEN">
      <data key="d0">249116</data>
    </edge>
    <edge source="GRC" target="SRB">
      <data key="d0">12386005</data>
    </edge>
    <edge source="GRC" target="IND">
      <data key="d0">391550</data>
    </edge>
    <edge source="GRC" target="SGP">
      <data key="d0">1230686</data>
    </edge>
    <edge source="GRC" target="SVK">
      <data key="d0">4726881</data>
    </edge>
    <edge source="GRC" target="VNM">
      <data key="d0">10787</data>
    </edge>
    <edge source="GRC" target="SVN">
      <data key="d0">265505</data>
    </edge>
    <edge source="GRC" target="ZAF">
      <data key="d0">1204022</data>
    </edge>
    <edge source="GRC" target="ESP">
      <data key="d0">7703427</data>
    </edge>
    <edge source="GRC" target="SWE">
      <data key="d0">1091211</data>
    </edge>
    <edge source="GRC" target="CHE">
      <data key="d0">455063</data>
    </edge>
    <edge source="GRC" target="THA">
      <data key="d0">2362241</data>
    </edge>
    <edge source="GRC" target="TGO">
      <data key="d0">1199200</data>
    </edge>
    <edge source="GRC" target="ARE">
      <data key="d0">37301662</data>
    </edge>
    <edge source="GRC" target="TUN">
      <data key="d0">3837329</data>
    </edge>
    <edge source="GRC" target="TUR">
      <data key="d0">19013782</data>
    </edge>
    <edge source="GRC" target="UGA">
      <data key="d0">146493</data>
    </edge>
    <edge source="GRC" target="UKR">
      <data key="d0">1532249</data>
    </edge>
    <edge source="GRC" target="MKD">
      <data key="d0">22524361</data>
    </edge>
    <edge source="GRC" target="EGY">
      <data key="d0">2176755</data>
    </edge>
    <edge source="GRC" target="GBR">
      <data key="d0">9813265</data>
    </edge>
    <edge source="GRC" target="TZA">
      <data key="d0">35466</data>
    </edge>
    <edge source="GRC" target="USA">
      <data key="d0">5828661</data>
    </edge>
    <edge source="GRC" target="URY">
      <data key="d0">79036</data>
    </edge>
    <edge source="ITA" target="ALB">
      <data key="d0">86889064</data>
    </edge>
    <edge source="ITA" target="DZA">
      <data key="d0">200276419</data>
    </edge>
    <edge source="ITA" target="AZE">
      <data key="d0">22843344</data>
    </edge>
    <edge source="ITA" target="ARG">
      <data key="d0">48665805</data>
    </edge>
    <edge source="ITA" target="AUS">
      <data key="d0">142222268</data>
    </edge>
    <edge source="ITA" target="AUT">
      <data key="d0">563107445</data>
    </edge>
    <edge source="ITA" target="ARM">
      <data key="d0">6280878</data>
    </edge>
    <edge source="ITA" target="BEL">
      <data key="d0">477762681</data>
    </edge>
    <edge source="ITA" target="BOL">
      <data key="d0">2157784</data>
    </edge>
    <edge source="ITA" target="BWA">
      <data key="d0">358211</data>
    </edge>
    <edge source="ITA" target="BRA">
      <data key="d0">274400878</data>
    </edge>
    <edge source="ITA" target="BGR">
      <data key="d0">155345572</data>
    </edge>
    <edge source="ITA" target="BDI">
      <data key="d0">191146</data>
    </edge>
    <edge source="ITA" target="BLR">
      <data key="d0">31721441</data>
    </edge>
    <edge source="ITA" target="KHM">
      <data key="d0">117219</data>
    </edge>
    <edge source="ITA" target="CMR">
      <data key="d0">12363658</data>
    </edge>
    <edge source="ITA" target="CAN">
      <data key="d0">108623204</data>
    </edge>
    <edge source="ITA" target="CAF">
      <data key="d0">30213</data>
    </edge>
    <edge source="ITA" target="LKA">
      <data key="d0">4401478</data>
    </edge>
    <edge source="ITA" target="CHL">
      <data key="d0">40854407</data>
    </edge>
    <edge source="ITA" target="CHN">
      <data key="d0">172309043</data>
    </edge>
    <edge source="ITA" target="COL">
      <data key="d0">22519167</data>
    </edge>
    <edge source="ITA" target="CRI">
      <data key="d0">7869355</data>
    </edge>
    <edge source="ITA" target="HRV">
      <data key="d0">114010246</data>
    </edge>
    <edge source="ITA" target="CZE">
      <data key="d0">280643828</data>
    </edge>
    <edge source="ITA" target="BEN">
      <data key="d0">2233379</data>
    </edge>
    <edge source="ITA" target="DNK">
      <data key="d0">111933788</data>
    </edge>
    <edge source="ITA" target="ECU">
      <data key="d0">16798955</data>
    </edge>
    <edge source="ITA" target="SLV">
      <data key="d0">1746879</data>
    </edge>
    <edge source="ITA" target="ETH">
      <data key="d0">21518755</data>
    </edge>
    <edge source="ITA" target="EST">
      <data key="d0">22286284</data>
    </edge>
    <edge source="ITA" target="FIN">
      <data key="d0">93514069</data>
    </edge>
    <edge source="ITA" target="FRA">
      <data key="d0">2898318118</data>
    </edge>
    <edge source="ITA" target="GEO">
      <data key="d0">27453204</data>
    </edge>
    <edge source="ITA" target="GMB">
      <data key="d0">307644</data>
    </edge>
    <edge source="ITA" target="PSE">
      <data key="d0">246309</data>
    </edge>
    <edge source="ITA" target="DEU">
      <data key="d0">3474017288</data>
    </edge>
    <edge source="ITA" target="GHA">
      <data key="d0">13256425</data>
    </edge>
    <edge source="ITA" target="GRC">
      <data key="d0">181940058</data>
    </edge>
    <edge source="ITA" target="GTM">
      <data key="d0">3445178</data>
    </edge>
    <edge source="ITA" target="HND">
      <data key="d0">1766645</data>
    </edge>
    <edge source="ITA" target="HKG">
      <data key="d0">45179959</data>
    </edge>
    <edge source="ITA" target="HUN">
      <data key="d0">225677630</data>
    </edge>
    <edge source="ITA" target="IDN">
      <data key="d0">27435047</data>
    </edge>
    <edge source="ITA" target="IRL">
      <data key="d0">62824895</data>
    </edge>
    <edge source="ITA" target="ISR">
      <data key="d0">106921987</data>
    </edge>
    <edge source="ITA" target="CIV">
      <data key="d0">19580332</data>
    </edge>
    <edge source="ITA" target="JAM">
      <data key="d0">1377690</data>
    </edge>
    <edge source="ITA" target="JPN">
      <data key="d0">58475969</data>
    </edge>
    <edge source="ITA" target="KAZ">
      <data key="d0">39655273</data>
    </edge>
    <edge source="ITA" target="JOR">
      <data key="d0">27757908</data>
    </edge>
    <edge source="ITA" target="KOR">
      <data key="d0">68750054</data>
    </edge>
    <edge source="ITA" target="KGZ">
      <data key="d0">408236</data>
    </edge>
    <edge source="ITA" target="LBN">
      <data key="d0">47139504</data>
    </edge>
    <edge source="ITA" target="LVA">
      <data key="d0">23361120</data>
    </edge>
    <edge source="ITA" target="LTU">
      <data key="d0">45414338</data>
    </edge>
    <edge source="ITA" target="MDG">
      <data key="d0">1262744</data>
    </edge>
    <edge source="ITA" target="MWI">
      <data key="d0">532405</data>
    </edge>
    <edge source="ITA" target="MYS">
      <data key="d0">33612782</data>
    </edge>
    <edge source="ITA" target="MRT">
      <data key="d0">569588</data>
    </edge>
    <edge source="ITA" target="MUS">
      <data key="d0">4204835</data>
    </edge>
    <edge source="ITA" target="MEX">
      <data key="d0">129573925</data>
    </edge>
    <edge source="ITA" target="MDA">
      <data key="d0">7690683</data>
    </edge>
    <edge source="ITA" target="MAR">
      <data key="d0">81901355</data>
    </edge>
    <edge source="ITA" target="MOZ">
      <data key="d0">4765761</data>
    </edge>
    <edge source="ITA" target="OMN">
      <data key="d0">19036442</data>
    </edge>
    <edge source="ITA" target="NAM">
      <data key="d0">638273</data>
    </edge>
    <edge source="ITA" target="NLD">
      <data key="d0">410651685</data>
    </edge>
    <edge source="ITA" target="NZL">
      <data key="d0">18183809</data>
    </edge>
    <edge source="ITA" target="NIC">
      <data key="d0">607445</data>
    </edge>
    <edge source="ITA" target="NER">
      <data key="d0">247479</data>
    </edge>
    <edge source="ITA" target="NOR">
      <data key="d0">110074537</data>
    </edge>
    <edge source="ITA" target="PAK">
      <data key="d0">6092439</data>
    </edge>
    <edge source="ITA" target="PAN">
      <data key="d0">11363967</data>
    </edge>
    <edge source="ITA" target="PRY">
      <data key="d0">2694808</data>
    </edge>
    <edge source="ITA" target="PER">
      <data key="d0">20241118</data>
    </edge>
    <edge source="ITA" target="PHL">
      <data key="d0">12327904</data>
    </edge>
    <edge source="ITA" target="POL">
      <data key="d0">657164686</data>
    </edge>
    <edge source="ITA" target="PRT">
      <data key="d0">136086732</data>
    </edge>
    <edge source="ITA" target="ROU">
      <data key="d0">479103784</data>
    </edge>
    <edge source="ITA" target="RUS">
      <data key="d0">457710684</data>
    </edge>
    <edge source="ITA" target="SAU">
      <data key="d0">253155070</data>
    </edge>
    <edge source="ITA" target="SEN">
      <data key="d0">5912463</data>
    </edge>
    <edge source="ITA" target="SRB">
      <data key="d0">142431958</data>
    </edge>
    <edge source="ITA" target="IND">
      <data key="d0">162645895</data>
    </edge>
    <edge source="ITA" target="SGP">
      <data key="d0">82920358</data>
    </edge>
    <edge source="ITA" target="SVK">
      <data key="d0">208644235</data>
    </edge>
    <edge source="ITA" target="VNM">
      <data key="d0">10140072</data>
    </edge>
    <edge source="ITA" target="SVN">
      <data key="d0">187500739</data>
    </edge>
    <edge source="ITA" target="ZAF">
      <data key="d0">80535616</data>
    </edge>
    <edge source="ITA" target="ZWE">
      <data key="d0">2116261</data>
    </edge>
    <edge source="ITA" target="ESP">
      <data key="d0">880344626</data>
    </edge>
    <edge source="ITA" target="SWE">
      <data key="d0">194315360</data>
    </edge>
    <edge source="ITA" target="CHE">
      <data key="d0">624528554</data>
    </edge>
    <edge source="ITA" target="THA">
      <data key="d0">75280018</data>
    </edge>
    <edge source="ITA" target="TGO">
      <data key="d0">3158063</data>
    </edge>
    <edge source="ITA" target="ARE">
      <data key="d0">208065324</data>
    </edge>
    <edge source="ITA" target="TUN">
      <data key="d0">113644518</data>
    </edge>
    <edge source="ITA" target="TUR">
      <data key="d0">331764531</data>
    </edge>
    <edge source="ITA" target="UGA">
      <data key="d0">4397608</data>
    </edge>
    <edge source="ITA" target="UKR">
      <data key="d0">112610488</data>
    </edge>
    <edge source="ITA" target="MKD">
      <data key="d0">11891886</data>
    </edge>
    <edge source="ITA" target="EGY">
      <data key="d0">105367035</data>
    </edge>
    <edge source="ITA" target="GBR">
      <data key="d0">948017614</data>
    </edge>
    <edge source="ITA" target="TZA">
      <data key="d0">4484295</data>
    </edge>
    <edge source="ITA" target="USA">
      <data key="d0">880667541</data>
    </edge>
    <edge source="ITA" target="BFA">
      <data key="d0">1674910</data>
    </edge>
    <edge source="ITA" target="URY">
      <data key="d0">6777770</data>
    </edge>
    <edge source="LTU" target="AZE">
      <data key="d0">1768239</data>
    </edge>
    <edge source="LTU" target="AUS">
      <data key="d0">234445</data>
    </edge>
    <edge source="LTU" target="AUT">
      <data key="d0">2598516</data>
    </edge>
    <edge source="LTU" target="BEL">
      <data key="d0">5664168</data>
    </edge>
    <edge source="LTU" target="BRA">
      <data key="d0">634658</data>
    </edge>
    <edge source="LTU" target="BGR">
      <data key="d0">850744</data>
    </edge>
    <edge source="LTU" target="BLR">
      <data key="d0">46642651</data>
    </edge>
    <edge source="LTU" target="CAN">
      <data key="d0">129553</data>
    </edge>
    <edge source="LTU" target="CHL">
      <data key="d0">79182</data>
    </edge>
    <edge source="LTU" target="CHN">
      <data key="d0">374250</data>
    </edge>
    <edge source="LTU" target="COL">
      <data key="d0">165975</data>
    </edge>
    <edge source="LTU" target="HRV">
      <data key="d0">179564</data>
    </edge>
    <edge source="LTU" target="CZE">
      <data key="d0">4492994</data>
    </edge>
    <edge source="LTU" target="DNK">
      <data key="d0">21095203</data>
    </edge>
    <edge source="LTU" target="EST">
      <data key="d0">27769442</data>
    </edge>
    <edge source="LTU" target="FIN">
      <data key="d0">14355193</data>
    </edge>
    <edge source="LTU" target="FRA">
      <data key="d0">12241031</data>
    </edge>
    <edge source="LTU" target="GEO">
      <data key="d0">297748</data>
    </edge>
    <edge source="LTU" target="DEU">
      <data key="d0">67665807</data>
    </edge>
    <edge source="LTU" target="GRC">
      <data key="d0">64879</data>
    </edge>
    <edge source="LTU" target="GTM">
      <data key="d0">128177</data>
    </edge>
    <edge source="LTU" target="HKG">
      <data key="d0">21565</data>
    </edge>
    <edge source="LTU" target="HUN">
      <data key="d0">2245179</data>
    </edge>
    <edge source="LTU" target="IDN">
      <data key="d0">11069</data>
    </edge>
    <edge source="LTU" target="IRL">
      <data key="d0">1440175</data>
    </edge>
    <edge source="LTU" target="ISR">
      <data key="d0">221041</data>
    </edge>
    <edge source="LTU" target="ITA">
      <data key="d0">4569274</data>
    </edge>
    <edge source="LTU" target="JPN">
      <data key="d0">10089</data>
    </edge>
    <edge source="LTU" target="KAZ">
      <data key="d0">18068492</data>
    </edge>
    <edge source="LTU" target="KOR">
      <data key="d0">87788</data>
    </edge>
    <edge source="LTU" target="KGZ">
      <data key="d0">303342</data>
    </edge>
    <edge source="LTU" target="LBN">
      <data key="d0">22922</data>
    </edge>
    <edge source="LTU" target="LVA">
      <data key="d0">49346857</data>
    </edge>
    <edge source="LTU" target="MEX">
      <data key="d0">10024</data>
    </edge>
    <edge source="LTU" target="MDA">
      <data key="d0">113051</data>
    </edge>
    <edge source="LTU" target="MAR">
      <data key="d0">66558</data>
    </edge>
    <edge source="LTU" target="NLD">
      <data key="d0">8934879</data>
    </edge>
    <edge source="LTU" target="NZL">
      <data key="d0">19043</data>
    </edge>
    <edge source="LTU" target="NOR">
      <data key="d0">68472792</data>
    </edge>
    <edge source="LTU" target="PAN">
      <data key="d0">259881</data>
    </edge>
    <edge source="LTU" target="PER">
      <data key="d0">38735</data>
    </edge>
    <edge source="LTU" target="POL">
      <data key="d0">21366563</data>
    </edge>
    <edge source="LTU" target="PRT">
      <data key="d0">1012052</data>
    </edge>
    <edge source="LTU" target="ROU">
      <data key="d0">5211364</data>
    </edge>
    <edge source="LTU" target="RUS">
      <data key="d0">158951979</data>
    </edge>
    <edge source="LTU" target="SAU">
      <data key="d0">897266</data>
    </edge>
    <edge source="LTU" target="SRB">
      <data key="d0">18432</data>
    </edge>
    <edge source="LTU" target="IND">
      <data key="d0">17546</data>
    </edge>
    <edge source="LTU" target="SGP">
      <data key="d0">1725407</data>
    </edge>
    <edge source="LTU" target="SVK">
      <data key="d0">906152</data>
    </edge>
    <edge source="LTU" target="SVN">
      <data key="d0">679690</data>
    </edge>
    <edge source="LTU" target="ZAF">
      <data key="d0">23355</data>
    </edge>
    <edge source="LTU" target="ESP">
      <data key="d0">2835879</data>
    </edge>
    <edge source="LTU" target="SWE">
      <data key="d0">62325102</data>
    </edge>
    <edge source="LTU" target="CHE">
      <data key="d0">1168320</data>
    </edge>
    <edge source="LTU" target="THA">
      <data key="d0">125020</data>
    </edge>
    <edge source="LTU" target="ARE">
      <data key="d0">394441</data>
    </edge>
    <edge source="LTU" target="TUR">
      <data key="d0">1707313</data>
    </edge>
    <edge source="LTU" target="UKR">
      <data key="d0">3722788</data>
    </edge>
    <edge source="LTU" target="EGY">
      <data key="d0">24697</data>
    </edge>
    <edge source="LTU" target="GBR">
      <data key="d0">10580064</data>
    </edge>
    <edge source="LTU" target="USA">
      <data key="d0">4140928</data>
    </edge>
    <edge source="OMN" target="AUS">
      <data key="d0">234031</data>
    </edge>
    <edge source="OMN" target="AUT">
      <data key="d0">193854</data>
    </edge>
    <edge source="OMN" target="BEL">
      <data key="d0">113854</data>
    </edge>
    <edge source="OMN" target="BLR">
      <data key="d0">2100275</data>
    </edge>
    <edge source="OMN" target="CAN">
      <data key="d0">42973</data>
    </edge>
    <edge source="OMN" target="LKA">
      <data key="d0">12130</data>
    </edge>
    <edge source="OMN" target="CZE">
      <data key="d0">11154402</data>
    </edge>
    <edge source="OMN" target="FRA">
      <data key="d0">3046567</data>
    </edge>
    <edge source="OMN" target="DEU">
      <data key="d0">15034990</data>
    </edge>
    <edge source="OMN" target="HKG">
      <data key="d0">73477</data>
    </edge>
    <edge source="OMN" target="HUN">
      <data key="d0">1343199</data>
    </edge>
    <edge source="OMN" target="IRL">
      <data key="d0">104356</data>
    </edge>
    <edge source="OMN" target="ITA">
      <data key="d0">1459305</data>
    </edge>
    <edge source="OMN" target="JPN">
      <data key="d0">69183</data>
    </edge>
    <edge source="OMN" target="JOR">
      <data key="d0">178312</data>
    </edge>
    <edge source="OMN" target="KOR">
      <data key="d0">183103</data>
    </edge>
    <edge source="OMN" target="LBN">
      <data key="d0">354731</data>
    </edge>
    <edge source="OMN" target="MYS">
      <data key="d0">997490</data>
    </edge>
    <edge source="OMN" target="MRT">
      <data key="d0">16629</data>
    </edge>
    <edge source="OMN" target="MEX">
      <data key="d0">2042140</data>
    </edge>
    <edge source="OMN" target="MAR">
      <data key="d0">35048</data>
    </edge>
    <edge source="OMN" target="MOZ">
      <data key="d0">41654</data>
    </edge>
    <edge source="OMN" target="NLD">
      <data key="d0">1049004</data>
    </edge>
    <edge source="OMN" target="PAK">
      <data key="d0">212065</data>
    </edge>
    <edge source="OMN" target="SAU">
      <data key="d0">9747671</data>
    </edge>
    <edge source="OMN" target="IND">
      <data key="d0">13023375</data>
    </edge>
    <edge source="OMN" target="SGP">
      <data key="d0">390247</data>
    </edge>
    <edge source="OMN" target="VNM">
      <data key="d0">73243</data>
    </edge>
    <edge source="OMN" target="ZAF">
      <data key="d0">26047</data>
    </edge>
    <edge source="OMN" target="ESP">
      <data key="d0">203269</data>
    </edge>
    <edge source="OMN" target="SWE">
      <data key="d0">49194</data>
    </edge>
    <edge source="OMN" target="CHE">
      <data key="d0">23183</data>
    </edge>
    <edge source="OMN" target="ARE">
      <data key="d0">31039922</data>
    </edge>
    <edge source="OMN" target="TUR">
      <data key="d0">188489</data>
    </edge>
    <edge source="OMN" target="EGY">
      <data key="d0">304726</data>
    </edge>
    <edge source="OMN" target="GBR">
      <data key="d0">3111909</data>
    </edge>
    <edge source="OMN" target="TZA">
      <data key="d0">26081</data>
    </edge>
    <edge source="OMN" target="USA">
      <data key="d0">19922053</data>
    </edge>
    <edge source="ROU" target="ALB">
      <data key="d0">2511432</data>
    </edge>
    <edge source="ROU" target="DZA">
      <data key="d0">10415254</data>
    </edge>
    <edge source="ROU" target="AZE">
      <data key="d0">270087</data>
    </edge>
    <edge source="ROU" target="ARG">
      <data key="d0">563297</data>
    </edge>
    <edge source="ROU" target="AUS">
      <data key="d0">561882</data>
    </edge>
    <edge source="ROU" target="AUT">
      <data key="d0">37283700</data>
    </edge>
    <edge source="ROU" target="ARM">
      <data key="d0">10472</data>
    </edge>
    <edge source="ROU" target="BEL">
      <data key="d0">20924421</data>
    </edge>
    <edge source="ROU" target="BRA">
      <data key="d0">6783921</data>
    </edge>
    <edge source="ROU" target="BGR">
      <data key="d0">43673959</data>
    </edge>
    <edge source="ROU" target="BLR">
      <data key="d0">1074377</data>
    </edge>
    <edge source="ROU" target="CMR">
      <data key="d0">616180</data>
    </edge>
    <edge source="ROU" target="CAN">
      <data key="d0">307435</data>
    </edge>
    <edge source="ROU" target="CAF">
      <data key="d0">22689</data>
    </edge>
    <edge source="ROU" target="CHL">
      <data key="d0">254490</data>
    </edge>
    <edge source="ROU" target="CHN">
      <data key="d0">4749098</data>
    </edge>
    <edge source="ROU" target="COL">
      <data key="d0">2680662</data>
    </edge>
    <edge source="ROU" target="CRI">
      <data key="d0">11542</data>
    </edge>
    <edge source="ROU" target="HRV">
      <data key="d0">6867091</data>
    </edge>
    <edge source="ROU" target="CZE">
      <data key="d0">25027930</data>
    </edge>
    <edge source="ROU" target="BEN">
      <data key="d0">66441</data>
    </edge>
    <edge source="ROU" target="DNK">
      <data key="d0">4640728</data>
    </edge>
    <edge source="ROU" target="ETH">
      <data key="d0">76659</data>
    </edge>
    <edge source="ROU" target="EST">
      <data key="d0">5152681</data>
    </edge>
    <edge source="ROU" target="FIN">
      <data key="d0">2772352</data>
    </edge>
    <edge source="ROU" target="FRA">
      <data key="d0">194649972</data>
    </edge>
    <edge source="ROU" target="GEO">
      <data key="d0">1544763</data>
    </edge>
    <edge source="ROU" target="DEU">
      <data key="d0">297505378</data>
    </edge>
    <edge source="ROU" target="GHA">
      <data key="d0">135050</data>
    </edge>
    <edge source="ROU" target="GRC">
      <data key="d0">8231286</data>
    </edge>
    <edge source="ROU" target="GTM">
      <data key="d0">994584</data>
    </edge>
    <edge source="ROU" target="HKG">
      <data key="d0">125665</data>
    </edge>
    <edge source="ROU" target="HUN">
      <data key="d0">66808800</data>
    </edge>
    <edge source="ROU" target="IDN">
      <data key="d0">68368</data>
    </edge>
    <edge source="ROU" target="IRL">
      <data key="d0">1049417</data>
    </edge>
    <edge source="ROU" target="ISR">
      <data key="d0">7392911</data>
    </edge>
    <edge source="ROU" target="ITA">
      <data key="d0">238281636</data>
    </edge>
    <edge source="ROU" target="CIV">
      <data key="d0">158481</data>
    </edge>
    <edge source="ROU" target="JPN">
      <data key="d0">4698096</data>
    </edge>
    <edge source="ROU" target="KAZ">
      <data key="d0">1353322</data>
    </edge>
    <edge source="ROU" target="JOR">
      <data key="d0">3171366</data>
    </edge>
    <edge source="ROU" target="KOR">
      <data key="d0">1355623</data>
    </edge>
    <edge source="ROU" target="LBN">
      <data key="d0">784731</data>
    </edge>
    <edge source="ROU" target="LVA">
      <data key="d0">256983</data>
    </edge>
    <edge source="ROU" target="LTU">
      <data key="d0">3521999</data>
    </edge>
    <edge source="ROU" target="MDG">
      <data key="d0">1418776</data>
    </edge>
    <edge source="ROU" target="MYS">
      <data key="d0">329969</data>
    </edge>
    <edge source="ROU" target="MRT">
      <data key="d0">15974</data>
    </edge>
    <edge source="ROU" target="MEX">
      <data key="d0">2988881</data>
    </edge>
    <edge source="ROU" target="MDA">
      <data key="d0">26682189</data>
    </edge>
    <edge source="ROU" target="MAR">
      <data key="d0">7761900</data>
    </edge>
    <edge source="ROU" target="OMN">
      <data key="d0">175653</data>
    </edge>
    <edge source="ROU" target="NAM">
      <data key="d0">17400</data>
    </edge>
    <edge source="ROU" target="NLD">
      <data key="d0">71758469</data>
    </edge>
    <edge source="ROU" target="NZL">
      <data key="d0">16478</data>
    </edge>
    <edge source="ROU" target="NOR">
      <data key="d0">10120944</data>
    </edge>
    <edge source="ROU" target="PAK">
      <data key="d0">1669701</data>
    </edge>
    <edge source="ROU" target="PRY">
      <data key="d0">10432</data>
    </edge>
    <edge source="ROU" target="PER">
      <data key="d0">640473</data>
    </edge>
    <edge source="ROU" target="PHL">
      <data key="d0">15018</data>
    </edge>
    <edge source="ROU" target="POL">
      <data key="d0">49713067</data>
    </edge>
    <edge source="ROU" target="PRT">
      <data key="d0">1060814</data>
    </edge>
    <edge source="ROU" target="RUS">
      <data key="d0">52822322</data>
    </edge>
    <edge source="ROU" target="SAU">
      <data key="d0">6304876</data>
    </edge>
    <edge source="ROU" target="SEN">
      <data key="d0">479034</data>
    </edge>
    <edge source="ROU" target="SRB">
      <data key="d0">32174338</data>
    </edge>
    <edge source="ROU" target="IND">
      <data key="d0">3738048</data>
    </edge>
    <edge source="ROU" target="SGP">
      <data key="d0">1619492</data>
    </edge>
    <edge source="ROU" target="SVK">
      <data key="d0">40760194</data>
    </edge>
    <edge source="ROU" target="VNM">
      <data key="d0">88261</data>
    </edge>
    <edge source="ROU" target="SVN">
      <data key="d0">4241905</data>
    </edge>
    <edge source="ROU" target="ZAF">
      <data key="d0">4039658</data>
    </edge>
    <edge source="ROU" target="ESP">
      <data key="d0">27905984</data>
    </edge>
    <edge source="ROU" target="SWE">
      <data key="d0">17879944</data>
    </edge>
    <edge source="ROU" target="CHE">
      <data key="d0">13244228</data>
    </edge>
    <edge source="ROU" target="THA">
      <data key="d0">1387469</data>
    </edge>
    <edge source="ROU" target="TGO">
      <data key="d0">30349</data>
    </edge>
    <edge source="ROU" target="ARE">
      <data key="d0">2653911</data>
    </edge>
    <edge source="ROU" target="TUN">
      <data key="d0">1077489</data>
    </edge>
    <edge source="ROU" target="TUR">
      <data key="d0">49601183</data>
    </edge>
    <edge source="ROU" target="UGA">
      <data key="d0">38959</data>
    </edge>
    <edge source="ROU" target="UKR">
      <data key="d0">9604091</data>
    </edge>
    <edge source="ROU" target="MKD">
      <data key="d0">1891376</data>
    </edge>
    <edge source="ROU" target="EGY">
      <data key="d0">17094214</data>
    </edge>
    <edge source="ROU" target="GBR">
      <data key="d0">42111637</data>
    </edge>
    <edge source="ROU" target="USA">
      <data key="d0">18751197</data>
    </edge>
    <edge source="ROU" target="BFA">
      <data key="d0">58552</data>
    </edge>
    <edge source="RUS" target="ALB">
      <data key="d0">11298</data>
    </edge>
    <edge source="RUS" target="DZA">
      <data key="d0">5943474</data>
    </edge>
    <edge source="RUS" target="AZE">
      <data key="d0">34695677</data>
    </edge>
    <edge source="RUS" target="ARG">
      <data key="d0">18141</data>
    </edge>
    <edge source="RUS" target="AUS">
      <data key="d0">1490882</data>
    </edge>
    <edge source="RUS" target="AUT">
      <data key="d0">12304910</data>
    </edge>
    <edge source="RUS" target="ARM">
      <data key="d0">9526194</data>
    </edge>
    <edge source="RUS" target="BEL">
      <data key="d0">2525826</data>
    </edge>
    <edge source="RUS" target="BOL">
      <data key="d0">39402</data>
    </edge>
    <edge source="RUS" target="BRA">
      <data key="d0">227482</data>
    </edge>
    <edge source="RUS" target="BGR">
      <data key="d0">4161939</data>
    </edge>
    <edge source="RUS" target="BLR">
      <data key="d0">247483056</data>
    </edge>
    <edge source="RUS" target="CAN">
      <data key="d0">3174837</data>
    </edge>
    <edge source="RUS" target="CHL">
      <data key="d0">1917512</data>
    </edge>
    <edge source="RUS" target="CHN">
      <data key="d0">79798457</data>
    </edge>
    <edge source="RUS" target="COL">
      <data key="d0">1102806</data>
    </edge>
    <edge source="RUS" target="HRV">
      <data key="d0">543788</data>
    </edge>
    <edge source="RUS" target="CZE">
      <data key="d0">10921450</data>
    </edge>
    <edge source="RUS" target="DNK">
      <data key="d0">194847</data>
    </edge>
    <edge source="RUS" target="ECU">
      <data key="d0">98556</data>
    </edge>
    <edge source="RUS" target="ETH">
      <data key="d0">2178833</data>
    </edge>
    <edge source="RUS" target="EST">
      <data key="d0">7910785</data>
    </edge>
    <edge source="RUS" target="FIN">
      <data key="d0">38044432</data>
    </edge>
    <edge source="RUS" target="FRA">
      <data key="d0">24512485</data>
    </edge>
    <edge source="RUS" target="GEO">
      <data key="d0">13676722</data>
    </edge>
    <edge source="RUS" target="DEU">
      <data key="d0">163914861</data>
    </edge>
    <edge source="RUS" target="GHA">
      <data key="d0">426865</data>
    </edge>
    <edge source="RUS" target="GRC">
      <data key="d0">1346844</data>
    </edge>
    <edge source="RUS" target="HKG">
      <data key="d0">1262068</data>
    </edge>
    <edge source="RUS" target="HUN">
      <data key="d0">21441022</data>
    </edge>
    <edge source="RUS" target="IDN">
      <data key="d0">620779</data>
    </edge>
    <edge source="RUS" target="IRL">
      <data key="d0">551652</data>
    </edge>
    <edge source="RUS" target="ISR">
      <data key="d0">9836816</data>
    </edge>
    <edge source="RUS" target="ITA">
      <data key="d0">7256840</data>
    </edge>
    <edge source="RUS" target="JPN">
      <data key="d0">1561350</data>
    </edge>
    <edge source="RUS" target="KAZ">
      <data key="d0">331597908</data>
    </edge>
    <edge source="RUS" target="JOR">
      <data key="d0">268522</data>
    </edge>
    <edge source="RUS" target="KOR">
      <data key="d0">23621555</data>
    </edge>
    <edge source="RUS" target="KGZ">
      <data key="d0">22683634</data>
    </edge>
    <edge source="RUS" target="LBN">
      <data key="d0">38249</data>
    </edge>
    <edge source="RUS" target="LVA">
      <data key="d0">13700257</data>
    </edge>
    <edge source="RUS" target="LTU">
      <data key="d0">27412726</data>
    </edge>
    <edge source="RUS" target="MYS">
      <data key="d0">3779589</data>
    </edge>
    <edge source="RUS" target="MEX">
      <data key="d0">459800</data>
    </edge>
    <edge source="RUS" target="MDA">
      <data key="d0">8631143</data>
    </edge>
    <edge source="RUS" target="MOZ">
      <data key="d0">16561</data>
    </edge>
    <edge source="RUS" target="OMN">
      <data key="d0">1030578</data>
    </edge>
    <edge source="RUS" target="NAM">
      <data key="d0">54411</data>
    </edge>
    <edge source="RUS" target="NLD">
      <data key="d0">95738898</data>
    </edge>
    <edge source="RUS" target="NZL">
      <data key="d0">12974</data>
    </edge>
    <edge source="RUS" target="NIC">
      <data key="d0">157201</data>
    </edge>
    <edge source="RUS" target="NOR">
      <data key="d0">6603003</data>
    </edge>
    <edge source="RUS" target="PAK">
      <data key="d0">1312727</data>
    </edge>
    <edge source="RUS" target="PAN">
      <data key="d0">714760</data>
    </edge>
    <edge source="RUS" target="PER">
      <data key="d0">1889998</data>
    </edge>
    <edge source="RUS" target="POL">
      <data key="d0">31746498</data>
    </edge>
    <edge source="RUS" target="PRT">
      <data key="d0">12693</data>
    </edge>
    <edge source="RUS" target="ROU">
      <data key="d0">1453636</data>
    </edge>
    <edge source="RUS" target="SAU">
      <data key="d0">51281</data>
    </edge>
    <edge source="RUS" target="SRB">
      <data key="d0">20087050</data>
    </edge>
    <edge source="RUS" target="IND">
      <data key="d0">133845801</data>
    </edge>
    <edge source="RUS" target="SGP">
      <data key="d0">1973274</data>
    </edge>
    <edge source="RUS" target="SVK">
      <data key="d0">1435526</data>
    </edge>
    <edge source="RUS" target="VNM">
      <data key="d0">12323074</data>
    </edge>
    <edge source="RUS" target="SVN">
      <data key="d0">1735828</data>
    </edge>
    <edge source="RUS" target="ZAF">
      <data key="d0">2006355</data>
    </edge>
    <edge source="RUS" target="ESP">
      <data key="d0">1017532</data>
    </edge>
    <edge source="RUS" target="SWE">
      <data key="d0">1890553</data>
    </edge>
    <edge source="RUS" target="CHE">
      <data key="d0">444429</data>
    </edge>
    <edge source="RUS" target="THA">
      <data key="d0">113091</data>
    </edge>
    <edge source="RUS" target="ARE">
      <data key="d0">9316516</data>
    </edge>
    <edge source="RUS" target="TUR">
      <data key="d0">15668290</data>
    </edge>
    <edge source="RUS" target="UGA">
      <data key="d0">20467</data>
    </edge>
    <edge source="RUS" target="UKR">
      <data key="d0">289028973</data>
    </edge>
    <edge source="RUS" target="MKD">
      <data key="d0">880658</data>
    </edge>
    <edge source="RUS" target="EGY">
      <data key="d0">1250663</data>
    </edge>
    <edge source="RUS" target="GBR">
      <data key="d0">124319529</data>
    </edge>
    <edge source="RUS" target="TZA">
      <data key="d0">61928</data>
    </edge>
    <edge source="RUS" target="USA">
      <data key="d0">155529627</data>
    </edge>
    <edge source="SRB" target="ALB">
      <data key="d0">6128232</data>
    </edge>
    <edge source="SRB" target="DZA">
      <data key="d0">61967</data>
    </edge>
    <edge source="SRB" target="AZE">
      <data key="d0">2228346</data>
    </edge>
    <edge source="SRB" target="AUS">
      <data key="d0">989059</data>
    </edge>
    <edge source="SRB" target="AUT">
      <data key="d0">21091574</data>
    </edge>
    <edge source="SRB" target="ARM">
      <data key="d0">30495</data>
    </edge>
    <edge source="SRB" target="BEL">
      <data key="d0">8715900</data>
    </edge>
    <edge source="SRB" target="BRA">
      <data key="d0">39395</data>
    </edge>
    <edge source="SRB" target="BGR">
      <data key="d0">6013055</data>
    </edge>
    <edge source="SRB" target="BLR">
      <data key="d0">1454019</data>
    </edge>
    <edge source="SRB" target="CAN">
      <data key="d0">1004224</data>
    </edge>
    <edge source="SRB" target="CHL">
      <data key="d0">349785</data>
    </edge>
    <edge source="SRB" target="CHN">
      <data key="d0">249216</data>
    </edge>
    <edge source="SRB" target="HRV">
      <data key="d0">23777011</data>
    </edge>
    <edge source="SRB" target="CZE">
      <data key="d0">5297125</data>
    </edge>
    <edge source="SRB" target="DNK">
      <data key="d0">627432</data>
    </edge>
    <edge source="SRB" target="EST">
      <data key="d0">234404</data>
    </edge>
    <edge source="SRB" target="FIN">
      <data key="d0">2824946</data>
    </edge>
    <edge source="SRB" target="FRA">
      <data key="d0">10223718</data>
    </edge>
    <edge source="SRB" target="GEO">
      <data key="d0">216975</data>
    </edge>
    <edge source="SRB" target="DEU">
      <data key="d0">50908329</data>
    </edge>
    <edge source="SRB" target="GHA">
      <data key="d0">130757</data>
    </edge>
    <edge source="SRB" target="GRC">
      <data key="d0">8161678</data>
    </edge>
    <edge source="SRB" target="HUN">
      <data key="d0">20362758</data>
    </edge>
    <edge source="SRB" target="IDN">
      <data key="d0">72037</data>
    </edge>
    <edge source="SRB" target="IRL">
      <data key="d0">49242</data>
    </edge>
    <edge source="SRB" target="ISR">
      <data key="d0">276760</data>
    </edge>
    <edge source="SRB" target="ITA">
      <data key="d0">32062742</data>
    </edge>
    <edge source="SRB" target="JPN">
      <data key="d0">48338</data>
    </edge>
    <edge source="SRB" target="KAZ">
      <data key="d0">1100491</data>
    </edge>
    <edge source="SRB" target="JOR">
      <data key="d0">147752</data>
    </edge>
    <edge source="SRB" target="LBN">
      <data key="d0">12203</data>
    </edge>
    <edge source="SRB" target="LVA">
      <data key="d0">164331</data>
    </edge>
    <edge source="SRB" target="LTU">
      <data key="d0">818875</data>
    </edge>
    <edge source="SRB" target="MEX">
      <data key="d0">11803</data>
    </edge>
    <edge source="SRB" target="MDA">
      <data key="d0">821396</data>
    </edge>
    <edge source="SRB" target="NLD">
      <data key="d0">5721928</data>
    </edge>
    <edge source="SRB" target="NOR">
      <data key="d0">2008715</data>
    </edge>
    <edge source="SRB" target="POL">
      <data key="d0">45282878</data>
    </edge>
    <edge source="SRB" target="PRT">
      <data key="d0">202757</data>
    </edge>
    <edge source="SRB" target="ROU">
      <data key="d0">12037513</data>
    </edge>
    <edge source="SRB" target="RUS">
      <data key="d0">39189795</data>
    </edge>
    <edge source="SRB" target="SAU">
      <data key="d0">240618</data>
    </edge>
    <edge source="SRB" target="IND">
      <data key="d0">20464</data>
    </edge>
    <edge source="SRB" target="SGP">
      <data key="d0">12909</data>
    </edge>
    <edge source="SRB" target="SVK">
      <data key="d0">4009436</data>
    </edge>
    <edge source="SRB" target="SVN">
      <data key="d0">27748288</data>
    </edge>
    <edge source="SRB" target="ZAF">
      <data key="d0">158226</data>
    </edge>
    <edge source="SRB" target="ESP">
      <data key="d0">2909411</data>
    </edge>
    <edge source="SRB" target="SWE">
      <data key="d0">7093612</data>
    </edge>
    <edge source="SRB" target="CHE">
      <data key="d0">7000258</data>
    </edge>
    <edge source="SRB" target="THA">
      <data key="d0">23987</data>
    </edge>
    <edge source="SRB" target="ARE">
      <data key="d0">892610</data>
    </edge>
    <edge source="SRB" target="TUR">
      <data key="d0">1109108</data>
    </edge>
    <edge source="SRB" target="UKR">
      <data key="d0">2610233</data>
    </edge>
    <edge source="SRB" target="MKD">
      <data key="d0">18940753</data>
    </edge>
    <edge source="SRB" target="EGY">
      <data key="d0">154477</data>
    </edge>
    <edge source="SRB" target="GBR">
      <data key="d0">5080338</data>
    </edge>
    <edge source="SRB" target="USA">
      <data key="d0">1915298</data>
    </edge>
    <edge source="SRB" target="URY">
      <data key="d0">38282</data>
    </edge>
    <edge source="SVN" target="ALB">
      <data key="d0">631505</data>
    </edge>
    <edge source="SVN" target="DZA">
      <data key="d0">1311777</data>
    </edge>
    <edge source="SVN" target="AZE">
      <data key="d0">176566</data>
    </edge>
    <edge source="SVN" target="ARG">
      <data key="d0">1492005</data>
    </edge>
    <edge source="SVN" target="AUS">
      <data key="d0">1704426</data>
    </edge>
    <edge source="SVN" target="AUT">
      <data key="d0">164114898</data>
    </edge>
    <edge source="SVN" target="ARM">
      <data key="d0">279384</data>
    </edge>
    <edge source="SVN" target="BEL">
      <data key="d0">16673685</data>
    </edge>
    <edge source="SVN" target="BOL">
      <data key="d0">18242</data>
    </edge>
    <edge source="SVN" target="BRA">
      <data key="d0">2170955</data>
    </edge>
    <edge source="SVN" target="BGR">
      <data key="d0">6104326</data>
    </edge>
    <edge source="SVN" target="BLR">
      <data key="d0">1613993</data>
    </edge>
    <edge source="SVN" target="CAN">
      <data key="d0">146872</data>
    </edge>
    <edge source="SVN" target="CHL">
      <data key="d0">521385</data>
    </edge>
    <edge source="SVN" target="CHN">
      <data key="d0">2188628</data>
    </edge>
    <edge source="SVN" target="COL">
      <data key="d0">72778</data>
    </edge>
    <edge source="SVN" target="HRV">
      <data key="d0">71194862</data>
    </edge>
    <edge source="SVN" target="CZE">
      <data key="d0">27634005</data>
    </edge>
    <edge source="SVN" target="DNK">
      <data key="d0">6027426</data>
    </edge>
    <edge source="SVN" target="ECU">
      <data key="d0">477147</data>
    </edge>
    <edge source="SVN" target="EST">
      <data key="d0">1811430</data>
    </edge>
    <edge source="SVN" target="FIN">
      <data key="d0">5733832</data>
    </edge>
    <edge source="SVN" target="FRA">
      <data key="d0">44990555</data>
    </edge>
    <edge source="SVN" target="GEO">
      <data key="d0">239475</data>
    </edge>
    <edge source="SVN" target="PSE">
      <data key="d0">56231</data>
    </edge>
    <edge source="SVN" target="DEU">
      <data key="d0">359280107</data>
    </edge>
    <edge source="SVN" target="GRC">
      <data key="d0">2278077</data>
    </edge>
    <edge source="SVN" target="HKG">
      <data key="d0">519439</data>
    </edge>
    <edge source="SVN" target="HUN">
      <data key="d0">25188125</data>
    </edge>
    <edge source="SVN" target="IDN">
      <data key="d0">114044</data>
    </edge>
    <edge source="SVN" target="IRL">
      <data key="d0">280698</data>
    </edge>
    <edge source="SVN" target="ISR">
      <data key="d0">624946</data>
    </edge>
    <edge source="SVN" target="ITA">
      <data key="d0">81446862</data>
    </edge>
    <edge source="SVN" target="JPN">
      <data key="d0">1201391</data>
    </edge>
    <edge source="SVN" target="KAZ">
      <data key="d0">3076114</data>
    </edge>
    <edge source="SVN" target="JOR">
      <data key="d0">1408851</data>
    </edge>
    <edge source="SVN" target="KOR">
      <data key="d0">2338405</data>
    </edge>
    <edge source="SVN" target="KGZ">
      <data key="d0">47152</data>
    </edge>
    <edge source="SVN" target="LBN">
      <data key="d0">468634</data>
    </edge>
    <edge source="SVN" target="LVA">
      <data key="d0">2119019</data>
    </edge>
    <edge source="SVN" target="LTU">
      <data key="d0">3013592</data>
    </edge>
    <edge source="SVN" target="MDG">
      <data key="d0">161895</data>
    </edge>
    <edge source="SVN" target="MYS">
      <data key="d0">139284</data>
    </edge>
    <edge source="SVN" target="MUS">
      <data key="d0">45417</data>
    </edge>
    <edge source="SVN" target="MEX">
      <data key="d0">861451</data>
    </edge>
    <edge source="SVN" target="MDA">
      <data key="d0">981524</data>
    </edge>
    <edge source="SVN" target="MAR">
      <data key="d0">643549</data>
    </edge>
    <edge source="SVN" target="OMN">
      <data key="d0">30498</data>
    </edge>
    <edge source="SVN" target="NAM">
      <data key="d0">13503</data>
    </edge>
    <edge source="SVN" target="NLD">
      <data key="d0">26266613</data>
    </edge>
    <edge source="SVN" target="NZL">
      <data key="d0">52088</data>
    </edge>
    <edge source="SVN" target="NIC">
      <data key="d0">24583</data>
    </edge>
    <edge source="SVN" target="NOR">
      <data key="d0">5187509</data>
    </edge>
    <edge source="SVN" target="PAK">
      <data key="d0">23983</data>
    </edge>
    <edge source="SVN" target="PER">
      <data key="d0">87089</data>
    </edge>
    <edge source="SVN" target="PHL">
      <data key="d0">11492</data>
    </edge>
    <edge source="SVN" target="POL">
      <data key="d0">33539770</data>
    </edge>
    <edge source="SVN" target="PRT">
      <data key="d0">1699513</data>
    </edge>
    <edge source="SVN" target="ROU">
      <data key="d0">15401787</data>
    </edge>
    <edge source="SVN" target="RUS">
      <data key="d0">53195219</data>
    </edge>
    <edge source="SVN" target="SAU">
      <data key="d0">4216050</data>
    </edge>
    <edge source="SVN" target="SRB">
      <data key="d0">37665319</data>
    </edge>
    <edge source="SVN" target="IND">
      <data key="d0">654163</data>
    </edge>
    <edge source="SVN" target="SGP">
      <data key="d0">1546828</data>
    </edge>
    <edge source="SVN" target="SVK">
      <data key="d0">37435249</data>
    </edge>
    <edge source="SVN" target="ZAF">
      <data key="d0">943030</data>
    </edge>
    <edge source="SVN" target="ESP">
      <data key="d0">8362711</data>
    </edge>
    <edge source="SVN" target="SWE">
      <data key="d0">15515826</data>
    </edge>
    <edge source="SVN" target="CHE">
      <data key="d0">21550625</data>
    </edge>
    <edge source="SVN" target="THA">
      <data key="d0">1202123</data>
    </edge>
    <edge source="SVN" target="ARE">
      <data key="d0">3285219</data>
    </edge>
    <edge source="SVN" target="TUN">
      <data key="d0">277994</data>
    </edge>
    <edge source="SVN" target="TUR">
      <data key="d0">12849685</data>
    </edge>
    <edge source="SVN" target="UKR">
      <data key="d0">18011828</data>
    </edge>
    <edge source="SVN" target="MKD">
      <data key="d0">6389816</data>
    </edge>
    <edge source="SVN" target="EGY">
      <data key="d0">3151933</data>
    </edge>
    <edge source="SVN" target="GBR">
      <data key="d0">31669857</data>
    </edge>
    <edge source="SVN" target="TZA">
      <data key="d0">341426</data>
    </edge>
    <edge source="SVN" target="USA">
      <data key="d0">8342662</data>
    </edge>
    <edge source="ESP" target="ALB">
      <data key="d0">492077</data>
    </edge>
    <edge source="ESP" target="DZA">
      <data key="d0">77778667</data>
    </edge>
    <edge source="ESP" target="AZE">
      <data key="d0">796677</data>
    </edge>
    <edge source="ESP" target="ARG">
      <data key="d0">50032186</data>
    </edge>
    <edge source="ESP" target="AUS">
      <data key="d0">48550867</data>
    </edge>
    <edge source="ESP" target="AUT">
      <data key="d0">61931461</data>
    </edge>
    <edge source="ESP" target="ARM">
      <data key="d0">766688</data>
    </edge>
    <edge source="ESP" target="BEL">
      <data key="d0">176147120</data>
    </edge>
    <edge source="ESP" target="BOL">
      <data key="d0">5268913</data>
    </edge>
    <edge source="ESP" target="BWA">
      <data key="d0">101396</data>
    </edge>
    <edge source="ESP" target="BRA">
      <data key="d0">161990530</data>
    </edge>
    <edge source="ESP" target="BGR">
      <data key="d0">16270952</data>
    </edge>
    <edge source="ESP" target="BLR">
      <data key="d0">7157867</data>
    </edge>
    <edge source="ESP" target="CMR">
      <data key="d0">2641786</data>
    </edge>
    <edge source="ESP" target="CAN">
      <data key="d0">37980266</data>
    </edge>
    <edge source="ESP" target="CAF">
      <data key="d0">18635</data>
    </edge>
    <edge source="ESP" target="LKA">
      <data key="d0">2998526</data>
    </edge>
    <edge source="ESP" target="CHL">
      <data key="d0">58739680</data>
    </edge>
    <edge source="ESP" target="CHN">
      <data key="d0">74589674</data>
    </edge>
    <edge source="ESP" target="COL">
      <data key="d0">46180563</data>
    </edge>
    <edge source="ESP" target="CRI">
      <data key="d0">13905691</data>
    </edge>
    <edge source="ESP" target="HRV">
      <data key="d0">7864186</data>
    </edge>
    <edge source="ESP" target="CZE">
      <data key="d0">95461290</data>
    </edge>
    <edge source="ESP" target="BEN">
      <data key="d0">469972</data>
    </edge>
    <edge source="ESP" target="DNK">
      <data key="d0">96798199</data>
    </edge>
    <edge source="ESP" target="ECU">
      <data key="d0">31786806</data>
    </edge>
    <edge source="ESP" target="SLV">
      <data key="d0">1924275</data>
    </edge>
    <edge source="ESP" target="ETH">
      <data key="d0">11657822</data>
    </edge>
    <edge source="ESP" target="EST">
      <data key="d0">5578056</data>
    </edge>
    <edge source="ESP" target="FIN">
      <data key="d0">21245490</data>
    </edge>
    <edge source="ESP" target="FRA">
      <data key="d0">1591605514</data>
    </edge>
    <edge source="ESP" target="GEO">
      <data key="d0">2189584</data>
    </edge>
    <edge source="ESP" target="GMB">
      <data key="d0">221249</data>
    </edge>
    <edge source="ESP" target="PSE">
      <data key="d0">23369</data>
    </edge>
    <edge source="ESP" target="DEU">
      <data key="d0">1069237599</data>
    </edge>
    <edge source="ESP" target="GHA">
      <data key="d0">8198457</data>
    </edge>
    <edge source="ESP" target="GRC">
      <data key="d0">24680944</data>
    </edge>
    <edge source="ESP" target="GTM">
      <data key="d0">7501575</data>
    </edge>
    <edge source="ESP" target="HND">
      <data key="d0">2314263</data>
    </edge>
    <edge source="ESP" target="HKG">
      <data key="d0">6356869</data>
    </edge>
    <edge source="ESP" target="HUN">
      <data key="d0">69300955</data>
    </edge>
    <edge source="ESP" target="IDN">
      <data key="d0">8809845</data>
    </edge>
    <edge source="ESP" target="IRL">
      <data key="d0">22848652</data>
    </edge>
    <edge source="ESP" target="ISR">
      <data key="d0">39621485</data>
    </edge>
    <edge source="ESP" target="ITA">
      <data key="d0">349097247</data>
    </edge>
    <edge source="ESP" target="CIV">
      <data key="d0">5938700</data>
    </edge>
    <edge source="ESP" target="JAM">
      <data key="d0">783733</data>
    </edge>
    <edge source="ESP" target="JPN">
      <data key="d0">70254643</data>
    </edge>
    <edge source="ESP" target="KAZ">
      <data key="d0">1643822</data>
    </edge>
    <edge source="ESP" target="JOR">
      <data key="d0">3515844</data>
    </edge>
    <edge source="ESP" target="KOR">
      <data key="d0">11712439</data>
    </edge>
    <edge source="ESP" target="KGZ">
      <data key="d0">38585</data>
    </edge>
    <edge source="ESP" target="LBN">
      <data key="d0">7526611</data>
    </edge>
    <edge source="ESP" target="LVA">
      <data key="d0">5165710</data>
    </edge>
    <edge source="ESP" target="LTU">
      <data key="d0">5735718</data>
    </edge>
    <edge source="ESP" target="MDG">
      <data key="d0">883285</data>
    </edge>
    <edge source="ESP" target="MWI">
      <data key="d0">15411</data>
    </edge>
    <edge source="ESP" target="MYS">
      <data key="d0">4951151</data>
    </edge>
    <edge source="ESP" target="MRT">
      <data key="d0">19997906</data>
    </edge>
    <edge source="ESP" target="MUS">
      <data key="d0">1976287</data>
    </edge>
    <edge source="ESP" target="MEX">
      <data key="d0">140773800</data>
    </edge>
    <edge source="ESP" target="MDA">
      <data key="d0">898215</data>
    </edge>
    <edge source="ESP" target="MAR">
      <data key="d0">227519773</data>
    </edge>
    <edge source="ESP" target="MOZ">
      <data key="d0">4245948</data>
    </edge>
    <edge source="ESP" target="OMN">
      <data key="d0">2062466</data>
    </edge>
    <edge source="ESP" target="NAM">
      <data key="d0">231538</data>
    </edge>
    <edge source="ESP" target="NLD">
      <data key="d0">158309503</data>
    </edge>
    <edge source="ESP" target="NZL">
      <data key="d0">2077136</data>
    </edge>
    <edge source="ESP" target="NIC">
      <data key="d0">10782180</data>
    </edge>
    <edge source="ESP" target="NER">
      <data key="d0">37569</data>
    </edge>
    <edge source="ESP" target="NOR">
      <data key="d0">51723400</data>
    </edge>
    <edge source="ESP" target="PAK">
      <data key="d0">1443609</data>
    </edge>
    <edge source="ESP" target="PAN">
      <data key="d0">50428356</data>
    </edge>
    <edge source="ESP" target="PRY">
      <data key="d0">1857086</data>
    </edge>
    <edge source="ESP" target="PER">
      <data key="d0">68881319</data>
    </edge>
    <edge source="ESP" target="PHL">
      <data key="d0">1917890</data>
    </edge>
    <edge source="ESP" target="POL">
      <data key="d0">167792405</data>
    </edge>
    <edge source="ESP" target="PRT">
      <data key="d0">616546547</data>
    </edge>
    <edge source="ESP" target="ROU">
      <data key="d0">91535075</data>
    </edge>
    <edge source="ESP" target="RUS">
      <data key="d0">106468857</data>
    </edge>
    <edge source="ESP" target="SAU">
      <data key="d0">50522934</data>
    </edge>
    <edge source="ESP" target="SEN">
      <data key="d0">14620717</data>
    </edge>
    <edge source="ESP" target="SRB">
      <data key="d0">5667158</data>
    </edge>
    <edge source="ESP" target="IND">
      <data key="d0">33021787</data>
    </edge>
    <edge source="ESP" target="SGP">
      <data key="d0">10584906</data>
    </edge>
    <edge source="ESP" target="SVK">
      <data key="d0">49745614</data>
    </edge>
    <edge source="ESP" target="VNM">
      <data key="d0">2396353</data>
    </edge>
    <edge source="ESP" target="SVN">
      <data key="d0">12371251</data>
    </edge>
    <edge source="ESP" target="ZAF">
      <data key="d0">30351358</data>
    </edge>
    <edge source="ESP" target="ZWE">
      <data key="d0">36870</data>
    </edge>
    <edge source="ESP" target="SWE">
      <data key="d0">110713087</data>
    </edge>
    <edge source="ESP" target="CHE">
      <data key="d0">44874179</data>
    </edge>
    <edge source="ESP" target="THA">
      <data key="d0">18100150</data>
    </edge>
    <edge source="ESP" target="TGO">
      <data key="d0">1275452</data>
    </edge>
    <edge source="ESP" target="ARE">
      <data key="d0">26543223</data>
    </edge>
    <edge source="ESP" target="TUN">
      <data key="d0">67555926</data>
    </edge>
    <edge source="ESP" target="TUR">
      <data key="d0">130898270</data>
    </edge>
    <edge source="ESP" target="UGA">
      <data key="d0">575004</data>
    </edge>
    <edge source="ESP" target="UKR">
      <data key="d0">14890362</data>
    </edge>
    <edge source="ESP" target="MKD">
      <data key="d0">1784316</data>
    </edge>
    <edge source="ESP" target="EGY">
      <data key="d0">44118524</data>
    </edge>
    <edge source="ESP" target="GBR">
      <data key="d0">359599189</data>
    </edge>
    <edge source="ESP" target="TZA">
      <data key="d0">499370</data>
    </edge>
    <edge source="ESP" target="USA">
      <data key="d0">437817754</data>
    </edge>
    <edge source="ESP" target="BFA">
      <data key="d0">3792092</data>
    </edge>
    <edge source="ESP" target="URY">
      <data key="d0">19270865</data>
    </edge>
    <edge source="CHE" target="ALB">
      <data key="d0">148441</data>
    </edge>
    <edge source="CHE" target="DZA">
      <data key="d0">670205</data>
    </edge>
    <edge source="CHE" target="AZE">
      <data key="d0">1286543</data>
    </edge>
    <edge source="CHE" target="ARG">
      <data key="d0">18595284</data>
    </edge>
    <edge source="CHE" target="AUS">
      <data key="d0">38656056</data>
    </edge>
    <edge source="CHE" target="AUT">
      <data key="d0">395327213</data>
    </edge>
    <edge source="CHE" target="ARM">
      <data key="d0">290911</data>
    </edge>
    <edge source="CHE" target="BEL">
      <data key="d0">83911957</data>
    </edge>
    <edge source="CHE" target="BOL">
      <data key="d0">536444</data>
    </edge>
    <edge source="CHE" target="BWA">
      <data key="d0">91506</data>
    </edge>
    <edge source="CHE" target="BRA">
      <data key="d0">37282048</data>
    </edge>
    <edge source="CHE" target="BGR">
      <data key="d0">5978116</data>
    </edge>
    <edge source="CHE" target="BLR">
      <data key="d0">634426</data>
    </edge>
    <edge source="CHE" target="KHM">
      <data key="d0">134051</data>
    </edge>
    <edge source="CHE" target="CMR">
      <data key="d0">51030</data>
    </edge>
    <edge source="CHE" target="CAN">
      <data key="d0">20879559</data>
    </edge>
    <edge source="CHE" target="LKA">
      <data key="d0">1447165</data>
    </edge>
    <edge source="CHE" target="CHL">
      <data key="d0">7102974</data>
    </edge>
    <edge source="CHE" target="CHN">
      <data key="d0">114290819</data>
    </edge>
    <edge source="CHE" target="COL">
      <data key="d0">6085171</data>
    </edge>
    <edge source="CHE" target="CRI">
      <data key="d0">870672</data>
    </edge>
    <edge source="CHE" target="HRV">
      <data key="d0">4268433</data>
    </edge>
    <edge source="CHE" target="CZE">
      <data key="d0">78289057</data>
    </edge>
    <edge source="CHE" target="BEN">
      <data key="d0">12379</data>
    </edge>
    <edge source="CHE" target="DNK">
      <data key="d0">36084489</data>
    </edge>
    <edge source="CHE" target="ECU">
      <data key="d0">1495190</data>
    </edge>
    <edge source="CHE" target="SLV">
      <data key="d0">107338</data>
    </edge>
    <edge source="CHE" target="ETH">
      <data key="d0">179273</data>
    </edge>
    <edge source="CHE" target="EST">
      <data key="d0">4723161</data>
    </edge>
    <edge source="CHE" target="FIN">
      <data key="d0">26565369</data>
    </edge>
    <edge source="CHE" target="FRA">
      <data key="d0">389975416</data>
    </edge>
    <edge source="CHE" target="GEO">
      <data key="d0">243266</data>
    </edge>
    <edge source="CHE" target="GMB">
      <data key="d0">27217</data>
    </edge>
    <edge source="CHE" target="PSE">
      <data key="d0">16436</data>
    </edge>
    <edge source="CHE" target="DEU">
      <data key="d0">1705444507</data>
    </edge>
    <edge source="CHE" target="GHA">
      <data key="d0">732821</data>
    </edge>
    <edge source="CHE" target="GRC">
      <data key="d0">5950819</data>
    </edge>
    <edge source="CHE" target="GTM">
      <data key="d0">256738</data>
    </edge>
    <edge source="CHE" target="HND">
      <data key="d0">97164</data>
    </edge>
    <edge source="CHE" target="HKG">
      <data key="d0">43241682</data>
    </edge>
    <edge source="CHE" target="HUN">
      <data key="d0">51334023</data>
    </edge>
    <edge source="CHE" target="IDN">
      <data key="d0">6166517</data>
    </edge>
    <edge source="CHE" target="IRL">
      <data key="d0">8266473</data>
    </edge>
    <edge source="CHE" target="ISR">
      <data key="d0">24048343</data>
    </edge>
    <edge source="CHE" target="ITA">
      <data key="d0">222852279</data>
    </edge>
    <edge source="CHE" target="CIV">
      <data key="d0">589066</data>
    </edge>
    <edge source="CHE" target="JAM">
      <data key="d0">13623</data>
    </edge>
    <edge source="CHE" target="JPN">
      <data key="d0">63063199</data>
    </edge>
    <edge source="CHE" target="KAZ">
      <data key="d0">2002655</data>
    </edge>
    <edge source="CHE" target="JOR">
      <data key="d0">2521978</data>
    </edge>
    <edge source="CHE" target="KOR">
      <data key="d0">36914131</data>
    </edge>
    <edge source="CHE" target="KGZ">
      <data key="d0">52002</data>
    </edge>
    <edge source="CHE" target="LBN">
      <data key="d0">2584147</data>
    </edge>
    <edge source="CHE" target="LVA">
      <data key="d0">1953136</data>
    </edge>
    <edge source="CHE" target="LTU">
      <data key="d0">2492455</data>
    </edge>
    <edge source="CHE" target="MDG">
      <data key="d0">52526</data>
    </edge>
    <edge source="CHE" target="MYS">
      <data key="d0">11121847</data>
    </edge>
    <edge source="CHE" target="MRT">
      <data key="d0">32816</data>
    </edge>
    <edge source="CHE" target="MUS">
      <data key="d0">1344066</data>
    </edge>
    <edge source="CHE" target="MEX">
      <data key="d0">33865338</data>
    </edge>
    <edge source="CHE" target="MDA">
      <data key="d0">92790</data>
    </edge>
    <edge source="CHE" target="MAR">
      <data key="d0">1685351</data>
    </edge>
    <edge source="CHE" target="MOZ">
      <data key="d0">74540</data>
    </edge>
    <edge source="CHE" target="OMN">
      <data key="d0">2747249</data>
    </edge>
    <edge source="CHE" target="NAM">
      <data key="d0">123704</data>
    </edge>
    <edge source="CHE" target="NLD">
      <data key="d0">109156118</data>
    </edge>
    <edge source="CHE" target="NZL">
      <data key="d0">5674974</data>
    </edge>
    <edge source="CHE" target="NIC">
      <data key="d0">203274</data>
    </edge>
    <edge source="CHE" target="NOR">
      <data key="d0">44310395</data>
    </edge>
    <edge source="CHE" target="PAK">
      <data key="d0">1028332</data>
    </edge>
    <edge source="CHE" target="PAN">
      <data key="d0">1333497</data>
    </edge>
    <edge source="CHE" target="PRY">
      <data key="d0">407224</data>
    </edge>
    <edge source="CHE" target="PER">
      <data key="d0">4320276</data>
    </edge>
    <edge source="CHE" target="PHL">
      <data key="d0">4618780</data>
    </edge>
    <edge source="CHE" target="POL">
      <data key="d0">66161212</data>
    </edge>
    <edge source="CHE" target="PRT">
      <data key="d0">21669088</data>
    </edge>
    <edge source="CHE" target="ROU">
      <data key="d0">22475845</data>
    </edge>
    <edge source="CHE" target="RUS">
      <data key="d0">54652384</data>
    </edge>
    <edge source="CHE" target="SAU">
      <data key="d0">17171803</data>
    </edge>
    <edge source="CHE" target="SEN">
      <data key="d0">147816</data>
    </edge>
    <edge source="CHE" target="SRB">
      <data key="d0">2881582</data>
    </edge>
    <edge source="CHE" target="IND">
      <data key="d0">39169002</data>
    </edge>
    <edge source="CHE" target="SGP">
      <data key="d0">44944843</data>
    </edge>
    <edge source="CHE" target="SVK">
      <data key="d0">13562411</data>
    </edge>
    <edge source="CHE" target="VNM">
      <data key="d0">3386635</data>
    </edge>
    <edge source="CHE" target="SVN">
      <data key="d0">8990701</data>
    </edge>
    <edge source="CHE" target="ZAF">
      <data key="d0">17745750</data>
    </edge>
    <edge source="CHE" target="ESP">
      <data key="d0">58423089</data>
    </edge>
    <edge source="CHE" target="SWE">
      <data key="d0">74774996</data>
    </edge>
    <edge source="CHE" target="THA">
      <data key="d0">18545126</data>
    </edge>
    <edge source="CHE" target="TGO">
      <data key="d0">81488</data>
    </edge>
    <edge source="CHE" target="ARE">
      <data key="d0">23487010</data>
    </edge>
    <edge source="CHE" target="TUN">
      <data key="d0">1250558</data>
    </edge>
    <edge source="CHE" target="TUR">
      <data key="d0">27197385</data>
    </edge>
    <edge source="CHE" target="UGA">
      <data key="d0">215197</data>
    </edge>
    <edge source="CHE" target="UKR">
      <data key="d0">4148545</data>
    </edge>
    <edge source="CHE" target="MKD">
      <data key="d0">281235</data>
    </edge>
    <edge source="CHE" target="EGY">
      <data key="d0">3911251</data>
    </edge>
    <edge source="CHE" target="GBR">
      <data key="d0">146443635</data>
    </edge>
    <edge source="CHE" target="TZA">
      <data key="d0">180932</data>
    </edge>
    <edge source="CHE" target="USA">
      <data key="d0">349275948</data>
    </edge>
    <edge source="CHE" target="BFA">
      <data key="d0">26010</data>
    </edge>
    <edge source="CHE" target="URY">
      <data key="d0">5399785</data>
    </edge>
    <edge source="TUR" target="ALB">
      <data key="d0">9221162</data>
    </edge>
    <edge source="TUR" target="DZA">
      <data key="d0">127337789</data>
    </edge>
    <edge source="TUR" target="AZE">
      <data key="d0">280832107</data>
    </edge>
    <edge source="TUR" target="ARG">
      <data key="d0">6446557</data>
    </edge>
    <edge source="TUR" target="AUS">
      <data key="d0">7956614</data>
    </edge>
    <edge source="TUR" target="AUT">
      <data key="d0">43095225</data>
    </edge>
    <edge source="TUR" target="BEL">
      <data key="d0">33259613</data>
    </edge>
    <edge source="TUR" target="BOL">
      <data key="d0">655780</data>
    </edge>
    <edge source="TUR" target="BRA">
      <data key="d0">39874580</data>
    </edge>
    <edge source="TUR" target="BGR">
      <data key="d0">80910787</data>
    </edge>
    <edge source="TUR" target="BDI">
      <data key="d0">517869</data>
    </edge>
    <edge source="TUR" target="BLR">
      <data key="d0">13229983</data>
    </edge>
    <edge source="TUR" target="CMR">
      <data key="d0">3548985</data>
    </edge>
    <edge source="TUR" target="CAN">
      <data key="d0">24412087</data>
    </edge>
    <edge source="TUR" target="CAF">
      <data key="d0">67307</data>
    </edge>
    <edge source="TUR" target="LKA">
      <data key="d0">1188549</data>
    </edge>
    <edge source="TUR" target="CHL">
      <data key="d0">12451404</data>
    </edge>
    <edge source="TUR" target="CHN">
      <data key="d0">9920452</data>
    </edge>
    <edge source="TUR" target="COL">
      <data key="d0">5533143</data>
    </edge>
    <edge source="TUR" target="CRI">
      <data key="d0">112339</data>
    </edge>
    <edge source="TUR" target="HRV">
      <data key="d0">8313909</data>
    </edge>
    <edge source="TUR" target="CZE">
      <data key="d0">29878022</data>
    </edge>
    <edge source="TUR" target="BEN">
      <data key="d0">270823</data>
    </edge>
    <edge source="TUR" target="DNK">
      <data key="d0">16442592</data>
    </edge>
    <edge source="TUR" target="ECU">
      <data key="d0">160081</data>
    </edge>
    <edge source="TUR" target="SLV">
      <data key="d0">38807</data>
    </edge>
    <edge source="TUR" target="ETH">
      <data key="d0">30986739</data>
    </edge>
    <edge source="TUR" target="EST">
      <data key="d0">6159000</data>
    </edge>
    <edge source="TUR" target="FIN">
      <data key="d0">15366641</data>
    </edge>
    <edge source="TUR" target="FRA">
      <data key="d0">224390661</data>
    </edge>
    <edge source="TUR" target="GEO">
      <data key="d0">107100928</data>
    </edge>
    <edge source="TUR" target="GMB">
      <data key="d0">270205</data>
    </edge>
    <edge source="TUR" target="PSE">
      <data key="d0">592674</data>
    </edge>
    <edge source="TUR" target="DEU">
      <data key="d0">586757712</data>
    </edge>
    <edge source="TUR" target="GHA">
      <data key="d0">10016105</data>
    </edge>
    <edge source="TUR" target="GRC">
      <data key="d0">36403762</data>
    </edge>
    <edge source="TUR" target="GTM">
      <data key="d0">14580672</data>
    </edge>
    <edge source="TUR" target="HND">
      <data key="d0">21082</data>
    </edge>
    <edge source="TUR" target="HKG">
      <data key="d0">519603</data>
    </edge>
    <edge source="TUR" target="HUN">
      <data key="d0">38590980</data>
    </edge>
    <edge source="TUR" target="IDN">
      <data key="d0">4467979</data>
    </edge>
    <edge source="TUR" target="IRL">
      <data key="d0">9324521</data>
    </edge>
    <edge source="TUR" target="ISR">
      <data key="d0">66667955</data>
    </edge>
    <edge source="TUR" target="ITA">
      <data key="d0">231090453</data>
    </edge>
    <edge source="TUR" target="CIV">
      <data key="d0">1202607</data>
    </edge>
    <edge source="TUR" target="JAM">
      <data key="d0">50335</data>
    </edge>
    <edge source="TUR" target="JPN">
      <data key="d0">2059946</data>
    </edge>
    <edge source="TUR" target="KAZ">
      <data key="d0">65054805</data>
    </edge>
    <edge source="TUR" target="JOR">
      <data key="d0">43712730</data>
    </edge>
    <edge source="TUR" target="KOR">
      <data key="d0">3623986</data>
    </edge>
    <edge source="TUR" target="KGZ">
      <data key="d0">7776890</data>
    </edge>
    <edge source="TUR" target="LBN">
      <data key="d0">26879442</data>
    </edge>
    <edge source="TUR" target="LVA">
      <data key="d0">6130906</data>
    </edge>
    <edge source="TUR" target="LTU">
      <data key="d0">4891369</data>
    </edge>
    <edge source="TUR" target="MDG">
      <data key="d0">167260</data>
    </edge>
    <edge source="TUR" target="MWI">
      <data key="d0">413060</data>
    </edge>
    <edge source="TUR" target="MYS">
      <data key="d0">1665964</data>
    </edge>
    <edge source="TUR" target="MRT">
      <data key="d0">5972858</data>
    </edge>
    <edge source="TUR" target="MUS">
      <data key="d0">687795</data>
    </edge>
    <edge source="TUR" target="MEX">
      <data key="d0">8848820</data>
    </edge>
    <edge source="TUR" target="MDA">
      <data key="d0">12644085</data>
    </edge>
    <edge source="TUR" target="MAR">
      <data key="d0">68351354</data>
    </edge>
    <edge source="TUR" target="MOZ">
      <data key="d0">2152853</data>
    </edge>
    <edge source="TUR" target="OMN">
      <data key="d0">57708910</data>
    </edge>
    <edge source="TUR" target="NAM">
      <data key="d0">1988720</data>
    </edge>
    <edge source="TUR" target="NLD">
      <data key="d0">59623041</data>
    </edge>
    <edge source="TUR" target="NZL">
      <data key="d0">792166</data>
    </edge>
    <edge source="TUR" target="NER">
      <data key="d0">672636</data>
    </edge>
    <edge source="TUR" target="NOR">
      <data key="d0">12746838</data>
    </edge>
    <edge source="TUR" target="PAK">
      <data key="d0">10565821</data>
    </edge>
    <edge source="TUR" target="PAN">
      <data key="d0">1496291</data>
    </edge>
    <edge source="TUR" target="PRY">
      <data key="d0">65764</data>
    </edge>
    <edge source="TUR" target="PER">
      <data key="d0">5509820</data>
    </edge>
    <edge source="TUR" target="PHL">
      <data key="d0">14916496</data>
    </edge>
    <edge source="TUR" target="POL">
      <data key="d0">66746049</data>
    </edge>
    <edge source="TUR" target="PRT">
      <data key="d0">8703254</data>
    </edge>
    <edge source="TUR" target="ROU">
      <data key="d0">139637317</data>
    </edge>
    <edge source="TUR" target="RUS">
      <data key="d0">231550800</data>
    </edge>
    <edge source="TUR" target="SAU">
      <data key="d0">121892501</data>
    </edge>
    <edge source="TUR" target="SEN">
      <data key="d0">3801164</data>
    </edge>
    <edge source="TUR" target="SRB">
      <data key="d0">36649917</data>
    </edge>
    <edge source="TUR" target="IND">
      <data key="d0">11921459</data>
    </edge>
    <edge source="TUR" target="SGP">
      <data key="d0">1209220</data>
    </edge>
    <edge source="TUR" target="SVK">
      <data key="d0">41620904</data>
    </edge>
    <edge source="TUR" target="VNM">
      <data key="d0">429024</data>
    </edge>
    <edge source="TUR" target="SVN">
      <data key="d0">13022999</data>
    </edge>
    <edge source="TUR" target="ZAF">
      <data key="d0">10863941</data>
    </edge>
    <edge source="TUR" target="ZWE">
      <data key="d0">775962</data>
    </edge>
    <edge source="TUR" target="ESP">
      <data key="d0">65004690</data>
    </edge>
    <edge source="TUR" target="SWE">
      <data key="d0">46630306</data>
    </edge>
    <edge source="TUR" target="CHE">
      <data key="d0">23530020</data>
    </edge>
    <edge source="TUR" target="THA">
      <data key="d0">10081748</data>
    </edge>
    <edge source="TUR" target="TGO">
      <data key="d0">980545</data>
    </edge>
    <edge source="TUR" target="ARE">
      <data key="d0">60153197</data>
    </edge>
    <edge source="TUR" target="TUN">
      <data key="d0">44888222</data>
    </edge>
    <edge source="TUR" target="UGA">
      <data key="d0">907541</data>
    </edge>
    <edge source="TUR" target="UKR">
      <data key="d0">88271499</data>
    </edge>
    <edge source="TUR" target="MKD">
      <data key="d0">16147272</data>
    </edge>
    <edge source="TUR" target="EGY">
      <data key="d0">130907157</data>
    </edge>
    <edge source="TUR" target="GBR">
      <data key="d0">212481515</data>
    </edge>
    <edge source="TUR" target="TZA">
      <data key="d0">3511682</data>
    </edge>
    <edge source="TUR" target="USA">
      <data key="d0">189611542</data>
    </edge>
    <edge source="TUR" target="BFA">
      <data key="d0">620932</data>
    </edge>
    <edge source="TUR" target="URY">
      <data key="d0">4220554</data>
    </edge>
    <edge source="MKD" target="ALB">
      <data key="d0">2933557</data>
    </edge>
    <edge source="MKD" target="AUS">
      <data key="d0">28310</data>
    </edge>
    <edge source="MKD" target="AUT">
      <data key="d0">716105</data>
    </edge>
    <edge source="MKD" target="BEL">
      <data key="d0">31855</data>
    </edge>
    <edge source="MKD" target="BGR">
      <data key="d0">2322967</data>
    </edge>
    <edge source="MKD" target="BLR">
      <data key="d0">605669</data>
    </edge>
    <edge source="MKD" target="CAN">
      <data key="d0">14807</data>
    </edge>
    <edge source="MKD" target="HRV">
      <data key="d0">1961807</data>
    </edge>
    <edge source="MKD" target="CZE">
      <data key="d0">48264</data>
    </edge>
    <edge source="MKD" target="FIN">
      <data key="d0">22449</data>
    </edge>
    <edge source="MKD" target="FRA">
      <data key="d0">149708</data>
    </edge>
    <edge source="MKD" target="DEU">
      <data key="d0">1857669</data>
    </edge>
    <edge source="MKD" target="GRC">
      <data key="d0">7482824</data>
    </edge>
    <edge source="MKD" target="HUN">
      <data key="d0">103411</data>
    </edge>
    <edge source="MKD" target="ISR">
      <data key="d0">167476</data>
    </edge>
    <edge source="MKD" target="ITA">
      <data key="d0">14367483</data>
    </edge>
    <edge source="MKD" target="LBN">
      <data key="d0">92100</data>
    </edge>
    <edge source="MKD" target="MEX">
      <data key="d0">1323745</data>
    </edge>
    <edge source="MKD" target="NLD">
      <data key="d0">372902</data>
    </edge>
    <edge source="MKD" target="POL">
      <data key="d0">55616</data>
    </edge>
    <edge source="MKD" target="ROU">
      <data key="d0">388896</data>
    </edge>
    <edge source="MKD" target="RUS">
      <data key="d0">109440</data>
    </edge>
    <edge source="MKD" target="SRB">
      <data key="d0">15757964</data>
    </edge>
    <edge source="MKD" target="SVK">
      <data key="d0">495894</data>
    </edge>
    <edge source="MKD" target="SVN">
      <data key="d0">786062</data>
    </edge>
    <edge source="MKD" target="ESP">
      <data key="d0">12998</data>
    </edge>
    <edge source="MKD" target="SWE">
      <data key="d0">22867</data>
    </edge>
    <edge source="MKD" target="CHE">
      <data key="d0">567922</data>
    </edge>
    <edge source="MKD" target="TUR">
      <data key="d0">42920</data>
    </edge>
    <edge source="MKD" target="GBR">
      <data key="d0">303242</data>
    </edge>
    <edge source="MKD" target="USA">
      <data key="d0">1899881</data>
    </edge>
    <edge source="DZA" target="BEL">
      <data key="d0">260834</data>
    </edge>
    <edge source="DZA" target="CAN">
      <data key="d0">148140</data>
    </edge>
    <edge source="DZA" target="FRA">
      <data key="d0">3520891</data>
    </edge>
    <edge source="DZA" target="KOR">
      <data key="d0">17867</data>
    </edge>
    <edge source="DZA" target="MAR">
      <data key="d0">50482</data>
    </edge>
    <edge source="DZA" target="SEN">
      <data key="d0">18708</data>
    </edge>
    <edge source="DZA" target="SGP">
      <data key="d0">300368</data>
    </edge>
    <edge source="DZA" target="ARE">
      <data key="d0">10762</data>
    </edge>
    <edge source="DZA" target="TUN">
      <data key="d0">392599</data>
    </edge>
    <edge source="DZA" target="GBR">
      <data key="d0">328610</data>
    </edge>
    <edge source="DZA" target="USA">
      <data key="d0">3368212</data>
    </edge>
    <edge source="BEL" target="ALB">
      <data key="d0">113539</data>
    </edge>
    <edge source="BEL" target="DZA">
      <data key="d0">11302451</data>
    </edge>
    <edge source="BEL" target="AZE">
      <data key="d0">2851171</data>
    </edge>
    <edge source="BEL" target="ARG">
      <data key="d0">4852842</data>
    </edge>
    <edge source="BEL" target="AUS">
      <data key="d0">25655766</data>
    </edge>
    <edge source="BEL" target="AUT">
      <data key="d0">60058419</data>
    </edge>
    <edge source="BEL" target="ARM">
      <data key="d0">1108774</data>
    </edge>
    <edge source="BEL" target="BOL">
      <data key="d0">548806</data>
    </edge>
    <edge source="BEL" target="BWA">
      <data key="d0">117081</data>
    </edge>
    <edge source="BEL" target="BRA">
      <data key="d0">41417868</data>
    </edge>
    <edge source="BEL" target="BGR">
      <data key="d0">6705799</data>
    </edge>
    <edge source="BEL" target="BDI">
      <data key="d0">859544</data>
    </edge>
    <edge source="BEL" target="BLR">
      <data key="d0">3583328</data>
    </edge>
    <edge source="BEL" target="CMR">
      <data key="d0">6742917</data>
    </edge>
    <edge source="BEL" target="CAN">
      <data key="d0">15738579</data>
    </edge>
    <edge source="BEL" target="CAF">
      <data key="d0">78908</data>
    </edge>
    <edge source="BEL" target="LKA">
      <data key="d0">915698</data>
    </edge>
    <edge source="BEL" target="CHL">
      <data key="d0">7913420</data>
    </edge>
    <edge source="BEL" target="CHN">
      <data key="d0">66002077</data>
    </edge>
    <edge source="BEL" target="COL">
      <data key="d0">4540084</data>
    </edge>
    <edge source="BEL" target="CRI">
      <data key="d0">2787107</data>
    </edge>
    <edge source="BEL" target="HRV">
      <data key="d0">7288961</data>
    </edge>
    <edge source="BEL" target="CZE">
      <data key="d0">71588967</data>
    </edge>
    <edge source="BEL" target="BEN">
      <data key="d0">732247</data>
    </edge>
    <edge source="BEL" target="DNK">
      <data key="d0">58181333</data>
    </edge>
    <edge source="BEL" target="ECU">
      <data key="d0">880035</data>
    </edge>
    <edge source="BEL" target="SLV">
      <data key="d0">20068</data>
    </edge>
    <edge source="BEL" target="ETH">
      <data key="d0">1542796</data>
    </edge>
    <edge source="BEL" target="EST">
      <data key="d0">4716408</data>
    </edge>
    <edge source="BEL" target="FIN">
      <data key="d0">39005518</data>
    </edge>
    <edge source="BEL" target="FRA">
      <data key="d0">1728877763</data>
    </edge>
    <edge source="BEL" target="GEO">
      <data key="d0">793201</data>
    </edge>
    <edge source="BEL" target="GMB">
      <data key="d0">661507</data>
    </edge>
    <edge source="BEL" target="PSE">
      <data key="d0">17160</data>
    </edge>
    <edge source="BEL" target="DEU">
      <data key="d0">1113193009</data>
    </edge>
    <edge source="BEL" target="GHA">
      <data key="d0">3826599</data>
    </edge>
    <edge source="BEL" target="GRC">
      <data key="d0">19461182</data>
    </edge>
    <edge source="BEL" target="GTM">
      <data key="d0">170809</data>
    </edge>
    <edge source="BEL" target="HND">
      <data key="d0">17409</data>
    </edge>
    <edge source="BEL" target="HKG">
      <data key="d0">3226970</data>
    </edge>
    <edge source="BEL" target="HUN">
      <data key="d0">36857071</data>
    </edge>
    <edge source="BEL" target="IDN">
      <data key="d0">5944395</data>
    </edge>
    <edge source="BEL" target="IRL">
      <data key="d0">18149293</data>
    </edge>
    <edge source="BEL" target="ISR">
      <data key="d0">11093885</data>
    </edge>
    <edge source="BEL" target="ITA">
      <data key="d0">238240678</data>
    </edge>
    <edge source="BEL" target="CIV">
      <data key="d0">2161338</data>
    </edge>
    <edge source="BEL" target="JAM">
      <data key="d0">44845</data>
    </edge>
    <edge source="BEL" target="JPN">
      <data key="d0">22158886</data>
    </edge>
    <edge source="BEL" target="KAZ">
      <data key="d0">2619773</data>
    </edge>
    <edge source="BEL" target="JOR">
      <data key="d0">4649974</data>
    </edge>
    <edge source="BEL" target="KOR">
      <data key="d0">10002152</data>
    </edge>
    <edge source="BEL" target="KGZ">
      <data key="d0">941508</data>
    </edge>
    <edge source="BEL" target="LBN">
      <data key="d0">3745907</data>
    </edge>
    <edge source="BEL" target="LVA">
      <data key="d0">5497671</data>
    </edge>
    <edge source="BEL" target="LTU">
      <data key="d0">12619661</data>
    </edge>
    <edge source="BEL" target="MDG">
      <data key="d0">787899</data>
    </edge>
    <edge source="BEL" target="MYS">
      <data key="d0">3596174</data>
    </edge>
    <edge source="BEL" target="MRT">
      <data key="d0">10391223</data>
    </edge>
    <edge source="BEL" target="MUS">
      <data key="d0">1012423</data>
    </edge>
    <edge source="BEL" target="MEX">
      <data key="d0">13537702</data>
    </edge>
    <edge source="BEL" target="MDA">
      <data key="d0">487438</data>
    </edge>
    <edge source="BEL" target="MAR">
      <data key="d0">12139254</data>
    </edge>
    <edge source="BEL" target="MOZ">
      <data key="d0">76817</data>
    </edge>
    <edge source="BEL" target="OMN">
      <data key="d0">2259647</data>
    </edge>
    <edge source="BEL" target="NAM">
      <data key="d0">531112</data>
    </edge>
    <edge source="BEL" target="NLD">
      <data key="d0">968591600</data>
    </edge>
    <edge source="BEL" target="NZL">
      <data key="d0">2125177</data>
    </edge>
    <edge source="BEL" target="NIC">
      <data key="d0">28977</data>
    </edge>
    <edge source="BEL" target="NER">
      <data key="d0">905593</data>
    </edge>
    <edge source="BEL" target="NOR">
      <data key="d0">63149006</data>
    </edge>
    <edge source="BEL" target="PAK">
      <data key="d0">1695714</data>
    </edge>
    <edge source="BEL" target="PAN">
      <data key="d0">1102996</data>
    </edge>
    <edge source="BEL" target="PRY">
      <data key="d0">11655</data>
    </edge>
    <edge source="BEL" target="PER">
      <data key="d0">6072791</data>
    </edge>
    <edge source="BEL" target="PHL">
      <data key="d0">9722913</data>
    </edge>
    <edge source="BEL" target="POL">
      <data key="d0">157757477</data>
    </edge>
    <edge source="BEL" target="PRT">
      <data key="d0">55259469</data>
    </edge>
    <edge source="BEL" target="ROU">
      <data key="d0">30476290</data>
    </edge>
    <edge source="BEL" target="RUS">
      <data key="d0">106299116</data>
    </edge>
    <edge source="BEL" target="SAU">
      <data key="d0">23934952</data>
    </edge>
    <edge source="BEL" target="SEN">
      <data key="d0">4192175</data>
    </edge>
    <edge source="BEL" target="SRB">
      <data key="d0">6196881</data>
    </edge>
    <edge source="BEL" target="IND">
      <data key="d0">44433219</data>
    </edge>
    <edge source="BEL" target="SGP">
      <data key="d0">27447119</data>
    </edge>
    <edge source="BEL" target="SVK">
      <data key="d0">20886539</data>
    </edge>
    <edge source="BEL" target="VNM">
      <data key="d0">3388243</data>
    </edge>
    <edge source="BEL" target="SVN">
      <data key="d0">11890253</data>
    </edge>
    <edge source="BEL" target="ZAF">
      <data key="d0">24958034</data>
    </edge>
    <edge source="BEL" target="ZWE">
      <data key="d0">155187</data>
    </edge>
    <edge source="BEL" target="ESP">
      <data key="d0">149553668</data>
    </edge>
    <edge source="BEL" target="SWE">
      <data key="d0">142311350</data>
    </edge>
    <edge source="BEL" target="CHE">
      <data key="d0">79615621</data>
    </edge>
    <edge source="BEL" target="THA">
      <data key="d0">3439853</data>
    </edge>
    <edge source="BEL" target="TGO">
      <data key="d0">439027</data>
    </edge>
    <edge source="BEL" target="ARE">
      <data key="d0">36997073</data>
    </edge>
    <edge source="BEL" target="TUN">
      <data key="d0">5126604</data>
    </edge>
    <edge source="BEL" target="TUR">
      <data key="d0">36892989</data>
    </edge>
    <edge source="BEL" target="UGA">
      <data key="d0">488182</data>
    </edge>
    <edge source="BEL" target="UKR">
      <data key="d0">12913518</data>
    </edge>
    <edge source="BEL" target="MKD">
      <data key="d0">1095349</data>
    </edge>
    <edge source="BEL" target="EGY">
      <data key="d0">16186583</data>
    </edge>
    <edge source="BEL" target="GBR">
      <data key="d0">434346414</data>
    </edge>
    <edge source="BEL" target="TZA">
      <data key="d0">1563837</data>
    </edge>
    <edge source="BEL" target="USA">
      <data key="d0">202174826</data>
    </edge>
    <edge source="BEL" target="BFA">
      <data key="d0">1536852</data>
    </edge>
    <edge source="BEL" target="URY">
      <data key="d0">687012</data>
    </edge>
    <edge source="CAN" target="ALB">
      <data key="d0">3026088</data>
    </edge>
    <edge source="CAN" target="DZA">
      <data key="d0">2630785</data>
    </edge>
    <edge source="CAN" target="AZE">
      <data key="d0">814564</data>
    </edge>
    <edge source="CAN" target="ARG">
      <data key="d0">6547649</data>
    </edge>
    <edge source="CAN" target="AUS">
      <data key="d0">61501236</data>
    </edge>
    <edge source="CAN" target="AUT">
      <data key="d0">16153761</data>
    </edge>
    <edge source="CAN" target="ARM">
      <data key="d0">1107412</data>
    </edge>
    <edge source="CAN" target="BEL">
      <data key="d0">48185931</data>
    </edge>
    <edge source="CAN" target="BOL">
      <data key="d0">414833</data>
    </edge>
    <edge source="CAN" target="BRA">
      <data key="d0">27049638</data>
    </edge>
    <edge source="CAN" target="BGR">
      <data key="d0">266166</data>
    </edge>
    <edge source="CAN" target="BDI">
      <data key="d0">15145</data>
    </edge>
    <edge source="CAN" target="BLR">
      <data key="d0">183925</data>
    </edge>
    <edge source="CAN" target="KHM">
      <data key="d0">82265</data>
    </edge>
    <edge source="CAN" target="CMR">
      <data key="d0">568762</data>
    </edge>
    <edge source="CAN" target="LKA">
      <data key="d0">1797349</data>
    </edge>
    <edge source="CAN" target="CHL">
      <data key="d0">38515499</data>
    </edge>
    <edge source="CAN" target="CHN">
      <data key="d0">90308069</data>
    </edge>
    <edge source="CAN" target="COL">
      <data key="d0">20854226</data>
    </edge>
    <edge source="CAN" target="CRI">
      <data key="d0">1078182</data>
    </edge>
    <edge source="CAN" target="HRV">
      <data key="d0">353238</data>
    </edge>
    <edge source="CAN" target="CZE">
      <data key="d0">4574671</data>
    </edge>
    <edge source="CAN" target="BEN">
      <data key="d0">380384</data>
    </edge>
    <edge source="CAN" target="DNK">
      <data key="d0">3589891</data>
    </edge>
    <edge source="CAN" target="ECU">
      <data key="d0">5602365</data>
    </edge>
    <edge source="CAN" target="SLV">
      <data key="d0">101173</data>
    </edge>
    <edge source="CAN" target="ETH">
      <data key="d0">421119</data>
    </edge>
    <edge source="CAN" target="EST">
      <data key="d0">620781</data>
    </edge>
    <edge source="CAN" target="FIN">
      <data key="d0">16541331</data>
    </edge>
    <edge source="CAN" target="FRA">
      <data key="d0">47905584</data>
    </edge>
    <edge source="CAN" target="GEO">
      <data key="d0">341506</data>
    </edge>
    <edge source="CAN" target="DEU">
      <data key="d0">60681632</data>
    </edge>
    <edge source="CAN" target="GHA">
      <data key="d0">9094697</data>
    </edge>
    <edge source="CAN" target="GRC">
      <data key="d0">1024783</data>
    </edge>
    <edge source="CAN" target="GTM">
      <data key="d0">5585608</data>
    </edge>
    <edge source="CAN" target="HND">
      <data key="d0">718643</data>
    </edge>
    <edge source="CAN" target="HKG">
      <data key="d0">9575118</data>
    </edge>
    <edge source="CAN" target="HUN">
      <data key="d0">3673269</data>
    </edge>
    <edge source="CAN" target="IDN">
      <data key="d0">7829272</data>
    </edge>
    <edge source="CAN" target="IRL">
      <data key="d0">11917537</data>
    </edge>
    <edge source="CAN" target="ISR">
      <data key="d0">3078575</data>
    </edge>
    <edge source="CAN" target="ITA">
      <data key="d0">14694419</data>
    </edge>
    <edge source="CAN" target="CIV">
      <data key="d0">848413</data>
    </edge>
    <edge source="CAN" target="JAM">
      <data key="d0">3717307</data>
    </edge>
    <edge source="CAN" target="JPN">
      <data key="d0">24362077</data>
    </edge>
    <edge source="CAN" target="KAZ">
      <data key="d0">4398162</data>
    </edge>
    <edge source="CAN" target="JOR">
      <data key="d0">1419128</data>
    </edge>
    <edge source="CAN" target="KOR">
      <data key="d0">17083808</data>
    </edge>
    <edge source="CAN" target="KGZ">
      <data key="d0">344108</data>
    </edge>
    <edge source="CAN" target="LBN">
      <data key="d0">641881</data>
    </edge>
    <edge source="CAN" target="LVA">
      <data key="d0">2808963</data>
    </edge>
    <edge source="CAN" target="LTU">
      <data key="d0">3350242</data>
    </edge>
    <edge source="CAN" target="MDG">
      <data key="d0">1505224</data>
    </edge>
    <edge source="CAN" target="MYS">
      <data key="d0">6481726</data>
    </edge>
    <edge source="CAN" target="MRT">
      <data key="d0">771202</data>
    </edge>
    <edge source="CAN" target="MUS">
      <data key="d0">23928</data>
    </edge>
    <edge source="CAN" target="MEX">
      <data key="d0">117343948</data>
    </edge>
    <edge source="CAN" target="MDA">
      <data key="d0">36812</data>
    </edge>
    <edge source="CAN" target="MAR">
      <data key="d0">3712821</data>
    </edge>
    <edge source="CAN" target="MOZ">
      <data key="d0">383170</data>
    </edge>
    <edge source="CAN" target="OMN">
      <data key="d0">3416896</data>
    </edge>
    <edge source="CAN" target="NAM">
      <data key="d0">155313</data>
    </edge>
    <edge source="CAN" target="NLD">
      <data key="d0">20138400</data>
    </edge>
    <edge source="CAN" target="NZL">
      <data key="d0">8202951</data>
    </edge>
    <edge source="CAN" target="NIC">
      <data key="d0">10479696</data>
    </edge>
    <edge source="CAN" target="NER">
      <data key="d0">182825</data>
    </edge>
    <edge source="CAN" target="NOR">
      <data key="d0">6527342</data>
    </edge>
    <edge source="CAN" target="PAK">
      <data key="d0">1603084</data>
    </edge>
    <edge source="CAN" target="PAN">
      <data key="d0">2139911</data>
    </edge>
    <edge source="CAN" target="PRY">
      <data key="d0">4290034</data>
    </edge>
    <edge source="CAN" target="PER">
      <data key="d0">14456069</data>
    </edge>
    <edge source="CAN" target="PHL">
      <data key="d0">2517194</data>
    </edge>
    <edge source="CAN" target="POL">
      <data key="d0">22844931</data>
    </edge>
    <edge source="CAN" target="PRT">
      <data key="d0">4584992</data>
    </edge>
    <edge source="CAN" target="ROU">
      <data key="d0">3589109</data>
    </edge>
    <edge source="CAN" target="RUS">
      <data key="d0">30268971</data>
    </edge>
    <edge source="CAN" target="SAU">
      <data key="d0">18843634</data>
    </edge>
    <edge source="CAN" target="SEN">
      <data key="d0">1737051</data>
    </edge>
    <edge source="CAN" target="SRB">
      <data key="d0">472423</data>
    </edge>
    <edge source="CAN" target="IND">
      <data key="d0">10536121</data>
    </edge>
    <edge source="CAN" target="SGP">
      <data key="d0">15091521</data>
    </edge>
    <edge source="CAN" target="SVK">
      <data key="d0">550524</data>
    </edge>
    <edge source="CAN" target="VNM">
      <data key="d0">2754433</data>
    </edge>
    <edge source="CAN" target="SVN">
      <data key="d0">125652</data>
    </edge>
    <edge source="CAN" target="ZAF">
      <data key="d0">16235092</data>
    </edge>
    <edge source="CAN" target="ZWE">
      <data key="d0">18092</data>
    </edge>
    <edge source="CAN" target="ESP">
      <data key="d0">8219023</data>
    </edge>
    <edge source="CAN" target="SWE">
      <data key="d0">27784115</data>
    </edge>
    <edge source="CAN" target="CHE">
      <data key="d0">5075757</data>
    </edge>
    <edge source="CAN" target="THA">
      <data key="d0">10226277</data>
    </edge>
    <edge source="CAN" target="TGO">
      <data key="d0">120597</data>
    </edge>
    <edge source="CAN" target="ARE">
      <data key="d0">17211997</data>
    </edge>
    <edge source="CAN" target="TUN">
      <data key="d0">1912463</data>
    </edge>
    <edge source="CAN" target="TUR">
      <data key="d0">5654280</data>
    </edge>
    <edge source="CAN" target="UGA">
      <data key="d0">36115</data>
    </edge>
    <edge source="CAN" target="UKR">
      <data key="d0">7712538</data>
    </edge>
    <edge source="CAN" target="EGY">
      <data key="d0">3011776</data>
    </edge>
    <edge source="CAN" target="GBR">
      <data key="d0">46233268</data>
    </edge>
    <edge source="CAN" target="TZA">
      <data key="d0">2519580</data>
    </edge>
    <edge source="CAN" target="USA">
      <data key="d0">4727236883</data>
    </edge>
    <edge source="CAN" target="BFA">
      <data key="d0">9944952</data>
    </edge>
    <edge source="CAN" target="URY">
      <data key="d0">332838</data>
    </edge>
    <edge source="KOR" target="ALB">
      <data key="d0">67560</data>
    </edge>
    <edge source="KOR" target="DZA">
      <data key="d0">23319406</data>
    </edge>
    <edge source="KOR" target="AZE">
      <data key="d0">2287731</data>
    </edge>
    <edge source="KOR" target="ARG">
      <data key="d0">29711878</data>
    </edge>
    <edge source="KOR" target="AUS">
      <data key="d0">202228501</data>
    </edge>
    <edge source="KOR" target="AUT">
      <data key="d0">6176069</data>
    </edge>
    <edge source="KOR" target="ARM">
      <data key="d0">171197</data>
    </edge>
    <edge source="KOR" target="BEL">
      <data key="d0">62251763</data>
    </edge>
    <edge source="KOR" target="BOL">
      <data key="d0">188991</data>
    </edge>
    <edge source="KOR" target="BWA">
      <data key="d0">17617</data>
    </edge>
    <edge source="KOR" target="BRA">
      <data key="d0">145892467</data>
    </edge>
    <edge source="KOR" target="BGR">
      <data key="d0">2633549</data>
    </edge>
    <edge source="KOR" target="BLR">
      <data key="d0">748907</data>
    </edge>
    <edge source="KOR" target="KHM">
      <data key="d0">5602696</data>
    </edge>
    <edge source="KOR" target="CMR">
      <data key="d0">269176</data>
    </edge>
    <edge source="KOR" target="CAN">
      <data key="d0">142068053</data>
    </edge>
    <edge source="KOR" target="LKA">
      <data key="d0">4757190</data>
    </edge>
    <edge source="KOR" target="CHL">
      <data key="d0">63807220</data>
    </edge>
    <edge source="KOR" target="CHN">
      <data key="d0">1510015772</data>
    </edge>
    <edge source="KOR" target="COL">
      <data key="d0">24245418</data>
    </edge>
    <edge source="KOR" target="CRI">
      <data key="d0">2792156</data>
    </edge>
    <edge source="KOR" target="HRV">
      <data key="d0">713850</data>
    </edge>
    <edge source="KOR" target="CZE">
      <data key="d0">82720585</data>
    </edge>
    <edge source="KOR" target="BEN">
      <data key="d0">1121010</data>
    </edge>
    <edge source="KOR" target="DNK">
      <data key="d0">29594254</data>
    </edge>
    <edge source="KOR" target="ECU">
      <data key="d0">5832710</data>
    </edge>
    <edge source="KOR" target="SLV">
      <data key="d0">691066</data>
    </edge>
    <edge source="KOR" target="ETH">
      <data key="d0">1131038</data>
    </edge>
    <edge source="KOR" target="EST">
      <data key="d0">1617880</data>
    </edge>
    <edge source="KOR" target="FIN">
      <data key="d0">21403731</data>
    </edge>
    <edge source="KOR" target="FRA">
      <data key="d0">83209258</data>
    </edge>
    <edge source="KOR" target="GEO">
      <data key="d0">278911</data>
    </edge>
    <edge source="KOR" target="DEU">
      <data key="d0">201385543</data>
    </edge>
    <edge source="KOR" target="GHA">
      <data key="d0">4382774</data>
    </edge>
    <edge source="KOR" target="GRC">
      <data key="d0">1979244</data>
    </edge>
    <edge source="KOR" target="GTM">
      <data key="d0">6912916</data>
    </edge>
    <edge source="KOR" target="HND">
      <data key="d0">2744813</data>
    </edge>
    <edge source="KOR" target="HKG">
      <data key="d0">96977712</data>
    </edge>
    <edge source="KOR" target="HUN">
      <data key="d0">21268615</data>
    </edge>
    <edge source="KOR" target="IDN">
      <data key="d0">256245587</data>
    </edge>
    <edge source="KOR" target="IRL">
      <data key="d0">15828407</data>
    </edge>
    <edge source="KOR" target="ISR">
      <data key="d0">35341223</data>
    </edge>
    <edge source="KOR" target="ITA">
      <data key="d0">107036334</data>
    </edge>
    <edge source="KOR" target="CIV">
      <data key="d0">637471</data>
    </edge>
    <edge source="KOR" target="JAM">
      <data key="d0">1455360</data>
    </edge>
    <edge source="KOR" target="JPN">
      <data key="d0">1474174040</data>
    </edge>
    <edge source="KOR" target="KAZ">
      <data key="d0">10286561</data>
    </edge>
    <edge source="KOR" target="JOR">
      <data key="d0">24223361</data>
    </edge>
    <edge source="KOR" target="KGZ">
      <data key="d0">339046</data>
    </edge>
    <edge source="KOR" target="LBN">
      <data key="d0">1317476</data>
    </edge>
    <edge source="KOR" target="LVA">
      <data key="d0">613389</data>
    </edge>
    <edge source="KOR" target="LTU">
      <data key="d0">6531779</data>
    </edge>
    <edge source="KOR" target="MDG">
      <data key="d0">79995</data>
    </edge>
    <edge source="KOR" target="MWI">
      <data key="d0">15606</data>
    </edge>
    <edge source="KOR" target="MYS">
      <data key="d0">142751762</data>
    </edge>
    <edge source="KOR" target="MRT">
      <data key="d0">152572</data>
    </edge>
    <edge source="KOR" target="MUS">
      <data key="d0">1387729</data>
    </edge>
    <edge source="KOR" target="MEX">
      <data key="d0">183038685</data>
    </edge>
    <edge source="KOR" target="MDA">
      <data key="d0">108383</data>
    </edge>
    <edge source="KOR" target="MAR">
      <data key="d0">49120318</data>
    </edge>
    <edge source="KOR" target="MOZ">
      <data key="d0">108989</data>
    </edge>
    <edge source="KOR" target="OMN">
      <data key="d0">25059791</data>
    </edge>
    <edge source="KOR" target="NAM">
      <data key="d0">31224</data>
    </edge>
    <edge source="KOR" target="NLD">
      <data key="d0">111260979</data>
    </edge>
    <edge source="KOR" target="NZL">
      <data key="d0">22408008</data>
    </edge>
    <edge source="KOR" target="NIC">
      <data key="d0">890774</data>
    </edge>
    <edge source="KOR" target="NER">
      <data key="d0">114205</data>
    </edge>
    <edge source="KOR" target="NOR">
      <data key="d0">7315680</data>
    </edge>
    <edge source="KOR" target="PAK">
      <data key="d0">16007008</data>
    </edge>
    <edge source="KOR" target="PAN">
      <data key="d0">40652545</data>
    </edge>
    <edge source="KOR" target="PRY">
      <data key="d0">628917</data>
    </edge>
    <edge source="KOR" target="PER">
      <data key="d0">18894732</data>
    </edge>
    <edge source="KOR" target="PHL">
      <data key="d0">230646077</data>
    </edge>
    <edge source="KOR" target="POL">
      <data key="d0">74075450</data>
    </edge>
    <edge source="KOR" target="PRT">
      <data key="d0">13073117</data>
    </edge>
    <edge source="KOR" target="ROU">
      <data key="d0">22951507</data>
    </edge>
    <edge source="KOR" target="RUS">
      <data key="d0">145789801</data>
    </edge>
    <edge source="KOR" target="SAU">
      <data key="d0">386687412</data>
    </edge>
    <edge source="KOR" target="SEN">
      <data key="d0">203367</data>
    </edge>
    <edge source="KOR" target="SRB">
      <data key="d0">1003642</data>
    </edge>
    <edge source="KOR" target="IND">
      <data key="d0">308206567</data>
    </edge>
    <edge source="KOR" target="SGP">
      <data key="d0">213073072</data>
    </edge>
    <edge source="KOR" target="SVK">
      <data key="d0">69206676</data>
    </edge>
    <edge source="KOR" target="VNM">
      <data key="d0">348521965</data>
    </edge>
    <edge source="KOR" target="SVN">
      <data key="d0">32919995</data>
    </edge>
    <edge source="KOR" target="ZAF">
      <data key="d0">27051767</data>
    </edge>
    <edge source="KOR" target="ZWE">
      <data key="d0">64804</data>
    </edge>
    <edge source="KOR" target="ESP">
      <data key="d0">90558838</data>
    </edge>
    <edge source="KOR" target="SWE">
      <data key="d0">16029741</data>
    </edge>
    <edge source="KOR" target="CHE">
      <data key="d0">9589172</data>
    </edge>
    <edge source="KOR" target="THA">
      <data key="d0">156514865</data>
    </edge>
    <edge source="KOR" target="TGO">
      <data key="d0">79982</data>
    </edge>
    <edge source="KOR" target="ARE">
      <data key="d0">548129545</data>
    </edge>
    <edge source="KOR" target="TUN">
      <data key="d0">3295102</data>
    </edge>
    <edge source="KOR" target="TUR">
      <data key="d0">68998159</data>
    </edge>
    <edge source="KOR" target="UGA">
      <data key="d0">87759</data>
    </edge>
    <edge source="KOR" target="UKR">
      <data key="d0">19549763</data>
    </edge>
    <edge source="KOR" target="MKD">
      <data key="d0">65628</data>
    </edge>
    <edge source="KOR" target="EGY">
      <data key="d0">43495067</data>
    </edge>
    <edge source="KOR" target="GBR">
      <data key="d0">63473284</data>
    </edge>
    <edge source="KOR" target="TZA">
      <data key="d0">927802</data>
    </edge>
    <edge source="KOR" target="USA">
      <data key="d0">1373498867</data>
    </edge>
    <edge source="KOR" target="URY">
      <data key="d0">534701</data>
    </edge>
    <edge source="MAR" target="DZA">
      <data key="d0">1777478</data>
    </edge>
    <edge source="MAR" target="AUS">
      <data key="d0">62549</data>
    </edge>
    <edge source="MAR" target="AUT">
      <data key="d0">26033</data>
    </edge>
    <edge source="MAR" target="BEL">
      <data key="d0">350072</data>
    </edge>
    <edge source="MAR" target="BRA">
      <data key="d0">3484876</data>
    </edge>
    <edge source="MAR" target="CMR">
      <data key="d0">1460569</data>
    </edge>
    <edge source="MAR" target="CAN">
      <data key="d0">242481</data>
    </edge>
    <edge source="MAR" target="BEN">
      <data key="d0">528793</data>
    </edge>
    <edge source="MAR" target="DNK">
      <data key="d0">79976</data>
    </edge>
    <edge source="MAR" target="FRA">
      <data key="d0">54631601</data>
    </edge>
    <edge source="MAR" target="GMB">
      <data key="d0">57413</data>
    </edge>
    <edge source="MAR" target="DEU">
      <data key="d0">536411</data>
    </edge>
    <edge source="MAR" target="GHA">
      <data key="d0">2219592</data>
    </edge>
    <edge source="MAR" target="ITA">
      <data key="d0">1098205</data>
    </edge>
    <edge source="MAR" target="CIV">
      <data key="d0">1734352</data>
    </edge>
    <edge source="MAR" target="JPN">
      <data key="d0">39316</data>
    </edge>
    <edge source="MAR" target="LBN">
      <data key="d0">656849</data>
    </edge>
    <edge source="MAR" target="MDG">
      <data key="d0">374534</data>
    </edge>
    <edge source="MAR" target="MYS">
      <data key="d0">21157</data>
    </edge>
    <edge source="MAR" target="MRT">
      <data key="d0">8724589</data>
    </edge>
    <edge source="MAR" target="MEX">
      <data key="d0">13502</data>
    </edge>
    <edge source="MAR" target="MOZ">
      <data key="d0">70603</data>
    </edge>
    <edge source="MAR" target="OMN">
      <data key="d0">54383</data>
    </edge>
    <edge source="MAR" target="NLD">
      <data key="d0">1038936</data>
    </edge>
    <edge source="MAR" target="NZL">
      <data key="d0">37933</data>
    </edge>
    <edge source="MAR" target="NER">
      <data key="d0">1385514</data>
    </edge>
    <edge source="MAR" target="PRT">
      <data key="d0">1157299</data>
    </edge>
    <edge source="MAR" target="ROU">
      <data key="d0">17615</data>
    </edge>
    <edge source="MAR" target="RUS">
      <data key="d0">28137</data>
    </edge>
    <edge source="MAR" target="SAU">
      <data key="d0">452353</data>
    </edge>
    <edge source="MAR" target="SEN">
      <data key="d0">5409841</data>
    </edge>
    <edge source="MAR" target="IND">
      <data key="d0">32227</data>
    </edge>
    <edge source="MAR" target="ZAF">
      <data key="d0">79764</data>
    </edge>
    <edge source="MAR" target="ESP">
      <data key="d0">21500641</data>
    </edge>
    <edge source="MAR" target="SWE">
      <data key="d0">57375</data>
    </edge>
    <edge source="MAR" target="CHE">
      <data key="d0">37651</data>
    </edge>
    <edge source="MAR" target="TGO">
      <data key="d0">5676613</data>
    </edge>
    <edge source="MAR" target="ARE">
      <data key="d0">464232</data>
    </edge>
    <edge source="MAR" target="TUN">
      <data key="d0">9840050</data>
    </edge>
    <edge source="MAR" target="TUR">
      <data key="d0">477400</data>
    </edge>
    <edge source="MAR" target="EGY">
      <data key="d0">1338862</data>
    </edge>
    <edge source="MAR" target="GBR">
      <data key="d0">725556</data>
    </edge>
    <edge source="MAR" target="USA">
      <data key="d0">384577</data>
    </edge>
    <edge source="MAR" target="BFA">
      <data key="d0">5554987</data>
    </edge>
    <edge source="SEN" target="AUS">
      <data key="d0">194632</data>
    </edge>
    <edge source="SEN" target="BEL">
      <data key="d0">44119</data>
    </edge>
    <edge source="SEN" target="CMR">
      <data key="d0">724834</data>
    </edge>
    <edge source="SEN" target="BEN">
      <data key="d0">213920</data>
    </edge>
    <edge source="SEN" target="FIN">
      <data key="d0">19701</data>
    </edge>
    <edge source="SEN" target="FRA">
      <data key="d0">867346</data>
    </edge>
    <edge source="SEN" target="GMB">
      <data key="d0">412048</data>
    </edge>
    <edge source="SEN" target="GHA">
      <data key="d0">9531856</data>
    </edge>
    <edge source="SEN" target="ITA">
      <data key="d0">25220</data>
    </edge>
    <edge source="SEN" target="CIV">
      <data key="d0">252071</data>
    </edge>
    <edge source="SEN" target="MRT">
      <data key="d0">788595</data>
    </edge>
    <edge source="SEN" target="MAR">
      <data key="d0">13001</data>
    </edge>
    <edge source="SEN" target="NER">
      <data key="d0">44878</data>
    </edge>
    <edge source="SEN" target="SAU">
      <data key="d0">23317</data>
    </edge>
    <edge source="SEN" target="IND">
      <data key="d0">26500</data>
    </edge>
    <edge source="SEN" target="ZAF">
      <data key="d0">80827</data>
    </edge>
    <edge source="SEN" target="ESP">
      <data key="d0">16791</data>
    </edge>
    <edge source="SEN" target="TGO">
      <data key="d0">42663</data>
    </edge>
    <edge source="SEN" target="ARE">
      <data key="d0">10324</data>
    </edge>
    <edge source="SEN" target="GBR">
      <data key="d0">162805</data>
    </edge>
    <edge source="SEN" target="USA">
      <data key="d0">160165</data>
    </edge>
    <edge source="SEN" target="BFA">
      <data key="d0">368397</data>
    </edge>
    <edge source="SGP" target="DZA">
      <data key="d0">527350</data>
    </edge>
    <edge source="SGP" target="AZE">
      <data key="d0">1003261</data>
    </edge>
    <edge source="SGP" target="ARG">
      <data key="d0">1097829</data>
    </edge>
    <edge source="SGP" target="AUS">
      <data key="d0">106418417</data>
    </edge>
    <edge source="SGP" target="AUT">
      <data key="d0">1222177</data>
    </edge>
    <edge source="SGP" target="BEL">
      <data key="d0">11547117</data>
    </edge>
    <edge source="SGP" target="BOL">
      <data key="d0">137228</data>
    </edge>
    <edge source="SGP" target="BWA">
      <data key="d0">55897</data>
    </edge>
    <edge source="SGP" target="BRA">
      <data key="d0">18870623</data>
    </edge>
    <edge source="SGP" target="BGR">
      <data key="d0">169313</data>
    </edge>
    <edge source="SGP" target="BLR">
      <data key="d0">15599</data>
    </edge>
    <edge source="SGP" target="KHM">
      <data key="d0">4094168</data>
    </edge>
    <edge source="SGP" target="CMR">
      <data key="d0">719980</data>
    </edge>
    <edge source="SGP" target="CAN">
      <data key="d0">7141761</data>
    </edge>
    <edge source="SGP" target="LKA">
      <data key="d0">13896580</data>
    </edge>
    <edge source="SGP" target="CHL">
      <data key="d0">1081341</data>
    </edge>
    <edge source="SGP" target="CHN">
      <data key="d0">436477472</data>
    </edge>
    <edge source="SGP" target="COL">
      <data key="d0">1376386</data>
    </edge>
    <edge source="SGP" target="CRI">
      <data key="d0">1668476</data>
    </edge>
    <edge source="SGP" target="HRV">
      <data key="d0">76495</data>
    </edge>
    <edge source="SGP" target="CZE">
      <data key="d0">1679741</data>
    </edge>
    <edge source="SGP" target="BEN">
      <data key="d0">45439</data>
    </edge>
    <edge source="SGP" target="DNK">
      <data key="d0">2940181</data>
    </edge>
    <edge source="SGP" target="ECU">
      <data key="d0">1113250</data>
    </edge>
    <edge source="SGP" target="SLV">
      <data key="d0">21774</data>
    </edge>
    <edge source="SGP" target="EST">
      <data key="d0">210865</data>
    </edge>
    <edge source="SGP" target="FIN">
      <data key="d0">1243323</data>
    </edge>
    <edge source="SGP" target="FRA">
      <data key="d0">21233668</data>
    </edge>
    <edge source="SGP" target="GEO">
      <data key="d0">1147384</data>
    </edge>
    <edge source="SGP" target="GMB">
      <data key="d0">15369</data>
    </edge>
    <edge source="SGP" target="DEU">
      <data key="d0">42342124</data>
    </edge>
    <edge source="SGP" target="GHA">
      <data key="d0">3691112</data>
    </edge>
    <edge source="SGP" target="GRC">
      <data key="d0">76208</data>
    </edge>
    <edge source="SGP" target="GTM">
      <data key="d0">15257</data>
    </edge>
    <edge source="SGP" target="HND">
      <data key="d0">43173</data>
    </edge>
    <edge source="SGP" target="HKG">
      <data key="d0">133662145</data>
    </edge>
    <edge source="SGP" target="HUN">
      <data key="d0">995625</data>
    </edge>
    <edge source="SGP" target="IDN">
      <data key="d0">660095456</data>
    </edge>
    <edge source="SGP" target="IRL">
      <data key="d0">2652323</data>
    </edge>
    <edge source="SGP" target="ISR">
      <data key="d0">3756536</data>
    </edge>
    <edge source="SGP" target="ITA">
      <data key="d0">2226196</data>
    </edge>
    <edge source="SGP" target="CIV">
      <data key="d0">263003</data>
    </edge>
    <edge source="SGP" target="JPN">
      <data key="d0">184298792</data>
    </edge>
    <edge source="SGP" target="KAZ">
      <data key="d0">1068319</data>
    </edge>
    <edge source="SGP" target="JOR">
      <data key="d0">1472166</data>
    </edge>
    <edge source="SGP" target="KOR">
      <data key="d0">70919672</data>
    </edge>
    <edge source="SGP" target="LBN">
      <data key="d0">65386</data>
    </edge>
    <edge source="SGP" target="LVA">
      <data key="d0">95175</data>
    </edge>
    <edge source="SGP" target="LTU">
      <data key="d0">482339</data>
    </edge>
    <edge source="SGP" target="MDG">
      <data key="d0">179897</data>
    </edge>
    <edge source="SGP" target="MYS">
      <data key="d0">712569499</data>
    </edge>
    <edge source="SGP" target="MRT">
      <data key="d0">91416</data>
    </edge>
    <edge source="SGP" target="MUS">
      <data key="d0">1473054</data>
    </edge>
    <edge source="SGP" target="MEX">
      <data key="d0">3917437</data>
    </edge>
    <edge source="SGP" target="MAR">
      <data key="d0">368986</data>
    </edge>
    <edge source="SGP" target="MOZ">
      <data key="d0">646777</data>
    </edge>
    <edge source="SGP" target="OMN">
      <data key="d0">6040156</data>
    </edge>
    <edge source="SGP" target="NAM">
      <data key="d0">691657</data>
    </edge>
    <edge source="SGP" target="NLD">
      <data key="d0">118059259</data>
    </edge>
    <edge source="SGP" target="NZL">
      <data key="d0">8829894</data>
    </edge>
    <edge source="SGP" target="NOR">
      <data key="d0">1509372</data>
    </edge>
    <edge source="SGP" target="PAK">
      <data key="d0">4403270</data>
    </edge>
    <edge source="SGP" target="PAN">
      <data key="d0">203498</data>
    </edge>
    <edge source="SGP" target="PER">
      <data key="d0">739923</data>
    </edge>
    <edge source="SGP" target="PHL">
      <data key="d0">74006542</data>
    </edge>
    <edge source="SGP" target="POL">
      <data key="d0">1849775</data>
    </edge>
    <edge source="SGP" target="PRT">
      <data key="d0">1333048</data>
    </edge>
    <edge source="SGP" target="ROU">
      <data key="d0">538896</data>
    </edge>
    <edge source="SGP" target="RUS">
      <data key="d0">10689364</data>
    </edge>
    <edge source="SGP" target="SAU">
      <data key="d0">10407802</data>
    </edge>
    <edge source="SGP" target="SEN">
      <data key="d0">227903</data>
    </edge>
    <edge source="SGP" target="IND">
      <data key="d0">90994370</data>
    </edge>
    <edge source="SGP" target="SVK">
      <data key="d0">731326</data>
    </edge>
    <edge source="SGP" target="VNM">
      <data key="d0">101421437</data>
    </edge>
    <edge source="SGP" target="SVN">
      <data key="d0">198857</data>
    </edge>
    <edge source="SGP" target="ZAF">
      <data key="d0">12975875</data>
    </edge>
    <edge source="SGP" target="ZWE">
      <data key="d0">132639</data>
    </edge>
    <edge source="SGP" target="ESP">
      <data key="d0">8774193</data>
    </edge>
    <edge source="SGP" target="SWE">
      <data key="d0">15033409</data>
    </edge>
    <edge source="SGP" target="CHE">
      <data key="d0">1314924</data>
    </edge>
    <edge source="SGP" target="THA">
      <data key="d0">172437084</data>
    </edge>
    <edge source="SGP" target="TGO">
      <data key="d0">37316</data>
    </edge>
    <edge source="SGP" target="ARE">
      <data key="d0">48943357</data>
    </edge>
    <edge source="SGP" target="TUN">
      <data key="d0">243339</data>
    </edge>
    <edge source="SGP" target="TUR">
      <data key="d0">4530767</data>
    </edge>
    <edge source="SGP" target="UGA">
      <data key="d0">14808</data>
    </edge>
    <edge source="SGP" target="UKR">
      <data key="d0">203881</data>
    </edge>
    <edge source="SGP" target="EGY">
      <data key="d0">3295178</data>
    </edge>
    <edge source="SGP" target="GBR">
      <data key="d0">20284579</data>
    </edge>
    <edge source="SGP" target="TZA">
      <data key="d0">516834</data>
    </edge>
    <edge source="SGP" target="USA">
      <data key="d0">115460007</data>
    </edge>
    <edge source="SGP" target="URY">
      <data key="d0">105586</data>
    </edge>
    <edge source="ARE" target="ALB">
      <data key="d0">158595</data>
    </edge>
    <edge source="ARE" target="DZA">
      <data key="d0">22050642</data>
    </edge>
    <edge source="ARE" target="AZE">
      <data key="d0">19218813</data>
    </edge>
    <edge source="ARE" target="ARG">
      <data key="d0">66794</data>
    </edge>
    <edge source="ARE" target="AUS">
      <data key="d0">29532289</data>
    </edge>
    <edge source="ARE" target="AUT">
      <data key="d0">1547564</data>
    </edge>
    <edge source="ARE" target="ARM">
      <data key="d0">6008055</data>
    </edge>
    <edge source="ARE" target="BEL">
      <data key="d0">5006306</data>
    </edge>
    <edge source="ARE" target="BOL">
      <data key="d0">182075</data>
    </edge>
    <edge source="ARE" target="BWA">
      <data key="d0">279483</data>
    </edge>
    <edge source="ARE" target="BRA">
      <data key="d0">3747387</data>
    </edge>
    <edge source="ARE" target="BGR">
      <data key="d0">9504891</data>
    </edge>
    <edge source="ARE" target="BDI">
      <data key="d0">228731</data>
    </edge>
    <edge source="ARE" target="BLR">
      <data key="d0">970631</data>
    </edge>
    <edge source="ARE" target="KHM">
      <data key="d0">122334</data>
    </edge>
    <edge source="ARE" target="CMR">
      <data key="d0">8742664</data>
    </edge>
    <edge source="ARE" target="CAN">
      <data key="d0">8547523</data>
    </edge>
    <edge source="ARE" target="CAF">
      <data key="d0">130949</data>
    </edge>
    <edge source="ARE" target="LKA">
      <data key="d0">11970665</data>
    </edge>
    <edge source="ARE" target="CHL">
      <data key="d0">955049</data>
    </edge>
    <edge source="ARE" target="CHN">
      <data key="d0">14176298</data>
    </edge>
    <edge source="ARE" target="COL">
      <data key="d0">14163349</data>
    </edge>
    <edge source="ARE" target="HRV">
      <data key="d0">257451</data>
    </edge>
    <edge source="ARE" target="CZE">
      <data key="d0">452655</data>
    </edge>
    <edge source="ARE" target="BEN">
      <data key="d0">6691895</data>
    </edge>
    <edge source="ARE" target="DNK">
      <data key="d0">2328358</data>
    </edge>
    <edge source="ARE" target="ECU">
      <data key="d0">174373</data>
    </edge>
    <edge source="ARE" target="SLV">
      <data key="d0">82985</data>
    </edge>
    <edge source="ARE" target="ETH">
      <data key="d0">11840682</data>
    </edge>
    <edge source="ARE" target="EST">
      <data key="d0">285525</data>
    </edge>
    <edge source="ARE" target="FIN">
      <data key="d0">1533908</data>
    </edge>
    <edge source="ARE" target="FRA">
      <data key="d0">7581140</data>
    </edge>
    <edge source="ARE" target="GEO">
      <data key="d0">2956451</data>
    </edge>
    <edge source="ARE" target="GMB">
      <data key="d0">840504</data>
    </edge>
    <edge source="ARE" target="PSE">
      <data key="d0">27899</data>
    </edge>
    <edge source="ARE" target="DEU">
      <data key="d0">19571999</data>
    </edge>
    <edge source="ARE" target="GHA">
      <data key="d0">22688078</data>
    </edge>
    <edge source="ARE" target="GRC">
      <data key="d0">2853954</data>
    </edge>
    <edge source="ARE" target="GTM">
      <data key="d0">85053</data>
    </edge>
    <edge source="ARE" target="HKG">
      <data key="d0">2894055</data>
    </edge>
    <edge source="ARE" target="HUN">
      <data key="d0">71457</data>
    </edge>
    <edge source="ARE" target="IDN">
      <data key="d0">8948577</data>
    </edge>
    <edge source="ARE" target="IRL">
      <data key="d0">824023</data>
    </edge>
    <edge source="ARE" target="ITA">
      <data key="d0">28989007</data>
    </edge>
    <edge source="ARE" target="CIV">
      <data key="d0">3579332</data>
    </edge>
    <edge source="ARE" target="JPN">
      <data key="d0">4233496</data>
    </edge>
    <edge source="ARE" target="KAZ">
      <data key="d0">7282321</data>
    </edge>
    <edge source="ARE" target="JOR">
      <data key="d0">36004232</data>
    </edge>
    <edge source="ARE" target="KOR">
      <data key="d0">11973961</data>
    </edge>
    <edge source="ARE" target="KGZ">
      <data key="d0">747319</data>
    </edge>
    <edge source="ARE" target="LBN">
      <data key="d0">8119056</data>
    </edge>
    <edge source="ARE" target="LVA">
      <data key="d0">319136</data>
    </edge>
    <edge source="ARE" target="LTU">
      <data key="d0">266622</data>
    </edge>
    <edge source="ARE" target="MDG">
      <data key="d0">1352923</data>
    </edge>
    <edge source="ARE" target="MWI">
      <data key="d0">1835600</data>
    </edge>
    <edge source="ARE" target="MYS">
      <data key="d0">10684638</data>
    </edge>
    <edge source="ARE" target="MRT">
      <data key="d0">2841838</data>
    </edge>
    <edge source="ARE" target="MUS">
      <data key="d0">848894</data>
    </edge>
    <edge source="ARE" target="MEX">
      <data key="d0">1616679</data>
    </edge>
    <edge source="ARE" target="MDA">
      <data key="d0">18632</data>
    </edge>
    <edge source="ARE" target="MAR">
      <data key="d0">9192968</data>
    </edge>
    <edge source="ARE" target="MOZ">
      <data key="d0">16454568</data>
    </edge>
    <edge source="ARE" target="OMN">
      <data key="d0">207366745</data>
    </edge>
    <edge source="ARE" target="NAM">
      <data key="d0">553122</data>
    </edge>
    <edge source="ARE" target="NLD">
      <data key="d0">7814051</data>
    </edge>
    <edge source="ARE" target="NZL">
      <data key="d0">991043</data>
    </edge>
    <edge source="ARE" target="NIC">
      <data key="d0">1143654</data>
    </edge>
    <edge source="ARE" target="NER">
      <data key="d0">613258</data>
    </edge>
    <edge source="ARE" target="NOR">
      <data key="d0">1459329</data>
    </edge>
    <edge source="ARE" target="PAK">
      <data key="d0">57606879</data>
    </edge>
    <edge source="ARE" target="PAN">
      <data key="d0">324342</data>
    </edge>
    <edge source="ARE" target="PER">
      <data key="d0">3650140</data>
    </edge>
    <edge source="ARE" target="PHL">
      <data key="d0">13582265</data>
    </edge>
    <edge source="ARE" target="POL">
      <data key="d0">6907562</data>
    </edge>
    <edge source="ARE" target="PRT">
      <data key="d0">617246</data>
    </edge>
    <edge source="ARE" target="ROU">
      <data key="d0">4959963</data>
    </edge>
    <edge source="ARE" target="RUS">
      <data key="d0">8632191</data>
    </edge>
    <edge source="ARE" target="SAU">
      <data key="d0">229166122</data>
    </edge>
    <edge source="ARE" target="SEN">
      <data key="d0">11599978</data>
    </edge>
    <edge source="ARE" target="SRB">
      <data key="d0">11547</data>
    </edge>
    <edge source="ARE" target="IND">
      <data key="d0">109613340</data>
    </edge>
    <edge source="ARE" target="SGP">
      <data key="d0">29840017</data>
    </edge>
    <edge source="ARE" target="VNM">
      <data key="d0">2242831</data>
    </edge>
    <edge source="ARE" target="SVN">
      <data key="d0">25356</data>
    </edge>
    <edge source="ARE" target="ZAF">
      <data key="d0">8469625</data>
    </edge>
    <edge source="ARE" target="ZWE">
      <data key="d0">2176212</data>
    </edge>
    <edge source="ARE" target="ESP">
      <data key="d0">2371740</data>
    </edge>
    <edge source="ARE" target="SWE">
      <data key="d0">507404</data>
    </edge>
    <edge source="ARE" target="CHE">
      <data key="d0">1231296</data>
    </edge>
    <edge source="ARE" target="THA">
      <data key="d0">5733840</data>
    </edge>
    <edge source="ARE" target="TGO">
      <data key="d0">1118303</data>
    </edge>
    <edge source="ARE" target="TUN">
      <data key="d0">13203889</data>
    </edge>
    <edge source="ARE" target="TUR">
      <data key="d0">12739850</data>
    </edge>
    <edge source="ARE" target="UGA">
      <data key="d0">3396083</data>
    </edge>
    <edge source="ARE" target="UKR">
      <data key="d0">1187852</data>
    </edge>
    <edge source="ARE" target="EGY">
      <data key="d0">17987844</data>
    </edge>
    <edge source="ARE" target="GBR">
      <data key="d0">28499643</data>
    </edge>
    <edge source="ARE" target="TZA">
      <data key="d0">48297563</data>
    </edge>
    <edge source="ARE" target="USA">
      <data key="d0">70423472</data>
    </edge>
    <edge source="ARE" target="BFA">
      <data key="d0">174621</data>
    </edge>
    <edge source="ARE" target="URY">
      <data key="d0">363170</data>
    </edge>
    <edge source="TUN" target="DZA">
      <data key="d0">57673442</data>
    </edge>
    <edge source="TUN" target="AUS">
      <data key="d0">306007</data>
    </edge>
    <edge source="TUN" target="AUT">
      <data key="d0">1177160</data>
    </edge>
    <edge source="TUN" target="BEL">
      <data key="d0">3385726</data>
    </edge>
    <edge source="TUN" target="BRA">
      <data key="d0">1129683</data>
    </edge>
    <edge source="TUN" target="CMR">
      <data key="d0">3865208</data>
    </edge>
    <edge source="TUN" target="CAN">
      <data key="d0">14064</data>
    </edge>
    <edge source="TUN" target="CHN">
      <data key="d0">625084</data>
    </edge>
    <edge source="TUN" target="BEN">
      <data key="d0">165893</data>
    </edge>
    <edge source="TUN" target="DNK">
      <data key="d0">38623</data>
    </edge>
    <edge source="TUN" target="ECU">
      <data key="d0">44344</data>
    </edge>
    <edge source="TUN" target="ETH">
      <data key="d0">2029918</data>
    </edge>
    <edge source="TUN" target="EST">
      <data key="d0">93850</data>
    </edge>
    <edge source="TUN" target="FRA">
      <data key="d0">91232261</data>
    </edge>
    <edge source="TUN" target="DEU">
      <data key="d0">4498765</data>
    </edge>
    <edge source="TUN" target="GHA">
      <data key="d0">2156056</data>
    </edge>
    <edge source="TUN" target="HUN">
      <data key="d0">1428335</data>
    </edge>
    <edge source="TUN" target="IDN">
      <data key="d0">15799</data>
    </edge>
    <edge source="TUN" target="IRL">
      <data key="d0">42857</data>
    </edge>
    <edge source="TUN" target="ITA">
      <data key="d0">64306718</data>
    </edge>
    <edge source="TUN" target="CIV">
      <data key="d0">3549231</data>
    </edge>
    <edge source="TUN" target="KAZ">
      <data key="d0">20499</data>
    </edge>
    <edge source="TUN" target="JOR">
      <data key="d0">324867</data>
    </edge>
    <edge source="TUN" target="KOR">
      <data key="d0">202390</data>
    </edge>
    <edge source="TUN" target="LBN">
      <data key="d0">710195</data>
    </edge>
    <edge source="TUN" target="MDG">
      <data key="d0">22737</data>
    </edge>
    <edge source="TUN" target="MRT">
      <data key="d0">761906</data>
    </edge>
    <edge source="TUN" target="MAR">
      <data key="d0">2413805</data>
    </edge>
    <edge source="TUN" target="MOZ">
      <data key="d0">28100</data>
    </edge>
    <edge source="TUN" target="OMN">
      <data key="d0">152064</data>
    </edge>
    <edge source="TUN" target="NLD">
      <data key="d0">1628292</data>
    </edge>
    <edge source="TUN" target="NZL">
      <data key="d0">12911</data>
    </edge>
    <edge source="TUN" target="NER">
      <data key="d0">327233</data>
    </edge>
    <edge source="TUN" target="NOR">
      <data key="d0">132494</data>
    </edge>
    <edge source="TUN" target="PAK">
      <data key="d0">38658</data>
    </edge>
    <edge source="TUN" target="POL">
      <data key="d0">4711844</data>
    </edge>
    <edge source="TUN" target="PRT">
      <data key="d0">24858</data>
    </edge>
    <edge source="TUN" target="ROU">
      <data key="d0">575445</data>
    </edge>
    <edge source="TUN" target="RUS">
      <data key="d0">995214</data>
    </edge>
    <edge source="TUN" target="SAU">
      <data key="d0">957230</data>
    </edge>
    <edge source="TUN" target="SEN">
      <data key="d0">324864</data>
    </edge>
    <edge source="TUN" target="SRB">
      <data key="d0">10251</data>
    </edge>
    <edge source="TUN" target="IND">
      <data key="d0">130498</data>
    </edge>
    <edge source="TUN" target="SGP">
      <data key="d0">36209</data>
    </edge>
    <edge source="TUN" target="VNM">
      <data key="d0">33672</data>
    </edge>
    <edge source="TUN" target="ZAF">
      <data key="d0">150893</data>
    </edge>
    <edge source="TUN" target="ESP">
      <data key="d0">5760190</data>
    </edge>
    <edge source="TUN" target="SWE">
      <data key="d0">247466</data>
    </edge>
    <edge source="TUN" target="CHE">
      <data key="d0">797325</data>
    </edge>
    <edge source="TUN" target="THA">
      <data key="d0">77579</data>
    </edge>
    <edge source="TUN" target="TGO">
      <data key="d0">1807692</data>
    </edge>
    <edge source="TUN" target="ARE">
      <data key="d0">1001054</data>
    </edge>
    <edge source="TUN" target="TUR">
      <data key="d0">1421062</data>
    </edge>
    <edge source="TUN" target="EGY">
      <data key="d0">823743</data>
    </edge>
    <edge source="TUN" target="GBR">
      <data key="d0">2277279</data>
    </edge>
    <edge source="TUN" target="USA">
      <data key="d0">1157886</data>
    </edge>
    <edge source="TUN" target="BFA">
      <data key="d0">5610387</data>
    </edge>
    <edge source="GBR" target="ALB">
      <data key="d0">183788</data>
    </edge>
    <edge source="GBR" target="DZA">
      <data key="d0">25510045</data>
    </edge>
    <edge source="GBR" target="AZE">
      <data key="d0">30466817</data>
    </edge>
    <edge source="GBR" target="ARG">
      <data key="d0">7871447</data>
    </edge>
    <edge source="GBR" target="AUS">
      <data key="d0">125145866</data>
    </edge>
    <edge source="GBR" target="AUT">
      <data key="d0">54201853</data>
    </edge>
    <edge source="GBR" target="ARM">
      <data key="d0">192635</data>
    </edge>
    <edge source="GBR" target="BEL">
      <data key="d0">175771858</data>
    </edge>
    <edge source="GBR" target="BOL">
      <data key="d0">364678</data>
    </edge>
    <edge source="GBR" target="BWA">
      <data key="d0">418921</data>
    </edge>
    <edge source="GBR" target="BRA">
      <data key="d0">63981228</data>
    </edge>
    <edge source="GBR" target="BGR">
      <data key="d0">8150016</data>
    </edge>
    <edge source="GBR" target="BLR">
      <data key="d0">1555159</data>
    </edge>
    <edge source="GBR" target="KHM">
      <data key="d0">148611</data>
    </edge>
    <edge source="GBR" target="CMR">
      <data key="d0">5319577</data>
    </edge>
    <edge source="GBR" target="CAN">
      <data key="d0">240564707</data>
    </edge>
    <edge source="GBR" target="LKA">
      <data key="d0">3834093</data>
    </edge>
    <edge source="GBR" target="CHL">
      <data key="d0">10367544</data>
    </edge>
    <edge source="GBR" target="CHN">
      <data key="d0">172690677</data>
    </edge>
    <edge source="GBR" target="COL">
      <data key="d0">9501995</data>
    </edge>
    <edge source="GBR" target="CRI">
      <data key="d0">6569030</data>
    </edge>
    <edge source="GBR" target="HRV">
      <data key="d0">6283170</data>
    </edge>
    <edge source="GBR" target="CZE">
      <data key="d0">105021240</data>
    </edge>
    <edge source="GBR" target="BEN">
      <data key="d0">465494</data>
    </edge>
    <edge source="GBR" target="DNK">
      <data key="d0">95744426</data>
    </edge>
    <edge source="GBR" target="ECU">
      <data key="d0">3805213</data>
    </edge>
    <edge source="GBR" target="SLV">
      <data key="d0">153056</data>
    </edge>
    <edge source="GBR" target="ETH">
      <data key="d0">5972118</data>
    </edge>
    <edge source="GBR" target="EST">
      <data key="d0">4978674</data>
    </edge>
    <edge source="GBR" target="FIN">
      <data key="d0">36847505</data>
    </edge>
    <edge source="GBR" target="FRA">
      <data key="d0">643320304</data>
    </edge>
    <edge source="GBR" target="GEO">
      <data key="d0">2324039</data>
    </edge>
    <edge source="GBR" target="GMB">
      <data key="d0">939332</data>
    </edge>
    <edge source="GBR" target="DEU">
      <data key="d0">780971642</data>
    </edge>
    <edge source="GBR" target="GHA">
      <data key="d0">40496970</data>
    </edge>
    <edge source="GBR" target="GRC">
      <data key="d0">8904102</data>
    </edge>
    <edge source="GBR" target="GTM">
      <data key="d0">111460</data>
    </edge>
    <edge source="GBR" target="HND">
      <data key="d0">33174</data>
    </edge>
    <edge source="GBR" target="HKG">
      <data key="d0">48309305</data>
    </edge>
    <edge source="GBR" target="HUN">
      <data key="d0">43977910</data>
    </edge>
    <edge source="GBR" target="IDN">
      <data key="d0">28799336</data>
    </edge>
    <edge source="GBR" target="IRL">
      <data key="d0">565886553</data>
    </edge>
    <edge source="GBR" target="ISR">
      <data key="d0">25610041</data>
    </edge>
    <edge source="GBR" target="ITA">
      <data key="d0">228082949</data>
    </edge>
    <edge source="GBR" target="CIV">
      <data key="d0">6338383</data>
    </edge>
    <edge source="GBR" target="JAM">
      <data key="d0">1945190</data>
    </edge>
    <edge source="GBR" target="JPN">
      <data key="d0">139351799</data>
    </edge>
    <edge source="GBR" target="KAZ">
      <data key="d0">18140764</data>
    </edge>
    <edge source="GBR" target="JOR">
      <data key="d0">7385326</data>
    </edge>
    <edge source="GBR" target="KOR">
      <data key="d0">93229027</data>
    </edge>
    <edge source="GBR" target="KGZ">
      <data key="d0">253615</data>
    </edge>
    <edge source="GBR" target="LBN">
      <data key="d0">3727008</data>
    </edge>
    <edge source="GBR" target="LVA">
      <data key="d0">6404805</data>
    </edge>
    <edge source="GBR" target="LTU">
      <data key="d0">4831285</data>
    </edge>
    <edge source="GBR" target="MDG">
      <data key="d0">527685</data>
    </edge>
    <edge source="GBR" target="MWI">
      <data key="d0">349427</data>
    </edge>
    <edge source="GBR" target="MYS">
      <data key="d0">56116766</data>
    </edge>
    <edge source="GBR" target="MRT">
      <data key="d0">167706</data>
    </edge>
    <edge source="GBR" target="MUS">
      <data key="d0">3163332</data>
    </edge>
    <edge source="GBR" target="MEX">
      <data key="d0">24406264</data>
    </edge>
    <edge source="GBR" target="MDA">
      <data key="d0">371544</data>
    </edge>
    <edge source="GBR" target="MAR">
      <data key="d0">4726142</data>
    </edge>
    <edge source="GBR" target="MOZ">
      <data key="d0">3078264</data>
    </edge>
    <edge source="GBR" target="OMN">
      <data key="d0">24761186</data>
    </edge>
    <edge source="GBR" target="NAM">
      <data key="d0">13092400</data>
    </edge>
    <edge source="GBR" target="NLD">
      <data key="d0">468129924</data>
    </edge>
    <edge source="GBR" target="NZL">
      <data key="d0">18586317</data>
    </edge>
    <edge source="GBR" target="NIC">
      <data key="d0">30857</data>
    </edge>
    <edge source="GBR" target="NER">
      <data key="d0">72956</data>
    </edge>
    <edge source="GBR" target="NOR">
      <data key="d0">251901789</data>
    </edge>
    <edge source="GBR" target="PAK">
      <data key="d0">11811536</data>
    </edge>
    <edge source="GBR" target="PAN">
      <data key="d0">863085</data>
    </edge>
    <edge source="GBR" target="PRY">
      <data key="d0">479096</data>
    </edge>
    <edge source="GBR" target="PER">
      <data key="d0">6180145</data>
    </edge>
    <edge source="GBR" target="PHL">
      <data key="d0">15771865</data>
    </edge>
    <edge source="GBR" target="POL">
      <data key="d0">180951785</data>
    </edge>
    <edge source="GBR" target="PRT">
      <data key="d0">32269313</data>
    </edge>
    <edge source="GBR" target="ROU">
      <data key="d0">25498337</data>
    </edge>
    <edge source="GBR" target="RUS">
      <data key="d0">80935204</data>
    </edge>
    <edge source="GBR" target="SAU">
      <data key="d0">107742247</data>
    </edge>
    <edge source="GBR" target="SEN">
      <data key="d0">3663333</data>
    </edge>
    <edge source="GBR" target="SRB">
      <data key="d0">2973167</data>
    </edge>
    <edge source="GBR" target="IND">
      <data key="d0">113655393</data>
    </edge>
    <edge source="GBR" target="SGP">
      <data key="d0">120603159</data>
    </edge>
    <edge source="GBR" target="SVK">
      <data key="d0">33190952</data>
    </edge>
    <edge source="GBR" target="VNM">
      <data key="d0">5721521</data>
    </edge>
    <edge source="GBR" target="SVN">
      <data key="d0">3800711</data>
    </edge>
    <edge source="GBR" target="ZAF">
      <data key="d0">76059285</data>
    </edge>
    <edge source="GBR" target="ZWE">
      <data key="d0">664403</data>
    </edge>
    <edge source="GBR" target="ESP">
      <data key="d0">198082350</data>
    </edge>
    <edge source="GBR" target="SWE">
      <data key="d0">141989064</data>
    </edge>
    <edge source="GBR" target="CHE">
      <data key="d0">64523452</data>
    </edge>
    <edge source="GBR" target="THA">
      <data key="d0">35322638</data>
    </edge>
    <edge source="GBR" target="TGO">
      <data key="d0">631217</data>
    </edge>
    <edge source="GBR" target="ARE">
      <data key="d0">159787628</data>
    </edge>
    <edge source="GBR" target="TUN">
      <data key="d0">7399437</data>
    </edge>
    <edge source="GBR" target="TUR">
      <data key="d0">67146830</data>
    </edge>
    <edge source="GBR" target="UGA">
      <data key="d0">3824063</data>
    </edge>
    <edge source="GBR" target="UKR">
      <data key="d0">7551606</data>
    </edge>
    <edge source="GBR" target="MKD">
      <data key="d0">538776</data>
    </edge>
    <edge source="GBR" target="EGY">
      <data key="d0">37992177</data>
    </edge>
    <edge source="GBR" target="TZA">
      <data key="d0">8434255</data>
    </edge>
    <edge source="GBR" target="USA">
      <data key="d0">746548243</data>
    </edge>
    <edge source="GBR" target="BFA">
      <data key="d0">613073</data>
    </edge>
    <edge source="GBR" target="URY">
      <data key="d0">1931591</data>
    </edge>
    <edge source="USA" target="ALB">
      <data key="d0">414398</data>
    </edge>
    <edge source="USA" target="DZA">
      <data key="d0">25775749</data>
    </edge>
    <edge source="USA" target="AZE">
      <data key="d0">12261243</data>
    </edge>
    <edge source="USA" target="ARG">
      <data key="d0">98959732</data>
    </edge>
    <edge source="USA" target="AUS">
      <data key="d0">545042916</data>
    </edge>
    <edge source="USA" target="AUT">
      <data key="d0">36418690</data>
    </edge>
    <edge source="USA" target="ARM">
      <data key="d0">268292</data>
    </edge>
    <edge source="USA" target="BEL">
      <data key="d0">259095602</data>
    </edge>
    <edge source="USA" target="BOL">
      <data key="d0">13928699</data>
    </edge>
    <edge source="USA" target="BWA">
      <data key="d0">61618</data>
    </edge>
    <edge source="USA" target="BRA">
      <data key="d0">522911524</data>
    </edge>
    <edge source="USA" target="BGR">
      <data key="d0">2584836</data>
    </edge>
    <edge source="USA" target="BDI">
      <data key="d0">1459748</data>
    </edge>
    <edge source="USA" target="BLR">
      <data key="d0">1022592</data>
    </edge>
    <edge source="USA" target="KHM">
      <data key="d0">451430</data>
    </edge>
    <edge source="USA" target="CMR">
      <data key="d0">2611826</data>
    </edge>
    <edge source="USA" target="CAN">
      <data key="d0">8968869261</data>
    </edge>
    <edge source="USA" target="CAF">
      <data key="d0">196844</data>
    </edge>
    <edge source="USA" target="LKA">
      <data key="d0">2240834</data>
    </edge>
    <edge source="USA" target="CHL">
      <data key="d0">193407010</data>
    </edge>
    <edge source="USA" target="CHN">
      <data key="d0">1028613452</data>
    </edge>
    <edge source="USA" target="COL">
      <data key="d0">424420155</data>
    </edge>
    <edge source="USA" target="CRI">
      <data key="d0">117647917</data>
    </edge>
    <edge source="USA" target="HRV">
      <data key="d0">2916453</data>
    </edge>
    <edge source="USA" target="CZE">
      <data key="d0">50856125</data>
    </edge>
    <edge source="USA" target="BEN">
      <data key="d0">990505</data>
    </edge>
    <edge source="USA" target="DNK">
      <data key="d0">78427735</data>
    </edge>
    <edge source="USA" target="ECU">
      <data key="d0">80797092</data>
    </edge>
    <edge source="USA" target="SLV">
      <data key="d0">24322548</data>
    </edge>
    <edge source="USA" target="ETH">
      <data key="d0">2235861</data>
    </edge>
    <edge source="USA" target="EST">
      <data key="d0">3312478</data>
    </edge>
    <edge source="USA" target="FIN">
      <data key="d0">45566339</data>
    </edge>
    <edge source="USA" target="FRA">
      <data key="d0">660773446</data>
    </edge>
    <edge source="USA" target="GEO">
      <data key="d0">3050284</data>
    </edge>
    <edge source="USA" target="GMB">
      <data key="d0">474770</data>
    </edge>
    <edge source="USA" target="DEU">
      <data key="d0">803907680</data>
    </edge>
    <edge source="USA" target="GHA">
      <data key="d0">21003275</data>
    </edge>
    <edge source="USA" target="GRC">
      <data key="d0">15485433</data>
    </edge>
    <edge source="USA" target="GTM">
      <data key="d0">50497543</data>
    </edge>
    <edge source="USA" target="HND">
      <data key="d0">28216200</data>
    </edge>
    <edge source="USA" target="HKG">
      <data key="d0">173836512</data>
    </edge>
    <edge source="USA" target="HUN">
      <data key="d0">48392871</data>
    </edge>
    <edge source="USA" target="IDN">
      <data key="d0">87556788</data>
    </edge>
    <edge source="USA" target="IRL">
      <data key="d0">119326056</data>
    </edge>
    <edge source="USA" target="ISR">
      <data key="d0">151129187</data>
    </edge>
    <edge source="USA" target="ITA">
      <data key="d0">240930948</data>
    </edge>
    <edge source="USA" target="CIV">
      <data key="d0">8941903</data>
    </edge>
    <edge source="USA" target="JAM">
      <data key="d0">31295165</data>
    </edge>
    <edge source="USA" target="JPN">
      <data key="d0">756979250</data>
    </edge>
    <edge source="USA" target="KAZ">
      <data key="d0">18930022</data>
    </edge>
    <edge source="USA" target="JOR">
      <data key="d0">8194512</data>
    </edge>
    <edge source="USA" target="KOR">
      <data key="d0">517963234</data>
    </edge>
    <edge source="USA" target="KGZ">
      <data key="d0">4756131</data>
    </edge>
    <edge source="USA" target="LBN">
      <data key="d0">5777195</data>
    </edge>
    <edge source="USA" target="LVA">
      <data key="d0">3007062</data>
    </edge>
    <edge source="USA" target="LTU">
      <data key="d0">4683736</data>
    </edge>
    <edge source="USA" target="MDG">
      <data key="d0">1252967</data>
    </edge>
    <edge source="USA" target="MWI">
      <data key="d0">59792</data>
    </edge>
    <edge source="USA" target="MYS">
      <data key="d0">157682674</data>
    </edge>
    <edge source="USA" target="MRT">
      <data key="d0">8480470</data>
    </edge>
    <edge source="USA" target="MUS">
      <data key="d0">334489</data>
    </edge>
    <edge source="USA" target="MEX">
      <data key="d0">6308343016</data>
    </edge>
    <edge source="USA" target="MDA">
      <data key="d0">545195</data>
    </edge>
    <edge source="USA" target="MAR">
      <data key="d0">2579734</data>
    </edge>
    <edge source="USA" target="MOZ">
      <data key="d0">7915236</data>
    </edge>
    <edge source="USA" target="OMN">
      <data key="d0">46910278</data>
    </edge>
    <edge source="USA" target="NAM">
      <data key="d0">1650112</data>
    </edge>
    <edge source="USA" target="NLD">
      <data key="d0">320055960</data>
    </edge>
    <edge source="USA" target="NZL">
      <data key="d0">40663529</data>
    </edge>
    <edge source="USA" target="NIC">
      <data key="d0">23314604</data>
    </edge>
    <edge source="USA" target="NER">
      <data key="d0">439198</data>
    </edge>
    <edge source="USA" target="NOR">
      <data key="d0">79691159</data>
    </edge>
    <edge source="USA" target="PAK">
      <data key="d0">22056064</data>
    </edge>
    <edge source="USA" target="PAN">
      <data key="d0">85386463</data>
    </edge>
    <edge source="USA" target="PRY">
      <data key="d0">4195318</data>
    </edge>
    <edge source="USA" target="PER">
      <data key="d0">174450105</data>
    </edge>
    <edge source="USA" target="PHL">
      <data key="d0">103388238</data>
    </edge>
    <edge source="USA" target="POL">
      <data key="d0">105194065</data>
    </edge>
    <edge source="USA" target="PRT">
      <data key="d0">14799686</data>
    </edge>
    <edge source="USA" target="ROU">
      <data key="d0">17952475</data>
    </edge>
    <edge source="USA" target="RUS">
      <data key="d0">144693070</data>
    </edge>
    <edge source="USA" target="SAU">
      <data key="d0">292675378</data>
    </edge>
    <edge source="USA" target="SEN">
      <data key="d0">4099218</data>
    </edge>
    <edge source="USA" target="SRB">
      <data key="d0">2102788</data>
    </edge>
    <edge source="USA" target="IND">
      <data key="d0">234699860</data>
    </edge>
    <edge source="USA" target="SGP">
      <data key="d0">592316923</data>
    </edge>
    <edge source="USA" target="SVK">
      <data key="d0">5676577</data>
    </edge>
    <edge source="USA" target="VNM">
      <data key="d0">27144054</data>
    </edge>
    <edge source="USA" target="SVN">
      <data key="d0">4471681</data>
    </edge>
    <edge source="USA" target="ZAF">
      <data key="d0">138548571</data>
    </edge>
    <edge source="USA" target="ZWE">
      <data key="d0">1548288</data>
    </edge>
    <edge source="USA" target="ESP">
      <data key="d0">140062920</data>
    </edge>
    <edge source="USA" target="SWE">
      <data key="d0">99572808</data>
    </edge>
    <edge source="USA" target="CHE">
      <data key="d0">146575006</data>
    </edge>
    <edge source="USA" target="THA">
      <data key="d0">112475729</data>
    </edge>
    <edge source="USA" target="TGO">
      <data key="d0">187496</data>
    </edge>
    <edge source="USA" target="ARE">
      <data key="d0">258885395</data>
    </edge>
    <edge source="USA" target="TUN">
      <data key="d0">7168736</data>
    </edge>
    <edge source="USA" target="TUR">
      <data key="d0">122141016</data>
    </edge>
    <edge source="USA" target="UGA">
      <data key="d0">1126845</data>
    </edge>
    <edge source="USA" target="UKR">
      <data key="d0">37605141</data>
    </edge>
    <edge source="USA" target="MKD">
      <data key="d0">167865</data>
    </edge>
    <edge source="USA" target="EGY">
      <data key="d0">59822517</data>
    </edge>
    <edge source="USA" target="GBR">
      <data key="d0">1050330072</data>
    </edge>
    <edge source="USA" target="TZA">
      <data key="d0">6846922</data>
    </edge>
    <edge source="USA" target="BFA">
      <data key="d0">602809</data>
    </edge>
    <edge source="USA" target="URY">
      <data key="d0">11253917</data>
    </edge>
    <edge source="ARG" target="AUS">
      <data key="d0">391675</data>
    </edge>
    <edge source="ARG" target="AUT">
      <data key="d0">34676</data>
    </edge>
    <edge source="ARG" target="BEL">
      <data key="d0">90535</data>
    </edge>
    <edge source="ARG" target="BOL">
      <data key="d0">28220828</data>
    </edge>
    <edge source="ARG" target="BRA">
      <data key="d0">144095570</data>
    </edge>
    <edge source="ARG" target="BGR">
      <data key="d0">516869</data>
    </edge>
    <edge source="ARG" target="CAN">
      <data key="d0">548688</data>
    </edge>
    <edge source="ARG" target="LKA">
      <data key="d0">20488</data>
    </edge>
    <edge source="ARG" target="CHL">
      <data key="d0">52387554</data>
    </edge>
    <edge source="ARG" target="CHN">
      <data key="d0">103112</data>
    </edge>
    <edge source="ARG" target="COL">
      <data key="d0">4564412</data>
    </edge>
    <edge source="ARG" target="CRI">
      <data key="d0">562359</data>
    </edge>
    <edge source="ARG" target="HRV">
      <data key="d0">21209</data>
    </edge>
    <edge source="ARG" target="CZE">
      <data key="d0">292019</data>
    </edge>
    <edge source="ARG" target="DNK">
      <data key="d0">41189</data>
    </edge>
    <edge source="ARG" target="ECU">
      <data key="d0">3407112</data>
    </edge>
    <edge source="ARG" target="SLV">
      <data key="d0">127220</data>
    </edge>
    <edge source="ARG" target="FRA">
      <data key="d0">8432810</data>
    </edge>
    <edge source="ARG" target="GEO">
      <data key="d0">1421002</data>
    </edge>
    <edge source="ARG" target="DEU">
      <data key="d0">5891426</data>
    </edge>
    <edge source="ARG" target="GTM">
      <data key="d0">354078</data>
    </edge>
    <edge source="ARG" target="HND">
      <data key="d0">42294</data>
    </edge>
    <edge source="ARG" target="HKG">
      <data key="d0">57040</data>
    </edge>
    <edge source="ARG" target="HUN">
      <data key="d0">38525</data>
    </edge>
    <edge source="ARG" target="IDN">
      <data key="d0">477963</data>
    </edge>
    <edge source="ARG" target="IRL">
      <data key="d0">14182</data>
    </edge>
    <edge source="ARG" target="ISR">
      <data key="d0">963188</data>
    </edge>
    <edge source="ARG" target="ITA">
      <data key="d0">1148834</data>
    </edge>
    <edge source="ARG" target="CIV">
      <data key="d0">15626</data>
    </edge>
    <edge source="ARG" target="JAM">
      <data key="d0">15127</data>
    </edge>
    <edge source="ARG" target="JPN">
      <data key="d0">873462</data>
    </edge>
    <edge source="ARG" target="JOR">
      <data key="d0">32488</data>
    </edge>
    <edge source="ARG" target="KOR">
      <data key="d0">1186893</data>
    </edge>
    <edge source="ARG" target="MYS">
      <data key="d0">1441670</data>
    </edge>
    <edge source="ARG" target="MRT">
      <data key="d0">26607</data>
    </edge>
    <edge source="ARG" target="MUS">
      <data key="d0">61341</data>
    </edge>
    <edge source="ARG" target="MEX">
      <data key="d0">6519668</data>
    </edge>
    <edge source="ARG" target="MAR">
      <data key="d0">12238</data>
    </edge>
    <edge source="ARG" target="MOZ">
      <data key="d0">501333</data>
    </edge>
    <edge source="ARG" target="NLD">
      <data key="d0">3131043</data>
    </edge>
    <edge source="ARG" target="NIC">
      <data key="d0">211804</data>
    </edge>
    <edge source="ARG" target="NOR">
      <data key="d0">48959</data>
    </edge>
    <edge source="ARG" target="PAK">
      <data key="d0">80246</data>
    </edge>
    <edge source="ARG" target="PAN">
      <data key="d0">1712940</data>
    </edge>
    <edge source="ARG" target="PRY">
      <data key="d0">22993306</data>
    </edge>
    <edge source="ARG" target="PER">
      <data key="d0">12757342</data>
    </edge>
    <edge source="ARG" target="POL">
      <data key="d0">265634</data>
    </edge>
    <edge source="ARG" target="PRT">
      <data key="d0">17200</data>
    </edge>
    <edge source="ARG" target="ROU">
      <data key="d0">95416</data>
    </edge>
    <edge source="ARG" target="RUS">
      <data key="d0">649129</data>
    </edge>
    <edge source="ARG" target="SAU">
      <data key="d0">10608</data>
    </edge>
    <edge source="ARG" target="IND">
      <data key="d0">580082</data>
    </edge>
    <edge source="ARG" target="SGP">
      <data key="d0">308052</data>
    </edge>
    <edge source="ARG" target="VNM">
      <data key="d0">35735</data>
    </edge>
    <edge source="ARG" target="ZAF">
      <data key="d0">2267532</data>
    </edge>
    <edge source="ARG" target="ESP">
      <data key="d0">6878481</data>
    </edge>
    <edge source="ARG" target="SWE">
      <data key="d0">1683425</data>
    </edge>
    <edge source="ARG" target="CHE">
      <data key="d0">109757</data>
    </edge>
    <edge source="ARG" target="THA">
      <data key="d0">158821</data>
    </edge>
    <edge source="ARG" target="ARE">
      <data key="d0">106365</data>
    </edge>
    <edge source="ARG" target="TUR">
      <data key="d0">849572</data>
    </edge>
    <edge source="ARG" target="UKR">
      <data key="d0">21600</data>
    </edge>
    <edge source="ARG" target="MKD">
      <data key="d0">78000</data>
    </edge>
    <edge source="ARG" target="EGY">
      <data key="d0">50523</data>
    </edge>
    <edge source="ARG" target="GBR">
      <data key="d0">642998</data>
    </edge>
    <edge source="ARG" target="USA">
      <data key="d0">13724712</data>
    </edge>
    <edge source="ARG" target="URY">
      <data key="d0">45287567</data>
    </edge>
    <edge source="AUS" target="AZE">
      <data key="d0">229709</data>
    </edge>
    <edge source="AUS" target="ARG">
      <data key="d0">637155</data>
    </edge>
    <edge source="AUS" target="AUT">
      <data key="d0">1737880</data>
    </edge>
    <edge source="AUS" target="ARM">
      <data key="d0">194178</data>
    </edge>
    <edge source="AUS" target="BEL">
      <data key="d0">7680950</data>
    </edge>
    <edge source="AUS" target="BOL">
      <data key="d0">25701</data>
    </edge>
    <edge source="AUS" target="BWA">
      <data key="d0">63051</data>
    </edge>
    <edge source="AUS" target="BRA">
      <data key="d0">4760246</data>
    </edge>
    <edge source="AUS" target="BGR">
      <data key="d0">1215534</data>
    </edge>
    <edge source="AUS" target="KHM">
      <data key="d0">49270</data>
    </edge>
    <edge source="AUS" target="CMR">
      <data key="d0">137608</data>
    </edge>
    <edge source="AUS" target="CAN">
      <data key="d0">13555850</data>
    </edge>
    <edge source="AUS" target="LKA">
      <data key="d0">325055</data>
    </edge>
    <edge source="AUS" target="CHL">
      <data key="d0">8458895</data>
    </edge>
    <edge source="AUS" target="CHN">
      <data key="d0">76708397</data>
    </edge>
    <edge source="AUS" target="COL">
      <data key="d0">1324646</data>
    </edge>
    <edge source="AUS" target="CRI">
      <data key="d0">179011</data>
    </edge>
    <edge source="AUS" target="HRV">
      <data key="d0">195618</data>
    </edge>
    <edge source="AUS" target="CZE">
      <data key="d0">349326</data>
    </edge>
    <edge source="AUS" target="DNK">
      <data key="d0">875514</data>
    </edge>
    <edge source="AUS" target="ECU">
      <data key="d0">131709</data>
    </edge>
    <edge source="AUS" target="ETH">
      <data key="d0">115044</data>
    </edge>
    <edge source="AUS" target="EST">
      <data key="d0">30036</data>
    </edge>
    <edge source="AUS" target="FIN">
      <data key="d0">685275</data>
    </edge>
    <edge source="AUS" target="FRA">
      <data key="d0">6396522</data>
    </edge>
    <edge source="AUS" target="GEO">
      <data key="d0">38853</data>
    </edge>
    <edge source="AUS" target="DEU">
      <data key="d0">16315991</data>
    </edge>
    <edge source="AUS" target="GHA">
      <data key="d0">12484872</data>
    </edge>
    <edge source="AUS" target="GRC">
      <data key="d0">64674</data>
    </edge>
    <edge source="AUS" target="GTM">
      <data key="d0">73370</data>
    </edge>
    <edge source="AUS" target="HND">
      <data key="d0">73528</data>
    </edge>
    <edge source="AUS" target="HKG">
      <data key="d0">10226852</data>
    </edge>
    <edge source="AUS" target="HUN">
      <data key="d0">27350</data>
    </edge>
    <edge source="AUS" target="IDN">
      <data key="d0">115723663</data>
    </edge>
    <edge source="AUS" target="IRL">
      <data key="d0">412597</data>
    </edge>
    <edge source="AUS" target="ISR">
      <data key="d0">281980</data>
    </edge>
    <edge source="AUS" target="ITA">
      <data key="d0">2226916</data>
    </edge>
    <edge source="AUS" target="CIV">
      <data key="d0">1262956</data>
    </edge>
    <edge source="AUS" target="JAM">
      <data key="d0">133458</data>
    </edge>
    <edge source="AUS" target="JPN">
      <data key="d0">11659251</data>
    </edge>
    <edge source="AUS" target="KAZ">
      <data key="d0">1548872</data>
    </edge>
    <edge source="AUS" target="JOR">
      <data key="d0">50824</data>
    </edge>
    <edge source="AUS" target="KOR">
      <data key="d0">19286073</data>
    </edge>
    <edge source="AUS" target="KGZ">
      <data key="d0">19160</data>
    </edge>
    <edge source="AUS" target="LBN">
      <data key="d0">227787</data>
    </edge>
    <edge source="AUS" target="LVA">
      <data key="d0">27644</data>
    </edge>
    <edge source="AUS" target="MDG">
      <data key="d0">397510</data>
    </edge>
    <edge source="AUS" target="MYS">
      <data key="d0">19470692</data>
    </edge>
    <edge source="AUS" target="MRT">
      <data key="d0">2083051</data>
    </edge>
    <edge source="AUS" target="MUS">
      <data key="d0">349967</data>
    </edge>
    <edge source="AUS" target="MEX">
      <data key="d0">7585245</data>
    </edge>
    <edge source="AUS" target="MAR">
      <data key="d0">125311</data>
    </edge>
    <edge source="AUS" target="MOZ">
      <data key="d0">3225534</data>
    </edge>
    <edge source="AUS" target="OMN">
      <data key="d0">1753482</data>
    </edge>
    <edge source="AUS" target="NAM">
      <data key="d0">214370</data>
    </edge>
    <edge source="AUS" target="NLD">
      <data key="d0">9864435</data>
    </edge>
    <edge source="AUS" target="NZL">
      <data key="d0">262064896</data>
    </edge>
    <edge source="AUS" target="NOR">
      <data key="d0">3450240</data>
    </edge>
    <edge source="AUS" target="PAK">
      <data key="d0">1209567</data>
    </edge>
    <edge source="AUS" target="PAN">
      <data key="d0">68903</data>
    </edge>
    <edge source="AUS" target="PRY">
      <data key="d0">14037</data>
    </edge>
    <edge source="AUS" target="PER">
      <data key="d0">2175861</data>
    </edge>
    <edge source="AUS" target="PHL">
      <data key="d0">11952245</data>
    </edge>
    <edge source="AUS" target="POL">
      <data key="d0">390255</data>
    </edge>
    <edge source="AUS" target="PRT">
      <data key="d0">814008</data>
    </edge>
    <edge source="AUS" target="ROU">
      <data key="d0">87254</data>
    </edge>
    <edge source="AUS" target="RUS">
      <data key="d0">612418</data>
    </edge>
    <edge source="AUS" target="SAU">
      <data key="d0">4707509</data>
    </edge>
    <edge source="AUS" target="SEN">
      <data key="d0">3594263</data>
    </edge>
    <edge source="AUS" target="SRB">
      <data key="d0">251353</data>
    </edge>
    <edge source="AUS" target="IND">
      <data key="d0">6598011</data>
    </edge>
    <edge source="AUS" target="SGP">
      <data key="d0">44133888</data>
    </edge>
    <edge source="AUS" target="SVK">
      <data key="d0">11635</data>
    </edge>
    <edge source="AUS" target="VNM">
      <data key="d0">7031884</data>
    </edge>
    <edge source="AUS" target="SVN">
      <data key="d0">20816</data>
    </edge>
    <edge source="AUS" target="ZAF">
      <data key="d0">34772345</data>
    </edge>
    <edge source="AUS" target="ZWE">
      <data key="d0">108865</data>
    </edge>
    <edge source="AUS" target="ESP">
      <data key="d0">6478912</data>
    </edge>
    <edge source="AUS" target="SWE">
      <data key="d0">2495170</data>
    </edge>
    <edge source="AUS" target="CHE">
      <data key="d0">4146386</data>
    </edge>
    <edge source="AUS" target="THA">
      <data key="d0">29200220</data>
    </edge>
    <edge source="AUS" target="TGO">
      <data key="d0">34296</data>
    </edge>
    <edge source="AUS" target="ARE">
      <data key="d0">10439703</data>
    </edge>
    <edge source="AUS" target="TUN">
      <data key="d0">136526</data>
    </edge>
    <edge source="AUS" target="TUR">
      <data key="d0">1692915</data>
    </edge>
    <edge source="AUS" target="UGA">
      <data key="d0">135052</data>
    </edge>
    <edge source="AUS" target="UKR">
      <data key="d0">48754</data>
    </edge>
    <edge source="AUS" target="MKD">
      <data key="d0">98585</data>
    </edge>
    <edge source="AUS" target="EGY">
      <data key="d0">2638056</data>
    </edge>
    <edge source="AUS" target="GBR">
      <data key="d0">15997903</data>
    </edge>
    <edge source="AUS" target="TZA">
      <data key="d0">1124649</data>
    </edge>
    <edge source="AUS" target="USA">
      <data key="d0">90776883</data>
    </edge>
    <edge source="AUS" target="BFA">
      <data key="d0">1214853</data>
    </edge>
    <edge source="AUS" target="URY">
      <data key="d0">303153</data>
    </edge>
    <edge source="BOL" target="ARG">
      <data key="d0">956866</data>
    </edge>
    <edge source="BOL" target="BRA">
      <data key="d0">329894</data>
    </edge>
    <edge source="BOL" target="CHL">
      <data key="d0">97516</data>
    </edge>
    <edge source="BOL" target="CHN">
      <data key="d0">24219</data>
    </edge>
    <edge source="BOL" target="COL">
      <data key="d0">138291</data>
    </edge>
    <edge source="BOL" target="ECU">
      <data key="d0">318498</data>
    </edge>
    <edge source="BOL" target="ETH">
      <data key="d0">12912</data>
    </edge>
    <edge source="BOL" target="IDN">
      <data key="d0">37577</data>
    </edge>
    <edge source="BOL" target="MEX">
      <data key="d0">79599</data>
    </edge>
    <edge source="BOL" target="NLD">
      <data key="d0">41215</data>
    </edge>
    <edge source="BOL" target="PRY">
      <data key="d0">12002</data>
    </edge>
    <edge source="BOL" target="PER">
      <data key="d0">697994</data>
    </edge>
    <edge source="BOL" target="ARE">
      <data key="d0">31766</data>
    </edge>
    <edge source="BOL" target="GBR">
      <data key="d0">234037</data>
    </edge>
    <edge source="BOL" target="USA">
      <data key="d0">875597</data>
    </edge>
    <edge source="BRA" target="DZA">
      <data key="d0">140492</data>
    </edge>
    <edge source="BRA" target="ARG">
      <data key="d0">365361018</data>
    </edge>
    <edge source="BRA" target="AUS">
      <data key="d0">6568827</data>
    </edge>
    <edge source="BRA" target="AUT">
      <data key="d0">695825</data>
    </edge>
    <edge source="BRA" target="BEL">
      <data key="d0">14097297</data>
    </edge>
    <edge source="BRA" target="BOL">
      <data key="d0">83702395</data>
    </edge>
    <edge source="BRA" target="BWA">
      <data key="d0">153736</data>
    </edge>
    <edge source="BRA" target="BGR">
      <data key="d0">117039</data>
    </edge>
    <edge source="BRA" target="BLR">
      <data key="d0">102537</data>
    </edge>
    <edge source="BRA" target="CAN">
      <data key="d0">8545288</data>
    </edge>
    <edge source="BRA" target="CAF">
      <data key="d0">27060</data>
    </edge>
    <edge source="BRA" target="LKA">
      <data key="d0">275275</data>
    </edge>
    <edge source="BRA" target="CHL">
      <data key="d0">77837103</data>
    </edge>
    <edge source="BRA" target="CHN">
      <data key="d0">44187320</data>
    </edge>
    <edge source="BRA" target="COL">
      <data key="d0">61008624</data>
    </edge>
    <edge source="BRA" target="CRI">
      <data key="d0">13129550</data>
    </edge>
    <edge source="BRA" target="CZE">
      <data key="d0">569279</data>
    </edge>
    <edge source="BRA" target="BEN">
      <data key="d0">70535</data>
    </edge>
    <edge source="BRA" target="DNK">
      <data key="d0">130388</data>
    </edge>
    <edge source="BRA" target="ECU">
      <data key="d0">26087348</data>
    </edge>
    <edge source="BRA" target="SLV">
      <data key="d0">3854885</data>
    </edge>
    <edge source="BRA" target="ETH">
      <data key="d0">156534</data>
    </edge>
    <edge source="BRA" target="EST">
      <data key="d0">13501011</data>
    </edge>
    <edge source="BRA" target="FIN">
      <data key="d0">278562</data>
    </edge>
    <edge source="BRA" target="FRA">
      <data key="d0">30668685</data>
    </edge>
    <edge source="BRA" target="GMB">
      <data key="d0">151689</data>
    </edge>
    <edge source="BRA" target="DEU">
      <data key="d0">65679912</data>
    </edge>
    <edge source="BRA" target="GHA">
      <data key="d0">1831754</data>
    </edge>
    <edge source="BRA" target="GRC">
      <data key="d0">772931</data>
    </edge>
    <edge source="BRA" target="GTM">
      <data key="d0">7279300</data>
    </edge>
    <edge source="BRA" target="HND">
      <data key="d0">3573973</data>
    </edge>
    <edge source="BRA" target="HKG">
      <data key="d0">2555922</data>
    </edge>
    <edge source="BRA" target="HUN">
      <data key="d0">5085741</data>
    </edge>
    <edge source="BRA" target="IDN">
      <data key="d0">19572671</data>
    </edge>
    <edge source="BRA" target="IRL">
      <data key="d0">4229904</data>
    </edge>
    <edge source="BRA" target="ISR">
      <data key="d0">2183448</data>
    </edge>
    <edge source="BRA" target="ITA">
      <data key="d0">13074126</data>
    </edge>
    <edge source="BRA" target="CIV">
      <data key="d0">437825</data>
    </edge>
    <edge source="BRA" target="JAM">
      <data key="d0">1931132</data>
    </edge>
    <edge source="BRA" target="JPN">
      <data key="d0">31607177</data>
    </edge>
    <edge source="BRA" target="KAZ">
      <data key="d0">315007</data>
    </edge>
    <edge source="BRA" target="JOR">
      <data key="d0">369925</data>
    </edge>
    <edge source="BRA" target="KOR">
      <data key="d0">1079628</data>
    </edge>
    <edge source="BRA" target="LBN">
      <data key="d0">811511</data>
    </edge>
    <edge source="BRA" target="LVA">
      <data key="d0">3680415</data>
    </edge>
    <edge source="BRA" target="LTU">
      <data key="d0">374655</data>
    </edge>
    <edge source="BRA" target="MDG">
      <data key="d0">19840</data>
    </edge>
    <edge source="BRA" target="MWI">
      <data key="d0">25600</data>
    </edge>
    <edge source="BRA" target="MYS">
      <data key="d0">13755188</data>
    </edge>
    <edge source="BRA" target="MRT">
      <data key="d0">529699</data>
    </edge>
    <edge source="BRA" target="MUS">
      <data key="d0">91188</data>
    </edge>
    <edge source="BRA" target="MEX">
      <data key="d0">85864018</data>
    </edge>
    <edge source="BRA" target="MAR">
      <data key="d0">37792</data>
    </edge>
    <edge source="BRA" target="MOZ">
      <data key="d0">1450452</data>
    </edge>
    <edge source="BRA" target="OMN">
      <data key="d0">723718</data>
    </edge>
    <edge source="BRA" target="NAM">
      <data key="d0">369056</data>
    </edge>
    <edge source="BRA" target="NLD">
      <data key="d0">972915059</data>
    </edge>
    <edge source="BRA" target="NZL">
      <data key="d0">608553</data>
    </edge>
    <edge source="BRA" target="NIC">
      <data key="d0">3110374</data>
    </edge>
    <edge source="BRA" target="NOR">
      <data key="d0">2127622</data>
    </edge>
    <edge source="BRA" target="PAK">
      <data key="d0">267111</data>
    </edge>
    <edge source="BRA" target="PAN">
      <data key="d0">32071804</data>
    </edge>
    <edge source="BRA" target="PRY">
      <data key="d0">155116381</data>
    </edge>
    <edge source="BRA" target="PER">
      <data key="d0">42892795</data>
    </edge>
    <edge source="BRA" target="PHL">
      <data key="d0">1054395</data>
    </edge>
    <edge source="BRA" target="POL">
      <data key="d0">3148183</data>
    </edge>
    <edge source="BRA" target="PRT">
      <data key="d0">4096119</data>
    </edge>
    <edge source="BRA" target="ROU">
      <data key="d0">3157705</data>
    </edge>
    <edge source="BRA" target="RUS">
      <data key="d0">4577238</data>
    </edge>
    <edge source="BRA" target="SAU">
      <data key="d0">4129242</data>
    </edge>
    <edge source="BRA" target="SEN">
      <data key="d0">725046</data>
    </edge>
    <edge source="BRA" target="SRB">
      <data key="d0">87446</data>
    </edge>
    <edge source="BRA" target="IND">
      <data key="d0">8145771</data>
    </edge>
    <edge source="BRA" target="SGP">
      <data key="d0">19965270</data>
    </edge>
    <edge source="BRA" target="SVK">
      <data key="d0">2021081</data>
    </edge>
    <edge source="BRA" target="VNM">
      <data key="d0">357014</data>
    </edge>
    <edge source="BRA" target="SVN">
      <data key="d0">29196</data>
    </edge>
    <edge source="BRA" target="ZAF">
      <data key="d0">19681634</data>
    </edge>
    <edge source="BRA" target="ZWE">
      <data key="d0">13189</data>
    </edge>
    <edge source="BRA" target="ESP">
      <data key="d0">16273176</data>
    </edge>
    <edge source="BRA" target="SWE">
      <data key="d0">2554353</data>
    </edge>
    <edge source="BRA" target="CHE">
      <data key="d0">13246866</data>
    </edge>
    <edge source="BRA" target="THA">
      <data key="d0">37888046</data>
    </edge>
    <edge source="BRA" target="ARE">
      <data key="d0">9337504</data>
    </edge>
    <edge source="BRA" target="TUN">
      <data key="d0">91643</data>
    </edge>
    <edge source="BRA" target="TUR">
      <data key="d0">5024496</data>
    </edge>
    <edge source="BRA" target="UGA">
      <data key="d0">169548</data>
    </edge>
    <edge source="BRA" target="UKR">
      <data key="d0">879059</data>
    </edge>
    <edge source="BRA" target="MKD">
      <data key="d0">56761</data>
    </edge>
    <edge source="BRA" target="EGY">
      <data key="d0">2461638</data>
    </edge>
    <edge source="BRA" target="GBR">
      <data key="d0">9696241</data>
    </edge>
    <edge source="BRA" target="TZA">
      <data key="d0">575765</data>
    </edge>
    <edge source="BRA" target="USA">
      <data key="d0">407636602</data>
    </edge>
    <edge source="BRA" target="BFA">
      <data key="d0">89283</data>
    </edge>
    <edge source="BRA" target="URY">
      <data key="d0">82716869</data>
    </edge>
    <edge source="LKA" target="AUS">
      <data key="d0">303606</data>
    </edge>
    <edge source="LKA" target="AUT">
      <data key="d0">20778</data>
    </edge>
    <edge source="LKA" target="BEL">
      <data key="d0">55576</data>
    </edge>
    <edge source="LKA" target="CAN">
      <data key="d0">36204</data>
    </edge>
    <edge source="LKA" target="CHN">
      <data key="d0">305539</data>
    </edge>
    <edge source="LKA" target="COL">
      <data key="d0">11204</data>
    </edge>
    <edge source="LKA" target="CRI">
      <data key="d0">12296</data>
    </edge>
    <edge source="LKA" target="FRA">
      <data key="d0">18570</data>
    </edge>
    <edge source="LKA" target="DEU">
      <data key="d0">4673600</data>
    </edge>
    <edge source="LKA" target="HKG">
      <data key="d0">384421</data>
    </edge>
    <edge source="LKA" target="IDN">
      <data key="d0">190396</data>
    </edge>
    <edge source="LKA" target="ISR">
      <data key="d0">50426</data>
    </edge>
    <edge source="LKA" target="ITA">
      <data key="d0">454127</data>
    </edge>
    <edge source="LKA" target="JPN">
      <data key="d0">650887</data>
    </edge>
    <edge source="LKA" target="JOR">
      <data key="d0">134113</data>
    </edge>
    <edge source="LKA" target="KOR">
      <data key="d0">28347</data>
    </edge>
    <edge source="LKA" target="MYS">
      <data key="d0">201480</data>
    </edge>
    <edge source="LKA" target="MDA">
      <data key="d0">22850</data>
    </edge>
    <edge source="LKA" target="MAR">
      <data key="d0">32326</data>
    </edge>
    <edge source="LKA" target="OMN">
      <data key="d0">209026</data>
    </edge>
    <edge source="LKA" target="NLD">
      <data key="d0">32464</data>
    </edge>
    <edge source="LKA" target="NZL">
      <data key="d0">63246</data>
    </edge>
    <edge source="LKA" target="NOR">
      <data key="d0">22661</data>
    </edge>
    <edge source="LKA" target="PHL">
      <data key="d0">101400</data>
    </edge>
    <edge source="LKA" target="POL">
      <data key="d0">116942</data>
    </edge>
    <edge source="LKA" target="PRT">
      <data key="d0">22735</data>
    </edge>
    <edge source="LKA" target="SAU">
      <data key="d0">86884</data>
    </edge>
    <edge source="LKA" target="IND">
      <data key="d0">10201340</data>
    </edge>
    <edge source="LKA" target="SGP">
      <data key="d0">3631751</data>
    </edge>
    <edge source="LKA" target="VNM">
      <data key="d0">197202</data>
    </edge>
    <edge source="LKA" target="ESP">
      <data key="d0">1697168</data>
    </edge>
    <edge source="LKA" target="SWE">
      <data key="d0">44186</data>
    </edge>
    <edge source="LKA" target="CHE">
      <data key="d0">55276</data>
    </edge>
    <edge source="LKA" target="THA">
      <data key="d0">751141</data>
    </edge>
    <edge source="LKA" target="ARE">
      <data key="d0">3098669</data>
    </edge>
    <edge source="LKA" target="TUR">
      <data key="d0">25146</data>
    </edge>
    <edge source="LKA" target="UKR">
      <data key="d0">46770</data>
    </edge>
    <edge source="LKA" target="GBR">
      <data key="d0">345688</data>
    </edge>
    <edge source="LKA" target="USA">
      <data key="d0">343982</data>
    </edge>
    <edge source="CHL" target="DZA">
      <data key="d0">25236</data>
    </edge>
    <edge source="CHL" target="ARG">
      <data key="d0">63283812</data>
    </edge>
    <edge source="CHL" target="AUS">
      <data key="d0">859086</data>
    </edge>
    <edge source="CHL" target="AUT">
      <data key="d0">65436</data>
    </edge>
    <edge source="CHL" target="BEL">
      <data key="d0">790991</data>
    </edge>
    <edge source="CHL" target="BOL">
      <data key="d0">42076659</data>
    </edge>
    <edge source="CHL" target="BWA">
      <data key="d0">23398</data>
    </edge>
    <edge source="CHL" target="BRA">
      <data key="d0">75884634</data>
    </edge>
    <edge source="CHL" target="CAN">
      <data key="d0">14271482</data>
    </edge>
    <edge source="CHL" target="CHN">
      <data key="d0">33366177</data>
    </edge>
    <edge source="CHL" target="COL">
      <data key="d0">22581939</data>
    </edge>
    <edge source="CHL" target="CRI">
      <data key="d0">12343014</data>
    </edge>
    <edge source="CHL" target="BEN">
      <data key="d0">51206</data>
    </edge>
    <edge source="CHL" target="DNK">
      <data key="d0">23478</data>
    </edge>
    <edge source="CHL" target="ECU">
      <data key="d0">18493109</data>
    </edge>
    <edge source="CHL" target="SLV">
      <data key="d0">311443</data>
    </edge>
    <edge source="CHL" target="FIN">
      <data key="d0">45256</data>
    </edge>
    <edge source="CHL" target="FRA">
      <data key="d0">436375</data>
    </edge>
    <edge source="CHL" target="DEU">
      <data key="d0">363446</data>
    </edge>
    <edge source="CHL" target="GHA">
      <data key="d0">4668773</data>
    </edge>
    <edge source="CHL" target="GRC">
      <data key="d0">91405</data>
    </edge>
    <edge source="CHL" target="GTM">
      <data key="d0">4509891</data>
    </edge>
    <edge source="CHL" target="HND">
      <data key="d0">419732</data>
    </edge>
    <edge source="CHL" target="IDN">
      <data key="d0">39642</data>
    </edge>
    <edge source="CHL" target="IRL">
      <data key="d0">53089</data>
    </edge>
    <edge source="CHL" target="ISR">
      <data key="d0">12321</data>
    </edge>
    <edge source="CHL" target="ITA">
      <data key="d0">473515</data>
    </edge>
    <edge source="CHL" target="JPN">
      <data key="d0">232615</data>
    </edge>
    <edge source="CHL" target="KOR">
      <data key="d0">511959</data>
    </edge>
    <edge source="CHL" target="MYS">
      <data key="d0">60913</data>
    </edge>
    <edge source="CHL" target="MRT">
      <data key="d0">29337</data>
    </edge>
    <edge source="CHL" target="MEX">
      <data key="d0">15937702</data>
    </edge>
    <edge source="CHL" target="NLD">
      <data key="d0">2091372</data>
    </edge>
    <edge source="CHL" target="NZL">
      <data key="d0">1120300</data>
    </edge>
    <edge source="CHL" target="NIC">
      <data key="d0">189131</data>
    </edge>
    <edge source="CHL" target="NOR">
      <data key="d0">11214</data>
    </edge>
    <edge source="CHL" target="PAN">
      <data key="d0">2428194</data>
    </edge>
    <edge source="CHL" target="PRY">
      <data key="d0">6011435</data>
    </edge>
    <edge source="CHL" target="PER">
      <data key="d0">73071224</data>
    </edge>
    <edge source="CHL" target="PHL">
      <data key="d0">41341</data>
    </edge>
    <edge source="CHL" target="RUS">
      <data key="d0">127323</data>
    </edge>
    <edge source="CHL" target="SEN">
      <data key="d0">122970</data>
    </edge>
    <edge source="CHL" target="IND">
      <data key="d0">159752</data>
    </edge>
    <edge source="CHL" target="SGP">
      <data key="d0">140718</data>
    </edge>
    <edge source="CHL" target="ZAF">
      <data key="d0">685670</data>
    </edge>
    <edge source="CHL" target="ESP">
      <data key="d0">3758641</data>
    </edge>
    <edge source="CHL" target="SWE">
      <data key="d0">604449</data>
    </edge>
    <edge source="CHL" target="CHE">
      <data key="d0">190064</data>
    </edge>
    <edge source="CHL" target="THA">
      <data key="d0">239815</data>
    </edge>
    <edge source="CHL" target="TUR">
      <data key="d0">106129</data>
    </edge>
    <edge source="CHL" target="GBR">
      <data key="d0">12346659</data>
    </edge>
    <edge source="CHL" target="USA">
      <data key="d0">65158243</data>
    </edge>
    <edge source="CHL" target="URY">
      <data key="d0">10274722</data>
    </edge>
    <edge source="CHN" target="ALB">
      <data key="d0">26204547</data>
    </edge>
    <edge source="CHN" target="DZA">
      <data key="d0">301215516</data>
    </edge>
    <edge source="CHN" target="AZE">
      <data key="d0">52298905</data>
    </edge>
    <edge source="CHN" target="ARG">
      <data key="d0">215228729</data>
    </edge>
    <edge source="CHN" target="AUS">
      <data key="d0">2643794134</data>
    </edge>
    <edge source="CHN" target="AUT">
      <data key="d0">106920329</data>
    </edge>
    <edge source="CHN" target="ARM">
      <data key="d0">7420126</data>
    </edge>
    <edge source="CHN" target="BEL">
      <data key="d0">777864828</data>
    </edge>
    <edge source="CHN" target="BOL">
      <data key="d0">11441537</data>
    </edge>
    <edge source="CHN" target="BWA">
      <data key="d0">11732567</data>
    </edge>
    <edge source="CHN" target="BRA">
      <data key="d0">1305428834</data>
    </edge>
    <edge source="CHN" target="BGR">
      <data key="d0">44557546</data>
    </edge>
    <edge source="CHN" target="BDI">
      <data key="d0">1054341</data>
    </edge>
    <edge source="CHN" target="BLR">
      <data key="d0">71356095</data>
    </edge>
    <edge source="CHN" target="KHM">
      <data key="d0">112159090</data>
    </edge>
    <edge source="CHN" target="CMR">
      <data key="d0">67955979</data>
    </edge>
    <edge source="CHN" target="CAN">
      <data key="d0">1874606379</data>
    </edge>
    <edge source="CHN" target="CAF">
      <data key="d0">1067030</data>
    </edge>
    <edge source="CHN" target="LKA">
      <data key="d0">140422035</data>
    </edge>
    <edge source="CHN" target="CHL">
      <data key="d0">628350030</data>
    </edge>
    <edge source="CHN" target="COL">
      <data key="d0">265559011</data>
    </edge>
    <edge source="CHN" target="CRI">
      <data key="d0">36270300</data>
    </edge>
    <edge source="CHN" target="HRV">
      <data key="d0">63124572</data>
    </edge>
    <edge source="CHN" target="CZE">
      <data key="d0">134186761</data>
    </edge>
    <edge source="CHN" target="BEN">
      <data key="d0">86869179</data>
    </edge>
    <edge source="CHN" target="DNK">
      <data key="d0">293608417</data>
    </edge>
    <edge source="CHN" target="ECU">
      <data key="d0">117653063</data>
    </edge>
    <edge source="CHN" target="SLV">
      <data key="d0">18310136</data>
    </edge>
    <edge source="CHN" target="ETH">
      <data key="d0">138777243</data>
    </edge>
    <edge source="CHN" target="EST">
      <data key="d0">68726398</data>
    </edge>
    <edge source="CHN" target="FIN">
      <data key="d0">402602864</data>
    </edge>
    <edge source="CHN" target="FRA">
      <data key="d0">1169615442</data>
    </edge>
    <edge source="CHN" target="GEO">
      <data key="d0">58197734</data>
    </edge>
    <edge source="CHN" target="GMB">
      <data key="d0">6906635</data>
    </edge>
    <edge source="CHN" target="PSE">
      <data key="d0">1483000</data>
    </edge>
    <edge source="CHN" target="DEU">
      <data key="d0">2984500023</data>
    </edge>
    <edge source="CHN" target="GHA">
      <data key="d0">344887678</data>
    </edge>
    <edge source="CHN" target="GRC">
      <data key="d0">166006521</data>
    </edge>
    <edge source="CHN" target="GTM">
      <data key="d0">56946446</data>
    </edge>
    <edge source="CHN" target="HND">
      <data key="d0">64025445</data>
    </edge>
    <edge source="CHN" target="HKG">
      <data key="d0">2534318821</data>
    </edge>
    <edge source="CHN" target="HUN">
      <data key="d0">68964761</data>
    </edge>
    <edge source="CHN" target="IDN">
      <data key="d0">1432067588</data>
    </edge>
    <edge source="CHN" target="IRL">
      <data key="d0">71643510</data>
    </edge>
    <edge source="CHN" target="ISR">
      <data key="d0">311468230</data>
    </edge>
    <edge source="CHN" target="ITA">
      <data key="d0">1052390998</data>
    </edge>
    <edge source="CHN" target="CIV">
      <data key="d0">46386221</data>
    </edge>
    <edge source="CHN" target="JAM">
      <data key="d0">51815169</data>
    </edge>
    <edge source="CHN" target="JPN">
      <data key="d0">4635686881</data>
    </edge>
    <edge source="CHN" target="KAZ">
      <data key="d0">466809897</data>
    </edge>
    <edge source="CHN" target="JOR">
      <data key="d0">172146151</data>
    </edge>
    <edge source="CHN" target="KOR">
      <data key="d0">2732279945</data>
    </edge>
    <edge source="CHN" target="KGZ">
      <data key="d0">184480050</data>
    </edge>
    <edge source="CHN" target="LBN">
      <data key="d0">118239098</data>
    </edge>
    <edge source="CHN" target="LVA">
      <data key="d0">77497855</data>
    </edge>
    <edge source="CHN" target="LTU">
      <data key="d0">109489896</data>
    </edge>
    <edge source="CHN" target="MDG">
      <data key="d0">26512991</data>
    </edge>
    <edge source="CHN" target="MWI">
      <data key="d0">17855871</data>
    </edge>
    <edge source="CHN" target="MYS">
      <data key="d0">1494699109</data>
    </edge>
    <edge source="CHN" target="MRT">
      <data key="d0">24200002</data>
    </edge>
    <edge source="CHN" target="MUS">
      <data key="d0">44867568</data>
    </edge>
    <edge source="CHN" target="MEX">
      <data key="d0">806748461</data>
    </edge>
    <edge source="CHN" target="MDA">
      <data key="d0">6307513</data>
    </edge>
    <edge source="CHN" target="MAR">
      <data key="d0">193289548</data>
    </edge>
    <edge source="CHN" target="MOZ">
      <data key="d0">61010310</data>
    </edge>
    <edge source="CHN" target="OMN">
      <data key="d0">94998412</data>
    </edge>
    <edge source="CHN" target="NAM">
      <data key="d0">13214184</data>
    </edge>
    <edge source="CHN" target="NLD">
      <data key="d0">1662460093</data>
    </edge>
    <edge source="CHN" target="NZL">
      <data key="d0">213501207</data>
    </edge>
    <edge source="CHN" target="NIC">
      <data key="d0">11583964</data>
    </edge>
    <edge source="CHN" target="NER">
      <data key="d0">5957679</data>
    </edge>
    <edge source="CHN" target="NOR">
      <data key="d0">242192999</data>
    </edge>
    <edge source="CHN" target="PAK">
      <data key="d0">284975725</data>
    </edge>
    <edge source="CHN" target="PAN">
      <data key="d0">532071145</data>
    </edge>
    <edge source="CHN" target="PRY">
      <data key="d0">38790849</data>
    </edge>
    <edge source="CHN" target="PER">
      <data key="d0">300978514</data>
    </edge>
    <edge source="CHN" target="PHL">
      <data key="d0">568899314</data>
    </edge>
    <edge source="CHN" target="POL">
      <data key="d0">641759393</data>
    </edge>
    <edge source="CHN" target="PRT">
      <data key="d0">106127708</data>
    </edge>
    <edge source="CHN" target="ROU">
      <data key="d0">142847658</data>
    </edge>
    <edge source="CHN" target="RUS">
      <data key="d0">2242720675</data>
    </edge>
    <edge source="CHN" target="SAU">
      <data key="d0">935472960</data>
    </edge>
    <edge source="CHN" target="SEN">
      <data key="d0">56168582</data>
    </edge>
    <edge source="CHN" target="SRB">
      <data key="d0">18859641</data>
    </edge>
    <edge source="CHN" target="IND">
      <data key="d0">1709720817</data>
    </edge>
    <edge source="CHN" target="SGP">
      <data key="d0">1347136311</data>
    </edge>
    <edge source="CHN" target="SVK">
      <data key="d0">84234219</data>
    </edge>
    <edge source="CHN" target="VNM">
      <data key="d0">1463591531</data>
    </edge>
    <edge source="CHN" target="SVN">
      <data key="d0">94164098</data>
    </edge>
    <edge source="CHN" target="ZAF">
      <data key="d0">769732321</data>
    </edge>
    <edge source="CHN" target="ZWE">
      <data key="d0">27872656</data>
    </edge>
    <edge source="CHN" target="ESP">
      <data key="d0">910894634</data>
    </edge>
    <edge source="CHN" target="SWE">
      <data key="d0">400715212</data>
    </edge>
    <edge source="CHN" target="CHE">
      <data key="d0">91869929</data>
    </edge>
    <edge source="CHN" target="THA">
      <data key="d0">979215376</data>
    </edge>
    <edge source="CHN" target="TGO">
      <data key="d0">128427391</data>
    </edge>
    <edge source="CHN" target="ARE">
      <data key="d0">1171451991</data>
    </edge>
    <edge source="CHN" target="TUN">
      <data key="d0">81847894</data>
    </edge>
    <edge source="CHN" target="TUR">
      <data key="d0">557010266</data>
    </edge>
    <edge source="CHN" target="UGA">
      <data key="d0">13835475</data>
    </edge>
    <edge source="CHN" target="UKR">
      <data key="d0">374770117</data>
    </edge>
    <edge source="CHN" target="MKD">
      <data key="d0">957651</data>
    </edge>
    <edge source="CHN" target="EGY">
      <data key="d0">396859683</data>
    </edge>
    <edge source="CHN" target="GBR">
      <data key="d0">2201007069</data>
    </edge>
    <edge source="CHN" target="TZA">
      <data key="d0">139717132</data>
    </edge>
    <edge source="CHN" target="USA">
      <data key="d0">14346395822</data>
    </edge>
    <edge source="CHN" target="BFA">
      <data key="d0">2573681</data>
    </edge>
    <edge source="CHN" target="URY">
      <data key="d0">113018205</data>
    </edge>
    <edge source="COL" target="ARG">
      <data key="d0">2072365</data>
    </edge>
    <edge source="COL" target="AUS">
      <data key="d0">288850</data>
    </edge>
    <edge source="COL" target="BEL">
      <data key="d0">173839</data>
    </edge>
    <edge source="COL" target="BOL">
      <data key="d0">4556279</data>
    </edge>
    <edge source="COL" target="BRA">
      <data key="d0">6902022</data>
    </edge>
    <edge source="COL" target="CMR">
      <data key="d0">918060</data>
    </edge>
    <edge source="COL" target="CAN">
      <data key="d0">342928</data>
    </edge>
    <edge source="COL" target="CHL">
      <data key="d0">10782793</data>
    </edge>
    <edge source="COL" target="CHN">
      <data key="d0">173203</data>
    </edge>
    <edge source="COL" target="CRI">
      <data key="d0">12930577</data>
    </edge>
    <edge source="COL" target="HRV">
      <data key="d0">12044</data>
    </edge>
    <edge source="COL" target="ECU">
      <data key="d0">47525086</data>
    </edge>
    <edge source="COL" target="SLV">
      <data key="d0">2182693</data>
    </edge>
    <edge source="COL" target="ETH">
      <data key="d0">284782</data>
    </edge>
    <edge source="COL" target="FRA">
      <data key="d0">5667538</data>
    </edge>
    <edge source="COL" target="DEU">
      <data key="d0">1008501</data>
    </edge>
    <edge source="COL" target="GHA">
      <data key="d0">1460836</data>
    </edge>
    <edge source="COL" target="GTM">
      <data key="d0">8280183</data>
    </edge>
    <edge source="COL" target="HND">
      <data key="d0">7008425</data>
    </edge>
    <edge source="COL" target="HKG">
      <data key="d0">138889</data>
    </edge>
    <edge source="COL" target="IDN">
      <data key="d0">26878</data>
    </edge>
    <edge source="COL" target="IRL">
      <data key="d0">43660</data>
    </edge>
    <edge source="COL" target="ISR">
      <data key="d0">366909</data>
    </edge>
    <edge source="COL" target="ITA">
      <data key="d0">170089</data>
    </edge>
    <edge source="COL" target="CIV">
      <data key="d0">1784436</data>
    </edge>
    <edge source="COL" target="JAM">
      <data key="d0">392928</data>
    </edge>
    <edge source="COL" target="KOR">
      <data key="d0">71174</data>
    </edge>
    <edge source="COL" target="MYS">
      <data key="d0">99482</data>
    </edge>
    <edge source="COL" target="MEX">
      <data key="d0">19228783</data>
    </edge>
    <edge source="COL" target="MOZ">
      <data key="d0">25000</data>
    </edge>
    <edge source="COL" target="NLD">
      <data key="d0">718510</data>
    </edge>
    <edge source="COL" target="NIC">
      <data key="d0">779948</data>
    </edge>
    <edge source="COL" target="NOR">
      <data key="d0">32401</data>
    </edge>
    <edge source="COL" target="PAN">
      <data key="d0">27779531</data>
    </edge>
    <edge source="COL" target="PRY">
      <data key="d0">767719</data>
    </edge>
    <edge source="COL" target="PER">
      <data key="d0">26150805</data>
    </edge>
    <edge source="COL" target="PHL">
      <data key="d0">111411</data>
    </edge>
    <edge source="COL" target="PRT">
      <data key="d0">278498</data>
    </edge>
    <edge source="COL" target="ROU">
      <data key="d0">2267144</data>
    </edge>
    <edge source="COL" target="SAU">
      <data key="d0">31313</data>
    </edge>
    <edge source="COL" target="IND">
      <data key="d0">211608</data>
    </edge>
    <edge source="COL" target="ZAF">
      <data key="d0">221589</data>
    </edge>
    <edge source="COL" target="ESP">
      <data key="d0">36273</data>
    </edge>
    <edge source="COL" target="SWE">
      <data key="d0">1738987</data>
    </edge>
    <edge source="COL" target="CHE">
      <data key="d0">281230</data>
    </edge>
    <edge source="COL" target="THA">
      <data key="d0">27961</data>
    </edge>
    <edge source="COL" target="TUN">
      <data key="d0">427137</data>
    </edge>
    <edge source="COL" target="TUR">
      <data key="d0">11475</data>
    </edge>
    <edge source="COL" target="EGY">
      <data key="d0">22223</data>
    </edge>
    <edge source="COL" target="GBR">
      <data key="d0">354095</data>
    </edge>
    <edge source="COL" target="USA">
      <data key="d0">53492551</data>
    </edge>
    <edge source="COL" target="URY">
      <data key="d0">147354</data>
    </edge>
    <edge source="CRI" target="ARG">
      <data key="d0">17019</data>
    </edge>
    <edge source="CRI" target="AUS">
      <data key="d0">182809</data>
    </edge>
    <edge source="CRI" target="BEL">
      <data key="d0">29062</data>
    </edge>
    <edge source="CRI" target="BOL">
      <data key="d0">25950</data>
    </edge>
    <edge source="CRI" target="BRA">
      <data key="d0">701586</data>
    </edge>
    <edge source="CRI" target="CAN">
      <data key="d0">711210</data>
    </edge>
    <edge source="CRI" target="CHL">
      <data key="d0">173426</data>
    </edge>
    <edge source="CRI" target="CHN">
      <data key="d0">105719</data>
    </edge>
    <edge source="CRI" target="COL">
      <data key="d0">429500</data>
    </edge>
    <edge source="CRI" target="ECU">
      <data key="d0">818811</data>
    </edge>
    <edge source="CRI" target="SLV">
      <data key="d0">8879135</data>
    </edge>
    <edge source="CRI" target="FRA">
      <data key="d0">4153641</data>
    </edge>
    <edge source="CRI" target="DEU">
      <data key="d0">1331867</data>
    </edge>
    <edge source="CRI" target="GRC">
      <data key="d0">223024</data>
    </edge>
    <edge source="CRI" target="GTM">
      <data key="d0">16362616</data>
    </edge>
    <edge source="CRI" target="HND">
      <data key="d0">5752722</data>
    </edge>
    <edge source="CRI" target="HKG">
      <data key="d0">678400</data>
    </edge>
    <edge source="CRI" target="IRL">
      <data key="d0">1076670</data>
    </edge>
    <edge source="CRI" target="ISR">
      <data key="d0">23474</data>
    </edge>
    <edge source="CRI" target="ITA">
      <data key="d0">14403</data>
    </edge>
    <edge source="CRI" target="JAM">
      <data key="d0">3696659</data>
    </edge>
    <edge source="CRI" target="JPN">
      <data key="d0">318694</data>
    </edge>
    <edge source="CRI" target="KOR">
      <data key="d0">557725</data>
    </edge>
    <edge source="CRI" target="LVA">
      <data key="d0">194971</data>
    </edge>
    <edge source="CRI" target="MYS">
      <data key="d0">285289</data>
    </edge>
    <edge source="CRI" target="MEX">
      <data key="d0">8341263</data>
    </edge>
    <edge source="CRI" target="MAR">
      <data key="d0">11761</data>
    </edge>
    <edge source="CRI" target="NLD">
      <data key="d0">116089</data>
    </edge>
    <edge source="CRI" target="NIC">
      <data key="d0">8291267</data>
    </edge>
    <edge source="CRI" target="PAN">
      <data key="d0">10808811</data>
    </edge>
    <edge source="CRI" target="PER">
      <data key="d0">1321664</data>
    </edge>
    <edge source="CRI" target="PHL">
      <data key="d0">54567</data>
    </edge>
    <edge source="CRI" target="POL">
      <data key="d0">409711</data>
    </edge>
    <edge source="CRI" target="ROU">
      <data key="d0">536473</data>
    </edge>
    <edge source="CRI" target="RUS">
      <data key="d0">927907</data>
    </edge>
    <edge source="CRI" target="SGP">
      <data key="d0">168050</data>
    </edge>
    <edge source="CRI" target="VNM">
      <data key="d0">88049</data>
    </edge>
    <edge source="CRI" target="ESP">
      <data key="d0">308247</data>
    </edge>
    <edge source="CRI" target="THA">
      <data key="d0">412171</data>
    </edge>
    <edge source="CRI" target="EGY">
      <data key="d0">250067</data>
    </edge>
    <edge source="CRI" target="GBR">
      <data key="d0">89939</data>
    </edge>
    <edge source="CRI" target="USA">
      <data key="d0">30705971</data>
    </edge>
    <edge source="HRV" target="ALB">
      <data key="d0">435154</data>
    </edge>
    <edge source="HRV" target="DZA">
      <data key="d0">114315</data>
    </edge>
    <edge source="HRV" target="AZE">
      <data key="d0">766901</data>
    </edge>
    <edge source="HRV" target="AUT">
      <data key="d0">45932522</data>
    </edge>
    <edge source="HRV" target="BEL">
      <data key="d0">5022849</data>
    </edge>
    <edge source="HRV" target="BGR">
      <data key="d0">1083973</data>
    </edge>
    <edge source="HRV" target="BLR">
      <data key="d0">79297</data>
    </edge>
    <edge source="HRV" target="CAN">
      <data key="d0">268518</data>
    </edge>
    <edge source="HRV" target="LKA">
      <data key="d0">14197</data>
    </edge>
    <edge source="HRV" target="CHL">
      <data key="d0">243025</data>
    </edge>
    <edge source="HRV" target="CHN">
      <data key="d0">23687</data>
    </edge>
    <edge source="HRV" target="CZE">
      <data key="d0">10524821</data>
    </edge>
    <edge source="HRV" target="DNK">
      <data key="d0">7749980</data>
    </edge>
    <edge source="HRV" target="EST">
      <data key="d0">775386</data>
    </edge>
    <edge source="HRV" target="FIN">
      <data key="d0">579661</data>
    </edge>
    <edge source="HRV" target="FRA">
      <data key="d0">24739064</data>
    </edge>
    <edge source="HRV" target="GEO">
      <data key="d0">53645</data>
    </edge>
    <edge source="HRV" target="DEU">
      <data key="d0">71977525</data>
    </edge>
    <edge source="HRV" target="GRC">
      <data key="d0">187671</data>
    </edge>
    <edge source="HRV" target="HUN">
      <data key="d0">5685126</data>
    </edge>
    <edge source="HRV" target="IRL">
      <data key="d0">153790</data>
    </edge>
    <edge source="HRV" target="ISR">
      <data key="d0">384601</data>
    </edge>
    <edge source="HRV" target="ITA">
      <data key="d0">56833261</data>
    </edge>
    <edge source="HRV" target="JPN">
      <data key="d0">135934</data>
    </edge>
    <edge source="HRV" target="KAZ">
      <data key="d0">96107</data>
    </edge>
    <edge source="HRV" target="JOR">
      <data key="d0">31492</data>
    </edge>
    <edge source="HRV" target="KOR">
      <data key="d0">82263</data>
    </edge>
    <edge source="HRV" target="LBN">
      <data key="d0">56606</data>
    </edge>
    <edge source="HRV" target="LVA">
      <data key="d0">228032</data>
    </edge>
    <edge source="HRV" target="LTU">
      <data key="d0">95596</data>
    </edge>
    <edge source="HRV" target="MUS">
      <data key="d0">90083</data>
    </edge>
    <edge source="HRV" target="MAR">
      <data key="d0">18600</data>
    </edge>
    <edge source="HRV" target="NLD">
      <data key="d0">9131789</data>
    </edge>
    <edge source="HRV" target="NOR">
      <data key="d0">10653298</data>
    </edge>
    <edge source="HRV" target="PAN">
      <data key="d0">22491</data>
    </edge>
    <edge source="HRV" target="PER">
      <data key="d0">73622</data>
    </edge>
    <edge source="HRV" target="POL">
      <data key="d0">7371700</data>
    </edge>
    <edge source="HRV" target="PRT">
      <data key="d0">366249</data>
    </edge>
    <edge source="HRV" target="ROU">
      <data key="d0">2699366</data>
    </edge>
    <edge source="HRV" target="RUS">
      <data key="d0">5844226</data>
    </edge>
    <edge source="HRV" target="SAU">
      <data key="d0">320452</data>
    </edge>
    <edge source="HRV" target="SRB">
      <data key="d0">21725783</data>
    </edge>
    <edge source="HRV" target="IND">
      <data key="d0">401992</data>
    </edge>
    <edge source="HRV" target="SVK">
      <data key="d0">1681268</data>
    </edge>
    <edge source="HRV" target="VNM">
      <data key="d0">86301</data>
    </edge>
    <edge source="HRV" target="SVN">
      <data key="d0">60342663</data>
    </edge>
    <edge source="HRV" target="ZAF">
      <data key="d0">172333</data>
    </edge>
    <edge source="HRV" target="ESP">
      <data key="d0">1544715</data>
    </edge>
    <edge source="HRV" target="SWE">
      <data key="d0">2104386</data>
    </edge>
    <edge source="HRV" target="CHE">
      <data key="d0">6866519</data>
    </edge>
    <edge source="HRV" target="ARE">
      <data key="d0">91163</data>
    </edge>
    <edge source="HRV" target="TUR">
      <data key="d0">874126</data>
    </edge>
    <edge source="HRV" target="UKR">
      <data key="d0">467740</data>
    </edge>
    <edge source="HRV" target="MKD">
      <data key="d0">3351232</data>
    </edge>
    <edge source="HRV" target="EGY">
      <data key="d0">233170</data>
    </edge>
    <edge source="HRV" target="GBR">
      <data key="d0">4206727</data>
    </edge>
    <edge source="HRV" target="TZA">
      <data key="d0">1867187</data>
    </edge>
    <edge source="HRV" target="USA">
      <data key="d0">6585028</data>
    </edge>
    <edge source="CZE" target="ALB">
      <data key="d0">232724</data>
    </edge>
    <edge source="CZE" target="DZA">
      <data key="d0">16062129</data>
    </edge>
    <edge source="CZE" target="AZE">
      <data key="d0">10099473</data>
    </edge>
    <edge source="CZE" target="ARG">
      <data key="d0">4979407</data>
    </edge>
    <edge source="CZE" target="AUS">
      <data key="d0">13379327</data>
    </edge>
    <edge source="CZE" target="AUT">
      <data key="d0">416086746</data>
    </edge>
    <edge source="CZE" target="ARM">
      <data key="d0">2540592</data>
    </edge>
    <edge source="CZE" target="BEL">
      <data key="d0">278797923</data>
    </edge>
    <edge source="CZE" target="BOL">
      <data key="d0">139762</data>
    </edge>
    <edge source="CZE" target="BRA">
      <data key="d0">19617550</data>
    </edge>
    <edge source="CZE" target="BGR">
      <data key="d0">45147704</data>
    </edge>
    <edge source="CZE" target="BLR">
      <data key="d0">15563641</data>
    </edge>
    <edge source="CZE" target="KHM">
      <data key="d0">2262519</data>
    </edge>
    <edge source="CZE" target="CMR">
      <data key="d0">1221152</data>
    </edge>
    <edge source="CZE" target="CAN">
      <data key="d0">28505372</data>
    </edge>
    <edge source="CZE" target="LKA">
      <data key="d0">252221</data>
    </edge>
    <edge source="CZE" target="CHL">
      <data key="d0">3667320</data>
    </edge>
    <edge source="CZE" target="CHN">
      <data key="d0">78884630</data>
    </edge>
    <edge source="CZE" target="COL">
      <data key="d0">2070300</data>
    </edge>
    <edge source="CZE" target="CRI">
      <data key="d0">659559</data>
    </edge>
    <edge source="CZE" target="HRV">
      <data key="d0">17853742</data>
    </edge>
    <edge source="CZE" target="BEN">
      <data key="d0">41630</data>
    </edge>
    <edge source="CZE" target="DNK">
      <data key="d0">62979774</data>
    </edge>
    <edge source="CZE" target="ECU">
      <data key="d0">419950</data>
    </edge>
    <edge source="CZE" target="SLV">
      <data key="d0">6152228</data>
    </edge>
    <edge source="CZE" target="ETH">
      <data key="d0">1413273</data>
    </edge>
    <edge source="CZE" target="EST">
      <data key="d0">9808803</data>
    </edge>
    <edge source="CZE" target="FIN">
      <data key="d0">38203013</data>
    </edge>
    <edge source="CZE" target="FRA">
      <data key="d0">322052101</data>
    </edge>
    <edge source="CZE" target="GEO">
      <data key="d0">6357237</data>
    </edge>
    <edge source="CZE" target="DEU">
      <data key="d0">3211353763</data>
    </edge>
    <edge source="CZE" target="GHA">
      <data key="d0">6043079</data>
    </edge>
    <edge source="CZE" target="GRC">
      <data key="d0">7886632</data>
    </edge>
    <edge source="CZE" target="GTM">
      <data key="d0">80039</data>
    </edge>
    <edge source="CZE" target="HND">
      <data key="d0">670321</data>
    </edge>
    <edge source="CZE" target="HKG">
      <data key="d0">4242205</data>
    </edge>
    <edge source="CZE" target="HUN">
      <data key="d0">137543579</data>
    </edge>
    <edge source="CZE" target="IDN">
      <data key="d0">7253597</data>
    </edge>
    <edge source="CZE" target="IRL">
      <data key="d0">8815955</data>
    </edge>
    <edge source="CZE" target="ISR">
      <data key="d0">34978750</data>
    </edge>
    <edge source="CZE" target="ITA">
      <data key="d0">181132979</data>
    </edge>
    <edge source="CZE" target="CIV">
      <data key="d0">483781</data>
    </edge>
    <edge source="CZE" target="JPN">
      <data key="d0">10888613</data>
    </edge>
    <edge source="CZE" target="KAZ">
      <data key="d0">26180244</data>
    </edge>
    <edge source="CZE" target="JOR">
      <data key="d0">4054239</data>
    </edge>
    <edge source="CZE" target="KOR">
      <data key="d0">28702715</data>
    </edge>
    <edge source="CZE" target="KGZ">
      <data key="d0">57001</data>
    </edge>
    <edge source="CZE" target="LBN">
      <data key="d0">5089530</data>
    </edge>
    <edge source="CZE" target="LVA">
      <data key="d0">13418935</data>
    </edge>
    <edge source="CZE" target="LTU">
      <data key="d0">27537289</data>
    </edge>
    <edge source="CZE" target="MDG">
      <data key="d0">148998</data>
    </edge>
    <edge source="CZE" target="MYS">
      <data key="d0">3939482</data>
    </edge>
    <edge source="CZE" target="MRT">
      <data key="d0">269944</data>
    </edge>
    <edge source="CZE" target="MUS">
      <data key="d0">821351</data>
    </edge>
    <edge source="CZE" target="MEX">
      <data key="d0">17683851</data>
    </edge>
    <edge source="CZE" target="MDA">
      <data key="d0">1722538</data>
    </edge>
    <edge source="CZE" target="MAR">
      <data key="d0">1772433</data>
    </edge>
    <edge source="CZE" target="MOZ">
      <data key="d0">25051</data>
    </edge>
    <edge source="CZE" target="OMN">
      <data key="d0">1965203</data>
    </edge>
    <edge source="CZE" target="NAM">
      <data key="d0">99941</data>
    </edge>
    <edge source="CZE" target="NLD">
      <data key="d0">269834511</data>
    </edge>
    <edge source="CZE" target="NZL">
      <data key="d0">2688352</data>
    </edge>
    <edge source="CZE" target="NOR">
      <data key="d0">43530239</data>
    </edge>
    <edge source="CZE" target="PAK">
      <data key="d0">791137</data>
    </edge>
    <edge source="CZE" target="PAN">
      <data key="d0">71881</data>
    </edge>
    <edge source="CZE" target="PRY">
      <data key="d0">202741</data>
    </edge>
    <edge source="CZE" target="PER">
      <data key="d0">1570531</data>
    </edge>
    <edge source="CZE" target="PHL">
      <data key="d0">402311</data>
    </edge>
    <edge source="CZE" target="POL">
      <data key="d0">393295459</data>
    </edge>
    <edge source="CZE" target="PRT">
      <data key="d0">37393424</data>
    </edge>
    <edge source="CZE" target="ROU">
      <data key="d0">109337529</data>
    </edge>
    <edge source="CZE" target="RUS">
      <data key="d0">193402440</data>
    </edge>
    <edge source="CZE" target="SAU">
      <data key="d0">11649936</data>
    </edge>
    <edge source="CZE" target="SEN">
      <data key="d0">111664</data>
    </edge>
    <edge source="CZE" target="SRB">
      <data key="d0">17221741</data>
    </edge>
    <edge source="CZE" target="IND">
      <data key="d0">13946889</data>
    </edge>
    <edge source="CZE" target="SGP">
      <data key="d0">9363291</data>
    </edge>
    <edge source="CZE" target="SVK">
      <data key="d0">563749935</data>
    </edge>
    <edge source="CZE" target="VNM">
      <data key="d0">1810554</data>
    </edge>
    <edge source="CZE" target="SVN">
      <data key="d0">28160497</data>
    </edge>
    <edge source="CZE" target="ZAF">
      <data key="d0">14741991</data>
    </edge>
    <edge source="CZE" target="ZWE">
      <data key="d0">432855</data>
    </edge>
    <edge source="CZE" target="ESP">
      <data key="d0">133841487</data>
    </edge>
    <edge source="CZE" target="SWE">
      <data key="d0">138887555</data>
    </edge>
    <edge source="CZE" target="CHE">
      <data key="d0">155390603</data>
    </edge>
    <edge source="CZE" target="THA">
      <data key="d0">7111177</data>
    </edge>
    <edge source="CZE" target="TGO">
      <data key="d0">191247</data>
    </edge>
    <edge source="CZE" target="ARE">
      <data key="d0">16222592</data>
    </edge>
    <edge source="CZE" target="TUN">
      <data key="d0">5377482</data>
    </edge>
    <edge source="CZE" target="TUR">
      <data key="d0">68609098</data>
    </edge>
    <edge source="CZE" target="UGA">
      <data key="d0">402808</data>
    </edge>
    <edge source="CZE" target="UKR">
      <data key="d0">36286214</data>
    </edge>
    <edge source="CZE" target="MKD">
      <data key="d0">2687484</data>
    </edge>
    <edge source="CZE" target="EGY">
      <data key="d0">4750335</data>
    </edge>
    <edge source="CZE" target="GBR">
      <data key="d0">268983643</data>
    </edge>
    <edge source="CZE" target="TZA">
      <data key="d0">162530</data>
    </edge>
    <edge source="CZE" target="USA">
      <data key="d0">120581528</data>
    </edge>
    <edge source="CZE" target="BFA">
      <data key="d0">25568</data>
    </edge>
    <edge source="CZE" target="URY">
      <data key="d0">605627</data>
    </edge>
    <edge source="DNK" target="DZA">
      <data key="d0">198539</data>
    </edge>
    <edge source="DNK" target="AZE">
      <data key="d0">444794</data>
    </edge>
    <edge source="DNK" target="ARG">
      <data key="d0">860271</data>
    </edge>
    <edge source="DNK" target="AUS">
      <data key="d0">20452670</data>
    </edge>
    <edge source="DNK" target="AUT">
      <data key="d0">20834098</data>
    </edge>
    <edge source="DNK" target="ARM">
      <data key="d0">27600</data>
    </edge>
    <edge source="DNK" target="BEL">
      <data key="d0">54798400</data>
    </edge>
    <edge source="DNK" target="BOL">
      <data key="d0">66180</data>
    </edge>
    <edge source="DNK" target="BRA">
      <data key="d0">33016313</data>
    </edge>
    <edge source="DNK" target="BGR">
      <data key="d0">2190693</data>
    </edge>
    <edge source="DNK" target="BDI">
      <data key="d0">13386</data>
    </edge>
    <edge source="DNK" target="BLR">
      <data key="d0">2824708</data>
    </edge>
    <edge source="DNK" target="CMR">
      <data key="d0">84323</data>
    </edge>
    <edge source="DNK" target="CAN">
      <data key="d0">14078040</data>
    </edge>
    <edge source="DNK" target="LKA">
      <data key="d0">338177</data>
    </edge>
    <edge source="DNK" target="CHL">
      <data key="d0">6190450</data>
    </edge>
    <edge source="DNK" target="CHN">
      <data key="d0">33219265</data>
    </edge>
    <edge source="DNK" target="COL">
      <data key="d0">475059</data>
    </edge>
    <edge source="DNK" target="CRI">
      <data key="d0">127972</data>
    </edge>
    <edge source="DNK" target="HRV">
      <data key="d0">5857420</data>
    </edge>
    <edge source="DNK" target="CZE">
      <data key="d0">40818443</data>
    </edge>
    <edge source="DNK" target="ECU">
      <data key="d0">221452</data>
    </edge>
    <edge source="DNK" target="ETH">
      <data key="d0">39897</data>
    </edge>
    <edge source="DNK" target="EST">
      <data key="d0">10335301</data>
    </edge>
    <edge source="DNK" target="FIN">
      <data key="d0">89658581</data>
    </edge>
    <edge source="DNK" target="FRA">
      <data key="d0">148148196</data>
    </edge>
    <edge source="DNK" target="GEO">
      <data key="d0">20505</data>
    </edge>
    <edge source="DNK" target="DEU">
      <data key="d0">654026115</data>
    </edge>
    <edge source="DNK" target="GHA">
      <data key="d0">217064</data>
    </edge>
    <edge source="DNK" target="GRC">
      <data key="d0">4005968</data>
    </edge>
    <edge source="DNK" target="GTM">
      <data key="d0">31239</data>
    </edge>
    <edge source="DNK" target="HND">
      <data key="d0">363587</data>
    </edge>
    <edge source="DNK" target="HKG">
      <data key="d0">2876310</data>
    </edge>
    <edge source="DNK" target="HUN">
      <data key="d0">31578441</data>
    </edge>
    <edge source="DNK" target="IDN">
      <data key="d0">450970</data>
    </edge>
    <edge source="DNK" target="IRL">
      <data key="d0">25170794</data>
    </edge>
    <edge source="DNK" target="ISR">
      <data key="d0">984952</data>
    </edge>
    <edge source="DNK" target="ITA">
      <data key="d0">84366116</data>
    </edge>
    <edge source="DNK" target="CIV">
      <data key="d0">39123</data>
    </edge>
    <edge source="DNK" target="JAM">
      <data key="d0">19001</data>
    </edge>
    <edge source="DNK" target="JPN">
      <data key="d0">8476676</data>
    </edge>
    <edge source="DNK" target="KAZ">
      <data key="d0">412382</data>
    </edge>
    <edge source="DNK" target="JOR">
      <data key="d0">4739407</data>
    </edge>
    <edge source="DNK" target="KOR">
      <data key="d0">9214133</data>
    </edge>
    <edge source="DNK" target="LBN">
      <data key="d0">8694717</data>
    </edge>
    <edge source="DNK" target="LVA">
      <data key="d0">21244747</data>
    </edge>
    <edge source="DNK" target="LTU">
      <data key="d0">15909631</data>
    </edge>
    <edge source="DNK" target="MDG">
      <data key="d0">31635</data>
    </edge>
    <edge source="DNK" target="MYS">
      <data key="d0">3513692</data>
    </edge>
    <edge source="DNK" target="MUS">
      <data key="d0">24316</data>
    </edge>
    <edge source="DNK" target="MEX">
      <data key="d0">11272131</data>
    </edge>
    <edge source="DNK" target="MDA">
      <data key="d0">43127</data>
    </edge>
    <edge source="DNK" target="MAR">
      <data key="d0">8133528</data>
    </edge>
    <edge source="DNK" target="MOZ">
      <data key="d0">103523</data>
    </edge>
    <edge source="DNK" target="OMN">
      <data key="d0">1350485</data>
    </edge>
    <edge source="DNK" target="NAM">
      <data key="d0">231035</data>
    </edge>
    <edge source="DNK" target="NLD">
      <data key="d0">121445372</data>
    </edge>
    <edge source="DNK" target="NZL">
      <data key="d0">1912504</data>
    </edge>
    <edge source="DNK" target="NIC">
      <data key="d0">786667</data>
    </edge>
    <edge source="DNK" target="NOR">
      <data key="d0">386475473</data>
    </edge>
    <edge source="DNK" target="PAK">
      <data key="d0">101606</data>
    </edge>
    <edge source="DNK" target="PAN">
      <data key="d0">40531</data>
    </edge>
    <edge source="DNK" target="PER">
      <data key="d0">1305564</data>
    </edge>
    <edge source="DNK" target="PHL">
      <data key="d0">2719652</data>
    </edge>
    <edge source="DNK" target="POL">
      <data key="d0">118112524</data>
    </edge>
    <edge source="DNK" target="PRT">
      <data key="d0">3583600</data>
    </edge>
    <edge source="DNK" target="ROU">
      <data key="d0">35260458</data>
    </edge>
    <edge source="DNK" target="RUS">
      <data key="d0">11004209</data>
    </edge>
    <edge source="DNK" target="SAU">
      <data key="d0">3837205</data>
    </edge>
    <edge source="DNK" target="SEN">
      <data key="d0">15642</data>
    </edge>
    <edge source="DNK" target="SRB">
      <data key="d0">631035</data>
    </edge>
    <edge source="DNK" target="IND">
      <data key="d0">6579577</data>
    </edge>
    <edge source="DNK" target="SGP">
      <data key="d0">6040744</data>
    </edge>
    <edge source="DNK" target="SVK">
      <data key="d0">16499615</data>
    </edge>
    <edge source="DNK" target="VNM">
      <data key="d0">2809791</data>
    </edge>
    <edge source="DNK" target="SVN">
      <data key="d0">1740033</data>
    </edge>
    <edge source="DNK" target="ZAF">
      <data key="d0">4913322</data>
    </edge>
    <edge source="DNK" target="ZWE">
      <data key="d0">65782</data>
    </edge>
    <edge source="DNK" target="ESP">
      <data key="d0">74425550</data>
    </edge>
    <edge source="DNK" target="SWE">
      <data key="d0">513398817</data>
    </edge>
    <edge source="DNK" target="CHE">
      <data key="d0">26917827</data>
    </edge>
    <edge source="DNK" target="THA">
      <data key="d0">20458495</data>
    </edge>
    <edge source="DNK" target="TGO">
      <data key="d0">35939</data>
    </edge>
    <edge source="DNK" target="ARE">
      <data key="d0">7212102</data>
    </edge>
    <edge source="DNK" target="TUN">
      <data key="d0">117118</data>
    </edge>
    <edge source="DNK" target="TUR">
      <data key="d0">14835940</data>
    </edge>
    <edge source="DNK" target="UGA">
      <data key="d0">147830</data>
    </edge>
    <edge source="DNK" target="UKR">
      <data key="d0">5047908</data>
    </edge>
    <edge source="DNK" target="MKD">
      <data key="d0">71321</data>
    </edge>
    <edge source="DNK" target="EGY">
      <data key="d0">1175471</data>
    </edge>
    <edge source="DNK" target="GBR">
      <data key="d0">646478993</data>
    </edge>
    <edge source="DNK" target="TZA">
      <data key="d0">680836</data>
    </edge>
    <edge source="DNK" target="USA">
      <data key="d0">127243763</data>
    </edge>
    <edge source="DNK" target="BFA">
      <data key="d0">52831</data>
    </edge>
    <edge source="DNK" target="URY">
      <data key="d0">577763</data>
    </edge>
    <edge source="ECU" target="ARG">
      <data key="d0">29887</data>
    </edge>
    <edge source="ECU" target="AUT">
      <data key="d0">75534</data>
    </edge>
    <edge source="ECU" target="BEL">
      <data key="d0">115827</data>
    </edge>
    <edge source="ECU" target="BOL">
      <data key="d0">2010881</data>
    </edge>
    <edge source="ECU" target="BRA">
      <data key="d0">849726</data>
    </edge>
    <edge source="ECU" target="CAN">
      <data key="d0">42405</data>
    </edge>
    <edge source="ECU" target="CHL">
      <data key="d0">12274758</data>
    </edge>
    <edge source="ECU" target="CHN">
      <data key="d0">40715</data>
    </edge>
    <edge source="ECU" target="COL">
      <data key="d0">28815204</data>
    </edge>
    <edge source="ECU" target="CRI">
      <data key="d0">1127018</data>
    </edge>
    <edge source="ECU" target="SLV">
      <data key="d0">3390444</data>
    </edge>
    <edge source="ECU" target="ETH">
      <data key="d0">12075</data>
    </edge>
    <edge source="ECU" target="FRA">
      <data key="d0">46648</data>
    </edge>
    <edge source="ECU" target="DEU">
      <data key="d0">143032</data>
    </edge>
    <edge source="ECU" target="GHA">
      <data key="d0">14890</data>
    </edge>
    <edge source="ECU" target="GTM">
      <data key="d0">3689175</data>
    </edge>
    <edge source="ECU" target="HND">
      <data key="d0">1933605</data>
    </edge>
    <edge source="ECU" target="HKG">
      <data key="d0">110294</data>
    </edge>
    <edge source="ECU" target="IDN">
      <data key="d0">966600</data>
    </edge>
    <edge source="ECU" target="ITA">
      <data key="d0">15813</data>
    </edge>
    <edge source="ECU" target="JAM">
      <data key="d0">481782</data>
    </edge>
    <edge source="ECU" target="JPN">
      <data key="d0">12836397</data>
    </edge>
    <edge source="ECU" target="MEX">
      <data key="d0">734404</data>
    </edge>
    <edge source="ECU" target="NIC">
      <data key="d0">2326052</data>
    </edge>
    <edge source="ECU" target="PAN">
      <data key="d0">4333612</data>
    </edge>
    <edge source="ECU" target="PRY">
      <data key="d0">64552</data>
    </edge>
    <edge source="ECU" target="PER">
      <data key="d0">38001509</data>
    </edge>
    <edge source="ECU" target="ESP">
      <data key="d0">622643</data>
    </edge>
    <edge source="ECU" target="SWE">
      <data key="d0">50929</data>
    </edge>
    <edge source="ECU" target="EGY">
      <data key="d0">31933</data>
    </edge>
    <edge source="ECU" target="GBR">
      <data key="d0">67939</data>
    </edge>
    <edge source="ECU" target="USA">
      <data key="d0">9594628</data>
    </edge>
    <edge source="ECU" target="URY">
      <data key="d0">228505</data>
    </edge>
    <edge source="SLV" target="BEL">
      <data key="d0">160820</data>
    </edge>
    <edge source="SLV" target="BRA">
      <data key="d0">29225</data>
    </edge>
    <edge source="SLV" target="CAN">
      <data key="d0">171156</data>
    </edge>
    <edge source="SLV" target="CHL">
      <data key="d0">720334</data>
    </edge>
    <edge source="SLV" target="COL">
      <data key="d0">139113</data>
    </edge>
    <edge source="SLV" target="CRI">
      <data key="d0">5366853</data>
    </edge>
    <edge source="SLV" target="CZE">
      <data key="d0">50911</data>
    </edge>
    <edge source="SLV" target="ECU">
      <data key="d0">290971</data>
    </edge>
    <edge source="SLV" target="FRA">
      <data key="d0">76954</data>
    </edge>
    <edge source="SLV" target="DEU">
      <data key="d0">270351</data>
    </edge>
    <edge source="SLV" target="GTM">
      <data key="d0">13663457</data>
    </edge>
    <edge source="SLV" target="HND">
      <data key="d0">6886501</data>
    </edge>
    <edge source="SLV" target="JAM">
      <data key="d0">266647</data>
    </edge>
    <edge source="SLV" target="JPN">
      <data key="d0">108960</data>
    </edge>
    <edge source="SLV" target="LTU">
      <data key="d0">20569</data>
    </edge>
    <edge source="SLV" target="MEX">
      <data key="d0">2004992</data>
    </edge>
    <edge source="SLV" target="NIC">
      <data key="d0">9541972</data>
    </edge>
    <edge source="SLV" target="PAN">
      <data key="d0">5489121</data>
    </edge>
    <edge source="SLV" target="PRY">
      <data key="d0">85000</data>
    </edge>
    <edge source="SLV" target="PER">
      <data key="d0">237908</data>
    </edge>
    <edge source="SLV" target="ESP">
      <data key="d0">22881</data>
    </edge>
    <edge source="SLV" target="SWE">
      <data key="d0">11905</data>
    </edge>
    <edge source="SLV" target="GBR">
      <data key="d0">37635</data>
    </edge>
    <edge source="SLV" target="USA">
      <data key="d0">4491443</data>
    </edge>
    <edge source="GEO" target="AZE">
      <data key="d0">1655875</data>
    </edge>
    <edge source="GEO" target="ARM">
      <data key="d0">2088861</data>
    </edge>
    <edge source="GEO" target="ECU">
      <data key="d0">46200</data>
    </edge>
    <edge source="GEO" target="DEU">
      <data key="d0">107378</data>
    </edge>
    <edge source="GEO" target="ITA">
      <data key="d0">273454</data>
    </edge>
    <edge source="GEO" target="KAZ">
      <data key="d0">2646936</data>
    </edge>
    <edge source="GEO" target="LVA">
      <data key="d0">80131</data>
    </edge>
    <edge source="GEO" target="LTU">
      <data key="d0">190384</data>
    </edge>
    <edge source="GEO" target="MYS">
      <data key="d0">188814</data>
    </edge>
    <edge source="GEO" target="ROU">
      <data key="d0">61792</data>
    </edge>
    <edge source="GEO" target="RUS">
      <data key="d0">1723222</data>
    </edge>
    <edge source="GEO" target="IND">
      <data key="d0">232289</data>
    </edge>
    <edge source="GEO" target="ESP">
      <data key="d0">71345</data>
    </edge>
    <edge source="GEO" target="ARE">
      <data key="d0">11856</data>
    </edge>
    <edge source="GEO" target="TUR">
      <data key="d0">1882645</data>
    </edge>
    <edge source="GEO" target="UKR">
      <data key="d0">2142642</data>
    </edge>
    <edge source="GEO" target="GBR">
      <data key="d0">26156</data>
    </edge>
    <edge source="GEO" target="USA">
      <data key="d0">95964</data>
    </edge>
    <edge source="GTM" target="ARG">
      <data key="d0">594260</data>
    </edge>
    <edge source="GTM" target="BRA">
      <data key="d0">338896</data>
    </edge>
    <edge source="GTM" target="CAN">
      <data key="d0">18913</data>
    </edge>
    <edge source="GTM" target="CHL">
      <data key="d0">718553</data>
    </edge>
    <edge source="GTM" target="CHN">
      <data key="d0">105115</data>
    </edge>
    <edge source="GTM" target="COL">
      <data key="d0">2842906</data>
    </edge>
    <edge source="GTM" target="CRI">
      <data key="d0">13422948</data>
    </edge>
    <edge source="GTM" target="ECU">
      <data key="d0">26124</data>
    </edge>
    <edge source="GTM" target="SLV">
      <data key="d0">42647611</data>
    </edge>
    <edge source="GTM" target="DEU">
      <data key="d0">30039</data>
    </edge>
    <edge source="GTM" target="HND">
      <data key="d0">25931708</data>
    </edge>
    <edge source="GTM" target="HKG">
      <data key="d0">18297</data>
    </edge>
    <edge source="GTM" target="JAM">
      <data key="d0">106518</data>
    </edge>
    <edge source="GTM" target="MEX">
      <data key="d0">6466037</data>
    </edge>
    <edge source="GTM" target="NIC">
      <data key="d0">25571625</data>
    </edge>
    <edge source="GTM" target="PAN">
      <data key="d0">18532955</data>
    </edge>
    <edge source="GTM" target="PRY">
      <data key="d0">223133</data>
    </edge>
    <edge source="GTM" target="GBR">
      <data key="d0">18812</data>
    </edge>
    <edge source="GTM" target="USA">
      <data key="d0">1416322</data>
    </edge>
    <edge source="HND" target="BEL">
      <data key="d0">103031</data>
    </edge>
    <edge source="HND" target="BRA">
      <data key="d0">1652366</data>
    </edge>
    <edge source="HND" target="CHL">
      <data key="d0">119746</data>
    </edge>
    <edge source="HND" target="CHN">
      <data key="d0">1093265</data>
    </edge>
    <edge source="HND" target="COL">
      <data key="d0">134220</data>
    </edge>
    <edge source="HND" target="CRI">
      <data key="d0">10603208</data>
    </edge>
    <edge source="HND" target="ECU">
      <data key="d0">1839590</data>
    </edge>
    <edge source="HND" target="SLV">
      <data key="d0">7141501</data>
    </edge>
    <edge source="HND" target="DEU">
      <data key="d0">94362</data>
    </edge>
    <edge source="HND" target="GRC">
      <data key="d0">21867</data>
    </edge>
    <edge source="HND" target="GTM">
      <data key="d0">10462835</data>
    </edge>
    <edge source="HND" target="HKG">
      <data key="d0">64178</data>
    </edge>
    <edge source="HND" target="ITA">
      <data key="d0">82829</data>
    </edge>
    <edge source="HND" target="JAM">
      <data key="d0">32790</data>
    </edge>
    <edge source="HND" target="JPN">
      <data key="d0">102629</data>
    </edge>
    <edge source="HND" target="KOR">
      <data key="d0">5519615</data>
    </edge>
    <edge source="HND" target="MYS">
      <data key="d0">27995</data>
    </edge>
    <edge source="HND" target="MEX">
      <data key="d0">170494</data>
    </edge>
    <edge source="HND" target="NIC">
      <data key="d0">13427034</data>
    </edge>
    <edge source="HND" target="PAN">
      <data key="d0">3951963</data>
    </edge>
    <edge source="HND" target="PER">
      <data key="d0">358365</data>
    </edge>
    <edge source="HND" target="IND">
      <data key="d0">389637</data>
    </edge>
    <edge source="HND" target="TUR">
      <data key="d0">285592</data>
    </edge>
    <edge source="HND" target="USA">
      <data key="d0">5379454</data>
    </edge>
    <edge source="HKG" target="ALB">
      <data key="d0">38105</data>
    </edge>
    <edge source="HKG" target="DZA">
      <data key="d0">101398</data>
    </edge>
    <edge source="HKG" target="AZE">
      <data key="d0">244898</data>
    </edge>
    <edge source="HKG" target="ARG">
      <data key="d0">3756769</data>
    </edge>
    <edge source="HKG" target="AUS">
      <data key="d0">74838079</data>
    </edge>
    <edge source="HKG" target="AUT">
      <data key="d0">14808604</data>
    </edge>
    <edge source="HKG" target="ARM">
      <data key="d0">63242</data>
    </edge>
    <edge source="HKG" target="BEL">
      <data key="d0">16143847</data>
    </edge>
    <edge source="HKG" target="BOL">
      <data key="d0">438927</data>
    </edge>
    <edge source="HKG" target="BRA">
      <data key="d0">21911134</data>
    </edge>
    <edge source="HKG" target="BGR">
      <data key="d0">745618</data>
    </edge>
    <edge source="HKG" target="BLR">
      <data key="d0">569854</data>
    </edge>
    <edge source="HKG" target="KHM">
      <data key="d0">7165213</data>
    </edge>
    <edge source="HKG" target="CMR">
      <data key="d0">404780</data>
    </edge>
    <edge source="HKG" target="CAN">
      <data key="d0">55988864</data>
    </edge>
    <edge source="HKG" target="LKA">
      <data key="d0">25357849</data>
    </edge>
    <edge source="HKG" target="CHL">
      <data key="d0">3898914</data>
    </edge>
    <edge source="HKG" target="CHN">
      <data key="d0">1247988454</data>
    </edge>
    <edge source="HKG" target="COL">
      <data key="d0">4740126</data>
    </edge>
    <edge source="HKG" target="CRI">
      <data key="d0">979882</data>
    </edge>
    <edge source="HKG" target="HRV">
      <data key="d0">411894</data>
    </edge>
    <edge source="HKG" target="CZE">
      <data key="d0">15505067</data>
    </edge>
    <edge source="HKG" target="DNK">
      <data key="d0">36878452</data>
    </edge>
    <edge source="HKG" target="ECU">
      <data key="d0">1596266</data>
    </edge>
    <edge source="HKG" target="SLV">
      <data key="d0">1147536</data>
    </edge>
    <edge source="HKG" target="ETH">
      <data key="d0">45325</data>
    </edge>
    <edge source="HKG" target="EST">
      <data key="d0">1018974</data>
    </edge>
    <edge source="HKG" target="FIN">
      <data key="d0">8707371</data>
    </edge>
    <edge source="HKG" target="FRA">
      <data key="d0">127086477</data>
    </edge>
    <edge source="HKG" target="GEO">
      <data key="d0">104999</data>
    </edge>
    <edge source="HKG" target="DEU">
      <data key="d0">187145839</data>
    </edge>
    <edge source="HKG" target="GHA">
      <data key="d0">279032</data>
    </edge>
    <edge source="HKG" target="GRC">
      <data key="d0">1737326</data>
    </edge>
    <edge source="HKG" target="GTM">
      <data key="d0">2370427</data>
    </edge>
    <edge source="HKG" target="HND">
      <data key="d0">1080171</data>
    </edge>
    <edge source="HKG" target="HUN">
      <data key="d0">14690078</data>
    </edge>
    <edge source="HKG" target="IDN">
      <data key="d0">44029556</data>
    </edge>
    <edge source="HKG" target="IRL">
      <data key="d0">4080046</data>
    </edge>
    <edge source="HKG" target="ISR">
      <data key="d0">8242323</data>
    </edge>
    <edge source="HKG" target="ITA">
      <data key="d0">80361608</data>
    </edge>
    <edge source="HKG" target="CIV">
      <data key="d0">145460</data>
    </edge>
    <edge source="HKG" target="JAM">
      <data key="d0">326934</data>
    </edge>
    <edge source="HKG" target="JPN">
      <data key="d0">270294239</data>
    </edge>
    <edge source="HKG" target="KAZ">
      <data key="d0">255271</data>
    </edge>
    <edge source="HKG" target="JOR">
      <data key="d0">1997463</data>
    </edge>
    <edge source="HKG" target="KOR">
      <data key="d0">27920542</data>
    </edge>
    <edge source="HKG" target="KGZ">
      <data key="d0">19754</data>
    </edge>
    <edge source="HKG" target="LBN">
      <data key="d0">1836275</data>
    </edge>
    <edge source="HKG" target="LVA">
      <data key="d0">393265</data>
    </edge>
    <edge source="HKG" target="LTU">
      <data key="d0">6523526</data>
    </edge>
    <edge source="HKG" target="MDG">
      <data key="d0">318630</data>
    </edge>
    <edge source="HKG" target="MWI">
      <data key="d0">23044</data>
    </edge>
    <edge source="HKG" target="MYS">
      <data key="d0">27934338</data>
    </edge>
    <edge source="HKG" target="MRT">
      <data key="d0">31603</data>
    </edge>
    <edge source="HKG" target="MUS">
      <data key="d0">1556531</data>
    </edge>
    <edge source="HKG" target="MEX">
      <data key="d0">37636884</data>
    </edge>
    <edge source="HKG" target="MDA">
      <data key="d0">28528</data>
    </edge>
    <edge source="HKG" target="MAR">
      <data key="d0">946232</data>
    </edge>
    <edge source="HKG" target="MOZ">
      <data key="d0">79781</data>
    </edge>
    <edge source="HKG" target="OMN">
      <data key="d0">766278</data>
    </edge>
    <edge source="HKG" target="NAM">
      <data key="d0">41971</data>
    </edge>
    <edge source="HKG" target="NLD">
      <data key="d0">26378666</data>
    </edge>
    <edge source="HKG" target="NZL">
      <data key="d0">10613737</data>
    </edge>
    <edge source="HKG" target="NIC">
      <data key="d0">283385</data>
    </edge>
    <edge source="HKG" target="NOR">
      <data key="d0">6555860</data>
    </edge>
    <edge source="HKG" target="PAK">
      <data key="d0">6205432</data>
    </edge>
    <edge source="HKG" target="PAN">
      <data key="d0">1593730</data>
    </edge>
    <edge source="HKG" target="PRY">
      <data key="d0">393140</data>
    </edge>
    <edge source="HKG" target="PER">
      <data key="d0">2260007</data>
    </edge>
    <edge source="HKG" target="PHL">
      <data key="d0">38161573</data>
    </edge>
    <edge source="HKG" target="POL">
      <data key="d0">11095565</data>
    </edge>
    <edge source="HKG" target="PRT">
      <data key="d0">3476464</data>
    </edge>
    <edge source="HKG" target="ROU">
      <data key="d0">1300958</data>
    </edge>
    <edge source="HKG" target="RUS">
      <data key="d0">7441653</data>
    </edge>
    <edge source="HKG" target="SAU">
      <data key="d0">17279995</data>
    </edge>
    <edge source="HKG" target="SEN">
      <data key="d0">141256</data>
    </edge>
    <edge source="HKG" target="SRB">
      <data key="d0">323614</data>
    </edge>
    <edge source="HKG" target="IND">
      <data key="d0">40293900</data>
    </edge>
    <edge source="HKG" target="SGP">
      <data key="d0">54829100</data>
    </edge>
    <edge source="HKG" target="SVK">
      <data key="d0">3526889</data>
    </edge>
    <edge source="HKG" target="VNM">
      <data key="d0">56165519</data>
    </edge>
    <edge source="HKG" target="SVN">
      <data key="d0">2495946</data>
    </edge>
    <edge source="HKG" target="ZAF">
      <data key="d0">21134819</data>
    </edge>
    <edge source="HKG" target="ZWE">
      <data key="d0">39716</data>
    </edge>
    <edge source="HKG" target="ESP">
      <data key="d0">31276579</data>
    </edge>
    <edge source="HKG" target="SWE">
      <data key="d0">14798377</data>
    </edge>
    <edge source="HKG" target="CHE">
      <data key="d0">35471061</data>
    </edge>
    <edge source="HKG" target="THA">
      <data key="d0">51602422</data>
    </edge>
    <edge source="HKG" target="ARE">
      <data key="d0">18281448</data>
    </edge>
    <edge source="HKG" target="TUN">
      <data key="d0">3428330</data>
    </edge>
    <edge source="HKG" target="TUR">
      <data key="d0">15764705</data>
    </edge>
    <edge source="HKG" target="UGA">
      <data key="d0">33647</data>
    </edge>
    <edge source="HKG" target="UKR">
      <data key="d0">2473703</data>
    </edge>
    <edge source="HKG" target="EGY">
      <data key="d0">19909972</data>
    </edge>
    <edge source="HKG" target="GBR">
      <data key="d0">135101073</data>
    </edge>
    <edge source="HKG" target="TZA">
      <data key="d0">94506</data>
    </edge>
    <edge source="HKG" target="USA">
      <data key="d0">564694414</data>
    </edge>
    <edge source="HKG" target="BFA">
      <data key="d0">35223</data>
    </edge>
    <edge source="HKG" target="URY">
      <data key="d0">553450</data>
    </edge>
    <edge source="HUN" target="ALB">
      <data key="d0">524045</data>
    </edge>
    <edge source="HUN" target="DZA">
      <data key="d0">797861</data>
    </edge>
    <edge source="HUN" target="AZE">
      <data key="d0">44450</data>
    </edge>
    <edge source="HUN" target="ARG">
      <data key="d0">124040</data>
    </edge>
    <edge source="HUN" target="AUS">
      <data key="d0">1717580</data>
    </edge>
    <edge source="HUN" target="AUT">
      <data key="d0">262344525</data>
    </edge>
    <edge source="HUN" target="ARM">
      <data key="d0">10839</data>
    </edge>
    <edge source="HUN" target="BEL">
      <data key="d0">19712084</data>
    </edge>
    <edge source="HUN" target="BRA">
      <data key="d0">3527879</data>
    </edge>
    <edge source="HUN" target="BGR">
      <data key="d0">16667379</data>
    </edge>
    <edge source="HUN" target="BLR">
      <data key="d0">3259752</data>
    </edge>
    <edge source="HUN" target="KHM">
      <data key="d0">11799</data>
    </edge>
    <edge source="HUN" target="CMR">
      <data key="d0">17393</data>
    </edge>
    <edge source="HUN" target="CAN">
      <data key="d0">726797</data>
    </edge>
    <edge source="HUN" target="CHL">
      <data key="d0">992417</data>
    </edge>
    <edge source="HUN" target="CHN">
      <data key="d0">48412078</data>
    </edge>
    <edge source="HUN" target="COL">
      <data key="d0">48381</data>
    </edge>
    <edge source="HUN" target="HRV">
      <data key="d0">22591683</data>
    </edge>
    <edge source="HUN" target="CZE">
      <data key="d0">118553026</data>
    </edge>
    <edge source="HUN" target="BEN">
      <data key="d0">20910</data>
    </edge>
    <edge source="HUN" target="DNK">
      <data key="d0">17257043</data>
    </edge>
    <edge source="HUN" target="ECU">
      <data key="d0">13208</data>
    </edge>
    <edge source="HUN" target="EST">
      <data key="d0">980800</data>
    </edge>
    <edge source="HUN" target="FIN">
      <data key="d0">3697891</data>
    </edge>
    <edge source="HUN" target="FRA">
      <data key="d0">78349090</data>
    </edge>
    <edge source="HUN" target="GEO">
      <data key="d0">3546538</data>
    </edge>
    <edge source="HUN" target="DEU">
      <data key="d0">759150807</data>
    </edge>
    <edge source="HUN" target="GRC">
      <data key="d0">9762615</data>
    </edge>
    <edge source="HUN" target="HKG">
      <data key="d0">236874</data>
    </edge>
    <edge source="HUN" target="IDN">
      <data key="d0">41035</data>
    </edge>
    <edge source="HUN" target="IRL">
      <data key="d0">3789944</data>
    </edge>
    <edge source="HUN" target="ISR">
      <data key="d0">873546</data>
    </edge>
    <edge source="HUN" target="ITA">
      <data key="d0">60554551</data>
    </edge>
    <edge source="HUN" target="JPN">
      <data key="d0">23197966</data>
    </edge>
    <edge source="HUN" target="KAZ">
      <data key="d0">1409363</data>
    </edge>
    <edge source="HUN" target="JOR">
      <data key="d0">78295</data>
    </edge>
    <edge source="HUN" target="KOR">
      <data key="d0">3561356</data>
    </edge>
    <edge source="HUN" target="LVA">
      <data key="d0">1256047</data>
    </edge>
    <edge source="HUN" target="LTU">
      <data key="d0">1923672</data>
    </edge>
    <edge source="HUN" target="MYS">
      <data key="d0">297370</data>
    </edge>
    <edge source="HUN" target="MRT">
      <data key="d0">36823</data>
    </edge>
    <edge source="HUN" target="MEX">
      <data key="d0">12214011</data>
    </edge>
    <edge source="HUN" target="MDA">
      <data key="d0">3304211</data>
    </edge>
    <edge source="HUN" target="MAR">
      <data key="d0">2515158</data>
    </edge>
    <edge source="HUN" target="OMN">
      <data key="d0">361318</data>
    </edge>
    <edge source="HUN" target="NLD">
      <data key="d0">63345333</data>
    </edge>
    <edge source="HUN" target="NZL">
      <data key="d0">211111</data>
    </edge>
    <edge source="HUN" target="NOR">
      <data key="d0">7776096</data>
    </edge>
    <edge source="HUN" target="PAK">
      <data key="d0">35541</data>
    </edge>
    <edge source="HUN" target="PER">
      <data key="d0">155388</data>
    </edge>
    <edge source="HUN" target="PHL">
      <data key="d0">34510</data>
    </edge>
    <edge source="HUN" target="POL">
      <data key="d0">86086985</data>
    </edge>
    <edge source="HUN" target="PRT">
      <data key="d0">3373003</data>
    </edge>
    <edge source="HUN" target="ROU">
      <data key="d0">87918523</data>
    </edge>
    <edge source="HUN" target="RUS">
      <data key="d0">31092762</data>
    </edge>
    <edge source="HUN" target="SAU">
      <data key="d0">1896178</data>
    </edge>
    <edge source="HUN" target="SEN">
      <data key="d0">52135</data>
    </edge>
    <edge source="HUN" target="SRB">
      <data key="d0">26359477</data>
    </edge>
    <edge source="HUN" target="IND">
      <data key="d0">2895378</data>
    </edge>
    <edge source="HUN" target="SGP">
      <data key="d0">516361</data>
    </edge>
    <edge source="HUN" target="SVK">
      <data key="d0">98326412</data>
    </edge>
    <edge source="HUN" target="VNM">
      <data key="d0">17822</data>
    </edge>
    <edge source="HUN" target="SVN">
      <data key="d0">29295401</data>
    </edge>
    <edge source="HUN" target="ZAF">
      <data key="d0">1894362</data>
    </edge>
    <edge source="HUN" target="ESP">
      <data key="d0">21007678</data>
    </edge>
    <edge source="HUN" target="SWE">
      <data key="d0">26294581</data>
    </edge>
    <edge source="HUN" target="CHE">
      <data key="d0">50469532</data>
    </edge>
    <edge source="HUN" target="THA">
      <data key="d0">909979</data>
    </edge>
    <edge source="HUN" target="ARE">
      <data key="d0">1498040</data>
    </edge>
    <edge source="HUN" target="TUN">
      <data key="d0">534364</data>
    </edge>
    <edge source="HUN" target="TUR">
      <data key="d0">27816365</data>
    </edge>
    <edge source="HUN" target="UKR">
      <data key="d0">33587748</data>
    </edge>
    <edge source="HUN" target="MKD">
      <data key="d0">3767941</data>
    </edge>
    <edge source="HUN" target="EGY">
      <data key="d0">370843</data>
    </edge>
    <edge source="HUN" target="GBR">
      <data key="d0">50903046</data>
    </edge>
    <edge source="HUN" target="USA">
      <data key="d0">25068113</data>
    </edge>
    <edge source="IDN" target="DZA">
      <data key="d0">17189</data>
    </edge>
    <edge source="IDN" target="AZE">
      <data key="d0">440559</data>
    </edge>
    <edge source="IDN" target="ARG">
      <data key="d0">1088928</data>
    </edge>
    <edge source="IDN" target="AUS">
      <data key="d0">226255666</data>
    </edge>
    <edge source="IDN" target="AUT">
      <data key="d0">810617</data>
    </edge>
    <edge source="IDN" target="BEL">
      <data key="d0">10868853</data>
    </edge>
    <edge source="IDN" target="BOL">
      <data key="d0">40400</data>
    </edge>
    <edge source="IDN" target="BRA">
      <data key="d0">2968919</data>
    </edge>
    <edge source="IDN" target="BGR">
      <data key="d0">25723</data>
    </edge>
    <edge source="IDN" target="BLR">
      <data key="d0">35280</data>
    </edge>
    <edge source="IDN" target="KHM">
      <data key="d0">335887</data>
    </edge>
    <edge source="IDN" target="CMR">
      <data key="d0">653796</data>
    </edge>
    <edge source="IDN" target="CAN">
      <data key="d0">6297579</data>
    </edge>
    <edge source="IDN" target="LKA">
      <data key="d0">855243</data>
    </edge>
    <edge source="IDN" target="CHL">
      <data key="d0">622780</data>
    </edge>
    <edge source="IDN" target="CHN">
      <data key="d0">18169180</data>
    </edge>
    <edge source="IDN" target="COL">
      <data key="d0">1383031</data>
    </edge>
    <edge source="IDN" target="CRI">
      <data key="d0">166353</data>
    </edge>
    <edge source="IDN" target="HRV">
      <data key="d0">15393</data>
    </edge>
    <edge source="IDN" target="CZE">
      <data key="d0">320644</data>
    </edge>
    <edge source="IDN" target="BEN">
      <data key="d0">59155</data>
    </edge>
    <edge source="IDN" target="DNK">
      <data key="d0">1871901</data>
    </edge>
    <edge source="IDN" target="ECU">
      <data key="d0">152131</data>
    </edge>
    <edge source="IDN" target="ETH">
      <data key="d0">337514</data>
    </edge>
    <edge source="IDN" target="EST">
      <data key="d0">125749</data>
    </edge>
    <edge source="IDN" target="FIN">
      <data key="d0">111692</data>
    </edge>
    <edge source="IDN" target="FRA">
      <data key="d0">6269981</data>
    </edge>
    <edge source="IDN" target="GMB">
      <data key="d0">23047</data>
    </edge>
    <edge source="IDN" target="DEU">
      <data key="d0">24264843</data>
    </edge>
    <edge source="IDN" target="GHA">
      <data key="d0">123879</data>
    </edge>
    <edge source="IDN" target="GRC">
      <data key="d0">412573</data>
    </edge>
    <edge source="IDN" target="GTM">
      <data key="d0">384516</data>
    </edge>
    <edge source="IDN" target="HKG">
      <data key="d0">8026981</data>
    </edge>
    <edge source="IDN" target="HUN">
      <data key="d0">91422</data>
    </edge>
    <edge source="IDN" target="IRL">
      <data key="d0">33710</data>
    </edge>
    <edge source="IDN" target="ISR">
      <data key="d0">225097</data>
    </edge>
    <edge source="IDN" target="ITA">
      <data key="d0">4091653</data>
    </edge>
    <edge source="IDN" target="CIV">
      <data key="d0">310681</data>
    </edge>
    <edge source="IDN" target="JAM">
      <data key="d0">29635</data>
    </edge>
    <edge source="IDN" target="JPN">
      <data key="d0">283455826</data>
    </edge>
    <edge source="IDN" target="KAZ">
      <data key="d0">18572</data>
    </edge>
    <edge source="IDN" target="JOR">
      <data key="d0">157436</data>
    </edge>
    <edge source="IDN" target="KOR">
      <data key="d0">12004104</data>
    </edge>
    <edge source="IDN" target="LBN">
      <data key="d0">472204</data>
    </edge>
    <edge source="IDN" target="LVA">
      <data key="d0">194294</data>
    </edge>
    <edge source="IDN" target="MDG">
      <data key="d0">116507</data>
    </edge>
    <edge source="IDN" target="MYS">
      <data key="d0">81182271</data>
    </edge>
    <edge source="IDN" target="MUS">
      <data key="d0">3818009</data>
    </edge>
    <edge source="IDN" target="MEX">
      <data key="d0">8944502</data>
    </edge>
    <edge source="IDN" target="MAR">
      <data key="d0">8835106</data>
    </edge>
    <edge source="IDN" target="MOZ">
      <data key="d0">132754</data>
    </edge>
    <edge source="IDN" target="OMN">
      <data key="d0">1607995</data>
    </edge>
    <edge source="IDN" target="NLD">
      <data key="d0">6480930</data>
    </edge>
    <edge source="IDN" target="NZL">
      <data key="d0">3711373</data>
    </edge>
    <edge source="IDN" target="NIC">
      <data key="d0">15190</data>
    </edge>
    <edge source="IDN" target="NOR">
      <data key="d0">2323148</data>
    </edge>
    <edge source="IDN" target="PAK">
      <data key="d0">2598726</data>
    </edge>
    <edge source="IDN" target="PAN">
      <data key="d0">358982</data>
    </edge>
    <edge source="IDN" target="PER">
      <data key="d0">4409901</data>
    </edge>
    <edge source="IDN" target="PHL">
      <data key="d0">28492754</data>
    </edge>
    <edge source="IDN" target="POL">
      <data key="d0">1353111</data>
    </edge>
    <edge source="IDN" target="PRT">
      <data key="d0">1102042</data>
    </edge>
    <edge source="IDN" target="ROU">
      <data key="d0">293318</data>
    </edge>
    <edge source="IDN" target="RUS">
      <data key="d0">818107</data>
    </edge>
    <edge source="IDN" target="SAU">
      <data key="d0">17196233</data>
    </edge>
    <edge source="IDN" target="SEN">
      <data key="d0">196151</data>
    </edge>
    <edge source="IDN" target="IND">
      <data key="d0">43784950</data>
    </edge>
    <edge source="IDN" target="SGP">
      <data key="d0">273854725</data>
    </edge>
    <edge source="IDN" target="SVK">
      <data key="d0">27644</data>
    </edge>
    <edge source="IDN" target="VNM">
      <data key="d0">43703109</data>
    </edge>
    <edge source="IDN" target="SVN">
      <data key="d0">32365</data>
    </edge>
    <edge source="IDN" target="ZAF">
      <data key="d0">5853740</data>
    </edge>
    <edge source="IDN" target="ESP">
      <data key="d0">5029777</data>
    </edge>
    <edge source="IDN" target="SWE">
      <data key="d0">2676037</data>
    </edge>
    <edge source="IDN" target="CHE">
      <data key="d0">1772605</data>
    </edge>
    <edge source="IDN" target="THA">
      <data key="d0">132857304</data>
    </edge>
    <edge source="IDN" target="TGO">
      <data key="d0">12930</data>
    </edge>
    <edge source="IDN" target="ARE">
      <data key="d0">12606016</data>
    </edge>
    <edge source="IDN" target="TUR">
      <data key="d0">1812511</data>
    </edge>
    <edge source="IDN" target="UGA">
      <data key="d0">60194</data>
    </edge>
    <edge source="IDN" target="UKR">
      <data key="d0">85292</data>
    </edge>
    <edge source="IDN" target="EGY">
      <data key="d0">918084</data>
    </edge>
    <edge source="IDN" target="GBR">
      <data key="d0">13402152</data>
    </edge>
    <edge source="IDN" target="TZA">
      <data key="d0">331079</data>
    </edge>
    <edge source="IDN" target="USA">
      <data key="d0">152492165</data>
    </edge>
    <edge source="IDN" target="URY">
      <data key="d0">13594</data>
    </edge>
    <edge source="IRL" target="DZA">
      <data key="d0">48890</data>
    </edge>
    <edge source="IRL" target="ARG">
      <data key="d0">70393</data>
    </edge>
    <edge source="IRL" target="AUS">
      <data key="d0">9185242</data>
    </edge>
    <edge source="IRL" target="AUT">
      <data key="d0">7725242</data>
    </edge>
    <edge source="IRL" target="BEL">
      <data key="d0">10375834</data>
    </edge>
    <edge source="IRL" target="BRA">
      <data key="d0">2199090</data>
    </edge>
    <edge source="IRL" target="BGR">
      <data key="d0">92840</data>
    </edge>
    <edge source="IRL" target="CAN">
      <data key="d0">3386551</data>
    </edge>
    <edge source="IRL" target="CHL">
      <data key="d0">496751</data>
    </edge>
    <edge source="IRL" target="CHN">
      <data key="d0">5867191</data>
    </edge>
    <edge source="IRL" target="COL">
      <data key="d0">54468</data>
    </edge>
    <edge source="IRL" target="CRI">
      <data key="d0">69307</data>
    </edge>
    <edge source="IRL" target="HRV">
      <data key="d0">402790</data>
    </edge>
    <edge source="IRL" target="CZE">
      <data key="d0">2538593</data>
    </edge>
    <edge source="IRL" target="DNK">
      <data key="d0">3771053</data>
    </edge>
    <edge source="IRL" target="EST">
      <data key="d0">85420</data>
    </edge>
    <edge source="IRL" target="FIN">
      <data key="d0">9384106</data>
    </edge>
    <edge source="IRL" target="FRA">
      <data key="d0">26260549</data>
    </edge>
    <edge source="IRL" target="DEU">
      <data key="d0">123762779</data>
    </edge>
    <edge source="IRL" target="GHA">
      <data key="d0">177894</data>
    </edge>
    <edge source="IRL" target="GRC">
      <data key="d0">161213</data>
    </edge>
    <edge source="IRL" target="HKG">
      <data key="d0">10012471</data>
    </edge>
    <edge source="IRL" target="HUN">
      <data key="d0">1245260</data>
    </edge>
    <edge source="IRL" target="IDN">
      <data key="d0">138633</data>
    </edge>
    <edge source="IRL" target="ISR">
      <data key="d0">981780</data>
    </edge>
    <edge source="IRL" target="ITA">
      <data key="d0">35243607</data>
    </edge>
    <edge source="IRL" target="JPN">
      <data key="d0">10466189</data>
    </edge>
    <edge source="IRL" target="KAZ">
      <data key="d0">49337</data>
    </edge>
    <edge source="IRL" target="JOR">
      <data key="d0">28636</data>
    </edge>
    <edge source="IRL" target="KOR">
      <data key="d0">6775023</data>
    </edge>
    <edge source="IRL" target="LBN">
      <data key="d0">313059</data>
    </edge>
    <edge source="IRL" target="LVA">
      <data key="d0">75381</data>
    </edge>
    <edge source="IRL" target="LTU">
      <data key="d0">37331</data>
    </edge>
    <edge source="IRL" target="MDG">
      <data key="d0">127736</data>
    </edge>
    <edge source="IRL" target="MYS">
      <data key="d0">1152728</data>
    </edge>
    <edge source="IRL" target="MRT">
      <data key="d0">216040</data>
    </edge>
    <edge source="IRL" target="MUS">
      <data key="d0">260159</data>
    </edge>
    <edge source="IRL" target="MEX">
      <data key="d0">11135895</data>
    </edge>
    <edge source="IRL" target="OMN">
      <data key="d0">302726</data>
    </edge>
    <edge source="IRL" target="NLD">
      <data key="d0">11483546</data>
    </edge>
    <edge source="IRL" target="NZL">
      <data key="d0">824307</data>
    </edge>
    <edge source="IRL" target="NOR">
      <data key="d0">2893231</data>
    </edge>
    <edge source="IRL" target="PER">
      <data key="d0">11977</data>
    </edge>
    <edge source="IRL" target="PHL">
      <data key="d0">671649</data>
    </edge>
    <edge source="IRL" target="POL">
      <data key="d0">10485846</data>
    </edge>
    <edge source="IRL" target="PRT">
      <data key="d0">1389944</data>
    </edge>
    <edge source="IRL" target="ROU">
      <data key="d0">585760</data>
    </edge>
    <edge source="IRL" target="RUS">
      <data key="d0">9892017</data>
    </edge>
    <edge source="IRL" target="SAU">
      <data key="d0">1329926</data>
    </edge>
    <edge source="IRL" target="SRB">
      <data key="d0">81147</data>
    </edge>
    <edge source="IRL" target="IND">
      <data key="d0">1270611</data>
    </edge>
    <edge source="IRL" target="SGP">
      <data key="d0">3555859</data>
    </edge>
    <edge source="IRL" target="SVK">
      <data key="d0">43368</data>
    </edge>
    <edge source="IRL" target="VNM">
      <data key="d0">143889</data>
    </edge>
    <edge source="IRL" target="SVN">
      <data key="d0">82365</data>
    </edge>
    <edge source="IRL" target="ZAF">
      <data key="d0">2099069</data>
    </edge>
    <edge source="IRL" target="ESP">
      <data key="d0">26479852</data>
    </edge>
    <edge source="IRL" target="SWE">
      <data key="d0">64456064</data>
    </edge>
    <edge source="IRL" target="CHE">
      <data key="d0">4248545</data>
    </edge>
    <edge source="IRL" target="THA">
      <data key="d0">1933835</data>
    </edge>
    <edge source="IRL" target="ARE">
      <data key="d0">5569343</data>
    </edge>
    <edge source="IRL" target="TUN">
      <data key="d0">598398</data>
    </edge>
    <edge source="IRL" target="TUR">
      <data key="d0">4910502</data>
    </edge>
    <edge source="IRL" target="UGA">
      <data key="d0">176201</data>
    </edge>
    <edge source="IRL" target="UKR">
      <data key="d0">26917</data>
    </edge>
    <edge source="IRL" target="MKD">
      <data key="d0">33771</data>
    </edge>
    <edge source="IRL" target="EGY">
      <data key="d0">359392</data>
    </edge>
    <edge source="IRL" target="GBR">
      <data key="d0">190453736</data>
    </edge>
    <edge source="IRL" target="TZA">
      <data key="d0">14730</data>
    </edge>
    <edge source="IRL" target="USA">
      <data key="d0">91241557</data>
    </edge>
    <edge source="ISR" target="AZE">
      <data key="d0">278000</data>
    </edge>
    <edge source="ISR" target="ARG">
      <data key="d0">11181000</data>
    </edge>
    <edge source="ISR" target="AUS">
      <data key="d0">18177000</data>
    </edge>
    <edge source="ISR" target="AUT">
      <data key="d0">1945000</data>
    </edge>
    <edge source="ISR" target="ARM">
      <data key="d0">15000</data>
    </edge>
    <edge source="ISR" target="BEL">
      <data key="d0">14020000</data>
    </edge>
    <edge source="ISR" target="BOL">
      <data key="d0">236000</data>
    </edge>
    <edge source="ISR" target="BWA">
      <data key="d0">96000</data>
    </edge>
    <edge source="ISR" target="BRA">
      <data key="d0">34808000</data>
    </edge>
    <edge source="ISR" target="BGR">
      <data key="d0">586000</data>
    </edge>
    <edge source="ISR" target="BLR">
      <data key="d0">2989000</data>
    </edge>
    <edge source="ISR" target="CMR">
      <data key="d0">100000</data>
    </edge>
    <edge source="ISR" target="CAN">
      <data key="d0">16481000</data>
    </edge>
    <edge source="ISR" target="LKA">
      <data key="d0">558000</data>
    </edge>
    <edge source="ISR" target="CHL">
      <data key="d0">1408000</data>
    </edge>
    <edge source="ISR" target="CHN">
      <data key="d0">53246000</data>
    </edge>
    <edge source="ISR" target="COL">
      <data key="d0">1314000</data>
    </edge>
    <edge source="ISR" target="CRI">
      <data key="d0">410000</data>
    </edge>
    <edge source="ISR" target="HRV">
      <data key="d0">877000</data>
    </edge>
    <edge source="ISR" target="CZE">
      <data key="d0">11328000</data>
    </edge>
    <edge source="ISR" target="DNK">
      <data key="d0">836000</data>
    </edge>
    <edge source="ISR" target="ECU">
      <data key="d0">140000</data>
    </edge>
    <edge source="ISR" target="SLV">
      <data key="d0">28000</data>
    </edge>
    <edge source="ISR" target="ETH">
      <data key="d0">836000</data>
    </edge>
    <edge source="ISR" target="EST">
      <data key="d0">116000</data>
    </edge>
    <edge source="ISR" target="FIN">
      <data key="d0">849000</data>
    </edge>
    <edge source="ISR" target="FRA">
      <data key="d0">252274000</data>
    </edge>
    <edge source="ISR" target="GEO">
      <data key="d0">3816000</data>
    </edge>
    <edge source="ISR" target="DEU">
      <data key="d0">85196000</data>
    </edge>
    <edge source="ISR" target="GHA">
      <data key="d0">2906000</data>
    </edge>
    <edge source="ISR" target="GRC">
      <data key="d0">2987000</data>
    </edge>
    <edge source="ISR" target="GTM">
      <data key="d0">257000</data>
    </edge>
    <edge source="ISR" target="HND">
      <data key="d0">227000</data>
    </edge>
    <edge source="ISR" target="HKG">
      <data key="d0">6868000</data>
    </edge>
    <edge source="ISR" target="HUN">
      <data key="d0">2903000</data>
    </edge>
    <edge source="ISR" target="IDN">
      <data key="d0">3334000</data>
    </edge>
    <edge source="ISR" target="IRL">
      <data key="d0">1662000</data>
    </edge>
    <edge source="ISR" target="ITA">
      <data key="d0">31291000</data>
    </edge>
    <edge source="ISR" target="CIV">
      <data key="d0">118000</data>
    </edge>
    <edge source="ISR" target="JPN">
      <data key="d0">61866000</data>
    </edge>
    <edge source="ISR" target="KAZ">
      <data key="d0">566000</data>
    </edge>
    <edge source="ISR" target="JOR">
      <data key="d0">3889000</data>
    </edge>
    <edge source="ISR" target="KOR">
      <data key="d0">11022000</data>
    </edge>
    <edge source="ISR" target="LVA">
      <data key="d0">1995000</data>
    </edge>
    <edge source="ISR" target="LTU">
      <data key="d0">2359000</data>
    </edge>
    <edge source="ISR" target="MYS">
      <data key="d0">31000</data>
    </edge>
    <edge source="ISR" target="MUS">
      <data key="d0">80000</data>
    </edge>
    <edge source="ISR" target="MEX">
      <data key="d0">15783000</data>
    </edge>
    <edge source="ISR" target="MAR">
      <data key="d0">10000</data>
    </edge>
    <edge source="ISR" target="NAM">
      <data key="d0">15000</data>
    </edge>
    <edge source="ISR" target="NLD">
      <data key="d0">10518000</data>
    </edge>
    <edge source="ISR" target="NZL">
      <data key="d0">1360000</data>
    </edge>
    <edge source="ISR" target="NIC">
      <data key="d0">127000</data>
    </edge>
    <edge source="ISR" target="NER">
      <data key="d0">73000</data>
    </edge>
    <edge source="ISR" target="NOR">
      <data key="d0">1918000</data>
    </edge>
    <edge source="ISR" target="PAN">
      <data key="d0">458000</data>
    </edge>
    <edge source="ISR" target="PRY">
      <data key="d0">52000</data>
    </edge>
    <edge source="ISR" target="PER">
      <data key="d0">215000</data>
    </edge>
    <edge source="ISR" target="PHL">
      <data key="d0">2463000</data>
    </edge>
    <edge source="ISR" target="POL">
      <data key="d0">12492000</data>
    </edge>
    <edge source="ISR" target="PRT">
      <data key="d0">630000</data>
    </edge>
    <edge source="ISR" target="ROU">
      <data key="d0">7252000</data>
    </edge>
    <edge source="ISR" target="RUS">
      <data key="d0">41359000</data>
    </edge>
    <edge source="ISR" target="SRB">
      <data key="d0">289000</data>
    </edge>
    <edge source="ISR" target="IND">
      <data key="d0">45511000</data>
    </edge>
    <edge source="ISR" target="SGP">
      <data key="d0">17105000</data>
    </edge>
    <edge source="ISR" target="SVK">
      <data key="d0">705000</data>
    </edge>
    <edge source="ISR" target="VNM">
      <data key="d0">3825000</data>
    </edge>
    <edge source="ISR" target="SVN">
      <data key="d0">3174000</data>
    </edge>
    <edge source="ISR" target="ZAF">
      <data key="d0">17100000</data>
    </edge>
    <edge source="ISR" target="ZWE">
      <data key="d0">15000</data>
    </edge>
    <edge source="ISR" target="ESP">
      <data key="d0">22064000</data>
    </edge>
    <edge source="ISR" target="SWE">
      <data key="d0">4333000</data>
    </edge>
    <edge source="ISR" target="CHE">
      <data key="d0">7860000</data>
    </edge>
    <edge source="ISR" target="THA">
      <data key="d0">10080000</data>
    </edge>
    <edge source="ISR" target="TGO">
      <data key="d0">355000</data>
    </edge>
    <edge source="ISR" target="TUR">
      <data key="d0">29480000</data>
    </edge>
    <edge source="ISR" target="UGA">
      <data key="d0">389000</data>
    </edge>
    <edge source="ISR" target="UKR">
      <data key="d0">3660000</data>
    </edge>
    <edge source="ISR" target="MKD">
      <data key="d0">263000</data>
    </edge>
    <edge source="ISR" target="EGY">
      <data key="d0">601000</data>
    </edge>
    <edge source="ISR" target="GBR">
      <data key="d0">29374000</data>
    </edge>
    <edge source="ISR" target="TZA">
      <data key="d0">1938000</data>
    </edge>
    <edge source="ISR" target="USA">
      <data key="d0">401914000</data>
    </edge>
    <edge source="ISR" target="URY">
      <data key="d0">108000</data>
    </edge>
    <edge source="CIV" target="AUS">
      <data key="d0">42105</data>
    </edge>
    <edge source="CIV" target="BEL">
      <data key="d0">1045442</data>
    </edge>
    <edge source="CIV" target="CMR">
      <data key="d0">528742</data>
    </edge>
    <edge source="CIV" target="CAF">
      <data key="d0">88827</data>
    </edge>
    <edge source="CIV" target="BEN">
      <data key="d0">867749</data>
    </edge>
    <edge source="CIV" target="DNK">
      <data key="d0">26467</data>
    </edge>
    <edge source="CIV" target="FRA">
      <data key="d0">398593</data>
    </edge>
    <edge source="CIV" target="DEU">
      <data key="d0">1055778</data>
    </edge>
    <edge source="CIV" target="GHA">
      <data key="d0">13024142</data>
    </edge>
    <edge source="CIV" target="ITA">
      <data key="d0">263674</data>
    </edge>
    <edge source="CIV" target="LBN">
      <data key="d0">16669</data>
    </edge>
    <edge source="CIV" target="MDG">
      <data key="d0">52599</data>
    </edge>
    <edge source="CIV" target="NLD">
      <data key="d0">519085</data>
    </edge>
    <edge source="CIV" target="NER">
      <data key="d0">1011907</data>
    </edge>
    <edge source="CIV" target="NOR">
      <data key="d0">840861</data>
    </edge>
    <edge source="CIV" target="PRT">
      <data key="d0">338258</data>
    </edge>
    <edge source="CIV" target="SEN">
      <data key="d0">396787</data>
    </edge>
    <edge source="CIV" target="IND">
      <data key="d0">150245</data>
    </edge>
    <edge source="CIV" target="SGP">
      <data key="d0">89385</data>
    </edge>
    <edge source="CIV" target="ZAF">
      <data key="d0">10399</data>
    </edge>
    <edge source="CIV" target="ESP">
      <data key="d0">28958</data>
    </edge>
    <edge source="CIV" target="TGO">
      <data key="d0">787191</data>
    </edge>
    <edge source="CIV" target="ARE">
      <data key="d0">478903</data>
    </edge>
    <edge source="CIV" target="GBR">
      <data key="d0">220930</data>
    </edge>
    <edge source="CIV" target="USA">
      <data key="d0">47049</data>
    </edge>
    <edge source="CIV" target="BFA">
      <data key="d0">1749008</data>
    </edge>
    <edge source="JAM" target="AUT">
      <data key="d0">16466</data>
    </edge>
    <edge source="JAM" target="CAN">
      <data key="d0">215456</data>
    </edge>
    <edge source="JAM" target="CHN">
      <data key="d0">394847</data>
    </edge>
    <edge source="JAM" target="USA">
      <data key="d0">2473601</data>
    </edge>
    <edge source="JPN" target="ALB">
      <data key="d0">17339</data>
    </edge>
    <edge source="JPN" target="DZA">
      <data key="d0">1987368</data>
    </edge>
    <edge source="JPN" target="AZE">
      <data key="d0">1601811</data>
    </edge>
    <edge source="JPN" target="ARG">
      <data key="d0">18550063</data>
    </edge>
    <edge source="JPN" target="AUS">
      <data key="d0">126196491</data>
    </edge>
    <edge source="JPN" target="AUT">
      <data key="d0">14212821</data>
    </edge>
    <edge source="JPN" target="ARM">
      <data key="d0">35404</data>
    </edge>
    <edge source="JPN" target="BEL">
      <data key="d0">69453574</data>
    </edge>
    <edge source="JPN" target="BOL">
      <data key="d0">115156</data>
    </edge>
    <edge source="JPN" target="BWA">
      <data key="d0">13630</data>
    </edge>
    <edge source="JPN" target="BRA">
      <data key="d0">175489822</data>
    </edge>
    <edge source="JPN" target="BGR">
      <data key="d0">2416121</data>
    </edge>
    <edge source="JPN" target="BDI">
      <data key="d0">108291</data>
    </edge>
    <edge source="JPN" target="BLR">
      <data key="d0">426886</data>
    </edge>
    <edge source="JPN" target="KHM">
      <data key="d0">4003700</data>
    </edge>
    <edge source="JPN" target="CMR">
      <data key="d0">76746</data>
    </edge>
    <edge source="JPN" target="CAN">
      <data key="d0">149562610</data>
    </edge>
    <edge source="JPN" target="CAF">
      <data key="d0">460812</data>
    </edge>
    <edge source="JPN" target="LKA">
      <data key="d0">4966015</data>
    </edge>
    <edge source="JPN" target="CHL">
      <data key="d0">12046605</data>
    </edge>
    <edge source="JPN" target="CHN">
      <data key="d0">2623124767</data>
    </edge>
    <edge source="JPN" target="COL">
      <data key="d0">5358938</data>
    </edge>
    <edge source="JPN" target="CRI">
      <data key="d0">859373</data>
    </edge>
    <edge source="JPN" target="HRV">
      <data key="d0">265778</data>
    </edge>
    <edge source="JPN" target="CZE">
      <data key="d0">48844321</data>
    </edge>
    <edge source="JPN" target="BEN">
      <data key="d0">33675</data>
    </edge>
    <edge source="JPN" target="DNK">
      <data key="d0">21071806</data>
    </edge>
    <edge source="JPN" target="ECU">
      <data key="d0">3196807</data>
    </edge>
    <edge source="JPN" target="SLV">
      <data key="d0">1186676</data>
    </edge>
    <edge source="JPN" target="ETH">
      <data key="d0">3596858</data>
    </edge>
    <edge source="JPN" target="EST">
      <data key="d0">2180886</data>
    </edge>
    <edge source="JPN" target="FIN">
      <data key="d0">8819506</data>
    </edge>
    <edge source="JPN" target="FRA">
      <data key="d0">109247412</data>
    </edge>
    <edge source="JPN" target="GEO">
      <data key="d0">378805</data>
    </edge>
    <edge source="JPN" target="PSE">
      <data key="d0">926259</data>
    </edge>
    <edge source="JPN" target="DEU">
      <data key="d0">291900245</data>
    </edge>
    <edge source="JPN" target="GHA">
      <data key="d0">290897</data>
    </edge>
    <edge source="JPN" target="GRC">
      <data key="d0">4540882</data>
    </edge>
    <edge source="JPN" target="GTM">
      <data key="d0">826725</data>
    </edge>
    <edge source="JPN" target="HND">
      <data key="d0">174475</data>
    </edge>
    <edge source="JPN" target="HKG">
      <data key="d0">375497298</data>
    </edge>
    <edge source="JPN" target="HUN">
      <data key="d0">87509688</data>
    </edge>
    <edge source="JPN" target="IDN">
      <data key="d0">647062826</data>
    </edge>
    <edge source="JPN" target="IRL">
      <data key="d0">6250282</data>
    </edge>
    <edge source="JPN" target="ISR">
      <data key="d0">7320161</data>
    </edge>
    <edge source="JPN" target="ITA">
      <data key="d0">47588654</data>
    </edge>
    <edge source="JPN" target="CIV">
      <data key="d0">18879</data>
    </edge>
    <edge source="JPN" target="JAM">
      <data key="d0">33211</data>
    </edge>
    <edge source="JPN" target="KAZ">
      <data key="d0">5131257</data>
    </edge>
    <edge source="JPN" target="JOR">
      <data key="d0">5286277</data>
    </edge>
    <edge source="JPN" target="KOR">
      <data key="d0">818335887</data>
    </edge>
    <edge source="JPN" target="KGZ">
      <data key="d0">14820</data>
    </edge>
    <edge source="JPN" target="LBN">
      <data key="d0">433301</data>
    </edge>
    <edge source="JPN" target="LVA">
      <data key="d0">832952</data>
    </edge>
    <edge source="JPN" target="LTU">
      <data key="d0">973740</data>
    </edge>
    <edge source="JPN" target="MDG">
      <data key="d0">25995</data>
    </edge>
    <edge source="JPN" target="MWI">
      <data key="d0">635124</data>
    </edge>
    <edge source="JPN" target="MYS">
      <data key="d0">257236612</data>
    </edge>
    <edge source="JPN" target="MRT">
      <data key="d0">10561</data>
    </edge>
    <edge source="JPN" target="MUS">
      <data key="d0">206897</data>
    </edge>
    <edge source="JPN" target="MEX">
      <data key="d0">375870327</data>
    </edge>
    <edge source="JPN" target="MDA">
      <data key="d0">88797</data>
    </edge>
    <edge source="JPN" target="MAR">
      <data key="d0">17235716</data>
    </edge>
    <edge source="JPN" target="MOZ">
      <data key="d0">78813</data>
    </edge>
    <edge source="JPN" target="OMN">
      <data key="d0">7915446</data>
    </edge>
    <edge source="JPN" target="NAM">
      <data key="d0">50425</data>
    </edge>
    <edge source="JPN" target="NLD">
      <data key="d0">138433745</data>
    </edge>
    <edge source="JPN" target="NZL">
      <data key="d0">8347645</data>
    </edge>
    <edge source="JPN" target="NIC">
      <data key="d0">1392947</data>
    </edge>
    <edge source="JPN" target="NOR">
      <data key="d0">13901867</data>
    </edge>
    <edge source="JPN" target="PAK">
      <data key="d0">24705597</data>
    </edge>
    <edge source="JPN" target="PAN">
      <data key="d0">4557983</data>
    </edge>
    <edge source="JPN" target="PRY">
      <data key="d0">1118862</data>
    </edge>
    <edge source="JPN" target="PER">
      <data key="d0">2571642</data>
    </edge>
    <edge source="JPN" target="PHL">
      <data key="d0">289494948</data>
    </edge>
    <edge source="JPN" target="POL">
      <data key="d0">34050884</data>
    </edge>
    <edge source="JPN" target="PRT">
      <data key="d0">14901627</data>
    </edge>
    <edge source="JPN" target="ROU">
      <data key="d0">11577337</data>
    </edge>
    <edge source="JPN" target="RUS">
      <data key="d0">98938821</data>
    </edge>
    <edge source="JPN" target="SAU">
      <data key="d0">65091865</data>
    </edge>
    <edge source="JPN" target="SEN">
      <data key="d0">569516</data>
    </edge>
    <edge source="JPN" target="SRB">
      <data key="d0">110922</data>
    </edge>
    <edge source="JPN" target="IND">
      <data key="d0">380568334</data>
    </edge>
    <edge source="JPN" target="SGP">
      <data key="d0">524614969</data>
    </edge>
    <edge source="JPN" target="SVK">
      <data key="d0">2511471</data>
    </edge>
    <edge source="JPN" target="VNM">
      <data key="d0">243171582</data>
    </edge>
    <edge source="JPN" target="SVN">
      <data key="d0">5119857</data>
    </edge>
    <edge source="JPN" target="ZAF">
      <data key="d0">30079468</data>
    </edge>
    <edge source="JPN" target="ZWE">
      <data key="d0">99647</data>
    </edge>
    <edge source="JPN" target="ESP">
      <data key="d0">47141773</data>
    </edge>
    <edge source="JPN" target="SWE">
      <data key="d0">56162051</data>
    </edge>
    <edge source="JPN" target="CHE">
      <data key="d0">30479319</data>
    </edge>
    <edge source="JPN" target="THA">
      <data key="d0">1425255009</data>
    </edge>
    <edge source="JPN" target="TGO">
      <data key="d0">88910</data>
    </edge>
    <edge source="JPN" target="ARE">
      <data key="d0">49390723</data>
    </edge>
    <edge source="JPN" target="TUN">
      <data key="d0">136980</data>
    </edge>
    <edge source="JPN" target="TUR">
      <data key="d0">68050655</data>
    </edge>
    <edge source="JPN" target="UGA">
      <data key="d0">248089</data>
    </edge>
    <edge source="JPN" target="UKR">
      <data key="d0">1582706</data>
    </edge>
    <edge source="JPN" target="EGY">
      <data key="d0">10375791</data>
    </edge>
    <edge source="JPN" target="GBR">
      <data key="d0">373516921</data>
    </edge>
    <edge source="JPN" target="TZA">
      <data key="d0">8290643</data>
    </edge>
    <edge source="JPN" target="USA">
      <data key="d0">2445884441</data>
    </edge>
    <edge source="JPN" target="URY">
      <data key="d0">218010</data>
    </edge>
    <edge source="JOR" target="DZA">
      <data key="d0">23879</data>
    </edge>
    <edge source="JOR" target="AUT">
      <data key="d0">111892</data>
    </edge>
    <edge source="JOR" target="BEL">
      <data key="d0">28170</data>
    </edge>
    <edge source="JOR" target="CHN">
      <data key="d0">13356</data>
    </edge>
    <edge source="JOR" target="FRA">
      <data key="d0">25682</data>
    </edge>
    <edge source="JOR" target="PSE">
      <data key="d0">2298293</data>
    </edge>
    <edge source="JOR" target="DEU">
      <data key="d0">75811</data>
    </edge>
    <edge source="JOR" target="GRC">
      <data key="d0">1273961</data>
    </edge>
    <edge source="JOR" target="HUN">
      <data key="d0">411900</data>
    </edge>
    <edge source="JOR" target="ISR">
      <data key="d0">1158469</data>
    </edge>
    <edge source="JOR" target="ITA">
      <data key="d0">55327</data>
    </edge>
    <edge source="JOR" target="LBN">
      <data key="d0">29288664</data>
    </edge>
    <edge source="JOR" target="MAR">
      <data key="d0">93280</data>
    </edge>
    <edge source="JOR" target="OMN">
      <data key="d0">75558</data>
    </edge>
    <edge source="JOR" target="NLD">
      <data key="d0">14724</data>
    </edge>
    <edge source="JOR" target="PAK">
      <data key="d0">235247</data>
    </edge>
    <edge source="JOR" target="RUS">
      <data key="d0">14124</data>
    </edge>
    <edge source="JOR" target="SAU">
      <data key="d0">24212850</data>
    </edge>
    <edge source="JOR" target="IND">
      <data key="d0">3582166</data>
    </edge>
    <edge source="JOR" target="ZAF">
      <data key="d0">153000</data>
    </edge>
    <edge source="JOR" target="ESP">
      <data key="d0">110475</data>
    </edge>
    <edge source="JOR" target="SWE">
      <data key="d0">19332</data>
    </edge>
    <edge source="JOR" target="CHE">
      <data key="d0">10123</data>
    </edge>
    <edge source="JOR" target="THA">
      <data key="d0">3286605</data>
    </edge>
    <edge source="JOR" target="TGO">
      <data key="d0">4208470</data>
    </edge>
    <edge source="JOR" target="ARE">
      <data key="d0">1801399</data>
    </edge>
    <edge source="JOR" target="TUN">
      <data key="d0">1018583</data>
    </edge>
    <edge source="JOR" target="TUR">
      <data key="d0">737983</data>
    </edge>
    <edge source="JOR" target="EGY">
      <data key="d0">1189668</data>
    </edge>
    <edge source="JOR" target="GBR">
      <data key="d0">14685</data>
    </edge>
    <edge source="JOR" target="TZA">
      <data key="d0">38282</data>
    </edge>
    <edge source="JOR" target="USA">
      <data key="d0">436440</data>
    </edge>
    <edge source="MYS" target="ALB">
      <data key="d0">270926</data>
    </edge>
    <edge source="MYS" target="DZA">
      <data key="d0">1828404</data>
    </edge>
    <edge source="MYS" target="AZE">
      <data key="d0">460490</data>
    </edge>
    <edge source="MYS" target="ARG">
      <data key="d0">748738</data>
    </edge>
    <edge source="MYS" target="AUS">
      <data key="d0">161329261</data>
    </edge>
    <edge source="MYS" target="AUT">
      <data key="d0">2883540</data>
    </edge>
    <edge source="MYS" target="BEL">
      <data key="d0">6563929</data>
    </edge>
    <edge source="MYS" target="BOL">
      <data key="d0">36412</data>
    </edge>
    <edge source="MYS" target="BWA">
      <data key="d0">369099</data>
    </edge>
    <edge source="MYS" target="BRA">
      <data key="d0">14054562</data>
    </edge>
    <edge source="MYS" target="BGR">
      <data key="d0">118633</data>
    </edge>
    <edge source="MYS" target="BDI">
      <data key="d0">32819</data>
    </edge>
    <edge source="MYS" target="BLR">
      <data key="d0">107921</data>
    </edge>
    <edge source="MYS" target="KHM">
      <data key="d0">3599685</data>
    </edge>
    <edge source="MYS" target="CMR">
      <data key="d0">615043</data>
    </edge>
    <edge source="MYS" target="CAN">
      <data key="d0">20805264</data>
    </edge>
    <edge source="MYS" target="CAF">
      <data key="d0">128161</data>
    </edge>
    <edge source="MYS" target="LKA">
      <data key="d0">11867239</data>
    </edge>
    <edge source="MYS" target="CHL">
      <data key="d0">2187007</data>
    </edge>
    <edge source="MYS" target="CHN">
      <data key="d0">114799485</data>
    </edge>
    <edge source="MYS" target="COL">
      <data key="d0">1030365</data>
    </edge>
    <edge source="MYS" target="CRI">
      <data key="d0">718730</data>
    </edge>
    <edge source="MYS" target="HRV">
      <data key="d0">612793</data>
    </edge>
    <edge source="MYS" target="CZE">
      <data key="d0">3246759</data>
    </edge>
    <edge source="MYS" target="DNK">
      <data key="d0">3204282</data>
    </edge>
    <edge source="MYS" target="ECU">
      <data key="d0">685392</data>
    </edge>
    <edge source="MYS" target="SLV">
      <data key="d0">461581</data>
    </edge>
    <edge source="MYS" target="ETH">
      <data key="d0">269651</data>
    </edge>
    <edge source="MYS" target="EST">
      <data key="d0">1463680</data>
    </edge>
    <edge source="MYS" target="FIN">
      <data key="d0">7973738</data>
    </edge>
    <edge source="MYS" target="FRA">
      <data key="d0">11627763</data>
    </edge>
    <edge source="MYS" target="GMB">
      <data key="d0">888001</data>
    </edge>
    <edge source="MYS" target="PSE">
      <data key="d0">52973</data>
    </edge>
    <edge source="MYS" target="DEU">
      <data key="d0">128904420</data>
    </edge>
    <edge source="MYS" target="GHA">
      <data key="d0">2997218</data>
    </edge>
    <edge source="MYS" target="GRC">
      <data key="d0">919770</data>
    </edge>
    <edge source="MYS" target="GTM">
      <data key="d0">315621</data>
    </edge>
    <edge source="MYS" target="HND">
      <data key="d0">134957</data>
    </edge>
    <edge source="MYS" target="HKG">
      <data key="d0">119470038</data>
    </edge>
    <edge source="MYS" target="HUN">
      <data key="d0">10102122</data>
    </edge>
    <edge source="MYS" target="IDN">
      <data key="d0">175645021</data>
    </edge>
    <edge source="MYS" target="IRL">
      <data key="d0">3235503</data>
    </edge>
    <edge source="MYS" target="ITA">
      <data key="d0">18124349</data>
    </edge>
    <edge source="MYS" target="CIV">
      <data key="d0">1423381</data>
    </edge>
    <edge source="MYS" target="JAM">
      <data key="d0">63078</data>
    </edge>
    <edge source="MYS" target="JPN">
      <data key="d0">151551058</data>
    </edge>
    <edge source="MYS" target="KAZ">
      <data key="d0">245027</data>
    </edge>
    <edge source="MYS" target="JOR">
      <data key="d0">1250739</data>
    </edge>
    <edge source="MYS" target="KOR">
      <data key="d0">48306005</data>
    </edge>
    <edge source="MYS" target="KGZ">
      <data key="d0">25055</data>
    </edge>
    <edge source="MYS" target="LBN">
      <data key="d0">502375</data>
    </edge>
    <edge source="MYS" target="LVA">
      <data key="d0">314033</data>
    </edge>
    <edge source="MYS" target="LTU">
      <data key="d0">379321</data>
    </edge>
    <edge source="MYS" target="MWI">
      <data key="d0">78910</data>
    </edge>
    <edge source="MYS" target="MRT">
      <data key="d0">688754</data>
    </edge>
    <edge source="MYS" target="MUS">
      <data key="d0">892248</data>
    </edge>
    <edge source="MYS" target="MEX">
      <data key="d0">9438082</data>
    </edge>
    <edge source="MYS" target="MAR">
      <data key="d0">2035368</data>
    </edge>
    <edge source="MYS" target="MOZ">
      <data key="d0">377176</data>
    </edge>
    <edge source="MYS" target="OMN">
      <data key="d0">9525317</data>
    </edge>
    <edge source="MYS" target="NAM">
      <data key="d0">87805</data>
    </edge>
    <edge source="MYS" target="NLD">
      <data key="d0">30513032</data>
    </edge>
    <edge source="MYS" target="NZL">
      <data key="d0">13845839</data>
    </edge>
    <edge source="MYS" target="NIC">
      <data key="d0">135973</data>
    </edge>
    <edge source="MYS" target="NER">
      <data key="d0">17039</data>
    </edge>
    <edge source="MYS" target="NOR">
      <data key="d0">4111372</data>
    </edge>
    <edge source="MYS" target="PAK">
      <data key="d0">3184449</data>
    </edge>
    <edge source="MYS" target="PAN">
      <data key="d0">26978</data>
    </edge>
    <edge source="MYS" target="PRY">
      <data key="d0">36831</data>
    </edge>
    <edge source="MYS" target="PER">
      <data key="d0">686810</data>
    </edge>
    <edge source="MYS" target="PHL">
      <data key="d0">48217516</data>
    </edge>
    <edge source="MYS" target="POL">
      <data key="d0">4649431</data>
    </edge>
    <edge source="MYS" target="PRT">
      <data key="d0">1977467</data>
    </edge>
    <edge source="MYS" target="ROU">
      <data key="d0">2624413</data>
    </edge>
    <edge source="MYS" target="RUS">
      <data key="d0">21668193</data>
    </edge>
    <edge source="MYS" target="SAU">
      <data key="d0">19084806</data>
    </edge>
    <edge source="MYS" target="SEN">
      <data key="d0">31563</data>
    </edge>
    <edge source="MYS" target="SRB">
      <data key="d0">710521</data>
    </edge>
    <edge source="MYS" target="IND">
      <data key="d0">91816730</data>
    </edge>
    <edge source="MYS" target="SGP">
      <data key="d0">800351120</data>
    </edge>
    <edge source="MYS" target="SVK">
      <data key="d0">994130</data>
    </edge>
    <edge source="MYS" target="VNM">
      <data key="d0">92462178</data>
    </edge>
    <edge source="MYS" target="SVN">
      <data key="d0">2021227</data>
    </edge>
    <edge source="MYS" target="ZAF">
      <data key="d0">14746347</data>
    </edge>
    <edge source="MYS" target="ZWE">
      <data key="d0">27675</data>
    </edge>
    <edge source="MYS" target="ESP">
      <data key="d0">10434246</data>
    </edge>
    <edge source="MYS" target="SWE">
      <data key="d0">10579566</data>
    </edge>
    <edge source="MYS" target="CHE">
      <data key="d0">6922787</data>
    </edge>
    <edge source="MYS" target="THA">
      <data key="d0">276431520</data>
    </edge>
    <edge source="MYS" target="ARE">
      <data key="d0">42890377</data>
    </edge>
    <edge source="MYS" target="TUN">
      <data key="d0">296467</data>
    </edge>
    <edge source="MYS" target="TUR">
      <data key="d0">17133795</data>
    </edge>
    <edge source="MYS" target="UGA">
      <data key="d0">1130248</data>
    </edge>
    <edge source="MYS" target="UKR">
      <data key="d0">654528</data>
    </edge>
    <edge source="MYS" target="MKD">
      <data key="d0">10425</data>
    </edge>
    <edge source="MYS" target="EGY">
      <data key="d0">7589758</data>
    </edge>
    <edge source="MYS" target="GBR">
      <data key="d0">44596804</data>
    </edge>
    <edge source="MYS" target="TZA">
      <data key="d0">2102781</data>
    </edge>
    <edge source="MYS" target="USA">
      <data key="d0">184507668</data>
    </edge>
    <edge source="MYS" target="URY">
      <data key="d0">659748</data>
    </edge>
    <edge source="MUS" target="AUS">
      <data key="d0">24895</data>
    </edge>
    <edge source="MUS" target="BDI">
      <data key="d0">133844</data>
    </edge>
    <edge source="MUS" target="CHN">
      <data key="d0">39677</data>
    </edge>
    <edge source="MUS" target="DNK">
      <data key="d0">532195</data>
    </edge>
    <edge source="MUS" target="FRA">
      <data key="d0">4134547</data>
    </edge>
    <edge source="MUS" target="DEU">
      <data key="d0">224246</data>
    </edge>
    <edge source="MUS" target="GHA">
      <data key="d0">46386</data>
    </edge>
    <edge source="MUS" target="HKG">
      <data key="d0">34187</data>
    </edge>
    <edge source="MUS" target="HUN">
      <data key="d0">24609</data>
    </edge>
    <edge source="MUS" target="IDN">
      <data key="d0">13453</data>
    </edge>
    <edge source="MUS" target="ITA">
      <data key="d0">34482</data>
    </edge>
    <edge source="MUS" target="JPN">
      <data key="d0">3039490</data>
    </edge>
    <edge source="MUS" target="KOR">
      <data key="d0">45290</data>
    </edge>
    <edge source="MUS" target="MDG">
      <data key="d0">992576</data>
    </edge>
    <edge source="MUS" target="MYS">
      <data key="d0">26089</data>
    </edge>
    <edge source="MUS" target="NZL">
      <data key="d0">383541</data>
    </edge>
    <edge source="MUS" target="ROU">
      <data key="d0">21389</data>
    </edge>
    <edge source="MUS" target="IND">
      <data key="d0">95309</data>
    </edge>
    <edge source="MUS" target="SGP">
      <data key="d0">48556</data>
    </edge>
    <edge source="MUS" target="ZAF">
      <data key="d0">1055344</data>
    </edge>
    <edge source="MUS" target="CHE">
      <data key="d0">15147</data>
    </edge>
    <edge source="MUS" target="THA">
      <data key="d0">12773</data>
    </edge>
    <edge source="MUS" target="ARE">
      <data key="d0">230885</data>
    </edge>
    <edge source="MUS" target="UGA">
      <data key="d0">12963</data>
    </edge>
    <edge source="MUS" target="GBR">
      <data key="d0">183119</data>
    </edge>
    <edge source="MUS" target="TZA">
      <data key="d0">208450</data>
    </edge>
    <edge source="MUS" target="USA">
      <data key="d0">20612</data>
    </edge>
    <edge source="MEX" target="ARG">
      <data key="d0">45768235</data>
    </edge>
    <edge source="MEX" target="AUS">
      <data key="d0">11892842</data>
    </edge>
    <edge source="MEX" target="AUT">
      <data key="d0">288580</data>
    </edge>
    <edge source="MEX" target="BEL">
      <data key="d0">4392796</data>
    </edge>
    <edge source="MEX" target="BOL">
      <data key="d0">6533057</data>
    </edge>
    <edge source="MEX" target="BRA">
      <data key="d0">77693793</data>
    </edge>
    <edge source="MEX" target="CMR">
      <data key="d0">97352</data>
    </edge>
    <edge source="MEX" target="CAN">
      <data key="d0">103035546</data>
    </edge>
    <edge source="MEX" target="LKA">
      <data key="d0">19437</data>
    </edge>
    <edge source="MEX" target="CHL">
      <data key="d0">51569549</data>
    </edge>
    <edge source="MEX" target="CHN">
      <data key="d0">18610355</data>
    </edge>
    <edge source="MEX" target="COL">
      <data key="d0">76124656</data>
    </edge>
    <edge source="MEX" target="CRI">
      <data key="d0">50799073</data>
    </edge>
    <edge source="MEX" target="CZE">
      <data key="d0">9556872</data>
    </edge>
    <edge source="MEX" target="DNK">
      <data key="d0">794120</data>
    </edge>
    <edge source="MEX" target="ECU">
      <data key="d0">32329277</data>
    </edge>
    <edge source="MEX" target="SLV">
      <data key="d0">36016355</data>
    </edge>
    <edge source="MEX" target="EST">
      <data key="d0">32502</data>
    </edge>
    <edge source="MEX" target="FIN">
      <data key="d0">32416</data>
    </edge>
    <edge source="MEX" target="FRA">
      <data key="d0">3095886</data>
    </edge>
    <edge source="MEX" target="PSE">
      <data key="d0">73271</data>
    </edge>
    <edge source="MEX" target="DEU">
      <data key="d0">37482406</data>
    </edge>
    <edge source="MEX" target="GRC">
      <data key="d0">233357</data>
    </edge>
    <edge source="MEX" target="GTM">
      <data key="d0">111278176</data>
    </edge>
    <edge source="MEX" target="HND">
      <data key="d0">33099837</data>
    </edge>
    <edge source="MEX" target="HKG">
      <data key="d0">1320728</data>
    </edge>
    <edge source="MEX" target="HUN">
      <data key="d0">1102987</data>
    </edge>
    <edge source="MEX" target="IDN">
      <data key="d0">250767</data>
    </edge>
    <edge source="MEX" target="IRL">
      <data key="d0">307367</data>
    </edge>
    <edge source="MEX" target="ISR">
      <data key="d0">5209790</data>
    </edge>
    <edge source="MEX" target="ITA">
      <data key="d0">3290088</data>
    </edge>
    <edge source="MEX" target="JAM">
      <data key="d0">7584864</data>
    </edge>
    <edge source="MEX" target="JPN">
      <data key="d0">27323325</data>
    </edge>
    <edge source="MEX" target="KAZ">
      <data key="d0">17301</data>
    </edge>
    <edge source="MEX" target="JOR">
      <data key="d0">85538</data>
    </edge>
    <edge source="MEX" target="KOR">
      <data key="d0">3384590</data>
    </edge>
    <edge source="MEX" target="LBN">
      <data key="d0">481593</data>
    </edge>
    <edge source="MEX" target="LVA">
      <data key="d0">101592</data>
    </edge>
    <edge source="MEX" target="LTU">
      <data key="d0">64904</data>
    </edge>
    <edge source="MEX" target="MYS">
      <data key="d0">17401407</data>
    </edge>
    <edge source="MEX" target="MAR">
      <data key="d0">35289</data>
    </edge>
    <edge source="MEX" target="MOZ">
      <data key="d0">10658</data>
    </edge>
    <edge source="MEX" target="OMN">
      <data key="d0">35460</data>
    </edge>
    <edge source="MEX" target="NLD">
      <data key="d0">4103148</data>
    </edge>
    <edge source="MEX" target="NZL">
      <data key="d0">1401994</data>
    </edge>
    <edge source="MEX" target="NIC">
      <data key="d0">27456867</data>
    </edge>
    <edge source="MEX" target="NOR">
      <data key="d0">1321142</data>
    </edge>
    <edge source="MEX" target="PAK">
      <data key="d0">122922</data>
    </edge>
    <edge source="MEX" target="PAN">
      <data key="d0">50990104</data>
    </edge>
    <edge source="MEX" target="PRY">
      <data key="d0">1229580</data>
    </edge>
    <edge source="MEX" target="PER">
      <data key="d0">29338373</data>
    </edge>
    <edge source="MEX" target="PHL">
      <data key="d0">1000861</data>
    </edge>
    <edge source="MEX" target="POL">
      <data key="d0">21128599</data>
    </edge>
    <edge source="MEX" target="PRT">
      <data key="d0">428558</data>
    </edge>
    <edge source="MEX" target="ROU">
      <data key="d0">506167</data>
    </edge>
    <edge source="MEX" target="RUS">
      <data key="d0">1342593</data>
    </edge>
    <edge source="MEX" target="SAU">
      <data key="d0">1587668</data>
    </edge>
    <edge source="MEX" target="IND">
      <data key="d0">4081837</data>
    </edge>
    <edge source="MEX" target="SGP">
      <data key="d0">11597875</data>
    </edge>
    <edge source="MEX" target="SVK">
      <data key="d0">95233</data>
    </edge>
    <edge source="MEX" target="VNM">
      <data key="d0">479091</data>
    </edge>
    <edge source="MEX" target="SVN">
      <data key="d0">21448</data>
    </edge>
    <edge source="MEX" target="ZAF">
      <data key="d0">2305829</data>
    </edge>
    <edge source="MEX" target="ESP">
      <data key="d0">24834799</data>
    </edge>
    <edge source="MEX" target="SWE">
      <data key="d0">3377864</data>
    </edge>
    <edge source="MEX" target="CHE">
      <data key="d0">2837290</data>
    </edge>
    <edge source="MEX" target="THA">
      <data key="d0">1352751</data>
    </edge>
    <edge source="MEX" target="ARE">
      <data key="d0">1672868</data>
    </edge>
    <edge source="MEX" target="TUR">
      <data key="d0">4181489</data>
    </edge>
    <edge source="MEX" target="UGA">
      <data key="d0">540818</data>
    </edge>
    <edge source="MEX" target="UKR">
      <data key="d0">11621</data>
    </edge>
    <edge source="MEX" target="EGY">
      <data key="d0">495872</data>
    </edge>
    <edge source="MEX" target="GBR">
      <data key="d0">24119001</data>
    </edge>
    <edge source="MEX" target="TZA">
      <data key="d0">72179</data>
    </edge>
    <edge source="MEX" target="USA">
      <data key="d0">6028428305</data>
    </edge>
    <edge source="MEX" target="URY">
      <data key="d0">2313496</data>
    </edge>
    <edge source="MOZ" target="CHN">
      <data key="d0">19608</data>
    </edge>
    <edge source="MOZ" target="DEU">
      <data key="d0">85886</data>
    </edge>
    <edge source="MOZ" target="MWI">
      <data key="d0">11313</data>
    </edge>
    <edge source="MOZ" target="MYS">
      <data key="d0">28746</data>
    </edge>
    <edge source="MOZ" target="IND">
      <data key="d0">133628</data>
    </edge>
    <edge source="MOZ" target="ZAF">
      <data key="d0">2181291</data>
    </edge>
    <edge source="MOZ" target="ARE">
      <data key="d0">147635</data>
    </edge>
    <edge source="MOZ" target="UGA">
      <data key="d0">21087</data>
    </edge>
    <edge source="MOZ" target="GBR">
      <data key="d0">170455</data>
    </edge>
    <edge source="MOZ" target="TZA">
      <data key="d0">194053</data>
    </edge>
    <edge source="MOZ" target="USA">
      <data key="d0">17224</data>
    </edge>
    <edge source="NLD" target="ALB">
      <data key="d0">156212</data>
    </edge>
    <edge source="NLD" target="DZA">
      <data key="d0">4513889</data>
    </edge>
    <edge source="NLD" target="AZE">
      <data key="d0">5130066</data>
    </edge>
    <edge source="NLD" target="ARG">
      <data key="d0">4381893</data>
    </edge>
    <edge source="NLD" target="AUS">
      <data key="d0">41900441</data>
    </edge>
    <edge source="NLD" target="AUT">
      <data key="d0">143721656</data>
    </edge>
    <edge source="NLD" target="ARM">
      <data key="d0">329200</data>
    </edge>
    <edge source="NLD" target="BEL">
      <data key="d0">1171595851</data>
    </edge>
    <edge source="NLD" target="BOL">
      <data key="d0">268953</data>
    </edge>
    <edge source="NLD" target="BWA">
      <data key="d0">24720</data>
    </edge>
    <edge source="NLD" target="BRA">
      <data key="d0">34863772</data>
    </edge>
    <edge source="NLD" target="BGR">
      <data key="d0">12845796</data>
    </edge>
    <edge source="NLD" target="BDI">
      <data key="d0">120347</data>
    </edge>
    <edge source="NLD" target="BLR">
      <data key="d0">7891988</data>
    </edge>
    <edge source="NLD" target="KHM">
      <data key="d0">86736</data>
    </edge>
    <edge source="NLD" target="CMR">
      <data key="d0">2548444</data>
    </edge>
    <edge source="NLD" target="CAN">
      <data key="d0">38343659</data>
    </edge>
    <edge source="NLD" target="CAF">
      <data key="d0">321703</data>
    </edge>
    <edge source="NLD" target="LKA">
      <data key="d0">1918729</data>
    </edge>
    <edge source="NLD" target="CHL">
      <data key="d0">16297965</data>
    </edge>
    <edge source="NLD" target="CHN">
      <data key="d0">74195813</data>
    </edge>
    <edge source="NLD" target="COL">
      <data key="d0">2544747</data>
    </edge>
    <edge source="NLD" target="CRI">
      <data key="d0">791122</data>
    </edge>
    <edge source="NLD" target="HRV">
      <data key="d0">11328975</data>
    </edge>
    <edge source="NLD" target="CZE">
      <data key="d0">105423610</data>
    </edge>
    <edge source="NLD" target="BEN">
      <data key="d0">265124</data>
    </edge>
    <edge source="NLD" target="DNK">
      <data key="d0">186665280</data>
    </edge>
    <edge source="NLD" target="ECU">
      <data key="d0">3518947</data>
    </edge>
    <edge source="NLD" target="SLV">
      <data key="d0">268514</data>
    </edge>
    <edge source="NLD" target="ETH">
      <data key="d0">916361</data>
    </edge>
    <edge source="NLD" target="EST">
      <data key="d0">10804924</data>
    </edge>
    <edge source="NLD" target="FIN">
      <data key="d0">69310753</data>
    </edge>
    <edge source="NLD" target="FRA">
      <data key="d0">734193346</data>
    </edge>
    <edge source="NLD" target="GEO">
      <data key="d0">1275673</data>
    </edge>
    <edge source="NLD" target="GMB">
      <data key="d0">339375</data>
    </edge>
    <edge source="NLD" target="DEU">
      <data key="d0">2546852330</data>
    </edge>
    <edge source="NLD" target="GHA">
      <data key="d0">2698358</data>
    </edge>
    <edge source="NLD" target="GRC">
      <data key="d0">15723044</data>
    </edge>
    <edge source="NLD" target="GTM">
      <data key="d0">816832</data>
    </edge>
    <edge source="NLD" target="HND">
      <data key="d0">812297</data>
    </edge>
    <edge source="NLD" target="HKG">
      <data key="d0">13020192</data>
    </edge>
    <edge source="NLD" target="HUN">
      <data key="d0">116386679</data>
    </edge>
    <edge source="NLD" target="IDN">
      <data key="d0">5761460</data>
    </edge>
    <edge source="NLD" target="IRL">
      <data key="d0">37475057</data>
    </edge>
    <edge source="NLD" target="ISR">
      <data key="d0">20976804</data>
    </edge>
    <edge source="NLD" target="ITA">
      <data key="d0">307943357</data>
    </edge>
    <edge source="NLD" target="CIV">
      <data key="d0">866427</data>
    </edge>
    <edge source="NLD" target="JAM">
      <data key="d0">87231</data>
    </edge>
    <edge source="NLD" target="JPN">
      <data key="d0">40351079</data>
    </edge>
    <edge source="NLD" target="KAZ">
      <data key="d0">13616126</data>
    </edge>
    <edge source="NLD" target="JOR">
      <data key="d0">2234709</data>
    </edge>
    <edge source="NLD" target="KOR">
      <data key="d0">87424606</data>
    </edge>
    <edge source="NLD" target="KGZ">
      <data key="d0">246860</data>
    </edge>
    <edge source="NLD" target="LBN">
      <data key="d0">2872925</data>
    </edge>
    <edge source="NLD" target="LVA">
      <data key="d0">11159765</data>
    </edge>
    <edge source="NLD" target="LTU">
      <data key="d0">21267330</data>
    </edge>
    <edge source="NLD" target="MDG">
      <data key="d0">602737</data>
    </edge>
    <edge source="NLD" target="MWI">
      <data key="d0">692184</data>
    </edge>
    <edge source="NLD" target="MYS">
      <data key="d0">11656824</data>
    </edge>
    <edge source="NLD" target="MRT">
      <data key="d0">816198</data>
    </edge>
    <edge source="NLD" target="MUS">
      <data key="d0">977299</data>
    </edge>
    <edge source="NLD" target="MEX">
      <data key="d0">16927009</data>
    </edge>
    <edge source="NLD" target="MDA">
      <data key="d0">426861</data>
    </edge>
    <edge source="NLD" target="MAR">
      <data key="d0">6182235</data>
    </edge>
    <edge source="NLD" target="MOZ">
      <data key="d0">1568969</data>
    </edge>
    <edge source="NLD" target="OMN">
      <data key="d0">4683606</data>
    </edge>
    <edge source="NLD" target="NAM">
      <data key="d0">499059</data>
    </edge>
    <edge source="NLD" target="NZL">
      <data key="d0">6639382</data>
    </edge>
    <edge source="NLD" target="NIC">
      <data key="d0">152828</data>
    </edge>
    <edge source="NLD" target="NER">
      <data key="d0">19241</data>
    </edge>
    <edge source="NLD" target="NOR">
      <data key="d0">166384888</data>
    </edge>
    <edge source="NLD" target="PAK">
      <data key="d0">6734437</data>
    </edge>
    <edge source="NLD" target="PAN">
      <data key="d0">2331084</data>
    </edge>
    <edge source="NLD" target="PRY">
      <data key="d0">213641</data>
    </edge>
    <edge source="NLD" target="PER">
      <data key="d0">5187673</data>
    </edge>
    <edge source="NLD" target="PHL">
      <data key="d0">7535446</data>
    </edge>
    <edge source="NLD" target="POL">
      <data key="d0">172417267</data>
    </edge>
    <edge source="NLD" target="PRT">
      <data key="d0">41942759</data>
    </edge>
    <edge source="NLD" target="ROU">
      <data key="d0">43303754</data>
    </edge>
    <edge source="NLD" target="RUS">
      <data key="d0">176376805</data>
    </edge>
    <edge source="NLD" target="SAU">
      <data key="d0">30726129</data>
    </edge>
    <edge source="NLD" target="SEN">
      <data key="d0">1704202</data>
    </edge>
    <edge source="NLD" target="SRB">
      <data key="d0">7769996</data>
    </edge>
    <edge source="NLD" target="IND">
      <data key="d0">22990417</data>
    </edge>
    <edge source="NLD" target="SGP">
      <data key="d0">184995549</data>
    </edge>
    <edge source="NLD" target="SVK">
      <data key="d0">32351003</data>
    </edge>
    <edge source="NLD" target="VNM">
      <data key="d0">24593605</data>
    </edge>
    <edge source="NLD" target="SVN">
      <data key="d0">13464663</data>
    </edge>
    <edge source="NLD" target="ZAF">
      <data key="d0">22618941</data>
    </edge>
    <edge source="NLD" target="ZWE">
      <data key="d0">261855</data>
    </edge>
    <edge source="NLD" target="ESP">
      <data key="d0">158738909</data>
    </edge>
    <edge source="NLD" target="SWE">
      <data key="d0">271835069</data>
    </edge>
    <edge source="NLD" target="CHE">
      <data key="d0">145300466</data>
    </edge>
    <edge source="NLD" target="THA">
      <data key="d0">15376099</data>
    </edge>
    <edge source="NLD" target="TGO">
      <data key="d0">793578</data>
    </edge>
    <edge source="NLD" target="ARE">
      <data key="d0">76098154</data>
    </edge>
    <edge source="NLD" target="TUN">
      <data key="d0">2507087</data>
    </edge>
    <edge source="NLD" target="TUR">
      <data key="d0">79086478</data>
    </edge>
    <edge source="NLD" target="UGA">
      <data key="d0">1466956</data>
    </edge>
    <edge source="NLD" target="UKR">
      <data key="d0">24221448</data>
    </edge>
    <edge source="NLD" target="MKD">
      <data key="d0">744261</data>
    </edge>
    <edge source="NLD" target="EGY">
      <data key="d0">10061231</data>
    </edge>
    <edge source="NLD" target="GBR">
      <data key="d0">749094531</data>
    </edge>
    <edge source="NLD" target="TZA">
      <data key="d0">999340</data>
    </edge>
    <edge source="NLD" target="USA">
      <data key="d0">342002294</data>
    </edge>
    <edge source="NLD" target="BFA">
      <data key="d0">209686</data>
    </edge>
    <edge source="NLD" target="URY">
      <data key="d0">733918</data>
    </edge>
    <edge source="NIC" target="CAN">
      <data key="d0">11519</data>
    </edge>
    <edge source="NIC" target="COL">
      <data key="d0">14991</data>
    </edge>
    <edge source="NIC" target="CRI">
      <data key="d0">191694</data>
    </edge>
    <edge source="NIC" target="SLV">
      <data key="d0">41332</data>
    </edge>
    <edge source="NIC" target="GTM">
      <data key="d0">186878</data>
    </edge>
    <edge source="NIC" target="HND">
      <data key="d0">85524</data>
    </edge>
    <edge source="NIC" target="MEX">
      <data key="d0">63070</data>
    </edge>
    <edge source="NIC" target="USA">
      <data key="d0">184079</data>
    </edge>
    <edge source="NOR" target="ALB">
      <data key="d0">43440</data>
    </edge>
    <edge source="NOR" target="DZA">
      <data key="d0">73040</data>
    </edge>
    <edge source="NOR" target="AZE">
      <data key="d0">665894</data>
    </edge>
    <edge source="NOR" target="ARG">
      <data key="d0">95696</data>
    </edge>
    <edge source="NOR" target="AUS">
      <data key="d0">4750724</data>
    </edge>
    <edge source="NOR" target="AUT">
      <data key="d0">2065532</data>
    </edge>
    <edge source="NOR" target="ARM">
      <data key="d0">36774</data>
    </edge>
    <edge source="NOR" target="BEL">
      <data key="d0">11745045</data>
    </edge>
    <edge source="NOR" target="BOL">
      <data key="d0">78211</data>
    </edge>
    <edge source="NOR" target="BRA">
      <data key="d0">14179714</data>
    </edge>
    <edge source="NOR" target="BGR">
      <data key="d0">138676</data>
    </edge>
    <edge source="NOR" target="BLR">
      <data key="d0">20160</data>
    </edge>
    <edge source="NOR" target="CMR">
      <data key="d0">22530</data>
    </edge>
    <edge source="NOR" target="CAN">
      <data key="d0">19509969</data>
    </edge>
    <edge source="NOR" target="LKA">
      <data key="d0">41609</data>
    </edge>
    <edge source="NOR" target="CHL">
      <data key="d0">982850</data>
    </edge>
    <edge source="NOR" target="CHN">
      <data key="d0">41282903</data>
    </edge>
    <edge source="NOR" target="COL">
      <data key="d0">589777</data>
    </edge>
    <edge source="NOR" target="HRV">
      <data key="d0">868259</data>
    </edge>
    <edge source="NOR" target="CZE">
      <data key="d0">7438755</data>
    </edge>
    <edge source="NOR" target="DNK">
      <data key="d0">143155609</data>
    </edge>
    <edge source="NOR" target="ECU">
      <data key="d0">99314</data>
    </edge>
    <edge source="NOR" target="SLV">
      <data key="d0">11080</data>
    </edge>
    <edge source="NOR" target="ETH">
      <data key="d0">598591</data>
    </edge>
    <edge source="NOR" target="EST">
      <data key="d0">5231521</data>
    </edge>
    <edge source="NOR" target="FIN">
      <data key="d0">20774006</data>
    </edge>
    <edge source="NOR" target="FRA">
      <data key="d0">24248510</data>
    </edge>
    <edge source="NOR" target="GEO">
      <data key="d0">20836</data>
    </edge>
    <edge source="NOR" target="DEU">
      <data key="d0">93165709</data>
    </edge>
    <edge source="NOR" target="GHA">
      <data key="d0">832884</data>
    </edge>
    <edge source="NOR" target="GRC">
      <data key="d0">1123377</data>
    </edge>
    <edge source="NOR" target="HND">
      <data key="d0">44555</data>
    </edge>
    <edge source="NOR" target="HKG">
      <data key="d0">4464314</data>
    </edge>
    <edge source="NOR" target="HUN">
      <data key="d0">1739394</data>
    </edge>
    <edge source="NOR" target="IDN">
      <data key="d0">6386490</data>
    </edge>
    <edge source="NOR" target="IRL">
      <data key="d0">490827</data>
    </edge>
    <edge source="NOR" target="ISR">
      <data key="d0">483369</data>
    </edge>
    <edge source="NOR" target="ITA">
      <data key="d0">25101872</data>
    </edge>
    <edge source="NOR" target="CIV">
      <data key="d0">246262</data>
    </edge>
    <edge source="NOR" target="JPN">
      <data key="d0">11781694</data>
    </edge>
    <edge source="NOR" target="KAZ">
      <data key="d0">2671193</data>
    </edge>
    <edge source="NOR" target="JOR">
      <data key="d0">35044</data>
    </edge>
    <edge source="NOR" target="KOR">
      <data key="d0">104092237</data>
    </edge>
    <edge source="NOR" target="LBN">
      <data key="d0">204871</data>
    </edge>
    <edge source="NOR" target="LVA">
      <data key="d0">11806518</data>
    </edge>
    <edge source="NOR" target="LTU">
      <data key="d0">11914699</data>
    </edge>
    <edge source="NOR" target="MYS">
      <data key="d0">10048154</data>
    </edge>
    <edge source="NOR" target="MUS">
      <data key="d0">68960</data>
    </edge>
    <edge source="NOR" target="MEX">
      <data key="d0">281759</data>
    </edge>
    <edge source="NOR" target="MAR">
      <data key="d0">600602</data>
    </edge>
    <edge source="NOR" target="MOZ">
      <data key="d0">187308</data>
    </edge>
    <edge source="NOR" target="OMN">
      <data key="d0">202628</data>
    </edge>
    <edge source="NOR" target="NAM">
      <data key="d0">721893</data>
    </edge>
    <edge source="NOR" target="NLD">
      <data key="d0">80105619</data>
    </edge>
    <edge source="NOR" target="NZL">
      <data key="d0">383709</data>
    </edge>
    <edge source="NOR" target="PAK">
      <data key="d0">17831</data>
    </edge>
    <edge source="NOR" target="PAN">
      <data key="d0">1271376</data>
    </edge>
    <edge source="NOR" target="PER">
      <data key="d0">784345</data>
    </edge>
    <edge source="NOR" target="PHL">
      <data key="d0">253110</data>
    </edge>
    <edge source="NOR" target="POL">
      <data key="d0">40836908</data>
    </edge>
    <edge source="NOR" target="PRT">
      <data key="d0">677061</data>
    </edge>
    <edge source="NOR" target="ROU">
      <data key="d0">11317640</data>
    </edge>
    <edge source="NOR" target="RUS">
      <data key="d0">15958491</data>
    </edge>
    <edge source="NOR" target="SAU">
      <data key="d0">4181006</data>
    </edge>
    <edge source="NOR" target="SEN">
      <data key="d0">11198</data>
    </edge>
    <edge source="NOR" target="SRB">
      <data key="d0">146687</data>
    </edge>
    <edge source="NOR" target="IND">
      <data key="d0">10620959</data>
    </edge>
    <edge source="NOR" target="SGP">
      <data key="d0">65650695</data>
    </edge>
    <edge source="NOR" target="SVK">
      <data key="d0">814392</data>
    </edge>
    <edge source="NOR" target="VNM">
      <data key="d0">937006</data>
    </edge>
    <edge source="NOR" target="SVN">
      <data key="d0">70591</data>
    </edge>
    <edge source="NOR" target="ZAF">
      <data key="d0">1638899</data>
    </edge>
    <edge source="NOR" target="ZWE">
      <data key="d0">43498</data>
    </edge>
    <edge source="NOR" target="ESP">
      <data key="d0">14695506</data>
    </edge>
    <edge source="NOR" target="SWE">
      <data key="d0">170206098</data>
    </edge>
    <edge source="NOR" target="CHE">
      <data key="d0">2946022</data>
    </edge>
    <edge source="NOR" target="THA">
      <data key="d0">9822860</data>
    </edge>
    <edge source="NOR" target="TGO">
      <data key="d0">11293</data>
    </edge>
    <edge source="NOR" target="ARE">
      <data key="d0">8580047</data>
    </edge>
    <edge source="NOR" target="TUN">
      <data key="d0">368067</data>
    </edge>
    <edge source="NOR" target="TUR">
      <data key="d0">6985649</data>
    </edge>
    <edge source="NOR" target="UGA">
      <data key="d0">64845</data>
    </edge>
    <edge source="NOR" target="UKR">
      <data key="d0">2506507</data>
    </edge>
    <edge source="NOR" target="EGY">
      <data key="d0">2624729</data>
    </edge>
    <edge source="NOR" target="GBR">
      <data key="d0">79693017</data>
    </edge>
    <edge source="NOR" target="TZA">
      <data key="d0">787464</data>
    </edge>
    <edge source="NOR" target="USA">
      <data key="d0">81562197</data>
    </edge>
    <edge source="NOR" target="URY">
      <data key="d0">128424</data>
    </edge>
    <edge source="PAK" target="DZA">
      <data key="d0">21498</data>
    </edge>
    <edge source="PAK" target="ARG">
      <data key="d0">297320</data>
    </edge>
    <edge source="PAK" target="AUS">
      <data key="d0">1705760</data>
    </edge>
    <edge source="PAK" target="AUT">
      <data key="d0">103898</data>
    </edge>
    <edge source="PAK" target="BEL">
      <data key="d0">2298143</data>
    </edge>
    <edge source="PAK" target="BRA">
      <data key="d0">6223998</data>
    </edge>
    <edge source="PAK" target="BGR">
      <data key="d0">73571</data>
    </edge>
    <edge source="PAK" target="BLR">
      <data key="d0">42612</data>
    </edge>
    <edge source="PAK" target="CMR">
      <data key="d0">78861</data>
    </edge>
    <edge source="PAK" target="CAN">
      <data key="d0">1144232</data>
    </edge>
    <edge source="PAK" target="LKA">
      <data key="d0">99361</data>
    </edge>
    <edge source="PAK" target="CHL">
      <data key="d0">165592</data>
    </edge>
    <edge source="PAK" target="CHN">
      <data key="d0">2153846</data>
    </edge>
    <edge source="PAK" target="COL">
      <data key="d0">140626</data>
    </edge>
    <edge source="PAK" target="CZE">
      <data key="d0">344595</data>
    </edge>
    <edge source="PAK" target="DNK">
      <data key="d0">139551</data>
    </edge>
    <edge source="PAK" target="ECU">
      <data key="d0">86083</data>
    </edge>
    <edge source="PAK" target="ETH">
      <data key="d0">38853</data>
    </edge>
    <edge source="PAK" target="EST">
      <data key="d0">86045</data>
    </edge>
    <edge source="PAK" target="FIN">
      <data key="d0">3144416</data>
    </edge>
    <edge source="PAK" target="FRA">
      <data key="d0">3816832</data>
    </edge>
    <edge source="PAK" target="GEO">
      <data key="d0">92748</data>
    </edge>
    <edge source="PAK" target="GMB">
      <data key="d0">33640</data>
    </edge>
    <edge source="PAK" target="DEU">
      <data key="d0">7750239</data>
    </edge>
    <edge source="PAK" target="GHA">
      <data key="d0">25474</data>
    </edge>
    <edge source="PAK" target="GRC">
      <data key="d0">263906</data>
    </edge>
    <edge source="PAK" target="HKG">
      <data key="d0">9345783</data>
    </edge>
    <edge source="PAK" target="HUN">
      <data key="d0">131057</data>
    </edge>
    <edge source="PAK" target="IRL">
      <data key="d0">60093</data>
    </edge>
    <edge source="PAK" target="ITA">
      <data key="d0">4731117</data>
    </edge>
    <edge source="PAK" target="CIV">
      <data key="d0">56398</data>
    </edge>
    <edge source="PAK" target="JAM">
      <data key="d0">51478</data>
    </edge>
    <edge source="PAK" target="JPN">
      <data key="d0">6129616</data>
    </edge>
    <edge source="PAK" target="JOR">
      <data key="d0">1163846</data>
    </edge>
    <edge source="PAK" target="KOR">
      <data key="d0">2566626</data>
    </edge>
    <edge source="PAK" target="LBN">
      <data key="d0">161464</data>
    </edge>
    <edge source="PAK" target="LVA">
      <data key="d0">626531</data>
    </edge>
    <edge source="PAK" target="LTU">
      <data key="d0">117572</data>
    </edge>
    <edge source="PAK" target="MDG">
      <data key="d0">154096</data>
    </edge>
    <edge source="PAK" target="MWI">
      <data key="d0">151535</data>
    </edge>
    <edge source="PAK" target="MYS">
      <data key="d0">268189</data>
    </edge>
    <edge source="PAK" target="MUS">
      <data key="d0">102084</data>
    </edge>
    <edge source="PAK" target="MEX">
      <data key="d0">2159779</data>
    </edge>
    <edge source="PAK" target="MAR">
      <data key="d0">200030</data>
    </edge>
    <edge source="PAK" target="MOZ">
      <data key="d0">281527</data>
    </edge>
    <edge source="PAK" target="OMN">
      <data key="d0">430305</data>
    </edge>
    <edge source="PAK" target="NLD">
      <data key="d0">2750456</data>
    </edge>
    <edge source="PAK" target="NZL">
      <data key="d0">107753</data>
    </edge>
    <edge source="PAK" target="NOR">
      <data key="d0">42227</data>
    </edge>
    <edge source="PAK" target="PAN">
      <data key="d0">41520</data>
    </edge>
    <edge source="PAK" target="PER">
      <data key="d0">116104</data>
    </edge>
    <edge source="PAK" target="PHL">
      <data key="d0">350117</data>
    </edge>
    <edge source="PAK" target="POL">
      <data key="d0">784568</data>
    </edge>
    <edge source="PAK" target="PRT">
      <data key="d0">86228</data>
    </edge>
    <edge source="PAK" target="ROU">
      <data key="d0">123564</data>
    </edge>
    <edge source="PAK" target="RUS">
      <data key="d0">1802243</data>
    </edge>
    <edge source="PAK" target="SAU">
      <data key="d0">14606366</data>
    </edge>
    <edge source="PAK" target="SEN">
      <data key="d0">842827</data>
    </edge>
    <edge source="PAK" target="IND">
      <data key="d0">506648</data>
    </edge>
    <edge source="PAK" target="SGP">
      <data key="d0">2389648</data>
    </edge>
    <edge source="PAK" target="SVK">
      <data key="d0">25880</data>
    </edge>
    <edge source="PAK" target="VNM">
      <data key="d0">151046</data>
    </edge>
    <edge source="PAK" target="ZAF">
      <data key="d0">964916</data>
    </edge>
    <edge source="PAK" target="ZWE">
      <data key="d0">61397</data>
    </edge>
    <edge source="PAK" target="ESP">
      <data key="d0">3010048</data>
    </edge>
    <edge source="PAK" target="SWE">
      <data key="d0">250766</data>
    </edge>
    <edge source="PAK" target="CHE">
      <data key="d0">766306</data>
    </edge>
    <edge source="PAK" target="THA">
      <data key="d0">550905</data>
    </edge>
    <edge source="PAK" target="TGO">
      <data key="d0">11154</data>
    </edge>
    <edge source="PAK" target="ARE">
      <data key="d0">15273892</data>
    </edge>
    <edge source="PAK" target="TUN">
      <data key="d0">161180</data>
    </edge>
    <edge source="PAK" target="TUR">
      <data key="d0">584917</data>
    </edge>
    <edge source="PAK" target="UKR">
      <data key="d0">829360</data>
    </edge>
    <edge source="PAK" target="EGY">
      <data key="d0">679008</data>
    </edge>
    <edge source="PAK" target="GBR">
      <data key="d0">7022477</data>
    </edge>
    <edge source="PAK" target="TZA">
      <data key="d0">458808</data>
    </edge>
    <edge source="PAK" target="USA">
      <data key="d0">27400977</data>
    </edge>
    <edge source="PAK" target="URY">
      <data key="d0">17797</data>
    </edge>
    <edge source="PAN" target="ARG">
      <data key="d0">3853572</data>
    </edge>
    <edge source="PAN" target="AUS">
      <data key="d0">13668</data>
    </edge>
    <edge source="PAN" target="BOL">
      <data key="d0">401961</data>
    </edge>
    <edge source="PAN" target="BRA">
      <data key="d0">8153708</data>
    </edge>
    <edge source="PAN" target="CAN">
      <data key="d0">22758</data>
    </edge>
    <edge source="PAN" target="CHL">
      <data key="d0">9814344</data>
    </edge>
    <edge source="PAN" target="CHN">
      <data key="d0">201114</data>
    </edge>
    <edge source="PAN" target="COL">
      <data key="d0">53551961</data>
    </edge>
    <edge source="PAN" target="CRI">
      <data key="d0">10509204</data>
    </edge>
    <edge source="PAN" target="ECU">
      <data key="d0">5604642</data>
    </edge>
    <edge source="PAN" target="SLV">
      <data key="d0">3067844</data>
    </edge>
    <edge source="PAN" target="FRA">
      <data key="d0">476136</data>
    </edge>
    <edge source="PAN" target="DEU">
      <data key="d0">259109</data>
    </edge>
    <edge source="PAN" target="GRC">
      <data key="d0">206889</data>
    </edge>
    <edge source="PAN" target="GTM">
      <data key="d0">7187460</data>
    </edge>
    <edge source="PAN" target="HND">
      <data key="d0">7125906</data>
    </edge>
    <edge source="PAN" target="HKG">
      <data key="d0">225311</data>
    </edge>
    <edge source="PAN" target="JAM">
      <data key="d0">3197798</data>
    </edge>
    <edge source="PAN" target="LBN">
      <data key="d0">14674</data>
    </edge>
    <edge source="PAN" target="MEX">
      <data key="d0">1547373</data>
    </edge>
    <edge source="PAN" target="NLD">
      <data key="d0">80280</data>
    </edge>
    <edge source="PAN" target="NIC">
      <data key="d0">6498057</data>
    </edge>
    <edge source="PAN" target="PRY">
      <data key="d0">917826</data>
    </edge>
    <edge source="PAN" target="PER">
      <data key="d0">5505461</data>
    </edge>
    <edge source="PAN" target="ESP">
      <data key="d0">96359</data>
    </edge>
    <edge source="PAN" target="SWE">
      <data key="d0">52888</data>
    </edge>
    <edge source="PAN" target="ARE">
      <data key="d0">132372</data>
    </edge>
    <edge source="PAN" target="USA">
      <data key="d0">2676467</data>
    </edge>
    <edge source="PAN" target="URY">
      <data key="d0">865237</data>
    </edge>
    <edge source="PRY" target="ARG">
      <data key="d0">150202</data>
    </edge>
    <edge source="PRY" target="BOL">
      <data key="d0">700540</data>
    </edge>
    <edge source="PRY" target="BRA">
      <data key="d0">387341</data>
    </edge>
    <edge source="PRY" target="CAN">
      <data key="d0">13496</data>
    </edge>
    <edge source="PRY" target="CHL">
      <data key="d0">410088</data>
    </edge>
    <edge source="PRY" target="DEU">
      <data key="d0">23554</data>
    </edge>
    <edge source="PRY" target="NLD">
      <data key="d0">17656</data>
    </edge>
    <edge source="PRY" target="ESP">
      <data key="d0">89418</data>
    </edge>
    <edge source="PRY" target="USA">
      <data key="d0">385177</data>
    </edge>
    <edge source="PRY" target="URY">
      <data key="d0">459792</data>
    </edge>
    <edge source="PER" target="ARG">
      <data key="d0">662304</data>
    </edge>
    <edge source="PER" target="AUS">
      <data key="d0">129377</data>
    </edge>
    <edge source="PER" target="BEL">
      <data key="d0">170274</data>
    </edge>
    <edge source="PER" target="BOL">
      <data key="d0">26003336</data>
    </edge>
    <edge source="PER" target="BRA">
      <data key="d0">2284767</data>
    </edge>
    <edge source="PER" target="CAN">
      <data key="d0">743713</data>
    </edge>
    <edge source="PER" target="CHL">
      <data key="d0">37029770</data>
    </edge>
    <edge source="PER" target="CHN">
      <data key="d0">1153276</data>
    </edge>
    <edge source="PER" target="COL">
      <data key="d0">10029554</data>
    </edge>
    <edge source="PER" target="CRI">
      <data key="d0">862654</data>
    </edge>
    <edge source="PER" target="ECU">
      <data key="d0">27325634</data>
    </edge>
    <edge source="PER" target="SLV">
      <data key="d0">529592</data>
    </edge>
    <edge source="PER" target="FIN">
      <data key="d0">325715</data>
    </edge>
    <edge source="PER" target="FRA">
      <data key="d0">3305482</data>
    </edge>
    <edge source="PER" target="DEU">
      <data key="d0">598558</data>
    </edge>
    <edge source="PER" target="GTM">
      <data key="d0">2973969</data>
    </edge>
    <edge source="PER" target="HND">
      <data key="d0">309824</data>
    </edge>
    <edge source="PER" target="IDN">
      <data key="d0">319128</data>
    </edge>
    <edge source="PER" target="ISR">
      <data key="d0">346133</data>
    </edge>
    <edge source="PER" target="ITA">
      <data key="d0">6299847</data>
    </edge>
    <edge source="PER" target="CIV">
      <data key="d0">80063</data>
    </edge>
    <edge source="PER" target="JPN">
      <data key="d0">22508</data>
    </edge>
    <edge source="PER" target="MYS">
      <data key="d0">48388</data>
    </edge>
    <edge source="PER" target="MEX">
      <data key="d0">3778147</data>
    </edge>
    <edge source="PER" target="NLD">
      <data key="d0">2595170</data>
    </edge>
    <edge source="PER" target="NZL">
      <data key="d0">164511</data>
    </edge>
    <edge source="PER" target="NIC">
      <data key="d0">496841</data>
    </edge>
    <edge source="PER" target="NER">
      <data key="d0">12444</data>
    </edge>
    <edge source="PER" target="PAK">
      <data key="d0">20436</data>
    </edge>
    <edge source="PER" target="PAN">
      <data key="d0">1320512</data>
    </edge>
    <edge source="PER" target="PRY">
      <data key="d0">276569</data>
    </edge>
    <edge source="PER" target="PHL">
      <data key="d0">22085</data>
    </edge>
    <edge source="PER" target="POL">
      <data key="d0">97140</data>
    </edge>
    <edge source="PER" target="PRT">
      <data key="d0">191069</data>
    </edge>
    <edge source="PER" target="ROU">
      <data key="d0">19290</data>
    </edge>
    <edge source="PER" target="RUS">
      <data key="d0">42071</data>
    </edge>
    <edge source="PER" target="SAU">
      <data key="d0">46024</data>
    </edge>
    <edge source="PER" target="IND">
      <data key="d0">126862</data>
    </edge>
    <edge source="PER" target="ZAF">
      <data key="d0">480510</data>
    </edge>
    <edge source="PER" target="ESP">
      <data key="d0">4054790</data>
    </edge>
    <edge source="PER" target="SWE">
      <data key="d0">796823</data>
    </edge>
    <edge source="PER" target="CHE">
      <data key="d0">184479</data>
    </edge>
    <edge source="PER" target="THA">
      <data key="d0">63607</data>
    </edge>
    <edge source="PER" target="ARE">
      <data key="d0">113682</data>
    </edge>
    <edge source="PER" target="TUR">
      <data key="d0">13185</data>
    </edge>
    <edge source="PER" target="UKR">
      <data key="d0">30585</data>
    </edge>
    <edge source="PER" target="EGY">
      <data key="d0">38302</data>
    </edge>
    <edge source="PER" target="GBR">
      <data key="d0">131703</data>
    </edge>
    <edge source="PER" target="USA">
      <data key="d0">12758661</data>
    </edge>
    <edge source="PER" target="URY">
      <data key="d0">364914</data>
    </edge>
    <edge source="POL" target="ALB">
      <data key="d0">663526</data>
    </edge>
    <edge source="POL" target="DZA">
      <data key="d0">3764735</data>
    </edge>
    <edge source="POL" target="AZE">
      <data key="d0">6241595</data>
    </edge>
    <edge source="POL" target="ARG">
      <data key="d0">1642043</data>
    </edge>
    <edge source="POL" target="AUS">
      <data key="d0">15099396</data>
    </edge>
    <edge source="POL" target="AUT">
      <data key="d0">161345372</data>
    </edge>
    <edge source="POL" target="ARM">
      <data key="d0">394489</data>
    </edge>
    <edge source="POL" target="BEL">
      <data key="d0">221703398</data>
    </edge>
    <edge source="POL" target="BOL">
      <data key="d0">75644</data>
    </edge>
    <edge source="POL" target="BRA">
      <data key="d0">11338133</data>
    </edge>
    <edge source="POL" target="BGR">
      <data key="d0">24031984</data>
    </edge>
    <edge source="POL" target="BLR">
      <data key="d0">98109089</data>
    </edge>
    <edge source="POL" target="CMR">
      <data key="d0">284240</data>
    </edge>
    <edge source="POL" target="CAN">
      <data key="d0">25046311</data>
    </edge>
    <edge source="POL" target="LKA">
      <data key="d0">565909</data>
    </edge>
    <edge source="POL" target="CHL">
      <data key="d0">3207683</data>
    </edge>
    <edge source="POL" target="CHN">
      <data key="d0">58783152</data>
    </edge>
    <edge source="POL" target="COL">
      <data key="d0">3778347</data>
    </edge>
    <edge source="POL" target="HRV">
      <data key="d0">14293176</data>
    </edge>
    <edge source="POL" target="CZE">
      <data key="d0">380781207</data>
    </edge>
    <edge source="POL" target="BEN">
      <data key="d0">54124</data>
    </edge>
    <edge source="POL" target="DNK">
      <data key="d0">184950620</data>
    </edge>
    <edge source="POL" target="ECU">
      <data key="d0">679662</data>
    </edge>
    <edge source="POL" target="ETH">
      <data key="d0">668606</data>
    </edge>
    <edge source="POL" target="EST">
      <data key="d0">53085334</data>
    </edge>
    <edge source="POL" target="FIN">
      <data key="d0">93935992</data>
    </edge>
    <edge source="POL" target="FRA">
      <data key="d0">423068603</data>
    </edge>
    <edge source="POL" target="GEO">
      <data key="d0">4204274</data>
    </edge>
    <edge source="POL" target="PSE">
      <data key="d0">12952</data>
    </edge>
    <edge source="POL" target="DEU">
      <data key="d0">2485733241</data>
    </edge>
    <edge source="POL" target="GHA">
      <data key="d0">346950</data>
    </edge>
    <edge source="POL" target="GRC">
      <data key="d0">25339263</data>
    </edge>
    <edge source="POL" target="GTM">
      <data key="d0">103605</data>
    </edge>
    <edge source="POL" target="HKG">
      <data key="d0">1059692</data>
    </edge>
    <edge source="POL" target="HUN">
      <data key="d0">176758717</data>
    </edge>
    <edge source="POL" target="IDN">
      <data key="d0">7297658</data>
    </edge>
    <edge source="POL" target="IRL">
      <data key="d0">12278828</data>
    </edge>
    <edge source="POL" target="ISR">
      <data key="d0">9911928</data>
    </edge>
    <edge source="POL" target="ITA">
      <data key="d0">260566572</data>
    </edge>
    <edge source="POL" target="CIV">
      <data key="d0">173048</data>
    </edge>
    <edge source="POL" target="JPN">
      <data key="d0">66019034</data>
    </edge>
    <edge source="POL" target="KAZ">
      <data key="d0">26449869</data>
    </edge>
    <edge source="POL" target="JOR">
      <data key="d0">457058</data>
    </edge>
    <edge source="POL" target="KOR">
      <data key="d0">31426504</data>
    </edge>
    <edge source="POL" target="KGZ">
      <data key="d0">918917</data>
    </edge>
    <edge source="POL" target="LBN">
      <data key="d0">626685</data>
    </edge>
    <edge source="POL" target="LVA">
      <data key="d0">59530001</data>
    </edge>
    <edge source="POL" target="LTU">
      <data key="d0">110661247</data>
    </edge>
    <edge source="POL" target="MYS">
      <data key="d0">36361298</data>
    </edge>
    <edge source="POL" target="MRT">
      <data key="d0">2292497</data>
    </edge>
    <edge source="POL" target="MUS">
      <data key="d0">113084</data>
    </edge>
    <edge source="POL" target="MEX">
      <data key="d0">60852179</data>
    </edge>
    <edge source="POL" target="MDA">
      <data key="d0">12095188</data>
    </edge>
    <edge source="POL" target="MAR">
      <data key="d0">24926280</data>
    </edge>
    <edge source="POL" target="OMN">
      <data key="d0">872028</data>
    </edge>
    <edge source="POL" target="NAM">
      <data key="d0">64770</data>
    </edge>
    <edge source="POL" target="NLD">
      <data key="d0">297474006</data>
    </edge>
    <edge source="POL" target="NZL">
      <data key="d0">3462351</data>
    </edge>
    <edge source="POL" target="NOR">
      <data key="d0">384343928</data>
    </edge>
    <edge source="POL" target="PAK">
      <data key="d0">9578456</data>
    </edge>
    <edge source="POL" target="PAN">
      <data key="d0">875484</data>
    </edge>
    <edge source="POL" target="PRY">
      <data key="d0">30569</data>
    </edge>
    <edge source="POL" target="PER">
      <data key="d0">1221497</data>
    </edge>
    <edge source="POL" target="PHL">
      <data key="d0">2044154</data>
    </edge>
    <edge source="POL" target="PRT">
      <data key="d0">20385545</data>
    </edge>
    <edge source="POL" target="ROU">
      <data key="d0">143755296</data>
    </edge>
    <edge source="POL" target="RUS">
      <data key="d0">602748167</data>
    </edge>
    <edge source="POL" target="SAU">
      <data key="d0">6664333</data>
    </edge>
    <edge source="POL" target="SEN">
      <data key="d0">588909</data>
    </edge>
    <edge source="POL" target="SRB">
      <data key="d0">25763546</data>
    </edge>
    <edge source="POL" target="IND">
      <data key="d0">23300618</data>
    </edge>
    <edge source="POL" target="SGP">
      <data key="d0">15701648</data>
    </edge>
    <edge source="POL" target="SVK">
      <data key="d0">196750673</data>
    </edge>
    <edge source="POL" target="VNM">
      <data key="d0">1478068</data>
    </edge>
    <edge source="POL" target="SVN">
      <data key="d0">32610816</data>
    </edge>
    <edge source="POL" target="ZAF">
      <data key="d0">39556794</data>
    </edge>
    <edge source="POL" target="ZWE">
      <data key="d0">63893</data>
    </edge>
    <edge source="POL" target="ESP">
      <data key="d0">130279007</data>
    </edge>
    <edge source="POL" target="SWE">
      <data key="d0">336830433</data>
    </edge>
    <edge source="POL" target="CHE">
      <data key="d0">74532184</data>
    </edge>
    <edge source="POL" target="THA">
      <data key="d0">4629287</data>
    </edge>
    <edge source="POL" target="TGO">
      <data key="d0">227288</data>
    </edge>
    <edge source="POL" target="ARE">
      <data key="d0">43130249</data>
    </edge>
    <edge source="POL" target="TUN">
      <data key="d0">2591975</data>
    </edge>
    <edge source="POL" target="TUR">
      <data key="d0">75355814</data>
    </edge>
    <edge source="POL" target="UGA">
      <data key="d0">301795</data>
    </edge>
    <edge source="POL" target="UKR">
      <data key="d0">262632259</data>
    </edge>
    <edge source="POL" target="MKD">
      <data key="d0">2839860</data>
    </edge>
    <edge source="POL" target="EGY">
      <data key="d0">17746229</data>
    </edge>
    <edge source="POL" target="GBR">
      <data key="d0">394242262</data>
    </edge>
    <edge source="POL" target="TZA">
      <data key="d0">692193</data>
    </edge>
    <edge source="POL" target="USA">
      <data key="d0">149310131</data>
    </edge>
    <edge source="POL" target="BFA">
      <data key="d0">700730</data>
    </edge>
    <edge source="POL" target="URY">
      <data key="d0">2818240</data>
    </edge>
    <edge source="PRT" target="ALB">
      <data key="d0">359452</data>
    </edge>
    <edge source="PRT" target="DZA">
      <data key="d0">23763049</data>
    </edge>
    <edge source="PRT" target="AZE">
      <data key="d0">620296</data>
    </edge>
    <edge source="PRT" target="ARG">
      <data key="d0">1360020</data>
    </edge>
    <edge source="PRT" target="AUS">
      <data key="d0">4595128</data>
    </edge>
    <edge source="PRT" target="AUT">
      <data key="d0">18782459</data>
    </edge>
    <edge source="PRT" target="BEL">
      <data key="d0">43784281</data>
    </edge>
    <edge source="PRT" target="BOL">
      <data key="d0">37749</data>
    </edge>
    <edge source="PRT" target="BRA">
      <data key="d0">49254141</data>
    </edge>
    <edge source="PRT" target="BGR">
      <data key="d0">2211226</data>
    </edge>
    <edge source="PRT" target="BLR">
      <data key="d0">53663</data>
    </edge>
    <edge source="PRT" target="CMR">
      <data key="d0">3011318</data>
    </edge>
    <edge source="PRT" target="CAN">
      <data key="d0">5309391</data>
    </edge>
    <edge source="PRT" target="CAF">
      <data key="d0">83582</data>
    </edge>
    <edge source="PRT" target="LKA">
      <data key="d0">130194</data>
    </edge>
    <edge source="PRT" target="CHL">
      <data key="d0">13591170</data>
    </edge>
    <edge source="PRT" target="CHN">
      <data key="d0">6146264</data>
    </edge>
    <edge source="PRT" target="COL">
      <data key="d0">10601510</data>
    </edge>
    <edge source="PRT" target="CRI">
      <data key="d0">246628</data>
    </edge>
    <edge source="PRT" target="HRV">
      <data key="d0">540928</data>
    </edge>
    <edge source="PRT" target="CZE">
      <data key="d0">12055908</data>
    </edge>
    <edge source="PRT" target="BEN">
      <data key="d0">569264</data>
    </edge>
    <edge source="PRT" target="DNK">
      <data key="d0">14611370</data>
    </edge>
    <edge source="PRT" target="ECU">
      <data key="d0">790946</data>
    </edge>
    <edge source="PRT" target="SLV">
      <data key="d0">165656</data>
    </edge>
    <edge source="PRT" target="EST">
      <data key="d0">1853894</data>
    </edge>
    <edge source="PRT" target="FIN">
      <data key="d0">4233030</data>
    </edge>
    <edge source="PRT" target="FRA">
      <data key="d0">441931529</data>
    </edge>
    <edge source="PRT" target="GEO">
      <data key="d0">75737</data>
    </edge>
    <edge source="PRT" target="GMB">
      <data key="d0">119204</data>
    </edge>
    <edge source="PRT" target="DEU">
      <data key="d0">286371462</data>
    </edge>
    <edge source="PRT" target="GHA">
      <data key="d0">506816</data>
    </edge>
    <edge source="PRT" target="GRC">
      <data key="d0">7406764</data>
    </edge>
    <edge source="PRT" target="GTM">
      <data key="d0">89965</data>
    </edge>
    <edge source="PRT" target="HND">
      <data key="d0">68521</data>
    </edge>
    <edge source="PRT" target="HKG">
      <data key="d0">996434</data>
    </edge>
    <edge source="PRT" target="HUN">
      <data key="d0">9897110</data>
    </edge>
    <edge source="PRT" target="IDN">
      <data key="d0">2800486</data>
    </edge>
    <edge source="PRT" target="IRL">
      <data key="d0">7009905</data>
    </edge>
    <edge source="PRT" target="ISR">
      <data key="d0">3986481</data>
    </edge>
    <edge source="PRT" target="ITA">
      <data key="d0">39263769</data>
    </edge>
    <edge source="PRT" target="CIV">
      <data key="d0">789914</data>
    </edge>
    <edge source="PRT" target="JAM">
      <data key="d0">216214</data>
    </edge>
    <edge source="PRT" target="JPN">
      <data key="d0">802996</data>
    </edge>
    <edge source="PRT" target="KAZ">
      <data key="d0">54775</data>
    </edge>
    <edge source="PRT" target="JOR">
      <data key="d0">135437</data>
    </edge>
    <edge source="PRT" target="KOR">
      <data key="d0">1509165</data>
    </edge>
    <edge source="PRT" target="LBN">
      <data key="d0">1616434</data>
    </edge>
    <edge source="PRT" target="LVA">
      <data key="d0">1057534</data>
    </edge>
    <edge source="PRT" target="LTU">
      <data key="d0">2649304</data>
    </edge>
    <edge source="PRT" target="MDG">
      <data key="d0">23180</data>
    </edge>
    <edge source="PRT" target="MWI">
      <data key="d0">812158</data>
    </edge>
    <edge source="PRT" target="MYS">
      <data key="d0">646162</data>
    </edge>
    <edge source="PRT" target="MRT">
      <data key="d0">1800709</data>
    </edge>
    <edge source="PRT" target="MUS">
      <data key="d0">550697</data>
    </edge>
    <edge source="PRT" target="MEX">
      <data key="d0">7183851</data>
    </edge>
    <edge source="PRT" target="MDA">
      <data key="d0">29954</data>
    </edge>
    <edge source="PRT" target="MAR">
      <data key="d0">16859400</data>
    </edge>
    <edge source="PRT" target="MOZ">
      <data key="d0">32651517</data>
    </edge>
    <edge source="PRT" target="OMN">
      <data key="d0">998845</data>
    </edge>
    <edge source="PRT" target="NAM">
      <data key="d0">919635</data>
    </edge>
    <edge source="PRT" target="NLD">
      <data key="d0">42531610</data>
    </edge>
    <edge source="PRT" target="NZL">
      <data key="d0">1017349</data>
    </edge>
    <edge source="PRT" target="NIC">
      <data key="d0">499695</data>
    </edge>
    <edge source="PRT" target="NOR">
      <data key="d0">5517765</data>
    </edge>
    <edge source="PRT" target="PAK">
      <data key="d0">139366</data>
    </edge>
    <edge source="PRT" target="PAN">
      <data key="d0">3447327</data>
    </edge>
    <edge source="PRT" target="PRY">
      <data key="d0">19020</data>
    </edge>
    <edge source="PRT" target="PER">
      <data key="d0">3012561</data>
    </edge>
    <edge source="PRT" target="PHL">
      <data key="d0">617937</data>
    </edge>
    <edge source="PRT" target="POL">
      <data key="d0">27194045</data>
    </edge>
    <edge source="PRT" target="ROU">
      <data key="d0">4566640</data>
    </edge>
    <edge source="PRT" target="RUS">
      <data key="d0">7363003</data>
    </edge>
    <edge source="PRT" target="SAU">
      <data key="d0">13708799</data>
    </edge>
    <edge source="PRT" target="SEN">
      <data key="d0">1646359</data>
    </edge>
    <edge source="PRT" target="SRB">
      <data key="d0">251397</data>
    </edge>
    <edge source="PRT" target="IND">
      <data key="d0">3174192</data>
    </edge>
    <edge source="PRT" target="SGP">
      <data key="d0">2091409</data>
    </edge>
    <edge source="PRT" target="SVK">
      <data key="d0">8739029</data>
    </edge>
    <edge source="PRT" target="VNM">
      <data key="d0">2093099</data>
    </edge>
    <edge source="PRT" target="SVN">
      <data key="d0">161011</data>
    </edge>
    <edge source="PRT" target="ZAF">
      <data key="d0">16058658</data>
    </edge>
    <edge source="PRT" target="ESP">
      <data key="d0">496187891</data>
    </edge>
    <edge source="PRT" target="SWE">
      <data key="d0">18034191</data>
    </edge>
    <edge source="PRT" target="CHE">
      <data key="d0">15838060</data>
    </edge>
    <edge source="PRT" target="THA">
      <data key="d0">779398</data>
    </edge>
    <edge source="PRT" target="TGO">
      <data key="d0">733086</data>
    </edge>
    <edge source="PRT" target="ARE">
      <data key="d0">2803490</data>
    </edge>
    <edge source="PRT" target="TUN">
      <data key="d0">4086701</data>
    </edge>
    <edge source="PRT" target="TUR">
      <data key="d0">10063236</data>
    </edge>
    <edge source="PRT" target="UGA">
      <data key="d0">21085</data>
    </edge>
    <edge source="PRT" target="UKR">
      <data key="d0">2238172</data>
    </edge>
    <edge source="PRT" target="MKD">
      <data key="d0">42384</data>
    </edge>
    <edge source="PRT" target="EGY">
      <data key="d0">4596667</data>
    </edge>
    <edge source="PRT" target="GBR">
      <data key="d0">118535160</data>
    </edge>
    <edge source="PRT" target="TZA">
      <data key="d0">106914</data>
    </edge>
    <edge source="PRT" target="USA">
      <data key="d0">43222563</data>
    </edge>
    <edge source="PRT" target="BFA">
      <data key="d0">1070176</data>
    </edge>
    <edge source="PRT" target="URY">
      <data key="d0">3636762</data>
    </edge>
    <edge source="SAU" target="DZA">
      <data key="d0">1660269</data>
    </edge>
    <edge source="SAU" target="AUS">
      <data key="d0">1010935</data>
    </edge>
    <edge source="SAU" target="AUT">
      <data key="d0">996268</data>
    </edge>
    <edge source="SAU" target="BEL">
      <data key="d0">1082935</data>
    </edge>
    <edge source="SAU" target="BOL">
      <data key="d0">60000</data>
    </edge>
    <edge source="SAU" target="KHM">
      <data key="d0">3264537</data>
    </edge>
    <edge source="SAU" target="CMR">
      <data key="d0">154934</data>
    </edge>
    <edge source="SAU" target="LKA">
      <data key="d0">258134</data>
    </edge>
    <edge source="SAU" target="CHL">
      <data key="d0">88267</data>
    </edge>
    <edge source="SAU" target="CHN">
      <data key="d0">16454421</data>
    </edge>
    <edge source="SAU" target="CRI">
      <data key="d0">134934</data>
    </edge>
    <edge source="SAU" target="HRV">
      <data key="d0">79467</data>
    </edge>
    <edge source="SAU" target="BEN">
      <data key="d0">43733</data>
    </edge>
    <edge source="SAU" target="ETH">
      <data key="d0">34667</data>
    </edge>
    <edge source="SAU" target="FRA">
      <data key="d0">2349070</data>
    </edge>
    <edge source="SAU" target="GEO">
      <data key="d0">112000</data>
    </edge>
    <edge source="SAU" target="GMB">
      <data key="d0">75467</data>
    </edge>
    <edge source="SAU" target="DEU">
      <data key="d0">9946679</data>
    </edge>
    <edge source="SAU" target="GHA">
      <data key="d0">185867</data>
    </edge>
    <edge source="SAU" target="GRC">
      <data key="d0">406401</data>
    </edge>
    <edge source="SAU" target="HKG">
      <data key="d0">692268</data>
    </edge>
    <edge source="SAU" target="IDN">
      <data key="d0">17629622</data>
    </edge>
    <edge source="SAU" target="ITA">
      <data key="d0">4320805</data>
    </edge>
    <edge source="SAU" target="CIV">
      <data key="d0">250667</data>
    </edge>
    <edge source="SAU" target="JPN">
      <data key="d0">242934</data>
    </edge>
    <edge source="SAU" target="KAZ">
      <data key="d0">196800</data>
    </edge>
    <edge source="SAU" target="JOR">
      <data key="d0">52513132</data>
    </edge>
    <edge source="SAU" target="KOR">
      <data key="d0">260800</data>
    </edge>
    <edge source="SAU" target="LBN">
      <data key="d0">11873348</data>
    </edge>
    <edge source="SAU" target="MYS">
      <data key="d0">1675735</data>
    </edge>
    <edge source="SAU" target="MRT">
      <data key="d0">35733</data>
    </edge>
    <edge source="SAU" target="MEX">
      <data key="d0">39733</data>
    </edge>
    <edge source="SAU" target="MAR">
      <data key="d0">5381340</data>
    </edge>
    <edge source="SAU" target="OMN">
      <data key="d0">59076074</data>
    </edge>
    <edge source="SAU" target="NLD">
      <data key="d0">1550402</data>
    </edge>
    <edge source="SAU" target="NZL">
      <data key="d0">7347476</data>
    </edge>
    <edge source="SAU" target="NOR">
      <data key="d0">421334</data>
    </edge>
    <edge source="SAU" target="PAK">
      <data key="d0">6243741</data>
    </edge>
    <edge source="SAU" target="PHL">
      <data key="d0">1063201</data>
    </edge>
    <edge source="SAU" target="POL">
      <data key="d0">4245339</data>
    </edge>
    <edge source="SAU" target="RUS">
      <data key="d0">994668</data>
    </edge>
    <edge source="SAU" target="SEN">
      <data key="d0">1228535</data>
    </edge>
    <edge source="SAU" target="IND">
      <data key="d0">13354417</data>
    </edge>
    <edge source="SAU" target="SGP">
      <data key="d0">1094935</data>
    </edge>
    <edge source="SAU" target="VNM">
      <data key="d0">4609872</data>
    </edge>
    <edge source="SAU" target="ZAF">
      <data key="d0">3044004</data>
    </edge>
    <edge source="SAU" target="ESP">
      <data key="d0">38667</data>
    </edge>
    <edge source="SAU" target="SWE">
      <data key="d0">135467</data>
    </edge>
    <edge source="SAU" target="CHE">
      <data key="d0">27467</data>
    </edge>
    <edge source="SAU" target="THA">
      <data key="d0">5472007</data>
    </edge>
    <edge source="SAU" target="ARE">
      <data key="d0">297354772</data>
    </edge>
    <edge source="SAU" target="TUN">
      <data key="d0">6743742</data>
    </edge>
    <edge source="SAU" target="TUR">
      <data key="d0">6864542</data>
    </edge>
    <edge source="SAU" target="UGA">
      <data key="d0">83200</data>
    </edge>
    <edge source="SAU" target="EGY">
      <data key="d0">68915819</data>
    </edge>
    <edge source="SAU" target="GBR">
      <data key="d0">3645071</data>
    </edge>
    <edge source="SAU" target="TZA">
      <data key="d0">370667</data>
    </edge>
    <edge source="SAU" target="USA">
      <data key="d0">1920536</data>
    </edge>
    <edge source="IND" target="ALB">
      <data key="d0">239776</data>
    </edge>
    <edge source="IND" target="DZA">
      <data key="d0">19980146</data>
    </edge>
    <edge source="IND" target="AZE">
      <data key="d0">1989760</data>
    </edge>
    <edge source="IND" target="ARG">
      <data key="d0">8185913</data>
    </edge>
    <edge source="IND" target="AUS">
      <data key="d0">113679060</data>
    </edge>
    <edge source="IND" target="AUT">
      <data key="d0">16670064</data>
    </edge>
    <edge source="IND" target="ARM">
      <data key="d0">36734</data>
    </edge>
    <edge source="IND" target="BEL">
      <data key="d0">94743020</data>
    </edge>
    <edge source="IND" target="BOL">
      <data key="d0">953707</data>
    </edge>
    <edge source="IND" target="BWA">
      <data key="d0">1262133</data>
    </edge>
    <edge source="IND" target="BRA">
      <data key="d0">103127164</data>
    </edge>
    <edge source="IND" target="BGR">
      <data key="d0">2421936</data>
    </edge>
    <edge source="IND" target="BDI">
      <data key="d0">449508</data>
    </edge>
    <edge source="IND" target="BLR">
      <data key="d0">862387</data>
    </edge>
    <edge source="IND" target="KHM">
      <data key="d0">903053</data>
    </edge>
    <edge source="IND" target="CMR">
      <data key="d0">4488161</data>
    </edge>
    <edge source="IND" target="CAN">
      <data key="d0">200822027</data>
    </edge>
    <edge source="IND" target="CAF">
      <data key="d0">246005</data>
    </edge>
    <edge source="IND" target="LKA">
      <data key="d0">66047844</data>
    </edge>
    <edge source="IND" target="CHL">
      <data key="d0">23750004</data>
    </edge>
    <edge source="IND" target="CHN">
      <data key="d0">64827151</data>
    </edge>
    <edge source="IND" target="COL">
      <data key="d0">20799968</data>
    </edge>
    <edge source="IND" target="CRI">
      <data key="d0">2503633</data>
    </edge>
    <edge source="IND" target="HRV">
      <data key="d0">2495059</data>
    </edge>
    <edge source="IND" target="CZE">
      <data key="d0">41139896</data>
    </edge>
    <edge source="IND" target="BEN">
      <data key="d0">61470870</data>
    </edge>
    <edge source="IND" target="DNK">
      <data key="d0">26688883</data>
    </edge>
    <edge source="IND" target="ECU">
      <data key="d0">3341774</data>
    </edge>
    <edge source="IND" target="SLV">
      <data key="d0">2457724</data>
    </edge>
    <edge source="IND" target="ETH">
      <data key="d0">53921746</data>
    </edge>
    <edge source="IND" target="EST">
      <data key="d0">6740073</data>
    </edge>
    <edge source="IND" target="FIN">
      <data key="d0">32714146</data>
    </edge>
    <edge source="IND" target="FRA">
      <data key="d0">132914194</data>
    </edge>
    <edge source="IND" target="GEO">
      <data key="d0">2215394</data>
    </edge>
    <edge source="IND" target="GMB">
      <data key="d0">2411006</data>
    </edge>
    <edge source="IND" target="DEU">
      <data key="d0">547967510</data>
    </edge>
    <edge source="IND" target="GHA">
      <data key="d0">36762001</data>
    </edge>
    <edge source="IND" target="GRC">
      <data key="d0">9155673</data>
    </edge>
    <edge source="IND" target="GTM">
      <data key="d0">15716724</data>
    </edge>
    <edge source="IND" target="HND">
      <data key="d0">1716467</data>
    </edge>
    <edge source="IND" target="HKG">
      <data key="d0">7556443</data>
    </edge>
    <edge source="IND" target="HUN">
      <data key="d0">11135425</data>
    </edge>
    <edge source="IND" target="IDN">
      <data key="d0">31927940</data>
    </edge>
    <edge source="IND" target="IRL">
      <data key="d0">9952067</data>
    </edge>
    <edge source="IND" target="ISR">
      <data key="d0">21910463</data>
    </edge>
    <edge source="IND" target="ITA">
      <data key="d0">187408007</data>
    </edge>
    <edge source="IND" target="CIV">
      <data key="d0">7696538</data>
    </edge>
    <edge source="IND" target="JAM">
      <data key="d0">951569</data>
    </edge>
    <edge source="IND" target="JPN">
      <data key="d0">60390348</data>
    </edge>
    <edge source="IND" target="KAZ">
      <data key="d0">1178213</data>
    </edge>
    <edge source="IND" target="JOR">
      <data key="d0">12046615</data>
    </edge>
    <edge source="IND" target="KOR">
      <data key="d0">22331245</data>
    </edge>
    <edge source="IND" target="KGZ">
      <data key="d0">29875</data>
    </edge>
    <edge source="IND" target="LBN">
      <data key="d0">3253870</data>
    </edge>
    <edge source="IND" target="LVA">
      <data key="d0">7386546</data>
    </edge>
    <edge source="IND" target="LTU">
      <data key="d0">2569950</data>
    </edge>
    <edge source="IND" target="MDG">
      <data key="d0">3653265</data>
    </edge>
    <edge source="IND" target="MWI">
      <data key="d0">2804028</data>
    </edge>
    <edge source="IND" target="MYS">
      <data key="d0">62531278</data>
    </edge>
    <edge source="IND" target="MRT">
      <data key="d0">1638780</data>
    </edge>
    <edge source="IND" target="MUS">
      <data key="d0">7702428</data>
    </edge>
    <edge source="IND" target="MEX">
      <data key="d0">44748460</data>
    </edge>
    <edge source="IND" target="MDA">
      <data key="d0">24735</data>
    </edge>
    <edge source="IND" target="MAR">
      <data key="d0">15569276</data>
    </edge>
    <edge source="IND" target="MOZ">
      <data key="d0">24514887</data>
    </edge>
    <edge source="IND" target="OMN">
      <data key="d0">61223294</data>
    </edge>
    <edge source="IND" target="NAM">
      <data key="d0">2683206</data>
    </edge>
    <edge source="IND" target="NLD">
      <data key="d0">133549560</data>
    </edge>
    <edge source="IND" target="NZL">
      <data key="d0">9868276</data>
    </edge>
    <edge source="IND" target="NIC">
      <data key="d0">783455</data>
    </edge>
    <edge source="IND" target="NER">
      <data key="d0">372480</data>
    </edge>
    <edge source="IND" target="NOR">
      <data key="d0">20019311</data>
    </edge>
    <edge source="IND" target="PAK">
      <data key="d0">8072144</data>
    </edge>
    <edge source="IND" target="PAN">
      <data key="d0">10637615</data>
    </edge>
    <edge source="IND" target="PRY">
      <data key="d0">1911205</data>
    </edge>
    <edge source="IND" target="PER">
      <data key="d0">8260010</data>
    </edge>
    <edge source="IND" target="PHL">
      <data key="d0">18631252</data>
    </edge>
    <edge source="IND" target="POL">
      <data key="d0">34013926</data>
    </edge>
    <edge source="IND" target="PRT">
      <data key="d0">10348557</data>
    </edge>
    <edge source="IND" target="ROU">
      <data key="d0">10643038</data>
    </edge>
    <edge source="IND" target="RUS">
      <data key="d0">56755975</data>
    </edge>
    <edge source="IND" target="SAU">
      <data key="d0">256856180</data>
    </edge>
    <edge source="IND" target="SEN">
      <data key="d0">10690736</data>
    </edge>
    <edge source="IND" target="SRB">
      <data key="d0">796148</data>
    </edge>
    <edge source="IND" target="SGP">
      <data key="d0">118099835</data>
    </edge>
    <edge source="IND" target="SVK">
      <data key="d0">2011757</data>
    </edge>
    <edge source="IND" target="VNM">
      <data key="d0">8567731</data>
    </edge>
    <edge source="IND" target="SVN">
      <data key="d0">3521496</data>
    </edge>
    <edge source="IND" target="ZAF">
      <data key="d0">145274650</data>
    </edge>
    <edge source="IND" target="ZWE">
      <data key="d0">1373972</data>
    </edge>
    <edge source="IND" target="ESP">
      <data key="d0">69527216</data>
    </edge>
    <edge source="IND" target="SWE">
      <data key="d0">81713677</data>
    </edge>
    <edge source="IND" target="CHE">
      <data key="d0">14398213</data>
    </edge>
    <edge source="IND" target="THA">
      <data key="d0">51855096</data>
    </edge>
    <edge source="IND" target="TGO">
      <data key="d0">3638510</data>
    </edge>
    <edge source="IND" target="ARE">
      <data key="d0">608056420</data>
    </edge>
    <edge source="IND" target="TUN">
      <data key="d0">3499316</data>
    </edge>
    <edge source="IND" target="TUR">
      <data key="d0">46504345</data>
    </edge>
    <edge source="IND" target="UGA">
      <data key="d0">26111130</data>
    </edge>
    <edge source="IND" target="UKR">
      <data key="d0">15407620</data>
    </edge>
    <edge source="IND" target="MKD">
      <data key="d0">14831</data>
    </edge>
    <edge source="IND" target="EGY">
      <data key="d0">46001830</data>
    </edge>
    <edge source="IND" target="GBR">
      <data key="d0">432164920</data>
    </edge>
    <edge source="IND" target="TZA">
      <data key="d0">32905485</data>
    </edge>
    <edge source="IND" target="USA">
      <data key="d0">1460416901</data>
    </edge>
    <edge source="IND" target="BFA">
      <data key="d0">3629574</data>
    </edge>
    <edge source="IND" target="URY">
      <data key="d0">2642906</data>
    </edge>
    <edge source="VNM" target="DZA">
      <data key="d0">840508</data>
    </edge>
    <edge source="VNM" target="ARG">
      <data key="d0">421213</data>
    </edge>
    <edge source="VNM" target="AUS">
      <data key="d0">25496638</data>
    </edge>
    <edge source="VNM" target="AUT">
      <data key="d0">2166537</data>
    </edge>
    <edge source="VNM" target="ARM">
      <data key="d0">118160</data>
    </edge>
    <edge source="VNM" target="BEL">
      <data key="d0">12244774</data>
    </edge>
    <edge source="VNM" target="BRA">
      <data key="d0">5254727</data>
    </edge>
    <edge source="VNM" target="BGR">
      <data key="d0">313899</data>
    </edge>
    <edge source="VNM" target="BLR">
      <data key="d0">35695</data>
    </edge>
    <edge source="VNM" target="KHM">
      <data key="d0">29706408</data>
    </edge>
    <edge source="VNM" target="CMR">
      <data key="d0">269764</data>
    </edge>
    <edge source="VNM" target="CAN">
      <data key="d0">25374721</data>
    </edge>
    <edge source="VNM" target="LKA">
      <data key="d0">513047</data>
    </edge>
    <edge source="VNM" target="CHL">
      <data key="d0">550311</data>
    </edge>
    <edge source="VNM" target="CHN">
      <data key="d0">43864525</data>
    </edge>
    <edge source="VNM" target="COL">
      <data key="d0">858546</data>
    </edge>
    <edge source="VNM" target="CRI">
      <data key="d0">334547</data>
    </edge>
    <edge source="VNM" target="HRV">
      <data key="d0">536938</data>
    </edge>
    <edge source="VNM" target="CZE">
      <data key="d0">1864811</data>
    </edge>
[truncated: 117,277 more chars]
