# Supplementary material for: Core-periphery structure in sectoral international trade networks: A new approach to an old theory
Source: PLoS One. 2020 Apr 2;15(4):e0229547. doi: 10.1371/journal.pone.0229547 (PMC7117750; doi:10.1371/journal.pone.0229547)
Supplement: S8 File — (ZIP) [file pone.0229547.s008.zip › S8_File/Networks 2012/7-COFFEE,TEA,COCOA,SPICES.graphml]

<?xml version='1.0' encoding='utf-8'?>
<graphml xmlns="http://graphml.graphdrawing.org/xmlns" xmlns:xsi="http://www.w3.org/2001/XMLSchema-instance" xsi:schemaLocation="http://graphml.graphdrawing.org/xmlns http://graphml.graphdrawing.org/xmlns/1.0/graphml.xsd">
  <key attr.name="weight" attr.type="long" for="edge" id="d0" />
  <graph edgedefault="directed">
    <node id="ALB" />
    <node id="BGR" />
    <node id="DNK" />
    <node id="FRA" />
    <node id="GRC" />
    <node id="HUN" />
    <node id="ITA" />
    <node id="LVA" />
    <node id="SRB" />
    <node id="CHE" />
    <node id="MKD" />
    <node id="USA" />
    <node id="DZA" />
    <node id="JOR" />
    <node id="NLD" />
    <node id="SAU" />
    <node id="ESP" />
    <node id="TUN" />
    <node id="UKR" />
    <node id="GBR" />
    <node id="ARG" />
    <node id="AZE" />
    <node id="AUS" />
    <node id="ARM" />
    <node id="BEL" />
    <node id="BOL" />
    <node id="BRA" />
    <node id="CAN" />
    <node id="CHL" />
    <node id="CHN" />
    <node id="COL" />
    <node id="CRI" />
    <node id="CZE" />
    <node id="BEN" />
    <node id="ECU" />
    <node id="SLV" />
    <node id="EST" />
    <node id="FIN" />
    <node id="GEO" />
    <node id="DEU" />
    <node id="GHA" />
    <node id="GTM" />
    <node id="HND" />
    <node id="HKG" />
    <node id="IDN" />
    <node id="ISR" />
    <node id="CIV" />
    <node id="JAM" />
    <node id="JPN" />
    <node id="KOR" />
    <node id="LBN" />
    <node id="MDG" />
    <node id="MYS" />
    <node id="MRT" />
    <node id="MEX" />
    <node id="MAR" />
    <node id="MOZ" />
    <node id="NAM" />
    <node id="NZL" />
    <node id="NIC" />
    <node id="NOR" />
    <node id="PAK" />
    <node id="PAN" />
    <node id="PRY" />
    <node id="PER" />
    <node id="PHL" />
    <node id="POL" />
    <node id="RUS" />
    <node id="SEN" />
    <node id="IND" />
    <node id="SGP" />
    <node id="VNM" />
    <node id="ZAF" />
    <node id="SWE" />
    <node id="THA" />
    <node id="TGO" />
    <node id="ARE" />
    <node id="TUR" />
    <node id="EGY" />
    <node id="URY" />
    <node id="BLR" />
    <node id="KHM" />
    <node id="CMR" />
    <node id="LKA" />
    <node id="HRV" />
    <node id="IRL" />
    <node id="ROU" />
    <node id="AUT" />
    <node id="KAZ" />
    <node id="LTU" />
    <node id="MUS" />
    <node id="MDA" />
    <node id="PRT" />
    <node id="SVK" />
    <node id="SVN" />
    <node id="KGZ" />
    <node id="BDI" />
    <node id="ETH" />
    <node id="GMB" />
    <node id="OMN" />
    <node id="ZWE" />
    <node id="UGA" />
    <node id="BWA" />
    <node id="TZA" />
    <node id="BFA" />
    <node id="CAF" />
    <node id="PSE" />
    <node id="NER" />
    <node id="MWI" />
    <edge source="ALB" target="BGR">
      <data key="d0">41966</data>
    </edge>
    <edge source="ALB" target="DNK">
      <data key="d0">25313</data>
    </edge>
    <edge source="ALB" target="FRA">
      <data key="d0">204416</data>
    </edge>
    <edge source="ALB" target="GRC">
      <data key="d0">282258</data>
    </edge>
    <edge source="ALB" target="HUN">
      <data key="d0">116980</data>
    </edge>
    <edge source="ALB" target="ITA">
      <data key="d0">27212</data>
    </edge>
    <edge source="ALB" target="LVA">
      <data key="d0">33659</data>
    </edge>
    <edge source="ALB" target="SRB">
      <data key="d0">127607</data>
    </edge>
    <edge source="ALB" target="CHE">
      <data key="d0">19879</data>
    </edge>
    <edge source="ALB" target="MKD">
      <data key="d0">122702</data>
    </edge>
    <edge source="ALB" target="USA">
      <data key="d0">64055</data>
    </edge>
    <edge source="BGR" target="ALB">
      <data key="d0">159853</data>
    </edge>
    <edge source="BGR" target="DZA">
      <data key="d0">846270</data>
    </edge>
    <edge source="BGR" target="AUS">
      <data key="d0">254106</data>
    </edge>
    <edge source="BGR" target="AUT">
      <data key="d0">15290409</data>
    </edge>
    <edge source="BGR" target="ARM">
      <data key="d0">118438</data>
    </edge>
    <edge source="BGR" target="BEL">
      <data key="d0">214104</data>
    </edge>
    <edge source="BGR" target="BRA">
      <data key="d0">225690</data>
    </edge>
    <edge source="BGR" target="BLR">
      <data key="d0">96793</data>
    </edge>
    <edge source="BGR" target="CAN">
      <data key="d0">86808</data>
    </edge>
    <edge source="BGR" target="LKA">
      <data key="d0">4023330</data>
    </edge>
    <edge source="BGR" target="CHN">
      <data key="d0">234830</data>
    </edge>
    <edge source="BGR" target="HRV">
      <data key="d0">204795</data>
    </edge>
    <edge source="BGR" target="CZE">
      <data key="d0">2560693</data>
    </edge>
    <edge source="BGR" target="GEO">
      <data key="d0">283474</data>
    </edge>
    <edge source="BGR" target="DEU">
      <data key="d0">773484</data>
    </edge>
    <edge source="BGR" target="GRC">
      <data key="d0">14607823</data>
    </edge>
    <edge source="BGR" target="HUN">
      <data key="d0">2266300</data>
    </edge>
    <edge source="BGR" target="IDN">
      <data key="d0">8760707</data>
    </edge>
    <edge source="BGR" target="IRL">
      <data key="d0">15353</data>
    </edge>
    <edge source="BGR" target="ISR">
      <data key="d0">289128</data>
    </edge>
    <edge source="BGR" target="ITA">
      <data key="d0">244454</data>
    </edge>
    <edge source="BGR" target="JPN">
      <data key="d0">10096</data>
    </edge>
    <edge source="BGR" target="KAZ">
      <data key="d0">27843</data>
    </edge>
    <edge source="BGR" target="JOR">
      <data key="d0">287185</data>
    </edge>
    <edge source="BGR" target="LBN">
      <data key="d0">418779</data>
    </edge>
    <edge source="BGR" target="LTU">
      <data key="d0">1610662</data>
    </edge>
    <edge source="BGR" target="MYS">
      <data key="d0">657250</data>
    </edge>
    <edge source="BGR" target="MUS">
      <data key="d0">70799</data>
    </edge>
    <edge source="BGR" target="MDA">
      <data key="d0">118320</data>
    </edge>
    <edge source="BGR" target="MAR">
      <data key="d0">32033</data>
    </edge>
    <edge source="BGR" target="NLD">
      <data key="d0">2135408</data>
    </edge>
    <edge source="BGR" target="NOR">
      <data key="d0">15652</data>
    </edge>
    <edge source="BGR" target="PAK">
      <data key="d0">709115</data>
    </edge>
    <edge source="BGR" target="POL">
      <data key="d0">6655907</data>
    </edge>
    <edge source="BGR" target="PRT">
      <data key="d0">18003</data>
    </edge>
    <edge source="BGR" target="ROU">
      <data key="d0">70782332</data>
    </edge>
    <edge source="BGR" target="RUS">
      <data key="d0">3511197</data>
    </edge>
    <edge source="BGR" target="SAU">
      <data key="d0">914712</data>
    </edge>
    <edge source="BGR" target="SRB">
      <data key="d0">2451828</data>
    </edge>
    <edge source="BGR" target="IND">
      <data key="d0">40213</data>
    </edge>
    <edge source="BGR" target="SGP">
      <data key="d0">12739</data>
    </edge>
    <edge source="BGR" target="SVK">
      <data key="d0">521878</data>
    </edge>
    <edge source="BGR" target="ZAF">
      <data key="d0">381009</data>
    </edge>
    <edge source="BGR" target="ESP">
      <data key="d0">964168</data>
    </edge>
    <edge source="BGR" target="SWE">
      <data key="d0">20019</data>
    </edge>
    <edge source="BGR" target="CHE">
      <data key="d0">87468</data>
    </edge>
    <edge source="BGR" target="THA">
      <data key="d0">396856</data>
    </edge>
    <edge source="BGR" target="ARE">
      <data key="d0">246447</data>
    </edge>
    <edge source="BGR" target="TUN">
      <data key="d0">123329</data>
    </edge>
    <edge source="BGR" target="TUR">
      <data key="d0">1244771</data>
    </edge>
    <edge source="BGR" target="UKR">
      <data key="d0">5264536</data>
    </edge>
    <edge source="BGR" target="MKD">
      <data key="d0">2646373</data>
    </edge>
    <edge source="BGR" target="EGY">
      <data key="d0">286815</data>
    </edge>
    <edge source="BGR" target="GBR">
      <data key="d0">339848</data>
    </edge>
    <edge source="BGR" target="USA">
      <data key="d0">996933</data>
    </edge>
    <edge source="DNK" target="AUS">
      <data key="d0">1875841</data>
    </edge>
    <edge source="DNK" target="AUT">
      <data key="d0">1426944</data>
    </edge>
    <edge source="DNK" target="ARM">
      <data key="d0">19120</data>
    </edge>
    <edge source="DNK" target="BEL">
      <data key="d0">1900594</data>
    </edge>
    <edge source="DNK" target="BRA">
      <data key="d0">50012</data>
    </edge>
    <edge source="DNK" target="BLR">
      <data key="d0">24257</data>
    </edge>
    <edge source="DNK" target="CAN">
      <data key="d0">412980</data>
    </edge>
    <edge source="DNK" target="LKA">
      <data key="d0">53515</data>
    </edge>
    <edge source="DNK" target="CHN">
      <data key="d0">713200</data>
    </edge>
    <edge source="DNK" target="COL">
      <data key="d0">22488</data>
    </edge>
    <edge source="DNK" target="CZE">
      <data key="d0">818136</data>
    </edge>
    <edge source="DNK" target="EST">
      <data key="d0">2032851</data>
    </edge>
    <edge source="DNK" target="FIN">
      <data key="d0">6985366</data>
    </edge>
    <edge source="DNK" target="FRA">
      <data key="d0">2980304</data>
    </edge>
    <edge source="DNK" target="DEU">
      <data key="d0">64389036</data>
    </edge>
    <edge source="DNK" target="GRC">
      <data key="d0">362693</data>
    </edge>
    <edge source="DNK" target="GTM">
      <data key="d0">14748</data>
    </edge>
    <edge source="DNK" target="HKG">
      <data key="d0">325416</data>
    </edge>
    <edge source="DNK" target="HUN">
      <data key="d0">129157</data>
    </edge>
    <edge source="DNK" target="IRL">
      <data key="d0">251816</data>
    </edge>
    <edge source="DNK" target="ISR">
      <data key="d0">902906</data>
    </edge>
    <edge source="DNK" target="ITA">
      <data key="d0">1786857</data>
    </edge>
    <edge source="DNK" target="CIV">
      <data key="d0">10960</data>
    </edge>
    <edge source="DNK" target="JPN">
      <data key="d0">762582</data>
    </edge>
    <edge source="DNK" target="JOR">
      <data key="d0">197980</data>
    </edge>
    <edge source="DNK" target="KOR">
      <data key="d0">217231</data>
    </edge>
    <edge source="DNK" target="LBN">
      <data key="d0">86107</data>
    </edge>
    <edge source="DNK" target="LVA">
      <data key="d0">345250</data>
    </edge>
    <edge source="DNK" target="LTU">
      <data key="d0">4356138</data>
    </edge>
    <edge source="DNK" target="MYS">
      <data key="d0">179894</data>
    </edge>
    <edge source="DNK" target="MAR">
      <data key="d0">18489</data>
    </edge>
    <edge source="DNK" target="OMN">
      <data key="d0">70074</data>
    </edge>
    <edge source="DNK" target="NLD">
      <data key="d0">10423264</data>
    </edge>
    <edge source="DNK" target="NZL">
      <data key="d0">56352</data>
    </edge>
    <edge source="DNK" target="NOR">
      <data key="d0">17695880</data>
    </edge>
    <edge source="DNK" target="PRY">
      <data key="d0">26821</data>
    </edge>
    <edge source="DNK" target="POL">
      <data key="d0">2463827</data>
    </edge>
    <edge source="DNK" target="PRT">
      <data key="d0">419009</data>
    </edge>
    <edge source="DNK" target="ROU">
      <data key="d0">179625</data>
    </edge>
    <edge source="DNK" target="RUS">
      <data key="d0">5446204</data>
    </edge>
    <edge source="DNK" target="SAU">
      <data key="d0">12120</data>
    </edge>
    <edge source="DNK" target="SRB">
      <data key="d0">76661</data>
    </edge>
    <edge source="DNK" target="SGP">
      <data key="d0">6402440</data>
    </edge>
    <edge source="DNK" target="SVK">
      <data key="d0">182491</data>
    </edge>
    <edge source="DNK" target="SVN">
      <data key="d0">115397</data>
    </edge>
    <edge source="DNK" target="ZAF">
      <data key="d0">69104</data>
    </edge>
    <edge source="DNK" target="ESP">
      <data key="d0">2461081</data>
    </edge>
    <edge source="DNK" target="SWE">
      <data key="d0">62041408</data>
    </edge>
    <edge source="DNK" target="CHE">
      <data key="d0">1211554</data>
    </edge>
    <edge source="DNK" target="TGO">
      <data key="d0">25368</data>
    </edge>
    <edge source="DNK" target="ARE">
      <data key="d0">790516</data>
    </edge>
    <edge source="DNK" target="TUR">
      <data key="d0">342806</data>
    </edge>
    <edge source="DNK" target="UKR">
      <data key="d0">33935</data>
    </edge>
    <edge source="DNK" target="EGY">
      <data key="d0">47884</data>
    </edge>
    <edge source="DNK" target="GBR">
      <data key="d0">5160266</data>
    </edge>
    <edge source="DNK" target="USA">
      <data key="d0">3439345</data>
    </edge>
    <edge source="FRA" target="ALB">
      <data key="d0">10103</data>
    </edge>
    <edge source="FRA" target="DZA">
      <data key="d0">19244319</data>
    </edge>
    <edge source="FRA" target="AZE">
      <data key="d0">68586</data>
    </edge>
    <edge source="FRA" target="ARG">
      <data key="d0">318868</data>
    </edge>
    <edge source="FRA" target="AUS">
      <data key="d0">27925606</data>
    </edge>
    <edge source="FRA" target="AUT">
      <data key="d0">31094242</data>
    </edge>
    <edge source="FRA" target="ARM">
      <data key="d0">131476</data>
    </edge>
    <edge source="FRA" target="BEL">
      <data key="d0">345082422</data>
    </edge>
    <edge source="FRA" target="BRA">
      <data key="d0">3066147</data>
    </edge>
    <edge source="FRA" target="BGR">
      <data key="d0">7583480</data>
    </edge>
    <edge source="FRA" target="BLR">
      <data key="d0">203782</data>
    </edge>
    <edge source="FRA" target="KHM">
      <data key="d0">160388</data>
    </edge>
    <edge source="FRA" target="CMR">
      <data key="d0">1248727</data>
    </edge>
    <edge source="FRA" target="CAN">
      <data key="d0">51185748</data>
    </edge>
    <edge source="FRA" target="CAF">
      <data key="d0">11585</data>
    </edge>
    <edge source="FRA" target="LKA">
      <data key="d0">31212</data>
    </edge>
    <edge source="FRA" target="CHL">
      <data key="d0">1731166</data>
    </edge>
    <edge source="FRA" target="CHN">
      <data key="d0">10347657</data>
    </edge>
    <edge source="FRA" target="COL">
      <data key="d0">1063978</data>
    </edge>
    <edge source="FRA" target="HRV">
      <data key="d0">9738688</data>
    </edge>
    <edge source="FRA" target="CZE">
      <data key="d0">18951241</data>
    </edge>
    <edge source="FRA" target="BEN">
      <data key="d0">595196</data>
    </edge>
    <edge source="FRA" target="DNK">
      <data key="d0">23733639</data>
    </edge>
    <edge source="FRA" target="ETH">
      <data key="d0">77921</data>
    </edge>
    <edge source="FRA" target="EST">
      <data key="d0">926599</data>
    </edge>
    <edge source="FRA" target="FIN">
      <data key="d0">18415593</data>
    </edge>
    <edge source="FRA" target="GEO">
      <data key="d0">133088</data>
    </edge>
    <edge source="FRA" target="DEU">
      <data key="d0">472682475</data>
    </edge>
    <edge source="FRA" target="GHA">
      <data key="d0">95155</data>
    </edge>
    <edge source="FRA" target="GRC">
      <data key="d0">36780247</data>
    </edge>
    <edge source="FRA" target="HKG">
      <data key="d0">9973002</data>
    </edge>
    <edge source="FRA" target="HUN">
      <data key="d0">6103751</data>
    </edge>
    <edge source="FRA" target="IDN">
      <data key="d0">4843530</data>
    </edge>
    <edge source="FRA" target="IRL">
      <data key="d0">4188740</data>
    </edge>
    <edge source="FRA" target="ISR">
      <data key="d0">5492219</data>
    </edge>
    <edge source="FRA" target="ITA">
      <data key="d0">169331458</data>
    </edge>
    <edge source="FRA" target="CIV">
      <data key="d0">4192839</data>
    </edge>
    <edge source="FRA" target="JPN">
      <data key="d0">76036506</data>
    </edge>
    <edge source="FRA" target="KAZ">
      <data key="d0">159287</data>
    </edge>
    <edge source="FRA" target="JOR">
      <data key="d0">333043</data>
    </edge>
    <edge source="FRA" target="KOR">
      <data key="d0">22502944</data>
    </edge>
    <edge source="FRA" target="LBN">
      <data key="d0">3940097</data>
    </edge>
    <edge source="FRA" target="LVA">
      <data key="d0">486985</data>
    </edge>
    <edge source="FRA" target="LTU">
      <data key="d0">5105281</data>
    </edge>
    <edge source="FRA" target="MDG">
      <data key="d0">1575219</data>
    </edge>
    <edge source="FRA" target="MYS">
      <data key="d0">3477757</data>
    </edge>
    <edge source="FRA" target="MRT">
      <data key="d0">456815</data>
    </edge>
    <edge source="FRA" target="MUS">
      <data key="d0">2788784</data>
    </edge>
    <edge source="FRA" target="MEX">
      <data key="d0">2097955</data>
    </edge>
    <edge source="FRA" target="MDA">
      <data key="d0">297919</data>
    </edge>
    <edge source="FRA" target="MAR">
      <data key="d0">8949866</data>
    </edge>
    <edge source="FRA" target="OMN">
      <data key="d0">10676005</data>
    </edge>
    <edge source="FRA" target="NLD">
      <data key="d0">263346936</data>
    </edge>
    <edge source="FRA" target="NZL">
      <data key="d0">933278</data>
    </edge>
    <edge source="FRA" target="NER">
      <data key="d0">767994</data>
    </edge>
    <edge source="FRA" target="NOR">
      <data key="d0">14967040</data>
    </edge>
    <edge source="FRA" target="PAK">
      <data key="d0">64223</data>
    </edge>
    <edge source="FRA" target="PAN">
      <data key="d0">63970</data>
    </edge>
    <edge source="FRA" target="PRY">
      <data key="d0">49495</data>
    </edge>
    <edge source="FRA" target="PER">
      <data key="d0">12295</data>
    </edge>
    <edge source="FRA" target="PHL">
      <data key="d0">2808513</data>
    </edge>
    <edge source="FRA" target="POL">
      <data key="d0">72668872</data>
    </edge>
    <edge source="FRA" target="PRT">
      <data key="d0">39743213</data>
    </edge>
    <edge source="FRA" target="ROU">
      <data key="d0">5612073</data>
    </edge>
    <edge source="FRA" target="RUS">
      <data key="d0">25939219</data>
    </edge>
    <edge source="FRA" target="SAU">
      <data key="d0">7348618</data>
    </edge>
    <edge source="FRA" target="SEN">
      <data key="d0">3184707</data>
    </edge>
    <edge source="FRA" target="SRB">
      <data key="d0">2396475</data>
    </edge>
    <edge source="FRA" target="IND">
      <data key="d0">833833</data>
    </edge>
    <edge source="FRA" target="SGP">
      <data key="d0">5264176</data>
    </edge>
    <edge source="FRA" target="SVK">
      <data key="d0">5376302</data>
    </edge>
    <edge source="FRA" target="VNM">
      <data key="d0">394419</data>
    </edge>
    <edge source="FRA" target="SVN">
      <data key="d0">2335031</data>
    </edge>
    <edge source="FRA" target="ZAF">
      <data key="d0">6273112</data>
    </edge>
    <edge source="FRA" target="ESP">
      <data key="d0">503778414</data>
    </edge>
    <edge source="FRA" target="SWE">
      <data key="d0">39863458</data>
    </edge>
    <edge source="FRA" target="CHE">
      <data key="d0">87286713</data>
    </edge>
    <edge source="FRA" target="THA">
      <data key="d0">3011925</data>
    </edge>
    <edge source="FRA" target="TGO">
      <data key="d0">746158</data>
    </edge>
    <edge source="FRA" target="ARE">
      <data key="d0">7751439</data>
    </edge>
    <edge source="FRA" target="TUN">
      <data key="d0">3671425</data>
    </edge>
    <edge source="FRA" target="TUR">
      <data key="d0">4700112</data>
    </edge>
    <edge source="FRA" target="UKR">
      <data key="d0">15783117</data>
    </edge>
    <edge source="FRA" target="MKD">
      <data key="d0">25587</data>
    </edge>
    <edge source="FRA" target="EGY">
      <data key="d0">2299250</data>
    </edge>
    <edge source="FRA" target="GBR">
      <data key="d0">361519208</data>
    </edge>
    <edge source="FRA" target="USA">
      <data key="d0">99536540</data>
    </edge>
    <edge source="FRA" target="BFA">
      <data key="d0">1279634</data>
    </edge>
    <edge source="FRA" target="URY">
      <data key="d0">334060</data>
    </edge>
    <edge source="GRC" target="ALB">
      <data key="d0">3461841</data>
    </edge>
    <edge source="GRC" target="DZA">
      <data key="d0">246286</data>
    </edge>
    <edge source="GRC" target="AUS">
      <data key="d0">628721</data>
    </edge>
    <edge source="GRC" target="AUT">
      <data key="d0">76408</data>
    </edge>
    <edge source="GRC" target="BEL">
      <data key="d0">1454634</data>
    </edge>
    <edge source="GRC" target="BGR">
      <data key="d0">17966886</data>
    </edge>
    <edge source="GRC" target="CAN">
      <data key="d0">375710</data>
    </edge>
    <edge source="GRC" target="CHN">
      <data key="d0">134878</data>
    </edge>
    <edge source="GRC" target="HRV">
      <data key="d0">67504</data>
    </edge>
    <edge source="GRC" target="CZE">
      <data key="d0">163494</data>
    </edge>
    <edge source="GRC" target="DNK">
      <data key="d0">165079</data>
    </edge>
    <edge source="GRC" target="ETH">
      <data key="d0">56385</data>
    </edge>
    <edge source="GRC" target="FIN">
      <data key="d0">27431</data>
    </edge>
    <edge source="GRC" target="FRA">
      <data key="d0">1049087</data>
    </edge>
    <edge source="GRC" target="GEO">
      <data key="d0">30711</data>
    </edge>
    <edge source="GRC" target="GMB">
      <data key="d0">29905</data>
    </edge>
    <edge source="GRC" target="DEU">
      <data key="d0">1608690</data>
    </edge>
    <edge source="GRC" target="HUN">
      <data key="d0">167754</data>
    </edge>
    <edge source="GRC" target="IRL">
      <data key="d0">76342</data>
    </edge>
    <edge source="GRC" target="ISR">
      <data key="d0">324118</data>
    </edge>
    <edge source="GRC" target="ITA">
      <data key="d0">2162189</data>
    </edge>
    <edge source="GRC" target="CIV">
      <data key="d0">475396</data>
    </edge>
    <edge source="GRC" target="JPN">
      <data key="d0">950243</data>
    </edge>
    <edge source="GRC" target="JOR">
      <data key="d0">43312</data>
    </edge>
    <edge source="GRC" target="KOR">
      <data key="d0">542086</data>
    </edge>
    <edge source="GRC" target="LBN">
      <data key="d0">1095736</data>
    </edge>
    <edge source="GRC" target="LVA">
      <data key="d0">31004</data>
    </edge>
    <edge source="GRC" target="LTU">
      <data key="d0">143017</data>
    </edge>
    <edge source="GRC" target="MRT">
      <data key="d0">588609</data>
    </edge>
    <edge source="GRC" target="MUS">
      <data key="d0">16082</data>
    </edge>
    <edge source="GRC" target="OMN">
      <data key="d0">109392</data>
    </edge>
    <edge source="GRC" target="NLD">
      <data key="d0">761748</data>
    </edge>
    <edge source="GRC" target="NZL">
      <data key="d0">27347</data>
    </edge>
    <edge source="GRC" target="NOR">
      <data key="d0">13502</data>
    </edge>
    <edge source="GRC" target="PAN">
      <data key="d0">25062</data>
    </edge>
    <edge source="GRC" target="POL">
      <data key="d0">145829</data>
    </edge>
    <edge source="GRC" target="PRT">
      <data key="d0">269963</data>
    </edge>
    <edge source="GRC" target="ROU">
      <data key="d0">2328253</data>
    </edge>
    <edge source="GRC" target="RUS">
      <data key="d0">63260</data>
    </edge>
    <edge source="GRC" target="SAU">
      <data key="d0">386384</data>
    </edge>
    <edge source="GRC" target="SRB">
      <data key="d0">225039</data>
    </edge>
    <edge source="GRC" target="SGP">
      <data key="d0">101489</data>
    </edge>
    <edge source="GRC" target="SVK">
      <data key="d0">66590</data>
    </edge>
    <edge source="GRC" target="SVN">
      <data key="d0">135340</data>
    </edge>
    <edge source="GRC" target="ZAF">
      <data key="d0">337533</data>
    </edge>
    <edge source="GRC" target="ESP">
      <data key="d0">646601</data>
    </edge>
    <edge source="GRC" target="SWE">
      <data key="d0">77993</data>
    </edge>
    <edge source="GRC" target="CHE">
      <data key="d0">98907</data>
    </edge>
    <edge source="GRC" target="ARE">
      <data key="d0">559909</data>
    </edge>
    <edge source="GRC" target="TUR">
      <data key="d0">725322</data>
    </edge>
    <edge source="GRC" target="UKR">
      <data key="d0">42488</data>
    </edge>
    <edge source="GRC" target="MKD">
      <data key="d0">731852</data>
    </edge>
    <edge source="GRC" target="EGY">
      <data key="d0">507805</data>
    </edge>
    <edge source="GRC" target="GBR">
      <data key="d0">274659</data>
    </edge>
    <edge source="GRC" target="TZA">
      <data key="d0">88889</data>
    </edge>
    <edge source="GRC" target="USA">
      <data key="d0">2202613</data>
    </edge>
    <edge source="HUN" target="ALB">
      <data key="d0">215768</data>
    </edge>
    <edge source="HUN" target="AUS">
      <data key="d0">574247</data>
    </edge>
    <edge source="HUN" target="AUT">
      <data key="d0">3872426</data>
    </edge>
    <edge source="HUN" target="BEL">
      <data key="d0">1776045</data>
    </edge>
    <edge source="HUN" target="BRA">
      <data key="d0">934795</data>
    </edge>
    <edge source="HUN" target="BGR">
      <data key="d0">19578826</data>
    </edge>
    <edge source="HUN" target="CAN">
      <data key="d0">1478958</data>
    </edge>
    <edge source="HUN" target="CHL">
      <data key="d0">316949</data>
    </edge>
    <edge source="HUN" target="CHN">
      <data key="d0">61644</data>
    </edge>
    <edge source="HUN" target="HRV">
      <data key="d0">9095261</data>
    </edge>
    <edge source="HUN" target="CZE">
      <data key="d0">26333548</data>
    </edge>
    <edge source="HUN" target="DNK">
      <data key="d0">4832931</data>
    </edge>
    <edge source="HUN" target="EST">
      <data key="d0">293756</data>
    </edge>
    <edge source="HUN" target="FIN">
      <data key="d0">745901</data>
    </edge>
    <edge source="HUN" target="FRA">
      <data key="d0">2005116</data>
    </edge>
    <edge source="HUN" target="GEO">
      <data key="d0">38565</data>
    </edge>
    <edge source="HUN" target="PSE">
      <data key="d0">346286</data>
    </edge>
    <edge source="HUN" target="DEU">
      <data key="d0">17993983</data>
    </edge>
    <edge source="HUN" target="GRC">
      <data key="d0">157561</data>
    </edge>
    <edge source="HUN" target="HKG">
      <data key="d0">95210</data>
    </edge>
    <edge source="HUN" target="IRL">
      <data key="d0">111294</data>
    </edge>
    <edge source="HUN" target="ISR">
      <data key="d0">272598</data>
    </edge>
    <edge source="HUN" target="ITA">
      <data key="d0">3911594</data>
    </edge>
    <edge source="HUN" target="JPN">
      <data key="d0">326320</data>
    </edge>
    <edge source="HUN" target="JOR">
      <data key="d0">2983779</data>
    </edge>
    <edge source="HUN" target="KOR">
      <data key="d0">320887</data>
    </edge>
    <edge source="HUN" target="LBN">
      <data key="d0">2174413</data>
    </edge>
    <edge source="HUN" target="LVA">
      <data key="d0">254436</data>
    </edge>
    <edge source="HUN" target="LTU">
      <data key="d0">8311800</data>
    </edge>
    <edge source="HUN" target="MUS">
      <data key="d0">15603</data>
    </edge>
    <edge source="HUN" target="MDA">
      <data key="d0">243030</data>
    </edge>
    <edge source="HUN" target="OMN">
      <data key="d0">207953</data>
    </edge>
    <edge source="HUN" target="NLD">
      <data key="d0">9839672</data>
    </edge>
    <edge source="HUN" target="NZL">
      <data key="d0">58773</data>
    </edge>
    <edge source="HUN" target="NOR">
      <data key="d0">2461379</data>
    </edge>
    <edge source="HUN" target="POL">
      <data key="d0">20965631</data>
    </edge>
    <edge source="HUN" target="PRT">
      <data key="d0">735573</data>
    </edge>
    <edge source="HUN" target="ROU">
      <data key="d0">14916328</data>
    </edge>
    <edge source="HUN" target="RUS">
      <data key="d0">835567</data>
    </edge>
    <edge source="HUN" target="SAU">
      <data key="d0">2851835</data>
    </edge>
    <edge source="HUN" target="SRB">
      <data key="d0">14350579</data>
    </edge>
    <edge source="HUN" target="SGP">
      <data key="d0">86639</data>
    </edge>
    <edge source="HUN" target="SVK">
      <data key="d0">122738311</data>
    </edge>
    <edge source="HUN" target="SVN">
      <data key="d0">1869188</data>
    </edge>
    <edge source="HUN" target="ZAF">
      <data key="d0">1004488</data>
    </edge>
    <edge source="HUN" target="ESP">
      <data key="d0">6251088</data>
    </edge>
    <edge source="HUN" target="SWE">
      <data key="d0">2943634</data>
    </edge>
    <edge source="HUN" target="CHE">
      <data key="d0">1478390</data>
    </edge>
    <edge source="HUN" target="THA">
      <data key="d0">303196</data>
    </edge>
    <edge source="HUN" target="ARE">
      <data key="d0">3575477</data>
    </edge>
    <edge source="HUN" target="TUR">
      <data key="d0">162119</data>
    </edge>
    <edge source="HUN" target="UKR">
      <data key="d0">11273251</data>
    </edge>
    <edge source="HUN" target="MKD">
      <data key="d0">10892</data>
    </edge>
    <edge source="HUN" target="GBR">
      <data key="d0">16667155</data>
    </edge>
    <edge source="HUN" target="USA">
      <data key="d0">3731082</data>
    </edge>
    <edge source="HUN" target="URY">
      <data key="d0">107927</data>
    </edge>
    <edge source="ITA" target="ALB">
      <data key="d0">12188856</data>
    </edge>
    <edge source="ITA" target="DZA">
      <data key="d0">17144324</data>
    </edge>
    <edge source="ITA" target="AZE">
      <data key="d0">5056741</data>
    </edge>
    <edge source="ITA" target="ARG">
      <data key="d0">8044763</data>
    </edge>
    <edge source="ITA" target="AUS">
      <data key="d0">76660944</data>
    </edge>
    <edge source="ITA" target="AUT">
      <data key="d0">119700707</data>
    </edge>
    <edge source="ITA" target="ARM">
      <data key="d0">5658952</data>
    </edge>
    <edge source="ITA" target="BEL">
      <data key="d0">90861398</data>
    </edge>
    <edge source="ITA" target="BOL">
      <data key="d0">97034</data>
    </edge>
    <edge source="ITA" target="BRA">
      <data key="d0">17235297</data>
    </edge>
    <edge source="ITA" target="BGR">
      <data key="d0">27499408</data>
    </edge>
    <edge source="ITA" target="BLR">
      <data key="d0">3957202</data>
    </edge>
    <edge source="ITA" target="KHM">
      <data key="d0">114375</data>
    </edge>
    <edge source="ITA" target="CMR">
      <data key="d0">327861</data>
    </edge>
    <edge source="ITA" target="CAN">
      <data key="d0">49470509</data>
    </edge>
    <edge source="ITA" target="LKA">
      <data key="d0">639503</data>
    </edge>
    <edge source="ITA" target="CHL">
      <data key="d0">6157363</data>
    </edge>
    <edge source="ITA" target="CHN">
      <data key="d0">76275069</data>
    </edge>
    <edge source="ITA" target="COL">
      <data key="d0">2591625</data>
    </edge>
    <edge source="ITA" target="CRI">
      <data key="d0">163522</data>
    </edge>
    <edge source="ITA" target="HRV">
      <data key="d0">26333317</data>
    </edge>
    <edge source="ITA" target="CZE">
      <data key="d0">38302175</data>
    </edge>
    <edge source="ITA" target="BEN">
      <data key="d0">45984</data>
    </edge>
    <edge source="ITA" target="DNK">
      <data key="d0">11267421</data>
    </edge>
    <edge source="ITA" target="ECU">
      <data key="d0">1346889</data>
    </edge>
    <edge source="ITA" target="SLV">
      <data key="d0">44748</data>
    </edge>
    <edge source="ITA" target="ETH">
      <data key="d0">138160</data>
    </edge>
    <edge source="ITA" target="EST">
      <data key="d0">4051559</data>
    </edge>
    <edge source="ITA" target="FIN">
      <data key="d0">9494421</data>
    </edge>
    <edge source="ITA" target="FRA">
      <data key="d0">470816496</data>
    </edge>
    <edge source="ITA" target="GEO">
      <data key="d0">3430773</data>
    </edge>
    <edge source="ITA" target="DEU">
      <data key="d0">359251583</data>
    </edge>
    <edge source="ITA" target="GHA">
      <data key="d0">267035</data>
    </edge>
    <edge source="ITA" target="GRC">
      <data key="d0">94731764</data>
    </edge>
    <edge source="ITA" target="GTM">
      <data key="d0">108443</data>
    </edge>
    <edge source="ITA" target="HKG">
      <data key="d0">65995653</data>
    </edge>
    <edge source="ITA" target="HUN">
      <data key="d0">21656319</data>
    </edge>
    <edge source="ITA" target="IDN">
      <data key="d0">1552209</data>
    </edge>
    <edge source="ITA" target="IRL">
      <data key="d0">3326075</data>
    </edge>
    <edge source="ITA" target="ISR">
      <data key="d0">36190913</data>
    </edge>
    <edge source="ITA" target="CIV">
      <data key="d0">586714</data>
    </edge>
    <edge source="ITA" target="JPN">
      <data key="d0">23368951</data>
    </edge>
    <edge source="ITA" target="KAZ">
      <data key="d0">1926809</data>
    </edge>
    <edge source="ITA" target="JOR">
      <data key="d0">5872393</data>
    </edge>
    <edge source="ITA" target="KOR">
      <data key="d0">33647292</data>
    </edge>
    <edge source="ITA" target="KGZ">
      <data key="d0">990391</data>
    </edge>
    <edge source="ITA" target="LBN">
      <data key="d0">5945767</data>
    </edge>
    <edge source="ITA" target="LVA">
      <data key="d0">6918681</data>
    </edge>
    <edge source="ITA" target="LTU">
      <data key="d0">11940277</data>
    </edge>
    <edge source="ITA" target="MDG">
      <data key="d0">492747</data>
    </edge>
    <edge source="ITA" target="MYS">
      <data key="d0">10479089</data>
    </edge>
    <edge source="ITA" target="MRT">
      <data key="d0">112054</data>
    </edge>
    <edge source="ITA" target="MUS">
      <data key="d0">2320807</data>
    </edge>
    <edge source="ITA" target="MEX">
      <data key="d0">19637386</data>
    </edge>
    <edge source="ITA" target="MDA">
      <data key="d0">1345323</data>
    </edge>
    <edge source="ITA" target="MAR">
      <data key="d0">8686613</data>
    </edge>
    <edge source="ITA" target="MOZ">
      <data key="d0">68838</data>
    </edge>
    <edge source="ITA" target="OMN">
      <data key="d0">4304833</data>
    </edge>
    <edge source="ITA" target="NAM">
      <data key="d0">16440</data>
    </edge>
    <edge source="ITA" target="NLD">
      <data key="d0">114941045</data>
    </edge>
    <edge source="ITA" target="NZL">
      <data key="d0">2412255</data>
    </edge>
    <edge source="ITA" target="NER">
      <data key="d0">12173</data>
    </edge>
    <edge source="ITA" target="NOR">
      <data key="d0">7266256</data>
    </edge>
    <edge source="ITA" target="PAK">
      <data key="d0">1421105</data>
    </edge>
    <edge source="ITA" target="PAN">
      <data key="d0">516551</data>
    </edge>
    <edge source="ITA" target="PRY">
      <data key="d0">83796</data>
    </edge>
    <edge source="ITA" target="PER">
      <data key="d0">1821021</data>
    </edge>
    <edge source="ITA" target="PHL">
      <data key="d0">3432372</data>
    </edge>
    <edge source="ITA" target="POL">
      <data key="d0">90811971</data>
    </edge>
    <edge source="ITA" target="PRT">
      <data key="d0">51005025</data>
    </edge>
    <edge source="ITA" target="ROU">
      <data key="d0">40419591</data>
    </edge>
    <edge source="ITA" target="RUS">
      <data key="d0">93038018</data>
    </edge>
    <edge source="ITA" target="SAU">
      <data key="d0">24337644</data>
    </edge>
    <edge source="ITA" target="SEN">
      <data key="d0">1328307</data>
    </edge>
    <edge source="ITA" target="SRB">
      <data key="d0">11433165</data>
    </edge>
    <edge source="ITA" target="IND">
      <data key="d0">14515672</data>
    </edge>
    <edge source="ITA" target="SGP">
      <data key="d0">19162023</data>
    </edge>
    <edge source="ITA" target="SVK">
      <data key="d0">11227309</data>
    </edge>
    <edge source="ITA" target="VNM">
      <data key="d0">1412017</data>
    </edge>
    <edge source="ITA" target="SVN">
      <data key="d0">25388936</data>
    </edge>
    <edge source="ITA" target="ZAF">
      <data key="d0">18659780</data>
    </edge>
    <edge source="ITA" target="ZWE">
      <data key="d0">84663</data>
    </edge>
    <edge source="ITA" target="ESP">
      <data key="d0">124871675</data>
    </edge>
    <edge source="ITA" target="SWE">
      <data key="d0">20478126</data>
    </edge>
    <edge source="ITA" target="CHE">
      <data key="d0">71341481</data>
    </edge>
    <edge source="ITA" target="THA">
      <data key="d0">9180762</data>
    </edge>
    <edge source="ITA" target="TGO">
      <data key="d0">61309</data>
    </edge>
    <edge source="ITA" target="ARE">
      <data key="d0">30462351</data>
    </edge>
    <edge source="ITA" target="TUN">
      <data key="d0">3700068</data>
    </edge>
    <edge source="ITA" target="TUR">
      <data key="d0">33717984</data>
    </edge>
    <edge source="ITA" target="UGA">
      <data key="d0">55286</data>
    </edge>
    <edge source="ITA" target="UKR">
      <data key="d0">27507365</data>
    </edge>
    <edge source="ITA" target="MKD">
      <data key="d0">4591509</data>
    </edge>
    <edge source="ITA" target="EGY">
      <data key="d0">9081561</data>
    </edge>
    <edge source="ITA" target="GBR">
      <data key="d0">163978039</data>
    </edge>
    <edge source="ITA" target="TZA">
      <data key="d0">217361</data>
    </edge>
    <edge source="ITA" target="USA">
      <data key="d0">108849595</data>
    </edge>
    <edge source="ITA" target="URY">
      <data key="d0">1295569</data>
    </edge>
    <edge source="LVA" target="AZE">
      <data key="d0">60847</data>
    </edge>
    <edge source="LVA" target="BGR">
      <data key="d0">549445</data>
    </edge>
    <edge source="LVA" target="BLR">
      <data key="d0">1951397</data>
    </edge>
    <edge source="LVA" target="CAN">
      <data key="d0">67836</data>
    </edge>
    <edge source="LVA" target="CZE">
      <data key="d0">472990</data>
    </edge>
    <edge source="LVA" target="DNK">
      <data key="d0">2081200</data>
    </edge>
    <edge source="LVA" target="EST">
      <data key="d0">20865141</data>
    </edge>
    <edge source="LVA" target="FIN">
      <data key="d0">238458</data>
    </edge>
    <edge source="LVA" target="GEO">
      <data key="d0">39253</data>
    </edge>
    <edge source="LVA" target="DEU">
      <data key="d0">1221892</data>
    </edge>
    <edge source="LVA" target="GRC">
      <data key="d0">60649</data>
    </edge>
    <edge source="LVA" target="HUN">
      <data key="d0">44310</data>
    </edge>
    <edge source="LVA" target="IRL">
      <data key="d0">103952</data>
    </edge>
    <edge source="LVA" target="ISR">
      <data key="d0">507601</data>
    </edge>
    <edge source="LVA" target="ITA">
      <data key="d0">18619</data>
    </edge>
    <edge source="LVA" target="JPN">
      <data key="d0">53653</data>
    </edge>
    <edge source="LVA" target="KAZ">
      <data key="d0">102396</data>
    </edge>
    <edge source="LVA" target="KGZ">
      <data key="d0">65472</data>
    </edge>
    <edge source="LVA" target="LTU">
      <data key="d0">21006695</data>
    </edge>
    <edge source="LVA" target="MDA">
      <data key="d0">15833</data>
    </edge>
    <edge source="LVA" target="NLD">
      <data key="d0">32842</data>
    </edge>
    <edge source="LVA" target="NOR">
      <data key="d0">416644</data>
    </edge>
    <edge source="LVA" target="POL">
      <data key="d0">4415274</data>
    </edge>
    <edge source="LVA" target="RUS">
      <data key="d0">6537023</data>
    </edge>
    <edge source="LVA" target="SGP">
      <data key="d0">199159</data>
    </edge>
    <edge source="LVA" target="SVK">
      <data key="d0">1959476</data>
    </edge>
    <edge source="LVA" target="ESP">
      <data key="d0">26747</data>
    </edge>
    <edge source="LVA" target="SWE">
      <data key="d0">180756</data>
    </edge>
    <edge source="LVA" target="CHE">
      <data key="d0">68320</data>
    </edge>
    <edge source="LVA" target="UKR">
      <data key="d0">90903</data>
    </edge>
    <edge source="LVA" target="GBR">
      <data key="d0">1249662</data>
    </edge>
    <edge source="LVA" target="USA">
      <data key="d0">1526752</data>
    </edge>
    <edge source="SRB" target="ALB">
      <data key="d0">90821</data>
    </edge>
    <edge source="SRB" target="AUS">
      <data key="d0">644754</data>
    </edge>
    <edge source="SRB" target="AUT">
      <data key="d0">2422241</data>
    </edge>
    <edge source="SRB" target="BEL">
      <data key="d0">181107</data>
    </edge>
    <edge source="SRB" target="BGR">
      <data key="d0">348905</data>
    </edge>
    <edge source="SRB" target="BLR">
      <data key="d0">40304</data>
    </edge>
    <edge source="SRB" target="CAN">
      <data key="d0">291871</data>
    </edge>
    <edge source="SRB" target="CHN">
      <data key="d0">42124</data>
    </edge>
    <edge source="SRB" target="HRV">
      <data key="d0">3942384</data>
    </edge>
    <edge source="SRB" target="CZE">
      <data key="d0">29532</data>
    </edge>
    <edge source="SRB" target="FRA">
      <data key="d0">283357</data>
    </edge>
    <edge source="SRB" target="GEO">
      <data key="d0">101964</data>
    </edge>
    <edge source="SRB" target="DEU">
      <data key="d0">2483563</data>
    </edge>
    <edge source="SRB" target="GRC">
      <data key="d0">329376</data>
    </edge>
    <edge source="SRB" target="HUN">
      <data key="d0">2011879</data>
    </edge>
    <edge source="SRB" target="ITA">
      <data key="d0">130624</data>
    </edge>
    <edge source="SRB" target="MDA">
      <data key="d0">11840</data>
    </edge>
    <edge source="SRB" target="NLD">
      <data key="d0">714327</data>
    </edge>
    <edge source="SRB" target="ROU">
      <data key="d0">534702</data>
    </edge>
    <edge source="SRB" target="RUS">
      <data key="d0">142576</data>
    </edge>
    <edge source="SRB" target="SVK">
      <data key="d0">353635</data>
    </edge>
    <edge source="SRB" target="SVN">
      <data key="d0">1089533</data>
    </edge>
    <edge source="SRB" target="ESP">
      <data key="d0">41888</data>
    </edge>
    <edge source="SRB" target="SWE">
      <data key="d0">478338</data>
    </edge>
    <edge source="SRB" target="CHE">
      <data key="d0">313030</data>
    </edge>
    <edge source="SRB" target="TUR">
      <data key="d0">152535</data>
    </edge>
    <edge source="SRB" target="UKR">
      <data key="d0">75663</data>
    </edge>
    <edge source="SRB" target="MKD">
      <data key="d0">14173680</data>
    </edge>
    <edge source="SRB" target="GBR">
      <data key="d0">140575</data>
    </edge>
    <edge source="SRB" target="USA">
      <data key="d0">1866564</data>
    </edge>
    <edge source="CHE" target="ALB">
      <data key="d0">33604</data>
    </edge>
    <edge source="CHE" target="DZA">
      <data key="d0">1617435</data>
    </edge>
    <edge source="CHE" target="AZE">
      <data key="d0">200388</data>
    </edge>
    <edge source="CHE" target="ARG">
      <data key="d0">8810053</data>
    </edge>
    <edge source="CHE" target="AUS">
      <data key="d0">119967192</data>
    </edge>
    <edge source="CHE" target="AUT">
      <data key="d0">131874518</data>
    </edge>
    <edge source="CHE" target="ARM">
      <data key="d0">66494</data>
    </edge>
    <edge source="CHE" target="BEL">
      <data key="d0">75773954</data>
    </edge>
    <edge source="CHE" target="BOL">
      <data key="d0">106837</data>
    </edge>
    <edge source="CHE" target="BRA">
      <data key="d0">33780365</data>
    </edge>
    <edge source="CHE" target="BGR">
      <data key="d0">1966868</data>
    </edge>
    <edge source="CHE" target="BLR">
      <data key="d0">547679</data>
    </edge>
    <edge source="CHE" target="KHM">
      <data key="d0">16046</data>
    </edge>
    <edge source="CHE" target="CAN">
      <data key="d0">75175068</data>
    </edge>
    <edge source="CHE" target="LKA">
      <data key="d0">1256933</data>
    </edge>
    <edge source="CHE" target="CHL">
      <data key="d0">2899170</data>
    </edge>
    <edge source="CHE" target="CHN">
      <data key="d0">8261172</data>
    </edge>
    <edge source="CHE" target="COL">
      <data key="d0">492026</data>
    </edge>
    <edge source="CHE" target="CRI">
      <data key="d0">417391</data>
    </edge>
    <edge source="CHE" target="HRV">
      <data key="d0">596897</data>
    </edge>
    <edge source="CHE" target="CZE">
      <data key="d0">14640609</data>
    </edge>
    <edge source="CHE" target="DNK">
      <data key="d0">7030475</data>
    </edge>
    <edge source="CHE" target="ECU">
      <data key="d0">154238</data>
    </edge>
    <edge source="CHE" target="ETH">
      <data key="d0">263397</data>
    </edge>
    <edge source="CHE" target="EST">
      <data key="d0">1548865</data>
    </edge>
    <edge source="CHE" target="FIN">
      <data key="d0">21361124</data>
    </edge>
    <edge source="CHE" target="FRA">
      <data key="d0">498195016</data>
    </edge>
    <edge source="CHE" target="GEO">
      <data key="d0">65424</data>
    </edge>
    <edge source="CHE" target="PSE">
      <data key="d0">93929</data>
    </edge>
    <edge source="CHE" target="DEU">
      <data key="d0">410964157</data>
    </edge>
    <edge source="CHE" target="GRC">
      <data key="d0">12258210</data>
    </edge>
    <edge source="CHE" target="GTM">
      <data key="d0">40994</data>
    </edge>
    <edge source="CHE" target="HKG">
      <data key="d0">18475381</data>
    </edge>
    <edge source="CHE" target="HUN">
      <data key="d0">7659178</data>
    </edge>
    <edge source="CHE" target="IDN">
      <data key="d0">1555217</data>
    </edge>
    <edge source="CHE" target="IRL">
      <data key="d0">541957</data>
    </edge>
    <edge source="CHE" target="ISR">
      <data key="d0">29909161</data>
    </edge>
    <edge source="CHE" target="ITA">
      <data key="d0">198709747</data>
    </edge>
    <edge source="CHE" target="CIV">
      <data key="d0">667481</data>
    </edge>
    <edge source="CHE" target="JAM">
      <data key="d0">14885</data>
    </edge>
    <edge source="CHE" target="JPN">
      <data key="d0">22951537</data>
    </edge>
    <edge source="CHE" target="KAZ">
      <data key="d0">171978</data>
    </edge>
    <edge source="CHE" target="JOR">
      <data key="d0">1882919</data>
    </edge>
    <edge source="CHE" target="KOR">
      <data key="d0">25527301</data>
    </edge>
    <edge source="CHE" target="KGZ">
      <data key="d0">13459</data>
    </edge>
    <edge source="CHE" target="LBN">
      <data key="d0">7466181</data>
    </edge>
    <edge source="CHE" target="LVA">
      <data key="d0">110127</data>
    </edge>
    <edge source="CHE" target="LTU">
      <data key="d0">417159</data>
    </edge>
    <edge source="CHE" target="MYS">
      <data key="d0">4489655</data>
    </edge>
    <edge source="CHE" target="MUS">
      <data key="d0">861641</data>
    </edge>
    <edge source="CHE" target="MEX">
      <data key="d0">4623090</data>
    </edge>
    <edge source="CHE" target="MDA">
      <data key="d0">804757</data>
    </edge>
    <edge source="CHE" target="MAR">
      <data key="d0">6114821</data>
    </edge>
    <edge source="CHE" target="OMN">
      <data key="d0">3537033</data>
    </edge>
    <edge source="CHE" target="NLD">
      <data key="d0">164382181</data>
    </edge>
    <edge source="CHE" target="NZL">
      <data key="d0">3393515</data>
    </edge>
    <edge source="CHE" target="NOR">
      <data key="d0">32881908</data>
    </edge>
    <edge source="CHE" target="PAK">
      <data key="d0">256670</data>
    </edge>
    <edge source="CHE" target="PAN">
      <data key="d0">1218224</data>
    </edge>
    <edge source="CHE" target="PRY">
      <data key="d0">500224</data>
    </edge>
    <edge source="CHE" target="PER">
      <data key="d0">463226</data>
    </edge>
    <edge source="CHE" target="PHL">
      <data key="d0">16776952</data>
    </edge>
    <edge source="CHE" target="POL">
      <data key="d0">8278296</data>
    </edge>
    <edge source="CHE" target="PRT">
      <data key="d0">61891888</data>
    </edge>
    <edge source="CHE" target="ROU">
      <data key="d0">2758075</data>
    </edge>
    <edge source="CHE" target="RUS">
      <data key="d0">54629720</data>
    </edge>
    <edge source="CHE" target="SAU">
      <data key="d0">13067223</data>
    </edge>
    <edge source="CHE" target="SEN">
      <data key="d0">20380</data>
    </edge>
    <edge source="CHE" target="SRB">
      <data key="d0">275667</data>
    </edge>
    <edge source="CHE" target="IND">
      <data key="d0">4680068</data>
    </edge>
    <edge source="CHE" target="SGP">
      <data key="d0">16829545</data>
    </edge>
    <edge source="CHE" target="SVK">
      <data key="d0">13527476</data>
    </edge>
    <edge source="CHE" target="VNM">
      <data key="d0">319748</data>
    </edge>
    <edge source="CHE" target="SVN">
      <data key="d0">1608282</data>
    </edge>
    <edge source="CHE" target="ZAF">
      <data key="d0">13733169</data>
    </edge>
    <edge source="CHE" target="ZWE">
      <data key="d0">24018</data>
    </edge>
    <edge source="CHE" target="ESP">
      <data key="d0">255289373</data>
    </edge>
    <edge source="CHE" target="SWE">
      <data key="d0">58226519</data>
    </edge>
    <edge source="CHE" target="THA">
      <data key="d0">4904647</data>
    </edge>
    <edge source="CHE" target="ARE">
      <data key="d0">27203368</data>
    </edge>
    <edge source="CHE" target="TUN">
      <data key="d0">501689</data>
    </edge>
    <edge source="CHE" target="TUR">
      <data key="d0">24978824</data>
    </edge>
    <edge source="CHE" target="UGA">
      <data key="d0">17861</data>
    </edge>
    <edge source="CHE" target="UKR">
      <data key="d0">26317554</data>
    </edge>
    <edge source="CHE" target="MKD">
      <data key="d0">345647</data>
    </edge>
    <edge source="CHE" target="EGY">
      <data key="d0">2604980</data>
    </edge>
    <edge source="CHE" target="GBR">
      <data key="d0">200315449</data>
    </edge>
    <edge source="CHE" target="TZA">
      <data key="d0">51795</data>
    </edge>
    <edge source="CHE" target="USA">
      <data key="d0">87022471</data>
    </edge>
    <edge source="CHE" target="URY">
      <data key="d0">6368209</data>
    </edge>
    <edge source="MKD" target="ALB">
      <data key="d0">298788</data>
    </edge>
    <edge source="MKD" target="AUS">
      <data key="d0">221095</data>
    </edge>
    <edge source="MKD" target="AUT">
      <data key="d0">215716</data>
    </edge>
    <edge source="MKD" target="BGR">
      <data key="d0">319320</data>
    </edge>
    <edge source="MKD" target="CAN">
      <data key="d0">344434</data>
    </edge>
    <edge source="MKD" target="HRV">
      <data key="d0">1457985</data>
    </edge>
    <edge source="MKD" target="FRA">
      <data key="d0">119907</data>
    </edge>
    <edge source="MKD" target="DEU">
      <data key="d0">533145</data>
    </edge>
    <edge source="MKD" target="GRC">
      <data key="d0">410611</data>
    </edge>
    <edge source="MKD" target="HUN">
      <data key="d0">129835</data>
    </edge>
    <edge source="MKD" target="ITA">
      <data key="d0">61808</data>
    </edge>
    <edge source="MKD" target="NZL">
      <data key="d0">10216</data>
    </edge>
    <edge source="MKD" target="POL">
      <data key="d0">116536</data>
    </edge>
    <edge source="MKD" target="ROU">
      <data key="d0">169027</data>
    </edge>
    <edge source="MKD" target="SRB">
      <data key="d0">5093181</data>
    </edge>
    <edge source="MKD" target="SVK">
      <data key="d0">106986</data>
    </edge>
    <edge source="MKD" target="SVN">
      <data key="d0">943363</data>
    </edge>
    <edge source="MKD" target="ESP">
      <data key="d0">47109</data>
    </edge>
    <edge source="MKD" target="SWE">
      <data key="d0">58915</data>
    </edge>
    <edge source="MKD" target="CHE">
      <data key="d0">160489</data>
    </edge>
    <edge source="MKD" target="TUR">
      <data key="d0">76671</data>
    </edge>
    <edge source="MKD" target="GBR">
      <data key="d0">70244</data>
    </edge>
    <edge source="MKD" target="USA">
      <data key="d0">292416</data>
    </edge>
    <edge source="USA" target="DZA">
      <data key="d0">29792</data>
    </edge>
    <edge source="USA" target="ARG">
      <data key="d0">4787569</data>
    </edge>
    <edge source="USA" target="AUS">
      <data key="d0">35533209</data>
    </edge>
    <edge source="USA" target="AUT">
      <data key="d0">452553</data>
    </edge>
    <edge source="USA" target="ARM">
      <data key="d0">201879</data>
    </edge>
    <edge source="USA" target="BEL">
      <data key="d0">5154700</data>
    </edge>
    <edge source="USA" target="BOL">
      <data key="d0">5272395</data>
    </edge>
    <edge source="USA" target="BRA">
      <data key="d0">15609517</data>
    </edge>
    <edge source="USA" target="BGR">
      <data key="d0">1265755</data>
    </edge>
    <edge source="USA" target="KHM">
      <data key="d0">116380</data>
    </edge>
    <edge source="USA" target="CAN">
      <data key="d0">1867734876</data>
    </edge>
    <edge source="USA" target="LKA">
      <data key="d0">4073588</data>
    </edge>
    <edge source="USA" target="CHL">
      <data key="d0">20843991</data>
    </edge>
    <edge source="USA" target="CHN">
      <data key="d0">78985040</data>
    </edge>
    <edge source="USA" target="COL">
      <data key="d0">32690663</data>
    </edge>
    <edge source="USA" target="CRI">
      <data key="d0">16320915</data>
    </edge>
    <edge source="USA" target="HRV">
      <data key="d0">102832</data>
    </edge>
    <edge source="USA" target="CZE">
      <data key="d0">286655</data>
    </edge>
    <edge source="USA" target="BEN">
      <data key="d0">75000</data>
    </edge>
    <edge source="USA" target="DNK">
      <data key="d0">3540277</data>
    </edge>
    <edge source="USA" target="ECU">
      <data key="d0">8152569</data>
    </edge>
    <edge source="USA" target="SLV">
      <data key="d0">16321792</data>
    </edge>
    <edge source="USA" target="EST">
      <data key="d0">480122</data>
    </edge>
    <edge source="USA" target="FIN">
      <data key="d0">83325</data>
    </edge>
    <edge source="USA" target="FRA">
      <data key="d0">6431533</data>
    </edge>
    <edge source="USA" target="DEU">
      <data key="d0">29322563</data>
    </edge>
    <edge source="USA" target="GHA">
      <data key="d0">492987</data>
    </edge>
    <edge source="USA" target="GRC">
      <data key="d0">731923</data>
    </edge>
    <edge source="USA" target="GTM">
      <data key="d0">11502743</data>
    </edge>
    <edge source="USA" target="HND">
      <data key="d0">8348304</data>
    </edge>
    <edge source="USA" target="HKG">
      <data key="d0">41842052</data>
    </edge>
    <edge source="USA" target="HUN">
      <data key="d0">219271</data>
    </edge>
    <edge source="USA" target="IDN">
      <data key="d0">11521985</data>
    </edge>
    <edge source="USA" target="IRL">
      <data key="d0">2703534</data>
    </edge>
    <edge source="USA" target="ISR">
      <data key="d0">5090888</data>
    </edge>
    <edge source="USA" target="ITA">
      <data key="d0">3216769</data>
    </edge>
    <edge source="USA" target="CIV">
      <data key="d0">4705945</data>
    </edge>
    <edge source="USA" target="JAM">
      <data key="d0">8583156</data>
    </edge>
    <edge source="USA" target="JPN">
      <data key="d0">150242036</data>
    </edge>
    <edge source="USA" target="KAZ">
      <data key="d0">12564</data>
    </edge>
    <edge source="USA" target="JOR">
      <data key="d0">2494521</data>
    </edge>
    <edge source="USA" target="KOR">
      <data key="d0">129447514</data>
    </edge>
    <edge source="USA" target="LBN">
      <data key="d0">1483209</data>
    </edge>
    <edge source="USA" target="LVA">
      <data key="d0">2086797</data>
    </edge>
    <edge source="USA" target="LTU">
      <data key="d0">30231</data>
    </edge>
    <edge source="USA" target="MYS">
      <data key="d0">30131480</data>
    </edge>
    <edge source="USA" target="MEX">
      <data key="d0">353772067</data>
    </edge>
    <edge source="USA" target="MAR">
      <data key="d0">81114</data>
    </edge>
    <edge source="USA" target="OMN">
      <data key="d0">668435</data>
    </edge>
    <edge source="USA" target="NAM">
      <data key="d0">240591</data>
    </edge>
    <edge source="USA" target="NLD">
      <data key="d0">28288406</data>
    </edge>
    <edge source="USA" target="NZL">
      <data key="d0">5181684</data>
    </edge>
    <edge source="USA" target="NIC">
      <data key="d0">3857609</data>
    </edge>
    <edge source="USA" target="NOR">
      <data key="d0">528101</data>
    </edge>
    <edge source="USA" target="PAK">
      <data key="d0">263703</data>
    </edge>
    <edge source="USA" target="PAN">
      <data key="d0">37205550</data>
    </edge>
    <edge source="USA" target="PRY">
      <data key="d0">1544078</data>
    </edge>
    <edge source="USA" target="PER">
      <data key="d0">27918426</data>
    </edge>
    <edge source="USA" target="PHL">
      <data key="d0">45758011</data>
    </edge>
    <edge source="USA" target="POL">
      <data key="d0">1481741</data>
    </edge>
    <edge source="USA" target="PRT">
      <data key="d0">496974</data>
    </edge>
    <edge source="USA" target="ROU">
      <data key="d0">11280</data>
    </edge>
    <edge source="USA" target="RUS">
      <data key="d0">10553875</data>
    </edge>
    <edge source="USA" target="SAU">
      <data key="d0">30274705</data>
    </edge>
    <edge source="USA" target="SRB">
      <data key="d0">100926</data>
    </edge>
    <edge source="USA" target="IND">
      <data key="d0">5001999</data>
    </edge>
    <edge source="USA" target="SGP">
      <data key="d0">56229700</data>
    </edge>
    <edge source="USA" target="VNM">
      <data key="d0">8803005</data>
    </edge>
    <edge source="USA" target="ZAF">
      <data key="d0">5066327</data>
    </edge>
    <edge source="USA" target="ESP">
      <data key="d0">4846147</data>
    </edge>
    <edge source="USA" target="SWE">
      <data key="d0">3438897</data>
    </edge>
    <edge source="USA" target="CHE">
      <data key="d0">4255630</data>
    </edge>
    <edge source="USA" target="THA">
      <data key="d0">12970712</data>
    </edge>
    <edge source="USA" target="ARE">
      <data key="d0">23504184</data>
    </edge>
    <edge source="USA" target="TUR">
      <data key="d0">1761632</data>
    </edge>
    <edge source="USA" target="UGA">
      <data key="d0">41276</data>
    </edge>
    <edge source="USA" target="EGY">
      <data key="d0">1863360</data>
    </edge>
    <edge source="USA" target="GBR">
      <data key="d0">32622040</data>
    </edge>
    <edge source="USA" target="URY">
      <data key="d0">1799571</data>
    </edge>
    <edge source="DZA" target="FRA">
      <data key="d0">351006</data>
    </edge>
    <edge source="DZA" target="JOR">
      <data key="d0">10467</data>
    </edge>
    <edge source="DZA" target="NLD">
      <data key="d0">88112</data>
    </edge>
    <edge source="DZA" target="SAU">
      <data key="d0">12028</data>
    </edge>
    <edge source="DZA" target="ESP">
      <data key="d0">815519</data>
    </edge>
    <edge source="DZA" target="CHE">
      <data key="d0">190979</data>
    </edge>
    <edge source="DZA" target="TUN">
      <data key="d0">46650</data>
    </edge>
    <edge source="DZA" target="UKR">
      <data key="d0">82570</data>
    </edge>
    <edge source="DZA" target="GBR">
      <data key="d0">1065824</data>
    </edge>
    <edge source="JOR" target="AUS">
      <data key="d0">313030</data>
    </edge>
    <edge source="JOR" target="BGR">
      <data key="d0">25842</data>
    </edge>
    <edge source="JOR" target="CAN">
      <data key="d0">103128</data>
    </edge>
    <edge source="JOR" target="LKA">
      <data key="d0">16365</data>
    </edge>
    <edge source="JOR" target="CHN">
      <data key="d0">50249</data>
    </edge>
    <edge source="JOR" target="CZE">
      <data key="d0">13121</data>
    </edge>
    <edge source="JOR" target="PSE">
      <data key="d0">1754830</data>
    </edge>
    <edge source="JOR" target="ISR">
      <data key="d0">634683</data>
    </edge>
    <edge source="JOR" target="CIV">
      <data key="d0">20966</data>
    </edge>
    <edge source="JOR" target="LBN">
      <data key="d0">534607</data>
    </edge>
    <edge source="JOR" target="MEX">
      <data key="d0">41193</data>
    </edge>
    <edge source="JOR" target="MAR">
      <data key="d0">155073</data>
    </edge>
    <edge source="JOR" target="OMN">
      <data key="d0">87251</data>
    </edge>
    <edge source="JOR" target="NLD">
      <data key="d0">71963</data>
    </edge>
    <edge source="JOR" target="SAU">
      <data key="d0">4564147</data>
    </edge>
    <edge source="JOR" target="IND">
      <data key="d0">24841</data>
    </edge>
    <edge source="JOR" target="SGP">
      <data key="d0">24166</data>
    </edge>
    <edge source="JOR" target="SWE">
      <data key="d0">20197</data>
    </edge>
    <edge source="JOR" target="ARE">
      <data key="d0">1154213</data>
    </edge>
    <edge source="JOR" target="TUR">
      <data key="d0">178118</data>
    </edge>
    <edge source="JOR" target="EGY">
      <data key="d0">136958</data>
    </edge>
    <edge source="JOR" target="GBR">
      <data key="d0">14227</data>
    </edge>
    <edge source="JOR" target="USA">
      <data key="d0">739330</data>
    </edge>
    <edge source="NLD" target="ALB">
      <data key="d0">1300640</data>
    </edge>
    <edge source="NLD" target="DZA">
      <data key="d0">8020040</data>
    </edge>
    <edge source="NLD" target="AZE">
      <data key="d0">272739</data>
    </edge>
    <edge source="NLD" target="ARG">
      <data key="d0">2292259</data>
    </edge>
    <edge source="NLD" target="AUS">
      <data key="d0">111741841</data>
    </edge>
    <edge source="NLD" target="AUT">
      <data key="d0">95060424</data>
    </edge>
    <edge source="NLD" target="ARM">
      <data key="d0">3024285</data>
    </edge>
    <edge source="NLD" target="BEL">
      <data key="d0">550592699</data>
    </edge>
    <edge source="NLD" target="BOL">
      <data key="d0">16307</data>
    </edge>
    <edge source="NLD" target="BRA">
      <data key="d0">16117146</data>
    </edge>
    <edge source="NLD" target="BGR">
      <data key="d0">17397090</data>
    </edge>
    <edge source="NLD" target="BDI">
      <data key="d0">11895</data>
    </edge>
    <edge source="NLD" target="BLR">
      <data key="d0">483328</data>
    </edge>
    <edge source="NLD" target="CMR">
      <data key="d0">49262</data>
    </edge>
    <edge source="NLD" target="CAN">
      <data key="d0">22971528</data>
    </edge>
    <edge source="NLD" target="LKA">
      <data key="d0">4880938</data>
    </edge>
    <edge source="NLD" target="CHL">
      <data key="d0">4810863</data>
    </edge>
    <edge source="NLD" target="CHN">
      <data key="d0">32625605</data>
    </edge>
    <edge source="NLD" target="COL">
      <data key="d0">2134632</data>
    </edge>
    <edge source="NLD" target="CRI">
      <data key="d0">512058</data>
    </edge>
    <edge source="NLD" target="HRV">
      <data key="d0">2083553</data>
    </edge>
    <edge source="NLD" target="CZE">
      <data key="d0">50001049</data>
    </edge>
    <edge source="NLD" target="BEN">
      <data key="d0">22557</data>
    </edge>
    <edge source="NLD" target="DNK">
      <data key="d0">69098487</data>
    </edge>
    <edge source="NLD" target="ECU">
      <data key="d0">397975</data>
    </edge>
    <edge source="NLD" target="SLV">
      <data key="d0">7117583</data>
    </edge>
    <edge source="NLD" target="ETH">
      <data key="d0">1572528</data>
    </edge>
    <edge source="NLD" target="EST">
      <data key="d0">5513742</data>
    </edge>
    <edge source="NLD" target="FIN">
      <data key="d0">65235618</data>
    </edge>
    <edge source="NLD" target="FRA">
      <data key="d0">482892899</data>
    </edge>
    <edge source="NLD" target="GEO">
      <data key="d0">283233</data>
    </edge>
    <edge source="NLD" target="GMB">
      <data key="d0">47494</data>
    </edge>
    <edge source="NLD" target="PSE">
      <data key="d0">110544</data>
    </edge>
    <edge source="NLD" target="DEU">
      <data key="d0">1408404976</data>
    </edge>
    <edge source="NLD" target="GHA">
      <data key="d0">434785</data>
    </edge>
    <edge source="NLD" target="GRC">
      <data key="d0">35956273</data>
    </edge>
    <edge source="NLD" target="GTM">
      <data key="d0">2214784</data>
    </edge>
    <edge source="NLD" target="HND">
      <data key="d0">3019363</data>
    </edge>
    <edge source="NLD" target="HKG">
      <data key="d0">15740694</data>
    </edge>
    <edge source="NLD" target="HUN">
      <data key="d0">43244840</data>
    </edge>
    <edge source="NLD" target="IDN">
      <data key="d0">2455929</data>
    </edge>
    <edge source="NLD" target="IRL">
      <data key="d0">26520311</data>
    </edge>
    <edge source="NLD" target="ISR">
      <data key="d0">23286580</data>
    </edge>
    <edge source="NLD" target="ITA">
      <data key="d0">171762994</data>
    </edge>
    <edge source="NLD" target="JAM">
      <data key="d0">230809</data>
    </edge>
    <edge source="NLD" target="JPN">
      <data key="d0">67332078</data>
    </edge>
    <edge source="NLD" target="KAZ">
      <data key="d0">7050790</data>
    </edge>
    <edge source="NLD" target="JOR">
      <data key="d0">17603086</data>
    </edge>
    <edge source="NLD" target="KOR">
      <data key="d0">40984422</data>
    </edge>
    <edge source="NLD" target="KGZ">
      <data key="d0">164102</data>
    </edge>
    <edge source="NLD" target="LBN">
      <data key="d0">12624972</data>
    </edge>
    <edge source="NLD" target="LVA">
      <data key="d0">6334927</data>
    </edge>
    <edge source="NLD" target="LTU">
      <data key="d0">8668494</data>
    </edge>
    <edge source="NLD" target="MDG">
      <data key="d0">117267</data>
    </edge>
    <edge source="NLD" target="MYS">
      <data key="d0">11162618</data>
    </edge>
    <edge source="NLD" target="MRT">
      <data key="d0">45547</data>
    </edge>
    <edge source="NLD" target="MUS">
      <data key="d0">396809</data>
    </edge>
    <edge source="NLD" target="MEX">
      <data key="d0">20330422</data>
    </edge>
    <edge source="NLD" target="MDA">
      <data key="d0">489993</data>
    </edge>
    <edge source="NLD" target="MAR">
      <data key="d0">5526540</data>
    </edge>
    <edge source="NLD" target="MOZ">
      <data key="d0">43598</data>
    </edge>
    <edge source="NLD" target="OMN">
      <data key="d0">1859420</data>
    </edge>
    <edge source="NLD" target="NAM">
      <data key="d0">32541</data>
    </edge>
    <edge source="NLD" target="NZL">
      <data key="d0">12480063</data>
    </edge>
    <edge source="NLD" target="NIC">
      <data key="d0">1290957</data>
    </edge>
    <edge source="NLD" target="NER">
      <data key="d0">19382</data>
    </edge>
    <edge source="NLD" target="NOR">
      <data key="d0">59673060</data>
    </edge>
    <edge source="NLD" target="PAK">
      <data key="d0">1594531</data>
    </edge>
    <edge source="NLD" target="PAN">
      <data key="d0">2817881</data>
    </edge>
    <edge source="NLD" target="PRY">
      <data key="d0">940822</data>
    </edge>
    <edge source="NLD" target="PER">
      <data key="d0">1500130</data>
    </edge>
    <edge source="NLD" target="PHL">
      <data key="d0">14545935</data>
    </edge>
    <edge source="NLD" target="POL">
      <data key="d0">187966332</data>
    </edge>
    <edge source="NLD" target="PRT">
      <data key="d0">19683148</data>
    </edge>
    <edge source="NLD" target="ROU">
      <data key="d0">34196581</data>
    </edge>
    <edge source="NLD" target="RUS">
      <data key="d0">121462646</data>
    </edge>
    <edge source="NLD" target="SAU">
      <data key="d0">62790246</data>
    </edge>
    <edge source="NLD" target="SEN">
      <data key="d0">122794</data>
    </edge>
    <edge source="NLD" target="SRB">
      <data key="d0">8965586</data>
    </edge>
    <edge source="NLD" target="IND">
      <data key="d0">10687115</data>
    </edge>
    <edge source="NLD" target="SGP">
      <data key="d0">50650695</data>
    </edge>
    <edge source="NLD" target="SVK">
      <data key="d0">11414358</data>
    </edge>
    <edge source="NLD" target="VNM">
      <data key="d0">4172676</data>
    </edge>
    <edge source="NLD" target="SVN">
      <data key="d0">9675384</data>
    </edge>
    <edge source="NLD" target="ZAF">
      <data key="d0">23688452</data>
    </edge>
    <edge source="NLD" target="ZWE">
      <data key="d0">348167</data>
    </edge>
    <edge source="NLD" target="ESP">
      <data key="d0">105513865</data>
    </edge>
    <edge source="NLD" target="SWE">
      <data key="d0">154673015</data>
    </edge>
    <edge source="NLD" target="CHE">
      <data key="d0">128725784</data>
    </edge>
    <edge source="NLD" target="THA">
      <data key="d0">14045904</data>
    </edge>
    <edge source="NLD" target="TGO">
      <data key="d0">42862</data>
    </edge>
    <edge source="NLD" target="ARE">
      <data key="d0">107219231</data>
    </edge>
    <edge source="NLD" target="TUN">
      <data key="d0">2674902</data>
    </edge>
    <edge source="NLD" target="TUR">
      <data key="d0">96910965</data>
    </edge>
    <edge source="NLD" target="UGA">
      <data key="d0">260542</data>
    </edge>
    <edge source="NLD" target="UKR">
      <data key="d0">74059491</data>
    </edge>
    <edge source="NLD" target="MKD">
      <data key="d0">3412530</data>
    </edge>
    <edge source="NLD" target="EGY">
      <data key="d0">17615665</data>
    </edge>
    <edge source="NLD" target="GBR">
      <data key="d0">427020555</data>
    </edge>
    <edge source="NLD" target="TZA">
      <data key="d0">304616</data>
    </edge>
    <edge source="NLD" target="USA">
      <data key="d0">291994224</data>
    </edge>
    <edge source="NLD" target="URY">
      <data key="d0">3824639</data>
    </edge>
    <edge source="SAU" target="DZA">
      <data key="d0">146667</data>
    </edge>
    <edge source="SAU" target="CMR">
      <data key="d0">45600</data>
    </edge>
    <edge source="SAU" target="CAN">
      <data key="d0">28533</data>
    </edge>
    <edge source="SAU" target="LKA">
      <data key="d0">93600</data>
    </edge>
    <edge source="SAU" target="CHN">
      <data key="d0">36533</data>
    </edge>
    <edge source="SAU" target="PSE">
      <data key="d0">260267</data>
    </edge>
    <edge source="SAU" target="GHA">
      <data key="d0">210667</data>
    </edge>
    <edge source="SAU" target="HKG">
      <data key="d0">43200</data>
    </edge>
    <edge source="SAU" target="JOR">
      <data key="d0">4051472</data>
    </edge>
    <edge source="SAU" target="LBN">
      <data key="d0">3276537</data>
    </edge>
    <edge source="SAU" target="MYS">
      <data key="d0">68000</data>
    </edge>
    <edge source="SAU" target="MRT">
      <data key="d0">66667</data>
    </edge>
    <edge source="SAU" target="MAR">
      <data key="d0">213600</data>
    </edge>
    <edge source="SAU" target="OMN">
      <data key="d0">1662935</data>
    </edge>
    <edge source="SAU" target="IND">
      <data key="d0">125333</data>
    </edge>
    <edge source="SAU" target="SGP">
      <data key="d0">49067</data>
    </edge>
    <edge source="SAU" target="THA">
      <data key="d0">213067</data>
    </edge>
    <edge source="SAU" target="ARE">
      <data key="d0">4181339</data>
    </edge>
    <edge source="SAU" target="EGY">
      <data key="d0">8876278</data>
    </edge>
    <edge source="SAU" target="GBR">
      <data key="d0">30667</data>
    </edge>
    <edge source="ESP" target="ALB">
      <data key="d0">28295</data>
    </edge>
    <edge source="ESP" target="DZA">
      <data key="d0">25051308</data>
    </edge>
    <edge source="ESP" target="ARG">
      <data key="d0">17511333</data>
    </edge>
    <edge source="ESP" target="AUS">
      <data key="d0">10911892</data>
    </edge>
    <edge source="ESP" target="AUT">
      <data key="d0">10714443</data>
    </edge>
    <edge source="ESP" target="ARM">
      <data key="d0">123949</data>
    </edge>
    <edge source="ESP" target="BEL">
      <data key="d0">41251340</data>
    </edge>
    <edge source="ESP" target="BOL">
      <data key="d0">528166</data>
    </edge>
    <edge source="ESP" target="BRA">
      <data key="d0">7076257</data>
    </edge>
    <edge source="ESP" target="BGR">
      <data key="d0">3481968</data>
    </edge>
    <edge source="ESP" target="BLR">
      <data key="d0">17186</data>
    </edge>
    <edge source="ESP" target="CMR">
      <data key="d0">40158</data>
    </edge>
    <edge source="ESP" target="CAN">
      <data key="d0">7796820</data>
    </edge>
    <edge source="ESP" target="LKA">
      <data key="d0">24258</data>
    </edge>
    <edge source="ESP" target="CHL">
      <data key="d0">16555921</data>
    </edge>
    <edge source="ESP" target="CHN">
      <data key="d0">2194587</data>
    </edge>
    <edge source="ESP" target="COL">
      <data key="d0">2993084</data>
    </edge>
    <edge source="ESP" target="CRI">
      <data key="d0">3274070</data>
    </edge>
    <edge source="ESP" target="HRV">
      <data key="d0">5353632</data>
    </edge>
    <edge source="ESP" target="CZE">
      <data key="d0">25817462</data>
    </edge>
    <edge source="ESP" target="DNK">
      <data key="d0">4248659</data>
    </edge>
    <edge source="ESP" target="ECU">
      <data key="d0">1677871</data>
    </edge>
    <edge source="ESP" target="SLV">
      <data key="d0">568292</data>
    </edge>
    <edge source="ESP" target="EST">
      <data key="d0">1398031</data>
    </edge>
    <edge source="ESP" target="FIN">
      <data key="d0">2286937</data>
    </edge>
    <edge source="ESP" target="FRA">
      <data key="d0">216612356</data>
    </edge>
    <edge source="ESP" target="GEO">
      <data key="d0">122135</data>
    </edge>
    <edge source="ESP" target="DEU">
      <data key="d0">127206644</data>
    </edge>
    <edge source="ESP" target="GRC">
      <data key="d0">44442498</data>
    </edge>
    <edge source="ESP" target="GTM">
      <data key="d0">1459214</data>
    </edge>
    <edge source="ESP" target="HND">
      <data key="d0">210789</data>
    </edge>
    <edge source="ESP" target="HKG">
      <data key="d0">2856807</data>
    </edge>
    <edge source="ESP" target="HUN">
      <data key="d0">16840157</data>
    </edge>
    <edge source="ESP" target="IDN">
      <data key="d0">223264</data>
    </edge>
    <edge source="ESP" target="IRL">
      <data key="d0">997244</data>
    </edge>
    <edge source="ESP" target="ISR">
      <data key="d0">9017601</data>
    </edge>
    <edge source="ESP" target="ITA">
      <data key="d0">80488260</data>
    </edge>
    <edge source="ESP" target="CIV">
      <data key="d0">166320</data>
    </edge>
    <edge source="ESP" target="JAM">
      <data key="d0">92406</data>
    </edge>
    <edge source="ESP" target="JPN">
      <data key="d0">17128934</data>
    </edge>
    <edge source="ESP" target="KAZ">
      <data key="d0">14134</data>
    </edge>
    <edge source="ESP" target="JOR">
      <data key="d0">1025187</data>
    </edge>
    <edge source="ESP" target="KOR">
      <data key="d0">14627151</data>
    </edge>
    <edge source="ESP" target="LBN">
      <data key="d0">1783836</data>
    </edge>
    <edge source="ESP" target="LVA">
      <data key="d0">736134</data>
    </edge>
    <edge source="ESP" target="LTU">
      <data key="d0">1945903</data>
    </edge>
    <edge source="ESP" target="MYS">
      <data key="d0">341518</data>
    </edge>
    <edge source="ESP" target="MRT">
      <data key="d0">222810</data>
    </edge>
    <edge source="ESP" target="MUS">
      <data key="d0">132757</data>
    </edge>
    <edge source="ESP" target="MEX">
      <data key="d0">13164240</data>
    </edge>
    <edge source="ESP" target="MDA">
      <data key="d0">269712</data>
    </edge>
    <edge source="ESP" target="MAR">
      <data key="d0">19843663</data>
    </edge>
    <edge source="ESP" target="OMN">
      <data key="d0">846836</data>
    </edge>
    <edge source="ESP" target="NLD">
      <data key="d0">37414071</data>
    </edge>
    <edge source="ESP" target="NZL">
      <data key="d0">378232</data>
    </edge>
    <edge source="ESP" target="NIC">
      <data key="d0">43386</data>
    </edge>
    <edge source="ESP" target="NOR">
      <data key="d0">2602419</data>
    </edge>
    <edge source="ESP" target="PAK">
      <data key="d0">55291</data>
    </edge>
    <edge source="ESP" target="PAN">
      <data key="d0">422219</data>
    </edge>
    <edge source="ESP" target="PRY">
      <data key="d0">361762</data>
    </edge>
    <edge source="ESP" target="PER">
      <data key="d0">3746679</data>
    </edge>
    <edge source="ESP" target="PHL">
      <data key="d0">3121722</data>
    </edge>
    <edge source="ESP" target="POL">
      <data key="d0">31354312</data>
    </edge>
    <edge source="ESP" target="PRT">
      <data key="d0">171891394</data>
    </edge>
    <edge source="ESP" target="ROU">
      <data key="d0">9749017</data>
    </edge>
    <edge source="ESP" target="RUS">
      <data key="d0">31083717</data>
    </edge>
    <edge source="ESP" target="SAU">
      <data key="d0">6012286</data>
    </edge>
    <edge source="ESP" target="SEN">
      <data key="d0">1205174</data>
    </edge>
    <edge source="ESP" target="SRB">
      <data key="d0">3335439</data>
    </edge>
    <edge source="ESP" target="IND">
      <data key="d0">425142</data>
    </edge>
    <edge source="ESP" target="SGP">
      <data key="d0">753303</data>
    </edge>
    <edge source="ESP" target="SVK">
      <data key="d0">10730609</data>
    </edge>
    <edge source="ESP" target="VNM">
      <data key="d0">54700</data>
    </edge>
    <edge source="ESP" target="SVN">
      <data key="d0">1260220</data>
    </edge>
    <edge source="ESP" target="ZAF">
      <data key="d0">21637044</data>
    </edge>
    <edge source="ESP" target="SWE">
      <data key="d0">19461652</data>
    </edge>
    <edge source="ESP" target="CHE">
      <data key="d0">77468698</data>
    </edge>
    <edge source="ESP" target="THA">
      <data key="d0">1676559</data>
    </edge>
    <edge source="ESP" target="ARE">
      <data key="d0">7334090</data>
    </edge>
    <edge source="ESP" target="TUN">
      <data key="d0">3166573</data>
    </edge>
    <edge source="ESP" target="TUR">
      <data key="d0">12405781</data>
    </edge>
    <edge source="ESP" target="UKR">
      <data key="d0">14556345</data>
    </edge>
    <edge source="ESP" target="MKD">
      <data key="d0">555366</data>
    </edge>
    <edge source="ESP" target="EGY">
      <data key="d0">12353160</data>
    </edge>
    <edge source="ESP" target="GBR">
      <data key="d0">76606485</data>
    </edge>
    <edge source="ESP" target="USA">
      <data key="d0">105247357</data>
    </edge>
    <edge source="ESP" target="URY">
      <data key="d0">1331420</data>
    </edge>
    <edge source="TUN" target="DZA">
      <data key="d0">2367999</data>
    </edge>
    <edge source="TUN" target="BEL">
      <data key="d0">921455</data>
    </edge>
    <edge source="TUN" target="CAN">
      <data key="d0">204159</data>
    </edge>
    <edge source="TUN" target="ETH">
      <data key="d0">32597</data>
    </edge>
    <edge source="TUN" target="FRA">
      <data key="d0">6093708</data>
    </edge>
    <edge source="TUN" target="DEU">
      <data key="d0">219095</data>
    </edge>
    <edge source="TUN" target="ITA">
      <data key="d0">382432</data>
    </edge>
    <edge source="TUN" target="JOR">
      <data key="d0">239236</data>
    </edge>
    <edge source="TUN" target="LBN">
      <data key="d0">45986</data>
    </edge>
    <edge source="TUN" target="MAR">
      <data key="d0">712097</data>
    </edge>
    <edge source="TUN" target="NLD">
      <data key="d0">48856</data>
    </edge>
    <edge source="TUN" target="PAN">
      <data key="d0">455651</data>
    </edge>
    <edge source="TUN" target="SAU">
      <data key="d0">189595</data>
    </edge>
    <edge source="TUN" target="ESP">
      <data key="d0">22845</data>
    </edge>
    <edge source="TUN" target="SWE">
      <data key="d0">170443</data>
    </edge>
    <edge source="TUN" target="CHE">
      <data key="d0">30382</data>
    </edge>
    <edge source="TUN" target="ARE">
      <data key="d0">15755</data>
    </edge>
    <edge source="TUN" target="TUR">
      <data key="d0">200421</data>
    </edge>
    <edge source="TUN" target="EGY">
      <data key="d0">82418</data>
    </edge>
    <edge source="TUN" target="GBR">
      <data key="d0">52973</data>
    </edge>
    <edge source="TUN" target="USA">
      <data key="d0">34526</data>
    </edge>
    <edge source="UKR" target="DZA">
      <data key="d0">270273</data>
    </edge>
    <edge source="UKR" target="AZE">
      <data key="d0">27590661</data>
    </edge>
    <edge source="UKR" target="AUS">
      <data key="d0">28326</data>
    </edge>
    <edge source="UKR" target="AUT">
      <data key="d0">408941</data>
    </edge>
    <edge source="UKR" target="ARM">
      <data key="d0">10135780</data>
    </edge>
    <edge source="UKR" target="BGR">
      <data key="d0">251766</data>
    </edge>
    <edge source="UKR" target="BLR">
      <data key="d0">45339768</data>
    </edge>
    <edge source="UKR" target="CAN">
      <data key="d0">266244</data>
    </edge>
    <edge source="UKR" target="LKA">
      <data key="d0">522806</data>
    </edge>
    <edge source="UKR" target="CHN">
      <data key="d0">1093997</data>
    </edge>
    <edge source="UKR" target="CZE">
      <data key="d0">18049</data>
    </edge>
    <edge source="UKR" target="EST">
      <data key="d0">767210</data>
    </edge>
    <edge source="UKR" target="FIN">
      <data key="d0">1963899</data>
    </edge>
    <edge source="UKR" target="FRA">
      <data key="d0">76098</data>
    </edge>
    <edge source="UKR" target="GEO">
      <data key="d0">19478316</data>
    </edge>
    <edge source="UKR" target="DEU">
      <data key="d0">2490633</data>
    </edge>
    <edge source="UKR" target="GRC">
      <data key="d0">73627</data>
    </edge>
    <edge source="UKR" target="IDN">
      <data key="d0">806729</data>
    </edge>
    <edge source="UKR" target="ISR">
      <data key="d0">3115983</data>
    </edge>
    <edge source="UKR" target="ITA">
      <data key="d0">139217</data>
    </edge>
    <edge source="UKR" target="JPN">
      <data key="d0">40624</data>
    </edge>
    <edge source="UKR" target="KAZ">
      <data key="d0">12362299</data>
    </edge>
    <edge source="UKR" target="KGZ">
      <data key="d0">19308625</data>
    </edge>
    <edge source="UKR" target="LBN">
      <data key="d0">42285</data>
    </edge>
    <edge source="UKR" target="LVA">
      <data key="d0">13849316</data>
    </edge>
    <edge source="UKR" target="LTU">
      <data key="d0">4453503</data>
    </edge>
    <edge source="UKR" target="MYS">
      <data key="d0">39925</data>
    </edge>
    <edge source="UKR" target="MDA">
      <data key="d0">32031838</data>
    </edge>
    <edge source="UKR" target="NLD">
      <data key="d0">437695</data>
    </edge>
    <edge source="UKR" target="NZL">
      <data key="d0">85610</data>
    </edge>
    <edge source="UKR" target="PAK">
      <data key="d0">762875</data>
    </edge>
    <edge source="UKR" target="PAN">
      <data key="d0">110336</data>
    </edge>
    <edge source="UKR" target="PHL">
      <data key="d0">183209</data>
    </edge>
    <edge source="UKR" target="POL">
      <data key="d0">892891</data>
    </edge>
    <edge source="UKR" target="ROU">
      <data key="d0">704027</data>
    </edge>
    <edge source="UKR" target="RUS">
      <data key="d0">451539328</data>
    </edge>
    <edge source="UKR" target="IND">
      <data key="d0">87060</data>
    </edge>
    <edge source="UKR" target="SGP">
      <data key="d0">56897</data>
    </edge>
    <edge source="UKR" target="SVK">
      <data key="d0">45499</data>
    </edge>
    <edge source="UKR" target="VNM">
      <data key="d0">136075</data>
    </edge>
    <edge source="UKR" target="ZAF">
      <data key="d0">90134</data>
    </edge>
    <edge source="UKR" target="ESP">
      <data key="d0">32098</data>
    </edge>
    <edge source="UKR" target="CHE">
      <data key="d0">63157</data>
    </edge>
    <edge source="UKR" target="ARE">
      <data key="d0">100203</data>
    </edge>
    <edge source="UKR" target="TUN">
      <data key="d0">77270</data>
    </edge>
    <edge source="UKR" target="TUR">
      <data key="d0">931469</data>
    </edge>
    <edge source="UKR" target="EGY">
      <data key="d0">531786</data>
    </edge>
    <edge source="UKR" target="GBR">
      <data key="d0">214066</data>
    </edge>
    <edge source="UKR" target="USA">
      <data key="d0">2809589</data>
    </edge>
    <edge source="GBR" target="ALB">
      <data key="d0">13320</data>
    </edge>
    <edge source="GBR" target="DZA">
      <data key="d0">1095819</data>
    </edge>
    <edge source="GBR" target="AZE">
      <data key="d0">152226</data>
    </edge>
    <edge source="GBR" target="ARG">
      <data key="d0">3897501</data>
    </edge>
    <edge source="GBR" target="AUS">
      <data key="d0">29008654</data>
    </edge>
    <edge source="GBR" target="AUT">
      <data key="d0">15036002</data>
    </edge>
    <edge source="GBR" target="ARM">
      <data key="d0">16961</data>
    </edge>
    <edge source="GBR" target="BEL">
      <data key="d0">56195664</data>
    </edge>
    <edge source="GBR" target="BOL">
      <data key="d0">253383</data>
    </edge>
    <edge source="GBR" target="BRA">
      <data key="d0">8130208</data>
    </edge>
    <edge source="GBR" target="BGR">
      <data key="d0">1839074</data>
    </edge>
    <edge source="GBR" target="BLR">
      <data key="d0">32827</data>
    </edge>
    <edge source="GBR" target="KHM">
      <data key="d0">42258</data>
    </edge>
    <edge source="GBR" target="CMR">
      <data key="d0">59174</data>
    </edge>
    <edge source="GBR" target="CAN">
      <data key="d0">121459868</data>
    </edge>
    <edge source="GBR" target="LKA">
      <data key="d0">60286</data>
    </edge>
    <edge source="GBR" target="CHL">
      <data key="d0">6765167</data>
    </edge>
    <edge source="GBR" target="CHN">
      <data key="d0">7559175</data>
    </edge>
    <edge source="GBR" target="CRI">
      <data key="d0">230939</data>
    </edge>
    <edge source="GBR" target="HRV">
      <data key="d0">6450532</data>
    </edge>
    <edge source="GBR" target="CZE">
      <data key="d0">49676552</data>
    </edge>
    <edge source="GBR" target="BEN">
      <data key="d0">88278</data>
    </edge>
    <edge source="GBR" target="DNK">
      <data key="d0">19129159</data>
    </edge>
    <edge source="GBR" target="EST">
      <data key="d0">292011</data>
    </edge>
    <edge source="GBR" target="FIN">
      <data key="d0">8480303</data>
    </edge>
    <edge source="GBR" target="FRA">
      <data key="d0">181441694</data>
    </edge>
    <edge source="GBR" target="GMB">
      <data key="d0">15362</data>
    </edge>
    <edge source="GBR" target="PSE">
      <data key="d0">850174</data>
    </edge>
    <edge source="GBR" target="DEU">
      <data key="d0">177516606</data>
    </edge>
    <edge source="GBR" target="GHA">
      <data key="d0">1278500</data>
    </edge>
    <edge source="GBR" target="GRC">
      <data key="d0">12171364</data>
    </edge>
    <edge source="GBR" target="HND">
      <data key="d0">12505</data>
    </edge>
    <edge source="GBR" target="HKG">
      <data key="d0">14800202</data>
    </edge>
    <edge source="GBR" target="HUN">
      <data key="d0">4792770</data>
    </edge>
    <edge source="GBR" target="IDN">
      <data key="d0">247567</data>
    </edge>
    <edge source="GBR" target="IRL">
      <data key="d0">387380694</data>
    </edge>
    <edge source="GBR" target="ISR">
      <data key="d0">1663846</data>
    </edge>
    <edge source="GBR" target="ITA">
      <data key="d0">26014227</data>
    </edge>
    <edge source="GBR" target="CIV">
      <data key="d0">78916</data>
    </edge>
    <edge source="GBR" target="JAM">
      <data key="d0">547230</data>
    </edge>
    <edge source="GBR" target="JPN">
      <data key="d0">30201057</data>
    </edge>
    <edge source="GBR" target="KAZ">
      <data key="d0">52935</data>
    </edge>
    <edge source="GBR" target="JOR">
      <data key="d0">5188006</data>
    </edge>
    <edge source="GBR" target="KOR">
      <data key="d0">8090639</data>
    </edge>
    <edge source="GBR" target="LBN">
      <data key="d0">4166567</data>
    </edge>
    <edge source="GBR" target="LVA">
      <data key="d0">363047</data>
    </edge>
    <edge source="GBR" target="LTU">
      <data key="d0">1106492</data>
    </edge>
    <edge source="GBR" target="MYS">
      <data key="d0">2375652</data>
    </edge>
    <edge source="GBR" target="MUS">
      <data key="d0">251217</data>
    </edge>
    <edge source="GBR" target="MEX">
      <data key="d0">7179047</data>
    </edge>
    <edge source="GBR" target="MAR">
      <data key="d0">205530</data>
    </edge>
    <edge source="GBR" target="OMN">
      <data key="d0">700870</data>
    </edge>
    <edge source="GBR" target="NAM">
      <data key="d0">27641</data>
    </edge>
    <edge source="GBR" target="NLD">
      <data key="d0">108457852</data>
    </edge>
    <edge source="GBR" target="NZL">
      <data key="d0">3948653</data>
    </edge>
    <edge source="GBR" target="NOR">
      <data key="d0">22391068</data>
    </edge>
    <edge source="GBR" target="PAK">
      <data key="d0">525396</data>
    </edge>
    <edge source="GBR" target="PAN">
      <data key="d0">40371</data>
    </edge>
    <edge source="GBR" target="PRY">
      <data key="d0">675802</data>
    </edge>
    <edge source="GBR" target="PER">
      <data key="d0">343508</data>
    </edge>
    <edge source="GBR" target="PHL">
      <data key="d0">688055</data>
    </edge>
    <edge source="GBR" target="POL">
      <data key="d0">65290454</data>
    </edge>
    <edge source="GBR" target="PRT">
      <data key="d0">8189649</data>
    </edge>
    <edge source="GBR" target="ROU">
      <data key="d0">4295395</data>
    </edge>
    <edge source="GBR" target="RUS">
      <data key="d0">10608870</data>
    </edge>
    <edge source="GBR" target="SAU">
      <data key="d0">13545860</data>
    </edge>
    <edge source="GBR" target="SEN">
      <data key="d0">14767</data>
    </edge>
    <edge source="GBR" target="SRB">
      <data key="d0">562511</data>
    </edge>
    <edge source="GBR" target="IND">
      <data key="d0">2363517</data>
    </edge>
    <edge source="GBR" target="SGP">
      <data key="d0">9493919</data>
    </edge>
    <edge source="GBR" target="SVK">
      <data key="d0">4656943</data>
    </edge>
    <edge source="GBR" target="VNM">
      <data key="d0">158826</data>
    </edge>
    <edge source="GBR" target="SVN">
      <data key="d0">1627259</data>
    </edge>
    <edge source="GBR" target="ZAF">
      <data key="d0">14672541</data>
    </edge>
    <edge source="GBR" target="ZWE">
      <data key="d0">211670</data>
    </edge>
    <edge source="GBR" target="ESP">
      <data key="d0">52205579</data>
    </edge>
    <edge source="GBR" target="SWE">
      <data key="d0">30284473</data>
    </edge>
    <edge source="GBR" target="CHE">
      <data key="d0">33586925</data>
    </edge>
    <edge source="GBR" target="THA">
      <data key="d0">1135922</data>
    </edge>
    <edge source="GBR" target="ARE">
      <data key="d0">45067049</data>
    </edge>
    <edge source="GBR" target="TUN">
      <data key="d0">198497</data>
    </edge>
    <edge source="GBR" target="TUR">
      <data key="d0">7054876</data>
    </edge>
    <edge source="GBR" target="UGA">
      <data key="d0">209766</data>
    </edge>
    <edge source="GBR" target="UKR">
      <data key="d0">7742039</data>
    </edge>
    <edge source="GBR" target="EGY">
      <data key="d0">5303557</data>
    </edge>
    <edge source="GBR" target="TZA">
      <data key="d0">908586</data>
    </edge>
    <edge source="GBR" target="USA">
      <data key="d0">54162124</data>
    </edge>
    <edge source="GBR" target="BFA">
      <data key="d0">124081</data>
    </edge>
    <edge source="GBR" target="URY">
      <data key="d0">1920980</data>
    </edge>
    <edge source="ARG" target="AZE">
      <data key="d0">82214</data>
    </edge>
    <edge source="ARG" target="AUS">
      <data key="d0">8356854</data>
    </edge>
    <edge source="ARG" target="ARM">
      <data key="d0">55474</data>
    </edge>
    <edge source="ARG" target="BEL">
      <data key="d0">635648</data>
    </edge>
    <edge source="ARG" target="BOL">
      <data key="d0">6180453</data>
    </edge>
    <edge source="ARG" target="BRA">
      <data key="d0">61630901</data>
    </edge>
    <edge source="ARG" target="CAN">
      <data key="d0">8083905</data>
    </edge>
    <edge source="ARG" target="CHL">
      <data key="d0">36200833</data>
    </edge>
    <edge source="ARG" target="CHN">
      <data key="d0">984910</data>
    </edge>
    <edge source="ARG" target="COL">
      <data key="d0">1756519</data>
    </edge>
    <edge source="ARG" target="CRI">
      <data key="d0">268061</data>
    </edge>
    <edge source="ARG" target="CZE">
      <data key="d0">14869</data>
    </edge>
    <edge source="ARG" target="BEN">
      <data key="d0">103984</data>
    </edge>
    <edge source="ARG" target="ECU">
      <data key="d0">2184438</data>
    </edge>
    <edge source="ARG" target="SLV">
      <data key="d0">71503</data>
    </edge>
    <edge source="ARG" target="EST">
      <data key="d0">24509</data>
    </edge>
    <edge source="ARG" target="FIN">
      <data key="d0">16830</data>
    </edge>
    <edge source="ARG" target="FRA">
      <data key="d0">701438</data>
    </edge>
    <edge source="ARG" target="GEO">
      <data key="d0">143221</data>
    </edge>
    <edge source="ARG" target="DEU">
      <data key="d0">5333634</data>
    </edge>
    <edge source="ARG" target="GHA">
      <data key="d0">153957</data>
    </edge>
    <edge source="ARG" target="GTM">
      <data key="d0">66666</data>
    </edge>
    <edge source="ARG" target="HND">
      <data key="d0">16001</data>
    </edge>
    <edge source="ARG" target="HKG">
      <data key="d0">261443</data>
    </edge>
    <edge source="ARG" target="IDN">
      <data key="d0">818415</data>
    </edge>
    <edge source="ARG" target="ISR">
      <data key="d0">4013312</data>
    </edge>
    <edge source="ARG" target="ITA">
      <data key="d0">291016</data>
    </edge>
    <edge source="ARG" target="CIV">
      <data key="d0">130156</data>
    </edge>
    <edge source="ARG" target="JAM">
      <data key="d0">59638</data>
    </edge>
    <edge source="ARG" target="JPN">
      <data key="d0">2963609</data>
    </edge>
    <edge source="ARG" target="JOR">
      <data key="d0">2417784</data>
    </edge>
    <edge source="ARG" target="KOR">
      <data key="d0">858223</data>
    </edge>
    <edge source="ARG" target="LBN">
      <data key="d0">4073233</data>
    </edge>
    <edge source="ARG" target="LVA">
      <data key="d0">91406</data>
    </edge>
    <edge source="ARG" target="MDG">
      <data key="d0">115732</data>
    </edge>
    <edge source="ARG" target="MYS">
      <data key="d0">379018</data>
    </edge>
    <edge source="ARG" target="MRT">
      <data key="d0">453378</data>
    </edge>
    <edge source="ARG" target="MEX">
      <data key="d0">21050884</data>
    </edge>
    <edge source="ARG" target="MAR">
      <data key="d0">110113</data>
    </edge>
    <edge source="ARG" target="MOZ">
      <data key="d0">2428304</data>
    </edge>
    <edge source="ARG" target="NAM">
      <data key="d0">763400</data>
    </edge>
    <edge source="ARG" target="NLD">
      <data key="d0">5144830</data>
    </edge>
    <edge source="ARG" target="NZL">
      <data key="d0">419230</data>
    </edge>
    <edge source="ARG" target="NIC">
      <data key="d0">13557</data>
    </edge>
    <edge source="ARG" target="NOR">
      <data key="d0">17021</data>
    </edge>
    <edge source="ARG" target="PAK">
      <data key="d0">508756</data>
    </edge>
    <edge source="ARG" target="PAN">
      <data key="d0">316826</data>
    </edge>
    <edge source="ARG" target="PRY">
      <data key="d0">7946552</data>
    </edge>
    <edge source="ARG" target="PER">
      <data key="d0">3204201</data>
    </edge>
    <edge source="ARG" target="PHL">
      <data key="d0">271003</data>
    </edge>
    <edge source="ARG" target="POL">
      <data key="d0">1900882</data>
    </edge>
    <edge source="ARG" target="RUS">
      <data key="d0">1479364</data>
    </edge>
    <edge source="ARG" target="SAU">
      <data key="d0">1372097</data>
    </edge>
    <edge source="ARG" target="SEN">
      <data key="d0">23400</data>
    </edge>
    <edge source="ARG" target="IND">
      <data key="d0">1843390</data>
    </edge>
    <edge source="ARG" target="SGP">
      <data key="d0">52397</data>
    </edge>
    <edge source="ARG" target="VNM">
      <data key="d0">279944</data>
    </edge>
    <edge source="ARG" target="ZAF">
      <data key="d0">358755</data>
    </edge>
    <edge source="ARG" target="ESP">
      <data key="d0">1805561</data>
    </edge>
    <edge source="ARG" target="SWE">
      <data key="d0">39695</data>
    </edge>
    <edge source="ARG" target="CHE">
      <data key="d0">36605</data>
    </edge>
    <edge source="ARG" target="THA">
      <data key="d0">3703735</data>
    </edge>
    <edge source="ARG" target="TGO">
      <data key="d0">81890</data>
    </edge>
    <edge source="ARG" target="ARE">
      <data key="d0">1704628</data>
    </edge>
    <edge source="ARG" target="TUR">
      <data key="d0">314923</data>
    </edge>
    <edge source="ARG" target="UKR">
      <data key="d0">30261</data>
    </edge>
    <edge source="ARG" target="EGY">
      <data key="d0">60625</data>
    </edge>
    <edge source="ARG" target="GBR">
      <data key="d0">1786041</data>
    </edge>
    <edge source="ARG" target="USA">
      <data key="d0">78284380</data>
    </edge>
    <edge source="ARG" target="URY">
      <data key="d0">10354798</data>
    </edge>
    <edge source="AZE" target="BGR">
      <data key="d0">43478</data>
    </edge>
    <edge source="AZE" target="BLR">
      <data key="d0">165303</data>
    </edge>
    <edge source="AZE" target="GEO">
      <data key="d0">3940565</data>
    </edge>
    <edge source="AZE" target="DEU">
      <data key="d0">26518</data>
    </edge>
    <edge source="AZE" target="KAZ">
      <data key="d0">285765</data>
    </edge>
    <edge source="AZE" target="KGZ">
      <data key="d0">216097</data>
    </edge>
    <edge source="AZE" target="LTU">
      <data key="d0">30475</data>
    </edge>
    <edge source="AZE" target="RUS">
      <data key="d0">22548570</data>
    </edge>
    <edge source="AZE" target="UKR">
      <data key="d0">445930</data>
    </edge>
    <edge source="AZE" target="EGY">
      <data key="d0">46651</data>
    </edge>
    <edge source="AUS" target="BEL">
      <data key="d0">262678</data>
    </edge>
    <edge source="AUS" target="BRA">
      <data key="d0">641667</data>
    </edge>
    <edge source="AUS" target="KHM">
      <data key="d0">84482</data>
    </edge>
    <edge source="AUS" target="CMR">
      <data key="d0">190688</data>
    </edge>
    <edge source="AUS" target="CAN">
      <data key="d0">1887601</data>
    </edge>
    <edge source="AUS" target="LKA">
      <data key="d0">969783</data>
    </edge>
    <edge source="AUS" target="CHN">
      <data key="d0">2830235</data>
    </edge>
    <edge source="AUS" target="HRV">
      <data key="d0">14844</data>
    </edge>
    <edge source="AUS" target="FRA">
      <data key="d0">157515</data>
    </edge>
    <edge source="AUS" target="GEO">
      <data key="d0">43041</data>
    </edge>
    <edge source="AUS" target="DEU">
      <data key="d0">1171593</data>
    </edge>
    <edge source="AUS" target="HKG">
      <data key="d0">11549029</data>
    </edge>
    <edge source="AUS" target="IDN">
      <data key="d0">2634962</data>
    </edge>
    <edge source="AUS" target="IRL">
      <data key="d0">131315</data>
    </edge>
    <edge source="AUS" target="ITA">
      <data key="d0">325970</data>
    </edge>
    <edge source="AUS" target="JPN">
      <data key="d0">11110078</data>
    </edge>
    <edge source="AUS" target="KOR">
      <data key="d0">1039495</data>
    </edge>
    <edge source="AUS" target="LBN">
      <data key="d0">105168</data>
    </edge>
    <edge source="AUS" target="MYS">
      <data key="d0">8409103</data>
    </edge>
    <edge source="AUS" target="MAR">
      <data key="d0">14511</data>
    </edge>
    <edge source="AUS" target="NLD">
      <data key="d0">1357999</data>
    </edge>
    <edge source="AUS" target="NZL">
      <data key="d0">150600884</data>
    </edge>
    <edge source="AUS" target="NOR">
      <data key="d0">28973</data>
    </edge>
    <edge source="AUS" target="PAK">
      <data key="d0">884983</data>
    </edge>
    <edge source="AUS" target="PHL">
      <data key="d0">3850765</data>
    </edge>
    <edge source="AUS" target="ROU">
      <data key="d0">160638</data>
    </edge>
    <edge source="AUS" target="SAU">
      <data key="d0">11353</data>
    </edge>
    <edge source="AUS" target="IND">
      <data key="d0">1017375</data>
    </edge>
    <edge source="AUS" target="SGP">
      <data key="d0">19212656</data>
    </edge>
    <edge source="AUS" target="VNM">
      <data key="d0">861948</data>
    </edge>
    <edge source="AUS" target="ZAF">
      <data key="d0">204788</data>
    </edge>
    <edge source="AUS" target="ESP">
      <data key="d0">91846</data>
    </edge>
    <edge source="AUS" target="SWE">
      <data key="d0">16295</data>
    </edge>
    <edge source="AUS" target="CHE">
      <data key="d0">293307</data>
    </edge>
    <edge source="AUS" target="THA">
      <data key="d0">5261137</data>
    </edge>
    <edge source="AUS" target="ARE">
      <data key="d0">1949401</data>
    </edge>
    <edge source="AUS" target="TUR">
      <data key="d0">248975</data>
    </edge>
    <edge source="AUS" target="UKR">
      <data key="d0">28317</data>
    </edge>
    <edge source="AUS" target="EGY">
      <data key="d0">190637</data>
    </edge>
    <edge source="AUS" target="GBR">
      <data key="d0">1345634</data>
    </edge>
    <edge source="AUS" target="USA">
      <data key="d0">1932396</data>
    </edge>
    <edge source="ARM" target="BLR">
      <data key="d0">10640</data>
    </edge>
    <edge source="ARM" target="GEO">
      <data key="d0">4324806</data>
    </edge>
    <edge source="ARM" target="RUS">
      <data key="d0">2500381</data>
    </edge>
    <edge source="ARM" target="UKR">
      <data key="d0">20635</data>
    </edge>
    <edge source="ARM" target="USA">
      <data key="d0">112662</data>
    </edge>
    <edge source="BEL" target="ALB">
      <data key="d0">13175</data>
    </edge>
    <edge source="BEL" target="DZA">
      <data key="d0">1361465</data>
    </edge>
    <edge source="BEL" target="AZE">
      <data key="d0">1037147</data>
    </edge>
    <edge source="BEL" target="ARG">
      <data key="d0">743526</data>
    </edge>
    <edge source="BEL" target="AUS">
      <data key="d0">29581559</data>
    </edge>
    <edge source="BEL" target="AUT">
      <data key="d0">41213693</data>
    </edge>
    <edge source="BEL" target="ARM">
      <data key="d0">535674</data>
    </edge>
    <edge source="BEL" target="BRA">
      <data key="d0">10755093</data>
    </edge>
    <edge source="BEL" target="BGR">
      <data key="d0">1409136</data>
    </edge>
    <edge source="BEL" target="BDI">
      <data key="d0">82785</data>
    </edge>
    <edge source="BEL" target="BLR">
      <data key="d0">347283</data>
    </edge>
    <edge source="BEL" target="KHM">
      <data key="d0">65898</data>
    </edge>
    <edge source="BEL" target="CMR">
      <data key="d0">35843</data>
    </edge>
    <edge source="BEL" target="CAN">
      <data key="d0">52185196</data>
    </edge>
    <edge source="BEL" target="LKA">
      <data key="d0">63542</data>
    </edge>
    <edge source="BEL" target="CHL">
      <data key="d0">3635437</data>
    </edge>
    <edge source="BEL" target="CHN">
      <data key="d0">28251098</data>
    </edge>
    <edge source="BEL" target="COL">
      <data key="d0">312915</data>
    </edge>
    <edge source="BEL" target="CRI">
      <data key="d0">384864</data>
    </edge>
    <edge source="BEL" target="HRV">
      <data key="d0">1863935</data>
    </edge>
    <edge source="BEL" target="CZE">
      <data key="d0">25882953</data>
    </edge>
    <edge source="BEL" target="BEN">
      <data key="d0">11139</data>
    </edge>
    <edge source="BEL" target="DNK">
      <data key="d0">19444288</data>
    </edge>
    <edge source="BEL" target="ECU">
      <data key="d0">888758</data>
    </edge>
    <edge source="BEL" target="ETH">
      <data key="d0">151650</data>
    </edge>
    <edge source="BEL" target="EST">
      <data key="d0">1870335</data>
    </edge>
    <edge source="BEL" target="FIN">
      <data key="d0">7135019</data>
    </edge>
    <edge source="BEL" target="FRA">
      <data key="d0">1005131333</data>
    </edge>
    <edge source="BEL" target="GEO">
      <data key="d0">2927730</data>
    </edge>
    <edge source="BEL" target="GMB">
      <data key="d0">24909</data>
    </edge>
    <edge source="BEL" target="DEU">
      <data key="d0">822023168</data>
    </edge>
    <edge source="BEL" target="GHA">
      <data key="d0">36708</data>
    </edge>
    <edge source="BEL" target="GRC">
      <data key="d0">25549855</data>
    </edge>
    <edge source="BEL" target="GTM">
      <data key="d0">67156</data>
    </edge>
    <edge source="BEL" target="HKG">
      <data key="d0">20537407</data>
    </edge>
    <edge source="BEL" target="HUN">
      <data key="d0">15498452</data>
    </edge>
    <edge source="BEL" target="IDN">
      <data key="d0">9306098</data>
    </edge>
    <edge source="BEL" target="IRL">
      <data key="d0">9769669</data>
    </edge>
    <edge source="BEL" target="ISR">
      <data key="d0">10946610</data>
    </edge>
    <edge source="BEL" target="ITA">
      <data key="d0">117211147</data>
    </edge>
    <edge source="BEL" target="CIV">
      <data key="d0">184585</data>
    </edge>
    <edge source="BEL" target="JPN">
      <data key="d0">63448351</data>
    </edge>
    <edge source="BEL" target="KAZ">
      <data key="d0">452567</data>
    </edge>
    <edge source="BEL" target="JOR">
      <data key="d0">1068932</data>
    </edge>
    <edge source="BEL" target="KOR">
      <data key="d0">24298196</data>
    </edge>
    <edge source="BEL" target="KGZ">
      <data key="d0">10538</data>
    </edge>
    <edge source="BEL" target="LBN">
      <data key="d0">7494600</data>
    </edge>
    <edge source="BEL" target="LVA">
      <data key="d0">2180439</data>
    </edge>
    <edge source="BEL" target="LTU">
      <data key="d0">8367388</data>
    </edge>
    <edge source="BEL" target="MDG">
      <data key="d0">114403</data>
    </edge>
    <edge source="BEL" target="MYS">
      <data key="d0">3958383</data>
    </edge>
    <edge source="BEL" target="MRT">
      <data key="d0">81539</data>
    </edge>
    <edge source="BEL" target="MUS">
      <data key="d0">261962</data>
    </edge>
    <edge source="BEL" target="MEX">
      <data key="d0">3927465</data>
    </edge>
    <edge source="BEL" target="MDA">
      <data key="d0">56417</data>
    </edge>
    <edge source="BEL" target="MAR">
      <data key="d0">1382898</data>
    </edge>
    <edge source="BEL" target="OMN">
      <data key="d0">251900</data>
    </edge>
    <edge source="BEL" target="NLD">
      <data key="d0">1140088000</data>
    </edge>
    <edge source="BEL" target="NZL">
      <data key="d0">3771383</data>
    </edge>
    <edge source="BEL" target="NOR">
      <data key="d0">24732122</data>
    </edge>
    <edge source="BEL" target="PAK">
      <data key="d0">498804</data>
    </edge>
    <edge source="BEL" target="PAN">
      <data key="d0">183794</data>
    </edge>
    <edge source="BEL" target="PRY">
      <data key="d0">211175</data>
    </edge>
    <edge source="BEL" target="PER">
      <data key="d0">392449</data>
    </edge>
    <edge source="BEL" target="PHL">
      <data key="d0">2199107</data>
    </edge>
    <edge source="BEL" target="POL">
      <data key="d0">36943752</data>
    </edge>
    <edge source="BEL" target="PRT">
      <data key="d0">17361688</data>
    </edge>
    <edge source="BEL" target="ROU">
      <data key="d0">10353030</data>
    </edge>
    <edge source="BEL" target="RUS">
      <data key="d0">26433688</data>
    </edge>
    <edge source="BEL" target="SAU">
      <data key="d0">10477702</data>
    </edge>
    <edge source="BEL" target="SEN">
      <data key="d0">304635</data>
    </edge>
    <edge source="BEL" target="SRB">
      <data key="d0">3404413</data>
    </edge>
    <edge source="BEL" target="IND">
      <data key="d0">1857869</data>
    </edge>
    <edge source="BEL" target="SGP">
      <data key="d0">9342671</data>
    </edge>
    <edge source="BEL" target="SVK">
      <data key="d0">36106981</data>
    </edge>
    <edge source="BEL" target="VNM">
      <data key="d0">1768230</data>
    </edge>
    <edge source="BEL" target="SVN">
      <data key="d0">2115066</data>
    </edge>
    <edge source="BEL" target="ZAF">
      <data key="d0">7856532</data>
    </edge>
    <edge source="BEL" target="ZWE">
      <data key="d0">50815</data>
    </edge>
    <edge source="BEL" target="ESP">
      <data key="d0">65022086</data>
    </edge>
    <edge source="BEL" target="SWE">
      <data key="d0">56515964</data>
    </edge>
    <edge source="BEL" target="CHE">
      <data key="d0">26790618</data>
    </edge>
    <edge source="BEL" target="THA">
      <data key="d0">6385360</data>
    </edge>
    <edge source="BEL" target="TGO">
      <data key="d0">24831</data>
    </edge>
    <edge source="BEL" target="ARE">
      <data key="d0">14163765</data>
    </edge>
    <edge source="BEL" target="TUN">
      <data key="d0">735227</data>
    </edge>
    <edge source="BEL" target="TUR">
      <data key="d0">17668383</data>
    </edge>
    <edge source="BEL" target="UGA">
      <data key="d0">147319</data>
    </edge>
    <edge source="BEL" target="UKR">
      <data key="d0">5463098</data>
    </edge>
    <edge source="BEL" target="MKD">
      <data key="d0">50999</data>
    </edge>
    <edge source="BEL" target="EGY">
      <data key="d0">1731406</data>
    </edge>
    <edge source="BEL" target="GBR">
      <data key="d0">272038952</data>
    </edge>
    <edge source="BEL" target="USA">
      <data key="d0">132729630</data>
    </edge>
    <edge source="BEL" target="URY">
      <data key="d0">812930</data>
    </edge>
    <edge source="BOL" target="ARG">
      <data key="d0">691119</data>
    </edge>
    <edge source="BOL" target="AUS">
      <data key="d0">418586</data>
    </edge>
    <edge source="BOL" target="AUT">
      <data key="d0">48254</data>
    </edge>
    <edge source="BOL" target="BEL">
      <data key="d0">2774755</data>
    </edge>
    <edge source="BOL" target="CAN">
      <data key="d0">669861</data>
    </edge>
    <edge source="BOL" target="CHL">
      <data key="d0">48919</data>
    </edge>
    <edge source="BOL" target="COL">
      <data key="d0">48625</data>
    </edge>
    <edge source="BOL" target="CRI">
      <data key="d0">58045</data>
    </edge>
    <edge source="BOL" target="DNK">
      <data key="d0">92387</data>
    </edge>
    <edge source="BOL" target="FRA">
      <data key="d0">2390189</data>
    </edge>
    <edge source="BOL" target="DEU">
      <data key="d0">3996992</data>
    </edge>
    <edge source="BOL" target="HKG">
      <data key="d0">104000</data>
    </edge>
    <edge source="BOL" target="ITA">
      <data key="d0">68818</data>
    </edge>
    <edge source="BOL" target="JPN">
      <data key="d0">531656</data>
    </edge>
    <edge source="BOL" target="KOR">
      <data key="d0">595323</data>
    </edge>
    <edge source="BOL" target="MEX">
      <data key="d0">63657</data>
    </edge>
    <edge source="BOL" target="NLD">
      <data key="d0">852090</data>
    </edge>
    <edge source="BOL" target="NZL">
      <data key="d0">300934</data>
    </edge>
    <edge source="BOL" target="PRY">
      <data key="d0">929460</data>
    </edge>
    <edge source="BOL" target="PER">
      <data key="d0">1138600</data>
    </edge>
    <edge source="BOL" target="ESP">
      <data key="d0">95753</data>
    </edge>
    <edge source="BOL" target="SWE">
      <data key="d0">82963</data>
    </edge>
    <edge source="BOL" target="CHE">
      <data key="d0">1077602</data>
    </edge>
    <edge source="BOL" target="GBR">
      <data key="d0">450677</data>
    </edge>
    <edge source="BOL" target="USA">
      <data key="d0">5318444</data>
    </edge>
    <edge source="BRA" target="ALB">
      <data key="d0">1783605</data>
    </edge>
    <edge source="BRA" target="DZA">
      <data key="d0">5299046</data>
    </edge>
    <edge source="BRA" target="AZE">
      <data key="d0">284836</data>
    </edge>
    <edge source="BRA" target="ARG">
      <data key="d0">288682958</data>
    </edge>
    <edge source="BRA" target="AUS">
      <data key="d0">44655975</data>
    </edge>
    <edge source="BRA" target="AUT">
      <data key="d0">5841657</data>
    </edge>
    <edge source="BRA" target="ARM">
      <data key="d0">1068137</data>
    </edge>
    <edge source="BRA" target="BEL">
      <data key="d0">446311581</data>
    </edge>
    <edge source="BRA" target="BOL">
      <data key="d0">18227544</data>
    </edge>
    <edge source="BRA" target="BWA">
      <data key="d0">23408</data>
    </edge>
    <edge source="BRA" target="BGR">
      <data key="d0">7187463</data>
    </edge>
    <edge source="BRA" target="CAN">
      <data key="d0">136255129</data>
    </edge>
    <edge source="BRA" target="LKA">
      <data key="d0">38634</data>
    </edge>
    <edge source="BRA" target="CHL">
      <data key="d0">65098947</data>
    </edge>
    <edge source="BRA" target="CHN">
      <data key="d0">16968590</data>
    </edge>
    <edge source="BRA" target="COL">
      <data key="d0">29422210</data>
    </edge>
    <edge source="BRA" target="CRI">
      <data key="d0">757418</data>
    </edge>
    <edge source="BRA" target="HRV">
      <data key="d0">18139721</data>
    </edge>
    <edge source="BRA" target="CZE">
      <data key="d0">4424472</data>
    </edge>
    <edge source="BRA" target="BEN">
      <data key="d0">118884</data>
    </edge>
    <edge source="BRA" target="DNK">
      <data key="d0">17274526</data>
    </edge>
    <edge source="BRA" target="ECU">
      <data key="d0">18439146</data>
    </edge>
    <edge source="BRA" target="SLV">
      <data key="d0">4360287</data>
    </edge>
    <edge source="BRA" target="ETH">
      <data key="d0">210838</data>
    </edge>
    <edge source="BRA" target="EST">
      <data key="d0">1324070</data>
    </edge>
    <edge source="BRA" target="FIN">
      <data key="d0">122666677</data>
    </edge>
    <edge source="BRA" target="FRA">
      <data key="d0">133640711</data>
    </edge>
    <edge source="BRA" target="GEO">
      <data key="d0">3284212</data>
    </edge>
    <edge source="BRA" target="GMB">
      <data key="d0">2527498</data>
    </edge>
    <edge source="BRA" target="DEU">
      <data key="d0">1205234881</data>
    </edge>
    <edge source="BRA" target="GHA">
      <data key="d0">1889039</data>
    </edge>
    <edge source="BRA" target="GRC">
      <data key="d0">75718350</data>
    </edge>
    <edge source="BRA" target="GTM">
      <data key="d0">3607491</data>
    </edge>
    <edge source="BRA" target="HND">
      <data key="d0">515655</data>
    </edge>
    <edge source="BRA" target="HKG">
      <data key="d0">7054302</data>
    </edge>
    <edge source="BRA" target="HUN">
      <data key="d0">15345919</data>
    </edge>
    <edge source="BRA" target="IDN">
      <data key="d0">30892287</data>
    </edge>
    <edge source="BRA" target="IRL">
      <data key="d0">2736426</data>
    </edge>
    <edge source="BRA" target="ISR">
      <data key="d0">16415372</data>
    </edge>
    <edge source="BRA" target="ITA">
      <data key="d0">609532708</data>
    </edge>
    <edge source="BRA" target="CIV">
      <data key="d0">572688</data>
    </edge>
    <edge source="BRA" target="JAM">
      <data key="d0">1917305</data>
    </edge>
    <edge source="BRA" target="JPN">
      <data key="d0">627093177</data>
    </edge>
    <edge source="BRA" target="JOR">
      <data key="d0">15201592</data>
    </edge>
    <edge source="BRA" target="KOR">
      <data key="d0">115712823</data>
    </edge>
    <edge source="BRA" target="LBN">
      <data key="d0">67069272</data>
    </edge>
    <edge source="BRA" target="LVA">
      <data key="d0">4997687</data>
    </edge>
    <edge source="BRA" target="LTU">
      <data key="d0">4156442</data>
    </edge>
    <edge source="BRA" target="MDG">
      <data key="d0">461295</data>
    </edge>
    <edge source="BRA" target="MYS">
      <data key="d0">26344664</data>
    </edge>
    <edge source="BRA" target="MRT">
      <data key="d0">347378</data>
    </edge>
    <edge source="BRA" target="MUS">
      <data key="d0">289933</data>
    </edge>
    <edge source="BRA" target="MEX">
      <data key="d0">45169247</data>
    </edge>
    <edge source="BRA" target="MAR">
      <data key="d0">3159627</data>
    </edge>
    <edge source="BRA" target="MOZ">
      <data key="d0">475577</data>
    </edge>
    <edge source="BRA" target="OMN">
      <data key="d0">1227620</data>
    </edge>
    <edge source="BRA" target="NAM">
      <data key="d0">90378</data>
    </edge>
    <edge source="BRA" target="NLD">
      <data key="d0">108047136</data>
    </edge>
    <edge source="BRA" target="NZL">
      <data key="d0">7887591</data>
    </edge>
    <edge source="BRA" target="NIC">
      <data key="d0">5653312</data>
    </edge>
    <edge source="BRA" target="NOR">
      <data key="d0">51992071</data>
    </edge>
    <edge source="BRA" target="PAK">
      <data key="d0">3714613</data>
    </edge>
    <edge source="BRA" target="PAN">
      <data key="d0">2412067</data>
    </edge>
    <edge source="BRA" target="PRY">
      <data key="d0">25656184</data>
    </edge>
    <edge source="BRA" target="PER">
      <data key="d0">8215248</data>
    </edge>
    <edge source="BRA" target="PHL">
      <data key="d0">597386</data>
    </edge>
    <edge source="BRA" target="POL">
      <data key="d0">16460129</data>
    </edge>
    <edge source="BRA" target="PRT">
      <data key="d0">18883340</data>
    </edge>
    <edge source="BRA" target="ROU">
      <data key="d0">12730635</data>
    </edge>
    <edge source="BRA" target="RUS">
      <data key="d0">172408187</data>
    </edge>
    <edge source="BRA" target="SAU">
      <data key="d0">18723794</data>
    </edge>
    <edge source="BRA" target="SEN">
      <data key="d0">3856545</data>
    </edge>
    <edge source="BRA" target="SRB">
      <data key="d0">3804854</data>
    </edge>
    <edge source="BRA" target="IND">
      <data key="d0">1550740</data>
    </edge>
    <edge source="BRA" target="SGP">
      <data key="d0">13964207</data>
    </edge>
    <edge source="BRA" target="VNM">
      <data key="d0">2976803</data>
    </edge>
    <edge source="BRA" target="SVN">
      <data key="d0">117349043</data>
    </edge>
    <edge source="BRA" target="ZAF">
      <data key="d0">7671952</data>
    </edge>
    <edge source="BRA" target="ZWE">
      <data key="d0">31680</data>
    </edge>
    <edge source="BRA" target="ESP">
      <data key="d0">154094121</data>
    </edge>
    <edge source="BRA" target="SWE">
      <data key="d0">137647346</data>
    </edge>
    <edge source="BRA" target="CHE">
      <data key="d0">34155956</data>
    </edge>
    <edge source="BRA" target="THA">
      <data key="d0">2150211</data>
    </edge>
    <edge source="BRA" target="ARE">
      <data key="d0">13829139</data>
    </edge>
    <edge source="BRA" target="TUN">
      <data key="d0">21613361</data>
    </edge>
    <edge source="BRA" target="TUR">
      <data key="d0">79630264</data>
    </edge>
    <edge source="BRA" target="UGA">
      <data key="d0">244149</data>
    </edge>
    <edge source="BRA" target="UKR">
      <data key="d0">48713508</data>
    </edge>
    <edge source="BRA" target="EGY">
      <data key="d0">12422219</data>
    </edge>
    <edge source="BRA" target="GBR">
      <data key="d0">158856177</data>
    </edge>
    <edge source="BRA" target="TZA">
      <data key="d0">68573</data>
    </edge>
    <edge source="BRA" target="USA">
      <data key="d0">1292991413</data>
    </edge>
    <edge source="BRA" target="URY">
      <data key="d0">86889428</data>
    </edge>
    <edge source="CAN" target="DZA">
      <data key="d0">198937</data>
    </edge>
    <edge source="CAN" target="AZE">
      <data key="d0">13460</data>
    </edge>
    <edge source="CAN" target="ARG">
      <data key="d0">177222</data>
    </edge>
    <edge source="CAN" target="AUS">
      <data key="d0">4384425</data>
    </edge>
    <edge source="CAN" target="BEL">
      <data key="d0">177348</data>
    </edge>
    <edge source="CAN" target="BRA">
      <data key="d0">115885</data>
    </edge>
    <edge source="CAN" target="LKA">
      <data key="d0">255886</data>
    </edge>
    <edge source="CAN" target="CHN">
      <data key="d0">493112</data>
    </edge>
    <edge source="CAN" target="COL">
      <data key="d0">77718</data>
    </edge>
    <edge source="CAN" target="CRI">
      <data key="d0">1754137</data>
    </edge>
    <edge source="CAN" target="CZE">
      <data key="d0">10444</data>
    </edge>
    <edge source="CAN" target="ECU">
      <data key="d0">54641</data>
    </edge>
    <edge source="CAN" target="SLV">
      <data key="d0">45773</data>
    </edge>
    <edge source="CAN" target="FRA">
      <data key="d0">423212</data>
    </edge>
    <edge source="CAN" target="DEU">
      <data key="d0">200170</data>
    </edge>
    <edge source="CAN" target="GHA">
      <data key="d0">16389</data>
    </edge>
    <edge source="CAN" target="GRC">
      <data key="d0">112553</data>
    </edge>
    <edge source="CAN" target="GTM">
      <data key="d0">85268</data>
    </edge>
    <edge source="CAN" target="HKG">
      <data key="d0">514479</data>
    </edge>
    <edge source="CAN" target="HUN">
      <data key="d0">53359</data>
    </edge>
    <edge source="CAN" target="IDN">
      <data key="d0">41520</data>
    </edge>
    <edge source="CAN" target="IRL">
      <data key="d0">1182725</data>
    </edge>
    <edge source="CAN" target="ISR">
      <data key="d0">865436</data>
    </edge>
    <edge source="CAN" target="ITA">
      <data key="d0">236567</data>
    </edge>
    <edge source="CAN" target="JAM">
      <data key="d0">882579</data>
    </edge>
    <edge source="CAN" target="JPN">
      <data key="d0">8585169</data>
    </edge>
    <edge source="CAN" target="JOR">
      <data key="d0">156231</data>
    </edge>
    <edge source="CAN" target="KOR">
      <data key="d0">627883</data>
    </edge>
    <edge source="CAN" target="LBN">
      <data key="d0">97761</data>
    </edge>
    <edge source="CAN" target="LVA">
      <data key="d0">63708</data>
    </edge>
    <edge source="CAN" target="MDG">
      <data key="d0">45137</data>
    </edge>
    <edge source="CAN" target="MYS">
      <data key="d0">141122</data>
    </edge>
    <edge source="CAN" target="MEX">
      <data key="d0">33874943</data>
    </edge>
    <edge source="CAN" target="MAR">
      <data key="d0">12491</data>
    </edge>
    <edge source="CAN" target="OMN">
      <data key="d0">146665</data>
    </edge>
    <edge source="CAN" target="NLD">
      <data key="d0">959925</data>
    </edge>
    <edge source="CAN" target="NZL">
      <data key="d0">908217</data>
    </edge>
    <edge source="CAN" target="NIC">
      <data key="d0">1409742</data>
    </edge>
    <edge source="CAN" target="NOR">
      <data key="d0">41276</data>
    </edge>
    <edge source="CAN" target="PAN">
      <data key="d0">20990</data>
    </edge>
    <edge source="CAN" target="PER">
      <data key="d0">15972</data>
    </edge>
    <edge source="CAN" target="PHL">
      <data key="d0">93060</data>
    </edge>
    <edge source="CAN" target="POL">
      <data key="d0">131741</data>
    </edge>
    <edge source="CAN" target="PRT">
      <data key="d0">174153</data>
    </edge>
    <edge source="CAN" target="ROU">
      <data key="d0">20251</data>
    </edge>
    <edge source="CAN" target="RUS">
      <data key="d0">1069115</data>
    </edge>
    <edge source="CAN" target="SAU">
      <data key="d0">331362</data>
    </edge>
    <edge source="CAN" target="SEN">
      <data key="d0">11105</data>
    </edge>
    <edge source="CAN" target="IND">
      <data key="d0">79195</data>
    </edge>
    <edge source="CAN" target="SGP">
      <data key="d0">92688</data>
    </edge>
    <edge source="CAN" target="VNM">
      <data key="d0">36555</data>
    </edge>
    <edge source="CAN" target="ZAF">
      <data key="d0">168287</data>
    </edge>
    <edge source="CAN" target="SWE">
      <data key="d0">732918</data>
    </edge>
    <edge source="CAN" target="CHE">
      <data key="d0">30983</data>
    </edge>
    <edge source="CAN" target="ARE">
      <data key="d0">1202284</data>
    </edge>
    <edge source="CAN" target="TUR">
      <data key="d0">133233</data>
    </edge>
    <edge source="CAN" target="UKR">
      <data key="d0">12613</data>
    </edge>
    <edge source="CAN" target="EGY">
      <data key="d0">83117</data>
    </edge>
    <edge source="CAN" target="GBR">
      <data key="d0">1596717</data>
    </edge>
    <edge source="CAN" target="TZA">
      <data key="d0">40500</data>
    </edge>
    <edge source="CAN" target="USA">
      <data key="d0">1619846501</data>
    </edge>
    <edge source="CAN" target="BFA">
      <data key="d0">43928</data>
    </edge>
    <edge source="CHL" target="ARG">
      <data key="d0">3584531</data>
    </edge>
    <edge source="CHL" target="AUS">
      <data key="d0">149852</data>
    </edge>
    <edge source="CHL" target="BOL">
      <data key="d0">4832830</data>
    </edge>
    <edge source="CHL" target="BRA">
      <data key="d0">837753</data>
    </edge>
    <edge source="CHL" target="CMR">
      <data key="d0">39769</data>
    </edge>
    <edge source="CHL" target="CAN">
      <data key="d0">308185</data>
    </edge>
    <edge source="CHL" target="CHN">
      <data key="d0">129529</data>
    </edge>
    <edge source="CHL" target="COL">
      <data key="d0">5983268</data>
    </edge>
    <edge source="CHL" target="CRI">
      <data key="d0">2688155</data>
    </edge>
    <edge source="CHL" target="ECU">
      <data key="d0">5260115</data>
    </edge>
    <edge source="CHL" target="SLV">
      <data key="d0">602382</data>
    </edge>
    <edge source="CHL" target="DEU">
      <data key="d0">1028787</data>
    </edge>
    <edge source="CHL" target="GHA">
      <data key="d0">223339</data>
    </edge>
    <edge source="CHL" target="GTM">
      <data key="d0">1013529</data>
    </edge>
    <edge source="CHL" target="HND">
      <data key="d0">622794</data>
    </edge>
    <edge source="CHL" target="HKG">
      <data key="d0">90386</data>
    </edge>
    <edge source="CHL" target="IDN">
      <data key="d0">300937</data>
    </edge>
    <edge source="CHL" target="IRL">
      <data key="d0">3100260</data>
    </edge>
    <edge source="CHL" target="ITA">
      <data key="d0">120193</data>
    </edge>
    <edge source="CHL" target="JAM">
      <data key="d0">369973</data>
    </edge>
    <edge source="CHL" target="JPN">
      <data key="d0">2147447</data>
    </edge>
    <edge source="CHL" target="KOR">
      <data key="d0">172331</data>
    </edge>
    <edge source="CHL" target="MDG">
      <data key="d0">26543</data>
    </edge>
    <edge source="CHL" target="MEX">
      <data key="d0">21032320</data>
    </edge>
    <edge source="CHL" target="MOZ">
      <data key="d0">106050</data>
    </edge>
    <edge source="CHL" target="NLD">
      <data key="d0">337416</data>
    </edge>
    <edge source="CHL" target="NIC">
      <data key="d0">192840</data>
    </edge>
    <edge source="CHL" target="PAN">
      <data key="d0">1610140</data>
    </edge>
    <edge source="CHL" target="PRY">
      <data key="d0">3795831</data>
    </edge>
    <edge source="CHL" target="PER">
      <data key="d0">10459744</data>
    </edge>
    <edge source="CHL" target="PHL">
      <data key="d0">404866</data>
    </edge>
    <edge source="CHL" target="POL">
      <data key="d0">22294</data>
    </edge>
    <edge source="CHL" target="SGP">
      <data key="d0">35563</data>
    </edge>
    <edge source="CHL" target="VNM">
      <data key="d0">12125</data>
    </edge>
    <edge source="CHL" target="ESP">
      <data key="d0">59143</data>
    </edge>
    <edge source="CHL" target="SWE">
      <data key="d0">10670</data>
    </edge>
    <edge source="CHL" target="TGO">
      <data key="d0">38220</data>
    </edge>
    <edge source="CHL" target="GBR">
      <data key="d0">466099</data>
    </edge>
    <edge source="CHL" target="USA">
      <data key="d0">10150012</data>
    </edge>
    <edge source="CHL" target="URY">
      <data key="d0">2009119</data>
    </edge>
    <edge source="CHN" target="ALB">
      <data key="d0">1113505</data>
    </edge>
    <edge source="CHN" target="DZA">
      <data key="d0">50867709</data>
    </edge>
    <edge source="CHN" target="ARG">
      <data key="d0">2217952</data>
    </edge>
    <edge source="CHN" target="AUS">
      <data key="d0">38636745</data>
    </edge>
    <edge source="CHN" target="AUT">
      <data key="d0">572067</data>
    </edge>
    <edge source="CHN" target="ARM">
      <data key="d0">257466</data>
    </edge>
    <edge source="CHN" target="BEL">
      <data key="d0">24990894</data>
    </edge>
    <edge source="CHN" target="BOL">
      <data key="d0">787950</data>
    </edge>
    <edge source="CHN" target="BRA">
      <data key="d0">8971432</data>
    </edge>
    <edge source="CHN" target="BGR">
      <data key="d0">1839234</data>
    </edge>
    <edge source="CHN" target="BLR">
      <data key="d0">798197</data>
    </edge>
    <edge source="CHN" target="KHM">
      <data key="d0">51083</data>
    </edge>
    <edge source="CHN" target="CMR">
      <data key="d0">11485615</data>
    </edge>
    <edge source="CHN" target="CAN">
      <data key="d0">21413759</data>
    </edge>
    <edge source="CHN" target="LKA">
      <data key="d0">8713958</data>
    </edge>
    <edge source="CHN" target="CHL">
      <data key="d0">5557335</data>
    </edge>
    <edge source="CHN" target="COL">
      <data key="d0">14609819</data>
    </edge>
    <edge source="CHN" target="CRI">
      <data key="d0">2112034</data>
    </edge>
    <edge source="CHN" target="HRV">
      <data key="d0">1301822</data>
    </edge>
    <edge source="CHN" target="CZE">
      <data key="d0">294966</data>
    </edge>
    <edge source="CHN" target="BEN">
      <data key="d0">9002467</data>
    </edge>
    <edge source="CHN" target="DNK">
      <data key="d0">892041</data>
    </edge>
    <edge source="CHN" target="ECU">
      <data key="d0">518561</data>
    </edge>
    <edge source="CHN" target="SLV">
      <data key="d0">333948</data>
    </edge>
    <edge source="CHN" target="ETH">
      <data key="d0">374578</data>
    </edge>
    <edge source="CHN" target="EST">
      <data key="d0">67535</data>
    </edge>
    <edge source="CHN" target="FIN">
      <data key="d0">1362208</data>
    </edge>
    <edge source="CHN" target="FRA">
      <data key="d0">33892913</data>
    </edge>
    <edge source="CHN" target="GEO">
      <data key="d0">312629</data>
    </edge>
    <edge source="CHN" target="GMB">
      <data key="d0">17799303</data>
    </edge>
    <edge source="CHN" target="PSE">
      <data key="d0">30894</data>
    </edge>
    <edge source="CHN" target="DEU">
      <data key="d0">170532402</data>
    </edge>
    <edge source="CHN" target="GHA">
      <data key="d0">19218191</data>
    </edge>
    <edge source="CHN" target="GRC">
      <data key="d0">1371228</data>
    </edge>
    <edge source="CHN" target="GTM">
      <data key="d0">664518</data>
    </edge>
    <edge source="CHN" target="HND">
      <data key="d0">73667</data>
    </edge>
    <edge source="CHN" target="HKG">
      <data key="d0">173914442</data>
    </edge>
    <edge source="CHN" target="HUN">
      <data key="d0">1419923</data>
    </edge>
    <edge source="CHN" target="IDN">
      <data key="d0">29424510</data>
    </edge>
    <edge source="CHN" target="IRL">
      <data key="d0">4409885</data>
    </edge>
    <edge source="CHN" target="ISR">
      <data key="d0">3690381</data>
    </edge>
    <edge source="CHN" target="ITA">
      <data key="d0">4740890</data>
    </edge>
    <edge source="CHN" target="CIV">
      <data key="d0">6229966</data>
    </edge>
    <edge source="CHN" target="JAM">
      <data key="d0">208077</data>
    </edge>
    <edge source="CHN" target="JPN">
      <data key="d0">195155422</data>
    </edge>
    <edge source="CHN" target="KAZ">
      <data key="d0">4243849</data>
    </edge>
    <edge source="CHN" target="JOR">
      <data key="d0">1597624</data>
    </edge>
    <edge source="CHN" target="KOR">
      <data key="d0">70449200</data>
    </edge>
    <edge source="CHN" target="KGZ">
      <data key="d0">3081934</data>
    </edge>
    <edge source="CHN" target="LBN">
      <data key="d0">1267760</data>
    </edge>
    <edge source="CHN" target="LVA">
      <data key="d0">333927</data>
    </edge>
    <edge source="CHN" target="LTU">
      <data key="d0">619424</data>
    </edge>
    <edge source="CHN" target="MDG">
      <data key="d0">40600</data>
    </edge>
    <edge source="CHN" target="MYS">
      <data key="d0">94949073</data>
    </edge>
    <edge source="CHN" target="MRT">
      <data key="d0">48977659</data>
    </edge>
    <edge source="CHN" target="MUS">
      <data key="d0">166064</data>
    </edge>
    <edge source="CHN" target="MEX">
      <data key="d0">13849597</data>
    </edge>
    <edge source="CHN" target="MAR">
      <data key="d0">184246548</data>
    </edge>
    <edge source="CHN" target="MOZ">
      <data key="d0">14203</data>
    </edge>
    <edge source="CHN" target="OMN">
      <data key="d0">927813</data>
    </edge>
    <edge source="CHN" target="NLD">
      <data key="d0">57208124</data>
    </edge>
    <edge source="CHN" target="NZL">
      <data key="d0">3404228</data>
    </edge>
    <edge source="CHN" target="NIC">
      <data key="d0">12000</data>
    </edge>
    <edge source="CHN" target="NER">
      <data key="d0">13282520</data>
    </edge>
    <edge source="CHN" target="NOR">
      <data key="d0">222062</data>
    </edge>
    <edge source="CHN" target="PAK">
      <data key="d0">57493932</data>
    </edge>
    <edge source="CHN" target="PAN">
      <data key="d0">912756</data>
    </edge>
    <edge source="CHN" target="PRY">
      <data key="d0">19665</data>
    </edge>
    <edge source="CHN" target="PER">
      <data key="d0">2168348</data>
    </edge>
    <edge source="CHN" target="PHL">
      <data key="d0">37090539</data>
    </edge>
    <edge source="CHN" target="POL">
      <data key="d0">13749126</data>
    </edge>
    <edge source="CHN" target="PRT">
      <data key="d0">298339</data>
    </edge>
    <edge source="CHN" target="ROU">
      <data key="d0">425970</data>
    </edge>
    <edge source="CHN" target="RUS">
      <data key="d0">61443711</data>
    </edge>
    <edge source="CHN" target="SAU">
      <data key="d0">29476230</data>
    </edge>
    <edge source="CHN" target="SEN">
      <data key="d0">31417100</data>
    </edge>
    <edge source="CHN" target="SRB">
      <data key="d0">39742</data>
    </edge>
    <edge source="CHN" target="IND">
      <data key="d0">12030432</data>
    </edge>
    <edge source="CHN" target="SGP">
      <data key="d0">27718442</data>
    </edge>
    <edge source="CHN" target="SVK">
      <data key="d0">114764</data>
    </edge>
    <edge source="CHN" target="VNM">
      <data key="d0">23210180</data>
    </edge>
    <edge source="CHN" target="SVN">
      <data key="d0">1227294</data>
    </edge>
    <edge source="CHN" target="ZAF">
      <data key="d0">12789128</data>
    </edge>
    <edge source="CHN" target="ZWE">
      <data key="d0">13655</data>
    </edge>
    <edge source="CHN" target="ESP">
      <data key="d0">33508304</data>
    </edge>
    <edge source="CHN" target="SWE">
      <data key="d0">1261160</data>
    </edge>
    <edge source="CHN" target="CHE">
      <data key="d0">9212295</data>
    </edge>
    <edge source="CHN" target="THA">
      <data key="d0">50441075</data>
    </edge>
    <edge source="CHN" target="TGO">
      <data key="d0">44980316</data>
    </edge>
    <edge source="CHN" target="ARE">
      <data key="d0">28283858</data>
    </edge>
    <edge source="CHN" target="TUN">
      <data key="d0">7752516</data>
    </edge>
    <edge source="CHN" target="TUR">
      <data key="d0">4018376</data>
    </edge>
    <edge source="CHN" target="UGA">
      <data key="d0">33647</data>
    </edge>
    <edge source="CHN" target="UKR">
      <data key="d0">9770895</data>
    </edge>
    <edge source="CHN" target="MKD">
      <data key="d0">175270</data>
    </edge>
    <edge source="CHN" target="EGY">
      <data key="d0">9908469</data>
    </edge>
    <edge source="CHN" target="GBR">
      <data key="d0">43710528</data>
    </edge>
    <edge source="CHN" target="TZA">
      <data key="d0">68905</data>
    </edge>
    <edge source="CHN" target="USA">
      <data key="d0">201946840</data>
    </edge>
    <edge source="CHN" target="BFA">
      <data key="d0">1676249</data>
    </edge>
    <edge source="CHN" target="URY">
      <data key="d0">855161</data>
    </edge>
    <edge source="COL" target="ALB">
      <data key="d0">170924</data>
    </edge>
    <edge source="COL" target="DZA">
      <data key="d0">93404</data>
    </edge>
    <edge source="COL" target="ARG">
      <data key="d0">3378289</data>
    </edge>
    <edge source="COL" target="AUS">
      <data key="d0">20164923</data>
    </edge>
    <edge source="COL" target="BEL">
      <data key="d0">165372874</data>
    </edge>
    <edge source="COL" target="BOL">
      <data key="d0">722946</data>
    </edge>
    <edge source="COL" target="CAN">
      <data key="d0">147294318</data>
    </edge>
    <edge source="COL" target="CHL">
      <data key="d0">7200119</data>
    </edge>
    <edge source="COL" target="CHN">
      <data key="d0">5971600</data>
    </edge>
    <edge source="COL" target="CRI">
      <data key="d0">2448975</data>
    </edge>
    <edge source="COL" target="HRV">
      <data key="d0">83423</data>
    </edge>
    <edge source="COL" target="CZE">
      <data key="d0">858061</data>
    </edge>
    <edge source="COL" target="DNK">
      <data key="d0">7614996</data>
    </edge>
    <edge source="COL" target="ECU">
      <data key="d0">25605728</data>
    </edge>
    <edge source="COL" target="SLV">
      <data key="d0">1056054</data>
    </edge>
    <edge source="COL" target="EST">
      <data key="d0">310958</data>
    </edge>
    <edge source="COL" target="FIN">
      <data key="d0">51061646</data>
    </edge>
    <edge source="COL" target="FRA">
      <data key="d0">36105170</data>
    </edge>
    <edge source="COL" target="GEO">
      <data key="d0">187592</data>
    </edge>
    <edge source="COL" target="DEU">
      <data key="d0">128723445</data>
    </edge>
    <edge source="COL" target="GRC">
      <data key="d0">2133551</data>
    </edge>
    <edge source="COL" target="GTM">
      <data key="d0">492292</data>
    </edge>
    <edge source="COL" target="HND">
      <data key="d0">238120</data>
    </edge>
    <edge source="COL" target="HKG">
      <data key="d0">1057947</data>
    </edge>
    <edge source="COL" target="HUN">
      <data key="d0">32319</data>
    </edge>
    <edge source="COL" target="IDN">
      <data key="d0">462855</data>
    </edge>
    <edge source="COL" target="IRL">
      <data key="d0">1658754</data>
    </edge>
    <edge source="COL" target="ISR">
      <data key="d0">14446778</data>
    </edge>
    <edge source="COL" target="ITA">
      <data key="d0">32861182</data>
    </edge>
    <edge source="COL" target="JAM">
      <data key="d0">168558</data>
    </edge>
    <edge source="COL" target="JPN">
      <data key="d0">229520703</data>
    </edge>
    <edge source="COL" target="JOR">
      <data key="d0">1805938</data>
    </edge>
    <edge source="COL" target="KOR">
      <data key="d0">62125456</data>
    </edge>
    <edge source="COL" target="LBN">
      <data key="d0">1390891</data>
    </edge>
    <edge source="COL" target="LVA">
      <data key="d0">656193</data>
    </edge>
    <edge source="COL" target="MYS">
      <data key="d0">6589078</data>
    </edge>
    <edge source="COL" target="MEX">
      <data key="d0">19831753</data>
    </edge>
    <edge source="COL" target="MAR">
      <data key="d0">2503594</data>
    </edge>
    <edge source="COL" target="MOZ">
      <data key="d0">343482</data>
    </edge>
    <edge source="COL" target="NLD">
      <data key="d0">11358872</data>
    </edge>
    <edge source="COL" target="NZL">
      <data key="d0">5622786</data>
    </edge>
    <edge source="COL" target="NOR">
      <data key="d0">27080804</data>
    </edge>
    <edge source="COL" target="PAN">
      <data key="d0">3947564</data>
    </edge>
    <edge source="COL" target="PRY">
      <data key="d0">356036</data>
    </edge>
    <edge source="COL" target="PER">
      <data key="d0">12312385</data>
    </edge>
    <edge source="COL" target="POL">
      <data key="d0">4446233</data>
    </edge>
    <edge source="COL" target="PRT">
      <data key="d0">1205947</data>
    </edge>
    <edge source="COL" target="ROU">
      <data key="d0">3355558</data>
    </edge>
    <edge source="COL" target="RUS">
      <data key="d0">33672783</data>
    </edge>
    <edge source="COL" target="SAU">
      <data key="d0">529384</data>
    </edge>
    <edge source="COL" target="IND">
      <data key="d0">587318</data>
    </edge>
    <edge source="COL" target="SGP">
      <data key="d0">2969396</data>
    </edge>
    <edge source="COL" target="SVN">
      <data key="d0">1124871</data>
    </edge>
    <edge source="COL" target="ZAF">
      <data key="d0">3067517</data>
    </edge>
    <edge source="COL" target="ZWE">
      <data key="d0">849122</data>
    </edge>
    <edge source="COL" target="ESP">
      <data key="d0">76294890</data>
    </edge>
    <edge source="COL" target="SWE">
      <data key="d0">33927363</data>
    </edge>
    <edge source="COL" target="CHE">
      <data key="d0">99082</data>
    </edge>
    <edge source="COL" target="THA">
      <data key="d0">141768</data>
    </edge>
    <edge source="COL" target="ARE">
      <data key="d0">254776</data>
    </edge>
    <edge source="COL" target="TUR">
      <data key="d0">3148224</data>
    </edge>
    <edge source="COL" target="UGA">
      <data key="d0">47564</data>
    </edge>
    <edge source="COL" target="UKR">
      <data key="d0">87887</data>
    </edge>
    <edge source="COL" target="EGY">
      <data key="d0">681064</data>
    </edge>
    <edge source="COL" target="GBR">
      <data key="d0">112436080</data>
    </edge>
    <edge source="COL" target="TZA">
      <data key="d0">602756</data>
    </edge>
    <edge source="COL" target="USA">
      <data key="d0">925356756</data>
    </edge>
    <edge source="COL" target="URY">
      <data key="d0">360824</data>
    </edge>
    <edge source="CRI" target="AUS">
      <data key="d0">10392537</data>
    </edge>
    <edge source="CRI" target="BEL">
      <data key="d0">52751143</data>
    </edge>
    <edge source="CRI" target="CAN">
      <data key="d0">7959949</data>
    </edge>
    <edge source="CRI" target="CHL">
      <data key="d0">476599</data>
    </edge>
    <edge source="CRI" target="CHN">
      <data key="d0">712069</data>
    </edge>
    <edge source="CRI" target="COL">
      <data key="d0">60759</data>
    </edge>
    <edge source="CRI" target="DNK">
      <data key="d0">85470</data>
    </edge>
    <edge source="CRI" target="SLV">
      <data key="d0">1042600</data>
    </edge>
    <edge source="CRI" target="FIN">
      <data key="d0">7852078</data>
    </edge>
    <edge source="CRI" target="FRA">
      <data key="d0">5753184</data>
    </edge>
    <edge source="CRI" target="DEU">
      <data key="d0">21449030</data>
    </edge>
    <edge source="CRI" target="GRC">
      <data key="d0">399967</data>
    </edge>
    <edge source="CRI" target="GTM">
      <data key="d0">1615896</data>
    </edge>
    <edge source="CRI" target="HND">
      <data key="d0">689115</data>
    </edge>
    <edge source="CRI" target="IRL">
      <data key="d0">268125</data>
    </edge>
    <edge source="CRI" target="ISR">
      <data key="d0">5628439</data>
    </edge>
    <edge source="CRI" target="ITA">
      <data key="d0">18067019</data>
    </edge>
    <edge source="CRI" target="JPN">
      <data key="d0">9379156</data>
    </edge>
    <edge source="CRI" target="KOR">
      <data key="d0">8563221</data>
    </edge>
    <edge source="CRI" target="LVA">
      <data key="d0">258640</data>
    </edge>
    <edge source="CRI" target="MYS">
      <data key="d0">287556</data>
    </edge>
    <edge source="CRI" target="MEX">
      <data key="d0">2923393</data>
    </edge>
    <edge source="CRI" target="MAR">
      <data key="d0">1030896</data>
    </edge>
    <edge source="CRI" target="OMN">
      <data key="d0">11340</data>
    </edge>
    <edge source="CRI" target="NLD">
      <data key="d0">15118196</data>
    </edge>
    <edge source="CRI" target="NZL">
      <data key="d0">1133048</data>
    </edge>
    <edge source="CRI" target="NIC">
      <data key="d0">2560131</data>
    </edge>
    <edge source="CRI" target="NOR">
      <data key="d0">4374107</data>
    </edge>
    <edge source="CRI" target="PAN">
      <data key="d0">1890670</data>
    </edge>
    <edge source="CRI" target="PER">
      <data key="d0">44782</data>
    </edge>
    <edge source="CRI" target="PRT">
      <data key="d0">6626409</data>
    </edge>
    <edge source="CRI" target="RUS">
      <data key="d0">580878</data>
    </edge>
    <edge source="CRI" target="SAU">
      <data key="d0">134526</data>
    </edge>
    <edge source="CRI" target="SGP">
      <data key="d0">447659</data>
    </edge>
    <edge source="CRI" target="SVN">
      <data key="d0">51625</data>
    </edge>
    <edge source="CRI" target="ZAF">
      <data key="d0">364455</data>
    </edge>
    <edge source="CRI" target="ESP">
      <data key="d0">1678693</data>
    </edge>
    <edge source="CRI" target="SWE">
      <data key="d0">199520</data>
    </edge>
    <edge source="CRI" target="CHE">
      <data key="d0">17505</data>
    </edge>
    <edge source="CRI" target="ARE">
      <data key="d0">102183</data>
    </edge>
    <edge source="CRI" target="GBR">
      <data key="d0">4323852</data>
    </edge>
    <edge source="CRI" target="USA">
      <data key="d0">234572463</data>
    </edge>
    <edge source="CZE" target="AZE">
      <data key="d0">580919</data>
    </edge>
    <edge source="CZE" target="AUS">
      <data key="d0">51897</data>
    </edge>
    <edge source="CZE" target="AUT">
      <data key="d0">22148820</data>
    </edge>
    <edge source="CZE" target="ARM">
      <data key="d0">39384</data>
    </edge>
    <edge source="CZE" target="BEL">
      <data key="d0">26154872</data>
    </edge>
    <edge source="CZE" target="BGR">
      <data key="d0">6075066</data>
    </edge>
    <edge source="CZE" target="BLR">
      <data key="d0">258962</data>
    </edge>
    <edge source="CZE" target="CAN">
      <data key="d0">1862896</data>
    </edge>
    <edge source="CZE" target="HRV">
      <data key="d0">2390452</data>
    </edge>
    <edge source="CZE" target="DNK">
      <data key="d0">5245035</data>
    </edge>
    <edge source="CZE" target="EST">
      <data key="d0">342471</data>
    </edge>
    <edge source="CZE" target="FIN">
      <data key="d0">332011</data>
    </edge>
    <edge source="CZE" target="FRA">
      <data key="d0">64406355</data>
    </edge>
    <edge source="CZE" target="DEU">
      <data key="d0">72195313</data>
    </edge>
    <edge source="CZE" target="GRC">
      <data key="d0">1562791</data>
    </edge>
    <edge source="CZE" target="HKG">
      <data key="d0">45828</data>
    </edge>
    <edge source="CZE" target="HUN">
      <data key="d0">23362197</data>
    </edge>
    <edge source="CZE" target="IRL">
      <data key="d0">28704</data>
    </edge>
    <edge source="CZE" target="ISR">
      <data key="d0">173693</data>
    </edge>
    <edge source="CZE" target="ITA">
      <data key="d0">2926389</data>
    </edge>
    <edge source="CZE" target="JPN">
      <data key="d0">708132</data>
    </edge>
    <edge source="CZE" target="KOR">
      <data key="d0">15784</data>
    </edge>
    <edge source="CZE" target="LBN">
      <data key="d0">14512</data>
    </edge>
    <edge source="CZE" target="LVA">
      <data key="d0">174389</data>
    </edge>
    <edge source="CZE" target="LTU">
      <data key="d0">3638561</data>
    </edge>
    <edge source="CZE" target="MDA">
      <data key="d0">27322</data>
    </edge>
    <edge source="CZE" target="MAR">
      <data key="d0">295251</data>
    </edge>
    <edge source="CZE" target="NLD">
      <data key="d0">8168738</data>
    </edge>
    <edge source="CZE" target="NZL">
      <data key="d0">60242</data>
    </edge>
    <edge source="CZE" target="NOR">
      <data key="d0">2059851</data>
    </edge>
    <edge source="CZE" target="POL">
      <data key="d0">45043593</data>
    </edge>
    <edge source="CZE" target="PRT">
      <data key="d0">1262114</data>
    </edge>
    <edge source="CZE" target="ROU">
      <data key="d0">7674877</data>
    </edge>
    <edge source="CZE" target="RUS">
      <data key="d0">2256827</data>
    </edge>
    <edge source="CZE" target="SAU">
      <data key="d0">238939</data>
    </edge>
    <edge source="CZE" target="SRB">
      <data key="d0">51837</data>
    </edge>
    <edge source="CZE" target="SVK">
      <data key="d0">135842989</data>
    </edge>
    <edge source="CZE" target="SVN">
      <data key="d0">266944</data>
    </edge>
    <edge source="CZE" target="ZAF">
      <data key="d0">134984</data>
    </edge>
    <edge source="CZE" target="ESP">
      <data key="d0">577068</data>
    </edge>
    <edge source="CZE" target="SWE">
      <data key="d0">13367271</data>
    </edge>
    <edge source="CZE" target="CHE">
      <data key="d0">3349119</data>
    </edge>
    <edge source="CZE" target="ARE">
      <data key="d0">518019</data>
    </edge>
    <edge source="CZE" target="TUR">
      <data key="d0">3035435</data>
    </edge>
    <edge source="CZE" target="UKR">
      <data key="d0">540128</data>
    </edge>
    <edge source="CZE" target="GBR">
      <data key="d0">45429388</data>
    </edge>
    <edge source="CZE" target="USA">
      <data key="d0">556461</data>
    </edge>
    <edge source="BEN" target="CHN">
      <data key="d0">35201</data>
    </edge>
    <edge source="BEN" target="MAR">
      <data key="d0">54667</data>
    </edge>
    <edge source="BEN" target="SEN">
      <data key="d0">31207</data>
    </edge>
    <edge source="ECU" target="ARG">
      <data key="d0">9846579</data>
    </edge>
    <edge source="ECU" target="AUS">
      <data key="d0">1971164</data>
    </edge>
    <edge source="ECU" target="BEL">
      <data key="d0">8545118</data>
    </edge>
    <edge source="ECU" target="BOL">
      <data key="d0">1788137</data>
    </edge>
    <edge source="ECU" target="BRA">
      <data key="d0">17543482</data>
    </edge>
    <edge source="ECU" target="CAN">
      <data key="d0">8160328</data>
    </edge>
    <edge source="ECU" target="CHL">
      <data key="d0">13690688</data>
    </edge>
    <edge source="ECU" target="CHN">
      <data key="d0">16308004</data>
    </edge>
    <edge source="ECU" target="COL">
      <data key="d0">77196168</data>
    </edge>
    <edge source="ECU" target="CRI">
      <data key="d0">217137</data>
    </edge>
    <edge source="ECU" target="CZE">
      <data key="d0">78663</data>
    </edge>
    <edge source="ECU" target="FIN">
      <data key="d0">1785915</data>
    </edge>
    <edge source="ECU" target="FRA">
      <data key="d0">4603482</data>
    </edge>
    <edge source="ECU" target="DEU">
      <data key="d0">96170211</data>
    </edge>
    <edge source="ECU" target="GRC">
      <data key="d0">151000</data>
    </edge>
    <edge source="ECU" target="GTM">
      <data key="d0">999270</data>
    </edge>
    <edge source="ECU" target="HND">
      <data key="d0">110798</data>
    </edge>
    <edge source="ECU" target="IDN">
      <data key="d0">896530</data>
    </edge>
    <edge source="ECU" target="ITA">
      <data key="d0">9412731</data>
    </edge>
    <edge source="ECU" target="JPN">
      <data key="d0">17691420</data>
    </edge>
    <edge source="ECU" target="KOR">
      <data key="d0">1502914</data>
    </edge>
    <edge source="ECU" target="LBN">
      <data key="d0">23312</data>
    </edge>
    <edge source="ECU" target="LVA">
      <data key="d0">2567460</data>
    </edge>
    <edge source="ECU" target="MYS">
      <data key="d0">44672905</data>
    </edge>
    <edge source="ECU" target="MEX">
      <data key="d0">39760073</data>
    </edge>
    <edge source="ECU" target="NLD">
      <data key="d0">53031205</data>
    </edge>
    <edge source="ECU" target="PAN">
      <data key="d0">24727</data>
    </edge>
    <edge source="ECU" target="PER">
      <data key="d0">16013619</data>
    </edge>
    <edge source="ECU" target="PHL">
      <data key="d0">114950</data>
    </edge>
    <edge source="ECU" target="POL">
      <data key="d0">53172179</data>
    </edge>
    <edge source="ECU" target="RUS">
      <data key="d0">38089865</data>
    </edge>
    <edge source="ECU" target="SGP">
      <data key="d0">493577</data>
    </edge>
    <edge source="ECU" target="ZAF">
      <data key="d0">130968</data>
    </edge>
    <edge source="ECU" target="ESP">
      <data key="d0">16631419</data>
    </edge>
    <edge source="ECU" target="SWE">
      <data key="d0">43493</data>
    </edge>
    <edge source="ECU" target="CHE">
      <data key="d0">582581</data>
    </edge>
    <edge source="ECU" target="ARE">
      <data key="d0">294313</data>
    </edge>
    <edge source="ECU" target="TUR">
      <data key="d0">5433902</data>
    </edge>
    <edge source="ECU" target="UKR">
      <data key="d0">793867</data>
    </edge>
    <edge source="ECU" target="EGY">
      <data key="d0">102083</data>
    </edge>
    <edge source="ECU" target="GBR">
      <data key="d0">7610068</data>
    </edge>
    <edge source="ECU" target="USA">
      <data key="d0">140726030</data>
    </edge>
    <edge source="ECU" target="URY">
      <data key="d0">224231</data>
    </edge>
    <edge source="SLV" target="AUS">
      <data key="d0">3065761</data>
    </edge>
    <edge source="SLV" target="AUT">
      <data key="d0">14508</data>
    </edge>
    <edge source="SLV" target="BEL">
      <data key="d0">15393615</data>
    </edge>
    <edge source="SLV" target="CAN">
      <data key="d0">26912736</data>
    </edge>
    <edge source="SLV" target="CRI">
      <data key="d0">1825439</data>
    </edge>
    <edge source="SLV" target="CZE">
      <data key="d0">24147</data>
    </edge>
    <edge source="SLV" target="DNK">
      <data key="d0">105862</data>
    </edge>
    <edge source="SLV" target="ECU">
      <data key="d0">75000</data>
    </edge>
    <edge source="SLV" target="FIN">
      <data key="d0">544500</data>
    </edge>
    <edge source="SLV" target="FRA">
      <data key="d0">5536486</data>
    </edge>
    <edge source="SLV" target="DEU">
      <data key="d0">61951544</data>
    </edge>
    <edge source="SLV" target="GTM">
      <data key="d0">1936969</data>
    </edge>
    <edge source="SLV" target="HND">
      <data key="d0">1806691</data>
    </edge>
    <edge source="SLV" target="ISR">
      <data key="d0">193875</data>
    </edge>
    <edge source="SLV" target="ITA">
      <data key="d0">14203545</data>
    </edge>
    <edge source="SLV" target="JPN">
      <data key="d0">31279539</data>
    </edge>
    <edge source="SLV" target="JOR">
      <data key="d0">280128</data>
    </edge>
    <edge source="SLV" target="KOR">
      <data key="d0">6415681</data>
    </edge>
    <edge source="SLV" target="LBN">
      <data key="d0">78024</data>
    </edge>
    <edge source="SLV" target="MYS">
      <data key="d0">425865</data>
    </edge>
    <edge source="SLV" target="MEX">
      <data key="d0">601731</data>
    </edge>
    <edge source="SLV" target="NLD">
      <data key="d0">2303688</data>
    </edge>
    <edge source="SLV" target="NZL">
      <data key="d0">810916</data>
    </edge>
    <edge source="SLV" target="NIC">
      <data key="d0">2537005</data>
    </edge>
    <edge source="SLV" target="NOR">
      <data key="d0">1150506</data>
    </edge>
    <edge source="SLV" target="PAN">
      <data key="d0">60473</data>
    </edge>
    <edge source="SLV" target="RUS">
      <data key="d0">468581</data>
    </edge>
    <edge source="SLV" target="ZAF">
      <data key="d0">1376317</data>
    </edge>
    <edge source="SLV" target="ESP">
      <data key="d0">624550</data>
    </edge>
    <edge source="SLV" target="SWE">
      <data key="d0">9415044</data>
    </edge>
    <edge source="SLV" target="GBR">
      <data key="d0">12746762</data>
    </edge>
    <edge source="SLV" target="USA">
      <data key="d0">103890480</data>
    </edge>
    <edge source="EST" target="ARM">
      <data key="d0">133353</data>
    </edge>
    <edge source="EST" target="BEL">
      <data key="d0">687626</data>
    </edge>
    <edge source="EST" target="BLR">
      <data key="d0">13814147</data>
    </edge>
    <edge source="EST" target="DNK">
      <data key="d0">33687</data>
    </edge>
    <edge source="EST" target="FIN">
      <data key="d0">5514925</data>
    </edge>
    <edge source="EST" target="DEU">
      <data key="d0">230412</data>
    </edge>
    <edge source="EST" target="KAZ">
      <data key="d0">6983187</data>
    </edge>
    <edge source="EST" target="LVA">
      <data key="d0">31733605</data>
    </edge>
    <edge source="EST" target="LTU">
      <data key="d0">6033622</data>
    </edge>
    <edge source="EST" target="MDA">
      <data key="d0">164714</data>
    </edge>
    <edge source="EST" target="NOR">
      <data key="d0">233636</data>
    </edge>
    <edge source="EST" target="POL">
      <data key="d0">40199</data>
    </edge>
    <edge source="EST" target="RUS">
      <data key="d0">153695363</data>
    </edge>
    <edge source="EST" target="SGP">
      <data key="d0">1600534</data>
    </edge>
    <edge source="EST" target="SVK">
      <data key="d0">75026</data>
    </edge>
    <edge source="EST" target="SWE">
      <data key="d0">5995530</data>
    </edge>
    <edge source="EST" target="ARE">
      <data key="d0">429908</data>
    </edge>
    <edge source="EST" target="UKR">
      <data key="d0">47149784</data>
    </edge>
    <edge source="EST" target="USA">
      <data key="d0">822675</data>
    </edge>
    <edge source="FIN" target="DZA">
      <data key="d0">199020</data>
    </edge>
    <edge source="FIN" target="AZE">
      <data key="d0">427405</data>
    </edge>
    <edge source="FIN" target="ARG">
      <data key="d0">11868</data>
    </edge>
    <edge source="FIN" target="AUS">
      <data key="d0">73890</data>
    </edge>
    <edge source="FIN" target="AUT">
      <data key="d0">288855</data>
    </edge>
    <edge source="FIN" target="BRA">
      <data key="d0">35546</data>
    </edge>
    <edge source="FIN" target="BLR">
      <data key="d0">11314</data>
    </edge>
    <edge source="FIN" target="CAN">
      <data key="d0">263827</data>
    </edge>
    <edge source="FIN" target="CZE">
      <data key="d0">1973214</data>
    </edge>
    <edge source="FIN" target="DNK">
      <data key="d0">3951738</data>
    </edge>
    <edge source="FIN" target="EST">
      <data key="d0">29598633</data>
    </edge>
    <edge source="FIN" target="FRA">
      <data key="d0">46358</data>
    </edge>
    <edge source="FIN" target="DEU">
      <data key="d0">7332252</data>
    </edge>
    <edge source="FIN" target="GRC">
      <data key="d0">34167</data>
    </edge>
    <edge source="FIN" target="HKG">
      <data key="d0">47689</data>
    </edge>
    <edge source="FIN" target="HUN">
      <data key="d0">62655</data>
    </edge>
    <edge source="FIN" target="IDN">
      <data key="d0">198584</data>
    </edge>
    <edge source="FIN" target="ISR">
      <data key="d0">196108</data>
    </edge>
    <edge source="FIN" target="ITA">
      <data key="d0">254817</data>
    </edge>
    <edge source="FIN" target="JPN">
      <data key="d0">5105623</data>
    </edge>
    <edge source="FIN" target="KAZ">
      <data key="d0">113229</data>
    </edge>
    <edge source="FIN" target="KOR">
      <data key="d0">1279493</data>
    </edge>
    <edge source="FIN" target="LVA">
      <data key="d0">4164046</data>
    </edge>
    <edge source="FIN" target="LTU">
      <data key="d0">13209081</data>
    </edge>
    <edge source="FIN" target="NLD">
      <data key="d0">1185302</data>
    </edge>
    <edge source="FIN" target="NOR">
      <data key="d0">3140915</data>
    </edge>
    <edge source="FIN" target="PAK">
      <data key="d0">384088</data>
    </edge>
    <edge source="FIN" target="POL">
      <data key="d0">1868191</data>
    </edge>
    <edge source="FIN" target="ROU">
      <data key="d0">86632</data>
    </edge>
    <edge source="FIN" target="RUS">
      <data key="d0">27607249</data>
    </edge>
    <edge source="FIN" target="IND">
      <data key="d0">1219614</data>
    </edge>
    <edge source="FIN" target="SGP">
      <data key="d0">462965</data>
    </edge>
    <edge source="FIN" target="SVK">
      <data key="d0">128698</data>
    </edge>
    <edge source="FIN" target="VNM">
      <data key="d0">264859</data>
    </edge>
    <edge source="FIN" target="SVN">
      <data key="d0">16324</data>
    </edge>
    <edge source="FIN" target="ESP">
      <data key="d0">305164</data>
    </edge>
    <edge source="FIN" target="SWE">
      <data key="d0">38576986</data>
    </edge>
    <edge source="FIN" target="CHE">
      <data key="d0">124187</data>
    </edge>
    <edge source="FIN" target="ARE">
      <data key="d0">653643</data>
    </edge>
    <edge source="FIN" target="UKR">
      <data key="d0">377801</data>
    </edge>
    <edge source="FIN" target="EGY">
      <data key="d0">10409</data>
    </edge>
    <edge source="FIN" target="GBR">
      <data key="d0">433627</data>
    </edge>
    <edge source="FIN" target="USA">
      <data key="d0">2166393</data>
    </edge>
    <edge source="GEO" target="AZE">
      <data key="d0">814243</data>
    </edge>
    <edge source="GEO" target="ARM">
      <data key="d0">150527</data>
    </edge>
    <edge source="GEO" target="BLR">
      <data key="d0">1345147</data>
    </edge>
    <edge source="GEO" target="CAN">
      <data key="d0">69600</data>
    </edge>
    <edge source="GEO" target="CHN">
      <data key="d0">30882</data>
    </edge>
    <edge source="GEO" target="BEN">
      <data key="d0">28571</data>
    </edge>
    <edge source="GEO" target="EST">
      <data key="d0">50406</data>
    </edge>
    <edge source="GEO" target="FRA">
      <data key="d0">36403</data>
    </edge>
    <edge source="GEO" target="DEU">
      <data key="d0">496466</data>
    </edge>
    <edge source="GEO" target="KAZ">
      <data key="d0">1100829</data>
    </edge>
    <edge source="GEO" target="KGZ">
      <data key="d0">162048</data>
    </edge>
    <edge source="GEO" target="LVA">
      <data key="d0">124669</data>
    </edge>
    <edge source="GEO" target="MDA">
      <data key="d0">22458</data>
    </edge>
    <edge source="GEO" target="PHL">
      <data key="d0">145613</data>
    </edge>
    <edge source="GEO" target="POL">
      <data key="d0">17675</data>
    </edge>
    <edge source="GEO" target="SGP">
      <data key="d0">57574</data>
    </edge>
    <edge source="GEO" target="VNM">
      <data key="d0">29830</data>
    </edge>
    <edge source="GEO" target="TUR">
      <data key="d0">1096637</data>
    </edge>
    <edge source="GEO" target="UKR">
      <data key="d0">1509808</data>
    </edge>
    <edge source="GEO" target="USA">
      <data key="d0">47151</data>
    </edge>
    <edge source="DEU" target="ALB">
      <data key="d0">1832131</data>
    </edge>
    <edge source="DEU" target="DZA">
      <data key="d0">20749020</data>
    </edge>
    <edge source="DEU" target="AZE">
      <data key="d0">4416511</data>
    </edge>
    <edge source="DEU" target="ARG">
      <data key="d0">2532466</data>
    </edge>
    <edge source="DEU" target="AUS">
      <data key="d0">144560795</data>
    </edge>
    <edge source="DEU" target="AUT">
      <data key="d0">555846577</data>
    </edge>
    <edge source="DEU" target="ARM">
      <data key="d0">2095325</data>
    </edge>
    <edge source="DEU" target="BEL">
      <data key="d0">434305450</data>
    </edge>
    <edge source="DEU" target="BOL">
      <data key="d0">106032</data>
    </edge>
    <edge source="DEU" target="BRA">
      <data key="d0">38061018</data>
    </edge>
    <edge source="DEU" target="BGR">
      <data key="d0">45782064</data>
    </edge>
    <edge source="DEU" target="BLR">
      <data key="d0">11836797</data>
    </edge>
    <edge source="DEU" target="CAN">
      <data key="d0">100207823</data>
    </edge>
    <edge source="DEU" target="LKA">
      <data key="d0">947390</data>
    </edge>
    <edge source="DEU" target="CHL">
      <data key="d0">10603016</data>
    </edge>
    <edge source="DEU" target="CHN">
      <data key="d0">30341975</data>
    </edge>
    <edge source="DEU" target="COL">
      <data key="d0">1277305</data>
    </edge>
    <edge source="DEU" target="CRI">
      <data key="d0">1040058</data>
    </edge>
    <edge source="DEU" target="HRV">
      <data key="d0">38993214</data>
    </edge>
    <edge source="DEU" target="CZE">
      <data key="d0">252933434</data>
    </edge>
    <edge source="DEU" target="DNK">
      <data key="d0">186414586</data>
    </edge>
    <edge source="DEU" target="ECU">
      <data key="d0">767621</data>
    </edge>
    <edge source="DEU" target="SLV">
      <data key="d0">130619</data>
    </edge>
    <edge source="DEU" target="ETH">
      <data key="d0">294572</data>
    </edge>
    <edge source="DEU" target="EST">
      <data key="d0">11365719</data>
    </edge>
    <edge source="DEU" target="FIN">
      <data key="d0">64187422</data>
    </edge>
    <edge source="DEU" target="FRA">
      <data key="d0">1050893318</data>
    </edge>
    <edge source="DEU" target="GEO">
      <data key="d0">2771171</data>
    </edge>
    <edge source="DEU" target="GMB">
      <data key="d0">71349</data>
    </edge>
    <edge source="DEU" target="PSE">
      <data key="d0">189304</data>
    </edge>
    <edge source="DEU" target="GHA">
      <data key="d0">64577</data>
    </edge>
    <edge source="DEU" target="GRC">
      <data key="d0">73227588</data>
    </edge>
    <edge source="DEU" target="GTM">
      <data key="d0">660813</data>
    </edge>
    <edge source="DEU" target="HKG">
      <data key="d0">37664730</data>
    </edge>
    <edge source="DEU" target="HUN">
      <data key="d0">135257204</data>
    </edge>
    <edge source="DEU" target="IDN">
      <data key="d0">4287900</data>
    </edge>
    <edge source="DEU" target="IRL">
      <data key="d0">33539887</data>
    </edge>
    <edge source="DEU" target="ISR">
      <data key="d0">37568777</data>
    </edge>
    <edge source="DEU" target="ITA">
      <data key="d0">456714424</data>
    </edge>
    <edge source="DEU" target="CIV">
      <data key="d0">20549</data>
    </edge>
    <edge source="DEU" target="JPN">
      <data key="d0">29673757</data>
    </edge>
    <edge source="DEU" target="KAZ">
      <data key="d0">15436103</data>
    </edge>
    <edge source="DEU" target="JOR">
      <data key="d0">3563890</data>
    </edge>
    <edge source="DEU" target="KOR">
      <data key="d0">44643760</data>
    </edge>
    <edge source="DEU" target="KGZ">
      <data key="d0">1236718</data>
    </edge>
    <edge source="DEU" target="LBN">
      <data key="d0">6359274</data>
    </edge>
    <edge source="DEU" target="LVA">
      <data key="d0">17712112</data>
    </edge>
    <edge source="DEU" target="LTU">
      <data key="d0">56539607</data>
    </edge>
    <edge source="DEU" target="MYS">
      <data key="d0">40165882</data>
    </edge>
    <edge source="DEU" target="MUS">
      <data key="d0">1157608</data>
    </edge>
    <edge source="DEU" target="MEX">
      <data key="d0">7079186</data>
    </edge>
    <edge source="DEU" target="MDA">
      <data key="d0">2443167</data>
    </edge>
    <edge source="DEU" target="MAR">
      <data key="d0">6129045</data>
    </edge>
    <edge source="DEU" target="OMN">
      <data key="d0">1189365</data>
    </edge>
    <edge source="DEU" target="NAM">
      <data key="d0">1875794</data>
    </edge>
    <edge source="DEU" target="NLD">
      <data key="d0">687044882</data>
    </edge>
    <edge source="DEU" target="NZL">
      <data key="d0">7046332</data>
    </edge>
    <edge source="DEU" target="NOR">
      <data key="d0">69998062</data>
    </edge>
    <edge source="DEU" target="PAK">
      <data key="d0">709522</data>
    </edge>
    <edge source="DEU" target="PAN">
      <data key="d0">1606214</data>
    </edge>
    <edge source="DEU" target="PRY">
      <data key="d0">599099</data>
    </edge>
    <edge source="DEU" target="PER">
      <data key="d0">1632847</data>
    </edge>
    <edge source="DEU" target="PHL">
      <data key="d0">3996379</data>
    </edge>
    <edge source="DEU" target="POL">
      <data key="d0">861685017</data>
    </edge>
    <edge source="DEU" target="PRT">
      <data key="d0">51966352</data>
    </edge>
    <edge source="DEU" target="ROU">
      <data key="d0">136958875</data>
    </edge>
    <edge source="DEU" target="RUS">
      <data key="d0">306545252</data>
    </edge>
    <edge source="DEU" target="SAU">
      <data key="d0">22668057</data>
    </edge>
    <edge source="DEU" target="SEN">
      <data key="d0">57829</data>
    </edge>
    <edge source="DEU" target="SRB">
      <data key="d0">11110777</data>
    </edge>
    <edge source="DEU" target="IND">
      <data key="d0">5945116</data>
    </edge>
    <edge source="DEU" target="SGP">
      <data key="d0">15328239</data>
    </edge>
    <edge source="DEU" target="SVK">
      <data key="d0">135272044</data>
    </edge>
    <edge source="DEU" target="VNM">
      <data key="d0">2939514</data>
    </edge>
    <edge source="DEU" target="SVN">
      <data key="d0">36448381</data>
    </edge>
    <edge source="DEU" target="ZAF">
      <data key="d0">38518930</data>
    </edge>
    <edge source="DEU" target="ZWE">
      <data key="d0">99780</data>
    </edge>
    <edge source="DEU" target="ESP">
      <data key="d0">352307250</data>
    </edge>
    <edge source="DEU" target="SWE">
      <data key="d0">163645828</data>
    </edge>
    <edge source="DEU" target="CHE">
      <data key="d0">220419955</data>
    </edge>
    <edge source="DEU" target="THA">
      <data key="d0">10094392</data>
    </edge>
    <edge source="DEU" target="ARE">
      <data key="d0">27762422</data>
    </edge>
    <edge source="DEU" target="TUN">
      <data key="d0">2593415</data>
    </edge>
    <edge source="DEU" target="TUR">
      <data key="d0">58710534</data>
    </edge>
    <edge source="DEU" target="UGA">
      <data key="d0">73153</data>
    </edge>
    <edge source="DEU" target="UKR">
      <data key="d0">150489859</data>
    </edge>
    <edge source="DEU" target="MKD">
      <data key="d0">2864631</data>
    </edge>
    <edge source="DEU" target="EGY">
      <data key="d0">11716200</data>
    </edge>
    <edge source="DEU" target="GBR">
      <data key="d0">739684776</data>
    </edge>
    <edge source="DEU" target="TZA">
      <data key="d0">33552</data>
    </edge>
    <edge source="DEU" target="USA">
      <data key="d0">681562363</data>
    </edge>
    <edge source="DEU" target="URY">
      <data key="d0">8581768</data>
    </edge>
    <edge source="GHA" target="AUS">
      <data key="d0">15305</data>
    </edge>
    <edge source="GHA" target="AUT">
      <data key="d0">514676</data>
    </edge>
    <edge source="GHA" target="BEL">
      <data key="d0">110701385</data>
    </edge>
    <edge source="GHA" target="BRA">
      <data key="d0">14080403</data>
    </edge>
    <edge source="GHA" target="CMR">
      <data key="d0">411515</data>
    </edge>
    <edge source="GHA" target="CAN">
      <data key="d0">5022407</data>
    </edge>
    <edge source="GHA" target="LKA">
      <data key="d0">1831808</data>
    </edge>
    <edge source="GHA" target="CHN">
      <data key="d0">29375295</data>
    </edge>
    <edge source="GHA" target="HRV">
      <data key="d0">16629</data>
    </edge>
    <edge source="GHA" target="BEN">
      <data key="d0">54741</data>
    </edge>
    <edge source="GHA" target="EST">
      <data key="d0">80799128</data>
    </edge>
    <edge source="GHA" target="FRA">
      <data key="d0">141492519</data>
    </edge>
    <edge source="GHA" target="GMB">
      <data key="d0">911098</data>
    </edge>
    <edge source="GHA" target="DEU">
      <data key="d0">158884472</data>
    </edge>
    <edge source="GHA" target="GRC">
      <data key="d0">43050</data>
    </edge>
    <edge source="GHA" target="HUN">
      <data key="d0">20463</data>
    </edge>
    <edge source="GHA" target="IDN">
      <data key="d0">10147475</data>
    </edge>
    <edge source="GHA" target="IRL">
      <data key="d0">10250658</data>
    </edge>
    <edge source="GHA" target="ISR">
      <data key="d0">1811354</data>
    </edge>
    <edge source="GHA" target="ITA">
      <data key="d0">43534538</data>
    </edge>
    <edge source="GHA" target="CIV">
      <data key="d0">2006658</data>
    </edge>
    <edge source="GHA" target="JPN">
      <data key="d0">86363304</data>
    </edge>
    <edge source="GHA" target="KOR">
      <data key="d0">8811962</data>
    </edge>
    <edge source="GHA" target="LVA">
      <data key="d0">1396121</data>
    </edge>
    <edge source="GHA" target="MYS">
      <data key="d0">250011097</data>
    </edge>
    <edge source="GHA" target="MRT">
      <data key="d0">155166</data>
    </edge>
    <edge source="GHA" target="NLD">
      <data key="d0">512689063</data>
    </edge>
    <edge source="GHA" target="NZL">
      <data key="d0">2206586</data>
    </edge>
    <edge source="GHA" target="NER">
      <data key="d0">471912</data>
    </edge>
    <edge source="GHA" target="RUS">
      <data key="d0">808580</data>
    </edge>
    <edge source="GHA" target="SEN">
      <data key="d0">1310361</data>
    </edge>
    <edge source="GHA" target="IND">
      <data key="d0">46511400</data>
    </edge>
    <edge source="GHA" target="SGP">
      <data key="d0">4979738</data>
    </edge>
    <edge source="GHA" target="ESP">
      <data key="d0">84650862</data>
    </edge>
    <edge source="GHA" target="CHE">
      <data key="d0">829480</data>
    </edge>
    <edge source="GHA" target="THA">
      <data key="d0">20284489</data>
    </edge>
    <edge source="GHA" target="TGO">
      <data key="d0">111521379</data>
    </edge>
    <edge source="GHA" target="TUN">
      <data key="d0">4934252</data>
    </edge>
    <edge source="GHA" target="TUR">
      <data key="d0">116406826</data>
    </edge>
    <edge source="GHA" target="EGY">
      <data key="d0">474571</data>
    </edge>
    <edge source="GHA" target="GBR">
      <data key="d0">134154633</data>
    </edge>
    <edge source="GHA" target="USA">
      <data key="d0">144039903</data>
    </edge>
    <edge source="GHA" target="BFA">
      <data key="d0">124093</data>
    </edge>
    <edge source="GTM" target="DZA">
      <data key="d0">67093</data>
    </edge>
    <edge source="GTM" target="AUS">
      <data key="d0">5881793</data>
    </edge>
    <edge source="GTM" target="BEL">
      <data key="d0">57761339</data>
    </edge>
    <edge source="GTM" target="BRA">
      <data key="d0">105045</data>
    </edge>
    <edge source="GTM" target="BGR">
      <data key="d0">50795</data>
    </edge>
    <edge source="GTM" target="CAN">
      <data key="d0">76783941</data>
    </edge>
    <edge source="GTM" target="CHN">
      <data key="d0">1994500</data>
    </edge>
    <edge source="GTM" target="COL">
      <data key="d0">40160</data>
    </edge>
    <edge source="GTM" target="CRI">
      <data key="d0">2903777</data>
    </edge>
    <edge source="GTM" target="DNK">
      <data key="d0">348045</data>
    </edge>
    <edge source="GTM" target="ECU">
      <data key="d0">3160175</data>
    </edge>
    <edge source="GTM" target="SLV">
      <data key="d0">14410620</data>
    </edge>
    <edge source="GTM" target="FIN">
      <data key="d0">7027791</data>
    </edge>
    <edge source="GTM" target="FRA">
      <data key="d0">7344962</data>
    </edge>
    <edge source="GTM" target="DEU">
      <data key="d0">84165912</data>
    </edge>
    <edge source="GTM" target="GRC">
      <data key="d0">375459</data>
    </edge>
    <edge source="GTM" target="HND">
      <data key="d0">2947560</data>
    </edge>
    <edge source="GTM" target="HKG">
      <data key="d0">700870</data>
    </edge>
    <edge source="GTM" target="ISR">
      <data key="d0">6190761</data>
    </edge>
    <edge source="GTM" target="ITA">
      <data key="d0">47055926</data>
    </edge>
    <edge source="GTM" target="JPN">
      <data key="d0">132145715</data>
    </edge>
    <edge source="GTM" target="JOR">
      <data key="d0">8356003</data>
    </edge>
    <edge source="GTM" target="KOR">
      <data key="d0">9005787</data>
    </edge>
    <edge source="GTM" target="LBN">
      <data key="d0">1838787</data>
    </edge>
    <edge source="GTM" target="LVA">
      <data key="d0">67176</data>
    </edge>
    <edge source="GTM" target="MYS">
      <data key="d0">1339085</data>
    </edge>
    <edge source="GTM" target="MEX">
      <data key="d0">2481243</data>
    </edge>
    <edge source="GTM" target="MAR">
      <data key="d0">1121523</data>
    </edge>
    <edge source="GTM" target="OMN">
      <data key="d0">818983</data>
    </edge>
    <edge source="GTM" target="NLD">
      <data key="d0">16682153</data>
    </edge>
    <edge source="GTM" target="NZL">
      <data key="d0">2615662</data>
    </edge>
    <edge source="GTM" target="NIC">
      <data key="d0">1532719</data>
    </edge>
    <edge source="GTM" target="NOR">
      <data key="d0">14920591</data>
    </edge>
    <edge source="GTM" target="PAK">
      <data key="d0">16626603</data>
    </edge>
    <edge source="GTM" target="PAN">
      <data key="d0">413574</data>
    </edge>
    <edge source="GTM" target="POL">
      <data key="d0">1504735</data>
    </edge>
    <edge source="GTM" target="PRT">
      <data key="d0">3771577</data>
    </edge>
    <edge source="GTM" target="ROU">
      <data key="d0">330076</data>
    </edge>
    <edge source="GTM" target="RUS">
      <data key="d0">8217484</data>
    </edge>
    <edge source="GTM" target="SAU">
      <data key="d0">84483831</data>
    </edge>
    <edge source="GTM" target="IND">
      <data key="d0">11961096</data>
    </edge>
    <edge source="GTM" target="SGP">
      <data key="d0">6208997</data>
    </edge>
    <edge source="GTM" target="VNM">
      <data key="d0">41000</data>
    </edge>
    <edge source="GTM" target="ZAF">
      <data key="d0">2965035</data>
    </edge>
    <edge source="GTM" target="ESP">
      <data key="d0">9881773</data>
    </edge>
    <edge source="GTM" target="SWE">
      <data key="d0">4384423</data>
    </edge>
    <edge source="GTM" target="CHE">
      <data key="d0">3456225</data>
    </edge>
    <edge source="GTM" target="ARE">
      <data key="d0">44895713</data>
    </edge>
    <edge source="GTM" target="TUR">
      <data key="d0">178575</data>
    </edge>
    <edge source="GTM" target="UKR">
      <data key="d0">41500</data>
    </edge>
    <edge source="GTM" target="EGY">
      <data key="d0">6344082</data>
    </edge>
    <edge source="GTM" target="GBR">
      <data key="d0">7621536</data>
    </edge>
    <edge source="GTM" target="USA">
      <data key="d0">441087849</data>
    </edge>
    <edge source="HND" target="AUS">
      <data key="d0">6103480</data>
    </edge>
    <edge source="HND" target="BEL">
      <data key="d0">251147911</data>
    </edge>
    <edge source="HND" target="BRA">
      <data key="d0">14148</data>
    </edge>
    <edge source="HND" target="BGR">
      <data key="d0">3638261</data>
    </edge>
    <edge source="HND" target="CAN">
      <data key="d0">21045262</data>
    </edge>
    <edge source="HND" target="CHL">
      <data key="d0">394412</data>
    </edge>
    <edge source="HND" target="CHN">
      <data key="d0">1653417</data>
    </edge>
    <edge source="HND" target="CRI">
      <data key="d0">1665088</data>
    </edge>
    <edge source="HND" target="CZE">
      <data key="d0">5195320</data>
    </edge>
    <edge source="HND" target="DNK">
      <data key="d0">3938890</data>
    </edge>
    <edge source="HND" target="SLV">
      <data key="d0">584848</data>
    </edge>
    <edge source="HND" target="EST">
      <data key="d0">12870</data>
    </edge>
    <edge source="HND" target="FIN">
      <data key="d0">15837090</data>
    </edge>
    <edge source="HND" target="FRA">
      <data key="d0">45170322</data>
    </edge>
    <edge source="HND" target="GEO">
      <data key="d0">77241</data>
    </edge>
    <edge source="HND" target="DEU">
      <data key="d0">427250459</data>
    </edge>
    <edge source="HND" target="GTM">
      <data key="d0">88008</data>
    </edge>
    <edge source="HND" target="IRL">
      <data key="d0">709109</data>
    </edge>
    <edge source="HND" target="ISR">
      <data key="d0">3468751</data>
    </edge>
    <edge source="HND" target="ITA">
      <data key="d0">62126737</data>
    </edge>
    <edge source="HND" target="JAM">
      <data key="d0">79481</data>
    </edge>
    <edge source="HND" target="JPN">
      <data key="d0">29025522</data>
    </edge>
    <edge source="HND" target="JOR">
      <data key="d0">83408</data>
    </edge>
    <edge source="HND" target="KOR">
      <data key="d0">40570229</data>
    </edge>
    <edge source="HND" target="MDG">
      <data key="d0">74869</data>
    </edge>
    <edge source="HND" target="MYS">
      <data key="d0">69198</data>
    </edge>
    <edge source="HND" target="MEX">
      <data key="d0">5213758</data>
    </edge>
    <edge source="HND" target="MAR">
      <data key="d0">723505</data>
    </edge>
    <edge source="HND" target="NLD">
      <data key="d0">34930648</data>
    </edge>
    <edge source="HND" target="NZL">
      <data key="d0">223439</data>
    </edge>
    <edge source="HND" target="NIC">
      <data key="d0">852697</data>
    </edge>
    <edge source="HND" target="NOR">
      <data key="d0">1237829</data>
    </edge>
    <edge source="HND" target="PER">
      <data key="d0">6315214</data>
    </edge>
    <edge source="HND" target="POL">
      <data key="d0">1972816</data>
    </edge>
    <edge source="HND" target="PRT">
      <data key="d0">7996565</data>
    </edge>
    <edge source="HND" target="ROU">
      <data key="d0">878914</data>
    </edge>
    <edge source="HND" target="RUS">
      <data key="d0">7167835</data>
    </edge>
    <edge source="HND" target="SAU">
      <data key="d0">57618</data>
    </edge>
    <edge source="HND" target="IND">
      <data key="d0">76882</data>
    </edge>
    <edge source="HND" target="VNM">
      <data key="d0">209538</data>
    </edge>
    <edge source="HND" target="SVN">
      <data key="d0">87750</data>
    </edge>
    <edge source="HND" target="ZAF">
      <data key="d0">2096909</data>
    </edge>
    <edge source="HND" target="ESP">
      <data key="d0">28415531</data>
    </edge>
    <edge source="HND" target="SWE">
      <data key="d0">29106836</data>
    </edge>
    <edge source="HND" target="CHE">
      <data key="d0">2464494</data>
    </edge>
    <edge source="HND" target="ARE">
      <data key="d0">88162</data>
    </edge>
    <edge source="HND" target="GBR">
      <data key="d0">19068734</data>
    </edge>
    <edge source="HND" target="USA">
      <data key="d0">231630518</data>
    </edge>
    <edge source="HKG" target="AUS">
      <data key="d0">7891876</data>
    </edge>
    <edge source="HKG" target="BEL">
      <data key="d0">326657</data>
    </edge>
    <edge source="HKG" target="CMR">
      <data key="d0">192258</data>
    </edge>
    <edge source="HKG" target="CAN">
      <data key="d0">2560761</data>
    </edge>
    <edge source="HKG" target="CHN">
      <data key="d0">88661229</data>
    </edge>
    <edge source="HKG" target="CZE">
      <data key="d0">23503</data>
    </edge>
    <edge source="HKG" target="FRA">
      <data key="d0">845260</data>
    </edge>
    <edge source="HKG" target="DEU">
      <data key="d0">99566</data>
    </edge>
    <edge source="HKG" target="GTM">
      <data key="d0">62657</data>
    </edge>
    <edge source="HKG" target="IDN">
      <data key="d0">35549</data>
    </edge>
    <edge source="HKG" target="IRL">
      <data key="d0">68024</data>
    </edge>
    <edge source="HKG" target="ISR">
      <data key="d0">55632</data>
    </edge>
    <edge source="HKG" target="ITA">
      <data key="d0">26804</data>
    </edge>
    <edge source="HKG" target="JAM">
      <data key="d0">21143</data>
    </edge>
    <edge source="HKG" target="JPN">
      <data key="d0">7356408</data>
    </edge>
    <edge source="HKG" target="KOR">
      <data key="d0">12091577</data>
    </edge>
    <edge source="HKG" target="LBN">
      <data key="d0">172162</data>
    </edge>
    <edge source="HKG" target="LVA">
      <data key="d0">131439</data>
    </edge>
    <edge source="HKG" target="MDG">
      <data key="d0">12457</data>
    </edge>
    <edge source="HKG" target="MYS">
      <data key="d0">1525039</data>
    </edge>
    <edge source="HKG" target="MEX">
      <data key="d0">80027</data>
    </edge>
    <edge source="HKG" target="MAR">
      <data key="d0">256051</data>
    </edge>
    <edge source="HKG" target="NLD">
      <data key="d0">1279657</data>
    </edge>
    <edge source="HKG" target="NZL">
      <data key="d0">319395</data>
    </edge>
    <edge source="HKG" target="NOR">
      <data key="d0">48187</data>
    </edge>
    <edge source="HKG" target="PAK">
      <data key="d0">46259</data>
    </edge>
    <edge source="HKG" target="PAN">
      <data key="d0">58485</data>
    </edge>
    <edge source="HKG" target="PER">
      <data key="d0">20217</data>
    </edge>
    <edge source="HKG" target="PHL">
      <data key="d0">4477223</data>
    </edge>
    <edge source="HKG" target="RUS">
      <data key="d0">29005</data>
    </edge>
    <edge source="HKG" target="SAU">
      <data key="d0">348853</data>
    </edge>
    <edge source="HKG" target="IND">
      <data key="d0">143751</data>
    </edge>
    <edge source="HKG" target="SGP">
      <data key="d0">4580556</data>
    </edge>
    <edge source="HKG" target="VNM">
      <data key="d0">1432371</data>
    </edge>
    <edge source="HKG" target="ZAF">
      <data key="d0">1527673</data>
    </edge>
    <edge source="HKG" target="ESP">
      <data key="d0">86903</data>
    </edge>
    <edge source="HKG" target="SWE">
      <data key="d0">20707</data>
    </edge>
    <edge source="HKG" target="CHE">
      <data key="d0">154778</data>
    </edge>
    <edge source="HKG" target="THA">
      <data key="d0">125259</data>
    </edge>
    <edge source="HKG" target="ARE">
      <data key="d0">923523</data>
    </edge>
    <edge source="HKG" target="TUR">
      <data key="d0">161185</data>
    </edge>
    <edge source="HKG" target="UGA">
      <data key="d0">13393</data>
    </edge>
    <edge source="HKG" target="GBR">
      <data key="d0">725565</data>
    </edge>
    <edge source="HKG" target="USA">
      <data key="d0">2959977</data>
    </edge>
    <edge source="IDN" target="ALB">
      <data key="d0">131037</data>
    </edge>
    <edge source="IDN" target="DZA">
      <data key="d0">23856236</data>
    </edge>
    <edge source="IDN" target="ARG">
      <data key="d0">2018048</data>
    </edge>
    <edge source="IDN" target="AUS">
      <data key="d0">66136318</data>
    </edge>
    <edge source="IDN" target="ARM">
      <data key="d0">2806077</data>
    </edge>
    <edge source="IDN" target="BEL">
      <data key="d0">50569251</data>
    </edge>
    <edge source="IDN" target="BOL">
      <data key="d0">475180</data>
    </edge>
    <edge source="IDN" target="BRA">
      <data key="d0">44375134</data>
    </edge>
    <edge source="IDN" target="BGR">
      <data key="d0">5242792</data>
    </edge>
    <edge source="IDN" target="BLR">
      <data key="d0">20070</data>
    </edge>
    <edge source="IDN" target="KHM">
      <data key="d0">26778</data>
    </edge>
    <edge source="IDN" target="CMR">
      <data key="d0">103020</data>
    </edge>
    <edge source="IDN" target="CAN">
      <data key="d0">27301437</data>
    </edge>
    <edge source="IDN" target="CAF">
      <data key="d0">41310</data>
    </edge>
    <edge source="IDN" target="LKA">
      <data key="d0">806127</data>
    </edge>
    <edge source="IDN" target="CHL">
      <data key="d0">2094809</data>
    </edge>
    <edge source="IDN" target="CHN">
      <data key="d0">131108045</data>
    </edge>
    <edge source="IDN" target="COL">
      <data key="d0">15217</data>
    </edge>
    <edge source="IDN" target="CRI">
      <data key="d0">75975</data>
    </edge>
    <edge source="IDN" target="HRV">
      <data key="d0">286343</data>
    </edge>
    <edge source="IDN" target="CZE">
      <data key="d0">1472845</data>
    </edge>
    <edge source="IDN" target="BEN">
      <data key="d0">1767183</data>
    </edge>
    <edge source="IDN" target="DNK">
      <data key="d0">988672</data>
    </edge>
    <edge source="IDN" target="ECU">
      <data key="d0">10176287</data>
    </edge>
    <edge source="IDN" target="EST">
      <data key="d0">10666290</data>
    </edge>
    <edge source="IDN" target="FIN">
      <data key="d0">962941</data>
    </edge>
    <edge source="IDN" target="FRA">
      <data key="d0">54279492</data>
    </edge>
    <edge source="IDN" target="GEO">
      <data key="d0">19354017</data>
    </edge>
    <edge source="IDN" target="DEU">
      <data key="d0">216252794</data>
    </edge>
    <edge source="IDN" target="GHA">
      <data key="d0">111870</data>
    </edge>
    <edge source="IDN" target="GRC">
      <data key="d0">8721735</data>
    </edge>
    <edge source="IDN" target="GTM">
      <data key="d0">307458</data>
    </edge>
    <edge source="IDN" target="HKG">
      <data key="d0">9128025</data>
    </edge>
    <edge source="IDN" target="HUN">
      <data key="d0">173550</data>
    </edge>
    <edge source="IDN" target="IRL">
      <data key="d0">1616055</data>
    </edge>
    <edge source="IDN" target="ISR">
      <data key="d0">2344043</data>
    </edge>
    <edge source="IDN" target="ITA">
      <data key="d0">79080681</data>
    </edge>
    <edge source="IDN" target="CIV">
      <data key="d0">434982</data>
    </edge>
    <edge source="IDN" target="JAM">
      <data key="d0">555604</data>
    </edge>
    <edge source="IDN" target="JPN">
      <data key="d0">189359472</data>
    </edge>
    <edge source="IDN" target="KAZ">
      <data key="d0">82665</data>
    </edge>
    <edge source="IDN" target="JOR">
      <data key="d0">1278535</data>
    </edge>
    <edge source="IDN" target="KOR">
      <data key="d0">15871383</data>
    </edge>
    <edge source="IDN" target="KGZ">
      <data key="d0">257404</data>
    </edge>
    <edge source="IDN" target="LBN">
      <data key="d0">2243122</data>
    </edge>
    <edge source="IDN" target="LVA">
      <data key="d0">853186</data>
    </edge>
    <edge source="IDN" target="LTU">
      <data key="d0">34981</data>
    </edge>
    <edge source="IDN" target="MDG">
      <data key="d0">100830</data>
    </edge>
    <edge source="IDN" target="MYS">
      <data key="d0">414111754</data>
    </edge>
    <edge source="IDN" target="MRT">
      <data key="d0">69716</data>
    </edge>
    <edge source="IDN" target="MUS">
      <data key="d0">1831284</data>
    </edge>
    <edge source="IDN" target="MEX">
      <data key="d0">13188994</data>
    </edge>
    <edge source="IDN" target="MAR">
      <data key="d0">25802509</data>
    </edge>
    <edge source="IDN" target="OMN">
      <data key="d0">50999</data>
    </edge>
    <edge source="IDN" target="NLD">
      <data key="d0">62302200</data>
    </edge>
    <edge source="IDN" target="NZL">
      <data key="d0">10803059</data>
    </edge>
    <edge source="IDN" target="NER">
      <data key="d0">54455</data>
    </edge>
    <edge source="IDN" target="NOR">
      <data key="d0">847590</data>
    </edge>
    <edge source="IDN" target="PAK">
      <data key="d0">26685985</data>
    </edge>
    <edge source="IDN" target="PAN">
      <data key="d0">134775</data>
    </edge>
    <edge source="IDN" target="PER">
      <data key="d0">244381</data>
    </edge>
    <edge source="IDN" target="PHL">
      <data key="d0">277718776</data>
    </edge>
    <edge source="IDN" target="POL">
      <data key="d0">12268039</data>
    </edge>
    <edge source="IDN" target="PRT">
      <data key="d0">4521268</data>
    </edge>
    <edge source="IDN" target="ROU">
      <data key="d0">3642263</data>
    </edge>
    <edge source="IDN" target="RUS">
      <data key="d0">86913615</data>
    </edge>
    <edge source="IDN" target="SAU">
      <data key="d0">7147078</data>
    </edge>
    <edge source="IDN" target="SEN">
      <data key="d0">24960</data>
    </edge>
    <edge source="IDN" target="IND">
      <data key="d0">122400625</data>
    </edge>
    <edge source="IDN" target="SGP">
      <data key="d0">185392776</data>
    </edge>
    <edge source="IDN" target="SVK">
      <data key="d0">206887</data>
    </edge>
    <edge source="IDN" target="VNM">
      <data key="d0">160997944</data>
    </edge>
    <edge source="IDN" target="SVN">
      <data key="d0">402171</data>
    </edge>
    <edge source="IDN" target="ZAF">
      <data key="d0">20879656</data>
    </edge>
    <edge source="IDN" target="ESP">
      <data key="d0">34424071</data>
    </edge>
    <edge source="IDN" target="SWE">
      <data key="d0">5360843</data>
    </edge>
    <edge source="IDN" target="CHE">
      <data key="d0">2024116</data>
    </edge>
    <edge source="IDN" target="THA">
      <data key="d0">68376418</data>
    </edge>
    <edge source="IDN" target="TGO">
      <data key="d0">599570</data>
    </edge>
    <edge source="IDN" target="ARE">
      <data key="d0">15748953</data>
    </edge>
    <edge source="IDN" target="TUN">
      <data key="d0">248775</data>
    </edge>
    <edge source="IDN" target="TUR">
      <data key="d0">8921441</data>
    </edge>
    <edge source="IDN" target="UGA">
      <data key="d0">34456</data>
    </edge>
    <edge source="IDN" target="UKR">
      <data key="d0">3452347</data>
    </edge>
    <edge source="IDN" target="MKD">
      <data key="d0">239379</data>
    </edge>
    <edge source="IDN" target="EGY">
      <data key="d0">46057221</data>
    </edge>
    <edge source="IDN" target="GBR">
      <data key="d0">83842445</data>
    </edge>
    <edge source="IDN" target="TZA">
      <data key="d0">150607</data>
    </edge>
    <edge source="IDN" target="USA">
      <data key="d0">692579564</data>
    </edge>
    <edge source="IDN" target="BFA">
      <data key="d0">59990</data>
    </edge>
    <edge source="IDN" target="URY">
      <data key="d0">7291241</data>
    </edge>
    <edge source="ISR" target="ARG">
      <data key="d0">13000</data>
    </edge>
    <edge source="ISR" target="AUS">
      <data key="d0">1252000</data>
    </edge>
    <edge source="ISR" target="AUT">
      <data key="d0">141000</data>
    </edge>
    <edge source="ISR" target="BEL">
      <data key="d0">271000</data>
    </edge>
    <edge source="ISR" target="BGR">
      <data key="d0">157000</data>
    </edge>
    <edge source="ISR" target="CAN">
      <data key="d0">1433000</data>
    </edge>
    <edge source="ISR" target="CHN">
      <data key="d0">11000</data>
    </edge>
    <edge source="ISR" target="CZE">
      <data key="d0">202000</data>
    </edge>
    <edge source="ISR" target="DNK">
      <data key="d0">194000</data>
    </edge>
    <edge source="ISR" target="ETH">
      <data key="d0">15000</data>
    </edge>
    <edge source="ISR" target="EST">
      <data key="d0">66000</data>
    </edge>
    <edge source="ISR" target="FRA">
      <data key="d0">961000</data>
    </edge>
    <edge source="ISR" target="DEU">
      <data key="d0">3648000</data>
    </edge>
    <edge source="ISR" target="HKG">
      <data key="d0">14000</data>
    </edge>
    <edge source="ISR" target="HUN">
      <data key="d0">59000</data>
    </edge>
    <edge source="ISR" target="ITA">
      <data key="d0">2305000</data>
    </edge>
    <edge source="ISR" target="JPN">
      <data key="d0">111000</data>
    </edge>
    <edge source="ISR" target="KAZ">
      <data key="d0">51000</data>
    </edge>
    <edge source="ISR" target="JOR">
      <data key="d0">89000</data>
    </edge>
    <edge source="ISR" target="MEX">
      <data key="d0">48000</data>
    </edge>
    <edge source="ISR" target="NLD">
      <data key="d0">62000</data>
    </edge>
    <edge source="ISR" target="NOR">
      <data key="d0">37000</data>
    </edge>
    <edge source="ISR" target="POL">
      <data key="d0">8606000</data>
    </edge>
    <edge source="ISR" target="PRT">
      <data key="d0">19000</data>
    </edge>
    <edge source="ISR" target="ROU">
      <data key="d0">3197000</data>
    </edge>
    <edge source="ISR" target="RUS">
      <data key="d0">96000</data>
    </edge>
    <edge source="ISR" target="SRB">
      <data key="d0">163000</data>
    </edge>
    <edge source="ISR" target="SGP">
      <data key="d0">38000</data>
    </edge>
    <edge source="ISR" target="SVN">
      <data key="d0">167000</data>
    </edge>
    <edge source="ISR" target="ZAF">
      <data key="d0">225000</data>
    </edge>
    <edge source="ISR" target="ESP">
      <data key="d0">343000</data>
    </edge>
    <edge source="ISR" target="SWE">
      <data key="d0">903000</data>
    </edge>
    <edge source="ISR" target="CHE">
      <data key="d0">39000</data>
    </edge>
    <edge source="ISR" target="THA">
      <data key="d0">41000</data>
    </edge>
    <edge source="ISR" target="TUR">
      <data key="d0">289000</data>
    </edge>
    <edge source="ISR" target="UKR">
      <data key="d0">96000</data>
    </edge>
    <edge source="ISR" target="GBR">
      <data key="d0">990000</data>
    </edge>
    <edge source="ISR" target="USA">
      <data key="d0">21888000</data>
    </edge>
    <edge source="CIV" target="ALB">
      <data key="d0">38437</data>
    </edge>
    <edge source="CIV" target="DZA">
      <data key="d0">111027415</data>
    </edge>
    <edge source="CIV" target="AUS">
      <data key="d0">7241967</data>
    </edge>
    <edge source="CIV" target="BEL">
      <data key="d0">291221985</data>
    </edge>
    <edge source="CIV" target="BRA">
      <data key="d0">80688676</data>
    </edge>
    <edge source="CIV" target="BGR">
      <data key="d0">2515000</data>
    </edge>
    <edge source="CIV" target="CMR">
      <data key="d0">1832331</data>
    </edge>
    <edge source="CIV" target="CAN">
      <data key="d0">103918770</data>
    </edge>
    <edge source="CIV" target="CAF">
      <data key="d0">129482</data>
    </edge>
    <edge source="CIV" target="CHN">
      <data key="d0">11816143</data>
    </edge>
    <edge source="CIV" target="HRV">
      <data key="d0">119248</data>
    </edge>
    <edge source="CIV" target="CZE">
      <data key="d0">9820121</data>
    </edge>
    <edge source="CIV" target="BEN">
      <data key="d0">910451</data>
    </edge>
    <edge source="CIV" target="ECU">
      <data key="d0">1125303</data>
    </edge>
    <edge source="CIV" target="EST">
      <data key="d0">175338291</data>
    </edge>
    <edge source="CIV" target="FRA">
      <data key="d0">305720816</data>
    </edge>
    <edge source="CIV" target="GEO">
      <data key="d0">314929</data>
    </edge>
    <edge source="CIV" target="GMB">
      <data key="d0">2263214</data>
    </edge>
    <edge source="CIV" target="DEU">
      <data key="d0">229270116</data>
    </edge>
    <edge source="CIV" target="GHA">
      <data key="d0">49954367</data>
    </edge>
    <edge source="CIV" target="GRC">
      <data key="d0">25645748</data>
    </edge>
    <edge source="CIV" target="IDN">
      <data key="d0">15734985</data>
    </edge>
    <edge source="CIV" target="ISR">
      <data key="d0">5728550</data>
    </edge>
    <edge source="CIV" target="ITA">
      <data key="d0">128116252</data>
    </edge>
    <edge source="CIV" target="JPN">
      <data key="d0">9207908</data>
    </edge>
    <edge source="CIV" target="JOR">
      <data key="d0">12383</data>
    </edge>
    <edge source="CIV" target="LBN">
      <data key="d0">24960</data>
    </edge>
    <edge source="CIV" target="LTU">
      <data key="d0">401354</data>
    </edge>
    <edge source="CIV" target="MYS">
      <data key="d0">129916103</data>
    </edge>
    <edge source="CIV" target="MRT">
      <data key="d0">1002278</data>
    </edge>
    <edge source="CIV" target="MEX">
      <data key="d0">57284024</data>
    </edge>
    <edge source="CIV" target="MAR">
      <data key="d0">3204292</data>
    </edge>
    <edge source="CIV" target="NLD">
      <data key="d0">795611450</data>
    </edge>
    <edge source="CIV" target="NER">
      <data key="d0">3606135</data>
    </edge>
    <edge source="CIV" target="PAK">
      <data key="d0">46131</data>
    </edge>
    <edge source="CIV" target="PHL">
      <data key="d0">210636</data>
    </edge>
    <edge source="CIV" target="POL">
      <data key="d0">74248207</data>
    </edge>
    <edge source="CIV" target="PRT">
      <data key="d0">5325795</data>
    </edge>
    <edge source="CIV" target="RUS">
      <data key="d0">1641418</data>
    </edge>
    <edge source="CIV" target="SAU">
      <data key="d0">2319143</data>
    </edge>
    <edge source="CIV" target="SEN">
      <data key="d0">7103419</data>
    </edge>
    <edge source="CIV" target="IND">
      <data key="d0">2197572</data>
    </edge>
    <edge source="CIV" target="SGP">
      <data key="d0">4532638</data>
    </edge>
    <edge source="CIV" target="VNM">
      <data key="d0">1134585</data>
    </edge>
    <edge source="CIV" target="SVN">
      <data key="d0">36038</data>
    </edge>
    <edge source="CIV" target="ZAF">
      <data key="d0">13306264</data>
    </edge>
    <edge source="CIV" target="ESP">
      <data key="d0">101255539</data>
    </edge>
    <edge source="CIV" target="TGO">
      <data key="d0">1833109</data>
    </edge>
    <edge source="CIV" target="ARE">
      <data key="d0">207601</data>
    </edge>
    <edge source="CIV" target="TUN">
      <data key="d0">8455515</data>
    </edge>
    <edge source="CIV" target="TUR">
      <data key="d0">85825635</data>
    </edge>
    <edge source="CIV" target="UKR">
      <data key="d0">4543466</data>
    </edge>
    <edge source="CIV" target="EGY">
      <data key="d0">1804893</data>
    </edge>
    <edge source="CIV" target="GBR">
      <data key="d0">74970783</data>
    </edge>
    <edge source="CIV" target="USA">
      <data key="d0">628879894</data>
    </edge>
    <edge source="CIV" target="BFA">
      <data key="d0">11714821</data>
    </edge>
    <edge source="CIV" target="URY">
      <data key="d0">114265</data>
    </edge>
    <edge source="JAM" target="AUS">
      <data key="d0">19760</data>
    </edge>
    <edge source="JAM" target="AUT">
      <data key="d0">24772</data>
    </edge>
    <edge source="JAM" target="BEL">
      <data key="d0">1112113</data>
    </edge>
    <edge source="JAM" target="CAN">
      <data key="d0">816763</data>
    </edge>
    <edge source="JAM" target="CHN">
      <data key="d0">377156</data>
    </edge>
    <edge source="JAM" target="FRA">
      <data key="d0">652065</data>
    </edge>
    <edge source="JAM" target="DEU">
      <data key="d0">118507</data>
    </edge>
    <edge source="JAM" target="HKG">
      <data key="d0">140516</data>
    </edge>
    <edge source="JAM" target="JPN">
      <data key="d0">9701669</data>
    </edge>
    <edge source="JAM" target="KOR">
      <data key="d0">62385</data>
    </edge>
    <edge source="JAM" target="MYS">
      <data key="d0">49518</data>
    </edge>
    <edge source="JAM" target="NLD">
      <data key="d0">2002814</data>
    </edge>
    <edge source="JAM" target="RUS">
      <data key="d0">70012</data>
    </edge>
    <edge source="JAM" target="IND">
      <data key="d0">343415</data>
    </edge>
    <edge source="JAM" target="SGP">
      <data key="d0">25532</data>
    </edge>
    <edge source="JAM" target="VNM">
      <data key="d0">195855</data>
    </edge>
    <edge source="JAM" target="CHE">
      <data key="d0">478144</data>
    </edge>
    <edge source="JAM" target="GBR">
      <data key="d0">1055951</data>
    </edge>
    <edge source="JAM" target="USA">
      <data key="d0">9113009</data>
    </edge>
    <edge source="JPN" target="ARG">
      <data key="d0">16837</data>
    </edge>
    <edge source="JPN" target="AUS">
      <data key="d0">4537287</data>
    </edge>
    <edge source="JPN" target="AUT">
      <data key="d0">29127</data>
    </edge>
    <edge source="JPN" target="BEL">
      <data key="d0">110508</data>
    </edge>
    <edge source="JPN" target="BRA">
      <data key="d0">301495</data>
    </edge>
    <edge source="JPN" target="CAN">
      <data key="d0">4105890</data>
    </edge>
    <edge source="JPN" target="LKA">
      <data key="d0">10536</data>
    </edge>
    <edge source="JPN" target="CHL">
      <data key="d0">88271</data>
    </edge>
    <edge source="JPN" target="CHN">
      <data key="d0">8308533</data>
    </edge>
    <edge source="JPN" target="HRV">
      <data key="d0">22500</data>
    </edge>
    <edge source="JPN" target="CZE">
      <data key="d0">152652</data>
    </edge>
    <edge source="JPN" target="DNK">
      <data key="d0">53744</data>
    </edge>
    <edge source="JPN" target="FIN">
      <data key="d0">15823</data>
    </edge>
    <edge source="JPN" target="FRA">
      <data key="d0">1666693</data>
    </edge>
    <edge source="JPN" target="DEU">
      <data key="d0">6845643</data>
    </edge>
    <edge source="JPN" target="HKG">
      <data key="d0">30261698</data>
    </edge>
    <edge source="JPN" target="HUN">
      <data key="d0">12803</data>
    </edge>
    <edge source="JPN" target="IDN">
      <data key="d0">1285282</data>
    </edge>
    <edge source="JPN" target="ISR">
      <data key="d0">29328</data>
    </edge>
    <edge source="JPN" target="ITA">
      <data key="d0">298100</data>
    </edge>
    <edge source="JPN" target="KOR">
      <data key="d0">12420060</data>
    </edge>
    <edge source="JPN" target="LBN">
      <data key="d0">43384</data>
    </edge>
    <edge source="JPN" target="MYS">
      <data key="d0">2893432</data>
    </edge>
    <edge source="JPN" target="MEX">
      <data key="d0">40440</data>
    </edge>
    <edge source="JPN" target="MAR">
      <data key="d0">13956</data>
    </edge>
    <edge source="JPN" target="NLD">
      <data key="d0">1724433</data>
    </edge>
    <edge source="JPN" target="NZL">
      <data key="d0">442747</data>
    </edge>
    <edge source="JPN" target="NOR">
      <data key="d0">15434</data>
    </edge>
    <edge source="JPN" target="PHL">
      <data key="d0">3749510</data>
    </edge>
    <edge source="JPN" target="POL">
      <data key="d0">27661</data>
    </edge>
    <edge source="JPN" target="PRT">
      <data key="d0">62339</data>
    </edge>
    <edge source="JPN" target="RUS">
      <data key="d0">4132750</data>
    </edge>
    <edge source="JPN" target="IND">
      <data key="d0">24542</data>
    </edge>
    <edge source="JPN" target="SGP">
      <data key="d0">17880424</data>
    </edge>
    <edge source="JPN" target="VNM">
      <data key="d0">723020</data>
    </edge>
    <edge source="JPN" target="ZAF">
      <data key="d0">79589</data>
    </edge>
    <edge source="JPN" target="ESP">
      <data key="d0">142993</data>
    </edge>
    <edge source="JPN" target="SWE">
      <data key="d0">93696</data>
    </edge>
    <edge source="JPN" target="CHE">
      <data key="d0">190098</data>
    </edge>
    <edge source="JPN" target="THA">
      <data key="d0">13191262</data>
    </edge>
    <edge source="JPN" target="ARE">
      <data key="d0">109857</data>
    </edge>
    <edge source="JPN" target="TUR">
      <data key="d0">30067</data>
    </edge>
    <edge source="JPN" target="UKR">
      <data key="d0">39601</data>
    </edge>
    <edge source="JPN" target="GBR">
      <data key="d0">1463077</data>
    </edge>
    <edge source="JPN" target="USA">
      <data key="d0">41271260</data>
    </edge>
    <edge source="KOR" target="DZA">
      <data key="d0">349315</data>
    </edge>
    <edge source="KOR" target="ARG">
      <data key="d0">10537</data>
    </edge>
    <edge source="KOR" target="AUS">
      <data key="d0">11024797</data>
    </edge>
    <edge source="KOR" target="AUT">
      <data key="d0">49051</data>
    </edge>
    <edge source="KOR" target="ARM">
      <data key="d0">27458</data>
    </edge>
    <edge source="KOR" target="BEL">
      <data key="d0">89994</data>
    </edge>
    <edge source="KOR" target="BRA">
      <data key="d0">160284</data>
    </edge>
    <edge source="KOR" target="KHM">
      <data key="d0">1503311</data>
    </edge>
    <edge source="KOR" target="CAN">
      <data key="d0">1565941</data>
    </edge>
    <edge source="KOR" target="LKA">
      <data key="d0">57742</data>
    </edge>
    <edge source="KOR" target="CHL">
      <data key="d0">128578</data>
    </edge>
    <edge source="KOR" target="CHN">
      <data key="d0">66457547</data>
    </edge>
    <edge source="KOR" target="CZE">
      <data key="d0">32147</data>
    </edge>
    <edge source="KOR" target="FRA">
      <data key="d0">224322</data>
    </edge>
    <edge source="KOR" target="GEO">
      <data key="d0">73985</data>
    </edge>
    <edge source="KOR" target="DEU">
      <data key="d0">741155</data>
    </edge>
    <edge source="KOR" target="GHA">
      <data key="d0">10710</data>
    </edge>
    <edge source="KOR" target="GTM">
      <data key="d0">61902</data>
    </edge>
    <edge source="KOR" target="HKG">
      <data key="d0">4464480</data>
    </edge>
    <edge source="KOR" target="HUN">
      <data key="d0">1556831</data>
    </edge>
    <edge source="KOR" target="IDN">
      <data key="d0">913168</data>
    </edge>
    <edge source="KOR" target="ISR">
      <data key="d0">19341672</data>
    </edge>
    <edge source="KOR" target="JPN">
      <data key="d0">76654151</data>
    </edge>
    <edge source="KOR" target="KAZ">
      <data key="d0">1169116</data>
    </edge>
    <edge source="KOR" target="JOR">
      <data key="d0">181610</data>
    </edge>
    <edge source="KOR" target="KGZ">
      <data key="d0">320432</data>
    </edge>
    <edge source="KOR" target="LBN">
      <data key="d0">726747</data>
    </edge>
    <edge source="KOR" target="MYS">
      <data key="d0">4356988</data>
    </edge>
    <edge source="KOR" target="MEX">
      <data key="d0">696044</data>
    </edge>
    <edge source="KOR" target="MDA">
      <data key="d0">16664</data>
    </edge>
    <edge source="KOR" target="MAR">
      <data key="d0">97806</data>
    </edge>
    <edge source="KOR" target="OMN">
      <data key="d0">26787</data>
    </edge>
    <edge source="KOR" target="NLD">
      <data key="d0">1106809</data>
    </edge>
    <edge source="KOR" target="NZL">
      <data key="d0">7257753</data>
    </edge>
    <edge source="KOR" target="PRY">
      <data key="d0">31697</data>
    </edge>
    <edge source="KOR" target="PER">
      <data key="d0">11481</data>
    </edge>
    <edge source="KOR" target="PHL">
      <data key="d0">5758116</data>
    </edge>
    <edge source="KOR" target="ROU">
      <data key="d0">142487</data>
    </edge>
    <edge source="KOR" target="RUS">
      <data key="d0">26583098</data>
    </edge>
    <edge source="KOR" target="SAU">
      <data key="d0">3520729</data>
    </edge>
    <edge source="KOR" target="IND">
      <data key="d0">1813865</data>
    </edge>
    <edge source="KOR" target="SGP">
      <data key="d0">3526504</data>
    </edge>
    <edge source="KOR" target="SVK">
      <data key="d0">23021</data>
    </edge>
    <edge source="KOR" target="VNM">
      <data key="d0">3258638</data>
    </edge>
    <edge source="KOR" target="ZAF">
      <data key="d0">5514269</data>
    </edge>
    <edge source="KOR" target="ESP">
      <data key="d0">173321</data>
    </edge>
    <edge source="KOR" target="CHE">
      <data key="d0">23739</data>
    </edge>
    <edge source="KOR" target="THA">
      <data key="d0">7720335</data>
    </edge>
    <edge source="KOR" target="ARE">
      <data key="d0">4575813</data>
    </edge>
    <edge source="KOR" target="TUN">
      <data key="d0">183101</data>
    </edge>
    <edge source="KOR" target="TUR">
      <data key="d0">2155409</data>
    </edge>
    <edge source="KOR" target="UKR">
      <data key="d0">13042</data>
    </edge>
    <edge source="KOR" target="EGY">
      <data key="d0">1521434</data>
    </edge>
    <edge source="KOR" target="GBR">
      <data key="d0">1533114</data>
    </edge>
    <edge source="KOR" target="USA">
      <data key="d0">13542527</data>
    </edge>
    <edge source="LBN" target="DZA">
      <data key="d0">119380</data>
    </edge>
    <edge source="LBN" target="AZE">
      <data key="d0">199384</data>
    </edge>
    <edge source="LBN" target="AUS">
      <data key="d0">829802</data>
    </edge>
    <edge source="LBN" target="AUT">
      <data key="d0">56863</data>
    </edge>
    <edge source="LBN" target="ARM">
      <data key="d0">91583</data>
    </edge>
    <edge source="LBN" target="BEL">
      <data key="d0">84881</data>
    </edge>
    <edge source="LBN" target="BRA">
      <data key="d0">77913</data>
    </edge>
    <edge source="LBN" target="CMR">
      <data key="d0">81043</data>
    </edge>
    <edge source="LBN" target="CAN">
      <data key="d0">1247606</data>
    </edge>
    <edge source="LBN" target="CAF">
      <data key="d0">198368</data>
    </edge>
    <edge source="LBN" target="CHL">
      <data key="d0">20527</data>
    </edge>
    <edge source="LBN" target="COL">
      <data key="d0">30937</data>
    </edge>
    <edge source="LBN" target="CZE">
      <data key="d0">13635</data>
    </edge>
    <edge source="LBN" target="BEN">
      <data key="d0">118709</data>
    </edge>
    <edge source="LBN" target="DNK">
      <data key="d0">50980</data>
    </edge>
    <edge source="LBN" target="FRA">
      <data key="d0">550213</data>
    </edge>
    <edge source="LBN" target="GMB">
      <data key="d0">89725</data>
    </edge>
    <edge source="LBN" target="DEU">
      <data key="d0">754247</data>
    </edge>
    <edge source="LBN" target="GHA">
      <data key="d0">206166</data>
    </edge>
    <edge source="LBN" target="GRC">
      <data key="d0">74006</data>
    </edge>
    <edge source="LBN" target="HKG">
      <data key="d0">17557</data>
    </edge>
    <edge source="LBN" target="IDN">
      <data key="d0">54655</data>
    </edge>
    <edge source="LBN" target="ITA">
      <data key="d0">143261</data>
    </edge>
    <edge source="LBN" target="CIV">
      <data key="d0">1091469</data>
    </edge>
    <edge source="LBN" target="KAZ">
      <data key="d0">24331</data>
    </edge>
    <edge source="LBN" target="JOR">
      <data key="d0">7123823</data>
    </edge>
    <edge source="LBN" target="MWI">
      <data key="d0">16705</data>
    </edge>
    <edge source="LBN" target="MYS">
      <data key="d0">416684</data>
    </edge>
    <edge source="LBN" target="MRT">
      <data key="d0">44621</data>
    </edge>
    <edge source="LBN" target="MAR">
      <data key="d0">82904</data>
    </edge>
    <edge source="LBN" target="MOZ">
      <data key="d0">29313</data>
    </edge>
    <edge source="LBN" target="OMN">
      <data key="d0">428831</data>
    </edge>
    <edge source="LBN" target="NLD">
      <data key="d0">796860</data>
    </edge>
    <edge source="LBN" target="NZL">
      <data key="d0">14810</data>
    </edge>
    <edge source="LBN" target="NER">
      <data key="d0">125297</data>
    </edge>
    <edge source="LBN" target="PAN">
      <data key="d0">38886</data>
    </edge>
    <edge source="LBN" target="PRY">
      <data key="d0">77847</data>
    </edge>
    <edge source="LBN" target="PHL">
      <data key="d0">47774</data>
    </edge>
    <edge source="LBN" target="ROU">
      <data key="d0">30271</data>
    </edge>
    <edge source="LBN" target="RUS">
      <data key="d0">25263</data>
    </edge>
    <edge source="LBN" target="SAU">
      <data key="d0">15008260</data>
    </edge>
    <edge source="LBN" target="SEN">
      <data key="d0">258103</data>
    </edge>
    <edge source="LBN" target="IND">
      <data key="d0">227189</data>
    </edge>
    <edge source="LBN" target="SGP">
      <data key="d0">38062</data>
    </edge>
    <edge source="LBN" target="ZAF">
      <data key="d0">1078613</data>
    </edge>
    <edge source="LBN" target="ZWE">
      <data key="d0">12553</data>
    </edge>
    <edge source="LBN" target="ESP">
      <data key="d0">19446</data>
    </edge>
    <edge source="LBN" target="SWE">
      <data key="d0">1151327</data>
    </edge>
    <edge source="LBN" target="CHE">
      <data key="d0">53943</data>
    </edge>
    <edge source="LBN" target="TGO">
      <data key="d0">112400</data>
    </edge>
    <edge source="LBN" target="ARE">
      <data key="d0">3512687</data>
    </edge>
    <edge source="LBN" target="TUN">
      <data key="d0">50657</data>
    </edge>
    <edge source="LBN" target="TUR">
      <data key="d0">202708</data>
    </edge>
    <edge source="LBN" target="UGA">
      <data key="d0">10625</data>
    </edge>
    <edge source="LBN" target="UKR">
      <data key="d0">27069</data>
    </edge>
    <edge source="LBN" target="EGY">
      <data key="d0">1021019</data>
    </edge>
    <edge source="LBN" target="GBR">
      <data key="d0">877567</data>
    </edge>
    <edge source="LBN" target="USA">
      <data key="d0">2899510</data>
    </edge>
    <edge source="LBN" target="BFA">
      <data key="d0">95328</data>
    </edge>
    <edge source="MDG" target="DZA">
      <data key="d0">2110229</data>
    </edge>
    <edge source="MDG" target="ARG">
      <data key="d0">123718</data>
    </edge>
    <edge source="MDG" target="AUS">
      <data key="d0">316943</data>
    </edge>
    <edge source="MDG" target="AUT">
      <data key="d0">70055</data>
    </edge>
    <edge source="MDG" target="BEL">
      <data key="d0">1309565</data>
    </edge>
    <edge source="MDG" target="BRA">
      <data key="d0">420701</data>
    </edge>
    <edge source="MDG" target="CAN">
      <data key="d0">692280</data>
    </edge>
    <edge source="MDG" target="CHN">
      <data key="d0">2226800</data>
    </edge>
    <edge source="MDG" target="DNK">
      <data key="d0">20182</data>
    </edge>
    <edge source="MDG" target="EST">
      <data key="d0">546800</data>
    </edge>
    <edge source="MDG" target="FRA">
      <data key="d0">13418195</data>
    </edge>
    <edge source="MDG" target="DEU">
      <data key="d0">4154093</data>
    </edge>
    <edge source="MDG" target="GRC">
      <data key="d0">184143</data>
    </edge>
    <edge source="MDG" target="HKG">
      <data key="d0">177778</data>
    </edge>
    <edge source="MDG" target="IDN">
      <data key="d0">15043880</data>
    </edge>
    <edge source="MDG" target="ISR">
      <data key="d0">39402</data>
    </edge>
    <edge source="MDG" target="ITA">
      <data key="d0">468779</data>
    </edge>
    <edge source="MDG" target="JPN">
      <data key="d0">829207</data>
    </edge>
    <edge source="MDG" target="JOR">
      <data key="d0">70908</data>
    </edge>
    <edge source="MDG" target="LVA">
      <data key="d0">106509</data>
    </edge>
    <edge source="MDG" target="MYS">
      <data key="d0">2884824</data>
    </edge>
    <edge source="MDG" target="MUS">
      <data key="d0">2649809</data>
    </edge>
    <edge source="MDG" target="MEX">
      <data key="d0">942953</data>
    </edge>
    <edge source="MDG" target="MAR">
      <data key="d0">1687639</data>
    </edge>
    <edge source="MDG" target="NLD">
      <data key="d0">5730388</data>
    </edge>
    <edge source="MDG" target="PAK">
      <data key="d0">4555441</data>
    </edge>
    <edge source="MDG" target="PER">
      <data key="d0">892525</data>
    </edge>
    <edge source="MDG" target="POL">
      <data key="d0">196523</data>
    </edge>
    <edge source="MDG" target="RUS">
      <data key="d0">859572</data>
    </edge>
    <edge source="MDG" target="SAU">
      <data key="d0">10849562</data>
    </edge>
    <edge source="MDG" target="SEN">
      <data key="d0">140166</data>
    </edge>
    <edge source="MDG" target="IND">
      <data key="d0">43498804</data>
    </edge>
    <edge source="MDG" target="SGP">
      <data key="d0">45803812</data>
    </edge>
    <edge source="MDG" target="VNM">
      <data key="d0">9522374</data>
    </edge>
    <edge source="MDG" target="ZAF">
      <data key="d0">134070</data>
    </edge>
    <edge source="MDG" target="ESP">
      <data key="d0">1244040</data>
    </edge>
    <edge source="MDG" target="CHE">
      <data key="d0">758885</data>
    </edge>
    <edge source="MDG" target="ARE">
      <data key="d0">8543833</data>
    </edge>
    <edge source="MDG" target="TUN">
      <data key="d0">102700</data>
    </edge>
    <edge source="MDG" target="TUR">
      <data key="d0">270410</data>
    </edge>
    <edge source="MDG" target="UKR">
      <data key="d0">774527</data>
    </edge>
    <edge source="MDG" target="EGY">
      <data key="d0">3064694</data>
    </edge>
    <edge source="MDG" target="GBR">
      <data key="d0">605215</data>
    </edge>
    <edge source="MDG" target="USA">
      <data key="d0">9801872</data>
    </edge>
    <edge source="MYS" target="ALB">
      <data key="d0">24253</data>
    </edge>
    <edge source="MYS" target="DZA">
      <data key="d0">941679</data>
    </edge>
    <edge source="MYS" target="ARG">
      <data key="d0">4889920</data>
    </edge>
    <edge source="MYS" target="AUS">
      <data key="d0">33503077</data>
    </edge>
    <edge source="MYS" target="ARM">
      <data key="d0">126512</data>
    </edge>
    <edge source="MYS" target="BEL">
      <data key="d0">27175</data>
    </edge>
    <edge source="MYS" target="BOL">
      <data key="d0">746528</data>
    </edge>
    <edge source="MYS" target="BRA">
      <data key="d0">6647627</data>
    </edge>
    <edge source="MYS" target="KHM">
      <data key="d0">104963</data>
    </edge>
    <edge source="MYS" target="CMR">
      <data key="d0">347926</data>
    </edge>
    <edge source="MYS" target="CAN">
      <data key="d0">10809534</data>
    </edge>
    <edge source="MYS" target="LKA">
      <data key="d0">4116471</data>
    </edge>
    <edge source="MYS" target="CHL">
      <data key="d0">2581310</data>
    </edge>
    <edge source="MYS" target="CHN">
      <data key="d0">148440456</data>
    </edge>
    <edge source="MYS" target="COL">
      <data key="d0">159707</data>
    </edge>
    <edge source="MYS" target="HRV">
      <data key="d0">27684</data>
    </edge>
    <edge source="MYS" target="DNK">
      <data key="d0">937141</data>
    </edge>
    <edge source="MYS" target="ECU">
      <data key="d0">1725878</data>
    </edge>
    <edge source="MYS" target="ETH">
      <data key="d0">69906</data>
    </edge>
    <edge source="MYS" target="EST">
      <data key="d0">25989170</data>
    </edge>
    <edge source="MYS" target="FIN">
      <data key="d0">5359808</data>
    </edge>
    <edge source="MYS" target="FRA">
      <data key="d0">37684792</data>
    </edge>
    <edge source="MYS" target="GEO">
      <data key="d0">1066297</data>
    </edge>
    <edge source="MYS" target="GMB">
      <data key="d0">24674</data>
    </edge>
    <edge source="MYS" target="DEU">
      <data key="d0">23059857</data>
    </edge>
    <edge source="MYS" target="GHA">
      <data key="d0">263991</data>
    </edge>
    <edge source="MYS" target="GRC">
      <data key="d0">928183</data>
    </edge>
    <edge source="MYS" target="GTM">
      <data key="d0">945203</data>
    </edge>
    <edge source="MYS" target="HKG">
      <data key="d0">37009581</data>
    </edge>
    <edge source="MYS" target="HUN">
      <data key="d0">2350670</data>
    </edge>
    <edge source="MYS" target="IDN">
      <data key="d0">109027170</data>
    </edge>
    <edge source="MYS" target="IRL">
      <data key="d0">57451</data>
    </edge>
    <edge source="MYS" target="ITA">
      <data key="d0">4229068</data>
    </edge>
    <edge source="MYS" target="CIV">
      <data key="d0">82394</data>
    </edge>
    <edge source="MYS" target="JAM">
      <data key="d0">365250</data>
    </edge>
    <edge source="MYS" target="JPN">
      <data key="d0">176729578</data>
    </edge>
    <edge source="MYS" target="KAZ">
      <data key="d0">490901</data>
    </edge>
    <edge source="MYS" target="JOR">
      <data key="d0">3831240</data>
    </edge>
    <edge source="MYS" target="KOR">
      <data key="d0">42664382</data>
    </edge>
    <edge source="MYS" target="KGZ">
      <data key="d0">338368</data>
    </edge>
    <edge source="MYS" target="LBN">
      <data key="d0">4305552</data>
    </edge>
    <edge source="MYS" target="LVA">
      <data key="d0">142508</data>
    </edge>
    <edge source="MYS" target="LTU">
      <data key="d0">2633721</data>
    </edge>
    <edge source="MYS" target="MDG">
      <data key="d0">106823</data>
    </edge>
    <edge source="MYS" target="MWI">
      <data key="d0">67368</data>
    </edge>
    <edge source="MYS" target="MRT">
      <data key="d0">21924</data>
    </edge>
    <edge source="MYS" target="MUS">
      <data key="d0">656248</data>
    </edge>
    <edge source="MYS" target="MEX">
      <data key="d0">20608668</data>
    </edge>
    <edge source="MYS" target="MDA">
      <data key="d0">115878</data>
    </edge>
    <edge source="MYS" target="MAR">
      <data key="d0">661804</data>
    </edge>
    <edge source="MYS" target="MOZ">
      <data key="d0">108975</data>
    </edge>
    <edge source="MYS" target="OMN">
      <data key="d0">1044026</data>
    </edge>
    <edge source="MYS" target="NLD">
      <data key="d0">17657195</data>
    </edge>
    <edge source="MYS" target="NZL">
      <data key="d0">7632895</data>
    </edge>
    <edge source="MYS" target="NIC">
      <data key="d0">135293</data>
    </edge>
    <edge source="MYS" target="PAK">
      <data key="d0">11773094</data>
    </edge>
    <edge source="MYS" target="PER">
      <data key="d0">5076690</data>
    </edge>
    <edge source="MYS" target="PHL">
      <data key="d0">70058118</data>
    </edge>
    <edge source="MYS" target="POL">
      <data key="d0">944887</data>
    </edge>
    <edge source="MYS" target="PRT">
      <data key="d0">119334</data>
    </edge>
    <edge source="MYS" target="ROU">
      <data key="d0">266929</data>
    </edge>
    <edge source="MYS" target="RUS">
      <data key="d0">48493226</data>
    </edge>
    <edge source="MYS" target="SAU">
      <data key="d0">13959215</data>
    </edge>
    <edge source="MYS" target="SRB">
      <data key="d0">18215</data>
    </edge>
    <edge source="MYS" target="IND">
      <data key="d0">32118406</data>
    </edge>
    <edge source="MYS" target="SGP">
      <data key="d0">223527956</data>
    </edge>
    <edge source="MYS" target="SVK">
      <data key="d0">82585</data>
    </edge>
    <edge source="MYS" target="VNM">
      <data key="d0">24315257</data>
    </edge>
    <edge source="MYS" target="SVN">
      <data key="d0">809441</data>
    </edge>
    <edge source="MYS" target="ZAF">
      <data key="d0">18730919</data>
    </edge>
    <edge source="MYS" target="ZWE">
      <data key="d0">127035</data>
    </edge>
    <edge source="MYS" target="ESP">
      <data key="d0">4378594</data>
    </edge>
    <edge source="MYS" target="SWE">
      <data key="d0">1928853</data>
    </edge>
    <edge source="MYS" target="CHE">
      <data key="d0">1700573</data>
    </edge>
    <edge source="MYS" target="THA">
      <data key="d0">112384775</data>
    </edge>
    <edge source="MYS" target="TGO">
      <data key="d0">134697</data>
    </edge>
    <edge source="MYS" target="ARE">
      <data key="d0">33491510</data>
    </edge>
    <edge source="MYS" target="TUN">
      <data key="d0">533244</data>
    </edge>
    <edge source="MYS" target="TUR">
      <data key="d0">6447681</data>
    </edge>
    <edge source="MYS" target="UGA">
      <data key="d0">93275</data>
    </edge>
    <edge source="MYS" target="UKR">
      <data key="d0">10139783</data>
    </edge>
    <edge source="MYS" target="EGY">
      <data key="d0">32289092</data>
    </edge>
    <edge source="MYS" target="GBR">
      <data key="d0">18173570</data>
    </edge>
    <edge source="MYS" target="TZA">
      <data key="d0">174594</data>
    </edge>
    <edge source="MYS" target="USA">
      <data key="d0">190533501</data>
    </edge>
    <edge source="MYS" target="URY">
      <data key="d0">1358367</data>
    </edge>
    <edge source="MEX" target="DZA">
      <data key="d0">387578</data>
    </edge>
    <edge source="MEX" target="AZE">
      <data key="d0">108687</data>
    </edge>
    <edge source="MEX" target="ARG">
      <data key="d0">1955393</data>
    </edge>
    <edge source="MEX" target="AUS">
      <data key="d0">7409960</data>
    </edge>
    <edge source="MEX" target="AUT">
      <data key="d0">714457</data>
    </edge>
    <edge source="MEX" target="BEL">
      <data key="d0">78419506</data>
    </edge>
    <edge source="MEX" target="BOL">
      <data key="d0">96146</data>
    </edge>
    <edge source="MEX" target="BRA">
      <data key="d0">4889840</data>
    </edge>
    <edge source="MEX" target="BGR">
      <data key="d0">102423</data>
    </edge>
    <edge source="MEX" target="CMR">
      <data key="d0">32925</data>
    </edge>
    <edge source="MEX" target="CAN">
      <data key="d0">46917453</data>
    </edge>
    <edge source="MEX" target="CHL">
      <data key="d0">6730719</data>
    </edge>
    <edge source="MEX" target="CHN">
      <data key="d0">887264</data>
    </edge>
    <edge source="MEX" target="COL">
      <data key="d0">5763511</data>
    </edge>
    <edge source="MEX" target="CRI">
      <data key="d0">5660920</data>
    </edge>
    <edge source="MEX" target="DNK">
      <data key="d0">2125678</data>
    </edge>
    <edge source="MEX" target="ECU">
      <data key="d0">6819454</data>
    </edge>
    <edge source="MEX" target="SLV">
      <data key="d0">7363338</data>
    </edge>
    <edge source="MEX" target="EST">
      <data key="d0">2591780</data>
    </edge>
    <edge source="MEX" target="FIN">
      <data key="d0">2598873</data>
    </edge>
    <edge source="MEX" target="FRA">
      <data key="d0">16427489</data>
    </edge>
    <edge source="MEX" target="GEO">
      <data key="d0">103200</data>
    </edge>
    <edge source="MEX" target="DEU">
      <data key="d0">40600860</data>
    </edge>
    <edge source="MEX" target="GRC">
      <data key="d0">295395</data>
    </edge>
    <edge source="MEX" target="GTM">
      <data key="d0">12735181</data>
    </edge>
    <edge source="MEX" target="HND">
      <data key="d0">2860029</data>
    </edge>
    <edge source="MEX" target="HKG">
      <data key="d0">364600</data>
    </edge>
    <edge source="MEX" target="IDN">
      <data key="d0">4583932</data>
    </edge>
    <edge source="MEX" target="IRL">
      <data key="d0">243742</data>
    </edge>
    <edge source="MEX" target="ISR">
      <data key="d0">1740345</data>
    </edge>
    <edge source="MEX" target="ITA">
      <data key="d0">13206455</data>
    </edge>
    <edge source="MEX" target="JAM">
      <data key="d0">1562394</data>
    </edge>
    <edge source="MEX" target="JPN">
      <data key="d0">16033749</data>
    </edge>
    <edge source="MEX" target="JOR">
      <data key="d0">344360</data>
    </edge>
    <edge source="MEX" target="KOR">
      <data key="d0">3536709</data>
    </edge>
    <edge source="MEX" target="LBN">
      <data key="d0">824974</data>
    </edge>
    <edge source="MEX" target="LVA">
      <data key="d0">678649</data>
    </edge>
    <edge source="MEX" target="LTU">
      <data key="d0">297481</data>
    </edge>
    <edge source="MEX" target="MYS">
      <data key="d0">388969</data>
    </edge>
    <edge source="MEX" target="MAR">
      <data key="d0">232938</data>
    </edge>
    <edge source="MEX" target="MOZ">
      <data key="d0">74236</data>
    </edge>
    <edge source="MEX" target="NAM">
      <data key="d0">308000</data>
    </edge>
    <edge source="MEX" target="NLD">
      <data key="d0">12927800</data>
    </edge>
    <edge source="MEX" target="NZL">
      <data key="d0">2340354</data>
    </edge>
    <edge source="MEX" target="NIC">
      <data key="d0">3475036</data>
    </edge>
    <edge source="MEX" target="NOR">
      <data key="d0">2258237</data>
    </edge>
    <edge source="MEX" target="PAN">
      <data key="d0">2393428</data>
    </edge>
    <edge source="MEX" target="PRY">
      <data key="d0">27936</data>
    </edge>
    <edge source="MEX" target="PER">
      <data key="d0">8912269</data>
    </edge>
    <edge source="MEX" target="POL">
      <data key="d0">4852804</data>
    </edge>
    <edge source="MEX" target="ROU">
      <data key="d0">821368</data>
    </edge>
    <edge source="MEX" target="RUS">
      <data key="d0">7207573</data>
    </edge>
    <edge source="MEX" target="SAU">
      <data key="d0">233486</data>
    </edge>
    <edge source="MEX" target="IND">
      <data key="d0">4637832</data>
    </edge>
    <edge source="MEX" target="SGP">
      <data key="d0">365242</data>
    </edge>
    <edge source="MEX" target="VNM">
      <data key="d0">694508</data>
    </edge>
    <edge source="MEX" target="ZAF">
      <data key="d0">280869</data>
    </edge>
    <edge source="MEX" target="ESP">
      <data key="d0">4941667</data>
    </edge>
    <edge source="MEX" target="SWE">
      <data key="d0">3690365</data>
    </edge>
    <edge source="MEX" target="CHE">
      <data key="d0">2131222</data>
    </edge>
    <edge source="MEX" target="ARE">
      <data key="d0">1093267</data>
    </edge>
    <edge source="MEX" target="TUN">
      <data key="d0">162847</data>
    </edge>
    <edge source="MEX" target="TUR">
      <data key="d0">1207192</data>
    </edge>
    <edge source="MEX" target="UKR">
      <data key="d0">622917</data>
    </edge>
    <edge source="MEX" target="MKD">
      <data key="d0">47070</data>
    </edge>
    <edge source="MEX" target="EGY">
      <data key="d0">1242559</data>
    </edge>
    <edge source="MEX" target="GBR">
      <data key="d0">6268889</data>
    </edge>
    <edge source="MEX" target="USA">
      <data key="d0">1203607760</data>
    </edge>
    <edge source="MEX" target="URY">
      <data key="d0">42499</data>
    </edge>
    <edge source="MAR" target="DZA">
      <data key="d0">8501465</data>
    </edge>
    <edge source="MAR" target="ARG">
      <data key="d0">21027</data>
    </edge>
    <edge source="MAR" target="AUS">
      <data key="d0">401425</data>
    </edge>
    <edge source="MAR" target="BEL">
      <data key="d0">289330</data>
    </edge>
    <edge source="MAR" target="BRA">
      <data key="d0">49027</data>
    </edge>
    <edge source="MAR" target="CMR">
      <data key="d0">966148</data>
    </edge>
    <edge source="MAR" target="CAN">
      <data key="d0">358621</data>
    </edge>
    <edge source="MAR" target="LKA">
      <data key="d0">331710</data>
    </edge>
    <edge source="MAR" target="CHN">
      <data key="d0">47923</data>
    </edge>
    <edge source="MAR" target="BEN">
      <data key="d0">31665</data>
    </edge>
    <edge source="MAR" target="FRA">
      <data key="d0">7668083</data>
    </edge>
    <edge source="MAR" target="PSE">
      <data key="d0">33172</data>
    </edge>
    <edge source="MAR" target="DEU">
      <data key="d0">2575591</data>
    </edge>
    <edge source="MAR" target="GHA">
      <data key="d0">676579</data>
    </edge>
    <edge source="MAR" target="GRC">
      <data key="d0">15229</data>
    </edge>
    <edge source="MAR" target="HUN">
      <data key="d0">157586</data>
    </edge>
    <edge source="MAR" target="IRL">
      <data key="d0">23937</data>
    </edge>
    <edge source="MAR" target="ITA">
      <data key="d0">267197</data>
    </edge>
    <edge source="MAR" target="CIV">
      <data key="d0">80912</data>
    </edge>
    <edge source="MAR" target="JPN">
      <data key="d0">3415685</data>
    </edge>
    <edge source="MAR" target="JOR">
      <data key="d0">98884</data>
    </edge>
    <edge source="MAR" target="LBN">
      <data key="d0">12902</data>
    </edge>
    <edge source="MAR" target="MDG">
      <data key="d0">24592</data>
    </edge>
    <edge source="MAR" target="MYS">
      <data key="d0">39884</data>
    </edge>
    <edge source="MAR" target="MRT">
      <data key="d0">153220</data>
    </edge>
    <edge source="MAR" target="MEX">
      <data key="d0">51213</data>
    </edge>
    <edge source="MAR" target="NLD">
      <data key="d0">1228759</data>
    </edge>
    <edge source="MAR" target="NER">
      <data key="d0">242803</data>
    </edge>
    <edge source="MAR" target="POL">
      <data key="d0">60939</data>
    </edge>
    <edge source="MAR" target="PRT">
      <data key="d0">29125</data>
    </edge>
    <edge source="MAR" target="RUS">
      <data key="d0">20873</data>
    </edge>
    <edge source="MAR" target="SAU">
      <data key="d0">100731</data>
    </edge>
    <edge source="MAR" target="SEN">
      <data key="d0">456993</data>
    </edge>
    <edge source="MAR" target="IND">
      <data key="d0">159455</data>
    </edge>
    <edge source="MAR" target="SGP">
      <data key="d0">1166913</data>
    </edge>
    <edge source="MAR" target="ZAF">
      <data key="d0">73450</data>
    </edge>
    <edge source="MAR" target="ESP">
      <data key="d0">1301385</data>
    </edge>
    <edge source="MAR" target="SWE">
      <data key="d0">16184</data>
    </edge>
    <edge source="MAR" target="CHE">
      <data key="d0">878622</data>
    </edge>
    <edge source="MAR" target="TGO">
      <data key="d0">92663</data>
    </edge>
    <edge source="MAR" target="ARE">
      <data key="d0">1518493</data>
    </edge>
    <edge source="MAR" target="TUN">
      <data key="d0">13447080</data>
    </edge>
    <edge source="MAR" target="TUR">
      <data key="d0">1470642</data>
    </edge>
    <edge source="MAR" target="UKR">
      <data key="d0">20488</data>
    </edge>
    <edge source="MAR" target="EGY">
      <data key="d0">2097747</data>
    </edge>
    <edge source="MAR" target="GBR">
      <data key="d0">484206</data>
    </edge>
    <edge source="MAR" target="USA">
      <data key="d0">7346920</data>
    </edge>
    <edge source="MOZ" target="BEL">
      <data key="d0">237938</data>
    </edge>
    <edge source="MOZ" target="DEU">
      <data key="d0">171629</data>
    </edge>
    <edge source="MOZ" target="POL">
      <data key="d0">411002</data>
    </edge>
    <edge source="MOZ" target="IND">
      <data key="d0">87017</data>
    </edge>
    <edge source="MOZ" target="ZAF">
      <data key="d0">51281</data>
    </edge>
    <edge source="MOZ" target="ARE">
      <data key="d0">145832</data>
    </edge>
    <edge source="MOZ" target="GBR">
      <data key="d0">78057</data>
    </edge>
    <edge source="MOZ" target="USA">
      <data key="d0">143817</data>
    </edge>
    <edge source="NAM" target="DEU">
      <data key="d0">74225</data>
    </edge>
    <edge source="NAM" target="PAN">
      <data key="d0">10003</data>
    </edge>
    <edge source="NAM" target="ZAF">
      <data key="d0">2122177</data>
    </edge>
    <edge source="NZL" target="AUS">
      <data key="d0">75076605</data>
    </edge>
    <edge source="NZL" target="CAN">
      <data key="d0">102469</data>
    </edge>
    <edge source="NZL" target="CHN">
      <data key="d0">553672</data>
    </edge>
    <edge source="NZL" target="FRA">
      <data key="d0">19373</data>
    </edge>
    <edge source="NZL" target="DEU">
      <data key="d0">48221</data>
    </edge>
    <edge source="NZL" target="HKG">
      <data key="d0">448896</data>
    </edge>
    <edge source="NZL" target="IDN">
      <data key="d0">236090</data>
    </edge>
    <edge source="NZL" target="JPN">
      <data key="d0">98503</data>
    </edge>
    <edge source="NZL" target="KOR">
      <data key="d0">484814</data>
    </edge>
    <edge source="NZL" target="MYS">
      <data key="d0">1458261</data>
    </edge>
    <edge source="NZL" target="PAK">
      <data key="d0">3279798</data>
    </edge>
    <edge source="NZL" target="PHL">
      <data key="d0">1296103</data>
    </edge>
    <edge source="NZL" target="SAU">
      <data key="d0">50931</data>
    </edge>
    <edge source="NZL" target="IND">
      <data key="d0">137352</data>
    </edge>
    <edge source="NZL" target="SGP">
      <data key="d0">1883221</data>
    </edge>
    <edge source="NZL" target="ZAF">
      <data key="d0">75672</data>
    </edge>
    <edge source="NZL" target="ESP">
      <data key="d0">11017</data>
    </edge>
    <edge source="NZL" target="THA">
      <data key="d0">81557</data>
    </edge>
    <edge source="NZL" target="ARE">
      <data key="d0">348558</data>
    </edge>
    <edge source="NZL" target="GBR">
      <data key="d0">824743</data>
    </edge>
    <edge source="NZL" target="USA">
      <data key="d0">323106</data>
    </edge>
    <edge source="NIC" target="AUS">
      <data key="d0">5126855</data>
    </edge>
    <edge source="NIC" target="AUT">
      <data key="d0">199673</data>
    </edge>
    <edge source="NIC" target="BEL">
      <data key="d0">64808785</data>
    </edge>
    <edge source="NIC" target="CAN">
      <data key="d0">22818346</data>
    </edge>
    <edge source="NIC" target="CHL">
      <data key="d0">16336</data>
    </edge>
    <edge source="NIC" target="CHN">
      <data key="d0">87084</data>
    </edge>
    <edge source="NIC" target="CRI">
      <data key="d0">2651383</data>
    </edge>
    <edge source="NIC" target="DNK">
      <data key="d0">381232</data>
    </edge>
    <edge source="NIC" target="SLV">
      <data key="d0">4219815</data>
    </edge>
    <edge source="NIC" target="FIN">
      <data key="d0">9391453</data>
    </edge>
    <edge source="NIC" target="FRA">
      <data key="d0">5295506</data>
    </edge>
    <edge source="NIC" target="DEU">
      <data key="d0">27903093</data>
    </edge>
    <edge source="NIC" target="GRC">
      <data key="d0">172378</data>
    </edge>
    <edge source="NIC" target="GTM">
      <data key="d0">708734</data>
    </edge>
    <edge source="NIC" target="HND">
      <data key="d0">125030</data>
    </edge>
    <edge source="NIC" target="IRL">
      <data key="d0">1724682</data>
    </edge>
    <edge source="NIC" target="ISR">
      <data key="d0">173250</data>
    </edge>
    <edge source="NIC" target="ITA">
      <data key="d0">17471338</data>
    </edge>
    <edge source="NIC" target="JPN">
      <data key="d0">15554629</data>
    </edge>
    <edge source="NIC" target="JOR">
      <data key="d0">65784</data>
    </edge>
    <edge source="NIC" target="KOR">
      <data key="d0">771136</data>
    </edge>
    <edge source="NIC" target="LVA">
      <data key="d0">121314</data>
    </edge>
    <edge source="NIC" target="MEX">
      <data key="d0">304345</data>
    </edge>
    <edge source="NIC" target="MAR">
      <data key="d0">142725</data>
    </edge>
    <edge source="NIC" target="NLD">
      <data key="d0">4114344</data>
    </edge>
    <edge source="NIC" target="NZL">
      <data key="d0">583980</data>
    </edge>
    <edge source="NIC" target="NOR">
      <data key="d0">9505358</data>
    </edge>
    <edge source="NIC" target="PAN">
      <data key="d0">227092</data>
    </edge>
    <edge source="NIC" target="PRT">
      <data key="d0">401156</data>
    </edge>
    <edge source="NIC" target="RUS">
      <data key="d0">4020464</data>
    </edge>
    <edge source="NIC" target="VNM">
      <data key="d0">69588</data>
    </edge>
    <edge source="NIC" target="ZAF">
      <data key="d0">635303</data>
    </edge>
    <edge source="NIC" target="ESP">
      <data key="d0">11607920</data>
    </edge>
    <edge source="NIC" target="SWE">
      <data key="d0">8879461</data>
    </edge>
    <edge source="NIC" target="CHE">
      <data key="d0">209831</data>
    </edge>
    <edge source="NIC" target="ARE">
      <data key="d0">3228032</data>
    </edge>
    <edge source="NIC" target="GBR">
      <data key="d0">8465662</data>
    </edge>
    <edge source="NIC" target="USA">
      <data key="d0">197155053</data>
    </edge>
    <edge source="NOR" target="AUS">
      <data key="d0">46958</data>
    </edge>
    <edge source="NOR" target="AUT">
      <data key="d0">1790469</data>
    </edge>
    <edge source="NOR" target="BEL">
      <data key="d0">17139</data>
    </edge>
    <edge source="NOR" target="CAN">
      <data key="d0">11088</data>
    </edge>
    <edge source="NOR" target="CZE">
      <data key="d0">100380</data>
    </edge>
    <edge source="NOR" target="DNK">
      <data key="d0">8549728</data>
    </edge>
    <edge source="NOR" target="FIN">
      <data key="d0">631853</data>
    </edge>
    <edge source="NOR" target="FRA">
      <data key="d0">394152</data>
    </edge>
    <edge source="NOR" target="DEU">
      <data key="d0">5461220</data>
    </edge>
    <edge source="NOR" target="HKG">
      <data key="d0">11170</data>
    </edge>
    <edge source="NOR" target="ITA">
      <data key="d0">89323</data>
    </edge>
    <edge source="NOR" target="LTU">
      <data key="d0">682302</data>
    </edge>
    <edge source="NOR" target="NLD">
      <data key="d0">466804</data>
    </edge>
    <edge source="NOR" target="POL">
      <data key="d0">98794</data>
    </edge>
    <edge source="NOR" target="RUS">
      <data key="d0">276126</data>
    </edge>
    <edge source="NOR" target="SGP">
      <data key="d0">134221</data>
    </edge>
    <edge source="NOR" target="ZAF">
      <data key="d0">10089</data>
    </edge>
    <edge source="NOR" target="ESP">
      <data key="d0">296047</data>
    </edge>
    <edge source="NOR" target="SWE">
      <data key="d0">24621166</data>
    </edge>
    <edge source="NOR" target="CHE">
      <data key="d0">709022</data>
    </edge>
    <edge source="NOR" target="GBR">
      <data key="d0">874911</data>
    </edge>
    <edge source="NOR" target="USA">
      <data key="d0">362962</data>
    </edge>
    <edge source="PAK" target="DZA">
      <data key="d0">41053</data>
    </edge>
    <edge source="PAK" target="AZE">
      <data key="d0">16666</data>
    </edge>
    <edge source="PAK" target="AUS">
      <data key="d0">1624357</data>
    </edge>
    <edge source="PAK" target="CAN">
      <data key="d0">3114245</data>
    </edge>
    <edge source="PAK" target="LKA">
      <data key="d0">1502369</data>
    </edge>
    <edge source="PAK" target="CHN">
      <data key="d0">12565</data>
    </edge>
    <edge source="PAK" target="DNK">
      <data key="d0">61290</data>
    </edge>
    <edge source="PAK" target="FRA">
      <data key="d0">319882</data>
    </edge>
    <edge source="PAK" target="DEU">
      <data key="d0">414688</data>
    </edge>
    <edge source="PAK" target="GRC">
      <data key="d0">305512</data>
    </edge>
    <edge source="PAK" target="GTM">
      <data key="d0">15514</data>
    </edge>
    <edge source="PAK" target="HKG">
      <data key="d0">187963</data>
    </edge>
    <edge source="PAK" target="IDN">
      <data key="d0">12191</data>
    </edge>
    <edge source="PAK" target="IRL">
      <data key="d0">175822</data>
    </edge>
    <edge source="PAK" target="ITA">
      <data key="d0">372194</data>
    </edge>
    <edge source="PAK" target="JPN">
      <data key="d0">158583</data>
    </edge>
    <edge source="PAK" target="JOR">
      <data key="d0">58149</data>
    </edge>
    <edge source="PAK" target="KOR">
      <data key="d0">317197</data>
    </edge>
    <edge source="PAK" target="MDG">
      <data key="d0">20058</data>
    </edge>
    <edge source="PAK" target="MYS">
      <data key="d0">237596</data>
    </edge>
    <edge source="PAK" target="MUS">
      <data key="d0">213802</data>
    </edge>
    <edge source="PAK" target="MEX">
      <data key="d0">2071641</data>
    </edge>
    <edge source="PAK" target="MOZ">
      <data key="d0">52267</data>
    </edge>
    <edge source="PAK" target="OMN">
      <data key="d0">675983</data>
    </edge>
    <edge source="PAK" target="NLD">
      <data key="d0">23629</data>
    </edge>
    <edge source="PAK" target="NZL">
      <data key="d0">160582</data>
    </edge>
    <edge source="PAK" target="NOR">
      <data key="d0">176384</data>
    </edge>
    <edge source="PAK" target="PHL">
      <data key="d0">51650</data>
    </edge>
    <edge source="PAK" target="ROU">
      <data key="d0">11989</data>
    </edge>
    <edge source="PAK" target="RUS">
      <data key="d0">12049</data>
    </edge>
    <edge source="PAK" target="SAU">
      <data key="d0">19240008</data>
    </edge>
    <edge source="PAK" target="IND">
      <data key="d0">488090</data>
    </edge>
    <edge source="PAK" target="SGP">
      <data key="d0">226341</data>
    </edge>
    <edge source="PAK" target="ZAF">
      <data key="d0">494261</data>
    </edge>
    <edge source="PAK" target="ESP">
      <data key="d0">75199</data>
    </edge>
    <edge source="PAK" target="SWE">
      <data key="d0">97683</data>
    </edge>
    <edge source="PAK" target="CHE">
      <data key="d0">23955</data>
    </edge>
    <edge source="PAK" target="THA">
      <data key="d0">25903</data>
    </edge>
    <edge source="PAK" target="ARE">
      <data key="d0">4272321</data>
    </edge>
    <edge source="PAK" target="TUR">
      <data key="d0">12585</data>
    </edge>
    <edge source="PAK" target="UGA">
      <data key="d0">18081</data>
    </edge>
    <edge source="PAK" target="EGY">
      <data key="d0">157226</data>
    </edge>
    <edge source="PAK" target="GBR">
      <data key="d0">6276511</data>
    </edge>
    <edge source="PAK" target="TZA">
      <data key="d0">17099</data>
    </edge>
    <edge source="PAK" target="USA">
      <data key="d0">9226110</data>
    </edge>
    <edge source="PAN" target="CHL">
      <data key="d0">78597</data>
    </edge>
    <edge source="PAN" target="COL">
      <data key="d0">3585695</data>
    </edge>
    <edge source="PAN" target="CRI">
      <data key="d0">343941</data>
    </edge>
    <edge source="PAN" target="ECU">
      <data key="d0">45200</data>
    </edge>
    <edge source="PAN" target="SLV">
      <data key="d0">102311</data>
    </edge>
    <edge source="PAN" target="DEU">
      <data key="d0">106119</data>
    </edge>
    <edge source="PAN" target="GTM">
      <data key="d0">283989</data>
    </edge>
    <edge source="PAN" target="HND">
      <data key="d0">74811</data>
    </edge>
    <edge source="PAN" target="LBN">
      <data key="d0">491917</data>
    </edge>
    <edge source="PAN" target="MEX">
      <data key="d0">249062</data>
    </edge>
    <edge source="PAN" target="NLD">
      <data key="d0">310298</data>
    </edge>
    <edge source="PAN" target="NIC">
      <data key="d0">119476</data>
    </edge>
    <edge source="PAN" target="PER">
      <data key="d0">37008</data>
    </edge>
    <edge source="PAN" target="ARE">
      <data key="d0">1056922</data>
    </edge>
    <edge source="PAN" target="USA">
      <data key="d0">7366202</data>
    </edge>
    <edge source="PRY" target="ARG">
      <data key="d0">49700</data>
    </edge>
    <edge source="PRY" target="AUS">
      <data key="d0">10380</data>
    </edge>
    <edge source="PRY" target="BOL">
      <data key="d0">298501</data>
    </edge>
    <edge source="PRY" target="BRA">
      <data key="d0">47575</data>
    </edge>
    <edge source="PRY" target="CAN">
      <data key="d0">138186</data>
    </edge>
    <edge source="PRY" target="CHL">
      <data key="d0">98980</data>
    </edge>
    <edge source="PRY" target="CRI">
      <data key="d0">48648</data>
    </edge>
    <edge source="PRY" target="FRA">
      <data key="d0">41262</data>
    </edge>
    <edge source="PRY" target="DEU">
      <data key="d0">306694</data>
    </edge>
    <edge source="PRY" target="ISR">
      <data key="d0">22480</data>
    </edge>
    <edge source="PRY" target="ITA">
      <data key="d0">37917</data>
    </edge>
    <edge source="PRY" target="JPN">
      <data key="d0">422521</data>
    </edge>
    <edge source="PRY" target="KOR">
      <data key="d0">49642</data>
    </edge>
    <edge source="PRY" target="LBN">
      <data key="d0">52872</data>
    </edge>
    <edge source="PRY" target="POL">
      <data key="d0">24616</data>
    </edge>
    <edge source="PRY" target="ESP">
      <data key="d0">612218</data>
    </edge>
    <edge source="PRY" target="UKR">
      <data key="d0">16867</data>
    </edge>
    <edge source="PRY" target="USA">
      <data key="d0">1164446</data>
    </edge>
    <edge source="PER" target="ARG">
      <data key="d0">1080263</data>
    </edge>
    <edge source="PER" target="AUS">
      <data key="d0">4882739</data>
    </edge>
    <edge source="PER" target="AUT">
      <data key="d0">10819</data>
    </edge>
    <edge source="PER" target="BEL">
      <data key="d0">150585271</data>
    </edge>
    <edge source="PER" target="BOL">
      <data key="d0">3057744</data>
    </edge>
    <edge source="PER" target="BRA">
      <data key="d0">3520487</data>
    </edge>
    <edge source="PER" target="BGR">
      <data key="d0">2925401</data>
    </edge>
    <edge source="PER" target="CAN">
      <data key="d0">37914724</data>
    </edge>
    <edge source="PER" target="CHL">
      <data key="d0">7221037</data>
    </edge>
    <edge source="PER" target="CHN">
      <data key="d0">71332</data>
    </edge>
    <edge source="PER" target="COL">
      <data key="d0">90374392</data>
    </edge>
    <edge source="PER" target="CRI">
      <data key="d0">2510440</data>
    </edge>
    <edge source="PER" target="CZE">
      <data key="d0">29210</data>
    </edge>
    <edge source="PER" target="DNK">
      <data key="d0">3579256</data>
    </edge>
    <edge source="PER" target="ECU">
      <data key="d0">9971258</data>
    </edge>
    <edge source="PER" target="SLV">
      <data key="d0">522281</data>
    </edge>
    <edge source="PER" target="FIN">
      <data key="d0">9767557</data>
    </edge>
    <edge source="PER" target="FRA">
      <data key="d0">27662511</data>
    </edge>
    <edge source="PER" target="DEU">
      <data key="d0">359508735</data>
    </edge>
    <edge source="PER" target="GRC">
      <data key="d0">476158</data>
    </edge>
    <edge source="PER" target="GTM">
      <data key="d0">1418352</data>
    </edge>
    <edge source="PER" target="HND">
      <data key="d0">115888</data>
    </edge>
    <edge source="PER" target="HKG">
      <data key="d0">154379</data>
    </edge>
    <edge source="PER" target="IRL">
      <data key="d0">1508553</data>
    </edge>
    <edge source="PER" target="ISR">
      <data key="d0">3237134</data>
    </edge>
    <edge source="PER" target="ITA">
      <data key="d0">33397673</data>
    </edge>
    <edge source="PER" target="JPN">
      <data key="d0">7930184</data>
    </edge>
    <edge source="PER" target="JOR">
      <data key="d0">35336</data>
    </edge>
    <edge source="PER" target="KOR">
      <data key="d0">31083790</data>
    </edge>
    <edge source="PER" target="LVA">
      <data key="d0">71733</data>
    </edge>
    <edge source="PER" target="MYS">
      <data key="d0">6079857</data>
    </edge>
    <edge source="PER" target="MEX">
      <data key="d0">24583640</data>
    </edge>
    <edge source="PER" target="NLD">
      <data key="d0">32993690</data>
    </edge>
    <edge source="PER" target="NZL">
      <data key="d0">970989</data>
    </edge>
    <edge source="PER" target="NOR">
      <data key="d0">1806672</data>
    </edge>
    <edge source="PER" target="PAN">
      <data key="d0">284795</data>
    </edge>
    <edge source="PER" target="POL">
      <data key="d0">4386230</data>
    </edge>
    <edge source="PER" target="PRT">
      <data key="d0">774991</data>
    </edge>
    <edge source="PER" target="ROU">
      <data key="d0">817496</data>
    </edge>
    <edge source="PER" target="RUS">
      <data key="d0">12691830</data>
    </edge>
    <edge source="PER" target="IND">
      <data key="d0">245798</data>
    </edge>
    <edge source="PER" target="SGP">
      <data key="d0">447686</data>
    </edge>
    <edge source="PER" target="VNM">
      <data key="d0">352663</data>
    </edge>
    <edge source="PER" target="SVN">
      <data key="d0">29236</data>
    </edge>
    <edge source="PER" target="ZAF">
      <data key="d0">556583</data>
    </edge>
    <edge source="PER" target="ESP">
      <data key="d0">49107956</data>
    </edge>
    <edge source="PER" target="SWE">
      <data key="d0">39197859</data>
    </edge>
    <edge source="PER" target="CHE">
      <data key="d0">9087139</data>
    </edge>
    <edge source="PER" target="TUR">
      <data key="d0">2787837</data>
    </edge>
    <edge source="PER" target="UKR">
      <data key="d0">32382</data>
    </edge>
    <edge source="PER" target="EGY">
      <data key="d0">66375</data>
    </edge>
    <edge source="PER" target="GBR">
      <data key="d0">21390963</data>
    </edge>
    <edge source="PER" target="USA">
      <data key="d0">254580929</data>
    </edge>
    <edge source="PER" target="URY">
      <data key="d0">228093</data>
    </edge>
    <edge source="PHL" target="AUS">
      <data key="d0">195763</data>
    </edge>
    <edge source="PHL" target="CAN">
      <data key="d0">152472</data>
    </edge>
    <edge source="PHL" target="CHN">
      <data key="d0">129912</data>
    </edge>
    <edge source="PHL" target="DEU">
      <data key="d0">51780</data>
    </edge>
    <edge source="PHL" target="HKG">
      <data key="d0">143434</data>
    </edge>
    <edge source="PHL" target="IDN">
      <data key="d0">23996</data>
    </edge>
    <edge source="PHL" target="ITA">
      <data key="d0">38822</data>
    </edge>
    <edge source="PHL" target="JPN">
      <data key="d0">85755</data>
    </edge>
    <edge source="PHL" target="KOR">
      <data key="d0">331200</data>
    </edge>
    <edge source="PHL" target="LBN">
      <data key="d0">17728</data>
    </edge>
    <edge source="PHL" target="MYS">
      <data key="d0">536764</data>
    </edge>
    <edge source="PHL" target="NLD">
      <data key="d0">492695</data>
    </edge>
    <edge source="PHL" target="NZL">
      <data key="d0">20920</data>
    </edge>
    <edge source="PHL" target="PAK">
      <data key="d0">69643</data>
    </edge>
    <edge source="PHL" target="SAU">
      <data key="d0">106753</data>
    </edge>
    <edge source="PHL" target="SGP">
      <data key="d0">321488</data>
    </edge>
    <edge source="PHL" target="VNM">
      <data key="d0">267582</data>
    </edge>
    <edge source="PHL" target="ESP">
      <data key="d0">581354</data>
    </edge>
    <edge source="PHL" target="THA">
      <data key="d0">1735169</data>
    </edge>
    <edge source="PHL" target="ARE">
      <data key="d0">425501</data>
    </edge>
    <edge source="PHL" target="GBR">
      <data key="d0">711326</data>
    </edge>
    <edge source="PHL" target="USA">
      <data key="d0">1510605</data>
    </edge>
    <edge source="POL" target="ALB">
      <data key="d0">1203250</data>
    </edge>
    <edge source="POL" target="DZA">
      <data key="d0">1984686</data>
    </edge>
    <edge source="POL" target="AZE">
      <data key="d0">4715265</data>
    </edge>
    <edge source="POL" target="ARG">
      <data key="d0">149165</data>
    </edge>
    <edge source="POL" target="AUS">
      <data key="d0">12737932</data>
    </edge>
    <edge source="POL" target="AUT">
      <data key="d0">18648440</data>
    </edge>
    <edge source="POL" target="ARM">
      <data key="d0">1896667</data>
    </edge>
    <edge source="POL" target="BEL">
      <data key="d0">15768636</data>
    </edge>
    <edge source="POL" target="BRA">
      <data key="d0">2083294</data>
    </edge>
    <edge source="POL" target="BGR">
      <data key="d0">35361621</data>
    </edge>
    <edge source="POL" target="BLR">
      <data key="d0">7918393</data>
    </edge>
    <edge source="POL" target="CMR">
      <data key="d0">146482</data>
    </edge>
    <edge source="POL" target="CAN">
      <data key="d0">15034354</data>
    </edge>
    <edge source="POL" target="LKA">
      <data key="d0">94994</data>
    </edge>
    <edge source="POL" target="CHL">
      <data key="d0">1037766</data>
    </edge>
    <edge source="POL" target="CHN">
      <data key="d0">2309355</data>
    </edge>
    <edge source="POL" target="COL">
      <data key="d0">435237</data>
    </edge>
    <edge source="POL" target="CRI">
      <data key="d0">278106</data>
    </edge>
    <edge source="POL" target="HRV">
      <data key="d0">18950492</data>
    </edge>
    <edge source="POL" target="CZE">
      <data key="d0">124938038</data>
    </edge>
    <edge source="POL" target="DNK">
      <data key="d0">18733712</data>
    </edge>
    <edge source="POL" target="ETH">
      <data key="d0">52509</data>
    </edge>
    <edge source="POL" target="EST">
      <data key="d0">9480714</data>
    </edge>
    <edge source="POL" target="FIN">
      <data key="d0">9419070</data>
    </edge>
    <edge source="POL" target="FRA">
      <data key="d0">85150335</data>
    </edge>
    <edge source="POL" target="GEO">
      <data key="d0">2352942</data>
    </edge>
    <edge source="POL" target="PSE">
      <data key="d0">150640</data>
    </edge>
    <edge source="POL" target="DEU">
      <data key="d0">305244480</data>
    </edge>
    <edge source="POL" target="GRC">
      <data key="d0">7189776</data>
    </edge>
    <edge source="POL" target="GTM">
      <data key="d0">20090</data>
    </edge>
    <edge source="POL" target="HKG">
      <data key="d0">3748535</data>
    </edge>
    <edge source="POL" target="HUN">
      <data key="d0">60946373</data>
    </edge>
    <edge source="POL" target="IDN">
      <data key="d0">231280</data>
    </edge>
    <edge source="POL" target="IRL">
      <data key="d0">3935627</data>
    </edge>
    <edge source="POL" target="ISR">
      <data key="d0">15769451</data>
    </edge>
    <edge source="POL" target="ITA">
      <data key="d0">32970063</data>
    </edge>
    <edge source="POL" target="JAM">
      <data key="d0">22945</data>
    </edge>
    <edge source="POL" target="JPN">
      <data key="d0">3297348</data>
    </edge>
    <edge source="POL" target="KAZ">
      <data key="d0">3044447</data>
    </edge>
    <edge source="POL" target="JOR">
      <data key="d0">1343713</data>
    </edge>
    <edge source="POL" target="KOR">
      <data key="d0">266459</data>
    </edge>
    <edge source="POL" target="KGZ">
      <data key="d0">990586</data>
    </edge>
    <edge source="POL" target="LBN">
      <data key="d0">6633864</data>
    </edge>
    <edge source="POL" target="LVA">
      <data key="d0">22934670</data>
    </edge>
    <edge source="POL" target="LTU">
      <data key="d0">51562822</data>
    </edge>
    <edge source="POL" target="MYS">
      <data key="d0">266416</data>
    </edge>
    <edge source="POL" target="MEX">
      <data key="d0">1767832</data>
    </edge>
    <edge source="POL" target="MDA">
      <data key="d0">3607776</data>
    </edge>
    <edge source="POL" target="MAR">
      <data key="d0">161869</data>
    </edge>
    <edge source="POL" target="OMN">
      <data key="d0">2531082</data>
    </edge>
    <edge source="POL" target="NLD">
      <data key="d0">38700192</data>
    </edge>
    <edge source="POL" target="NZL">
      <data key="d0">802079</data>
    </edge>
    <edge source="POL" target="NIC">
      <data key="d0">15128</data>
    </edge>
    <edge source="POL" target="NOR">
      <data key="d0">10159556</data>
    </edge>
    <edge source="POL" target="PAK">
      <data key="d0">166292</data>
    </edge>
    <edge source="POL" target="PAN">
      <data key="d0">83846</data>
    </edge>
    <edge source="POL" target="PHL">
      <data key="d0">314093</data>
    </edge>
    <edge source="POL" target="PRT">
      <data key="d0">2872789</data>
    </edge>
    <edge source="POL" target="ROU">
      <data key="d0">74194425</data>
    </edge>
    <edge source="POL" target="RUS">
      <data key="d0">147074676</data>
    </edge>
    <edge source="POL" target="SAU">
      <data key="d0">22797927</data>
    </edge>
    <edge source="POL" target="SRB">
      <data key="d0">14481112</data>
    </edge>
    <edge source="POL" target="IND">
      <data key="d0">3490145</data>
    </edge>
    <edge source="POL" target="SGP">
      <data key="d0">1559081</data>
    </edge>
    <edge source="POL" target="SVK">
      <data key="d0">42937208</data>
    </edge>
    <edge source="POL" target="VNM">
      <data key="d0">704342</data>
    </edge>
    <edge source="POL" target="SVN">
      <data key="d0">7163326</data>
    </edge>
    <edge source="POL" target="ZAF">
      <data key="d0">7854373</data>
    </edge>
    <edge source="POL" target="ESP">
      <data key="d0">21596994</data>
    </edge>
    <edge source="POL" target="SWE">
      <data key="d0">38226909</data>
    </edge>
    <edge source="POL" target="CHE">
      <data key="d0">9126176</data>
    </edge>
    <edge source="POL" target="THA">
      <data key="d0">992250</data>
    </edge>
    <edge source="POL" target="ARE">
      <data key="d0">20330419</data>
    </edge>
    <edge source="POL" target="TUN">
      <data key="d0">58181</data>
    </edge>
    <edge source="POL" target="TUR">
      <data key="d0">27882367</data>
    </edge>
    <edge source="POL" target="UKR">
      <data key="d0">75412379</data>
    </edge>
    <edge source="POL" target="MKD">
      <data key="d0">1586063</data>
    </edge>
    <edge source="POL" target="EGY">
      <data key="d0">6696911</data>
    </edge>
    <edge source="POL" target="GBR">
      <data key="d0">342393931</data>
    </edge>
    <edge source="POL" target="USA">
      <data key="d0">32094326</data>
    </edge>
    <edge source="POL" target="URY">
      <data key="d0">547154</data>
    </edge>
    <edge source="RUS" target="DZA">
      <data key="d0">86848</data>
    </edge>
    <edge source="RUS" target="AZE">
      <data key="d0">47961663</data>
    </edge>
    <edge source="RUS" target="AUS">
      <data key="d0">27883</data>
    </edge>
    <edge source="RUS" target="ARM">
      <data key="d0">22042329</data>
    </edge>
    <edge source="RUS" target="BRA">
      <data key="d0">388544</data>
    </edge>
    <edge source="RUS" target="BGR">
      <data key="d0">635911</data>
    </edge>
    <edge source="RUS" target="BLR">
      <data key="d0">86871106</data>
    </edge>
    <edge source="RUS" target="CAN">
      <data key="d0">947416</data>
    </edge>
    <edge source="RUS" target="LKA">
      <data key="d0">103632</data>
    </edge>
    <edge source="RUS" target="CHN">
      <data key="d0">45307</data>
    </edge>
    <edge source="RUS" target="HRV">
      <data key="d0">11675</data>
    </edge>
    <edge source="RUS" target="CZE">
      <data key="d0">159437</data>
    </edge>
    <edge source="RUS" target="EST">
      <data key="d0">1871675</data>
    </edge>
    <edge source="RUS" target="GEO">
      <data key="d0">30500030</data>
    </edge>
    <edge source="RUS" target="DEU">
      <data key="d0">14115828</data>
    </edge>
    <edge source="RUS" target="GRC">
      <data key="d0">55806</data>
    </edge>
    <edge source="RUS" target="HKG">
      <data key="d0">67009</data>
    </edge>
    <edge source="RUS" target="HUN">
      <data key="d0">57253</data>
    </edge>
    <edge source="RUS" target="IDN">
      <data key="d0">47270</data>
    </edge>
    <edge source="RUS" target="ISR">
      <data key="d0">1536486</data>
    </edge>
    <edge source="RUS" target="ITA">
      <data key="d0">437040</data>
    </edge>
    <edge source="RUS" target="JPN">
      <data key="d0">4852888</data>
    </edge>
    <edge source="RUS" target="KAZ">
      <data key="d0">232450377</data>
    </edge>
    <edge source="RUS" target="KOR">
      <data key="d0">719604</data>
    </edge>
    <edge source="RUS" target="KGZ">
      <data key="d0">38022932</data>
    </edge>
    <edge source="RUS" target="LVA">
      <data key="d0">7676554</data>
    </edge>
    <edge source="RUS" target="LTU">
      <data key="d0">4431837</data>
    </edge>
    <edge source="RUS" target="MDA">
      <data key="d0">12385979</data>
    </edge>
    <edge source="RUS" target="MAR">
      <data key="d0">480443</data>
    </edge>
    <edge source="RUS" target="NLD">
      <data key="d0">3399712</data>
    </edge>
    <edge source="RUS" target="NZL">
      <data key="d0">15569</data>
    </edge>
    <edge source="RUS" target="NOR">
      <data key="d0">15702</data>
    </edge>
    <edge source="RUS" target="POL">
      <data key="d0">2901719</data>
    </edge>
    <edge source="RUS" target="ROU">
      <data key="d0">220152</data>
    </edge>
    <edge source="RUS" target="SAU">
      <data key="d0">319359</data>
    </edge>
    <edge source="RUS" target="SRB">
      <data key="d0">38219</data>
    </edge>
    <edge source="RUS" target="IND">
      <data key="d0">104697</data>
    </edge>
    <edge source="RUS" target="SGP">
      <data key="d0">49763</data>
    </edge>
    <edge source="RUS" target="VNM">
      <data key="d0">288867</data>
    </edge>
    <edge source="RUS" target="ZAF">
      <data key="d0">73693</data>
    </edge>
    <edge source="RUS" target="THA">
      <data key="d0">17401</data>
    </edge>
    <edge source="RUS" target="ARE">
      <data key="d0">235074</data>
    </edge>
    <edge source="RUS" target="UKR">
      <data key="d0">188893821</data>
    </edge>
    <edge source="RUS" target="GBR">
      <data key="d0">102377</data>
    </edge>
    <edge source="RUS" target="USA">
      <data key="d0">6485659</data>
    </edge>
    <edge source="SEN" target="BWA">
      <data key="d0">38365</data>
    </edge>
    <edge source="SEN" target="CMR">
      <data key="d0">47300</data>
    </edge>
    <edge source="SEN" target="FRA">
      <data key="d0">345027</data>
    </edge>
    <edge source="SEN" target="GMB">
      <data key="d0">2708216</data>
    </edge>
    <edge source="SEN" target="ITA">
      <data key="d0">21580</data>
    </edge>
    <edge source="SEN" target="CIV">
      <data key="d0">30515</data>
    </edge>
    <edge source="SEN" target="MRT">
      <data key="d0">1536804</data>
    </edge>
    <edge source="SEN" target="ZAF">
      <data key="d0">59908</data>
    </edge>
    <edge source="SEN" target="GBR">
      <data key="d0">52750</data>
    </edge>
    <edge source="SEN" target="BFA">
      <data key="d0">14547</data>
    </edge>
    <edge source="IND" target="ALB">
      <data key="d0">1784099</data>
    </edge>
    <edge source="IND" target="DZA">
      <data key="d0">12005923</data>
    </edge>
    <edge source="IND" target="AZE">
      <data key="d0">723399</data>
    </edge>
    <edge source="IND" target="ARG">
      <data key="d0">1850343</data>
    </edge>
    <edge source="IND" target="AUS">
      <data key="d0">65752354</data>
    </edge>
    <edge source="IND" target="AUT">
      <data key="d0">1563959</data>
    </edge>
    <edge source="IND" target="ARM">
      <data key="d0">192683</data>
    </edge>
    <edge source="IND" target="BEL">
      <data key="d0">72805045</data>
    </edge>
    <edge source="IND" target="BOL">
      <data key="d0">208678</data>
    </edge>
    <edge source="IND" target="BWA">
      <data key="d0">111323</data>
    </edge>
    <edge source="IND" target="BRA">
      <data key="d0">15035882</data>
    </edge>
    <edge source="IND" target="BGR">
      <data key="d0">1720724</data>
    </edge>
    <edge source="IND" target="BDI">
      <data key="d0">25162</data>
    </edge>
    <edge source="IND" target="BLR">
      <data key="d0">5939420</data>
    </edge>
    <edge source="IND" target="CMR">
      <data key="d0">450803</data>
    </edge>
    <edge source="IND" target="CAN">
      <data key="d0">26802780</data>
    </edge>
    <edge source="IND" target="LKA">
      <data key="d0">63039395</data>
    </edge>
    <edge source="IND" target="CHL">
      <data key="d0">1957418</data>
    </edge>
    <edge source="IND" target="CHN">
      <data key="d0">62667080</data>
    </edge>
    <edge source="IND" target="COL">
      <data key="d0">2651384</data>
    </edge>
    <edge source="IND" target="CRI">
      <data key="d0">390432</data>
    </edge>
    <edge source="IND" target="HRV">
      <data key="d0">3859200</data>
    </edge>
    <edge source="IND" target="CZE">
      <data key="d0">261274</data>
    </edge>
    <edge source="IND" target="BEN">
      <data key="d0">2538228</data>
    </edge>
    <edge source="IND" target="DNK">
      <data key="d0">3141184</data>
    </edge>
    <edge source="IND" target="ECU">
      <data key="d0">2490611</data>
    </edge>
    <edge source="IND" target="SLV">
      <data key="d0">244728</data>
    </edge>
    <edge source="IND" target="EST">
      <data key="d0">2469193</data>
    </edge>
    <edge source="IND" target="FIN">
      <data key="d0">20077603</data>
    </edge>
    <edge source="IND" target="FRA">
      <data key="d0">23311394</data>
    </edge>
    <edge source="IND" target="GEO">
      <data key="d0">3720707</data>
    </edge>
    <edge source="IND" target="GMB">
      <data key="d0">287048</data>
    </edge>
    <edge source="IND" target="DEU">
      <data key="d0">135940941</data>
    </edge>
    <edge source="IND" target="GHA">
      <data key="d0">3223480</data>
    </edge>
    <edge source="IND" target="GRC">
      <data key="d0">15032623</data>
    </edge>
    <edge source="IND" target="GTM">
      <data key="d0">445070</data>
    </edge>
    <edge source="IND" target="HND">
      <data key="d0">1003313</data>
    </edge>
    <edge source="IND" target="HKG">
      <data key="d0">5897887</data>
    </edge>
    <edge source="IND" target="HUN">
      <data key="d0">626803</data>
    </edge>
    <edge source="IND" target="IDN">
      <data key="d0">33936594</data>
    </edge>
    <edge source="IND" target="IRL">
      <data key="d0">15100689</data>
    </edge>
    <edge source="IND" target="ISR">
      <data key="d0">19316784</data>
    </edge>
    <edge source="IND" target="ITA">
      <data key="d0">219342834</data>
    </edge>
    <edge source="IND" target="CIV">
      <data key="d0">907569</data>
    </edge>
    <edge source="IND" target="JAM">
      <data key="d0">266558</data>
    </edge>
    <edge source="IND" target="JPN">
      <data key="d0">54951776</data>
    </edge>
    <edge source="IND" target="KAZ">
      <data key="d0">47956170</data>
    </edge>
    <edge source="IND" target="JOR">
      <data key="d0">30716107</data>
    </edge>
    <edge source="IND" target="KOR">
      <data key="d0">7897700</data>
    </edge>
    <edge source="IND" target="KGZ">
      <data key="d0">1065434</data>
    </edge>
    <edge source="IND" target="LBN">
      <data key="d0">2394761</data>
    </edge>
    <edge source="IND" target="LVA">
      <data key="d0">7765935</data>
    </edge>
    <edge source="IND" target="LTU">
      <data key="d0">3135227</data>
    </edge>
    <edge source="IND" target="MWI">
      <data key="d0">54317</data>
    </edge>
    <edge source="IND" target="MYS">
      <data key="d0">155881185</data>
    </edge>
    <edge source="IND" target="MRT">
      <data key="d0">1400692</data>
    </edge>
    <edge source="IND" target="MUS">
      <data key="d0">1788821</data>
    </edge>
    <edge source="IND" target="MEX">
      <data key="d0">37629050</data>
    </edge>
    <edge source="IND" target="MDA">
      <data key="d0">70237</data>
    </edge>
    <edge source="IND" target="MAR">
      <data key="d0">8472297</data>
    </edge>
    <edge source="IND" target="MOZ">
      <data key="d0">89598</data>
    </edge>
    <edge source="IND" target="OMN">
      <data key="d0">13204163</data>
    </edge>
    <edge source="IND" target="NLD">
      <data key="d0">41611167</data>
    </edge>
    <edge source="IND" target="NZL">
      <data key="d0">4980597</data>
    </edge>
    <edge source="IND" target="NER">
      <data key="d0">1917366</data>
    </edge>
    <edge source="IND" target="NOR">
      <data key="d0">3398372</data>
    </edge>
    <edge source="IND" target="PAK">
      <data key="d0">87402732</data>
    </edge>
    <edge source="IND" target="PAN">
      <data key="d0">187120</data>
    </edge>
    <edge source="IND" target="PRY">
      <data key="d0">130390</data>
    </edge>
    <edge source="IND" target="PER">
      <data key="d0">4939639</data>
    </edge>
    <edge source="IND" target="PHL">
      <data key="d0">4713652</data>
    </edge>
    <edge source="IND" target="POL">
      <data key="d0">23652630</data>
    </edge>
    <edge source="IND" target="PRT">
      <data key="d0">6613573</data>
    </edge>
    <edge source="IND" target="ROU">
      <data key="d0">2214004</data>
    </edge>
    <edge source="IND" target="RUS">
      <data key="d0">213639284</data>
    </edge>
    <edge source="IND" target="SAU">
      <data key="d0">101166834</data>
    </edge>
    <edge source="IND" target="SEN">
      <data key="d0">3227163</data>
    </edge>
    <edge source="IND" target="SRB">
      <data key="d0">153732</data>
    </edge>
    <edge source="IND" target="SGP">
      <data key="d0">24015728</data>
    </edge>
    <edge source="IND" target="SVK">
      <data key="d0">62294</data>
    </edge>
    <edge source="IND" target="VNM">
      <data key="d0">126455768</data>
    </edge>
    <edge source="IND" target="SVN">
      <data key="d0">28841660</data>
    </edge>
    <edge source="IND" target="ZAF">
      <data key="d0">33114949</data>
    </edge>
    <edge source="IND" target="ESP">
      <data key="d0">38132872</data>
    </edge>
    <edge source="IND" target="SWE">
      <data key="d0">4938762</data>
    </edge>
    <edge source="IND" target="CHE">
      <data key="d0">8881657</data>
    </edge>
    <edge source="IND" target="THA">
      <data key="d0">55493835</data>
    </edge>
    <edge source="IND" target="TGO">
      <data key="d0">1900365</data>
    </edge>
    <edge source="IND" target="ARE">
      <data key="d0">171931821</data>
    </edge>
    <edge source="IND" target="TUN">
      <data key="d0">21335340</data>
    </edge>
    <edge source="IND" target="TUR">
      <data key="d0">28620378</data>
    </edge>
    <edge source="IND" target="UGA">
      <data key="d0">213203</data>
    </edge>
    <edge source="IND" target="UKR">
      <data key="d0">25116282</data>
    </edge>
    <edge source="IND" target="EGY">
      <data key="d0">59563696</data>
    </edge>
    <edge source="IND" target="GBR">
      <data key="d0">134002607</data>
    </edge>
    <edge source="IND" target="TZA">
      <data key="d0">372658</data>
    </edge>
    <edge source="IND" target="USA">
      <data key="d0">286613282</data>
    </edge>
    <edge source="IND" target="BFA">
      <data key="d0">944529</data>
    </edge>
    <edge source="IND" target="URY">
      <data key="d0">49824</data>
    </edge>
    <edge source="SGP" target="DZA">
      <data key="d0">91843</data>
    </edge>
    <edge source="SGP" target="AZE">
      <data key="d0">1991599</data>
    </edge>
    <edge source="SGP" target="ARG">
      <data key="d0">3039240</data>
    </edge>
    <edge source="SGP" target="AUS">
      <data key="d0">125573484</data>
    </edge>
    <edge source="SGP" target="ARM">
      <data key="d0">1166139</data>
    </edge>
    <edge source="SGP" target="BEL">
      <data key="d0">910692</data>
    </edge>
    <edge source="SGP" target="BOL">
      <data key="d0">170259</data>
    </edge>
    <edge source="SGP" target="BRA">
      <data key="d0">846596</data>
    </edge>
    <edge source="SGP" target="BGR">
      <data key="d0">313575</data>
    </edge>
    <edge source="SGP" target="BLR">
      <data key="d0">958839</data>
    </edge>
    <edge source="SGP" target="KHM">
      <data key="d0">637474</data>
    </edge>
    <edge source="SGP" target="CMR">
      <data key="d0">101226</data>
    </edge>
    <edge source="SGP" target="CAN">
      <data key="d0">2443588</data>
    </edge>
    <edge source="SGP" target="LKA">
      <data key="d0">4658436</data>
    </edge>
    <edge source="SGP" target="CHL">
      <data key="d0">492023</data>
    </edge>
    <edge source="SGP" target="CHN">
      <data key="d0">62336820</data>
    </edge>
    <edge source="SGP" target="COL">
      <data key="d0">1495579</data>
    </edge>
    <edge source="SGP" target="CZE">
      <data key="d0">34146</data>
    </edge>
    <edge source="SGP" target="BEN">
      <data key="d0">220580</data>
    </edge>
    <edge source="SGP" target="ECU">
      <data key="d0">1036216</data>
    </edge>
    <edge source="SGP" target="ETH">
      <data key="d0">214247</data>
    </edge>
    <edge source="SGP" target="FIN">
      <data key="d0">1380551</data>
    </edge>
    <edge source="SGP" target="FRA">
      <data key="d0">623157</data>
    </edge>
    <edge source="SGP" target="GEO">
      <data key="d0">2787501</data>
    </edge>
    <edge source="SGP" target="DEU">
      <data key="d0">11716783</data>
    </edge>
    <edge source="SGP" target="GTM">
      <data key="d0">312675</data>
    </edge>
    <edge source="SGP" target="HKG">
      <data key="d0">25280141</data>
    </edge>
    <edge source="SGP" target="IDN">
      <data key="d0">106681863</data>
    </edge>
    <edge source="SGP" target="IRL">
      <data key="d0">791540</data>
    </edge>
    <edge source="SGP" target="ISR">
      <data key="d0">5069832</data>
    </edge>
    <edge source="SGP" target="ITA">
      <data key="d0">431856</data>
    </edge>
    <edge source="SGP" target="JPN">
      <data key="d0">182562286</data>
    </edge>
    <edge source="SGP" target="KAZ">
      <data key="d0">14421764</data>
    </edge>
    <edge source="SGP" target="JOR">
      <data key="d0">319330</data>
    </edge>
    <edge source="SGP" target="KOR">
      <data key="d0">41473614</data>
    </edge>
    <edge source="SGP" target="KGZ">
      <data key="d0">2597844</data>
    </edge>
    <edge source="SGP" target="LBN">
      <data key="d0">8599033</data>
    </edge>
    <edge source="SGP" target="LVA">
      <data key="d0">714010</data>
    </edge>
    <edge source="SGP" target="LTU">
      <data key="d0">899547</data>
    </edge>
    <edge source="SGP" target="MDG">
      <data key="d0">1209712</data>
    </edge>
    <edge source="SGP" target="MYS">
      <data key="d0">146204051</data>
    </edge>
    <edge source="SGP" target="MUS">
      <data key="d0">770916</data>
    </edge>
    <edge source="SGP" target="MEX">
      <data key="d0">3182620</data>
    </edge>
    <edge source="SGP" target="MDA">
      <data key="d0">1369556</data>
    </edge>
    <edge source="SGP" target="MAR">
      <data key="d0">129822</data>
    </edge>
    <edge source="SGP" target="OMN">
      <data key="d0">846996</data>
    </edge>
    <edge source="SGP" target="NLD">
      <data key="d0">3819945</data>
    </edge>
    <edge source="SGP" target="NZL">
      <data key="d0">21272326</data>
    </edge>
    <edge source="SGP" target="PAK">
      <data key="d0">7159271</data>
    </edge>
    <edge source="SGP" target="PAN">
      <data key="d0">446129</data>
    </edge>
    <edge source="SGP" target="PER">
      <data key="d0">903332</data>
    </edge>
    <edge source="SGP" target="PHL">
      <data key="d0">32660118</data>
    </edge>
    <edge source="SGP" target="POL">
      <data key="d0">75823</data>
    </edge>
    <edge source="SGP" target="PRT">
      <data key="d0">42225</data>
    </edge>
    <edge source="SGP" target="ROU">
      <data key="d0">80761</data>
    </edge>
    <edge source="SGP" target="RUS">
      <data key="d0">23071039</data>
    </edge>
    <edge source="SGP" target="SAU">
      <data key="d0">15098254</data>
    </edge>
    <edge source="SGP" target="IND">
      <data key="d0">27217181</data>
    </edge>
    <edge source="SGP" target="VNM">
      <data key="d0">23298797</data>
    </edge>
    <edge source="SGP" target="ZAF">
      <data key="d0">11435445</data>
    </edge>
    <edge source="SGP" target="ESP">
      <data key="d0">952496</data>
    </edge>
    <edge source="SGP" target="SWE">
      <data key="d0">31658</data>
    </edge>
    <edge source="SGP" target="CHE">
      <data key="d0">218193</data>
    </edge>
    <edge source="SGP" target="THA">
      <data key="d0">22478670</data>
    </edge>
    <edge source="SGP" target="TGO">
      <data key="d0">115387</data>
    </edge>
    <edge source="SGP" target="ARE">
      <data key="d0">39978027</data>
    </edge>
    <edge source="SGP" target="TUR">
      <data key="d0">4096813</data>
    </edge>
    <edge source="SGP" target="UKR">
      <data key="d0">2871837</data>
    </edge>
    <edge source="SGP" target="EGY">
      <data key="d0">6434828</data>
    </edge>
    <edge source="SGP" target="GBR">
      <data key="d0">5265639</data>
    </edge>
    <edge source="SGP" target="USA">
      <data key="d0">51925834</data>
    </edge>
    <edge source="SGP" target="URY">
      <data key="d0">156118</data>
    </edge>
    <edge source="VNM" target="DZA">
      <data key="d0">65694971</data>
    </edge>
    <edge source="VNM" target="AZE">
      <data key="d0">515481</data>
    </edge>
    <edge source="VNM" target="ARG">
      <data key="d0">1188357</data>
    </edge>
    <edge source="VNM" target="AUS">
      <data key="d0">34030405</data>
    </edge>
    <edge source="VNM" target="AUT">
      <data key="d0">1399880</data>
    </edge>
    <edge source="VNM" target="ARM">
      <data key="d0">2389559</data>
    </edge>
    <edge source="VNM" target="BEL">
      <data key="d0">135270350</data>
    </edge>
    <edge source="VNM" target="BRA">
      <data key="d0">267212</data>
    </edge>
    <edge source="VNM" target="BGR">
      <data key="d0">9730285</data>
    </edge>
    <edge source="VNM" target="BLR">
      <data key="d0">14994</data>
    </edge>
    <edge source="VNM" target="KHM">
      <data key="d0">17630229</data>
    </edge>
    <edge source="VNM" target="CAN">
      <data key="d0">28251570</data>
    </edge>
    <edge source="VNM" target="LKA">
      <data key="d0">373776</data>
    </edge>
    <edge source="VNM" target="CHL">
      <data key="d0">3075122</data>
    </edge>
    <edge source="VNM" target="CHN">
      <data key="d0">160052521</data>
    </edge>
    <edge source="VNM" target="COL">
      <data key="d0">32040</data>
    </edge>
    <edge source="VNM" target="CRI">
      <data key="d0">94765</data>
    </edge>
    <edge source="VNM" target="HRV">
      <data key="d0">2917850</data>
    </edge>
    <edge source="VNM" target="CZE">
      <data key="d0">2476819</data>
    </edge>
    <edge source="VNM" target="BEN">
      <data key="d0">60900</data>
    </edge>
    <edge source="VNM" target="DNK">
      <data key="d0">5325453</data>
    </edge>
    <edge source="VNM" target="ECU">
      <data key="d0">83001072</data>
    </edge>
    <edge source="VNM" target="EST">
      <data key="d0">2370045</data>
    </edge>
    <edge source="VNM" target="FIN">
      <data key="d0">7718423</data>
    </edge>
    <edge source="VNM" target="FRA">
      <data key="d0">86770074</data>
    </edge>
    <edge source="VNM" target="GEO">
      <data key="d0">3657205</data>
    </edge>
    <edge source="VNM" target="GMB">
      <data key="d0">1654195</data>
    </edge>
    <edge source="VNM" target="DEU">
      <data key="d0">514129620</data>
    </edge>
    <edge source="VNM" target="GHA">
      <data key="d0">178445</data>
    </edge>
    <edge source="VNM" target="GRC">
      <data key="d0">21818639</data>
    </edge>
    <edge source="VNM" target="GTM">
      <data key="d0">1546240</data>
    </edge>
    <edge source="VNM" target="HKG">
      <data key="d0">4008731</data>
    </edge>
    <edge source="VNM" target="HUN">
      <data key="d0">252689</data>
    </edge>
    <edge source="VNM" target="IDN">
      <data key="d0">109529196</data>
    </edge>
    <edge source="VNM" target="IRL">
      <data key="d0">174158</data>
    </edge>
    <edge source="VNM" target="ISR">
      <data key="d0">28725451</data>
    </edge>
    <edge source="VNM" target="ITA">
      <data key="d0">227013270</data>
    </edge>
    <edge source="VNM" target="CIV">
      <data key="d0">185347</data>
    </edge>
    <edge source="VNM" target="JPN">
      <data key="d0">189599505</data>
    </edge>
    <edge source="VNM" target="KAZ">
      <data key="d0">2966019</data>
    </edge>
    <edge source="VNM" target="JOR">
      <data key="d0">7259277</data>
    </edge>
    <edge source="VNM" target="KOR">
      <data key="d0">93578364</data>
    </edge>
    <edge source="VNM" target="LBN">
      <data key="d0">4156714</data>
    </edge>
    <edge source="VNM" target="LVA">
      <data key="d0">5793880</data>
    </edge>
    <edge source="VNM" target="LTU">
      <data key="d0">1212813</data>
    </edge>
    <edge source="VNM" target="MYS">
      <data key="d0">69785502</data>
    </edge>
    <edge source="VNM" target="MRT">
      <data key="d0">771228</data>
    </edge>
    <edge source="VNM" target="MUS">
      <data key="d0">63090</data>
    </edge>
    <edge source="VNM" target="MEX">
      <data key="d0">86143431</data>
    </edge>
    <edge source="VNM" target="MAR">
      <data key="d0">15020561</data>
    </edge>
    <edge source="VNM" target="OMN">
      <data key="d0">4427056</data>
    </edge>
    <edge source="VNM" target="NLD">
      <data key="d0">104934940</data>
    </edge>
    <edge source="VNM" target="NZL">
      <data key="d0">6485216</data>
    </edge>
    <edge source="VNM" target="NIC">
      <data key="d0">3991008</data>
    </edge>
    <edge source="VNM" target="NOR">
      <data key="d0">2169377</data>
    </edge>
    <edge source="VNM" target="PAK">
      <data key="d0">64577414</data>
    </edge>
    <edge source="VNM" target="PAN">
      <data key="d0">920574</data>
    </edge>
    <edge source="VNM" target="PHL">
      <data key="d0">90907257</data>
    </edge>
    <edge source="VNM" target="POL">
      <data key="d0">39742368</data>
    </edge>
    <edge source="VNM" target="PRT">
      <data key="d0">26518758</data>
    </edge>
    <edge source="VNM" target="ROU">
      <data key="d0">15857831</data>
    </edge>
    <edge source="VNM" target="RUS">
      <data key="d0">125257285</data>
    </edge>
    <edge source="VNM" target="SAU">
      <data key="d0">20233705</data>
    </edge>
    <edge source="VNM" target="SEN">
      <data key="d0">1817832</data>
    </edge>
    <edge source="VNM" target="IND">
      <data key="d0">122633301</data>
    </edge>
    <edge source="VNM" target="SGP">
      <data key="d0">58225848</data>
    </edge>
    <edge source="VNM" target="SVK">
      <data key="d0">1704182</data>
    </edge>
    <edge source="VNM" target="SVN">
      <data key="d0">14444567</data>
    </edge>
    <edge source="VNM" target="ZAF">
      <data key="d0">27897276</data>
    </edge>
    <edge source="VNM" target="ESP">
      <data key="d0">249214787</data>
    </edge>
    <edge source="VNM" target="SWE">
      <data key="d0">14427238</data>
    </edge>
    <edge source="VNM" target="CHE">
      <data key="d0">39636240</data>
    </edge>
    <edge source="VNM" target="THA">
      <data key="d0">69987977</data>
    </edge>
    <edge source="VNM" target="ARE">
      <data key="d0">76112709</data>
    </edge>
    <edge source="VNM" target="TUN">
      <data key="d0">20523703</data>
    </edge>
    <edge source="VNM" target="TUR">
      <data key="d0">10671303</data>
    </edge>
    <edge source="VNM" target="UKR">
      <data key="d0">18703671</data>
    </edge>
    <edge source="VNM" target="EGY">
      <data key="d0">52595198</data>
    </edge>
    <edge source="VNM" target="GBR">
      <data key="d0">113442010</data>
    </edge>
    <edge source="VNM" target="USA">
      <data key="d0">595315124</data>
    </edge>
    <edge source="ZAF" target="AUS">
      <data key="d0">3413122</data>
    </edge>
    <edge source="ZAF" target="AUT">
      <data key="d0">18869</data>
    </edge>
    <edge source="ZAF" target="BEL">
      <data key="d0">380139</data>
    </edge>
    <edge source="ZAF" target="BWA">
      <data key="d0">34651408</data>
    </edge>
    <edge source="ZAF" target="BRA">
      <data key="d0">236955</data>
    </edge>
    <edge source="ZAF" target="CAN">
      <data key="d0">1018654</data>
    </edge>
    <edge source="ZAF" target="CHL">
      <data key="d0">26964</data>
    </edge>
    <edge source="ZAF" target="CHN">
      <data key="d0">73073</data>
    </edge>
    <edge source="ZAF" target="COL">
      <data key="d0">10397</data>
    </edge>
    <edge source="ZAF" target="DNK">
      <data key="d0">338340</data>
    </edge>
    <edge source="ZAF" target="FRA">
      <data key="d0">491779</data>
    </edge>
    <edge source="ZAF" target="GMB">
      <data key="d0">42590</data>
    </edge>
    <edge source="ZAF" target="DEU">
      <data key="d0">1266183</data>
    </edge>
    <edge source="ZAF" target="GHA">
      <data key="d0">683193</data>
    </edge>
    <edge source="ZAF" target="HKG">
      <data key="d0">71617</data>
    </edge>
    <edge source="ZAF" target="IDN">
      <data key="d0">586418</data>
    </edge>
    <edge source="ZAF" target="IRL">
      <data key="d0">111894</data>
    </edge>
    <edge source="ZAF" target="ISR">
      <data key="d0">5084147</data>
    </edge>
    <edge source="ZAF" target="ITA">
      <data key="d0">73840</data>
    </edge>
    <edge source="ZAF" target="JPN">
      <data key="d0">1183612</data>
    </edge>
    <edge source="ZAF" target="KOR">
      <data key="d0">349286</data>
    </edge>
    <edge source="ZAF" target="LTU">
      <data key="d0">16612</data>
    </edge>
    <edge source="ZAF" target="MDG">
      <data key="d0">391231</data>
    </edge>
    <edge source="ZAF" target="MWI">
      <data key="d0">3821359</data>
    </edge>
    <edge source="ZAF" target="MYS">
      <data key="d0">195708</data>
    </edge>
    <edge source="ZAF" target="MUS">
      <data key="d0">4189316</data>
    </edge>
    <edge source="ZAF" target="MOZ">
      <data key="d0">17793611</data>
    </edge>
    <edge source="ZAF" target="OMN">
      <data key="d0">108600</data>
    </edge>
    <edge source="ZAF" target="NAM">
      <data key="d0">36641108</data>
    </edge>
    <edge source="ZAF" target="NLD">
      <data key="d0">1005431</data>
    </edge>
    <edge source="ZAF" target="NZL">
      <data key="d0">640232</data>
    </edge>
    <edge source="ZAF" target="NOR">
      <data key="d0">41060</data>
    </edge>
    <edge source="ZAF" target="PAK">
      <data key="d0">55014</data>
    </edge>
    <edge source="ZAF" target="PHL">
      <data key="d0">13193</data>
    </edge>
    <edge source="ZAF" target="POL">
      <data key="d0">408370</data>
    </edge>
    <edge source="ZAF" target="PRT">
      <data key="d0">101882</data>
    </edge>
    <edge source="ZAF" target="RUS">
      <data key="d0">151279</data>
    </edge>
    <edge source="ZAF" target="SAU">
      <data key="d0">574264</data>
    </edge>
    <edge source="ZAF" target="IND">
      <data key="d0">174994</data>
    </edge>
    <edge source="ZAF" target="SGP">
      <data key="d0">299452</data>
    </edge>
    <edge source="ZAF" target="VNM">
      <data key="d0">39585</data>
    </edge>
    <edge source="ZAF" target="ZWE">
      <data key="d0">14556243</data>
    </edge>
    <edge source="ZAF" target="ESP">
      <data key="d0">154423</data>
    </edge>
    <edge source="ZAF" target="SWE">
      <data key="d0">467115</data>
    </edge>
    <edge source="ZAF" target="CHE">
      <data key="d0">423151</data>
    </edge>
    <edge source="ZAF" target="THA">
      <data key="d0">237502</data>
    </edge>
    <edge source="ZAF" target="ARE">
      <data key="d0">2131195</data>
    </edge>
    <edge source="ZAF" target="UGA">
      <data key="d0">285612</data>
    </edge>
    <edge source="ZAF" target="UKR">
      <data key="d0">102769</data>
    </edge>
    <edge source="ZAF" target="EGY">
      <data key="d0">77917</data>
    </edge>
    <edge source="ZAF" target="GBR">
      <data key="d0">3791993</data>
    </edge>
    <edge source="ZAF" target="TZA">
      <data key="d0">283373</data>
    </edge>
    <edge source="ZAF" target="USA">
      <data key="d0">4763128</data>
    </edge>
    <edge source="ZAF" target="URY">
      <data key="d0">30853</data>
    </edge>
    <edge source="SWE" target="AUS">
      <data key="d0">1137143</data>
    </edge>
    <edge source="SWE" target="AUT">
      <data key="d0">4956257</data>
    </edge>
    <edge source="SWE" target="BEL">
      <data key="d0">7605606</data>
    </edge>
    <edge source="SWE" target="BRA">
      <data key="d0">254175</data>
    </edge>
    <edge source="SWE" target="BGR">
      <data key="d0">202218</data>
    </edge>
    <edge source="SWE" target="BLR">
      <data key="d0">212845</data>
    </edge>
    <edge source="SWE" target="CAN">
      <data key="d0">1978488</data>
    </edge>
    <edge source="SWE" target="CHL">
      <data key="d0">27750</data>
    </edge>
    <edge source="SWE" target="CHN">
      <data key="d0">2551045</data>
    </edge>
    <edge source="SWE" target="HRV">
      <data key="d0">239709</data>
    </edge>
    <edge source="SWE" target="CZE">
      <data key="d0">1897896</data>
    </edge>
    <edge source="SWE" target="DNK">
      <data key="d0">146716007</data>
    </edge>
    <edge source="SWE" target="EST">
      <data key="d0">11916094</data>
    </edge>
    <edge source="SWE" target="FIN">
      <data key="d0">67136335</data>
    </edge>
    <edge source="SWE" target="FRA">
      <data key="d0">22476591</data>
    </edge>
    <edge source="SWE" target="GEO">
      <data key="d0">67308</data>
    </edge>
    <edge source="SWE" target="DEU">
      <data key="d0">27131292</data>
    </edge>
    <edge source="SWE" target="GHA">
      <data key="d0">14022</data>
    </edge>
    <edge source="SWE" target="GRC">
      <data key="d0">5136186</data>
    </edge>
    <edge source="SWE" target="HKG">
      <data key="d0">358826</data>
    </edge>
    <edge source="SWE" target="HUN">
      <data key="d0">855367</data>
    </edge>
    <edge source="SWE" target="IDN">
      <data key="d0">709386</data>
    </edge>
    <edge source="SWE" target="IRL">
      <data key="d0">320597</data>
    </edge>
    <edge source="SWE" target="ISR">
      <data key="d0">64503</data>
    </edge>
    <edge source="SWE" target="ITA">
      <data key="d0">3076664</data>
    </edge>
    <edge source="SWE" target="JPN">
      <data key="d0">1350136</data>
    </edge>
    <edge source="SWE" target="KAZ">
      <data key="d0">10480</data>
    </edge>
    <edge source="SWE" target="KOR">
      <data key="d0">64503</data>
    </edge>
    <edge source="SWE" target="LBN">
      <data key="d0">2300856</data>
    </edge>
    <edge source="SWE" target="LVA">
      <data key="d0">5483352</data>
    </edge>
    <edge source="SWE" target="LTU">
      <data key="d0">3370692</data>
    </edge>
    <edge source="SWE" target="MYS">
      <data key="d0">241923</data>
    </edge>
    <edge source="SWE" target="MAR">
      <data key="d0">23174</data>
    </edge>
    <edge source="SWE" target="NLD">
      <data key="d0">19112689</data>
    </edge>
    <edge source="SWE" target="NZL">
      <data key="d0">648573</data>
    </edge>
    <edge source="SWE" target="NOR">
      <data key="d0">112336459</data>
    </edge>
    <edge source="SWE" target="PER">
      <data key="d0">129892</data>
    </edge>
    <edge source="SWE" target="POL">
      <data key="d0">5174564</data>
    </edge>
    <edge source="SWE" target="PRT">
      <data key="d0">198675</data>
    </edge>
    <edge source="SWE" target="ROU">
      <data key="d0">280448</data>
    </edge>
    <edge source="SWE" target="RUS">
      <data key="d0">10531566</data>
    </edge>
    <edge source="SWE" target="SAU">
      <data key="d0">730789</data>
    </edge>
    <edge source="SWE" target="SRB">
      <data key="d0">12694</data>
    </edge>
    <edge source="SWE" target="SGP">
      <data key="d0">360007</data>
    </edge>
    <edge source="SWE" target="SVK">
      <data key="d0">2054799</data>
    </edge>
    <edge source="SWE" target="SVN">
      <data key="d0">594402</data>
    </edge>
    <edge source="SWE" target="ESP">
      <data key="d0">4914928</data>
    </edge>
    <edge source="SWE" target="CHE">
      <data key="d0">6033768</data>
    </edge>
    <edge source="SWE" target="THA">
      <data key="d0">309379</data>
    </edge>
    <edge source="SWE" target="ARE">
      <data key="d0">376834</data>
    </edge>
    <edge source="SWE" target="TUR">
      <data key="d0">607096</data>
    </edge>
    <edge source="SWE" target="UKR">
      <data key="d0">84577</data>
    </edge>
    <edge source="SWE" target="MKD">
      <data key="d0">13432</data>
    </edge>
    <edge source="SWE" target="EGY">
      <data key="d0">148195</data>
    </edge>
    <edge source="SWE" target="GBR">
      <data key="d0">21322473</data>
    </edge>
    <edge source="SWE" target="USA">
      <data key="d0">30965166</data>
    </edge>
    <edge source="THA" target="ALB">
      <data key="d0">95325</data>
    </edge>
    <edge source="THA" target="DZA">
      <data key="d0">21235</data>
    </edge>
    <edge source="THA" target="AUS">
      <data key="d0">6568540</data>
    </edge>
    <edge source="THA" target="AUT">
      <data key="d0">139260</data>
    </edge>
    <edge source="THA" target="ARM">
      <data key="d0">22676</data>
    </edge>
    <edge source="THA" target="BEL">
      <data key="d0">47352</data>
    </edge>
    <edge source="THA" target="BRA">
      <data key="d0">49145</data>
    </edge>
    <edge source="THA" target="KHM">
      <data key="d0">29945829</data>
    </edge>
    <edge source="THA" target="CMR">
      <data key="d0">15840</data>
    </edge>
    <edge source="THA" target="CAN">
      <data key="d0">2330931</data>
    </edge>
    <edge source="THA" target="LKA">
      <data key="d0">922853</data>
    </edge>
    <edge source="THA" target="CHN">
      <data key="d0">4567277</data>
    </edge>
    <edge source="THA" target="COL">
      <data key="d0">14822</data>
    </edge>
    <edge source="THA" target="DNK">
      <data key="d0">136002</data>
    </edge>
    <edge source="THA" target="FIN">
      <data key="d0">112852</data>
    </edge>
    <edge source="THA" target="FRA">
      <data key="d0">15761711</data>
    </edge>
    <edge source="THA" target="GEO">
      <data key="d0">100514</data>
    </edge>
    <edge source="THA" target="GMB">
      <data key="d0">43248</data>
    </edge>
    <edge source="THA" target="DEU">
      <data key="d0">1737699</data>
    </edge>
    <edge source="THA" target="GRC">
      <data key="d0">21979</data>
    </edge>
    <edge source="THA" target="GTM">
      <data key="d0">250630</data>
    </edge>
    <edge source="THA" target="HKG">
      <data key="d0">1587902</data>
    </edge>
    <edge source="THA" target="HUN">
      <data key="d0">324420</data>
    </edge>
    <edge source="THA" target="IDN">
      <data key="d0">7082720</data>
    </edge>
    <edge source="THA" target="ISR">
      <data key="d0">867875</data>
    </edge>
    <edge source="THA" target="ITA">
      <data key="d0">465038</data>
    </edge>
    <edge source="THA" target="JPN">
      <data key="d0">24078605</data>
    </edge>
    <edge source="THA" target="JOR">
      <data key="d0">6050773</data>
    </edge>
    <edge source="THA" target="KOR">
      <data key="d0">1193345</data>
    </edge>
    <edge source="THA" target="LBN">
      <data key="d0">3063610</data>
    </edge>
    <edge source="THA" target="MYS">
      <data key="d0">11975705</data>
    </edge>
    <edge source="THA" target="MUS">
      <data key="d0">96443</data>
    </edge>
    <edge source="THA" target="MEX">
      <data key="d0">11993449</data>
    </edge>
    <edge source="THA" target="MOZ">
      <data key="d0">18261</data>
    </edge>
    <edge source="THA" target="OMN">
      <data key="d0">433407</data>
    </edge>
    <edge source="THA" target="NLD">
      <data key="d0">3962541</data>
    </edge>
    <edge source="THA" target="NZL">
      <data key="d0">1180700</data>
    </edge>
    <edge source="THA" target="NOR">
      <data key="d0">746339</data>
    </edge>
    <edge source="THA" target="PAK">
      <data key="d0">4343475</data>
    </edge>
    <edge source="THA" target="PHL">
      <data key="d0">21760348</data>
    </edge>
    <edge source="THA" target="POL">
      <data key="d0">30220</data>
    </edge>
    <edge source="THA" target="RUS">
      <data key="d0">184144</data>
    </edge>
    <edge source="THA" target="SAU">
      <data key="d0">3526494</data>
    </edge>
    <edge source="THA" target="IND">
      <data key="d0">1734787</data>
    </edge>
    <edge source="THA" target="SGP">
      <data key="d0">2543074</data>
    </edge>
    <edge source="THA" target="VNM">
      <data key="d0">21065046</data>
    </edge>
    <edge source="THA" target="ZAF">
      <data key="d0">776227</data>
    </edge>
    <edge source="THA" target="ESP">
      <data key="d0">57190</data>
    </edge>
    <edge source="THA" target="SWE">
      <data key="d0">958642</data>
    </edge>
    <edge source="THA" target="CHE">
      <data key="d0">641314</data>
    </edge>
    <edge source="THA" target="TGO">
      <data key="d0">482356</data>
    </edge>
    <edge source="THA" target="ARE">
      <data key="d0">3681613</data>
    </edge>
    <edge source="THA" target="TUR">
      <data key="d0">131754</data>
    </edge>
    <edge source="THA" target="UGA">
      <data key="d0">21990</data>
    </edge>
    <edge source="THA" target="EGY">
      <data key="d0">30341</data>
    </edge>
    <edge source="THA" target="GBR">
      <data key="d0">1643597</data>
    </edge>
    <edge source="THA" target="USA">
      <data key="d0">9437821</data>
    </edge>
    <edge source="TGO" target="DZA">
      <data key="d0">3389392</data>
    </edge>
    <edge source="TGO" target="BEL">
      <data key="d0">2859452</data>
    </edge>
    <edge source="TGO" target="CAN">
      <data key="d0">467151</data>
    </edge>
    <edge source="TGO" target="CHN">
      <data key="d0">1169148</data>
    </edge>
    <edge source="TGO" target="DNK">
      <data key="d0">274543</data>
    </edge>
    <edge source="TGO" target="FRA">
      <data key="d0">141180</data>
    </edge>
    <edge source="TGO" target="DEU">
      <data key="d0">3840623</data>
    </edge>
    <edge source="TGO" target="ITA">
      <data key="d0">4935250</data>
    </edge>
    <edge source="TGO" target="CIV">
      <data key="d0">116077</data>
    </edge>
    <edge source="TGO" target="MYS">
      <data key="d0">2403880</data>
    </edge>
    <edge source="TGO" target="MAR">
      <data key="d0">5054196</data>
    </edge>
    <edge source="TGO" target="NLD">
      <data key="d0">794937</data>
    </edge>
    <edge source="TGO" target="NER">
      <data key="d0">43265</data>
    </edge>
    <edge source="TGO" target="SEN">
      <data key="d0">28513</data>
    </edge>
    <edge source="TGO" target="IND">
      <data key="d0">22668</data>
    </edge>
    <edge source="TGO" target="VNM">
      <data key="d0">482739</data>
    </edge>
    <edge source="TGO" target="CHE">
      <data key="d0">106103</data>
    </edge>
    <edge source="TGO" target="USA">
      <data key="d0">867379</data>
    </edge>
    <edge source="TGO" target="BFA">
      <data key="d0">52478</data>
    </edge>
    <edge source="ARE" target="DZA">
      <data key="d0">7794715</data>
    </edge>
    <edge source="ARE" target="AZE">
      <data key="d0">526928</data>
    </edge>
    <edge source="ARE" target="AUS">
      <data key="d0">8820495</data>
    </edge>
    <edge source="ARE" target="AUT">
      <data key="d0">99102</data>
    </edge>
    <edge source="ARE" target="ARM">
      <data key="d0">714561</data>
    </edge>
    <edge source="ARE" target="BEL">
      <data key="d0">118858</data>
    </edge>
    <edge source="ARE" target="BRA">
      <data key="d0">162712</data>
    </edge>
    <edge source="ARE" target="BGR">
      <data key="d0">137793</data>
    </edge>
    <edge source="ARE" target="BLR">
      <data key="d0">392153</data>
    </edge>
    <edge source="ARE" target="CMR">
      <data key="d0">482122</data>
    </edge>
    <edge source="ARE" target="CAN">
      <data key="d0">1410241</data>
    </edge>
    <edge source="ARE" target="LKA">
      <data key="d0">1978623</data>
    </edge>
    <edge source="ARE" target="CHN">
      <data key="d0">4234589</data>
    </edge>
    <edge source="ARE" target="COL">
      <data key="d0">176982</data>
    </edge>
    <edge source="ARE" target="CZE">
      <data key="d0">915479</data>
    </edge>
    <edge source="ARE" target="BEN">
      <data key="d0">572881</data>
    </edge>
    <edge source="ARE" target="ETH">
      <data key="d0">2733833</data>
    </edge>
    <edge source="ARE" target="FIN">
      <data key="d0">181872</data>
    </edge>
    <edge source="ARE" target="FRA">
      <data key="d0">2701083</data>
    </edge>
    <edge source="ARE" target="GEO">
      <data key="d0">523009</data>
    </edge>
    <edge source="ARE" target="GMB">
      <data key="d0">139030</data>
    </edge>
    <edge source="ARE" target="PSE">
      <data key="d0">530803</data>
    </edge>
    <edge source="ARE" target="DEU">
      <data key="d0">896940</data>
    </edge>
    <edge source="ARE" target="GHA">
      <data key="d0">4538527</data>
    </edge>
    <edge source="ARE" target="GTM">
      <data key="d0">37081</data>
    </edge>
    <edge source="ARE" target="HKG">
      <data key="d0">496111</data>
    </edge>
    <edge source="ARE" target="IDN">
      <data key="d0">21489</data>
    </edge>
    <edge source="ARE" target="IRL">
      <data key="d0">20723</data>
    </edge>
    <edge source="ARE" target="ITA">
      <data key="d0">597147</data>
    </edge>
    <edge source="ARE" target="CIV">
      <data key="d0">1707427</data>
    </edge>
    <edge source="ARE" target="JPN">
      <data key="d0">228598</data>
    </edge>
    <edge source="ARE" target="KAZ">
      <data key="d0">3048393</data>
    </edge>
    <edge source="ARE" target="JOR">
      <data key="d0">11842103</data>
    </edge>
    <edge source="ARE" target="KOR">
      <data key="d0">4440807</data>
    </edge>
    <edge source="ARE" target="KGZ">
      <data key="d0">505902</data>
    </edge>
    <edge source="ARE" target="LBN">
      <data key="d0">11335884</data>
    </edge>
    <edge source="ARE" target="LVA">
      <data key="d0">82624</data>
    </edge>
    <edge source="ARE" target="LTU">
      <data key="d0">39406</data>
    </edge>
    <edge source="ARE" target="MDG">
      <data key="d0">18209</data>
    </edge>
    <edge source="ARE" target="MWI">
      <data key="d0">29947</data>
    </edge>
    <edge source="ARE" target="MYS">
      <data key="d0">397389</data>
    </edge>
    <edge source="ARE" target="MRT">
      <data key="d0">796241</data>
    </edge>
    <edge source="ARE" target="MUS">
      <data key="d0">179190</data>
    </edge>
    <edge source="ARE" target="MEX">
      <data key="d0">133355</data>
    </edge>
    <edge source="ARE" target="MDA">
      <data key="d0">219929</data>
    </edge>
    <edge source="ARE" target="MAR">
      <data key="d0">6698352</data>
    </edge>
    <edge source="ARE" target="MOZ">
      <data key="d0">27918</data>
    </edge>
    <edge source="ARE" target="OMN">
      <data key="d0">39485045</data>
    </edge>
    <edge source="ARE" target="NAM">
      <data key="d0">153746</data>
    </edge>
    <edge source="ARE" target="NLD">
      <data key="d0">2066612</data>
    </edge>
    <edge source="ARE" target="NZL">
      <data key="d0">42632</data>
    </edge>
    <edge source="ARE" target="NER">
      <data key="d0">64191</data>
    </edge>
    <edge source="ARE" target="PAK">
      <data key="d0">4794748</data>
    </edge>
    <edge source="ARE" target="PHL">
      <data key="d0">159133</data>
    </edge>
    <edge source="ARE" target="POL">
      <data key="d0">643706</data>
    </edge>
    <edge source="ARE" target="PRT">
      <data key="d0">180972</data>
    </edge>
    <edge source="ARE" target="RUS">
      <data key="d0">59037820</data>
    </edge>
    <edge source="ARE" target="SAU">
      <data key="d0">197975645</data>
    </edge>
    <edge source="ARE" target="SEN">
      <data key="d0">16666155</data>
    </edge>
    <edge source="ARE" target="IND">
      <data key="d0">11781310</data>
    </edge>
    <edge source="ARE" target="SGP">
      <data key="d0">3031656</data>
    </edge>
    <edge source="ARE" target="SVK">
      <data key="d0">11053</data>
    </edge>
    <edge source="ARE" target="VNM">
      <data key="d0">678360</data>
    </edge>
    <edge source="ARE" target="ZAF">
      <data key="d0">2326202</data>
    </edge>
    <edge source="ARE" target="ZWE">
      <data key="d0">48452</data>
    </edge>
    <edge source="ARE" target="ESP">
      <data key="d0">354456</data>
    </edge>
    <edge source="ARE" target="SWE">
      <data key="d0">57706</data>
    </edge>
    <edge source="ARE" target="CHE">
      <data key="d0">58374</data>
    </edge>
    <edge source="ARE" target="THA">
      <data key="d0">184575</data>
    </edge>
    <edge source="ARE" target="TGO">
      <data key="d0">299645</data>
    </edge>
    <edge source="ARE" target="TUN">
      <data key="d0">758432</data>
    </edge>
    <edge source="ARE" target="TUR">
      <data key="d0">774469</data>
    </edge>
    <edge source="ARE" target="UGA">
      <data key="d0">116052</data>
    </edge>
    <edge source="ARE" target="UKR">
      <data key="d0">13951584</data>
    </edge>
    <edge source="ARE" target="EGY">
      <data key="d0">31611030</data>
    </edge>
    <edge source="ARE" target="GBR">
      <data key="d0">11576775</data>
    </edge>
    <edge source="ARE" target="TZA">
      <data key="d0">1748437</data>
    </edge>
    <edge source="ARE" target="USA">
      <data key="d0">1798757</data>
    </edge>
    <edge source="ARE" target="BFA">
      <data key="d0">509076</data>
    </edge>
    <edge source="ARE" target="URY">
      <data key="d0">44956</data>
    </edge>
    <edge source="TUR" target="ALB">
      <data key="d0">5768170</data>
    </edge>
    <edge source="TUR" target="DZA">
      <data key="d0">29203628</data>
    </edge>
    <edge source="TUR" target="AZE">
      <data key="d0">16772636</data>
    </edge>
    <edge source="TUR" target="ARG">
      <data key="d0">498434</data>
    </edge>
    <edge source="TUR" target="AUS">
      <data key="d0">2041593</data>
    </edge>
    <edge source="TUR" target="AUT">
      <data key="d0">1632001</data>
    </edge>
    <edge source="TUR" target="BEL">
      <data key="d0">8744315</data>
    </edge>
    <edge source="TUR" target="BOL">
      <data key="d0">804606</data>
    </edge>
    <edge source="TUR" target="BRA">
      <data key="d0">4830088</data>
    </edge>
    <edge source="TUR" target="BGR">
      <data key="d0">6997269</data>
    </edge>
    <edge source="TUR" target="BLR">
      <data key="d0">278805</data>
    </edge>
    <edge source="TUR" target="KHM">
      <data key="d0">33513</data>
    </edge>
    <edge source="TUR" target="CMR">
      <data key="d0">534603</data>
    </edge>
    <edge source="TUR" target="CAN">
      <data key="d0">5397524</data>
    </edge>
    <edge source="TUR" target="LKA">
      <data key="d0">28358</data>
    </edge>
    <edge source="TUR" target="CHL">
      <data key="d0">687194</data>
    </edge>
    <edge source="TUR" target="CHN">
      <data key="d0">6749014</data>
    </edge>
    <edge source="TUR" target="COL">
      <data key="d0">2480555</data>
    </edge>
    <edge source="TUR" target="CRI">
      <data key="d0">491128</data>
    </edge>
    <edge source="TUR" target="HRV">
      <data key="d0">4544231</data>
    </edge>
    <edge source="TUR" target="CZE">
      <data key="d0">1739704</data>
    </edge>
    <edge source="TUR" target="BEN">
      <data key="d0">592431</data>
    </edge>
    <edge source="TUR" target="DNK">
      <data key="d0">207229</data>
    </edge>
    <edge source="TUR" target="ECU">
      <data key="d0">77760</data>
    </edge>
    <edge source="TUR" target="SLV">
      <data key="d0">84193</data>
    </edge>
    <edge source="TUR" target="ETH">
      <data key="d0">566310</data>
    </edge>
    <edge source="TUR" target="EST">
      <data key="d0">92427</data>
    </edge>
    <edge source="TUR" target="FIN">
      <data key="d0">125867</data>
    </edge>
    <edge source="TUR" target="FRA">
      <data key="d0">2590767</data>
    </edge>
    <edge source="TUR" target="GEO">
      <data key="d0">6016608</data>
    </edge>
    <edge source="TUR" target="GMB">
      <data key="d0">281248</data>
    </edge>
    <edge source="TUR" target="PSE">
      <data key="d0">5939019</data>
    </edge>
    <edge source="TUR" target="DEU">
      <data key="d0">16806511</data>
    </edge>
    <edge source="TUR" target="GHA">
      <data key="d0">1346720</data>
    </edge>
    <edge source="TUR" target="GRC">
      <data key="d0">2753480</data>
    </edge>
    <edge source="TUR" target="GTM">
      <data key="d0">1089324</data>
    </edge>
    <edge source="TUR" target="HND">
      <data key="d0">165377</data>
    </edge>
    <edge source="TUR" target="HKG">
      <data key="d0">1070768</data>
    </edge>
    <edge source="TUR" target="HUN">
      <data key="d0">980519</data>
    </edge>
    <edge source="TUR" target="IDN">
      <data key="d0">55409</data>
    </edge>
    <edge source="TUR" target="ISR">
      <data key="d0">25312217</data>
    </edge>
    <edge source="TUR" target="ITA">
      <data key="d0">1074392</data>
    </edge>
    <edge source="TUR" target="CIV">
      <data key="d0">818368</data>
    </edge>
    <edge source="TUR" target="JAM">
      <data key="d0">226872</data>
    </edge>
    <edge source="TUR" target="JPN">
      <data key="d0">2431206</data>
    </edge>
    <edge source="TUR" target="KAZ">
      <data key="d0">8536342</data>
    </edge>
    <edge source="TUR" target="JOR">
      <data key="d0">6892271</data>
    </edge>
    <edge source="TUR" target="KOR">
      <data key="d0">1288135</data>
    </edge>
    <edge source="TUR" target="KGZ">
      <data key="d0">3426848</data>
    </edge>
    <edge source="TUR" target="LBN">
      <data key="d0">10174230</data>
    </edge>
    <edge source="TUR" target="LVA">
      <data key="d0">110469</data>
    </edge>
    <edge source="TUR" target="LTU">
      <data key="d0">1662497</data>
    </edge>
    <edge source="TUR" target="MDG">
      <data key="d0">136505</data>
    </edge>
    <edge source="TUR" target="MWI">
      <data key="d0">49356</data>
    </edge>
    <edge source="TUR" target="MYS">
      <data key="d0">573493</data>
    </edge>
    <edge source="TUR" target="MRT">
      <data key="d0">1556707</data>
    </edge>
    <edge source="TUR" target="MUS">
      <data key="d0">249237</data>
    </edge>
    <edge source="TUR" target="MEX">
      <data key="d0">470971</data>
    </edge>
    <edge source="TUR" target="MDA">
      <data key="d0">618614</data>
    </edge>
    <edge source="TUR" target="MAR">
      <data key="d0">1729426</data>
    </edge>
    <edge source="TUR" target="MOZ">
      <data key="d0">119262</data>
    </edge>
    <edge source="TUR" target="OMN">
      <data key="d0">2190587</data>
    </edge>
    <edge source="TUR" target="NAM">
      <data key="d0">94616</data>
    </edge>
    <edge source="TUR" target="NLD">
      <data key="d0">6752944</data>
    </edge>
    <edge source="TUR" target="NZL">
      <data key="d0">157234</data>
    </edge>
    <edge source="TUR" target="NIC">
      <data key="d0">223026</data>
    </edge>
    <edge source="TUR" target="NER">
      <data key="d0">1180952</data>
    </edge>
    <edge source="TUR" target="NOR">
      <data key="d0">78690</data>
    </edge>
    <edge source="TUR" target="PAK">
      <data key="d0">155347</data>
    </edge>
    <edge source="TUR" target="PAN">
      <data key="d0">1639747</data>
    </edge>
    <edge source="TUR" target="PRY">
      <data key="d0">135333</data>
    </edge>
    <edge source="TUR" target="PER">
      <data key="d0">131120</data>
    </edge>
    <edge source="TUR" target="PHL">
      <data key="d0">691872</data>
    </edge>
    <edge source="TUR" target="POL">
      <data key="d0">3820355</data>
    </edge>
    <edge source="TUR" target="PRT">
      <data key="d0">449522</data>
    </edge>
    <edge source="TUR" target="ROU">
      <data key="d0">11140551</data>
    </edge>
    <edge source="TUR" target="RUS">
      <data key="d0">8433200</data>
    </edge>
    <edge source="TUR" target="SAU">
      <data key="d0">23540779</data>
    </edge>
    <edge source="TUR" target="SEN">
      <data key="d0">948495</data>
    </edge>
    <edge source="TUR" target="SRB">
      <data key="d0">5215845</data>
    </edge>
    <edge source="TUR" target="IND">
      <data key="d0">8151103</data>
    </edge>
    <edge source="TUR" target="SGP">
      <data key="d0">2312554</data>
    </edge>
    <edge source="TUR" target="SVK">
      <data key="d0">1021985</data>
    </edge>
    <edge source="TUR" target="VNM">
      <data key="d0">10871284</data>
    </edge>
    <edge source="TUR" target="SVN">
      <data key="d0">44036</data>
    </edge>
    <edge source="TUR" target="ZAF">
      <data key="d0">4285049</data>
    </edge>
    <edge source="TUR" target="ESP">
      <data key="d0">1505923</data>
    </edge>
    <edge source="TUR" target="SWE">
      <data key="d0">1378184</data>
    </edge>
    <edge source="TUR" target="CHE">
      <data key="d0">1629295</data>
    </edge>
    <edge source="TUR" target="THA">
      <data key="d0">164962</data>
    </edge>
    <edge source="TUR" target="TGO">
      <data key="d0">110032</data>
    </edge>
    <edge source="TUR" target="ARE">
      <data key="d0">22379483</data>
    </edge>
    <edge source="TUR" target="TUN">
      <data key="d0">4933062</data>
    </edge>
    <edge source="TUR" target="UGA">
      <data key="d0">690464</data>
    </edge>
    <edge source="TUR" target="UKR">
      <data key="d0">3634453</data>
    </edge>
    <edge source="TUR" target="MKD">
      <data key="d0">2696469</data>
    </edge>
    <edge source="TUR" target="EGY">
      <data key="d0">17219639</data>
    </edge>
    <edge source="TUR" target="GBR">
      <data key="d0">4903423</data>
    </edge>
    <edge source="TUR" target="TZA">
      <data key="d0">366852</data>
    </edge>
    <edge source="TUR" target="USA">
      <data key="d0">20763682</data>
    </edge>
    <edge source="TUR" target="BFA">
      <data key="d0">160778</data>
    </edge>
    <edge source="TUR" target="URY">
      <data key="d0">206533</data>
    </edge>
    <edge source="EGY" target="DZA">
      <data key="d0">2877116</data>
    </edge>
    <edge source="EGY" target="ARG">
      <data key="d0">110877</data>
    </edge>
    <edge source="EGY" target="AUS">
      <data key="d0">157220</data>
    </edge>
    <edge source="EGY" target="AUT">
      <data key="d0">87359</data>
    </edge>
    <edge source="EGY" target="BEL">
      <data key="d0">148706</data>
    </edge>
    <edge source="EGY" target="BRA">
      <data key="d0">664341</data>
    </edge>
    <edge source="EGY" target="CMR">
      <data key="d0">20919</data>
    </edge>
    <edge source="EGY" target="CAN">
      <data key="d0">444211</data>
    </edge>
    <edge source="EGY" target="LKA">
      <data key="d0">15511</data>
    </edge>
    <edge source="EGY" target="CHN">
      <data key="d0">110269</data>
    </edge>
    <edge source="EGY" target="CRI">
      <data key="d0">72839</data>
    </edge>
    <edge source="EGY" target="ETH">
      <data key="d0">35085</data>
    </edge>
    <edge source="EGY" target="FRA">
      <data key="d0">305913</data>
    </edge>
    <edge source="EGY" target="GEO">
      <data key="d0">143924</data>
    </edge>
    <edge source="EGY" target="GMB">
      <data key="d0">27557</data>
    </edge>
    <edge source="EGY" target="PSE">
      <data key="d0">2083951</data>
    </edge>
    <edge source="EGY" target="DEU">
      <data key="d0">1368590</data>
    </edge>
    <edge source="EGY" target="IDN">
      <data key="d0">2743394</data>
    </edge>
    <edge source="EGY" target="ISR">
      <data key="d0">8187784</data>
    </edge>
    <edge source="EGY" target="ITA">
      <data key="d0">1832275</data>
    </edge>
    <edge source="EGY" target="CIV">
      <data key="d0">95683</data>
    </edge>
    <edge source="EGY" target="JPN">
      <data key="d0">1072209</data>
    </edge>
    <edge source="EGY" target="JOR">
      <data key="d0">15609010</data>
    </edge>
    <edge source="EGY" target="KOR">
      <data key="d0">3237884</data>
    </edge>
    <edge source="EGY" target="LBN">
      <data key="d0">11829419</data>
    </edge>
    <edge source="EGY" target="LVA">
      <data key="d0">75341</data>
    </edge>
    <edge source="EGY" target="MYS">
      <data key="d0">3807621</data>
    </edge>
    <edge source="EGY" target="MEX">
      <data key="d0">362697</data>
    </edge>
    <edge source="EGY" target="MAR">
      <data key="d0">9644753</data>
    </edge>
    <edge source="EGY" target="OMN">
      <data key="d0">739271</data>
    </edge>
    <edge source="EGY" target="NLD">
      <data key="d0">214352</data>
    </edge>
    <edge source="EGY" target="PAK">
      <data key="d0">676708</data>
    </edge>
    <edge source="EGY" target="POL">
      <data key="d0">1772572</data>
    </edge>
    <edge source="EGY" target="PRT">
      <data key="d0">32253</data>
    </edge>
    <edge source="EGY" target="ROU">
      <data key="d0">20505</data>
    </edge>
    <edge source="EGY" target="RUS">
      <data key="d0">122547</data>
    </edge>
    <edge source="EGY" target="SAU">
      <data key="d0">32221607</data>
    </edge>
    <edge source="EGY" target="SEN">
      <data key="d0">48730</data>
    </edge>
    <edge source="EGY" target="IND">
      <data key="d0">604659</data>
    </edge>
    <edge source="EGY" target="SGP">
      <data key="d0">37972</data>
    </edge>
    <edge source="EGY" target="VNM">
      <data key="d0">124652</data>
    </edge>
    <edge source="EGY" target="ZAF">
      <data key="d0">1297958</data>
    </edge>
    <edge source="EGY" target="ZWE">
      <data key="d0">44394</data>
    </edge>
    <edge source="EGY" target="ESP">
      <data key="d0">137413</data>
    </edge>
    <edge source="EGY" target="SWE">
      <data key="d0">37796</data>
    </edge>
    <edge source="EGY" target="THA">
      <data key="d0">29713</data>
    </edge>
    <edge source="EGY" target="TGO">
      <data key="d0">287272</data>
    </edge>
    <edge source="EGY" target="ARE">
      <data key="d0">7563401</data>
    </edge>
    <edge source="EGY" target="TUN">
      <data key="d0">1338651</data>
    </edge>
    <edge source="EGY" target="TUR">
      <data key="d0">4197361</data>
    </edge>
    <edge source="EGY" target="UGA">
      <data key="d0">511563</data>
    </edge>
    <edge source="EGY" target="UKR">
      <data key="d0">61919</data>
    </edge>
    <edge source="EGY" target="GBR">
      <data key="d0">2111985</data>
    </edge>
    <edge source="EGY" target="USA">
      <data key="d0">4048010</data>
    </edge>
    <edge source="EGY" target="URY">
      <data key="d0">10125</data>
    </edge>
    <edge source="URY" target="ARG">
      <data key="d0">4736554</data>
    </edge>
    <edge source="URY" target="AUS">
      <data key="d0">77007</data>
    </edge>
    <edge source="URY" target="BOL">
      <data key="d0">105300</data>
    </edge>
    <edge source="URY" target="BRA">
      <data key="d0">9967507</data>
    </edge>
    <edge source="URY" target="CAN">
      <data key="d0">172077</data>
    </edge>
    <edge source="URY" target="CHL">
      <data key="d0">907769</data>
    </edge>
    <edge source="URY" target="GMB">
      <data key="d0">92904</data>
    </edge>
    <edge source="URY" target="GHA">
      <data key="d0">302583</data>
    </edge>
    <edge source="URY" target="MDG">
      <data key="d0">163732</data>
    </edge>
    <edge source="URY" target="MEX">
      <data key="d0">17648</data>
    </edge>
    <edge source="URY" target="PRY">
      <data key="d0">434233</data>
    </edge>
    <edge source="URY" target="PER">
      <data key="d0">409299</data>
    </edge>
    <edge source="URY" target="RUS">
      <data key="d0">410665</data>
    </edge>
    <edge source="URY" target="SEN">
      <data key="d0">47148</data>
    </edge>
    <edge source="URY" target="ESP">
      <data key="d0">125620</data>
    </edge>
    <edge source="URY" target="TGO">
      <data key="d0">45864</data>
    </edge>
    <edge source="URY" target="MKD">
      <data key="d0">1053933</data>
    </edge>
    <edge source="URY" target="USA">
      <data key="d0">1785775</data>
    </edge>
    <edge source="BLR" target="AZE">
      <data key="d0">2768900</data>
    </edge>
    <edge source="BLR" target="ARM">
      <data key="d0">26600</data>
    </edge>
    <edge source="BLR" target="EST">
      <data key="d0">98000</data>
    </edge>
    <edge source="BLR" target="GEO">
      <data key="d0">396800</data>
    </edge>
    <edge source="BLR" target="DEU">
      <data key="d0">267800</data>
    </edge>
    <edge source="BLR" target="ISR">
      <data key="d0">82800</data>
    </edge>
    <edge source="BLR" target="KAZ">
      <data key="d0">418200</data>
    </edge>
    <edge source="BLR" target="KGZ">
      <data key="d0">96900</data>
    </edge>
    <edge source="BLR" target="LVA">
      <data key="d0">135900</data>
    </edge>
    <edge source="BLR" target="LTU">
      <data key="d0">445900</data>
    </edge>
    <edge source="BLR" target="MDA">
      <data key="d0">251200</data>
    </edge>
    <edge source="BLR" target="RUS">
      <data key="d0">46175700</data>
    </edge>
    <edge source="BLR" target="UKR">
      <data key="d0">1384900</data>
    </edge>
    <edge source="BLR" target="USA">
      <data key="d0">1103800</data>
    </edge>
    <edge source="KHM" target="CHN">
      <data key="d0">62153</data>
    </edge>
    <edge source="KHM" target="FRA">
      <data key="d0">66265</data>
    </edge>
    <edge source="KHM" target="KOR">
      <data key="d0">18051</data>
    </edge>
    <edge source="KHM" target="NOR">
      <data key="d0">10290</data>
    </edge>
    <edge source="KHM" target="SGP">
      <data key="d0">223615</data>
    </edge>
    <edge source="KHM" target="VNM">
      <data key="d0">457916</data>
    </edge>
    <edge source="KHM" target="USA">
      <data key="d0">17290</data>
    </edge>
    <edge source="CMR" target="DZA">
      <data key="d0">2382547</data>
    </edge>
    <edge source="CMR" target="BEL">
      <data key="d0">30849943</data>
    </edge>
    <edge source="CMR" target="CAF">
      <data key="d0">456592</data>
    </edge>
    <edge source="CMR" target="CHN">
      <data key="d0">1911374</data>
    </edge>
    <edge source="CMR" target="HRV">
      <data key="d0">390698</data>
    </edge>
    <edge source="CMR" target="BEN">
      <data key="d0">124524</data>
    </edge>
    <edge source="CMR" target="EST">
      <data key="d0">121785</data>
    </edge>
    <edge source="CMR" target="FRA">
      <data key="d0">60279710</data>
    </edge>
    <edge source="CMR" target="DEU">
      <data key="d0">16080087</data>
    </edge>
    <edge source="CMR" target="GRC">
      <data key="d0">938663</data>
    </edge>
    <edge source="CMR" target="IDN">
      <data key="d0">8110516</data>
    </edge>
    <edge source="CMR" target="ISR">
      <data key="d0">127412</data>
    </edge>
    <edge source="CMR" target="ITA">
      <data key="d0">23434596</data>
    </edge>
    <edge source="CMR" target="JPN">
      <data key="d0">322896</data>
    </edge>
    <edge source="CMR" target="MYS">
      <data key="d0">34981027</data>
    </edge>
    <edge source="CMR" target="MEX">
      <data key="d0">104836</data>
    </edge>
    <edge source="CMR" target="MAR">
      <data key="d0">1008709</data>
    </edge>
    <edge source="CMR" target="MOZ">
      <data key="d0">38841</data>
    </edge>
    <edge source="CMR" target="NLD">
      <data key="d0">288031596</data>
    </edge>
    <edge source="CMR" target="POL">
      <data key="d0">608521</data>
    </edge>
    <edge source="CMR" target="PRT">
      <data key="d0">10034114</data>
    </edge>
    <edge source="CMR" target="RUS">
      <data key="d0">2701095</data>
    </edge>
    <edge source="CMR" target="SRB">
      <data key="d0">639439</data>
    </edge>
    <edge source="CMR" target="IND">
      <data key="d0">51048</data>
    </edge>
    <edge source="CMR" target="SGP">
      <data key="d0">224849</data>
    </edge>
    <edge source="CMR" target="VNM">
      <data key="d0">130607</data>
    </edge>
    <edge source="CMR" target="SVN">
      <data key="d0">609590</data>
    </edge>
    <edge source="CMR" target="ZAF">
      <data key="d0">66558</data>
    </edge>
    <edge source="CMR" target="ESP">
      <data key="d0">21889597</data>
    </edge>
    <edge source="CMR" target="CHE">
      <data key="d0">8963610</data>
    </edge>
    <edge source="CMR" target="THA">
      <data key="d0">4414147</data>
    </edge>
    <edge source="CMR" target="TUN">
      <data key="d0">1725285</data>
    </edge>
    <edge source="CMR" target="TUR">
      <data key="d0">4015122</data>
    </edge>
    <edge source="CMR" target="EGY">
      <data key="d0">748712</data>
    </edge>
    <edge source="CMR" target="GBR">
      <data key="d0">35823</data>
    </edge>
    <edge source="CMR" target="USA">
      <data key="d0">40868326</data>
    </edge>
    <edge source="LKA" target="ALB">
      <data key="d0">3836802</data>
    </edge>
    <edge source="LKA" target="DZA">
      <data key="d0">910995</data>
    </edge>
    <edge source="LKA" target="AZE">
      <data key="d0">45276769</data>
    </edge>
    <edge source="LKA" target="ARG">
      <data key="d0">610097</data>
    </edge>
    <edge source="LKA" target="AUS">
      <data key="d0">33312031</data>
    </edge>
    <edge source="LKA" target="AUT">
      <data key="d0">853016</data>
    </edge>
    <edge source="LKA" target="ARM">
      <data key="d0">1562142</data>
    </edge>
    <edge source="LKA" target="BEL">
      <data key="d0">10536399</data>
    </edge>
    <edge source="LKA" target="BOL">
      <data key="d0">3007411</data>
    </edge>
    <edge source="LKA" target="BRA">
      <data key="d0">115598</data>
    </edge>
    <edge source="LKA" target="BGR">
      <data key="d0">562786</data>
    </edge>
    <edge source="LKA" target="BLR">
      <data key="d0">5028103</data>
    </edge>
    <edge source="LKA" target="KHM">
      <data key="d0">89716</data>
    </edge>
    <edge source="LKA" target="CAN">
      <data key="d0">5475439</data>
    </edge>
    <edge source="LKA" target="CHL">
      <data key="d0">24040666</data>
    </edge>
    <edge source="LKA" target="CHN">
      <data key="d0">15287856</data>
    </edge>
    <edge source="LKA" target="COL">
      <data key="d0">6869186</data>
    </edge>
    <edge source="LKA" target="CRI">
      <data key="d0">143372</data>
    </edge>
    <edge source="LKA" target="HRV">
      <data key="d0">208925</data>
    </edge>
    <edge source="LKA" target="CZE">
      <data key="d0">2178698</data>
    </edge>
    <edge source="LKA" target="BEN">
      <data key="d0">424932</data>
    </edge>
    <edge source="LKA" target="DNK">
      <data key="d0">2174505</data>
    </edge>
    <edge source="LKA" target="ECU">
      <data key="d0">5160662</data>
    </edge>
    <edge source="LKA" target="SLV">
      <data key="d0">340873</data>
    </edge>
    <edge source="LKA" target="ETH">
      <data key="d0">123416</data>
    </edge>
    <edge source="LKA" target="EST">
      <data key="d0">852411</data>
    </edge>
    <edge source="LKA" target="FIN">
      <data key="d0">5655796</data>
    </edge>
    <edge source="LKA" target="FRA">
      <data key="d0">6832083</data>
    </edge>
    <edge source="LKA" target="GEO">
      <data key="d0">982850</data>
    </edge>
    <edge source="LKA" target="GMB">
      <data key="d0">1248492</data>
    </edge>
    <edge source="LKA" target="DEU">
      <data key="d0">31284143</data>
    </edge>
    <edge source="LKA" target="GHA">
      <data key="d0">4471866</data>
    </edge>
    <edge source="LKA" target="GRC">
      <data key="d0">4591510</data>
    </edge>
    <edge source="LKA" target="GTM">
      <data key="d0">3570584</data>
    </edge>
    <edge source="LKA" target="HND">
      <data key="d0">936621</data>
    </edge>
    <edge source="LKA" target="HKG">
      <data key="d0">17143426</data>
    </edge>
    <edge source="LKA" target="HUN">
      <data key="d0">373731</data>
    </edge>
    <edge source="LKA" target="IDN">
      <data key="d0">1646993</data>
    </edge>
    <edge source="LKA" target="IRL">
      <data key="d0">10001883</data>
    </edge>
    <edge source="LKA" target="ISR">
      <data key="d0">8448880</data>
    </edge>
    <edge source="LKA" target="ITA">
      <data key="d0">10004013</data>
    </edge>
    <edge source="LKA" target="CIV">
      <data key="d0">4008181</data>
    </edge>
    <edge source="LKA" target="JPN">
      <data key="d0">51124804</data>
    </edge>
    <edge source="LKA" target="KAZ">
      <data key="d0">5099859</data>
    </edge>
    <edge source="LKA" target="JOR">
      <data key="d0">35545255</data>
    </edge>
    <edge source="LKA" target="KOR">
      <data key="d0">861576</data>
    </edge>
    <edge source="LKA" target="KGZ">
      <data key="d0">4369264</data>
    </edge>
    <edge source="LKA" target="LBN">
      <data key="d0">11574467</data>
    </edge>
    <edge source="LKA" target="LVA">
      <data key="d0">2137176</data>
    </edge>
    <edge source="LKA" target="LTU">
      <data key="d0">3695893</data>
    </edge>
    <edge source="LKA" target="MYS">
      <data key="d0">3653494</data>
    </edge>
    <edge source="LKA" target="MRT">
      <data key="d0">408937</data>
    </edge>
    <edge source="LKA" target="MUS">
      <data key="d0">16730</data>
    </edge>
    <edge source="LKA" target="MEX">
      <data key="d0">70323798</data>
    </edge>
    <edge source="LKA" target="MDA">
      <data key="d0">2380170</data>
    </edge>
    <edge source="LKA" target="MAR">
      <data key="d0">376000</data>
    </edge>
    <edge source="LKA" target="MOZ">
      <data key="d0">74527</data>
    </edge>
    <edge source="LKA" target="OMN">
      <data key="d0">129749</data>
    </edge>
    <edge source="LKA" target="NLD">
      <data key="d0">16262545</data>
    </edge>
    <edge source="LKA" target="NZL">
      <data key="d0">7650710</data>
    </edge>
    <edge source="LKA" target="NIC">
      <data key="d0">963693</data>
    </edge>
    <edge source="LKA" target="NER">
      <data key="d0">621176</data>
    </edge>
    <edge source="LKA" target="NOR">
      <data key="d0">806245</data>
    </edge>
    <edge source="LKA" target="PAK">
      <data key="d0">23437823</data>
    </edge>
    <edge source="LKA" target="PAN">
      <data key="d0">136553</data>
    </edge>
    <edge source="LKA" target="PER">
      <data key="d0">10356009</data>
    </edge>
    <edge source="LKA" target="PHL">
      <data key="d0">386390</data>
    </edge>
    <edge source="LKA" target="POL">
      <data key="d0">16146098</data>
    </edge>
    <edge source="LKA" target="PRT">
      <data key="d0">68734</data>
    </edge>
    <edge source="LKA" target="ROU">
      <data key="d0">401176</data>
    </edge>
    <edge source="LKA" target="RUS">
      <data key="d0">223468731</data>
    </edge>
    <edge source="LKA" target="SAU">
      <data key="d0">23796220</data>
    </edge>
    <edge source="LKA" target="SEN">
      <data key="d0">386889</data>
    </edge>
    <edge source="LKA" target="IND">
      <data key="d0">73664210</data>
    </edge>
    <edge source="LKA" target="SGP">
      <data key="d0">5449709</data>
    </edge>
    <edge source="LKA" target="VNM">
      <data key="d0">1096119</data>
    </edge>
    <edge source="LKA" target="ZAF">
      <data key="d0">7359748</data>
    </edge>
    <edge source="LKA" target="ESP">
      <data key="d0">5840250</data>
    </edge>
    <edge source="LKA" target="SWE">
      <data key="d0">2385922</data>
    </edge>
    <edge source="LKA" target="CHE">
      <data key="d0">1775724</data>
    </edge>
    <edge source="LKA" target="THA">
      <data key="d0">1564423</data>
    </edge>
    <edge source="LKA" target="TGO">
      <data key="d0">518690</data>
    </edge>
    <edge source="LKA" target="ARE">
      <data key="d0">55543414</data>
    </edge>
    <edge source="LKA" target="TUN">
      <data key="d0">724706</data>
    </edge>
    <edge source="LKA" target="TUR">
      <data key="d0">91328718</data>
    </edge>
    <edge source="LKA" target="UKR">
      <data key="d0">52921228</data>
    </edge>
    <edge source="LKA" target="MKD">
      <data key="d0">822478</data>
    </edge>
    <edge source="LKA" target="EGY">
      <data key="d0">25162845</data>
    </edge>
    <edge source="LKA" target="GBR">
      <data key="d0">13484579</data>
    </edge>
    <edge source="LKA" target="TZA">
      <data key="d0">133553</data>
    </edge>
    <edge source="LKA" target="USA">
      <data key="d0">39603999</data>
    </edge>
    <edge source="LKA" target="BFA">
      <data key="d0">910416</data>
    </edge>
    <edge source="LKA" target="URY">
      <data key="d0">392334</data>
    </edge>
    <edge source="HRV" target="ALB">
      <data key="d0">919673</data>
    </edge>
    <edge source="HRV" target="AUS">
      <data key="d0">1314028</data>
    </edge>
    <edge source="HRV" target="AUT">
      <data key="d0">1904695</data>
    </edge>
    <edge source="HRV" target="BEL">
      <data key="d0">32001</data>
    </edge>
    <edge source="HRV" target="CAN">
      <data key="d0">613253</data>
    </edge>
    <edge source="HRV" target="CZE">
      <data key="d0">727325</data>
    </edge>
    <edge source="HRV" target="FRA">
      <data key="d0">35133</data>
    </edge>
    <edge source="HRV" target="DEU">
      <data key="d0">905121</data>
    </edge>
    <edge source="HRV" target="HUN">
      <data key="d0">167463</data>
    </edge>
    <edge source="HRV" target="ITA">
      <data key="d0">14193</data>
    </edge>
    <edge source="HRV" target="JPN">
      <data key="d0">17913</data>
    </edge>
    <edge source="HRV" target="JOR">
      <data key="d0">109269</data>
    </edge>
    <edge source="HRV" target="LVA">
      <data key="d0">23615</data>
    </edge>
    <edge source="HRV" target="NLD">
      <data key="d0">89251</data>
    </edge>
    <edge source="HRV" target="RUS">
      <data key="d0">71637</data>
    </edge>
    <edge source="HRV" target="SRB">
      <data key="d0">4988942</data>
    </edge>
    <edge source="HRV" target="SVK">
      <data key="d0">844831</data>
    </edge>
    <edge source="HRV" target="SVN">
      <data key="d0">8601981</data>
    </edge>
    <edge source="HRV" target="SWE">
      <data key="d0">200263</data>
    </edge>
    <edge source="HRV" target="CHE">
      <data key="d0">448813</data>
    </edge>
    <edge source="HRV" target="MKD">
      <data key="d0">5943002</data>
    </edge>
    <edge source="HRV" target="GBR">
      <data key="d0">305695</data>
    </edge>
    <edge source="HRV" target="USA">
      <data key="d0">1845485</data>
    </edge>
    <edge source="IRL" target="AZE">
      <data key="d0">103871</data>
    </edge>
    <edge source="IRL" target="AUS">
      <data key="d0">3781875</data>
    </edge>
    <edge source="IRL" target="AUT">
      <data key="d0">41624</data>
    </edge>
    <edge source="IRL" target="BEL">
      <data key="d0">2812063</data>
    </edge>
    <edge source="IRL" target="BRA">
      <data key="d0">375626</data>
    </edge>
    <edge source="IRL" target="BGR">
      <data key="d0">20489</data>
    </edge>
    <edge source="IRL" target="CAN">
      <data key="d0">11665359</data>
    </edge>
    <edge source="IRL" target="LKA">
      <data key="d0">62690</data>
    </edge>
    <edge source="IRL" target="CHN">
      <data key="d0">86021</data>
    </edge>
    <edge source="IRL" target="CZE">
      <data key="d0">1111376</data>
    </edge>
    <edge source="IRL" target="DNK">
      <data key="d0">850251</data>
    </edge>
    <edge source="IRL" target="SLV">
      <data key="d0">154276</data>
    </edge>
    <edge source="IRL" target="FIN">
      <data key="d0">22584</data>
    </edge>
    <edge source="IRL" target="FRA">
      <data key="d0">2752261</data>
    </edge>
    <edge source="IRL" target="DEU">
      <data key="d0">4804442</data>
    </edge>
    <edge source="IRL" target="GRC">
      <data key="d0">584700</data>
    </edge>
    <edge source="IRL" target="GTM">
      <data key="d0">76382</data>
    </edge>
    <edge source="IRL" target="HKG">
      <data key="d0">137040</data>
    </edge>
    <edge source="IRL" target="HUN">
      <data key="d0">1063850</data>
    </edge>
    <edge source="IRL" target="IDN">
      <data key="d0">84337</data>
    </edge>
    <edge source="IRL" target="ISR">
      <data key="d0">408443</data>
    </edge>
    <edge source="IRL" target="ITA">
      <data key="d0">310064</data>
    </edge>
    <edge source="IRL" target="JPN">
      <data key="d0">144696</data>
    </edge>
    <edge source="IRL" target="KAZ">
      <data key="d0">627391</data>
    </edge>
    <edge source="IRL" target="JOR">
      <data key="d0">29172</data>
    </edge>
    <edge source="IRL" target="KOR">
      <data key="d0">482131</data>
    </edge>
    <edge source="IRL" target="LBN">
      <data key="d0">102070</data>
    </edge>
    <edge source="IRL" target="MYS">
      <data key="d0">110256</data>
    </edge>
    <edge source="IRL" target="MEX">
      <data key="d0">3097634</data>
    </edge>
    <edge source="IRL" target="OMN">
      <data key="d0">36425</data>
    </edge>
    <edge source="IRL" target="NLD">
      <data key="d0">36983270</data>
    </edge>
    <edge source="IRL" target="NZL">
      <data key="d0">477264</data>
    </edge>
    <edge source="IRL" target="NOR">
      <data key="d0">569636</data>
    </edge>
    <edge source="IRL" target="PAK">
      <data key="d0">257873</data>
    </edge>
    <edge source="IRL" target="PHL">
      <data key="d0">186043</data>
    </edge>
    <edge source="IRL" target="POL">
      <data key="d0">995222</data>
    </edge>
    <edge source="IRL" target="PRT">
      <data key="d0">393041</data>
    </edge>
    <edge source="IRL" target="ROU">
      <data key="d0">1254789</data>
    </edge>
    <edge source="IRL" target="RUS">
      <data key="d0">88286490</data>
    </edge>
    <edge source="IRL" target="SAU">
      <data key="d0">179793</data>
    </edge>
    <edge source="IRL" target="SRB">
      <data key="d0">192458</data>
    </edge>
    <edge source="IRL" target="IND">
      <data key="d0">299608</data>
    </edge>
    <edge source="IRL" target="SGP">
      <data key="d0">513970</data>
    </edge>
    <edge source="IRL" target="ZAF">
      <data key="d0">52681</data>
    </edge>
    <edge source="IRL" target="ESP">
      <data key="d0">1741044</data>
    </edge>
    <edge source="IRL" target="SWE">
      <data key="d0">1556192</data>
    </edge>
    <edge source="IRL" target="CHE">
      <data key="d0">893329</data>
    </edge>
    <edge source="IRL" target="THA">
      <data key="d0">1731127</data>
    </edge>
    <edge source="IRL" target="ARE">
      <data key="d0">1010431</data>
    </edge>
    <edge source="IRL" target="TUR">
      <data key="d0">808144</data>
    </edge>
    <edge source="IRL" target="UKR">
      <data key="d0">11102775</data>
    </edge>
    <edge source="IRL" target="EGY">
      <data key="d0">14093</data>
    </edge>
    <edge source="IRL" target="GBR">
      <data key="d0">228945483</data>
    </edge>
    <edge source="IRL" target="USA">
      <data key="d0">33747582</data>
    </edge>
    <edge source="ROU" target="ALB">
      <data key="d0">378097</data>
    </edge>
    <edge source="ROU" target="DZA">
      <data key="d0">1336738</data>
    </edge>
    <edge source="ROU" target="AUT">
      <data key="d0">887627</data>
    </edge>
    <edge source="ROU" target="BEL">
      <data key="d0">2434340</data>
    </edge>
    <edge source="ROU" target="BRA">
      <data key="d0">215313</data>
    </edge>
    <edge source="ROU" target="BGR">
      <data key="d0">15239585</data>
    </edge>
    <edge source="ROU" target="CAN">
      <data key="d0">503209</data>
    </edge>
    <edge source="ROU" target="LKA">
      <data key="d0">479092</data>
    </edge>
    <edge source="ROU" target="CHL">
      <data key="d0">111868</data>
    </edge>
    <edge source="ROU" target="CHN">
      <data key="d0">514357</data>
    </edge>
    <edge source="ROU" target="HRV">
      <data key="d0">4235820</data>
    </edge>
    <edge source="ROU" target="CZE">
      <data key="d0">635835</data>
    </edge>
    <edge source="ROU" target="FIN">
      <data key="d0">34397</data>
    </edge>
    <edge source="ROU" target="FRA">
      <data key="d0">5007452</data>
    </edge>
    <edge source="ROU" target="GEO">
      <data key="d0">59284</data>
    </edge>
    <edge source="ROU" target="DEU">
      <data key="d0">5738715</data>
    </edge>
    <edge source="ROU" target="GRC">
      <data key="d0">1221297</data>
    </edge>
    <edge source="ROU" target="HUN">
      <data key="d0">7321909</data>
    </edge>
    <edge source="ROU" target="IDN">
      <data key="d0">73728</data>
    </edge>
    <edge source="ROU" target="IRL">
      <data key="d0">36685</data>
    </edge>
    <edge source="ROU" target="ISR">
      <data key="d0">423123</data>
    </edge>
    <edge source="ROU" target="ITA">
      <data key="d0">9329394</data>
    </edge>
    <edge source="ROU" target="JPN">
      <data key="d0">545890</data>
    </edge>
    <edge source="ROU" target="KOR">
      <data key="d0">174342</data>
    </edge>
    <edge source="ROU" target="LBN">
      <data key="d0">457317</data>
    </edge>
    <edge source="ROU" target="LVA">
      <data key="d0">227321</data>
    </edge>
    <edge source="ROU" target="LTU">
      <data key="d0">644849</data>
    </edge>
    <edge source="ROU" target="MUS">
      <data key="d0">38170</data>
    </edge>
    <edge source="ROU" target="MDA">
      <data key="d0">3173817</data>
    </edge>
    <edge source="ROU" target="NLD">
      <data key="d0">1166545</data>
    </edge>
    <edge source="ROU" target="NZL">
      <data key="d0">14857</data>
    </edge>
    <edge source="ROU" target="PHL">
      <data key="d0">167585</data>
    </edge>
    <edge source="ROU" target="POL">
      <data key="d0">1544399</data>
    </edge>
    <edge source="ROU" target="RUS">
      <data key="d0">683725</data>
    </edge>
    <edge source="ROU" target="SAU">
      <data key="d0">633662</data>
    </edge>
    <edge source="ROU" target="SRB">
      <data key="d0">6459232</data>
    </edge>
    <edge source="ROU" target="IND">
      <data key="d0">93770</data>
    </edge>
    <edge source="ROU" target="SVK">
      <data key="d0">3939246</data>
    </edge>
    <edge source="ROU" target="SVN">
      <data key="d0">79940</data>
    </edge>
    <edge source="ROU" target="ZAF">
      <data key="d0">325550</data>
    </edge>
    <edge source="ROU" target="ESP">
      <data key="d0">922781</data>
    </edge>
    <edge source="ROU" target="SWE">
      <data key="d0">152552</data>
    </edge>
    <edge source="ROU" target="THA">
      <data key="d0">106567</data>
    </edge>
    <edge source="ROU" target="ARE">
      <data key="d0">486246</data>
    </edge>
    <edge source="ROU" target="TUR">
      <data key="d0">805441</data>
    </edge>
    <edge source="ROU" target="UKR">
      <data key="d0">161498</data>
    </edge>
    <edge source="ROU" target="MKD">
      <data key="d0">201533</data>
    </edge>
    <edge source="ROU" target="EGY">
      <data key="d0">172460</data>
    </edge>
    <edge source="ROU" target="GBR">
      <data key="d0">1356044</data>
    </edge>
    <edge source="ROU" target="USA">
      <data key="d0">380210</data>
    </edge>
    <edge source="AUT" target="ALB">
      <data key="d0">1522223</data>
    </edge>
    <edge source="AUT" target="DZA">
      <data key="d0">378079</data>
    </edge>
    <edge source="AUT" target="AZE">
      <data key="d0">524333</data>
    </edge>
    <edge source="AUT" target="ARG">
      <data key="d0">406595</data>
    </edge>
    <edge source="AUT" target="AUS">
      <data key="d0">2607151</data>
    </edge>
    <edge source="AUT" target="ARM">
      <data key="d0">142986</data>
    </edge>
    <edge source="AUT" target="BEL">
      <data key="d0">6747879</data>
    </edge>
    <edge source="AUT" target="BOL">
      <data key="d0">21015</data>
    </edge>
    <edge source="AUT" target="BRA">
      <data key="d0">199647</data>
    </edge>
    <edge source="AUT" target="BGR">
      <data key="d0">3142456</data>
    </edge>
    <edge source="AUT" target="BLR">
      <data key="d0">333885</data>
    </edge>
    <edge source="AUT" target="CAN">
      <data key="d0">622987</data>
    </edge>
    <edge source="AUT" target="CHL">
      <data key="d0">182614</data>
    </edge>
    <edge source="AUT" target="CHN">
      <data key="d0">552714</data>
    </edge>
    <edge source="AUT" target="CRI">
      <data key="d0">30464</data>
    </edge>
    <edge source="AUT" target="HRV">
      <data key="d0">14791029</data>
    </edge>
    <edge source="AUT" target="CZE">
      <data key="d0">27745239</data>
    </edge>
    <edge source="AUT" target="DNK">
      <data key="d0">720188</data>
    </edge>
    <edge source="AUT" target="ECU">
      <data key="d0">11462</data>
    </edge>
    <edge source="AUT" target="EST">
      <data key="d0">330072</data>
    </edge>
    <edge source="AUT" target="FIN">
      <data key="d0">1433005</data>
    </edge>
    <edge source="AUT" target="FRA">
      <data key="d0">17794040</data>
    </edge>
    <edge source="AUT" target="GEO">
      <data key="d0">386649</data>
    </edge>
    <edge source="AUT" target="DEU">
      <data key="d0">208671814</data>
    </edge>
    <edge source="AUT" target="GRC">
      <data key="d0">4322221</data>
    </edge>
    <edge source="AUT" target="HKG">
      <data key="d0">339440</data>
    </edge>
    <edge source="AUT" target="HUN">
      <data key="d0">38337946</data>
    </edge>
    <edge source="AUT" target="IDN">
      <data key="d0">34762</data>
    </edge>
    <edge source="AUT" target="IRL">
      <data key="d0">372315</data>
    </edge>
    <edge source="AUT" target="ISR">
      <data key="d0">1781920</data>
    </edge>
    <edge source="AUT" target="ITA">
      <data key="d0">29640172</data>
    </edge>
    <edge source="AUT" target="JPN">
      <data key="d0">5077866</data>
    </edge>
    <edge source="AUT" target="KAZ">
      <data key="d0">220134</data>
    </edge>
    <edge source="AUT" target="JOR">
      <data key="d0">98632</data>
    </edge>
    <edge source="AUT" target="KOR">
      <data key="d0">162470</data>
    </edge>
    <edge source="AUT" target="LVA">
      <data key="d0">1113839</data>
    </edge>
    <edge source="AUT" target="LTU">
      <data key="d0">720685</data>
    </edge>
    <edge source="AUT" target="MYS">
      <data key="d0">47964</data>
    </edge>
    <edge source="AUT" target="MUS">
      <data key="d0">81298</data>
    </edge>
    <edge source="AUT" target="MEX">
      <data key="d0">65549</data>
    </edge>
    <edge source="AUT" target="MDA">
      <data key="d0">369453</data>
    </edge>
    <edge source="AUT" target="MAR">
      <data key="d0">60464</data>
    </edge>
    <edge source="AUT" target="NLD">
      <data key="d0">10497150</data>
    </edge>
    <edge source="AUT" target="NZL">
      <data key="d0">43459</data>
    </edge>
    <edge source="AUT" target="NOR">
      <data key="d0">3623355</data>
    </edge>
    <edge source="AUT" target="PRY">
      <data key="d0">248910</data>
    </edge>
    <edge source="AUT" target="PHL">
      <data key="d0">79190</data>
    </edge>
    <edge source="AUT" target="POL">
      <data key="d0">11239604</data>
    </edge>
    <edge source="AUT" target="PRT">
      <data key="d0">2536986</data>
    </edge>
    <edge source="AUT" target="ROU">
      <data key="d0">12859793</data>
    </edge>
    <edge source="AUT" target="RUS">
      <data key="d0">17461265</data>
    </edge>
    <edge source="AUT" target="SRB">
      <data key="d0">14648292</data>
    </edge>
    <edge source="AUT" target="IND">
      <data key="d0">16510</data>
    </edge>
    <edge source="AUT" target="SGP">
      <data key="d0">103859</data>
    </edge>
    <edge source="AUT" target="SVK">
      <data key="d0">20974539</data>
    </edge>
    <edge source="AUT" target="VNM">
      <data key="d0">76701</data>
    </edge>
    <edge source="AUT" target="SVN">
      <data key="d0">32125546</data>
    </edge>
    <edge source="AUT" target="ZAF">
      <data key="d0">818281</data>
    </edge>
    <edge source="AUT" target="ESP">
      <data key="d0">25713199</data>
    </edge>
    <edge source="AUT" target="SWE">
      <data key="d0">11672422</data>
    </edge>
    <edge source="AUT" target="CHE">
      <data key="d0">38759044</data>
    </edge>
    <edge source="AUT" target="THA">
      <data key="d0">106304</data>
    </edge>
    <edge source="AUT" target="ARE">
      <data key="d0">1686771</data>
    </edge>
    <edge source="AUT" target="TUN">
      <data key="d0">60301</data>
    </edge>
    <edge source="AUT" target="TUR">
      <data key="d0">2192595</data>
    </edge>
    <edge source="AUT" target="UKR">
      <data key="d0">5638762</data>
    </edge>
    <edge source="AUT" target="MKD">
      <data key="d0">3772328</data>
    </edge>
    <edge source="AUT" target="EGY">
      <data key="d0">237965</data>
    </edge>
    <edge source="AUT" target="GBR">
      <data key="d0">8435983</data>
    </edge>
    <edge source="AUT" target="USA">
      <data key="d0">14602415</data>
    </edge>
    <edge source="AUT" target="URY">
      <data key="d0">41688</data>
    </edge>
    <edge source="KAZ" target="AZE">
      <data key="d0">347100</data>
    </edge>
    <edge source="KAZ" target="CHN">
      <data key="d0">928300</data>
    </edge>
    <edge source="KAZ" target="GEO">
      <data key="d0">75000</data>
    </edge>
    <edge source="KAZ" target="DEU">
      <data key="d0">871700</data>
    </edge>
    <edge source="KAZ" target="KGZ">
      <data key="d0">16990300</data>
    </edge>
    <edge source="KAZ" target="RUS">
      <data key="d0">18981520</data>
    </edge>
    <edge source="LTU" target="AZE">
      <data key="d0">46717</data>
    </edge>
    <edge source="LTU" target="AUS">
      <data key="d0">35185</data>
    </edge>
    <edge source="LTU" target="AUT">
      <data key="d0">1260328</data>
    </edge>
    <edge source="LTU" target="BEL">
      <data key="d0">4748220</data>
    </edge>
    <edge source="LTU" target="BGR">
      <data key="d0">2834062</data>
    </edge>
    <edge source="LTU" target="BLR">
      <data key="d0">10902756</data>
    </edge>
    <edge source="LTU" target="CAN">
      <data key="d0">84907</data>
    </edge>
    <edge source="LTU" target="CZE">
      <data key="d0">159827</data>
    </edge>
    <edge source="LTU" target="DNK">
      <data key="d0">144950</data>
    </edge>
    <edge source="LTU" target="EST">
      <data key="d0">23187445</data>
    </edge>
    <edge source="LTU" target="FIN">
      <data key="d0">47432</data>
    </edge>
    <edge source="LTU" target="FRA">
      <data key="d0">6213317</data>
    </edge>
    <edge source="LTU" target="GEO">
      <data key="d0">332326</data>
    </edge>
    <edge source="LTU" target="DEU">
      <data key="d0">3650337</data>
    </edge>
    <edge source="LTU" target="GRC">
      <data key="d0">98350</data>
    </edge>
    <edge source="LTU" target="HUN">
      <data key="d0">392053</data>
    </edge>
    <edge source="LTU" target="IRL">
      <data key="d0">697634</data>
    </edge>
    <edge source="LTU" target="ISR">
      <data key="d0">314251</data>
    </edge>
    <edge source="LTU" target="ITA">
      <data key="d0">25145</data>
    </edge>
    <edge source="LTU" target="KAZ">
      <data key="d0">509831</data>
    </edge>
    <edge source="LTU" target="KGZ">
      <data key="d0">291577</data>
    </edge>
    <edge source="LTU" target="LVA">
      <data key="d0">54279433</data>
    </edge>
    <edge source="LTU" target="MDA">
      <data key="d0">507390</data>
    </edge>
    <edge source="LTU" target="NLD">
      <data key="d0">287152</data>
    </edge>
    <edge source="LTU" target="NOR">
      <data key="d0">6672710</data>
    </edge>
    <edge source="LTU" target="PAK">
      <data key="d0">18977</data>
    </edge>
    <edge source="LTU" target="POL">
      <data key="d0">16806891</data>
    </edge>
    <edge source="LTU" target="ROU">
      <data key="d0">1578948</data>
    </edge>
    <edge source="LTU" target="RUS">
      <data key="d0">33445785</data>
    </edge>
    <edge source="LTU" target="SGP">
      <data key="d0">113982</data>
    </edge>
    <edge source="LTU" target="SVK">
      <data key="d0">1260728</data>
    </edge>
    <edge source="LTU" target="ESP">
      <data key="d0">109755</data>
    </edge>
    <edge source="LTU" target="SWE">
      <data key="d0">16892948</data>
    </edge>
    <edge source="LTU" target="CHE">
      <data key="d0">207692</data>
    </edge>
    <edge source="LTU" target="ARE">
      <data key="d0">105861</data>
    </edge>
    <edge source="LTU" target="UKR">
      <data key="d0">452151</data>
    </edge>
    <edge source="LTU" target="GBR">
      <data key="d0">3682158</data>
    </edge>
    <edge source="LTU" target="USA">
      <data key="d0">787307</data>
    </edge>
    <edge source="MUS" target="DNK">
      <data key="d0">69389</data>
    </edge>
    <edge source="MUS" target="FRA">
      <data key="d0">1443126</data>
    </edge>
    <edge source="MUS" target="DEU">
      <data key="d0">64940</data>
    </edge>
    <edge source="MUS" target="MDG">
      <data key="d0">524921</data>
    </edge>
    <edge source="MUS" target="RUS">
      <data key="d0">23693</data>
    </edge>
    <edge source="MUS" target="SGP">
      <data key="d0">2087204</data>
    </edge>
    <edge source="MUS" target="ZAF">
      <data key="d0">122672</data>
    </edge>
    <edge source="MUS" target="ZWE">
      <data key="d0">22526</data>
    </edge>
    <edge source="MUS" target="GBR">
      <data key="d0">329870</data>
    </edge>
    <edge source="MDA" target="AZE">
      <data key="d0">153785</data>
    </edge>
    <edge source="MDA" target="BGR">
      <data key="d0">85569</data>
    </edge>
    <edge source="MDA" target="BLR">
      <data key="d0">49065</data>
    </edge>
    <edge source="MDA" target="HRV">
      <data key="d0">28054</data>
    </edge>
    <edge source="MDA" target="EST">
      <data key="d0">55401</data>
    </edge>
    <edge source="MDA" target="GRC">
      <data key="d0">10722</data>
    </edge>
    <edge source="MDA" target="HUN">
      <data key="d0">262770</data>
    </edge>
    <edge source="MDA" target="ISR">
      <data key="d0">34186</data>
    </edge>
    <edge source="MDA" target="KAZ">
      <data key="d0">45137</data>
    </edge>
    <edge source="MDA" target="LVA">
      <data key="d0">335506</data>
    </edge>
    <edge source="MDA" target="ROU">
      <data key="d0">1420332</data>
    </edge>
    <edge source="MDA" target="RUS">
      <data key="d0">817125</data>
    </edge>
    <edge source="MDA" target="SRB">
      <data key="d0">157769</data>
    </edge>
    <edge source="MDA" target="UKR">
      <data key="d0">84885</data>
    </edge>
    <edge source="PRT" target="ALB">
      <data key="d0">28570</data>
    </edge>
    <edge source="PRT" target="DZA">
      <data key="d0">251667</data>
    </edge>
    <edge source="PRT" target="AUS">
      <data key="d0">79059</data>
    </edge>
    <edge source="PRT" target="BEL">
      <data key="d0">1375262</data>
    </edge>
    <edge source="PRT" target="BRA">
      <data key="d0">1756399</data>
    </edge>
    <edge source="PRT" target="BGR">
      <data key="d0">387221</data>
    </edge>
    <edge source="PRT" target="CAN">
      <data key="d0">2290592</data>
    </edge>
    <edge source="PRT" target="CHL">
      <data key="d0">36681</data>
    </edge>
    <edge source="PRT" target="CHN">
      <data key="d0">72626</data>
    </edge>
    <edge source="PRT" target="CZE">
      <data key="d0">232796</data>
    </edge>
    <edge source="PRT" target="DNK">
      <data key="d0">152011</data>
    </edge>
    <edge source="PRT" target="ECU">
      <data key="d0">75066</data>
    </edge>
    <edge source="PRT" target="FRA">
      <data key="d0">9100626</data>
    </edge>
    <edge source="PRT" target="DEU">
      <data key="d0">8315817</data>
    </edge>
    <edge source="PRT" target="GRC">
      <data key="d0">7377231</data>
    </edge>
    <edge source="PRT" target="HKG">
      <data key="d0">88117</data>
    </edge>
    <edge source="PRT" target="HUN">
      <data key="d0">33324</data>
    </edge>
    <edge source="PRT" target="IRL">
      <data key="d0">181269</data>
    </edge>
    <edge source="PRT" target="ISR">
      <data key="d0">19614</data>
    </edge>
    <edge source="PRT" target="ITA">
      <data key="d0">1023133</data>
    </edge>
    <edge source="PRT" target="JPN">
      <data key="d0">31736</data>
    </edge>
    <edge source="PRT" target="JOR">
      <data key="d0">177541</data>
    </edge>
    <edge source="PRT" target="KOR">
      <data key="d0">21364</data>
    </edge>
    <edge source="PRT" target="LBN">
      <data key="d0">260150</data>
    </edge>
    <edge source="PRT" target="LVA">
      <data key="d0">108533</data>
    </edge>
    <edge source="PRT" target="LTU">
      <data key="d0">26075</data>
    </edge>
    <edge source="PRT" target="MDG">
      <data key="d0">72652</data>
    </edge>
    <edge source="PRT" target="MUS">
      <data key="d0">41923</data>
    </edge>
    <edge source="PRT" target="MEX">
      <data key="d0">80149</data>
    </edge>
    <edge source="PRT" target="MDA">
      <data key="d0">15350</data>
    </edge>
    <edge source="PRT" target="MAR">
      <data key="d0">483125</data>
    </edge>
    <edge source="PRT" target="MOZ">
      <data key="d0">1974494</data>
    </edge>
    <edge source="PRT" target="OMN">
      <data key="d0">23738</data>
    </edge>
    <edge source="PRT" target="NLD">
      <data key="d0">3612038</data>
    </edge>
    <edge source="PRT" target="PRY">
      <data key="d0">14327</data>
    </edge>
    <edge source="PRT" target="PHL">
      <data key="d0">37530</data>
    </edge>
    <edge source="PRT" target="POL">
      <data key="d0">496072</data>
    </edge>
    <edge source="PRT" target="ROU">
      <data key="d0">12674</data>
    </edge>
    <edge source="PRT" target="RUS">
      <data key="d0">799803</data>
    </edge>
    <edge source="PRT" target="SAU">
      <data key="d0">1627304</data>
    </edge>
    <edge source="PRT" target="SRB">
      <data key="d0">58374</data>
    </edge>
    <edge source="PRT" target="SGP">
      <data key="d0">53832</data>
    </edge>
    <edge source="PRT" target="VNM">
      <data key="d0">37004</data>
    </edge>
    <edge source="PRT" target="ZAF">
      <data key="d0">1074593</data>
    </edge>
    <edge source="PRT" target="ESP">
      <data key="d0">44772983</data>
    </edge>
    <edge source="PRT" target="SWE">
      <data key="d0">84918</data>
    </edge>
    <edge source="PRT" target="CHE">
      <data key="d0">1135722</data>
    </edge>
    <edge source="PRT" target="ARE">
      <data key="d0">1498800</data>
    </edge>
    <edge source="PRT" target="UKR">
      <data key="d0">1920538</data>
    </edge>
    <edge source="PRT" target="EGY">
      <data key="d0">195838</data>
    </edge>
    <edge source="PRT" target="GBR">
      <data key="d0">3084325</data>
    </edge>
    <edge source="PRT" target="USA">
      <data key="d0">2081849</data>
    </edge>
    <edge source="PRT" target="URY">
      <data key="d0">86838</data>
    </edge>
    <edge source="SVK" target="AUS">
      <data key="d0">972918</data>
    </edge>
    <edge source="SVK" target="AUT">
      <data key="d0">77712935</data>
    </edge>
    <edge source="SVK" target="BEL">
      <data key="d0">4424665</data>
    </edge>
    <edge source="SVK" target="BRA">
      <data key="d0">15341</data>
    </edge>
    <edge source="SVK" target="BGR">
      <data key="d0">13353882</data>
    </edge>
    <edge source="SVK" target="CAN">
      <data key="d0">194046</data>
    </edge>
    <edge source="SVK" target="HRV">
      <data key="d0">93529</data>
    </edge>
    <edge source="SVK" target="CZE">
      <data key="d0">57835416</data>
    </edge>
    <edge source="SVK" target="FRA">
      <data key="d0">13265903</data>
    </edge>
    <edge source="SVK" target="DEU">
      <data key="d0">16805018</data>
    </edge>
    <edge source="SVK" target="GRC">
      <data key="d0">2435163</data>
    </edge>
    <edge source="SVK" target="HUN">
      <data key="d0">177062286</data>
    </edge>
    <edge source="SVK" target="IRL">
      <data key="d0">3217043</data>
    </edge>
    <edge source="SVK" target="ISR">
      <data key="d0">10553</data>
    </edge>
    <edge source="SVK" target="ITA">
      <data key="d0">6496054</data>
    </edge>
    <edge source="SVK" target="LVA">
      <data key="d0">834556</data>
    </edge>
    <edge source="SVK" target="LTU">
      <data key="d0">691927</data>
    </edge>
    <edge source="SVK" target="MDA">
      <data key="d0">58813</data>
    </edge>
    <edge source="SVK" target="NLD">
      <data key="d0">997132</data>
    </edge>
    <edge source="SVK" target="NOR">
      <data key="d0">110001</data>
    </edge>
    <edge source="SVK" target="POL">
      <data key="d0">38042623</data>
    </edge>
    <edge source="SVK" target="PRT">
      <data key="d0">894300</data>
    </edge>
    <edge source="SVK" target="ROU">
      <data key="d0">8683851</data>
    </edge>
    <edge source="SVK" target="RUS">
      <data key="d0">1313456</data>
    </edge>
    <edge source="SVK" target="SRB">
      <data key="d0">106725</data>
    </edge>
    <edge source="SVK" target="SGP">
      <data key="d0">114820</data>
    </edge>
    <edge source="SVK" target="SVN">
      <data key="d0">2712723</data>
    </edge>
    <edge source="SVK" target="ESP">
      <data key="d0">2763287</data>
    </edge>
    <edge source="SVK" target="SWE">
      <data key="d0">4853080</data>
    </edge>
    <edge source="SVK" target="CHE">
      <data key="d0">9807132</data>
    </edge>
    <edge source="SVK" target="TUR">
      <data key="d0">1077278</data>
    </edge>
    <edge source="SVK" target="UKR">
      <data key="d0">162520</data>
    </edge>
    <edge source="SVK" target="GBR">
      <data key="d0">12980406</data>
    </edge>
    <edge source="SVK" target="USA">
      <data key="d0">1258749</data>
    </edge>
    <edge source="SVN" target="ALB">
      <data key="d0">26628</data>
    </edge>
    <edge source="SVN" target="DZA">
      <data key="d0">20904</data>
    </edge>
    <edge source="SVN" target="AUT">
      <data key="d0">562982</data>
    </edge>
    <edge source="SVN" target="BEL">
      <data key="d0">31370</data>
    </edge>
    <edge source="SVN" target="BGR">
      <data key="d0">57590</data>
    </edge>
    <edge source="SVN" target="CAN">
      <data key="d0">69399</data>
    </edge>
    <edge source="SVN" target="HRV">
      <data key="d0">9686543</data>
    </edge>
    <edge source="SVN" target="CZE">
      <data key="d0">1023739</data>
    </edge>
    <edge source="SVN" target="FRA">
      <data key="d0">5543695</data>
    </edge>
    <edge source="SVN" target="DEU">
      <data key="d0">964847</data>
    </edge>
    <edge source="SVN" target="GRC">
      <data key="d0">13360</data>
    </edge>
    <edge source="SVN" target="HKG">
      <data key="d0">12668</data>
    </edge>
    <edge source="SVN" target="HUN">
      <data key="d0">1843837</data>
    </edge>
    <edge source="SVN" target="IRL">
      <data key="d0">21042</data>
    </edge>
    <edge source="SVN" target="ITA">
      <data key="d0">2033629</data>
    </edge>
    <edge source="SVN" target="LVA">
      <data key="d0">10850</data>
    </edge>
    <edge source="SVN" target="MDA">
      <data key="d0">17799</data>
    </edge>
    <edge source="SVN" target="NLD">
      <data key="d0">22995</data>
    </edge>
    <edge source="SVN" target="NOR">
      <data key="d0">15822</data>
    </edge>
    <edge source="SVN" target="POL">
      <data key="d0">1045634</data>
    </edge>
    <edge source="SVN" target="PRT">
      <data key="d0">418209</data>
    </edge>
    <edge source="SVN" target="ROU">
      <data key="d0">272938</data>
    </edge>
    <edge source="SVN" target="RUS">
      <data key="d0">645523</data>
    </edge>
    <edge source="SVN" target="SRB">
      <data key="d0">3920786</data>
    </edge>
    <edge source="SVN" target="SVK">
      <data key="d0">93361</data>
    </edge>
    <edge source="SVN" target="ESP">
      <data key="d0">1483907</data>
    </edge>
    <edge source="SVN" target="SWE">
      <data key="d0">20445</data>
    </edge>
    <edge source="SVN" target="CHE">
      <data key="d0">47121</data>
    </edge>
    <edge source="SVN" target="UKR">
      <data key="d0">90930</data>
    </edge>
    <edge source="SVN" target="MKD">
      <data key="d0">1489644</data>
    </edge>
    <edge source="SVN" target="USA">
      <data key="d0">19354</data>
    </edge>
    <edge source="KGZ" target="KAZ">
      <data key="d0">265294</data>
    </edge>
    <edge source="KGZ" target="RUS">
      <data key="d0">39306</data>
    </edge>
    <edge source="BDI" target="JPN">
      <data key="d0">86486</data>
    </edge>
    <edge source="BDI" target="CHE">
      <data key="d0">603871</data>
    </edge>
    <edge source="BDI" target="UGA">
      <data key="d0">214795</data>
    </edge>
    <edge source="BDI" target="GBR">
      <data key="d0">876712</data>
    </edge>
    <edge source="BDI" target="TZA">
      <data key="d0">1519110</data>
    </edge>
    <edge source="ETH" target="DZA">
      <data key="d0">638581</data>
    </edge>
    <edge source="ETH" target="AUS">
      <data key="d0">17026503</data>
    </edge>
    <edge source="ETH" target="AUT">
      <data key="d0">44647</data>
    </edge>
    <edge source="ETH" target="BEL">
      <data key="d0">66834652</data>
    </edge>
    <edge source="ETH" target="CAN">
      <data key="d0">8308315</data>
    </edge>
    <edge source="ETH" target="CHN">
      <data key="d0">2272927</data>
    </edge>
    <edge source="ETH" target="DNK">
      <data key="d0">1576650</data>
    </edge>
    <edge source="ETH" target="FIN">
      <data key="d0">6581360</data>
    </edge>
    <edge source="ETH" target="FRA">
      <data key="d0">46236794</data>
    </edge>
    <edge source="ETH" target="DEU">
      <data key="d0">263051487</data>
    </edge>
    <edge source="ETH" target="GRC">
      <data key="d0">3143644</data>
    </edge>
    <edge source="ETH" target="HKG">
      <data key="d0">324287</data>
    </edge>
    <edge source="ETH" target="IDN">
      <data key="d0">834125</data>
    </edge>
    <edge source="ETH" target="IRL">
      <data key="d0">178634</data>
    </edge>
    <edge source="ETH" target="ISR">
      <data key="d0">6437681</data>
    </edge>
    <edge source="ETH" target="ITA">
      <data key="d0">46813677</data>
    </edge>
    <edge source="ETH" target="JPN">
      <data key="d0">61931531</data>
    </edge>
    <edge source="ETH" target="JOR">
      <data key="d0">21017828</data>
    </edge>
    <edge source="ETH" target="KOR">
      <data key="d0">20306456</data>
    </edge>
    <edge source="ETH" target="LBN">
      <data key="d0">313616</data>
    </edge>
    <edge source="ETH" target="LVA">
      <data key="d0">122546</data>
    </edge>
    <edge source="ETH" target="MYS">
      <data key="d0">213639</data>
    </edge>
    <edge source="ETH" target="MEX">
      <data key="d0">1300123</data>
    </edge>
    <edge source="ETH" target="MAR">
      <data key="d0">1038135</data>
    </edge>
    <edge source="ETH" target="OMN">
      <data key="d0">132295</data>
    </edge>
    <edge source="ETH" target="NLD">
      <data key="d0">3510813</data>
    </edge>
    <edge source="ETH" target="NZL">
      <data key="d0">3875483</data>
    </edge>
    <edge source="ETH" target="NOR">
      <data key="d0">3220931</data>
    </edge>
    <edge source="ETH" target="PAK">
      <data key="d0">739492</data>
    </edge>
    <edge source="ETH" target="POL">
      <data key="d0">46521</data>
    </edge>
    <edge source="ETH" target="PRT">
      <data key="d0">100663</data>
    </edge>
    <edge source="ETH" target="ROU">
      <data key="d0">1187618</data>
    </edge>
    <edge source="ETH" target="RUS">
      <data key="d0">10896510</data>
    </edge>
    <edge source="ETH" target="SAU">
      <data key="d0">131170876</data>
    </edge>
    <edge source="ETH" target="IND">
      <data key="d0">1065248</data>
    </edge>
    <edge source="ETH" target="SGP">
      <data key="d0">295046</data>
    </edge>
    <edge source="ETH" target="SVK">
      <data key="d0">99227</data>
    </edge>
    <edge source="ETH" target="VNM">
      <data key="d0">90740</data>
    </edge>
    <edge source="ETH" target="SVN">
      <data key="d0">287604</data>
    </edge>
    <edge source="ETH" target="ZAF">
      <data key="d0">4523715</data>
    </edge>
    <edge source="ETH" target="ESP">
      <data key="d0">14152226</data>
    </edge>
    <edge source="ETH" target="SWE">
      <data key="d0">25947767</data>
    </edge>
    <edge source="ETH" target="CHE">
      <data key="d0">714439</data>
    </edge>
    <edge source="ETH" target="ARE">
      <data key="d0">1576910</data>
    </edge>
    <edge source="ETH" target="TUN">
      <data key="d0">14842</data>
    </edge>
    <edge source="ETH" target="TUR">
      <data key="d0">573718</data>
    </edge>
    <edge source="ETH" target="UKR">
      <data key="d0">153380</data>
    </edge>
    <edge source="ETH" target="EGY">
      <data key="d0">1451820</data>
    </edge>
    <edge source="ETH" target="GBR">
      <data key="d0">20220370</data>
    </edge>
    <edge source="ETH" target="USA">
      <data key="d0">66879567</data>
    </edge>
    <edge source="GMB" target="BRA">
      <data key="d0">19080</data>
    </edge>
    <edge source="GMB" target="SEN">
      <data key="d0">1067098</data>
    </edge>
    <edge source="OMN" target="CHN">
      <data key="d0">156635</data>
    </edge>
    <edge source="OMN" target="LBN">
      <data key="d0">39560</data>
    </edge>
    <edge source="OMN" target="PAK">
      <data key="d0">619711</data>
    </edge>
    <edge source="OMN" target="SAU">
      <data key="d0">3358738</data>
    </edge>
    <edge source="OMN" target="IND">
      <data key="d0">167121</data>
    </edge>
    <edge source="OMN" target="SGP">
      <data key="d0">317961</data>
    </edge>
    <edge source="OMN" target="VNM">
      <data key="d0">10965</data>
    </edge>
    <edge source="OMN" target="ARE">
      <data key="d0">1164827</data>
    </edge>
    <edge source="OMN" target="TZA">
      <data key="d0">426970</data>
    </edge>
    <edge source="OMN" target="USA">
      <data key="d0">140068</data>
    </edge>
    <edge source="ZWE" target="BWA">
      <data key="d0">281234</data>
    </edge>
    <edge source="ZWE" target="MWI">
      <data key="d0">18243</data>
    </edge>
    <edge source="ZWE" target="MOZ">
      <data key="d0">6923228</data>
    </edge>
    <edge source="ZWE" target="NAM">
      <data key="d0">145997</data>
    </edge>
    <edge source="ZWE" target="ZAF">
      <data key="d0">12325722</data>
    </edge>
    <edge source="ZWE" target="GBR">
      <data key="d0">112668</data>
    </edge>
    <edge source="UGA" target="AUS">
      <data key="d0">942130</data>
    </edge>
    <edge source="UGA" target="BEL">
      <data key="d0">15004788</data>
    </edge>
    <edge source="UGA" target="BGR">
      <data key="d0">92629</data>
    </edge>
    <edge source="UGA" target="BDI">
      <data key="d0">10395</data>
    </edge>
    <edge source="UGA" target="CAN">
      <data key="d0">256544</data>
    </edge>
    <edge source="UGA" target="LKA">
      <data key="d0">44987</data>
    </edge>
    <edge source="UGA" target="CHN">
      <data key="d0">632184</data>
    </edge>
    <edge source="UGA" target="CZE">
      <data key="d0">88657</data>
    </edge>
    <edge source="UGA" target="DNK">
      <data key="d0">1341913</data>
    </edge>
    <edge source="UGA" target="ECU">
      <data key="d0">1884610</data>
    </edge>
    <edge source="UGA" target="ETH">
      <data key="d0">33586</data>
    </edge>
    <edge source="UGA" target="EST">
      <data key="d0">90587</data>
    </edge>
    <edge source="UGA" target="FIN">
      <data key="d0">173978</data>
    </edge>
    <edge source="UGA" target="FRA">
      <data key="d0">5867737</data>
    </edge>
    <edge source="UGA" target="GEO">
      <data key="d0">24054</data>
    </edge>
    <edge source="UGA" target="DEU">
      <data key="d0">64858921</data>
    </edge>
    <edge source="UGA" target="GRC">
      <data key="d0">486689</data>
    </edge>
    <edge source="UGA" target="HKG">
      <data key="d0">47826</data>
    </edge>
    <edge source="UGA" target="IDN">
      <data key="d0">36551</data>
    </edge>
    <edge source="UGA" target="ISR">
      <data key="d0">636892</data>
    </edge>
    <edge source="UGA" target="ITA">
      <data key="d0">34661067</data>
    </edge>
    <edge source="UGA" target="JPN">
      <data key="d0">986951</data>
    </edge>
    <edge source="UGA" target="JOR">
      <data key="d0">194938</data>
    </edge>
    <edge source="UGA" target="LBN">
      <data key="d0">44642</data>
    </edge>
    <edge source="UGA" target="LVA">
      <data key="d0">47161</data>
    </edge>
    <edge source="UGA" target="MYS">
      <data key="d0">3489435</data>
    </edge>
    <edge source="UGA" target="MUS">
      <data key="d0">37384</data>
    </edge>
    <edge source="UGA" target="MEX">
      <data key="d0">251904</data>
    </edge>
    <edge source="UGA" target="MAR">
      <data key="d0">875364</data>
    </edge>
    <edge source="UGA" target="NLD">
      <data key="d0">5978939</data>
    </edge>
    <edge source="UGA" target="NZL">
      <data key="d0">194971</data>
    </edge>
    <edge source="UGA" target="PRY">
      <data key="d0">43934</data>
    </edge>
    <edge source="UGA" target="PHL">
      <data key="d0">39818</data>
    </edge>
    <edge source="UGA" target="POL">
      <data key="d0">4519015</data>
    </edge>
    <edge source="UGA" target="PRT">
      <data key="d0">2741646</data>
    </edge>
    <edge source="UGA" target="ROU">
      <data key="d0">1230677</data>
    </edge>
    <edge source="UGA" target="RUS">
      <data key="d0">2637033</data>
    </edge>
    <edge source="UGA" target="SAU">
      <data key="d0">140798</data>
    </edge>
    <edge source="UGA" target="SEN">
      <data key="d0">46595</data>
    </edge>
    <edge source="UGA" target="IND">
      <data key="d0">11624023</data>
    </edge>
    <edge source="UGA" target="SGP">
      <data key="d0">19491050</data>
    </edge>
    <edge source="UGA" target="VNM">
      <data key="d0">830070</data>
    </edge>
    <edge source="UGA" target="SVN">
      <data key="d0">1699129</data>
    </edge>
    <edge source="UGA" target="ZAF">
      <data key="d0">1209013</data>
    </edge>
    <edge source="UGA" target="ESP">
      <data key="d0">24403463</data>
    </edge>
    <edge source="UGA" target="SWE">
      <data key="d0">1266001</data>
    </edge>
    <edge source="UGA" target="CHE">
      <data key="d0">95269440</data>
    </edge>
    <edge source="UGA" target="ARE">
      <data key="d0">959226</data>
    </edge>
    <edge source="UGA" target="TUN">
      <data key="d0">970306</data>
    </edge>
    <edge source="UGA" target="TUR">
      <data key="d0">638639</data>
    </edge>
    <edge source="UGA" target="UKR">
      <data key="d0">43934</data>
    </edge>
    <edge source="UGA" target="EGY">
      <data key="d0">434082</data>
    </edge>
    <edge source="UGA" target="GBR">
      <data key="d0">18724278</data>
    </edge>
    <edge source="UGA" target="TZA">
      <data key="d0">44457</data>
    </edge>
    <edge source="UGA" target="USA">
      <data key="d0">15986893</data>
    </edge>
    <edge source="BWA" target="NAM">
      <data key="d0">113436</data>
    </edge>
    <edge source="BWA" target="ZAF">
      <data key="d0">230606</data>
    </edge>
    <edge source="BWA" target="ZWE">
      <data key="d0">82596</data>
    </edge>
    <edge source="TZA" target="DZA">
      <data key="d0">3376014</data>
    </edge>
    <edge source="TZA" target="AUS">
      <data key="d0">1994313</data>
    </edge>
    <edge source="TZA" target="BEL">
      <data key="d0">28863949</data>
    </edge>
    <edge source="TZA" target="BGR">
      <data key="d0">219477</data>
    </edge>
    <edge source="TZA" target="CAN">
      <data key="d0">1551866</data>
    </edge>
    <edge source="TZA" target="CHN">
      <data key="d0">56139</data>
    </edge>
    <edge source="TZA" target="DNK">
      <data key="d0">1560729</data>
    </edge>
    <edge source="TZA" target="FIN">
      <data key="d0">5393264</data>
    </edge>
    <edge source="TZA" target="FRA">
      <data key="d0">1122959</data>
    </edge>
    <edge source="TZA" target="DEU">
      <data key="d0">26719964</data>
    </edge>
    <edge source="TZA" target="GRC">
      <data key="d0">682087</data>
    </edge>
    <edge source="TZA" target="IDN">
      <data key="d0">2834917</data>
    </edge>
    <edge source="TZA" target="IRL">
      <data key="d0">482862</data>
    </edge>
    <edge source="TZA" target="ISR">
      <data key="d0">3446053</data>
    </edge>
    <edge source="TZA" target="ITA">
      <data key="d0">22951075</data>
    </edge>
    <edge source="TZA" target="JPN">
      <data key="d0">56212466</data>
    </edge>
    <edge source="TZA" target="JOR">
      <data key="d0">240790</data>
    </edge>
    <edge source="TZA" target="KOR">
      <data key="d0">3067817</data>
    </edge>
    <edge source="TZA" target="LVA">
      <data key="d0">2084475</data>
    </edge>
    <edge source="TZA" target="MYS">
      <data key="d0">2255485</data>
    </edge>
    <edge source="TZA" target="MAR">
      <data key="d0">1318717</data>
    </edge>
    <edge source="TZA" target="NLD">
      <data key="d0">2688795</data>
    </edge>
    <edge source="TZA" target="NZL">
      <data key="d0">312099</data>
    </edge>
    <edge source="TZA" target="NOR">
      <data key="d0">227543</data>
    </edge>
    <edge source="TZA" target="PAK">
      <data key="d0">6468884</data>
    </edge>
    <edge source="TZA" target="POL">
      <data key="d0">863657</data>
    </edge>
    <edge source="TZA" target="PRT">
      <data key="d0">55878</data>
    </edge>
    <edge source="TZA" target="RUS">
      <data key="d0">5645982</data>
    </edge>
    <edge source="TZA" target="SAU">
      <data key="d0">657204</data>
    </edge>
    <edge source="TZA" target="IND">
      <data key="d0">11300078</data>
    </edge>
    <edge source="TZA" target="SGP">
      <data key="d0">7883693</data>
    </edge>
    <edge source="TZA" target="VNM">
      <data key="d0">87900</data>
    </edge>
    <edge source="TZA" target="SVN">
      <data key="d0">1765637</data>
    </edge>
    <edge source="TZA" target="ZAF">
      <data key="d0">8329212</data>
    </edge>
    <edge source="TZA" target="ESP">
      <data key="d0">4144390</data>
    </edge>
    <edge source="TZA" target="SWE">
      <data key="d0">2226535</data>
    </edge>
    <edge source="TZA" target="CHE">
      <data key="d0">410868</data>
    </edge>
    <edge source="TZA" target="ARE">
      <data key="d0">19235576</data>
    </edge>
    <edge source="TZA" target="TUR">
      <data key="d0">58256</data>
    </edge>
    <edge source="TZA" target="UGA">
      <data key="d0">106478</data>
    </edge>
    <edge source="TZA" target="EGY">
      <data key="d0">1933234</data>
    </edge>
    <edge source="TZA" target="GBR">
      <data key="d0">21809723</data>
    </edge>
    <edge source="TZA" target="USA">
      <data key="d0">23231903</data>
    </edge>
    <edge source="BFA" target="MAR">
      <data key="d0">56445</data>
    </edge>
    <edge source="BFA" target="SEN">
      <data key="d0">93514</data>
    </edge>
    <edge source="CAF" target="DZA">
      <data key="d0">27904</data>
    </edge>
    <edge source="CAF" target="FRA">
      <data key="d0">353218</data>
    </edge>
    <edge source="PSE" target="BEL">
      <data key="d0">10716</data>
    </edge>
    <edge source="PSE" target="ISR">
      <data key="d0">13933228</data>
    </edge>
    <edge source="PSE" target="ITA">
      <data key="d0">27779</data>
    </edge>
    <edge source="PSE" target="JOR">
      <data key="d0">1428332</data>
    </edge>
    <edge source="PSE" target="OMN">
      <data key="d0">14932</data>
    </edge>
    <edge source="PSE" target="NLD">
      <data key="d0">14820</data>
    </edge>
    <edge source="PSE" target="RUS">
      <data key="d0">236370</data>
    </edge>
    <edge source="PSE" target="SAU">
      <data key="d0">48656</data>
    </edge>
    <edge source="PSE" target="ARE">
      <data key="d0">221680</data>
    </edge>
    <edge source="PSE" target="GBR">
      <data key="d0">20346</data>
    </edge>
    <edge source="PSE" target="USA">
      <data key="d0">2064810</data>
    </edge>
    <edge source="NER" target="CHN">
      <data key="d0">2474890</data>
    </edge>
    <edge source="NER" target="COL">
      <data key="d0">44119</data>
    </edge>
    <edge source="NER" target="IND">
      <data key="d0">100133</data>
    </edge>
    <edge source="MWI" target="AZE">
      <data key="d0">33539</data>
    </edge>
    <edge source="MWI" target="AUS">
      <data key="d0">105712</data>
    </edge>
    <edge source="MWI" target="BWA">
      <data key="d0">1060831</data>
    </edge>
    <edge source="MWI" target="CAN">
      <data key="d0">481441</data>
    </edge>
    <edge source="MWI" target="CHN">
      <data key="d0">441984</data>
    </edge>
    <edge source="MWI" target="FIN">
      <data key="d0">71836</data>
    </edge>
    <edge source="MWI" target="FRA">
      <data key="d0">77984</data>
    </edge>
    <edge source="MWI" target="GEO">
      <data key="d0">111607</data>
    </edge>
    <edge source="MWI" target="DEU">
      <data key="d0">2404389</data>
    </edge>
    <edge source="MWI" target="IDN">
      <data key="d0">45447</data>
    </edge>
    <edge source="MWI" target="ISR">
      <data key="d0">48189</data>
    </edge>
    <edge source="MWI" target="ITA">
      <data key="d0">350518</data>
    </edge>
    <edge source="MWI" target="JPN">
      <data key="d0">79885</data>
    </edge>
    <edge source="MWI" target="MYS">
      <data key="d0">20311</data>
    </edge>
    <edge source="MWI" target="MOZ">
      <data key="d0">129150</data>
    </edge>
    <edge source="MWI" target="NLD">
      <data key="d0">2096830</data>
    </edge>
    <edge source="MWI" target="NER">
      <data key="d0">14862</data>
    </edge>
    <edge source="MWI" target="PAK">
      <data key="d0">1297627</data>
    </edge>
    <edge source="MWI" target="POL">
      <data key="d0">762242</data>
    </edge>
    <edge source="MWI" target="RUS">
      <data key="d0">719505</data>
    </edge>
    <edge source="MWI" target="SAU">
      <data key="d0">715289</data>
    </edge>
    <edge source="MWI" target="IND">
      <data key="d0">948070</data>
    </edge>
    <edge source="MWI" target="SGP">
      <data key="d0">139789</data>
    </edge>
    <edge source="MWI" target="ZAF">
      <data key="d0">22651502</data>
    </edge>
    <edge source="MWI" target="ZWE">
      <data key="d0">19267</data>
    </edge>
    <edge source="MWI" target="ESP">
      <data key="d0">855560</data>
    </edge>
    <edge source="MWI" target="CHE">
      <data key="d0">1694506</data>
    </edge>
    <edge source="MWI" target="ARE">
      <data key="d0">2408707</data>
    </edge>
    <edge source="MWI" target="UKR">
      <data key="d0">54918</data>
    </edge>
    <edge source="MWI" target="EGY">
      <data key="d0">659093</data>
    </edge>
    <edge source="MWI" target="GBR">
      <data key="d0">24722684</data>
    </edge>
    <edge source="MWI" target="TZA">
      <data key="d0">43462</data>
    </edge>
    <edge source="MWI" target="USA">
      <data key="d0">5314300</data>
    </edge>
  </graph>
</graphml>
