# Supplementary material for: Core-periphery structure in sectoral international trade networks: A new approach to an old theory
Source: PLoS One. 2020 Apr 2;15(4):e0229547. doi: 10.1371/journal.pone.0229547 (PMC7117750; doi:10.1371/journal.pone.0229547)
Supplement: S8 File — (ZIP) [file pone.0229547.s008.zip › S8_File/Networks 2012/71-POWER GENERATNG.MACHINES.graphml]

<?xml version='1.0' encoding='utf-8'?>
<graphml xmlns="http://graphml.graphdrawing.org/xmlns" xmlns:xsi="http://www.w3.org/2001/XMLSchema-instance" xsi:schemaLocation="http://graphml.graphdrawing.org/xmlns http://graphml.graphdrawing.org/xmlns/1.0/graphml.xsd">
  <key attr.name="weight" attr.type="long" for="edge" id="d0" />
  <graph edgedefault="directed">
    <node id="ALB" />
    <node id="AUT" />
    <node id="BEL" />
    <node id="FRA" />
    <node id="DEU" />
    <node id="GRC" />
    <node id="ITA" />
    <node id="SRB" />
    <node id="MKD" />
    <node id="GBR" />
    <node id="DZA" />
    <node id="CAN" />
    <node id="CZE" />
    <node id="MAR" />
    <node id="SGP" />
    <node id="USA" />
    <node id="ARG" />
    <node id="AUS" />
    <node id="BOL" />
    <node id="BRA" />
    <node id="CHL" />
    <node id="CHN" />
    <node id="COL" />
    <node id="CRI" />
    <node id="DNK" />
    <node id="ECU" />
    <node id="SLV" />
    <node id="GTM" />
    <node id="HND" />
    <node id="HUN" />
    <node id="JPN" />
    <node id="KOR" />
    <node id="MYS" />
    <node id="MEX" />
    <node id="NLD" />
    <node id="NIC" />
    <node id="PAN" />
    <node id="PRY" />
    <node id="PER" />
    <node id="PHL" />
    <node id="POL" />
    <node id="RUS" />
    <node id="SAU" />
    <node id="SVN" />
    <node id="ZAF" />
    <node id="ESP" />
    <node id="SWE" />
    <node id="CHE" />
    <node id="THA" />
    <node id="ARE" />
    <node id="TUR" />
    <node id="UKR" />
    <node id="EGY" />
    <node id="URY" />
    <node id="ARM" />
    <node id="BGR" />
    <node id="BLR" />
    <node id="KHM" />
    <node id="CMR" />
    <node id="LKA" />
    <node id="EST" />
    <node id="FIN" />
    <node id="GHA" />
    <node id="HKG" />
    <node id="IDN" />
    <node id="IRL" />
    <node id="ISR" />
    <node id="CIV" />
    <node id="KAZ" />
    <node id="LBN" />
    <node id="MWI" />
    <node id="MRT" />
    <node id="MUS" />
    <node id="MOZ" />
    <node id="OMN" />
    <node id="NAM" />
    <node id="NZL" />
    <node id="NOR" />
    <node id="PAK" />
    <node id="PRT" />
    <node id="ROU" />
    <node id="SEN" />
    <node id="IND" />
    <node id="VNM" />
    <node id="TUN" />
    <node id="TZA" />
    <node id="BFA" />
    <node id="AZE" />
    <node id="HRV" />
    <node id="BEN" />
    <node id="ETH" />
    <node id="GEO" />
    <node id="GMB" />
    <node id="JOR" />
    <node id="KGZ" />
    <node id="LVA" />
    <node id="LTU" />
    <node id="MDG" />
    <node id="MDA" />
    <node id="SVK" />
    <node id="TGO" />
    <node id="UGA" />
    <node id="BWA" />
    <node id="BDI" />
    <node id="CAF" />
    <node id="JAM" />
    <node id="NER" />
    <node id="ZWE" />
    <node id="PSE" />
    <edge source="ALB" target="AUT">
      <data key="d0">50853</data>
    </edge>
    <edge source="ALB" target="BEL">
      <data key="d0">53100</data>
    </edge>
    <edge source="ALB" target="FRA">
      <data key="d0">69549</data>
    </edge>
    <edge source="ALB" target="DEU">
      <data key="d0">89811</data>
    </edge>
    <edge source="ALB" target="GRC">
      <data key="d0">28885</data>
    </edge>
    <edge source="ALB" target="ITA">
      <data key="d0">24694943</data>
    </edge>
    <edge source="ALB" target="SRB">
      <data key="d0">687959</data>
    </edge>
    <edge source="ALB" target="MKD">
      <data key="d0">31932</data>
    </edge>
    <edge source="ALB" target="GBR">
      <data key="d0">35030</data>
    </edge>
    <edge source="AUT" target="ALB">
      <data key="d0">4655093</data>
    </edge>
    <edge source="AUT" target="DZA">
      <data key="d0">1098098</data>
    </edge>
    <edge source="AUT" target="AZE">
      <data key="d0">5360166</data>
    </edge>
    <edge source="AUT" target="ARG">
      <data key="d0">19094821</data>
    </edge>
    <edge source="AUT" target="AUS">
      <data key="d0">44388091</data>
    </edge>
    <edge source="AUT" target="ARM">
      <data key="d0">3246703</data>
    </edge>
    <edge source="AUT" target="BEL">
      <data key="d0">19788491</data>
    </edge>
    <edge source="AUT" target="BOL">
      <data key="d0">256761</data>
    </edge>
    <edge source="AUT" target="BRA">
      <data key="d0">42323840</data>
    </edge>
    <edge source="AUT" target="BGR">
      <data key="d0">3628460</data>
    </edge>
    <edge source="AUT" target="BLR">
      <data key="d0">3218566</data>
    </edge>
    <edge source="AUT" target="CMR">
      <data key="d0">26017</data>
    </edge>
    <edge source="AUT" target="CAN">
      <data key="d0">244309907</data>
    </edge>
    <edge source="AUT" target="LKA">
      <data key="d0">3048620</data>
    </edge>
    <edge source="AUT" target="CHL">
      <data key="d0">5639315</data>
    </edge>
    <edge source="AUT" target="CHN">
      <data key="d0">390903733</data>
    </edge>
    <edge source="AUT" target="COL">
      <data key="d0">5691644</data>
    </edge>
    <edge source="AUT" target="CRI">
      <data key="d0">6766535</data>
    </edge>
    <edge source="AUT" target="HRV">
      <data key="d0">16155164</data>
    </edge>
    <edge source="AUT" target="CZE">
      <data key="d0">78660871</data>
    </edge>
    <edge source="AUT" target="BEN">
      <data key="d0">158600</data>
    </edge>
    <edge source="AUT" target="DNK">
      <data key="d0">11853063</data>
    </edge>
    <edge source="AUT" target="ECU">
      <data key="d0">235079</data>
    </edge>
    <edge source="AUT" target="SLV">
      <data key="d0">437991</data>
    </edge>
    <edge source="AUT" target="ETH">
      <data key="d0">288641</data>
    </edge>
    <edge source="AUT" target="EST">
      <data key="d0">10037495</data>
    </edge>
    <edge source="AUT" target="FIN">
      <data key="d0">45923321</data>
    </edge>
    <edge source="AUT" target="FRA">
      <data key="d0">81891622</data>
    </edge>
    <edge source="AUT" target="GEO">
      <data key="d0">890499</data>
    </edge>
    <edge source="AUT" target="GMB">
      <data key="d0">38849</data>
    </edge>
    <edge source="AUT" target="DEU">
      <data key="d0">3669409659</data>
    </edge>
    <edge source="AUT" target="GHA">
      <data key="d0">108140</data>
    </edge>
    <edge source="AUT" target="GRC">
      <data key="d0">5545699</data>
    </edge>
    <edge source="AUT" target="GTM">
      <data key="d0">2645629</data>
    </edge>
    <edge source="AUT" target="HND">
      <data key="d0">1292382</data>
    </edge>
    <edge source="AUT" target="HKG">
      <data key="d0">7379870</data>
    </edge>
    <edge source="AUT" target="HUN">
      <data key="d0">104129445</data>
    </edge>
    <edge source="AUT" target="IDN">
      <data key="d0">68610269</data>
    </edge>
    <edge source="AUT" target="IRL">
      <data key="d0">1457170</data>
    </edge>
    <edge source="AUT" target="ISR">
      <data key="d0">5559211</data>
    </edge>
    <edge source="AUT" target="ITA">
      <data key="d0">180588568</data>
    </edge>
    <edge source="AUT" target="JPN">
      <data key="d0">35962396</data>
    </edge>
    <edge source="AUT" target="KAZ">
      <data key="d0">2488543</data>
    </edge>
    <edge source="AUT" target="JOR">
      <data key="d0">631409</data>
    </edge>
    <edge source="AUT" target="KOR">
      <data key="d0">174567275</data>
    </edge>
    <edge source="AUT" target="KGZ">
      <data key="d0">21408</data>
    </edge>
    <edge source="AUT" target="LBN">
      <data key="d0">59088</data>
    </edge>
    <edge source="AUT" target="LVA">
      <data key="d0">10474358</data>
    </edge>
    <edge source="AUT" target="LTU">
      <data key="d0">7797994</data>
    </edge>
    <edge source="AUT" target="MDG">
      <data key="d0">890537</data>
    </edge>
    <edge source="AUT" target="MYS">
      <data key="d0">5313974</data>
    </edge>
    <edge source="AUT" target="MUS">
      <data key="d0">77986</data>
    </edge>
    <edge source="AUT" target="MEX">
      <data key="d0">59282976</data>
    </edge>
    <edge source="AUT" target="MDA">
      <data key="d0">238306</data>
    </edge>
    <edge source="AUT" target="MAR">
      <data key="d0">3398467</data>
    </edge>
    <edge source="AUT" target="MOZ">
      <data key="d0">55611</data>
    </edge>
    <edge source="AUT" target="OMN">
      <data key="d0">135094</data>
    </edge>
    <edge source="AUT" target="NAM">
      <data key="d0">55177</data>
    </edge>
    <edge source="AUT" target="NLD">
      <data key="d0">52012470</data>
    </edge>
    <edge source="AUT" target="NZL">
      <data key="d0">1586120</data>
    </edge>
    <edge source="AUT" target="NIC">
      <data key="d0">2454673</data>
    </edge>
    <edge source="AUT" target="NOR">
      <data key="d0">16086599</data>
    </edge>
    <edge source="AUT" target="PAK">
      <data key="d0">39064202</data>
    </edge>
    <edge source="AUT" target="PAN">
      <data key="d0">252391</data>
    </edge>
    <edge source="AUT" target="PRY">
      <data key="d0">10930</data>
    </edge>
    <edge source="AUT" target="PER">
      <data key="d0">357500</data>
    </edge>
    <edge source="AUT" target="PHL">
      <data key="d0">380445</data>
    </edge>
    <edge source="AUT" target="POL">
      <data key="d0">107417824</data>
    </edge>
    <edge source="AUT" target="PRT">
      <data key="d0">38880226</data>
    </edge>
    <edge source="AUT" target="ROU">
      <data key="d0">45684853</data>
    </edge>
    <edge source="AUT" target="RUS">
      <data key="d0">81106275</data>
    </edge>
    <edge source="AUT" target="SAU">
      <data key="d0">3231399</data>
    </edge>
    <edge source="AUT" target="SEN">
      <data key="d0">23067</data>
    </edge>
    <edge source="AUT" target="SRB">
      <data key="d0">16216007</data>
    </edge>
    <edge source="AUT" target="IND">
      <data key="d0">23722617</data>
    </edge>
    <edge source="AUT" target="SGP">
      <data key="d0">7167677</data>
    </edge>
    <edge source="AUT" target="SVK">
      <data key="d0">35904187</data>
    </edge>
    <edge source="AUT" target="VNM">
      <data key="d0">818752</data>
    </edge>
    <edge source="AUT" target="SVN">
      <data key="d0">26812531</data>
    </edge>
    <edge source="AUT" target="ZAF">
      <data key="d0">69133108</data>
    </edge>
    <edge source="AUT" target="ESP">
      <data key="d0">306276011</data>
    </edge>
    <edge source="AUT" target="SWE">
      <data key="d0">16610006</data>
    </edge>
    <edge source="AUT" target="CHE">
      <data key="d0">111260110</data>
    </edge>
    <edge source="AUT" target="THA">
      <data key="d0">47799753</data>
    </edge>
    <edge source="AUT" target="TGO">
      <data key="d0">40248</data>
    </edge>
    <edge source="AUT" target="ARE">
      <data key="d0">20444837</data>
    </edge>
    <edge source="AUT" target="TUN">
      <data key="d0">166037</data>
    </edge>
    <edge source="AUT" target="TUR">
      <data key="d0">81659467</data>
    </edge>
    <edge source="AUT" target="UGA">
      <data key="d0">32312</data>
    </edge>
    <edge source="AUT" target="UKR">
      <data key="d0">9914944</data>
    </edge>
    <edge source="AUT" target="MKD">
      <data key="d0">981029</data>
    </edge>
    <edge source="AUT" target="EGY">
      <data key="d0">1643958</data>
    </edge>
    <edge source="AUT" target="GBR">
      <data key="d0">214139268</data>
    </edge>
    <edge source="AUT" target="TZA">
      <data key="d0">57802</data>
    </edge>
    <edge source="AUT" target="USA">
      <data key="d0">1338132307</data>
    </edge>
    <edge source="AUT" target="URY">
      <data key="d0">530194</data>
    </edge>
    <edge source="BEL" target="ALB">
      <data key="d0">98083</data>
    </edge>
    <edge source="BEL" target="DZA">
      <data key="d0">33574824</data>
    </edge>
    <edge source="BEL" target="AZE">
      <data key="d0">378775</data>
    </edge>
    <edge source="BEL" target="ARG">
      <data key="d0">12815457</data>
    </edge>
    <edge source="BEL" target="AUS">
      <data key="d0">31259227</data>
    </edge>
    <edge source="BEL" target="AUT">
      <data key="d0">33077425</data>
    </edge>
    <edge source="BEL" target="ARM">
      <data key="d0">318808</data>
    </edge>
    <edge source="BEL" target="BOL">
      <data key="d0">1554481</data>
    </edge>
    <edge source="BEL" target="BWA">
      <data key="d0">57724</data>
    </edge>
    <edge source="BEL" target="BRA">
      <data key="d0">92283201</data>
    </edge>
    <edge source="BEL" target="BGR">
      <data key="d0">6255729</data>
    </edge>
    <edge source="BEL" target="BDI">
      <data key="d0">867330</data>
    </edge>
    <edge source="BEL" target="BLR">
      <data key="d0">1723727</data>
    </edge>
    <edge source="BEL" target="CMR">
      <data key="d0">8125588</data>
    </edge>
    <edge source="BEL" target="CAN">
      <data key="d0">2173461</data>
    </edge>
    <edge source="BEL" target="CAF">
      <data key="d0">653501</data>
    </edge>
    <edge source="BEL" target="LKA">
      <data key="d0">70070</data>
    </edge>
    <edge source="BEL" target="CHL">
      <data key="d0">9324241</data>
    </edge>
    <edge source="BEL" target="CHN">
      <data key="d0">103599197</data>
    </edge>
    <edge source="BEL" target="COL">
      <data key="d0">2832918</data>
    </edge>
    <edge source="BEL" target="CRI">
      <data key="d0">84538</data>
    </edge>
    <edge source="BEL" target="HRV">
      <data key="d0">3207628</data>
    </edge>
    <edge source="BEL" target="CZE">
      <data key="d0">20279957</data>
    </edge>
    <edge source="BEL" target="BEN">
      <data key="d0">416056</data>
    </edge>
    <edge source="BEL" target="DNK">
      <data key="d0">27068293</data>
    </edge>
    <edge source="BEL" target="ECU">
      <data key="d0">4072570</data>
    </edge>
    <edge source="BEL" target="SLV">
      <data key="d0">209227</data>
    </edge>
    <edge source="BEL" target="ETH">
      <data key="d0">1320966</data>
    </edge>
    <edge source="BEL" target="EST">
      <data key="d0">4782901</data>
    </edge>
    <edge source="BEL" target="FIN">
      <data key="d0">33226710</data>
    </edge>
    <edge source="BEL" target="FRA">
      <data key="d0">689473055</data>
    </edge>
    <edge source="BEL" target="GEO">
      <data key="d0">113200</data>
    </edge>
    <edge source="BEL" target="GMB">
      <data key="d0">3335606</data>
    </edge>
    <edge source="BEL" target="DEU">
      <data key="d0">210758989</data>
    </edge>
    <edge source="BEL" target="GHA">
      <data key="d0">5642286</data>
    </edge>
    <edge source="BEL" target="GRC">
      <data key="d0">12814541</data>
    </edge>
    <edge source="BEL" target="GTM">
      <data key="d0">423571</data>
    </edge>
    <edge source="BEL" target="HND">
      <data key="d0">24924</data>
    </edge>
    <edge source="BEL" target="HKG">
      <data key="d0">8756321</data>
    </edge>
    <edge source="BEL" target="HUN">
      <data key="d0">8846676</data>
    </edge>
    <edge source="BEL" target="IDN">
      <data key="d0">19688653</data>
    </edge>
    <edge source="BEL" target="IRL">
      <data key="d0">6666763</data>
    </edge>
    <edge source="BEL" target="ISR">
      <data key="d0">41222955</data>
    </edge>
    <edge source="BEL" target="ITA">
      <data key="d0">119988641</data>
    </edge>
    <edge source="BEL" target="CIV">
      <data key="d0">2242378</data>
    </edge>
    <edge source="BEL" target="JAM">
      <data key="d0">111720</data>
    </edge>
    <edge source="BEL" target="JPN">
      <data key="d0">13962268</data>
    </edge>
    <edge source="BEL" target="KAZ">
      <data key="d0">3151300</data>
    </edge>
    <edge source="BEL" target="JOR">
      <data key="d0">1671770</data>
    </edge>
    <edge source="BEL" target="KOR">
      <data key="d0">5816124</data>
    </edge>
    <edge source="BEL" target="KGZ">
      <data key="d0">779442</data>
    </edge>
    <edge source="BEL" target="LBN">
      <data key="d0">4367581</data>
    </edge>
    <edge source="BEL" target="LVA">
      <data key="d0">2673276</data>
    </edge>
    <edge source="BEL" target="LTU">
      <data key="d0">5969288</data>
    </edge>
    <edge source="BEL" target="MDG">
      <data key="d0">1090377</data>
    </edge>
    <edge source="BEL" target="MWI">
      <data key="d0">57907</data>
    </edge>
    <edge source="BEL" target="MYS">
      <data key="d0">1063570</data>
    </edge>
    <edge source="BEL" target="MRT">
      <data key="d0">3034966</data>
    </edge>
    <edge source="BEL" target="MUS">
      <data key="d0">889583</data>
    </edge>
    <edge source="BEL" target="MEX">
      <data key="d0">9472758</data>
    </edge>
    <edge source="BEL" target="MDA">
      <data key="d0">235613</data>
    </edge>
    <edge source="BEL" target="MAR">
      <data key="d0">14000314</data>
    </edge>
    <edge source="BEL" target="MOZ">
      <data key="d0">263402</data>
    </edge>
    <edge source="BEL" target="OMN">
      <data key="d0">65366254</data>
    </edge>
    <edge source="BEL" target="NAM">
      <data key="d0">1067706</data>
    </edge>
    <edge source="BEL" target="NLD">
      <data key="d0">192678037</data>
    </edge>
    <edge source="BEL" target="NZL">
      <data key="d0">4491364</data>
    </edge>
    <edge source="BEL" target="NIC">
      <data key="d0">103799</data>
    </edge>
    <edge source="BEL" target="NER">
      <data key="d0">2578689</data>
    </edge>
    <edge source="BEL" target="NOR">
      <data key="d0">30592396</data>
    </edge>
    <edge source="BEL" target="PAK">
      <data key="d0">7223294</data>
    </edge>
    <edge source="BEL" target="PAN">
      <data key="d0">1351669</data>
    </edge>
    <edge source="BEL" target="PRY">
      <data key="d0">130601</data>
    </edge>
    <edge source="BEL" target="PER">
      <data key="d0">3676867</data>
    </edge>
    <edge source="BEL" target="PHL">
      <data key="d0">1917797</data>
    </edge>
    <edge source="BEL" target="POL">
      <data key="d0">64433283</data>
    </edge>
    <edge source="BEL" target="PRT">
      <data key="d0">22479918</data>
    </edge>
    <edge source="BEL" target="ROU">
      <data key="d0">9484692</data>
    </edge>
    <edge source="BEL" target="RUS">
      <data key="d0">97478387</data>
    </edge>
    <edge source="BEL" target="SAU">
      <data key="d0">19308264</data>
    </edge>
    <edge source="BEL" target="SEN">
      <data key="d0">1489093</data>
    </edge>
    <edge source="BEL" target="SRB">
      <data key="d0">1220562</data>
    </edge>
    <edge source="BEL" target="IND">
      <data key="d0">13786623</data>
    </edge>
    <edge source="BEL" target="SGP">
      <data key="d0">40447265</data>
    </edge>
    <edge source="BEL" target="SVK">
      <data key="d0">2622948</data>
    </edge>
    <edge source="BEL" target="VNM">
      <data key="d0">2028552</data>
    </edge>
    <edge source="BEL" target="SVN">
      <data key="d0">3512325</data>
    </edge>
    <edge source="BEL" target="ZAF">
      <data key="d0">22659389</data>
    </edge>
    <edge source="BEL" target="ZWE">
      <data key="d0">477427</data>
    </edge>
    <edge source="BEL" target="ESP">
      <data key="d0">63745482</data>
    </edge>
    <edge source="BEL" target="SWE">
      <data key="d0">63980650</data>
    </edge>
    <edge source="BEL" target="CHE">
      <data key="d0">24389686</data>
    </edge>
    <edge source="BEL" target="THA">
      <data key="d0">14896647</data>
    </edge>
    <edge source="BEL" target="TGO">
      <data key="d0">480113</data>
    </edge>
    <edge source="BEL" target="ARE">
      <data key="d0">26676843</data>
    </edge>
    <edge source="BEL" target="TUN">
      <data key="d0">7129985</data>
    </edge>
    <edge source="BEL" target="TUR">
      <data key="d0">49038198</data>
    </edge>
    <edge source="BEL" target="UGA">
      <data key="d0">951697</data>
    </edge>
    <edge source="BEL" target="UKR">
      <data key="d0">9531479</data>
    </edge>
    <edge source="BEL" target="MKD">
      <data key="d0">215242</data>
    </edge>
    <edge source="BEL" target="EGY">
      <data key="d0">15755445</data>
    </edge>
    <edge source="BEL" target="GBR">
      <data key="d0">178702964</data>
    </edge>
    <edge source="BEL" target="TZA">
      <data key="d0">1484632</data>
    </edge>
    <edge source="BEL" target="USA">
      <data key="d0">704298878</data>
    </edge>
    <edge source="BEL" target="BFA">
      <data key="d0">3068626</data>
    </edge>
    <edge source="BEL" target="URY">
      <data key="d0">189193</data>
    </edge>
    <edge source="FRA" target="ALB">
      <data key="d0">131042</data>
    </edge>
    <edge source="FRA" target="DZA">
      <data key="d0">99638674</data>
    </edge>
    <edge source="FRA" target="AZE">
      <data key="d0">10081103</data>
    </edge>
    <edge source="FRA" target="ARG">
      <data key="d0">76895109</data>
    </edge>
    <edge source="FRA" target="AUS">
      <data key="d0">49439066</data>
    </edge>
    <edge source="FRA" target="AUT">
      <data key="d0">86852986</data>
    </edge>
    <edge source="FRA" target="ARM">
      <data key="d0">930150</data>
    </edge>
    <edge source="FRA" target="BEL">
      <data key="d0">521640071</data>
    </edge>
    <edge source="FRA" target="BOL">
      <data key="d0">1617041</data>
    </edge>
    <edge source="FRA" target="BWA">
      <data key="d0">22200</data>
    </edge>
    <edge source="FRA" target="BRA">
      <data key="d0">247314624</data>
    </edge>
    <edge source="FRA" target="BGR">
      <data key="d0">3280995</data>
    </edge>
    <edge source="FRA" target="BDI">
      <data key="d0">26120</data>
    </edge>
    <edge source="FRA" target="BLR">
      <data key="d0">1377853</data>
    </edge>
    <edge source="FRA" target="KHM">
      <data key="d0">76106</data>
    </edge>
    <edge source="FRA" target="CMR">
      <data key="d0">20421884</data>
    </edge>
    <edge source="FRA" target="CAN">
      <data key="d0">87164320</data>
    </edge>
    <edge source="FRA" target="CAF">
      <data key="d0">1501197</data>
    </edge>
    <edge source="FRA" target="LKA">
      <data key="d0">8029479</data>
    </edge>
    <edge source="FRA" target="CHL">
      <data key="d0">31955043</data>
    </edge>
    <edge source="FRA" target="CHN">
      <data key="d0">2085344399</data>
    </edge>
    <edge source="FRA" target="COL">
      <data key="d0">68253681</data>
    </edge>
    <edge source="FRA" target="CRI">
      <data key="d0">1828102</data>
    </edge>
    <edge source="FRA" target="HRV">
      <data key="d0">1736327</data>
    </edge>
    <edge source="FRA" target="CZE">
      <data key="d0">144402479</data>
    </edge>
    <edge source="FRA" target="BEN">
      <data key="d0">7241453</data>
    </edge>
    <edge source="FRA" target="DNK">
      <data key="d0">26021974</data>
    </edge>
    <edge source="FRA" target="ECU">
      <data key="d0">2562600</data>
    </edge>
    <edge source="FRA" target="SLV">
      <data key="d0">1523994</data>
    </edge>
    <edge source="FRA" target="ETH">
      <data key="d0">2475923</data>
    </edge>
    <edge source="FRA" target="EST">
      <data key="d0">9352745</data>
    </edge>
    <edge source="FRA" target="FIN">
      <data key="d0">30345783</data>
    </edge>
    <edge source="FRA" target="GEO">
      <data key="d0">1223215</data>
    </edge>
    <edge source="FRA" target="GMB">
      <data key="d0">181283</data>
    </edge>
    <edge source="FRA" target="PSE">
      <data key="d0">29192</data>
    </edge>
    <edge source="FRA" target="DEU">
      <data key="d0">5617351864</data>
    </edge>
    <edge source="FRA" target="GHA">
      <data key="d0">8623053</data>
    </edge>
    <edge source="FRA" target="GRC">
      <data key="d0">16296901</data>
    </edge>
    <edge source="FRA" target="GTM">
      <data key="d0">1706402</data>
    </edge>
    <edge source="FRA" target="HND">
      <data key="d0">2326099</data>
    </edge>
    <edge source="FRA" target="HKG">
      <data key="d0">22596100</data>
    </edge>
    <edge source="FRA" target="HUN">
      <data key="d0">84490128</data>
    </edge>
    <edge source="FRA" target="IDN">
      <data key="d0">73175326</data>
    </edge>
    <edge source="FRA" target="IRL">
      <data key="d0">42630020</data>
    </edge>
    <edge source="FRA" target="ISR">
      <data key="d0">34972148</data>
    </edge>
    <edge source="FRA" target="ITA">
      <data key="d0">601451764</data>
    </edge>
    <edge source="FRA" target="CIV">
      <data key="d0">44126608</data>
    </edge>
    <edge source="FRA" target="JAM">
      <data key="d0">753389</data>
    </edge>
    <edge source="FRA" target="JPN">
      <data key="d0">182359072</data>
    </edge>
    <edge source="FRA" target="KAZ">
      <data key="d0">2330607</data>
    </edge>
    <edge source="FRA" target="JOR">
      <data key="d0">7888292</data>
    </edge>
    <edge source="FRA" target="KOR">
      <data key="d0">178452806</data>
    </edge>
    <edge source="FRA" target="LBN">
      <data key="d0">53114366</data>
    </edge>
    <edge source="FRA" target="LVA">
      <data key="d0">2979723</data>
    </edge>
    <edge source="FRA" target="LTU">
      <data key="d0">3166648</data>
    </edge>
    <edge source="FRA" target="MDG">
      <data key="d0">4864788</data>
    </edge>
    <edge source="FRA" target="MYS">
      <data key="d0">52677804</data>
    </edge>
    <edge source="FRA" target="MRT">
      <data key="d0">47467014</data>
    </edge>
    <edge source="FRA" target="MUS">
      <data key="d0">13546755</data>
    </edge>
    <edge source="FRA" target="MEX">
      <data key="d0">186672755</data>
    </edge>
    <edge source="FRA" target="MDA">
      <data key="d0">148701</data>
    </edge>
    <edge source="FRA" target="MAR">
      <data key="d0">143936319</data>
    </edge>
    <edge source="FRA" target="MOZ">
      <data key="d0">1946065</data>
    </edge>
    <edge source="FRA" target="OMN">
      <data key="d0">17024632</data>
    </edge>
    <edge source="FRA" target="NAM">
      <data key="d0">4477823</data>
    </edge>
    <edge source="FRA" target="NLD">
      <data key="d0">342628755</data>
    </edge>
    <edge source="FRA" target="NZL">
      <data key="d0">3817592</data>
    </edge>
    <edge source="FRA" target="NIC">
      <data key="d0">491514</data>
    </edge>
    <edge source="FRA" target="NER">
      <data key="d0">8274378</data>
    </edge>
    <edge source="FRA" target="NOR">
      <data key="d0">60146677</data>
    </edge>
    <edge source="FRA" target="PAK">
      <data key="d0">54946097</data>
    </edge>
    <edge source="FRA" target="PAN">
      <data key="d0">4543077</data>
    </edge>
    <edge source="FRA" target="PRY">
      <data key="d0">239354</data>
    </edge>
    <edge source="FRA" target="PER">
      <data key="d0">2442390</data>
    </edge>
    <edge source="FRA" target="PHL">
      <data key="d0">23030292</data>
    </edge>
    <edge source="FRA" target="POL">
      <data key="d0">140490833</data>
    </edge>
    <edge source="FRA" target="PRT">
      <data key="d0">149716728</data>
    </edge>
    <edge source="FRA" target="ROU">
      <data key="d0">268520332</data>
    </edge>
    <edge source="FRA" target="RUS">
      <data key="d0">405521650</data>
    </edge>
    <edge source="FRA" target="SAU">
      <data key="d0">95437490</data>
    </edge>
    <edge source="FRA" target="SEN">
      <data key="d0">31500183</data>
    </edge>
    <edge source="FRA" target="SRB">
      <data key="d0">6002647</data>
    </edge>
    <edge source="FRA" target="IND">
      <data key="d0">145155939</data>
    </edge>
    <edge source="FRA" target="SGP">
      <data key="d0">97873356</data>
    </edge>
    <edge source="FRA" target="SVK">
      <data key="d0">389889095</data>
    </edge>
    <edge source="FRA" target="VNM">
      <data key="d0">17307254</data>
    </edge>
    <edge source="FRA" target="SVN">
      <data key="d0">128498458</data>
    </edge>
    <edge source="FRA" target="ZAF">
      <data key="d0">85128846</data>
    </edge>
    <edge source="FRA" target="ZWE">
      <data key="d0">1162479</data>
    </edge>
    <edge source="FRA" target="ESP">
      <data key="d0">2007034802</data>
    </edge>
    <edge source="FRA" target="SWE">
      <data key="d0">163739726</data>
    </edge>
    <edge source="FRA" target="CHE">
      <data key="d0">303460436</data>
    </edge>
    <edge source="FRA" target="THA">
      <data key="d0">8274446</data>
    </edge>
    <edge source="FRA" target="TGO">
      <data key="d0">6658057</data>
    </edge>
    <edge source="FRA" target="ARE">
      <data key="d0">130058940</data>
    </edge>
    <edge source="FRA" target="TUN">
      <data key="d0">102229995</data>
    </edge>
    <edge source="FRA" target="TUR">
      <data key="d0">626584525</data>
    </edge>
    <edge source="FRA" target="UGA">
      <data key="d0">1298303</data>
    </edge>
    <edge source="FRA" target="UKR">
      <data key="d0">4984116</data>
    </edge>
    <edge source="FRA" target="MKD">
      <data key="d0">145048</data>
    </edge>
    <edge source="FRA" target="EGY">
      <data key="d0">17308780</data>
    </edge>
    <edge source="FRA" target="GBR">
      <data key="d0">2018980383</data>
    </edge>
    <edge source="FRA" target="TZA">
      <data key="d0">432922</data>
    </edge>
    <edge source="FRA" target="USA">
      <data key="d0">3887517083</data>
    </edge>
    <edge source="FRA" target="BFA">
      <data key="d0">18880500</data>
    </edge>
    <edge source="FRA" target="URY">
      <data key="d0">3834867</data>
    </edge>
    <edge source="DEU" target="ALB">
      <data key="d0">2450203</data>
    </edge>
    <edge source="DEU" target="DZA">
      <data key="d0">67276273</data>
    </edge>
    <edge source="DEU" target="AZE">
      <data key="d0">7864808</data>
    </edge>
    <edge source="DEU" target="ARG">
      <data key="d0">350827118</data>
    </edge>
    <edge source="DEU" target="AUS">
      <data key="d0">302606742</data>
    </edge>
    <edge source="DEU" target="AUT">
      <data key="d0">2745797974</data>
    </edge>
    <edge source="DEU" target="ARM">
      <data key="d0">849449</data>
    </edge>
    <edge source="DEU" target="BEL">
      <data key="d0">959421453</data>
    </edge>
    <edge source="DEU" target="BOL">
      <data key="d0">10879771</data>
    </edge>
    <edge source="DEU" target="BWA">
      <data key="d0">1308398</data>
    </edge>
    <edge source="DEU" target="BRA">
      <data key="d0">704169810</data>
    </edge>
    <edge source="DEU" target="BGR">
      <data key="d0">92550639</data>
    </edge>
    <edge source="DEU" target="BDI">
      <data key="d0">1966414</data>
    </edge>
    <edge source="DEU" target="BLR">
      <data key="d0">140494435</data>
    </edge>
    <edge source="DEU" target="KHM">
      <data key="d0">216324</data>
    </edge>
    <edge source="DEU" target="CMR">
      <data key="d0">2892445</data>
    </edge>
    <edge source="DEU" target="CAN">
      <data key="d0">1285657232</data>
    </edge>
    <edge source="DEU" target="LKA">
      <data key="d0">13512128</data>
    </edge>
    <edge source="DEU" target="CHL">
      <data key="d0">115281357</data>
    </edge>
    <edge source="DEU" target="CHN">
      <data key="d0">3074786199</data>
    </edge>
    <edge source="DEU" target="COL">
      <data key="d0">63875176</data>
    </edge>
    <edge source="DEU" target="CRI">
      <data key="d0">4377788</data>
    </edge>
    <edge source="DEU" target="HRV">
      <data key="d0">114055241</data>
    </edge>
    <edge source="DEU" target="CZE">
      <data key="d0">1482002427</data>
    </edge>
    <edge source="DEU" target="BEN">
      <data key="d0">94491</data>
    </edge>
    <edge source="DEU" target="DNK">
      <data key="d0">506631916</data>
    </edge>
    <edge source="DEU" target="ECU">
      <data key="d0">16540890</data>
    </edge>
    <edge source="DEU" target="SLV">
      <data key="d0">4819096</data>
    </edge>
    <edge source="DEU" target="ETH">
      <data key="d0">10573611</data>
    </edge>
    <edge source="DEU" target="EST">
      <data key="d0">55894731</data>
    </edge>
    <edge source="DEU" target="FIN">
      <data key="d0">343370821</data>
    </edge>
    <edge source="DEU" target="FRA">
      <data key="d0">4447397389</data>
    </edge>
    <edge source="DEU" target="GEO">
      <data key="d0">15999477</data>
    </edge>
    <edge source="DEU" target="GMB">
      <data key="d0">922877</data>
    </edge>
    <edge source="DEU" target="PSE">
      <data key="d0">571717</data>
    </edge>
    <edge source="DEU" target="GHA">
      <data key="d0">7902197</data>
    </edge>
    <edge source="DEU" target="GRC">
      <data key="d0">82548971</data>
    </edge>
    <edge source="DEU" target="GTM">
      <data key="d0">11313636</data>
    </edge>
    <edge source="DEU" target="HND">
      <data key="d0">15724117</data>
    </edge>
    <edge source="DEU" target="HKG">
      <data key="d0">71930483</data>
    </edge>
    <edge source="DEU" target="HUN">
      <data key="d0">1991757693</data>
    </edge>
    <edge source="DEU" target="IDN">
      <data key="d0">142114541</data>
    </edge>
    <edge source="DEU" target="IRL">
      <data key="d0">369518860</data>
    </edge>
    <edge source="DEU" target="ISR">
      <data key="d0">173111526</data>
    </edge>
    <edge source="DEU" target="ITA">
      <data key="d0">2017711246</data>
    </edge>
    <edge source="DEU" target="CIV">
      <data key="d0">3524650</data>
    </edge>
    <edge source="DEU" target="JAM">
      <data key="d0">739421</data>
    </edge>
    <edge source="DEU" target="JPN">
      <data key="d0">570158252</data>
    </edge>
    <edge source="DEU" target="KAZ">
      <data key="d0">61200898</data>
    </edge>
    <edge source="DEU" target="JOR">
      <data key="d0">30884305</data>
    </edge>
    <edge source="DEU" target="KOR">
      <data key="d0">961349402</data>
    </edge>
    <edge source="DEU" target="KGZ">
      <data key="d0">2346692</data>
    </edge>
    <edge source="DEU" target="LBN">
      <data key="d0">46594445</data>
    </edge>
    <edge source="DEU" target="LVA">
      <data key="d0">104487329</data>
    </edge>
    <edge source="DEU" target="LTU">
      <data key="d0">45508700</data>
    </edge>
    <edge source="DEU" target="MDG">
      <data key="d0">1522281</data>
    </edge>
    <edge source="DEU" target="MWI">
      <data key="d0">91639</data>
    </edge>
    <edge source="DEU" target="MYS">
      <data key="d0">136954699</data>
    </edge>
    <edge source="DEU" target="MRT">
      <data key="d0">3561110</data>
    </edge>
    <edge source="DEU" target="MUS">
      <data key="d0">2479783</data>
    </edge>
    <edge source="DEU" target="MEX">
      <data key="d0">1184087870</data>
    </edge>
    <edge source="DEU" target="MDA">
      <data key="d0">2193820</data>
    </edge>
    <edge source="DEU" target="MAR">
      <data key="d0">20098186</data>
    </edge>
    <edge source="DEU" target="MOZ">
      <data key="d0">2786487</data>
    </edge>
    <edge source="DEU" target="OMN">
      <data key="d0">168703572</data>
    </edge>
    <edge source="DEU" target="NAM">
      <data key="d0">3966557</data>
    </edge>
    <edge source="DEU" target="NLD">
      <data key="d0">1319546773</data>
    </edge>
    <edge source="DEU" target="NZL">
      <data key="d0">24659499</data>
    </edge>
    <edge source="DEU" target="NIC">
      <data key="d0">1782730</data>
    </edge>
    <edge source="DEU" target="NER">
      <data key="d0">229948</data>
    </edge>
    <edge source="DEU" target="NOR">
      <data key="d0">291027971</data>
    </edge>
    <edge source="DEU" target="PAK">
      <data key="d0">54962419</data>
    </edge>
    <edge source="DEU" target="PAN">
      <data key="d0">7181912</data>
    </edge>
    <edge source="DEU" target="PRY">
      <data key="d0">1009654</data>
    </edge>
    <edge source="DEU" target="PER">
      <data key="d0">58381933</data>
    </edge>
    <edge source="DEU" target="PHL">
      <data key="d0">76402213</data>
    </edge>
    <edge source="DEU" target="POL">
      <data key="d0">1859717020</data>
    </edge>
    <edge source="DEU" target="PRT">
      <data key="d0">378066734</data>
    </edge>
    <edge source="DEU" target="ROU">
      <data key="d0">629801485</data>
    </edge>
    <edge source="DEU" target="RUS">
      <data key="d0">1354282920</data>
    </edge>
    <edge source="DEU" target="SAU">
      <data key="d0">626957969</data>
    </edge>
    <edge source="DEU" target="SEN">
      <data key="d0">16598431</data>
    </edge>
    <edge source="DEU" target="SRB">
      <data key="d0">131473350</data>
    </edge>
    <edge source="DEU" target="IND">
      <data key="d0">1074105601</data>
    </edge>
    <edge source="DEU" target="SGP">
      <data key="d0">546223041</data>
    </edge>
    <edge source="DEU" target="SVK">
      <data key="d0">582906596</data>
    </edge>
    <edge source="DEU" target="VNM">
      <data key="d0">85217413</data>
    </edge>
    <edge source="DEU" target="SVN">
      <data key="d0">53738400</data>
    </edge>
    <edge source="DEU" target="ZAF">
      <data key="d0">683195469</data>
    </edge>
    <edge source="DEU" target="ZWE">
      <data key="d0">496217</data>
    </edge>
    <edge source="DEU" target="ESP">
      <data key="d0">2298287577</data>
    </edge>
    <edge source="DEU" target="SWE">
      <data key="d0">1138007180</data>
    </edge>
    <edge source="DEU" target="CHE">
      <data key="d0">1094819119</data>
    </edge>
    <edge source="DEU" target="THA">
      <data key="d0">362272327</data>
    </edge>
    <edge source="DEU" target="TGO">
      <data key="d0">1311890</data>
    </edge>
    <edge source="DEU" target="ARE">
      <data key="d0">498413289</data>
    </edge>
    <edge source="DEU" target="TUN">
      <data key="d0">12665478</data>
    </edge>
    <edge source="DEU" target="TUR">
      <data key="d0">1983261920</data>
    </edge>
    <edge source="DEU" target="UGA">
      <data key="d0">1596192</data>
    </edge>
    <edge source="DEU" target="UKR">
      <data key="d0">225624768</data>
    </edge>
    <edge source="DEU" target="MKD">
      <data key="d0">4618125</data>
    </edge>
    <edge source="DEU" target="EGY">
      <data key="d0">148476490</data>
    </edge>
    <edge source="DEU" target="GBR">
      <data key="d0">3479026088</data>
    </edge>
    <edge source="DEU" target="TZA">
      <data key="d0">11868507</data>
    </edge>
    <edge source="DEU" target="USA">
      <data key="d0">7106212175</data>
    </edge>
    <edge source="DEU" target="BFA">
      <data key="d0">7727862</data>
    </edge>
    <edge source="DEU" target="URY">
      <data key="d0">51072423</data>
    </edge>
    <edge source="GRC" target="ALB">
      <data key="d0">1636375</data>
    </edge>
    <edge source="GRC" target="DZA">
      <data key="d0">4854069</data>
    </edge>
    <edge source="GRC" target="AUS">
      <data key="d0">188744</data>
    </edge>
    <edge source="GRC" target="AUT">
      <data key="d0">30924</data>
    </edge>
    <edge source="GRC" target="BEL">
      <data key="d0">250201</data>
    </edge>
    <edge source="GRC" target="BGR">
      <data key="d0">2476237</data>
    </edge>
    <edge source="GRC" target="CMR">
      <data key="d0">69500</data>
    </edge>
    <edge source="GRC" target="CAN">
      <data key="d0">4657564</data>
    </edge>
    <edge source="GRC" target="LKA">
      <data key="d0">69986</data>
    </edge>
    <edge source="GRC" target="CHL">
      <data key="d0">12286</data>
    </edge>
    <edge source="GRC" target="CHN">
      <data key="d0">133528</data>
    </edge>
    <edge source="GRC" target="HRV">
      <data key="d0">293186</data>
    </edge>
    <edge source="GRC" target="CZE">
      <data key="d0">21148</data>
    </edge>
    <edge source="GRC" target="DNK">
      <data key="d0">302126</data>
    </edge>
    <edge source="GRC" target="EST">
      <data key="d0">20169</data>
    </edge>
    <edge source="GRC" target="FRA">
      <data key="d0">4575893</data>
    </edge>
    <edge source="GRC" target="DEU">
      <data key="d0">1447152</data>
    </edge>
    <edge source="GRC" target="GHA">
      <data key="d0">260444</data>
    </edge>
    <edge source="GRC" target="HKG">
      <data key="d0">176876</data>
    </edge>
    <edge source="GRC" target="HUN">
      <data key="d0">139055</data>
    </edge>
    <edge source="GRC" target="ISR">
      <data key="d0">49847</data>
    </edge>
    <edge source="GRC" target="ITA">
      <data key="d0">26339724</data>
    </edge>
    <edge source="GRC" target="CIV">
      <data key="d0">26979</data>
    </edge>
    <edge source="GRC" target="JPN">
      <data key="d0">267766</data>
    </edge>
    <edge source="GRC" target="JOR">
      <data key="d0">863265</data>
    </edge>
    <edge source="GRC" target="KOR">
      <data key="d0">351229</data>
    </edge>
    <edge source="GRC" target="LBN">
      <data key="d0">47804</data>
    </edge>
    <edge source="GRC" target="MDG">
      <data key="d0">18534</data>
    </edge>
    <edge source="GRC" target="MYS">
      <data key="d0">77171</data>
    </edge>
    <edge source="GRC" target="MEX">
      <data key="d0">14105</data>
    </edge>
    <edge source="GRC" target="MAR">
      <data key="d0">94897</data>
    </edge>
    <edge source="GRC" target="OMN">
      <data key="d0">13641</data>
    </edge>
    <edge source="GRC" target="NLD">
      <data key="d0">421060</data>
    </edge>
    <edge source="GRC" target="NZL">
      <data key="d0">16628</data>
    </edge>
    <edge source="GRC" target="NOR">
      <data key="d0">195378</data>
    </edge>
    <edge source="GRC" target="PAK">
      <data key="d0">183064</data>
    </edge>
    <edge source="GRC" target="PAN">
      <data key="d0">39131</data>
    </edge>
    <edge source="GRC" target="PER">
      <data key="d0">26209</data>
    </edge>
    <edge source="GRC" target="POL">
      <data key="d0">494849</data>
    </edge>
    <edge source="GRC" target="PRT">
      <data key="d0">1489154</data>
    </edge>
    <edge source="GRC" target="ROU">
      <data key="d0">1840903</data>
    </edge>
    <edge source="GRC" target="RUS">
      <data key="d0">18636</data>
    </edge>
    <edge source="GRC" target="SAU">
      <data key="d0">2090126</data>
    </edge>
    <edge source="GRC" target="SRB">
      <data key="d0">667359</data>
    </edge>
    <edge source="GRC" target="IND">
      <data key="d0">20528</data>
    </edge>
    <edge source="GRC" target="SGP">
      <data key="d0">458954</data>
    </edge>
    <edge source="GRC" target="ZAF">
      <data key="d0">28402</data>
    </edge>
    <edge source="GRC" target="ESP">
      <data key="d0">251743</data>
    </edge>
    <edge source="GRC" target="SWE">
      <data key="d0">76232</data>
    </edge>
    <edge source="GRC" target="CHE">
      <data key="d0">2828908</data>
    </edge>
    <edge source="GRC" target="THA">
      <data key="d0">17983</data>
    </edge>
    <edge source="GRC" target="TGO">
      <data key="d0">81550</data>
    </edge>
    <edge source="GRC" target="ARE">
      <data key="d0">800887</data>
    </edge>
    <edge source="GRC" target="TUN">
      <data key="d0">18019</data>
    </edge>
    <edge source="GRC" target="TUR">
      <data key="d0">4012386</data>
    </edge>
    <edge source="GRC" target="UKR">
      <data key="d0">81932</data>
    </edge>
    <edge source="GRC" target="MKD">
      <data key="d0">430924</data>
    </edge>
    <edge source="GRC" target="EGY">
      <data key="d0">608441</data>
    </edge>
    <edge source="GRC" target="GBR">
      <data key="d0">406225</data>
    </edge>
    <edge source="GRC" target="TZA">
      <data key="d0">11201</data>
    </edge>
    <edge source="GRC" target="USA">
      <data key="d0">2585830</data>
    </edge>
    <edge source="GRC" target="URY">
      <data key="d0">43025</data>
    </edge>
    <edge source="ITA" target="ALB">
      <data key="d0">26579746</data>
    </edge>
    <edge source="ITA" target="DZA">
      <data key="d0">240157086</data>
    </edge>
    <edge source="ITA" target="AZE">
      <data key="d0">21657426</data>
    </edge>
    <edge source="ITA" target="ARG">
      <data key="d0">48566080</data>
    </edge>
    <edge source="ITA" target="AUS">
      <data key="d0">425545839</data>
    </edge>
    <edge source="ITA" target="AUT">
      <data key="d0">269543979</data>
    </edge>
    <edge source="ITA" target="ARM">
      <data key="d0">2079187</data>
    </edge>
    <edge source="ITA" target="BEL">
      <data key="d0">187124975</data>
    </edge>
    <edge source="ITA" target="BOL">
      <data key="d0">11840705</data>
    </edge>
    <edge source="ITA" target="BRA">
      <data key="d0">311940409</data>
    </edge>
    <edge source="ITA" target="BGR">
      <data key="d0">19446481</data>
    </edge>
    <edge source="ITA" target="BDI">
      <data key="d0">409318</data>
    </edge>
    <edge source="ITA" target="BLR">
      <data key="d0">12426211</data>
    </edge>
    <edge source="ITA" target="KHM">
      <data key="d0">258123</data>
    </edge>
    <edge source="ITA" target="CMR">
      <data key="d0">2788508</data>
    </edge>
    <edge source="ITA" target="CAN">
      <data key="d0">122754474</data>
    </edge>
    <edge source="ITA" target="CAF">
      <data key="d0">12455</data>
    </edge>
    <edge source="ITA" target="LKA">
      <data key="d0">3844717</data>
    </edge>
    <edge source="ITA" target="CHL">
      <data key="d0">42679390</data>
    </edge>
    <edge source="ITA" target="CHN">
      <data key="d0">305122652</data>
    </edge>
    <edge source="ITA" target="COL">
      <data key="d0">22411820</data>
    </edge>
    <edge source="ITA" target="CRI">
      <data key="d0">7928428</data>
    </edge>
    <edge source="ITA" target="HRV">
      <data key="d0">24747251</data>
    </edge>
    <edge source="ITA" target="CZE">
      <data key="d0">127265148</data>
    </edge>
    <edge source="ITA" target="BEN">
      <data key="d0">1390682</data>
    </edge>
    <edge source="ITA" target="DNK">
      <data key="d0">72510986</data>
    </edge>
    <edge source="ITA" target="ECU">
      <data key="d0">5784099</data>
    </edge>
    <edge source="ITA" target="SLV">
      <data key="d0">399707</data>
    </edge>
    <edge source="ITA" target="ETH">
      <data key="d0">9753778</data>
    </edge>
    <edge source="ITA" target="EST">
      <data key="d0">11895771</data>
    </edge>
    <edge source="ITA" target="FIN">
      <data key="d0">47294881</data>
    </edge>
    <edge source="ITA" target="FRA">
      <data key="d0">844103523</data>
    </edge>
    <edge source="ITA" target="GEO">
      <data key="d0">2278056</data>
    </edge>
    <edge source="ITA" target="GMB">
      <data key="d0">20053</data>
    </edge>
    <edge source="ITA" target="DEU">
      <data key="d0">1520905821</data>
    </edge>
    <edge source="ITA" target="GHA">
      <data key="d0">1806192</data>
    </edge>
    <edge source="ITA" target="GRC">
      <data key="d0">54935464</data>
    </edge>
    <edge source="ITA" target="GTM">
      <data key="d0">1159837</data>
    </edge>
    <edge source="ITA" target="HND">
      <data key="d0">2486370</data>
    </edge>
    <edge source="ITA" target="HKG">
      <data key="d0">17628439</data>
    </edge>
    <edge source="ITA" target="HUN">
      <data key="d0">180111207</data>
    </edge>
    <edge source="ITA" target="IDN">
      <data key="d0">159732392</data>
    </edge>
    <edge source="ITA" target="IRL">
      <data key="d0">9442971</data>
    </edge>
    <edge source="ITA" target="ISR">
      <data key="d0">14029423</data>
    </edge>
    <edge source="ITA" target="CIV">
      <data key="d0">2245804</data>
    </edge>
    <edge source="ITA" target="JAM">
      <data key="d0">55472</data>
    </edge>
    <edge source="ITA" target="JPN">
      <data key="d0">279831013</data>
    </edge>
    <edge source="ITA" target="KAZ">
      <data key="d0">49709240</data>
    </edge>
    <edge source="ITA" target="JOR">
      <data key="d0">101331439</data>
    </edge>
    <edge source="ITA" target="KOR">
      <data key="d0">339915623</data>
    </edge>
    <edge source="ITA" target="LBN">
      <data key="d0">20727850</data>
    </edge>
    <edge source="ITA" target="LVA">
      <data key="d0">8536492</data>
    </edge>
    <edge source="ITA" target="LTU">
      <data key="d0">9375386</data>
    </edge>
    <edge source="ITA" target="MDG">
      <data key="d0">414009</data>
    </edge>
    <edge source="ITA" target="MWI">
      <data key="d0">27367</data>
    </edge>
    <edge source="ITA" target="MYS">
      <data key="d0">64286872</data>
    </edge>
    <edge source="ITA" target="MRT">
      <data key="d0">2943436</data>
    </edge>
    <edge source="ITA" target="MUS">
      <data key="d0">5968371</data>
    </edge>
    <edge source="ITA" target="MEX">
      <data key="d0">390747948</data>
    </edge>
    <edge source="ITA" target="MDA">
      <data key="d0">1308899</data>
    </edge>
    <edge source="ITA" target="MAR">
      <data key="d0">11074170</data>
    </edge>
    <edge source="ITA" target="MOZ">
      <data key="d0">778065</data>
    </edge>
    <edge source="ITA" target="OMN">
      <data key="d0">30549806</data>
    </edge>
    <edge source="ITA" target="NAM">
      <data key="d0">513937</data>
    </edge>
    <edge source="ITA" target="NLD">
      <data key="d0">213884702</data>
    </edge>
    <edge source="ITA" target="NZL">
      <data key="d0">5884781</data>
    </edge>
    <edge source="ITA" target="NIC">
      <data key="d0">191611</data>
    </edge>
    <edge source="ITA" target="NER">
      <data key="d0">189123</data>
    </edge>
    <edge source="ITA" target="NOR">
      <data key="d0">100353306</data>
    </edge>
    <edge source="ITA" target="PAK">
      <data key="d0">16354875</data>
    </edge>
    <edge source="ITA" target="PAN">
      <data key="d0">4664337</data>
    </edge>
    <edge source="ITA" target="PRY">
      <data key="d0">699820</data>
    </edge>
    <edge source="ITA" target="PER">
      <data key="d0">23258722</data>
    </edge>
    <edge source="ITA" target="PHL">
      <data key="d0">4442207</data>
    </edge>
    <edge source="ITA" target="POL">
      <data key="d0">848247957</data>
    </edge>
    <edge source="ITA" target="PRT">
      <data key="d0">50330705</data>
    </edge>
    <edge source="ITA" target="ROU">
      <data key="d0">76127850</data>
    </edge>
    <edge source="ITA" target="RUS">
      <data key="d0">224236456</data>
    </edge>
    <edge source="ITA" target="SAU">
      <data key="d0">256519621</data>
    </edge>
    <edge source="ITA" target="SEN">
      <data key="d0">25695549</data>
    </edge>
    <edge source="ITA" target="SRB">
      <data key="d0">36243068</data>
    </edge>
    <edge source="ITA" target="IND">
      <data key="d0">228789471</data>
    </edge>
    <edge source="ITA" target="SGP">
      <data key="d0">133900286</data>
    </edge>
    <edge source="ITA" target="SVK">
      <data key="d0">93376134</data>
    </edge>
    <edge source="ITA" target="VNM">
      <data key="d0">7591065</data>
    </edge>
    <edge source="ITA" target="SVN">
      <data key="d0">31351677</data>
    </edge>
    <edge source="ITA" target="ZAF">
      <data key="d0">29978194</data>
    </edge>
    <edge source="ITA" target="ZWE">
      <data key="d0">3302387</data>
    </edge>
    <edge source="ITA" target="ESP">
      <data key="d0">501808941</data>
    </edge>
    <edge source="ITA" target="SWE">
      <data key="d0">144066990</data>
    </edge>
    <edge source="ITA" target="CHE">
      <data key="d0">176461431</data>
    </edge>
    <edge source="ITA" target="THA">
      <data key="d0">103954544</data>
    </edge>
    <edge source="ITA" target="TGO">
      <data key="d0">1358025</data>
    </edge>
    <edge source="ITA" target="ARE">
      <data key="d0">159182508</data>
    </edge>
    <edge source="ITA" target="TUN">
      <data key="d0">136947370</data>
    </edge>
    <edge source="ITA" target="TUR">
      <data key="d0">630047655</data>
    </edge>
    <edge source="ITA" target="UGA">
      <data key="d0">1955465</data>
    </edge>
    <edge source="ITA" target="UKR">
      <data key="d0">20889347</data>
    </edge>
    <edge source="ITA" target="MKD">
      <data key="d0">1973968</data>
    </edge>
    <edge source="ITA" target="EGY">
      <data key="d0">129729440</data>
    </edge>
    <edge source="ITA" target="GBR">
      <data key="d0">746023699</data>
    </edge>
    <edge source="ITA" target="TZA">
      <data key="d0">5772095</data>
    </edge>
    <edge source="ITA" target="USA">
      <data key="d0">1708508586</data>
    </edge>
    <edge source="ITA" target="BFA">
      <data key="d0">2897318</data>
    </edge>
    <edge source="ITA" target="URY">
      <data key="d0">2027151</data>
    </edge>
    <edge source="SRB" target="ALB">
      <data key="d0">85517</data>
    </edge>
    <edge source="SRB" target="DZA">
      <data key="d0">62798</data>
    </edge>
    <edge source="SRB" target="AZE">
      <data key="d0">472472</data>
    </edge>
    <edge source="SRB" target="AUT">
      <data key="d0">7654177</data>
    </edge>
    <edge source="SRB" target="BEL">
      <data key="d0">76546</data>
    </edge>
    <edge source="SRB" target="BGR">
      <data key="d0">949964</data>
    </edge>
    <edge source="SRB" target="BLR">
      <data key="d0">673552</data>
    </edge>
    <edge source="SRB" target="CAN">
      <data key="d0">35685</data>
    </edge>
    <edge source="SRB" target="CHN">
      <data key="d0">20842</data>
    </edge>
    <edge source="SRB" target="HRV">
      <data key="d0">5772032</data>
    </edge>
    <edge source="SRB" target="CZE">
      <data key="d0">842600</data>
    </edge>
    <edge source="SRB" target="DNK">
      <data key="d0">51527</data>
    </edge>
    <edge source="SRB" target="FIN">
      <data key="d0">10989</data>
    </edge>
    <edge source="SRB" target="FRA">
      <data key="d0">9041785</data>
    </edge>
    <edge source="SRB" target="DEU">
      <data key="d0">171346763</data>
    </edge>
    <edge source="SRB" target="GRC">
      <data key="d0">358710</data>
    </edge>
    <edge source="SRB" target="HUN">
      <data key="d0">10678771</data>
    </edge>
    <edge source="SRB" target="ISR">
      <data key="d0">2763490</data>
    </edge>
    <edge source="SRB" target="ITA">
      <data key="d0">2218708</data>
    </edge>
    <edge source="SRB" target="JOR">
      <data key="d0">12097</data>
    </edge>
    <edge source="SRB" target="LTU">
      <data key="d0">94583</data>
    </edge>
    <edge source="SRB" target="MEX">
      <data key="d0">86565</data>
    </edge>
    <edge source="SRB" target="NLD">
      <data key="d0">789545</data>
    </edge>
    <edge source="SRB" target="NOR">
      <data key="d0">304000</data>
    </edge>
    <edge source="SRB" target="PER">
      <data key="d0">82979</data>
    </edge>
    <edge source="SRB" target="POL">
      <data key="d0">1403955</data>
    </edge>
    <edge source="SRB" target="ROU">
      <data key="d0">589320</data>
    </edge>
    <edge source="SRB" target="RUS">
      <data key="d0">9043774</data>
    </edge>
    <edge source="SRB" target="IND">
      <data key="d0">87389</data>
    </edge>
    <edge source="SRB" target="SGP">
      <data key="d0">10400</data>
    </edge>
    <edge source="SRB" target="SVN">
      <data key="d0">6542642</data>
    </edge>
    <edge source="SRB" target="SWE">
      <data key="d0">1025585</data>
    </edge>
    <edge source="SRB" target="CHE">
      <data key="d0">13876</data>
    </edge>
    <edge source="SRB" target="ARE">
      <data key="d0">49557</data>
    </edge>
    <edge source="SRB" target="TUR">
      <data key="d0">1022033</data>
    </edge>
    <edge source="SRB" target="UKR">
      <data key="d0">292410</data>
    </edge>
    <edge source="SRB" target="MKD">
      <data key="d0">3526736</data>
    </edge>
    <edge source="SRB" target="EGY">
      <data key="d0">778294</data>
    </edge>
    <edge source="SRB" target="GBR">
      <data key="d0">2914044</data>
    </edge>
    <edge source="SRB" target="USA">
      <data key="d0">9786600</data>
    </edge>
    <edge source="MKD" target="BEL">
      <data key="d0">15752</data>
    </edge>
    <edge source="MKD" target="DEU">
      <data key="d0">285231</data>
    </edge>
    <edge source="MKD" target="GRC">
      <data key="d0">85741</data>
    </edge>
    <edge source="MKD" target="HUN">
      <data key="d0">202579</data>
    </edge>
    <edge source="MKD" target="ITA">
      <data key="d0">52740</data>
    </edge>
    <edge source="MKD" target="SRB">
      <data key="d0">96057</data>
    </edge>
    <edge source="MKD" target="SVK">
      <data key="d0">25492</data>
    </edge>
    <edge source="MKD" target="SWE">
      <data key="d0">165109</data>
    </edge>
    <edge source="MKD" target="GBR">
      <data key="d0">33247</data>
    </edge>
    <edge source="GBR" target="ALB">
      <data key="d0">794555</data>
    </edge>
    <edge source="GBR" target="DZA">
      <data key="d0">57770927</data>
    </edge>
    <edge source="GBR" target="AZE">
      <data key="d0">29765404</data>
    </edge>
    <edge source="GBR" target="ARG">
      <data key="d0">31292819</data>
    </edge>
    <edge source="GBR" target="AUS">
      <data key="d0">356425515</data>
    </edge>
    <edge source="GBR" target="AUT">
      <data key="d0">185141109</data>
    </edge>
    <edge source="GBR" target="ARM">
      <data key="d0">99595</data>
    </edge>
    <edge source="GBR" target="BEL">
      <data key="d0">620822801</data>
    </edge>
    <edge source="GBR" target="BOL">
      <data key="d0">6442560</data>
    </edge>
    <edge source="GBR" target="BWA">
      <data key="d0">1025075</data>
    </edge>
    <edge source="GBR" target="BRA">
      <data key="d0">310097638</data>
    </edge>
    <edge source="GBR" target="BGR">
      <data key="d0">7993010</data>
    </edge>
    <edge source="GBR" target="BLR">
      <data key="d0">106300924</data>
    </edge>
    <edge source="GBR" target="KHM">
      <data key="d0">124522</data>
    </edge>
    <edge source="GBR" target="CMR">
      <data key="d0">1373257</data>
    </edge>
    <edge source="GBR" target="CAN">
      <data key="d0">1032918905</data>
    </edge>
    <edge source="GBR" target="LKA">
      <data key="d0">38357800</data>
    </edge>
    <edge source="GBR" target="CHL">
      <data key="d0">148310849</data>
    </edge>
    <edge source="GBR" target="CHN">
      <data key="d0">1039648399</data>
    </edge>
    <edge source="GBR" target="COL">
      <data key="d0">28204856</data>
    </edge>
    <edge source="GBR" target="CRI">
      <data key="d0">1644144</data>
    </edge>
    <edge source="GBR" target="HRV">
      <data key="d0">5745108</data>
    </edge>
    <edge source="GBR" target="CZE">
      <data key="d0">48634843</data>
    </edge>
    <edge source="GBR" target="BEN">
      <data key="d0">135667</data>
    </edge>
    <edge source="GBR" target="DNK">
      <data key="d0">76071919</data>
    </edge>
    <edge source="GBR" target="ECU">
      <data key="d0">7422393</data>
    </edge>
    <edge source="GBR" target="SLV">
      <data key="d0">455586</data>
    </edge>
    <edge source="GBR" target="ETH">
      <data key="d0">63623994</data>
    </edge>
    <edge source="GBR" target="EST">
      <data key="d0">2387683</data>
    </edge>
    <edge source="GBR" target="FIN">
      <data key="d0">53741540</data>
    </edge>
    <edge source="GBR" target="FRA">
      <data key="d0">862961360</data>
    </edge>
    <edge source="GBR" target="GEO">
      <data key="d0">2067176</data>
    </edge>
    <edge source="GBR" target="GMB">
      <data key="d0">1307090</data>
    </edge>
    <edge source="GBR" target="PSE">
      <data key="d0">415780</data>
    </edge>
    <edge source="GBR" target="DEU">
      <data key="d0">3477606588</data>
    </edge>
    <edge source="GBR" target="GHA">
      <data key="d0">41551609</data>
    </edge>
    <edge source="GBR" target="GRC">
      <data key="d0">11832855</data>
    </edge>
    <edge source="GBR" target="GTM">
      <data key="d0">2941198</data>
    </edge>
    <edge source="GBR" target="HND">
      <data key="d0">2645310</data>
    </edge>
    <edge source="GBR" target="HKG">
      <data key="d0">1597699907</data>
    </edge>
    <edge source="GBR" target="HUN">
      <data key="d0">133602556</data>
    </edge>
    <edge source="GBR" target="IDN">
      <data key="d0">95603003</data>
    </edge>
    <edge source="GBR" target="IRL">
      <data key="d0">164413126</data>
    </edge>
    <edge source="GBR" target="ISR">
      <data key="d0">94701305</data>
    </edge>
    <edge source="GBR" target="ITA">
      <data key="d0">650786618</data>
    </edge>
    <edge source="GBR" target="CIV">
      <data key="d0">6293131</data>
    </edge>
    <edge source="GBR" target="JAM">
      <data key="d0">2016591</data>
    </edge>
    <edge source="GBR" target="JPN">
      <data key="d0">1310215910</data>
    </edge>
    <edge source="GBR" target="KAZ">
      <data key="d0">46715361</data>
    </edge>
    <edge source="GBR" target="JOR">
      <data key="d0">20784198</data>
    </edge>
    <edge source="GBR" target="KOR">
      <data key="d0">347024731</data>
    </edge>
    <edge source="GBR" target="KGZ">
      <data key="d0">31515</data>
    </edge>
    <edge source="GBR" target="LBN">
      <data key="d0">241683564</data>
    </edge>
    <edge source="GBR" target="LVA">
      <data key="d0">4467279</data>
    </edge>
    <edge source="GBR" target="LTU">
      <data key="d0">1815379</data>
    </edge>
    <edge source="GBR" target="MDG">
      <data key="d0">1425276</data>
    </edge>
    <edge source="GBR" target="MWI">
      <data key="d0">1286504</data>
    </edge>
    <edge source="GBR" target="MYS">
      <data key="d0">293197974</data>
    </edge>
    <edge source="GBR" target="MRT">
      <data key="d0">2730459</data>
    </edge>
    <edge source="GBR" target="MUS">
      <data key="d0">3907344</data>
    </edge>
    <edge source="GBR" target="MEX">
      <data key="d0">290469915</data>
    </edge>
    <edge source="GBR" target="MDA">
      <data key="d0">159243</data>
    </edge>
    <edge source="GBR" target="MAR">
      <data key="d0">28852961</data>
    </edge>
    <edge source="GBR" target="MOZ">
      <data key="d0">3046440</data>
    </edge>
    <edge source="GBR" target="OMN">
      <data key="d0">47223070</data>
    </edge>
    <edge source="GBR" target="NAM">
      <data key="d0">2927363</data>
    </edge>
    <edge source="GBR" target="NLD">
      <data key="d0">186141178</data>
    </edge>
    <edge source="GBR" target="NZL">
      <data key="d0">55054920</data>
    </edge>
    <edge source="GBR" target="NIC">
      <data key="d0">412338</data>
    </edge>
    <edge source="GBR" target="NER">
      <data key="d0">127099</data>
    </edge>
    <edge source="GBR" target="NOR">
      <data key="d0">148205630</data>
    </edge>
    <edge source="GBR" target="PAK">
      <data key="d0">164001344</data>
    </edge>
    <edge source="GBR" target="PAN">
      <data key="d0">3522621</data>
    </edge>
    <edge source="GBR" target="PRY">
      <data key="d0">1168700</data>
    </edge>
    <edge source="GBR" target="PER">
      <data key="d0">30642662</data>
    </edge>
    <edge source="GBR" target="PHL">
      <data key="d0">67024084</data>
    </edge>
    <edge source="GBR" target="POL">
      <data key="d0">75028966</data>
    </edge>
    <edge source="GBR" target="PRT">
      <data key="d0">35425335</data>
    </edge>
    <edge source="GBR" target="ROU">
      <data key="d0">53570725</data>
    </edge>
    <edge source="GBR" target="RUS">
      <data key="d0">486676028</data>
    </edge>
    <edge source="GBR" target="SAU">
      <data key="d0">627594831</data>
    </edge>
    <edge source="GBR" target="SEN">
      <data key="d0">5066967</data>
    </edge>
    <edge source="GBR" target="SRB">
      <data key="d0">15210792</data>
    </edge>
    <edge source="GBR" target="IND">
      <data key="d0">598042415</data>
    </edge>
    <edge source="GBR" target="SGP">
      <data key="d0">2673223539</data>
    </edge>
    <edge source="GBR" target="SVK">
      <data key="d0">23413828</data>
    </edge>
    <edge source="GBR" target="VNM">
      <data key="d0">26147392</data>
    </edge>
    <edge source="GBR" target="SVN">
      <data key="d0">5080823</data>
    </edge>
    <edge source="GBR" target="ZAF">
      <data key="d0">202706494</data>
    </edge>
    <edge source="GBR" target="ZWE">
      <data key="d0">3837961</data>
    </edge>
    <edge source="GBR" target="ESP">
      <data key="d0">467232745</data>
    </edge>
    <edge source="GBR" target="SWE">
      <data key="d0">414072787</data>
    </edge>
    <edge source="GBR" target="CHE">
      <data key="d0">439384146</data>
    </edge>
    <edge source="GBR" target="THA">
      <data key="d0">170421620</data>
    </edge>
    <edge source="GBR" target="TGO">
      <data key="d0">115502</data>
    </edge>
    <edge source="GBR" target="ARE">
      <data key="d0">2147413887</data>
    </edge>
    <edge source="GBR" target="TUN">
      <data key="d0">16781065</data>
    </edge>
    <edge source="GBR" target="TUR">
      <data key="d0">497825615</data>
    </edge>
    <edge source="GBR" target="UGA">
      <data key="d0">7403486</data>
    </edge>
    <edge source="GBR" target="UKR">
      <data key="d0">11298782</data>
    </edge>
    <edge source="GBR" target="MKD">
      <data key="d0">381580</data>
    </edge>
    <edge source="GBR" target="EGY">
      <data key="d0">100448653</data>
    </edge>
    <edge source="GBR" target="TZA">
      <data key="d0">8730440</data>
    </edge>
    <edge source="GBR" target="USA">
      <data key="d0">6730903279</data>
    </edge>
    <edge source="GBR" target="BFA">
      <data key="d0">1450258</data>
    </edge>
    <edge source="GBR" target="URY">
      <data key="d0">5314171</data>
    </edge>
    <edge source="DZA" target="BEL">
      <data key="d0">18110</data>
    </edge>
    <edge source="DZA" target="CAN">
      <data key="d0">17753</data>
    </edge>
    <edge source="DZA" target="CZE">
      <data key="d0">70995</data>
    </edge>
    <edge source="DZA" target="FRA">
      <data key="d0">50834</data>
    </edge>
    <edge source="DZA" target="ITA">
      <data key="d0">88496</data>
    </edge>
    <edge source="DZA" target="MAR">
      <data key="d0">12133</data>
    </edge>
    <edge source="DZA" target="SGP">
      <data key="d0">80502</data>
    </edge>
    <edge source="DZA" target="GBR">
      <data key="d0">13511</data>
    </edge>
    <edge source="DZA" target="USA">
      <data key="d0">83249</data>
    </edge>
    <edge source="CAN" target="ALB">
      <data key="d0">2377418</data>
    </edge>
    <edge source="CAN" target="DZA">
      <data key="d0">6166512</data>
    </edge>
    <edge source="CAN" target="AZE">
      <data key="d0">16154988</data>
    </edge>
    <edge source="CAN" target="ARG">
      <data key="d0">37859296</data>
    </edge>
    <edge source="CAN" target="AUS">
      <data key="d0">93780738</data>
    </edge>
    <edge source="CAN" target="AUT">
      <data key="d0">4455358</data>
    </edge>
    <edge source="CAN" target="BEL">
      <data key="d0">8368286</data>
    </edge>
    <edge source="CAN" target="BOL">
      <data key="d0">13052558</data>
    </edge>
    <edge source="CAN" target="BRA">
      <data key="d0">97138602</data>
    </edge>
    <edge source="CAN" target="BGR">
      <data key="d0">18314</data>
    </edge>
    <edge source="CAN" target="KHM">
      <data key="d0">160658</data>
    </edge>
    <edge source="CAN" target="CMR">
      <data key="d0">1201628</data>
    </edge>
    <edge source="CAN" target="LKA">
      <data key="d0">128840</data>
    </edge>
    <edge source="CAN" target="CHL">
      <data key="d0">15611529</data>
    </edge>
    <edge source="CAN" target="CHN">
      <data key="d0">150606491</data>
    </edge>
    <edge source="CAN" target="COL">
      <data key="d0">36582478</data>
    </edge>
    <edge source="CAN" target="CRI">
      <data key="d0">467491</data>
    </edge>
    <edge source="CAN" target="HRV">
      <data key="d0">2149999</data>
    </edge>
    <edge source="CAN" target="CZE">
      <data key="d0">2768099</data>
    </edge>
    <edge source="CAN" target="DNK">
      <data key="d0">7359253</data>
    </edge>
    <edge source="CAN" target="ECU">
      <data key="d0">1146060</data>
    </edge>
    <edge source="CAN" target="SLV">
      <data key="d0">376679</data>
    </edge>
    <edge source="CAN" target="ETH">
      <data key="d0">1268078</data>
    </edge>
    <edge source="CAN" target="EST">
      <data key="d0">59866</data>
    </edge>
    <edge source="CAN" target="FIN">
      <data key="d0">3191723</data>
    </edge>
    <edge source="CAN" target="FRA">
      <data key="d0">499668652</data>
    </edge>
    <edge source="CAN" target="GEO">
      <data key="d0">13326</data>
    </edge>
    <edge source="CAN" target="DEU">
      <data key="d0">390291210</data>
    </edge>
    <edge source="CAN" target="GHA">
      <data key="d0">4536568</data>
    </edge>
    <edge source="CAN" target="GRC">
      <data key="d0">1726096</data>
    </edge>
    <edge source="CAN" target="GTM">
      <data key="d0">2707635</data>
    </edge>
    <edge source="CAN" target="HND">
      <data key="d0">536798</data>
    </edge>
    <edge source="CAN" target="HKG">
      <data key="d0">3484530</data>
    </edge>
    <edge source="CAN" target="HUN">
      <data key="d0">1504122</data>
    </edge>
    <edge source="CAN" target="IDN">
      <data key="d0">20246660</data>
    </edge>
    <edge source="CAN" target="IRL">
      <data key="d0">6006396</data>
    </edge>
    <edge source="CAN" target="ISR">
      <data key="d0">19580193</data>
    </edge>
    <edge source="CAN" target="ITA">
      <data key="d0">201447148</data>
    </edge>
    <edge source="CAN" target="CIV">
      <data key="d0">527548</data>
    </edge>
    <edge source="CAN" target="JAM">
      <data key="d0">243026</data>
    </edge>
    <edge source="CAN" target="JPN">
      <data key="d0">45632385</data>
    </edge>
    <edge source="CAN" target="KAZ">
      <data key="d0">1392299</data>
    </edge>
    <edge source="CAN" target="JOR">
      <data key="d0">471581</data>
    </edge>
    <edge source="CAN" target="KOR">
      <data key="d0">46523820</data>
    </edge>
    <edge source="CAN" target="KGZ">
      <data key="d0">502157</data>
    </edge>
    <edge source="CAN" target="LBN">
      <data key="d0">179851</data>
    </edge>
    <edge source="CAN" target="LVA">
      <data key="d0">348531</data>
    </edge>
    <edge source="CAN" target="LTU">
      <data key="d0">173012</data>
    </edge>
    <edge source="CAN" target="MDG">
      <data key="d0">253190</data>
    </edge>
    <edge source="CAN" target="MYS">
      <data key="d0">20015619</data>
    </edge>
    <edge source="CAN" target="MRT">
      <data key="d0">232459</data>
    </edge>
    <edge source="CAN" target="MUS">
      <data key="d0">20888</data>
    </edge>
    <edge source="CAN" target="MEX">
      <data key="d0">152591822</data>
    </edge>
    <edge source="CAN" target="MAR">
      <data key="d0">4747208</data>
    </edge>
    <edge source="CAN" target="MOZ">
      <data key="d0">427046</data>
    </edge>
    <edge source="CAN" target="OMN">
      <data key="d0">3361014</data>
    </edge>
    <edge source="CAN" target="NAM">
      <data key="d0">61690</data>
    </edge>
    <edge source="CAN" target="NLD">
      <data key="d0">28859011</data>
    </edge>
    <edge source="CAN" target="NZL">
      <data key="d0">25348162</data>
    </edge>
    <edge source="CAN" target="NIC">
      <data key="d0">2155476</data>
    </edge>
    <edge source="CAN" target="NER">
      <data key="d0">182029</data>
    </edge>
    <edge source="CAN" target="NOR">
      <data key="d0">13413284</data>
    </edge>
    <edge source="CAN" target="PAK">
      <data key="d0">5095355</data>
    </edge>
    <edge source="CAN" target="PAN">
      <data key="d0">1239165</data>
    </edge>
    <edge source="CAN" target="PRY">
      <data key="d0">18008</data>
    </edge>
    <edge source="CAN" target="PER">
      <data key="d0">9556973</data>
    </edge>
    <edge source="CAN" target="PHL">
      <data key="d0">19686021</data>
    </edge>
    <edge source="CAN" target="POL">
      <data key="d0">56472083</data>
    </edge>
    <edge source="CAN" target="PRT">
      <data key="d0">3476329</data>
    </edge>
    <edge source="CAN" target="ROU">
      <data key="d0">1658812</data>
    </edge>
    <edge source="CAN" target="RUS">
      <data key="d0">42078552</data>
    </edge>
    <edge source="CAN" target="SAU">
      <data key="d0">12224168</data>
    </edge>
    <edge source="CAN" target="SEN">
      <data key="d0">247177</data>
    </edge>
    <edge source="CAN" target="SRB">
      <data key="d0">48198</data>
    </edge>
    <edge source="CAN" target="IND">
      <data key="d0">16279877</data>
    </edge>
    <edge source="CAN" target="SGP">
      <data key="d0">144092986</data>
    </edge>
    <edge source="CAN" target="SVK">
      <data key="d0">3183387</data>
    </edge>
    <edge source="CAN" target="VNM">
      <data key="d0">1017154</data>
    </edge>
    <edge source="CAN" target="SVN">
      <data key="d0">1520152</data>
    </edge>
    <edge source="CAN" target="ZAF">
      <data key="d0">19840895</data>
    </edge>
    <edge source="CAN" target="ZWE">
      <data key="d0">28395</data>
    </edge>
    <edge source="CAN" target="ESP">
      <data key="d0">63801032</data>
    </edge>
    <edge source="CAN" target="SWE">
      <data key="d0">36845553</data>
    </edge>
    <edge source="CAN" target="CHE">
      <data key="d0">55609386</data>
    </edge>
    <edge source="CAN" target="THA">
      <data key="d0">19192895</data>
    </edge>
    <edge source="CAN" target="TGO">
      <data key="d0">191369</data>
    </edge>
    <edge source="CAN" target="ARE">
      <data key="d0">26090876</data>
    </edge>
    <edge source="CAN" target="TUN">
      <data key="d0">413002</data>
    </edge>
    <edge source="CAN" target="TUR">
      <data key="d0">14728686</data>
    </edge>
    <edge source="CAN" target="UGA">
      <data key="d0">1366847</data>
    </edge>
    <edge source="CAN" target="UKR">
      <data key="d0">1346559</data>
    </edge>
    <edge source="CAN" target="EGY">
      <data key="d0">11161688</data>
    </edge>
    <edge source="CAN" target="GBR">
      <data key="d0">201158326</data>
    </edge>
    <edge source="CAN" target="TZA">
      <data key="d0">3016115</data>
    </edge>
    <edge source="CAN" target="USA">
      <data key="d0">7207727055</data>
    </edge>
    <edge source="CAN" target="BFA">
      <data key="d0">4818845</data>
    </edge>
    <edge source="CAN" target="URY">
      <data key="d0">7856313</data>
    </edge>
    <edge source="CZE" target="ALB">
      <data key="d0">60312</data>
    </edge>
    <edge source="CZE" target="DZA">
      <data key="d0">4629637</data>
    </edge>
    <edge source="CZE" target="AZE">
      <data key="d0">1480067</data>
    </edge>
    <edge source="CZE" target="ARG">
      <data key="d0">2698559</data>
    </edge>
    <edge source="CZE" target="AUS">
      <data key="d0">9790306</data>
    </edge>
    <edge source="CZE" target="AUT">
      <data key="d0">59878347</data>
    </edge>
    <edge source="CZE" target="ARM">
      <data key="d0">3697003</data>
    </edge>
    <edge source="CZE" target="BEL">
      <data key="d0">80173524</data>
    </edge>
    <edge source="CZE" target="BOL">
      <data key="d0">247782</data>
    </edge>
    <edge source="CZE" target="BRA">
      <data key="d0">28252658</data>
    </edge>
    <edge source="CZE" target="BGR">
      <data key="d0">19876772</data>
    </edge>
    <edge source="CZE" target="BLR">
      <data key="d0">13944337</data>
    </edge>
    <edge source="CZE" target="CAN">
      <data key="d0">9433067</data>
    </edge>
    <edge source="CZE" target="CAF">
      <data key="d0">249460</data>
    </edge>
    <edge source="CZE" target="CHL">
      <data key="d0">13024478</data>
    </edge>
    <edge source="CZE" target="CHN">
      <data key="d0">201707801</data>
    </edge>
    <edge source="CZE" target="COL">
      <data key="d0">3354759</data>
    </edge>
    <edge source="CZE" target="HRV">
      <data key="d0">928946</data>
    </edge>
    <edge source="CZE" target="DNK">
      <data key="d0">28733454</data>
    </edge>
    <edge source="CZE" target="ECU">
      <data key="d0">166917</data>
    </edge>
    <edge source="CZE" target="SLV">
      <data key="d0">31146</data>
    </edge>
    <edge source="CZE" target="ETH">
      <data key="d0">30470</data>
    </edge>
    <edge source="CZE" target="EST">
      <data key="d0">1269712</data>
    </edge>
    <edge source="CZE" target="FIN">
      <data key="d0">25274203</data>
    </edge>
    <edge source="CZE" target="FRA">
      <data key="d0">336192808</data>
    </edge>
    <edge source="CZE" target="GEO">
      <data key="d0">5218530</data>
    </edge>
    <edge source="CZE" target="DEU">
      <data key="d0">1207327038</data>
    </edge>
    <edge source="CZE" target="GHA">
      <data key="d0">46926</data>
    </edge>
    <edge source="CZE" target="GRC">
      <data key="d0">1375175</data>
    </edge>
    <edge source="CZE" target="GTM">
      <data key="d0">62342</data>
    </edge>
    <edge source="CZE" target="HND">
      <data key="d0">516790</data>
    </edge>
    <edge source="CZE" target="HKG">
      <data key="d0">752853</data>
    </edge>
    <edge source="CZE" target="HUN">
      <data key="d0">137444090</data>
    </edge>
    <edge source="CZE" target="IDN">
      <data key="d0">21291688</data>
    </edge>
    <edge source="CZE" target="IRL">
      <data key="d0">6436557</data>
    </edge>
    <edge source="CZE" target="ISR">
      <data key="d0">78163380</data>
    </edge>
    <edge source="CZE" target="ITA">
      <data key="d0">234189421</data>
    </edge>
    <edge source="CZE" target="JPN">
      <data key="d0">61438228</data>
    </edge>
    <edge source="CZE" target="KAZ">
      <data key="d0">9182381</data>
    </edge>
    <edge source="CZE" target="JOR">
      <data key="d0">102579</data>
    </edge>
    <edge source="CZE" target="KOR">
      <data key="d0">30911107</data>
    </edge>
    <edge source="CZE" target="LBN">
      <data key="d0">6750514</data>
    </edge>
    <edge source="CZE" target="LVA">
      <data key="d0">4334994</data>
    </edge>
    <edge source="CZE" target="LTU">
      <data key="d0">8540211</data>
    </edge>
    <edge source="CZE" target="MDG">
      <data key="d0">14529</data>
    </edge>
    <edge source="CZE" target="MYS">
      <data key="d0">3959961</data>
    </edge>
    <edge source="CZE" target="MRT">
      <data key="d0">1137166</data>
    </edge>
    <edge source="CZE" target="MUS">
      <data key="d0">127045</data>
    </edge>
    <edge source="CZE" target="MEX">
      <data key="d0">84090138</data>
    </edge>
    <edge source="CZE" target="MDA">
      <data key="d0">255441</data>
    </edge>
    <edge source="CZE" target="MAR">
      <data key="d0">28433</data>
    </edge>
    <edge source="CZE" target="OMN">
      <data key="d0">2052539</data>
    </edge>
    <edge source="CZE" target="NAM">
      <data key="d0">26345</data>
    </edge>
    <edge source="CZE" target="NLD">
      <data key="d0">51731993</data>
    </edge>
    <edge source="CZE" target="NZL">
      <data key="d0">2628856</data>
    </edge>
    <edge source="CZE" target="NIC">
      <data key="d0">55606</data>
    </edge>
    <edge source="CZE" target="NOR">
      <data key="d0">17524334</data>
    </edge>
    <edge source="CZE" target="PAK">
      <data key="d0">2933981</data>
    </edge>
    <edge source="CZE" target="PAN">
      <data key="d0">3746626</data>
    </edge>
    <edge source="CZE" target="PER">
      <data key="d0">801911</data>
    </edge>
    <edge source="CZE" target="PHL">
      <data key="d0">727938</data>
    </edge>
    <edge source="CZE" target="POL">
      <data key="d0">102931665</data>
    </edge>
    <edge source="CZE" target="PRT">
      <data key="d0">2720951</data>
    </edge>
    <edge source="CZE" target="ROU">
      <data key="d0">22298937</data>
    </edge>
    <edge source="CZE" target="RUS">
      <data key="d0">192075787</data>
    </edge>
    <edge source="CZE" target="SAU">
      <data key="d0">24115036</data>
    </edge>
    <edge source="CZE" target="SEN">
      <data key="d0">28100</data>
    </edge>
    <edge source="CZE" target="SRB">
      <data key="d0">11167725</data>
    </edge>
    <edge source="CZE" target="IND">
      <data key="d0">54943334</data>
    </edge>
    <edge source="CZE" target="SGP">
      <data key="d0">5599501</data>
    </edge>
    <edge source="CZE" target="SVK">
      <data key="d0">164391021</data>
    </edge>
    <edge source="CZE" target="VNM">
      <data key="d0">1785850</data>
    </edge>
    <edge source="CZE" target="SVN">
      <data key="d0">4213643</data>
    </edge>
    <edge source="CZE" target="ZAF">
      <data key="d0">78696333</data>
    </edge>
    <edge source="CZE" target="ESP">
      <data key="d0">249468418</data>
    </edge>
    <edge source="CZE" target="SWE">
      <data key="d0">65175808</data>
    </edge>
    <edge source="CZE" target="CHE">
      <data key="d0">18624933</data>
    </edge>
    <edge source="CZE" target="THA">
      <data key="d0">17494815</data>
    </edge>
    <edge source="CZE" target="ARE">
      <data key="d0">5945010</data>
    </edge>
    <edge source="CZE" target="TUN">
      <data key="d0">1738647</data>
    </edge>
    <edge source="CZE" target="TUR">
      <data key="d0">56582619</data>
    </edge>
    <edge source="CZE" target="UGA">
      <data key="d0">1378843</data>
    </edge>
    <edge source="CZE" target="UKR">
      <data key="d0">55443395</data>
    </edge>
    <edge source="CZE" target="MKD">
      <data key="d0">188816</data>
    </edge>
    <edge source="CZE" target="EGY">
      <data key="d0">4071885</data>
    </edge>
    <edge source="CZE" target="GBR">
      <data key="d0">274079451</data>
    </edge>
    <edge source="CZE" target="TZA">
      <data key="d0">483099</data>
    </edge>
    <edge source="CZE" target="USA">
      <data key="d0">373440838</data>
    </edge>
    <edge source="CZE" target="URY">
      <data key="d0">280247</data>
    </edge>
    <edge source="MAR" target="DZA">
      <data key="d0">638583</data>
    </edge>
    <edge source="MAR" target="BEL">
      <data key="d0">379164</data>
    </edge>
    <edge source="MAR" target="CMR">
      <data key="d0">12824</data>
    </edge>
    <edge source="MAR" target="CAN">
      <data key="d0">3371320</data>
    </edge>
    <edge source="MAR" target="EST">
      <data key="d0">665870</data>
    </edge>
    <edge source="MAR" target="FRA">
      <data key="d0">33774394</data>
    </edge>
    <edge source="MAR" target="DEU">
      <data key="d0">296425</data>
    </edge>
    <edge source="MAR" target="ITA">
      <data key="d0">1172847</data>
    </edge>
    <edge source="MAR" target="JOR">
      <data key="d0">20843</data>
    </edge>
    <edge source="MAR" target="LBN">
      <data key="d0">70370</data>
    </edge>
    <edge source="MAR" target="MRT">
      <data key="d0">2299511</data>
    </edge>
    <edge source="MAR" target="OMN">
      <data key="d0">10259801</data>
    </edge>
    <edge source="MAR" target="NLD">
      <data key="d0">8816328</data>
    </edge>
    <edge source="MAR" target="NER">
      <data key="d0">574542</data>
    </edge>
    <edge source="MAR" target="NOR">
      <data key="d0">2270922</data>
    </edge>
    <edge source="MAR" target="PRT">
      <data key="d0">1126957</data>
    </edge>
    <edge source="MAR" target="SEN">
      <data key="d0">62869</data>
    </edge>
    <edge source="MAR" target="ESP">
      <data key="d0">1020160</data>
    </edge>
    <edge source="MAR" target="SWE">
      <data key="d0">4098610</data>
    </edge>
    <edge source="MAR" target="CHE">
      <data key="d0">67135</data>
    </edge>
    <edge source="MAR" target="ARE">
      <data key="d0">1493803</data>
    </edge>
    <edge source="MAR" target="TUN">
      <data key="d0">762526</data>
    </edge>
    <edge source="MAR" target="UKR">
      <data key="d0">200691</data>
    </edge>
    <edge source="MAR" target="GBR">
      <data key="d0">793222</data>
    </edge>
    <edge source="MAR" target="USA">
      <data key="d0">17493273</data>
    </edge>
    <edge source="MAR" target="BFA">
      <data key="d0">76838</data>
    </edge>
    <edge source="SGP" target="DZA">
      <data key="d0">319403</data>
    </edge>
    <edge source="SGP" target="AZE">
      <data key="d0">35995</data>
    </edge>
    <edge source="SGP" target="ARG">
      <data key="d0">1490273</data>
    </edge>
    <edge source="SGP" target="AUS">
      <data key="d0">258893688</data>
    </edge>
    <edge source="SGP" target="AUT">
      <data key="d0">334068</data>
    </edge>
    <edge source="SGP" target="BEL">
      <data key="d0">16739581</data>
    </edge>
    <edge source="SGP" target="BWA">
      <data key="d0">366503</data>
    </edge>
    <edge source="SGP" target="BRA">
      <data key="d0">104224074</data>
    </edge>
    <edge source="SGP" target="BGR">
      <data key="d0">17750</data>
    </edge>
    <edge source="SGP" target="KHM">
      <data key="d0">4466167</data>
    </edge>
    <edge source="SGP" target="CMR">
      <data key="d0">99048</data>
    </edge>
    <edge source="SGP" target="CAN">
      <data key="d0">100343148</data>
    </edge>
    <edge source="SGP" target="LKA">
      <data key="d0">14795171</data>
    </edge>
    <edge source="SGP" target="CHL">
      <data key="d0">1539279</data>
    </edge>
    <edge source="SGP" target="CHN">
      <data key="d0">354753385</data>
    </edge>
    <edge source="SGP" target="COL">
      <data key="d0">2036334</data>
    </edge>
    <edge source="SGP" target="HRV">
      <data key="d0">2340645</data>
    </edge>
    <edge source="SGP" target="CZE">
      <data key="d0">73336</data>
    </edge>
    <edge source="SGP" target="BEN">
      <data key="d0">13881</data>
    </edge>
    <edge source="SGP" target="DNK">
      <data key="d0">3809171</data>
    </edge>
    <edge source="SGP" target="ECU">
      <data key="d0">1460135</data>
    </edge>
    <edge source="SGP" target="ETH">
      <data key="d0">239874</data>
    </edge>
    <edge source="SGP" target="EST">
      <data key="d0">689804</data>
    </edge>
    <edge source="SGP" target="FIN">
      <data key="d0">1615914</data>
    </edge>
    <edge source="SGP" target="FRA">
      <data key="d0">69985908</data>
    </edge>
    <edge source="SGP" target="GMB">
      <data key="d0">20269</data>
    </edge>
    <edge source="SGP" target="DEU">
      <data key="d0">114347660</data>
    </edge>
    <edge source="SGP" target="GHA">
      <data key="d0">449110</data>
    </edge>
    <edge source="SGP" target="GRC">
      <data key="d0">2426762</data>
    </edge>
    <edge source="SGP" target="GTM">
      <data key="d0">143550</data>
    </edge>
    <edge source="SGP" target="HKG">
      <data key="d0">239618701</data>
    </edge>
    <edge source="SGP" target="HUN">
      <data key="d0">2018856</data>
    </edge>
    <edge source="SGP" target="IDN">
      <data key="d0">1438772431</data>
    </edge>
    <edge source="SGP" target="IRL">
      <data key="d0">13961105</data>
    </edge>
    <edge source="SGP" target="ISR">
      <data key="d0">17243977</data>
    </edge>
    <edge source="SGP" target="ITA">
      <data key="d0">14033021</data>
    </edge>
    <edge source="SGP" target="CIV">
      <data key="d0">210835</data>
    </edge>
    <edge source="SGP" target="JAM">
      <data key="d0">248700</data>
    </edge>
    <edge source="SGP" target="JPN">
      <data key="d0">232246100</data>
    </edge>
    <edge source="SGP" target="KAZ">
      <data key="d0">535307</data>
    </edge>
    <edge source="SGP" target="JOR">
      <data key="d0">401190</data>
    </edge>
    <edge source="SGP" target="KOR">
      <data key="d0">146388532</data>
    </edge>
    <edge source="SGP" target="LBN">
      <data key="d0">50335</data>
    </edge>
    <edge source="SGP" target="LTU">
      <data key="d0">37164</data>
    </edge>
    <edge source="SGP" target="MDG">
      <data key="d0">161226</data>
    </edge>
    <edge source="SGP" target="MYS">
      <data key="d0">680453611</data>
    </edge>
    <edge source="SGP" target="MUS">
      <data key="d0">9101974</data>
    </edge>
    <edge source="SGP" target="MEX">
      <data key="d0">2222595</data>
    </edge>
    <edge source="SGP" target="MAR">
      <data key="d0">822254</data>
    </edge>
    <edge source="SGP" target="MOZ">
      <data key="d0">26688689</data>
    </edge>
    <edge source="SGP" target="OMN">
      <data key="d0">2137992</data>
    </edge>
    <edge source="SGP" target="NAM">
      <data key="d0">500915</data>
    </edge>
    <edge source="SGP" target="NLD">
      <data key="d0">241132403</data>
    </edge>
    <edge source="SGP" target="NZL">
      <data key="d0">152211668</data>
    </edge>
    <edge source="SGP" target="NOR">
      <data key="d0">3197396</data>
    </edge>
    <edge source="SGP" target="PAK">
      <data key="d0">14611844</data>
    </edge>
    <edge source="SGP" target="PAN">
      <data key="d0">466517</data>
    </edge>
    <edge source="SGP" target="PER">
      <data key="d0">406548</data>
    </edge>
    <edge source="SGP" target="PHL">
      <data key="d0">74106181</data>
    </edge>
    <edge source="SGP" target="POL">
      <data key="d0">168367</data>
    </edge>
    <edge source="SGP" target="PRT">
      <data key="d0">8783428</data>
    </edge>
    <edge source="SGP" target="ROU">
      <data key="d0">315808</data>
    </edge>
    <edge source="SGP" target="RUS">
      <data key="d0">12318263</data>
    </edge>
    <edge source="SGP" target="SAU">
      <data key="d0">25393938</data>
    </edge>
    <edge source="SGP" target="IND">
      <data key="d0">162869419</data>
    </edge>
    <edge source="SGP" target="VNM">
      <data key="d0">86365613</data>
    </edge>
    <edge source="SGP" target="SVN">
      <data key="d0">1266882</data>
    </edge>
    <edge source="SGP" target="ZAF">
      <data key="d0">16843283</data>
    </edge>
    <edge source="SGP" target="ZWE">
      <data key="d0">188979</data>
    </edge>
    <edge source="SGP" target="ESP">
      <data key="d0">22223261</data>
    </edge>
    <edge source="SGP" target="SWE">
      <data key="d0">7105654</data>
    </edge>
    <edge source="SGP" target="CHE">
      <data key="d0">10652038</data>
    </edge>
    <edge source="SGP" target="THA">
      <data key="d0">213667733</data>
    </edge>
    <edge source="SGP" target="ARE">
      <data key="d0">103028105</data>
    </edge>
    <edge source="SGP" target="TUN">
      <data key="d0">1235118</data>
    </edge>
    <edge source="SGP" target="TUR">
      <data key="d0">26323006</data>
    </edge>
    <edge source="SGP" target="EGY">
      <data key="d0">28558690</data>
    </edge>
    <edge source="SGP" target="GBR">
      <data key="d0">867122146</data>
    </edge>
    <edge source="SGP" target="TZA">
      <data key="d0">430742</data>
    </edge>
    <edge source="SGP" target="USA">
      <data key="d0">818652942</data>
    </edge>
    <edge source="SGP" target="URY">
      <data key="d0">109631</data>
    </edge>
    <edge source="USA" target="ALB">
      <data key="d0">449848</data>
    </edge>
    <edge source="USA" target="DZA">
      <data key="d0">252749249</data>
    </edge>
    <edge source="USA" target="AZE">
      <data key="d0">32895142</data>
    </edge>
    <edge source="USA" target="ARG">
      <data key="d0">312263719</data>
    </edge>
    <edge source="USA" target="AUS">
      <data key="d0">1441499872</data>
    </edge>
    <edge source="USA" target="AUT">
      <data key="d0">57079534</data>
    </edge>
    <edge source="USA" target="ARM">
      <data key="d0">26545</data>
    </edge>
    <edge source="USA" target="BEL">
      <data key="d0">813020048</data>
    </edge>
    <edge source="USA" target="BOL">
      <data key="d0">49034507</data>
    </edge>
    <edge source="USA" target="BWA">
      <data key="d0">1391524</data>
    </edge>
    <edge source="USA" target="BRA">
      <data key="d0">1584511557</data>
    </edge>
    <edge source="USA" target="BGR">
      <data key="d0">1842810</data>
    </edge>
    <edge source="USA" target="BDI">
      <data key="d0">226500</data>
    </edge>
    <edge source="USA" target="BLR">
      <data key="d0">13903153</data>
    </edge>
    <edge source="USA" target="KHM">
      <data key="d0">106655</data>
    </edge>
    <edge source="USA" target="CMR">
      <data key="d0">4413553</data>
    </edge>
    <edge source="USA" target="CAN">
      <data key="d0">9587241236</data>
    </edge>
    <edge source="USA" target="CAF">
      <data key="d0">12320</data>
    </edge>
    <edge source="USA" target="LKA">
      <data key="d0">5952004</data>
    </edge>
    <edge source="USA" target="CHL">
      <data key="d0">321818009</data>
    </edge>
    <edge source="USA" target="CHN">
      <data key="d0">1843049004</data>
    </edge>
    <edge source="USA" target="COL">
      <data key="d0">330473274</data>
    </edge>
    <edge source="USA" target="CRI">
      <data key="d0">24417075</data>
    </edge>
    <edge source="USA" target="HRV">
      <data key="d0">13213931</data>
    </edge>
    <edge source="USA" target="CZE">
      <data key="d0">67147407</data>
    </edge>
    <edge source="USA" target="BEN">
      <data key="d0">458520</data>
    </edge>
    <edge source="USA" target="DNK">
      <data key="d0">40850564</data>
    </edge>
    <edge source="USA" target="ECU">
      <data key="d0">96567843</data>
    </edge>
    <edge source="USA" target="SLV">
      <data key="d0">11273033</data>
    </edge>
    <edge source="USA" target="ETH">
      <data key="d0">2495732</data>
    </edge>
    <edge source="USA" target="EST">
      <data key="d0">1144376</data>
    </edge>
    <edge source="USA" target="FIN">
      <data key="d0">46359209</data>
    </edge>
    <edge source="USA" target="FRA">
      <data key="d0">633996894</data>
    </edge>
    <edge source="USA" target="GEO">
      <data key="d0">6229409</data>
    </edge>
    <edge source="USA" target="GMB">
      <data key="d0">125098</data>
    </edge>
    <edge source="USA" target="DEU">
      <data key="d0">1212189253</data>
    </edge>
    <edge source="USA" target="GHA">
      <data key="d0">15794334</data>
    </edge>
    <edge source="USA" target="GRC">
      <data key="d0">73797369</data>
    </edge>
    <edge source="USA" target="GTM">
      <data key="d0">40717446</data>
    </edge>
    <edge source="USA" target="HND">
      <data key="d0">12412860</data>
    </edge>
    <edge source="USA" target="HKG">
      <data key="d0">228179170</data>
    </edge>
    <edge source="USA" target="HUN">
      <data key="d0">310999151</data>
    </edge>
    <edge source="USA" target="IDN">
      <data key="d0">237026946</data>
    </edge>
    <edge source="USA" target="IRL">
      <data key="d0">180133417</data>
    </edge>
    <edge source="USA" target="ISR">
      <data key="d0">192494504</data>
    </edge>
    <edge source="USA" target="ITA">
      <data key="d0">793787036</data>
    </edge>
    <edge source="USA" target="CIV">
      <data key="d0">1139264</data>
    </edge>
    <edge source="USA" target="JAM">
      <data key="d0">13695492</data>
    </edge>
    <edge source="USA" target="JPN">
      <data key="d0">1224441752</data>
    </edge>
    <edge source="USA" target="KAZ">
      <data key="d0">120358380</data>
    </edge>
    <edge source="USA" target="JOR">
      <data key="d0">13644939</data>
    </edge>
    <edge source="USA" target="KOR">
      <data key="d0">1027114190</data>
    </edge>
    <edge source="USA" target="KGZ">
      <data key="d0">552036</data>
    </edge>
    <edge source="USA" target="LBN">
      <data key="d0">11743022</data>
    </edge>
    <edge source="USA" target="LVA">
      <data key="d0">5140910</data>
    </edge>
    <edge source="USA" target="LTU">
      <data key="d0">6814010</data>
    </edge>
    <edge source="USA" target="MDG">
      <data key="d0">619084</data>
    </edge>
    <edge source="USA" target="MWI">
      <data key="d0">22436</data>
    </edge>
    <edge source="USA" target="MYS">
      <data key="d0">297535894</data>
    </edge>
    <edge source="USA" target="MRT">
      <data key="d0">4499111</data>
    </edge>
    <edge source="USA" target="MUS">
      <data key="d0">445758</data>
    </edge>
    <edge source="USA" target="MEX">
      <data key="d0">7252739445</data>
    </edge>
    <edge source="USA" target="MDA">
      <data key="d0">165866</data>
    </edge>
    <edge source="USA" target="MAR">
      <data key="d0">9783609</data>
    </edge>
    <edge source="USA" target="MOZ">
      <data key="d0">4764720</data>
    </edge>
    <edge source="USA" target="OMN">
      <data key="d0">68047377</data>
    </edge>
    <edge source="USA" target="NAM">
      <data key="d0">1203006</data>
    </edge>
    <edge source="USA" target="NLD">
      <data key="d0">583993883</data>
    </edge>
    <edge source="USA" target="NZL">
      <data key="d0">100607336</data>
    </edge>
    <edge source="USA" target="NIC">
      <data key="d0">38134460</data>
    </edge>
    <edge source="USA" target="NER">
      <data key="d0">688258</data>
    </edge>
    <edge source="USA" target="NOR">
      <data key="d0">136284572</data>
    </edge>
    <edge source="USA" target="PAK">
      <data key="d0">54162173</data>
    </edge>
    <edge source="USA" target="PAN">
      <data key="d0">37628382</data>
    </edge>
    <edge source="USA" target="PRY">
      <data key="d0">7942411</data>
    </edge>
    <edge source="USA" target="PER">
      <data key="d0">340725316</data>
    </edge>
    <edge source="USA" target="PHL">
      <data key="d0">57724552</data>
    </edge>
    <edge source="USA" target="POL">
      <data key="d0">67389553</data>
    </edge>
    <edge source="USA" target="PRT">
      <data key="d0">106895489</data>
    </edge>
    <edge source="USA" target="ROU">
      <data key="d0">11514602</data>
    </edge>
    <edge source="USA" target="RUS">
      <data key="d0">431290928</data>
    </edge>
    <edge source="USA" target="SAU">
      <data key="d0">1414196910</data>
    </edge>
    <edge source="USA" target="SEN">
      <data key="d0">21188200</data>
    </edge>
    <edge source="USA" target="SRB">
      <data key="d0">1515368</data>
    </edge>
    <edge source="USA" target="IND">
      <data key="d0">598381940</data>
    </edge>
    <edge source="USA" target="SGP">
      <data key="d0">1009664982</data>
    </edge>
    <edge source="USA" target="SVK">
      <data key="d0">17571223</data>
    </edge>
    <edge source="USA" target="VNM">
      <data key="d0">53526584</data>
    </edge>
    <edge source="USA" target="SVN">
      <data key="d0">12958446</data>
    </edge>
    <edge source="USA" target="ZAF">
      <data key="d0">239454771</data>
    </edge>
    <edge source="USA" target="ZWE">
      <data key="d0">1221327</data>
    </edge>
    <edge source="USA" target="ESP">
      <data key="d0">216881394</data>
    </edge>
    <edge source="USA" target="SWE">
      <data key="d0">173558458</data>
    </edge>
    <edge source="USA" target="CHE">
      <data key="d0">176300525</data>
    </edge>
    <edge source="USA" target="THA">
      <data key="d0">222701340</data>
    </edge>
    <edge source="USA" target="TGO">
      <data key="d0">3412219</data>
    </edge>
    <edge source="USA" target="ARE">
      <data key="d0">591851843</data>
    </edge>
    <edge source="USA" target="TUN">
      <data key="d0">6668634</data>
    </edge>
    <edge source="USA" target="TUR">
      <data key="d0">263100963</data>
    </edge>
    <edge source="USA" target="UGA">
      <data key="d0">795990</data>
    </edge>
    <edge source="USA" target="UKR">
      <data key="d0">32482911</data>
    </edge>
    <edge source="USA" target="MKD">
      <data key="d0">65536</data>
    </edge>
    <edge source="USA" target="EGY">
      <data key="d0">317538738</data>
    </edge>
    <edge source="USA" target="GBR">
      <data key="d0">1756011525</data>
    </edge>
    <edge source="USA" target="TZA">
      <data key="d0">9524230</data>
    </edge>
    <edge source="USA" target="BFA">
      <data key="d0">727453</data>
    </edge>
    <edge source="USA" target="URY">
      <data key="d0">65910763</data>
    </edge>
    <edge source="ARG" target="DZA">
      <data key="d0">58001</data>
    </edge>
    <edge source="ARG" target="AUS">
      <data key="d0">149739</data>
    </edge>
    <edge source="ARG" target="AUT">
      <data key="d0">4399324</data>
    </edge>
    <edge source="ARG" target="BEL">
      <data key="d0">421285</data>
    </edge>
    <edge source="ARG" target="BOL">
      <data key="d0">5357822</data>
    </edge>
    <edge source="ARG" target="BRA">
      <data key="d0">240548197</data>
    </edge>
    <edge source="ARG" target="CAN">
      <data key="d0">841148</data>
    </edge>
    <edge source="ARG" target="CHL">
      <data key="d0">18546846</data>
    </edge>
    <edge source="ARG" target="CHN">
      <data key="d0">4033587</data>
    </edge>
    <edge source="ARG" target="COL">
      <data key="d0">7550259</data>
    </edge>
    <edge source="ARG" target="CRI">
      <data key="d0">48449</data>
    </edge>
    <edge source="ARG" target="CZE">
      <data key="d0">215954</data>
    </edge>
    <edge source="ARG" target="DNK">
      <data key="d0">187556</data>
    </edge>
    <edge source="ARG" target="ECU">
      <data key="d0">1601509</data>
    </edge>
    <edge source="ARG" target="SLV">
      <data key="d0">58480</data>
    </edge>
    <edge source="ARG" target="FRA">
      <data key="d0">3983753</data>
    </edge>
    <edge source="ARG" target="DEU">
      <data key="d0">18060551</data>
    </edge>
    <edge source="ARG" target="GTM">
      <data key="d0">119272</data>
    </edge>
    <edge source="ARG" target="HND">
      <data key="d0">34244</data>
    </edge>
    <edge source="ARG" target="HUN">
      <data key="d0">30198</data>
    </edge>
    <edge source="ARG" target="ITA">
      <data key="d0">2534935</data>
    </edge>
    <edge source="ARG" target="JPN">
      <data key="d0">1115522</data>
    </edge>
    <edge source="ARG" target="KOR">
      <data key="d0">2370082</data>
    </edge>
    <edge source="ARG" target="MYS">
      <data key="d0">599887</data>
    </edge>
    <edge source="ARG" target="MEX">
      <data key="d0">12290568</data>
    </edge>
    <edge source="ARG" target="MAR">
      <data key="d0">64120</data>
    </edge>
    <edge source="ARG" target="NLD">
      <data key="d0">940858</data>
    </edge>
    <edge source="ARG" target="NIC">
      <data key="d0">28654</data>
    </edge>
    <edge source="ARG" target="PAN">
      <data key="d0">500119</data>
    </edge>
    <edge source="ARG" target="PRY">
      <data key="d0">4838157</data>
    </edge>
    <edge source="ARG" target="PER">
      <data key="d0">876642</data>
    </edge>
    <edge source="ARG" target="PHL">
      <data key="d0">106488</data>
    </edge>
    <edge source="ARG" target="POL">
      <data key="d0">40143</data>
    </edge>
    <edge source="ARG" target="RUS">
      <data key="d0">37028</data>
    </edge>
    <edge source="ARG" target="SAU">
      <data key="d0">24300</data>
    </edge>
    <edge source="ARG" target="SGP">
      <data key="d0">543203</data>
    </edge>
    <edge source="ARG" target="SVN">
      <data key="d0">60480</data>
    </edge>
    <edge source="ARG" target="ZAF">
      <data key="d0">1277063</data>
    </edge>
    <edge source="ARG" target="ESP">
      <data key="d0">6151895</data>
    </edge>
    <edge source="ARG" target="SWE">
      <data key="d0">2085825</data>
    </edge>
    <edge source="ARG" target="CHE">
      <data key="d0">1015311</data>
    </edge>
    <edge source="ARG" target="THA">
      <data key="d0">2338129</data>
    </edge>
    <edge source="ARG" target="ARE">
      <data key="d0">80614</data>
    </edge>
    <edge source="ARG" target="TUR">
      <data key="d0">15358</data>
    </edge>
    <edge source="ARG" target="UKR">
      <data key="d0">10800</data>
    </edge>
    <edge source="ARG" target="EGY">
      <data key="d0">128330</data>
    </edge>
    <edge source="ARG" target="GBR">
      <data key="d0">1869627</data>
    </edge>
    <edge source="ARG" target="USA">
      <data key="d0">45852183</data>
    </edge>
    <edge source="ARG" target="URY">
      <data key="d0">3226862</data>
    </edge>
    <edge source="AUS" target="ARG">
      <data key="d0">641639</data>
    </edge>
    <edge source="AUS" target="AUT">
      <data key="d0">282505</data>
    </edge>
    <edge source="AUS" target="BEL">
      <data key="d0">8158323</data>
    </edge>
    <edge source="AUS" target="BRA">
      <data key="d0">10079906</data>
    </edge>
    <edge source="AUS" target="BGR">
      <data key="d0">19724</data>
    </edge>
    <edge source="AUS" target="BLR">
      <data key="d0">50119</data>
    </edge>
    <edge source="AUS" target="KHM">
      <data key="d0">89049</data>
    </edge>
    <edge source="AUS" target="CMR">
      <data key="d0">28831</data>
    </edge>
    <edge source="AUS" target="CAN">
      <data key="d0">49714349</data>
    </edge>
    <edge source="AUS" target="LKA">
      <data key="d0">100596</data>
    </edge>
    <edge source="AUS" target="CHL">
      <data key="d0">12040193</data>
    </edge>
    <edge source="AUS" target="CHN">
      <data key="d0">85686972</data>
    </edge>
    <edge source="AUS" target="COL">
      <data key="d0">15455</data>
    </edge>
    <edge source="AUS" target="CRI">
      <data key="d0">12129</data>
    </edge>
    <edge source="AUS" target="CZE">
      <data key="d0">38215</data>
    </edge>
    <edge source="AUS" target="DNK">
      <data key="d0">944594</data>
    </edge>
    <edge source="AUS" target="EST">
      <data key="d0">32442</data>
    </edge>
    <edge source="AUS" target="FIN">
      <data key="d0">1112377</data>
    </edge>
    <edge source="AUS" target="FRA">
      <data key="d0">11708468</data>
    </edge>
    <edge source="AUS" target="DEU">
      <data key="d0">20430515</data>
    </edge>
    <edge source="AUS" target="GHA">
      <data key="d0">3461848</data>
    </edge>
    <edge source="AUS" target="GRC">
      <data key="d0">42955</data>
    </edge>
    <edge source="AUS" target="GTM">
      <data key="d0">19295</data>
    </edge>
    <edge source="AUS" target="HKG">
      <data key="d0">4380216</data>
    </edge>
    <edge source="AUS" target="IDN">
      <data key="d0">28458867</data>
    </edge>
    <edge source="AUS" target="IRL">
      <data key="d0">264224</data>
    </edge>
    <edge source="AUS" target="ISR">
      <data key="d0">2620709</data>
    </edge>
    <edge source="AUS" target="ITA">
      <data key="d0">1997213</data>
    </edge>
    <edge source="AUS" target="CIV">
      <data key="d0">567092</data>
    </edge>
    <edge source="AUS" target="JPN">
      <data key="d0">10855114</data>
    </edge>
    <edge source="AUS" target="KAZ">
      <data key="d0">20349</data>
    </edge>
    <edge source="AUS" target="KOR">
      <data key="d0">61824612</data>
    </edge>
    <edge source="AUS" target="LBN">
      <data key="d0">207512</data>
    </edge>
    <edge source="AUS" target="MWI">
      <data key="d0">33016</data>
    </edge>
    <edge source="AUS" target="MYS">
      <data key="d0">14649602</data>
    </edge>
    <edge source="AUS" target="MRT">
      <data key="d0">174981</data>
    </edge>
    <edge source="AUS" target="MUS">
      <data key="d0">39196</data>
    </edge>
    <edge source="AUS" target="MEX">
      <data key="d0">6895373</data>
    </edge>
    <edge source="AUS" target="MOZ">
      <data key="d0">231602</data>
    </edge>
    <edge source="AUS" target="OMN">
      <data key="d0">469505</data>
    </edge>
    <edge source="AUS" target="NAM">
      <data key="d0">15265</data>
    </edge>
    <edge source="AUS" target="NLD">
      <data key="d0">6223235</data>
    </edge>
    <edge source="AUS" target="NZL">
      <data key="d0">50984711</data>
    </edge>
    <edge source="AUS" target="NIC">
      <data key="d0">10920</data>
    </edge>
    <edge source="AUS" target="NOR">
      <data key="d0">638815</data>
    </edge>
    <edge source="AUS" target="PAK">
      <data key="d0">62778</data>
    </edge>
    <edge source="AUS" target="PER">
      <data key="d0">2527353</data>
    </edge>
    <edge source="AUS" target="PHL">
      <data key="d0">2897839</data>
    </edge>
    <edge source="AUS" target="POL">
      <data key="d0">106062</data>
    </edge>
    <edge source="AUS" target="PRT">
      <data key="d0">53430</data>
    </edge>
    <edge source="AUS" target="ROU">
      <data key="d0">82501</data>
    </edge>
    <edge source="AUS" target="RUS">
      <data key="d0">428314</data>
    </edge>
    <edge source="AUS" target="SAU">
      <data key="d0">1797869</data>
    </edge>
    <edge source="AUS" target="SEN">
      <data key="d0">295907</data>
    </edge>
    <edge source="AUS" target="IND">
      <data key="d0">5990306</data>
    </edge>
    <edge source="AUS" target="SGP">
      <data key="d0">41447489</data>
    </edge>
    <edge source="AUS" target="VNM">
      <data key="d0">697483</data>
    </edge>
    <edge source="AUS" target="SVN">
      <data key="d0">11642</data>
    </edge>
    <edge source="AUS" target="ZAF">
      <data key="d0">8940666</data>
    </edge>
    <edge source="AUS" target="ESP">
      <data key="d0">2513574</data>
    </edge>
    <edge source="AUS" target="SWE">
      <data key="d0">5137480</data>
    </edge>
    <edge source="AUS" target="CHE">
      <data key="d0">206551</data>
    </edge>
    <edge source="AUS" target="THA">
      <data key="d0">35030266</data>
    </edge>
    <edge source="AUS" target="ARE">
      <data key="d0">3930778</data>
    </edge>
    <edge source="AUS" target="TUN">
      <data key="d0">43566</data>
    </edge>
    <edge source="AUS" target="TUR">
      <data key="d0">2754080</data>
    </edge>
    <edge source="AUS" target="EGY">
      <data key="d0">442552</data>
    </edge>
    <edge source="AUS" target="GBR">
      <data key="d0">12967991</data>
    </edge>
    <edge source="AUS" target="TZA">
      <data key="d0">676300</data>
    </edge>
    <edge source="AUS" target="USA">
      <data key="d0">185073704</data>
    </edge>
    <edge source="AUS" target="BFA">
      <data key="d0">137937</data>
    </edge>
    <edge source="BOL" target="AZE">
      <data key="d0">68013</data>
    </edge>
    <edge source="BOL" target="ARG">
      <data key="d0">3497325</data>
    </edge>
    <edge source="BOL" target="BRA">
      <data key="d0">52611</data>
    </edge>
    <edge source="BOL" target="BGR">
      <data key="d0">18000</data>
    </edge>
    <edge source="BOL" target="CAN">
      <data key="d0">32550</data>
    </edge>
    <edge source="BOL" target="CHL">
      <data key="d0">641630</data>
    </edge>
    <edge source="BOL" target="COL">
      <data key="d0">12492</data>
    </edge>
    <edge source="BOL" target="ITA">
      <data key="d0">68210</data>
    </edge>
    <edge source="BOL" target="MEX">
      <data key="d0">15048</data>
    </edge>
    <edge source="BOL" target="PER">
      <data key="d0">252265</data>
    </edge>
    <edge source="BOL" target="RUS">
      <data key="d0">519656</data>
    </edge>
    <edge source="BOL" target="ARE">
      <data key="d0">220327</data>
    </edge>
    <edge source="BOL" target="USA">
      <data key="d0">7983124</data>
    </edge>
    <edge source="BRA" target="DZA">
      <data key="d0">194930</data>
    </edge>
    <edge source="BRA" target="ARG">
      <data key="d0">811576770</data>
    </edge>
    <edge source="BRA" target="AUS">
      <data key="d0">28445417</data>
    </edge>
    <edge source="BRA" target="AUT">
      <data key="d0">23559383</data>
    </edge>
    <edge source="BRA" target="ARM">
      <data key="d0">95672</data>
    </edge>
    <edge source="BRA" target="BEL">
      <data key="d0">24036302</data>
    </edge>
    <edge source="BRA" target="BOL">
      <data key="d0">12464129</data>
    </edge>
    <edge source="BRA" target="CAN">
      <data key="d0">80295802</data>
    </edge>
    <edge source="BRA" target="LKA">
      <data key="d0">78842</data>
    </edge>
    <edge source="BRA" target="CHL">
      <data key="d0">63977532</data>
    </edge>
    <edge source="BRA" target="CHN">
      <data key="d0">64361597</data>
    </edge>
    <edge source="BRA" target="COL">
      <data key="d0">119412288</data>
    </edge>
    <edge source="BRA" target="CRI">
      <data key="d0">6319506</data>
    </edge>
    <edge source="BRA" target="CZE">
      <data key="d0">717116</data>
    </edge>
    <edge source="BRA" target="DNK">
      <data key="d0">195765</data>
    </edge>
    <edge source="BRA" target="ECU">
      <data key="d0">27645049</data>
    </edge>
    <edge source="BRA" target="SLV">
      <data key="d0">1937964</data>
    </edge>
    <edge source="BRA" target="ETH">
      <data key="d0">67787</data>
    </edge>
    <edge source="BRA" target="FIN">
      <data key="d0">11429089</data>
    </edge>
    <edge source="BRA" target="FRA">
      <data key="d0">106690943</data>
    </edge>
    <edge source="BRA" target="GEO">
      <data key="d0">2278577</data>
    </edge>
    <edge source="BRA" target="DEU">
      <data key="d0">482402003</data>
    </edge>
    <edge source="BRA" target="GHA">
      <data key="d0">773877</data>
    </edge>
    <edge source="BRA" target="GRC">
      <data key="d0">94593</data>
    </edge>
    <edge source="BRA" target="GTM">
      <data key="d0">28625651</data>
    </edge>
    <edge source="BRA" target="HND">
      <data key="d0">2890017</data>
    </edge>
    <edge source="BRA" target="HKG">
      <data key="d0">276565</data>
    </edge>
    <edge source="BRA" target="HUN">
      <data key="d0">10415043</data>
    </edge>
    <edge source="BRA" target="IDN">
      <data key="d0">3182017</data>
    </edge>
    <edge source="BRA" target="IRL">
      <data key="d0">914195</data>
    </edge>
    <edge source="BRA" target="ISR">
      <data key="d0">3857441</data>
    </edge>
    <edge source="BRA" target="ITA">
      <data key="d0">132045826</data>
    </edge>
    <edge source="BRA" target="CIV">
      <data key="d0">188862</data>
    </edge>
    <edge source="BRA" target="JAM">
      <data key="d0">357467</data>
    </edge>
    <edge source="BRA" target="JPN">
      <data key="d0">33799056</data>
    </edge>
    <edge source="BRA" target="JOR">
      <data key="d0">855883</data>
    </edge>
    <edge source="BRA" target="KOR">
      <data key="d0">3063761</data>
    </edge>
    <edge source="BRA" target="LBN">
      <data key="d0">687894</data>
    </edge>
    <edge source="BRA" target="LVA">
      <data key="d0">97500</data>
    </edge>
    <edge source="BRA" target="LTU">
      <data key="d0">319789</data>
    </edge>
    <edge source="BRA" target="MDG">
      <data key="d0">197224</data>
    </edge>
    <edge source="BRA" target="MWI">
      <data key="d0">29938</data>
    </edge>
    <edge source="BRA" target="MYS">
      <data key="d0">2931071</data>
    </edge>
    <edge source="BRA" target="MUS">
      <data key="d0">18359</data>
    </edge>
    <edge source="BRA" target="MEX">
      <data key="d0">510325019</data>
    </edge>
    <edge source="BRA" target="MAR">
      <data key="d0">329542</data>
    </edge>
    <edge source="BRA" target="MOZ">
      <data key="d0">1269290</data>
    </edge>
    <edge source="BRA" target="OMN">
      <data key="d0">348496</data>
    </edge>
    <edge source="BRA" target="NAM">
      <data key="d0">18503</data>
    </edge>
    <edge source="BRA" target="NLD">
      <data key="d0">35489687</data>
    </edge>
    <edge source="BRA" target="NZL">
      <data key="d0">3835798</data>
    </edge>
    <edge source="BRA" target="NIC">
      <data key="d0">1754443</data>
    </edge>
    <edge source="BRA" target="NOR">
      <data key="d0">2868372</data>
    </edge>
    <edge source="BRA" target="PAK">
      <data key="d0">1524763</data>
    </edge>
    <edge source="BRA" target="PAN">
      <data key="d0">16800070</data>
    </edge>
    <edge source="BRA" target="PRY">
      <data key="d0">29880989</data>
    </edge>
    <edge source="BRA" target="PER">
      <data key="d0">50621058</data>
    </edge>
    <edge source="BRA" target="PHL">
      <data key="d0">110743</data>
    </edge>
    <edge source="BRA" target="POL">
      <data key="d0">11041975</data>
    </edge>
    <edge source="BRA" target="PRT">
      <data key="d0">29650652</data>
    </edge>
    <edge source="BRA" target="ROU">
      <data key="d0">187599</data>
    </edge>
    <edge source="BRA" target="RUS">
      <data key="d0">70368236</data>
    </edge>
    <edge source="BRA" target="SAU">
      <data key="d0">5674970</data>
    </edge>
    <edge source="BRA" target="SEN">
      <data key="d0">61704</data>
    </edge>
    <edge source="BRA" target="SRB">
      <data key="d0">623371</data>
    </edge>
    <edge source="BRA" target="IND">
      <data key="d0">19491233</data>
    </edge>
    <edge source="BRA" target="SGP">
      <data key="d0">11705702</data>
    </edge>
    <edge source="BRA" target="SVK">
      <data key="d0">966631</data>
    </edge>
    <edge source="BRA" target="VNM">
      <data key="d0">1490102</data>
    </edge>
    <edge source="BRA" target="ZAF">
      <data key="d0">91174149</data>
    </edge>
    <edge source="BRA" target="ZWE">
      <data key="d0">16161</data>
    </edge>
    <edge source="BRA" target="ESP">
      <data key="d0">17999192</data>
    </edge>
    <edge source="BRA" target="SWE">
      <data key="d0">50289393</data>
    </edge>
    <edge source="BRA" target="CHE">
      <data key="d0">8769181</data>
    </edge>
    <edge source="BRA" target="THA">
      <data key="d0">22788798</data>
    </edge>
    <edge source="BRA" target="ARE">
      <data key="d0">10210893</data>
    </edge>
    <edge source="BRA" target="TUN">
      <data key="d0">21985</data>
    </edge>
    <edge source="BRA" target="TUR">
      <data key="d0">32457943</data>
    </edge>
    <edge source="BRA" target="UGA">
      <data key="d0">17331</data>
    </edge>
    <edge source="BRA" target="UKR">
      <data key="d0">10171269</data>
    </edge>
    <edge source="BRA" target="EGY">
      <data key="d0">11748126</data>
    </edge>
    <edge source="BRA" target="GBR">
      <data key="d0">146257345</data>
    </edge>
    <edge source="BRA" target="TZA">
      <data key="d0">155206</data>
    </edge>
    <edge source="BRA" target="USA">
      <data key="d0">1724673772</data>
    </edge>
    <edge source="BRA" target="BFA">
      <data key="d0">1044858</data>
    </edge>
    <edge source="BRA" target="URY">
      <data key="d0">9338279</data>
    </edge>
    <edge source="CHL" target="ARG">
      <data key="d0">5886930</data>
    </edge>
    <edge source="CHL" target="AUS">
      <data key="d0">611532</data>
    </edge>
    <edge source="CHL" target="BEL">
      <data key="d0">126432</data>
    </edge>
    <edge source="CHL" target="BOL">
      <data key="d0">20345897</data>
    </edge>
    <edge source="CHL" target="BRA">
      <data key="d0">1255404</data>
    </edge>
    <edge source="CHL" target="CMR">
      <data key="d0">31654</data>
    </edge>
    <edge source="CHL" target="CAN">
      <data key="d0">1734752</data>
    </edge>
    <edge source="CHL" target="CHN">
      <data key="d0">71737</data>
    </edge>
    <edge source="CHL" target="COL">
      <data key="d0">192223</data>
    </edge>
    <edge source="CHL" target="ECU">
      <data key="d0">491402</data>
    </edge>
    <edge source="CHL" target="FRA">
      <data key="d0">594679</data>
    </edge>
    <edge source="CHL" target="DEU">
      <data key="d0">333195</data>
    </edge>
    <edge source="CHL" target="GTM">
      <data key="d0">14730</data>
    </edge>
    <edge source="CHL" target="HND">
      <data key="d0">15109</data>
    </edge>
    <edge source="CHL" target="ITA">
      <data key="d0">39772</data>
    </edge>
    <edge source="CHL" target="JPN">
      <data key="d0">19500</data>
    </edge>
    <edge source="CHL" target="KOR">
      <data key="d0">16378</data>
    </edge>
    <edge source="CHL" target="MRT">
      <data key="d0">16448</data>
    </edge>
    <edge source="CHL" target="MEX">
      <data key="d0">532112</data>
    </edge>
    <edge source="CHL" target="NLD">
      <data key="d0">1306910</data>
    </edge>
    <edge source="CHL" target="PAN">
      <data key="d0">131181</data>
    </edge>
    <edge source="CHL" target="PRY">
      <data key="d0">1109659</data>
    </edge>
    <edge source="CHL" target="PER">
      <data key="d0">6975912</data>
    </edge>
    <edge source="CHL" target="SGP">
      <data key="d0">64703</data>
    </edge>
    <edge source="CHL" target="ZAF">
      <data key="d0">711488</data>
    </edge>
    <edge source="CHL" target="ESP">
      <data key="d0">64714</data>
    </edge>
    <edge source="CHL" target="SWE">
      <data key="d0">415368</data>
    </edge>
    <edge source="CHL" target="CHE">
      <data key="d0">429209</data>
    </edge>
    <edge source="CHL" target="THA">
      <data key="d0">42889</data>
    </edge>
    <edge source="CHL" target="TUR">
      <data key="d0">1995742</data>
    </edge>
    <edge source="CHL" target="GBR">
      <data key="d0">929843</data>
    </edge>
    <edge source="CHL" target="USA">
      <data key="d0">36071006</data>
    </edge>
    <edge source="CHL" target="URY">
      <data key="d0">2188783</data>
    </edge>
    <edge source="CHN" target="ALB">
      <data key="d0">3924996</data>
    </edge>
    <edge source="CHN" target="DZA">
      <data key="d0">52034218</data>
    </edge>
    <edge source="CHN" target="AZE">
      <data key="d0">20441691</data>
    </edge>
    <edge source="CHN" target="ARG">
      <data key="d0">124046540</data>
    </edge>
    <edge source="CHN" target="AUS">
      <data key="d0">263149070</data>
    </edge>
    <edge source="CHN" target="AUT">
      <data key="d0">56275915</data>
    </edge>
    <edge source="CHN" target="ARM">
      <data key="d0">2859257</data>
    </edge>
    <edge source="CHN" target="BEL">
      <data key="d0">119242819</data>
    </edge>
    <edge source="CHN" target="BOL">
      <data key="d0">2871853</data>
    </edge>
    <edge source="CHN" target="BWA">
      <data key="d0">11264039</data>
    </edge>
    <edge source="CHN" target="BRA">
      <data key="d0">821590586</data>
    </edge>
    <edge source="CHN" target="BGR">
      <data key="d0">9425699</data>
    </edge>
    <edge source="CHN" target="BDI">
      <data key="d0">1392628</data>
    </edge>
    <edge source="CHN" target="BLR">
      <data key="d0">157812450</data>
    </edge>
    <edge source="CHN" target="KHM">
      <data key="d0">122797561</data>
    </edge>
    <edge source="CHN" target="CMR">
      <data key="d0">15360737</data>
    </edge>
    <edge source="CHN" target="CAN">
      <data key="d0">334196702</data>
    </edge>
    <edge source="CHN" target="CAF">
      <data key="d0">1595061</data>
    </edge>
    <edge source="CHN" target="LKA">
      <data key="d0">133366662</data>
    </edge>
    <edge source="CHN" target="CHL">
      <data key="d0">118597177</data>
    </edge>
    <edge source="CHN" target="COL">
      <data key="d0">85460647</data>
    </edge>
    <edge source="CHN" target="CRI">
      <data key="d0">3776111</data>
    </edge>
    <edge source="CHN" target="HRV">
      <data key="d0">4791957</data>
    </edge>
    <edge source="CHN" target="CZE">
      <data key="d0">44980672</data>
    </edge>
    <edge source="CHN" target="BEN">
      <data key="d0">3686402</data>
    </edge>
    <edge source="CHN" target="DNK">
      <data key="d0">103271221</data>
    </edge>
    <edge source="CHN" target="ECU">
      <data key="d0">65035864</data>
    </edge>
    <edge source="CHN" target="SLV">
      <data key="d0">1467679</data>
    </edge>
    <edge source="CHN" target="ETH">
      <data key="d0">70761449</data>
    </edge>
    <edge source="CHN" target="EST">
      <data key="d0">22567457</data>
    </edge>
    <edge source="CHN" target="FIN">
      <data key="d0">82928520</data>
    </edge>
    <edge source="CHN" target="FRA">
      <data key="d0">492359897</data>
    </edge>
    <edge source="CHN" target="GEO">
      <data key="d0">3511735</data>
    </edge>
    <edge source="CHN" target="GMB">
      <data key="d0">570399</data>
    </edge>
    <edge source="CHN" target="PSE">
      <data key="d0">548257</data>
    </edge>
    <edge source="CHN" target="DEU">
      <data key="d0">1074350464</data>
    </edge>
    <edge source="CHN" target="GHA">
      <data key="d0">67319368</data>
    </edge>
    <edge source="CHN" target="GRC">
      <data key="d0">20183569</data>
    </edge>
    <edge source="CHN" target="GTM">
      <data key="d0">20114707</data>
    </edge>
    <edge source="CHN" target="HND">
      <data key="d0">8210906</data>
    </edge>
    <edge source="CHN" target="HKG">
      <data key="d0">2135255022</data>
    </edge>
    <edge source="CHN" target="HUN">
      <data key="d0">108176349</data>
    </edge>
    <edge source="CHN" target="IDN">
      <data key="d0">1278469086</data>
    </edge>
    <edge source="CHN" target="IRL">
      <data key="d0">11729875</data>
    </edge>
    <edge source="CHN" target="ISR">
      <data key="d0">46255129</data>
    </edge>
    <edge source="CHN" target="ITA">
      <data key="d0">692311964</data>
    </edge>
    <edge source="CHN" target="CIV">
      <data key="d0">6044365</data>
    </edge>
    <edge source="CHN" target="JAM">
      <data key="d0">1482178</data>
    </edge>
    <edge source="CHN" target="JPN">
      <data key="d0">2189278762</data>
    </edge>
    <edge source="CHN" target="KAZ">
      <data key="d0">83009804</data>
    </edge>
    <edge source="CHN" target="JOR">
      <data key="d0">23433949</data>
    </edge>
    <edge source="CHN" target="KOR">
      <data key="d0">1035133999</data>
    </edge>
    <edge source="CHN" target="KGZ">
      <data key="d0">7952931</data>
    </edge>
    <edge source="CHN" target="LBN">
      <data key="d0">41683733</data>
    </edge>
    <edge source="CHN" target="LVA">
      <data key="d0">11822919</data>
    </edge>
    <edge source="CHN" target="LTU">
      <data key="d0">19578897</data>
    </edge>
    <edge source="CHN" target="MDG">
      <data key="d0">8389768</data>
    </edge>
    <edge source="CHN" target="MWI">
      <data key="d0">5161783</data>
    </edge>
    <edge source="CHN" target="MYS">
      <data key="d0">491535259</data>
    </edge>
    <edge source="CHN" target="MRT">
      <data key="d0">4024129</data>
    </edge>
    <edge source="CHN" target="MUS">
      <data key="d0">2763943</data>
    </edge>
    <edge source="CHN" target="MEX">
      <data key="d0">396951362</data>
    </edge>
    <edge source="CHN" target="MDA">
      <data key="d0">123777</data>
    </edge>
    <edge source="CHN" target="MAR">
      <data key="d0">24776166</data>
    </edge>
    <edge source="CHN" target="MOZ">
      <data key="d0">11251703</data>
    </edge>
    <edge source="CHN" target="OMN">
      <data key="d0">37422343</data>
    </edge>
    <edge source="CHN" target="NAM">
      <data key="d0">3060262</data>
    </edge>
    <edge source="CHN" target="NLD">
      <data key="d0">244887897</data>
    </edge>
    <edge source="CHN" target="NZL">
      <data key="d0">23296941</data>
    </edge>
    <edge source="CHN" target="NIC">
      <data key="d0">7376451</data>
    </edge>
    <edge source="CHN" target="NER">
      <data key="d0">2415665</data>
    </edge>
    <edge source="CHN" target="NOR">
      <data key="d0">25683397</data>
    </edge>
    <edge source="CHN" target="PAK">
      <data key="d0">576790656</data>
    </edge>
    <edge source="CHN" target="PAN">
      <data key="d0">17767715</data>
    </edge>
    <edge source="CHN" target="PRY">
      <data key="d0">21192745</data>
    </edge>
    <edge source="CHN" target="PER">
      <data key="d0">78703563</data>
    </edge>
    <edge source="CHN" target="PHL">
      <data key="d0">231659232</data>
    </edge>
    <edge source="CHN" target="POL">
      <data key="d0">180503897</data>
    </edge>
    <edge source="CHN" target="PRT">
      <data key="d0">17812823</data>
    </edge>
    <edge source="CHN" target="ROU">
      <data key="d0">57291149</data>
    </edge>
    <edge source="CHN" target="RUS">
      <data key="d0">984726363</data>
    </edge>
    <edge source="CHN" target="SAU">
      <data key="d0">237083447</data>
    </edge>
    <edge source="CHN" target="SEN">
      <data key="d0">8070730</data>
    </edge>
    <edge source="CHN" target="SRB">
      <data key="d0">3048594</data>
    </edge>
    <edge source="CHN" target="IND">
      <data key="d0">2430118694</data>
    </edge>
    <edge source="CHN" target="SGP">
      <data key="d0">299015616</data>
    </edge>
    <edge source="CHN" target="SVK">
      <data key="d0">31175590</data>
    </edge>
    <edge source="CHN" target="VNM">
      <data key="d0">1028492189</data>
    </edge>
    <edge source="CHN" target="SVN">
      <data key="d0">73423412</data>
    </edge>
    <edge source="CHN" target="ZAF">
      <data key="d0">245605841</data>
    </edge>
    <edge source="CHN" target="ZWE">
      <data key="d0">17222371</data>
    </edge>
    <edge source="CHN" target="ESP">
      <data key="d0">260723070</data>
    </edge>
    <edge source="CHN" target="SWE">
      <data key="d0">124081556</data>
    </edge>
    <edge source="CHN" target="CHE">
      <data key="d0">21278262</data>
    </edge>
    <edge source="CHN" target="THA">
      <data key="d0">848334498</data>
    </edge>
    <edge source="CHN" target="TGO">
      <data key="d0">7439493</data>
    </edge>
    <edge source="CHN" target="ARE">
      <data key="d0">446370805</data>
    </edge>
    <edge source="CHN" target="TUN">
      <data key="d0">9615086</data>
    </edge>
    <edge source="CHN" target="TUR">
      <data key="d0">863101887</data>
    </edge>
    <edge source="CHN" target="UGA">
      <data key="d0">11015851</data>
    </edge>
    <edge source="CHN" target="UKR">
      <data key="d0">69282535</data>
    </edge>
    <edge source="CHN" target="MKD">
      <data key="d0">108228</data>
    </edge>
    <edge source="CHN" target="EGY">
      <data key="d0">126498768</data>
    </edge>
    <edge source="CHN" target="GBR">
      <data key="d0">436106983</data>
    </edge>
    <edge source="CHN" target="TZA">
      <data key="d0">29526554</data>
    </edge>
    <edge source="CHN" target="USA">
      <data key="d0">5749175445</data>
    </edge>
    <edge source="CHN" target="BFA">
      <data key="d0">1136919</data>
    </edge>
    <edge source="CHN" target="URY">
      <data key="d0">26558260</data>
    </edge>
    <edge source="COL" target="DZA">
      <data key="d0">120811</data>
    </edge>
    <edge source="COL" target="ARG">
      <data key="d0">26566</data>
    </edge>
    <edge source="COL" target="BOL">
      <data key="d0">22051</data>
    </edge>
    <edge source="COL" target="BRA">
      <data key="d0">138968</data>
    </edge>
    <edge source="COL" target="CAN">
      <data key="d0">1578144</data>
    </edge>
    <edge source="COL" target="CHL">
      <data key="d0">51012</data>
    </edge>
    <edge source="COL" target="CHN">
      <data key="d0">213023</data>
    </edge>
    <edge source="COL" target="CRI">
      <data key="d0">220113</data>
    </edge>
    <edge source="COL" target="ECU">
      <data key="d0">3597112</data>
    </edge>
    <edge source="COL" target="SLV">
      <data key="d0">201857</data>
    </edge>
    <edge source="COL" target="FRA">
      <data key="d0">11133</data>
    </edge>
    <edge source="COL" target="DEU">
      <data key="d0">103093</data>
    </edge>
    <edge source="COL" target="GTM">
      <data key="d0">125890</data>
    </edge>
    <edge source="COL" target="HND">
      <data key="d0">265019</data>
    </edge>
    <edge source="COL" target="ISR">
      <data key="d0">888000</data>
    </edge>
    <edge source="COL" target="ITA">
      <data key="d0">102406</data>
    </edge>
    <edge source="COL" target="JPN">
      <data key="d0">223372</data>
    </edge>
    <edge source="COL" target="MEX">
      <data key="d0">455062</data>
    </edge>
    <edge source="COL" target="OMN">
      <data key="d0">20319</data>
    </edge>
    <edge source="COL" target="PAN">
      <data key="d0">590277</data>
    </edge>
    <edge source="COL" target="PER">
      <data key="d0">1301503</data>
    </edge>
    <edge source="COL" target="SAU">
      <data key="d0">70723</data>
    </edge>
    <edge source="COL" target="IND">
      <data key="d0">130328</data>
    </edge>
    <edge source="COL" target="ESP">
      <data key="d0">340198</data>
    </edge>
    <edge source="COL" target="SWE">
      <data key="d0">21369</data>
    </edge>
    <edge source="COL" target="CHE">
      <data key="d0">8146401</data>
    </edge>
    <edge source="COL" target="ARE">
      <data key="d0">92350</data>
    </edge>
    <edge source="COL" target="TUN">
      <data key="d0">82121</data>
    </edge>
    <edge source="COL" target="EGY">
      <data key="d0">63588</data>
    </edge>
    <edge source="COL" target="GBR">
      <data key="d0">47534</data>
    </edge>
    <edge source="COL" target="USA">
      <data key="d0">34872988</data>
    </edge>
    <edge source="CRI" target="ARG">
      <data key="d0">21300</data>
    </edge>
    <edge source="CRI" target="AUT">
      <data key="d0">168000</data>
    </edge>
    <edge source="CRI" target="BEL">
      <data key="d0">18101</data>
    </edge>
    <edge source="CRI" target="BOL">
      <data key="d0">120000</data>
    </edge>
    <edge source="CRI" target="CAN">
      <data key="d0">370150</data>
    </edge>
    <edge source="CRI" target="CHN">
      <data key="d0">12951</data>
    </edge>
    <edge source="CRI" target="COL">
      <data key="d0">175902</data>
    </edge>
    <edge source="CRI" target="SLV">
      <data key="d0">180536</data>
    </edge>
    <edge source="CRI" target="DEU">
      <data key="d0">427400</data>
    </edge>
    <edge source="CRI" target="GTM">
      <data key="d0">675399</data>
    </edge>
    <edge source="CRI" target="HND">
      <data key="d0">404654</data>
    </edge>
    <edge source="CRI" target="IRL">
      <data key="d0">295612</data>
    </edge>
    <edge source="CRI" target="JAM">
      <data key="d0">293906</data>
    </edge>
    <edge source="CRI" target="MYS">
      <data key="d0">105363</data>
    </edge>
    <edge source="CRI" target="MEX">
      <data key="d0">67484</data>
    </edge>
    <edge source="CRI" target="NIC">
      <data key="d0">605040</data>
    </edge>
    <edge source="CRI" target="PAN">
      <data key="d0">1367600</data>
    </edge>
    <edge source="CRI" target="GBR">
      <data key="d0">12600</data>
    </edge>
    <edge source="CRI" target="USA">
      <data key="d0">25429252</data>
    </edge>
    <edge source="DNK" target="ALB">
      <data key="d0">71111</data>
    </edge>
    <edge source="DNK" target="DZA">
      <data key="d0">93586</data>
    </edge>
    <edge source="DNK" target="AZE">
      <data key="d0">264428</data>
    </edge>
    <edge source="DNK" target="ARG">
      <data key="d0">3729039</data>
    </edge>
    <edge source="DNK" target="AUS">
      <data key="d0">184912737</data>
    </edge>
    <edge source="DNK" target="AUT">
      <data key="d0">3147031</data>
    </edge>
    <edge source="DNK" target="ARM">
      <data key="d0">11595</data>
    </edge>
    <edge source="DNK" target="BEL">
      <data key="d0">12209989</data>
    </edge>
    <edge source="DNK" target="BOL">
      <data key="d0">122265</data>
    </edge>
    <edge source="DNK" target="BWA">
      <data key="d0">10061</data>
    </edge>
    <edge source="DNK" target="BRA">
      <data key="d0">75474243</data>
    </edge>
    <edge source="DNK" target="BGR">
      <data key="d0">544018</data>
    </edge>
    <edge source="DNK" target="BLR">
      <data key="d0">406265</data>
    </edge>
    <edge source="DNK" target="CMR">
      <data key="d0">219700</data>
    </edge>
    <edge source="DNK" target="CAN">
      <data key="d0">18218231</data>
    </edge>
    <edge source="DNK" target="LKA">
      <data key="d0">1019076</data>
    </edge>
    <edge source="DNK" target="CHL">
      <data key="d0">4045405</data>
    </edge>
    <edge source="DNK" target="CHN">
      <data key="d0">125147260</data>
    </edge>
    <edge source="DNK" target="COL">
      <data key="d0">378478</data>
    </edge>
    <edge source="DNK" target="CRI">
      <data key="d0">239892</data>
    </edge>
    <edge source="DNK" target="HRV">
      <data key="d0">1597246</data>
    </edge>
    <edge source="DNK" target="CZE">
      <data key="d0">15283122</data>
    </edge>
    <edge source="DNK" target="BEN">
      <data key="d0">38582</data>
    </edge>
    <edge source="DNK" target="ECU">
      <data key="d0">215857</data>
    </edge>
    <edge source="DNK" target="SLV">
      <data key="d0">66433</data>
    </edge>
    <edge source="DNK" target="ETH">
      <data key="d0">116528</data>
    </edge>
    <edge source="DNK" target="EST">
      <data key="d0">992547</data>
    </edge>
    <edge source="DNK" target="FIN">
      <data key="d0">52463959</data>
    </edge>
    <edge source="DNK" target="FRA">
      <data key="d0">58017515</data>
    </edge>
    <edge source="DNK" target="GEO">
      <data key="d0">26988</data>
    </edge>
    <edge source="DNK" target="GMB">
      <data key="d0">38080</data>
    </edge>
    <edge source="DNK" target="PSE">
      <data key="d0">24570</data>
    </edge>
    <edge source="DNK" target="DEU">
      <data key="d0">302197866</data>
    </edge>
    <edge source="DNK" target="GHA">
      <data key="d0">2976439</data>
    </edge>
    <edge source="DNK" target="GRC">
      <data key="d0">3789212</data>
    </edge>
    <edge source="DNK" target="GTM">
      <data key="d0">57083</data>
    </edge>
    <edge source="DNK" target="HKG">
      <data key="d0">7446061</data>
    </edge>
    <edge source="DNK" target="HUN">
      <data key="d0">15146502</data>
    </edge>
    <edge source="DNK" target="IDN">
      <data key="d0">4775228</data>
    </edge>
    <edge source="DNK" target="IRL">
      <data key="d0">24746527</data>
    </edge>
    <edge source="DNK" target="ISR">
      <data key="d0">3444322</data>
    </edge>
    <edge source="DNK" target="ITA">
      <data key="d0">54795371</data>
    </edge>
    <edge source="DNK" target="CIV">
      <data key="d0">761502</data>
    </edge>
    <edge source="DNK" target="JAM">
      <data key="d0">2235685</data>
    </edge>
    <edge source="DNK" target="JPN">
      <data key="d0">16487419</data>
    </edge>
    <edge source="DNK" target="KAZ">
      <data key="d0">702783</data>
    </edge>
    <edge source="DNK" target="JOR">
      <data key="d0">3936704</data>
    </edge>
    <edge source="DNK" target="KOR">
      <data key="d0">67827712</data>
    </edge>
    <edge source="DNK" target="KGZ">
      <data key="d0">10959</data>
    </edge>
    <edge source="DNK" target="LBN">
      <data key="d0">189795</data>
    </edge>
    <edge source="DNK" target="LVA">
      <data key="d0">3811934</data>
    </edge>
    <edge source="DNK" target="LTU">
      <data key="d0">554940</data>
    </edge>
    <edge source="DNK" target="MDG">
      <data key="d0">456180</data>
    </edge>
    <edge source="DNK" target="MYS">
      <data key="d0">7180534</data>
    </edge>
    <edge source="DNK" target="MRT">
      <data key="d0">1471838</data>
    </edge>
    <edge source="DNK" target="MUS">
      <data key="d0">5057964</data>
    </edge>
    <edge source="DNK" target="MEX">
      <data key="d0">9786147</data>
    </edge>
    <edge source="DNK" target="MDA">
      <data key="d0">182634</data>
    </edge>
    <edge source="DNK" target="MAR">
      <data key="d0">53486194</data>
    </edge>
    <edge source="DNK" target="MOZ">
      <data key="d0">110753</data>
    </edge>
    <edge source="DNK" target="OMN">
      <data key="d0">677233</data>
    </edge>
    <edge source="DNK" target="NAM">
      <data key="d0">957157</data>
    </edge>
    <edge source="DNK" target="NLD">
      <data key="d0">36593173</data>
    </edge>
    <edge source="DNK" target="NZL">
      <data key="d0">4618616</data>
    </edge>
    <edge source="DNK" target="NIC">
      <data key="d0">231076</data>
    </edge>
    <edge source="DNK" target="NOR">
      <data key="d0">146002540</data>
    </edge>
    <edge source="DNK" target="PAK">
      <data key="d0">1670093</data>
    </edge>
    <edge source="DNK" target="PAN">
      <data key="d0">14502516</data>
    </edge>
    <edge source="DNK" target="PER">
      <data key="d0">916990</data>
    </edge>
    <edge source="DNK" target="PHL">
      <data key="d0">2878338</data>
    </edge>
    <edge source="DNK" target="POL">
      <data key="d0">42104392</data>
    </edge>
    <edge source="DNK" target="PRT">
      <data key="d0">24821141</data>
    </edge>
    <edge source="DNK" target="ROU">
      <data key="d0">143890156</data>
    </edge>
    <edge source="DNK" target="RUS">
      <data key="d0">14947798</data>
    </edge>
    <edge source="DNK" target="SAU">
      <data key="d0">2102754</data>
    </edge>
    <edge source="DNK" target="SEN">
      <data key="d0">94436</data>
    </edge>
    <edge source="DNK" target="SRB">
      <data key="d0">2197456</data>
    </edge>
    <edge source="DNK" target="IND">
      <data key="d0">24140437</data>
    </edge>
    <edge source="DNK" target="SGP">
      <data key="d0">55135160</data>
    </edge>
    <edge source="DNK" target="SVK">
      <data key="d0">7482131</data>
    </edge>
    <edge source="DNK" target="VNM">
      <data key="d0">3738761</data>
    </edge>
    <edge source="DNK" target="SVN">
      <data key="d0">203260</data>
    </edge>
    <edge source="DNK" target="ZAF">
      <data key="d0">6651328</data>
    </edge>
    <edge source="DNK" target="ESP">
      <data key="d0">67294599</data>
    </edge>
    <edge source="DNK" target="SWE">
      <data key="d0">432725401</data>
    </edge>
    <edge source="DNK" target="CHE">
      <data key="d0">7116054</data>
    </edge>
    <edge source="DNK" target="THA">
      <data key="d0">1837939</data>
    </edge>
    <edge source="DNK" target="TGO">
      <data key="d0">122522</data>
    </edge>
    <edge source="DNK" target="ARE">
      <data key="d0">16125711</data>
    </edge>
    <edge source="DNK" target="TUN">
      <data key="d0">192280</data>
    </edge>
    <edge source="DNK" target="TUR">
      <data key="d0">54318080</data>
    </edge>
    <edge source="DNK" target="UGA">
      <data key="d0">83653</data>
    </edge>
    <edge source="DNK" target="UKR">
      <data key="d0">7510503</data>
    </edge>
    <edge source="DNK" target="MKD">
      <data key="d0">256629</data>
    </edge>
    <edge source="DNK" target="EGY">
      <data key="d0">2926749</data>
    </edge>
    <edge source="DNK" target="GBR">
      <data key="d0">1397520645</data>
    </edge>
    <edge source="DNK" target="TZA">
      <data key="d0">1519449</data>
    </edge>
    <edge source="DNK" target="USA">
      <data key="d0">511880173</data>
    </edge>
    <edge source="DNK" target="BFA">
      <data key="d0">1513088</data>
    </edge>
    <edge source="DNK" target="URY">
      <data key="d0">828489</data>
    </edge>
    <edge source="ECU" target="BEL">
      <data key="d0">11774</data>
    </edge>
    <edge source="ECU" target="CAN">
      <data key="d0">749157</data>
    </edge>
    <edge source="ECU" target="COL">
      <data key="d0">3808940</data>
    </edge>
    <edge source="ECU" target="CRI">
      <data key="d0">84995</data>
    </edge>
    <edge source="ECU" target="DEU">
      <data key="d0">40082</data>
    </edge>
    <edge source="ECU" target="GHA">
      <data key="d0">19221</data>
    </edge>
    <edge source="ECU" target="ITA">
      <data key="d0">12610</data>
    </edge>
    <edge source="ECU" target="KOR">
      <data key="d0">11904</data>
    </edge>
    <edge source="ECU" target="MEX">
      <data key="d0">1021321</data>
    </edge>
    <edge source="ECU" target="NLD">
      <data key="d0">216416</data>
    </edge>
    <edge source="ECU" target="PAN">
      <data key="d0">36086</data>
    </edge>
    <edge source="ECU" target="PER">
      <data key="d0">202359</data>
    </edge>
    <edge source="ECU" target="ESP">
      <data key="d0">19866</data>
    </edge>
    <edge source="ECU" target="CHE">
      <data key="d0">15605</data>
    </edge>
    <edge source="ECU" target="GBR">
      <data key="d0">12963</data>
    </edge>
    <edge source="ECU" target="USA">
      <data key="d0">3498967</data>
    </edge>
    <edge source="SLV" target="COL">
      <data key="d0">20648</data>
    </edge>
    <edge source="SLV" target="CRI">
      <data key="d0">65115</data>
    </edge>
    <edge source="SLV" target="GTM">
      <data key="d0">286071</data>
    </edge>
    <edge source="SLV" target="HND">
      <data key="d0">348306</data>
    </edge>
    <edge source="SLV" target="NLD">
      <data key="d0">27438</data>
    </edge>
    <edge source="SLV" target="NIC">
      <data key="d0">556168</data>
    </edge>
    <edge source="SLV" target="PAN">
      <data key="d0">128529</data>
    </edge>
    <edge source="SLV" target="USA">
      <data key="d0">183473</data>
    </edge>
    <edge source="GTM" target="ALB">
      <data key="d0">20799</data>
    </edge>
    <edge source="GTM" target="BRA">
      <data key="d0">45000</data>
    </edge>
    <edge source="GTM" target="COL">
      <data key="d0">54759</data>
    </edge>
    <edge source="GTM" target="CRI">
      <data key="d0">1296067</data>
    </edge>
    <edge source="GTM" target="ECU">
      <data key="d0">43500</data>
    </edge>
    <edge source="GTM" target="SLV">
      <data key="d0">1448283</data>
    </edge>
    <edge source="GTM" target="DEU">
      <data key="d0">19085</data>
    </edge>
    <edge source="GTM" target="HND">
      <data key="d0">1551257</data>
    </edge>
    <edge source="GTM" target="MEX">
      <data key="d0">882154</data>
    </edge>
    <edge source="GTM" target="NLD">
      <data key="d0">14756</data>
    </edge>
    <edge source="GTM" target="NIC">
      <data key="d0">1651524</data>
    </edge>
    <edge source="GTM" target="PAN">
      <data key="d0">456714</data>
    </edge>
    <edge source="GTM" target="PER">
      <data key="d0">99864</data>
    </edge>
    <edge source="GTM" target="ESP">
      <data key="d0">20700</data>
    </edge>
    <edge source="GTM" target="GBR">
      <data key="d0">15023</data>
    </edge>
    <edge source="GTM" target="USA">
      <data key="d0">573517</data>
    </edge>
    <edge source="HND" target="BRA">
      <data key="d0">635206</data>
    </edge>
    <edge source="HND" target="CHN">
      <data key="d0">149782</data>
    </edge>
    <edge source="HND" target="ECU">
      <data key="d0">20904</data>
    </edge>
    <edge source="HND" target="SLV">
      <data key="d0">258573</data>
    </edge>
    <edge source="HND" target="DEU">
      <data key="d0">50179</data>
    </edge>
    <edge source="HND" target="GTM">
      <data key="d0">41757</data>
    </edge>
    <edge source="HND" target="JPN">
      <data key="d0">135618</data>
    </edge>
    <edge source="HND" target="NIC">
      <data key="d0">64737</data>
    </edge>
    <edge source="HND" target="PER">
      <data key="d0">93751</data>
    </edge>
    <edge source="HND" target="ESP">
      <data key="d0">29877</data>
    </edge>
    <edge source="HND" target="CHE">
      <data key="d0">12788</data>
    </edge>
    <edge source="HND" target="GBR">
      <data key="d0">21722</data>
    </edge>
    <edge source="HND" target="USA">
      <data key="d0">1673686</data>
    </edge>
    <edge source="HUN" target="ALB">
      <data key="d0">145674</data>
    </edge>
    <edge source="HUN" target="DZA">
      <data key="d0">101384922</data>
    </edge>
    <edge source="HUN" target="AZE">
      <data key="d0">21864</data>
    </edge>
    <edge source="HUN" target="ARG">
      <data key="d0">1029092</data>
    </edge>
    <edge source="HUN" target="AUS">
      <data key="d0">10764595</data>
    </edge>
    <edge source="HUN" target="AUT">
      <data key="d0">120662513</data>
    </edge>
    <edge source="HUN" target="BEL">
      <data key="d0">109625025</data>
    </edge>
    <edge source="HUN" target="BRA">
      <data key="d0">69295260</data>
    </edge>
    <edge source="HUN" target="BGR">
      <data key="d0">2010813</data>
    </edge>
    <edge source="HUN" target="BLR">
      <data key="d0">27548</data>
    </edge>
    <edge source="HUN" target="CAN">
      <data key="d0">5766820</data>
    </edge>
    <edge source="HUN" target="CHN">
      <data key="d0">766886063</data>
    </edge>
    <edge source="HUN" target="HRV">
      <data key="d0">8280437</data>
    </edge>
    <edge source="HUN" target="CZE">
      <data key="d0">432244716</data>
    </edge>
    <edge source="HUN" target="DNK">
      <data key="d0">45007182</data>
    </edge>
    <edge source="HUN" target="EST">
      <data key="d0">2941302</data>
    </edge>
    <edge source="HUN" target="FIN">
      <data key="d0">1303693</data>
    </edge>
    <edge source="HUN" target="FRA">
      <data key="d0">181332577</data>
    </edge>
    <edge source="HUN" target="DEU">
      <data key="d0">4005881149</data>
    </edge>
    <edge source="HUN" target="GHA">
      <data key="d0">86593</data>
    </edge>
    <edge source="HUN" target="GRC">
      <data key="d0">132678</data>
    </edge>
    <edge source="HUN" target="HKG">
      <data key="d0">453095</data>
    </edge>
    <edge source="HUN" target="IDN">
      <data key="d0">931389</data>
    </edge>
    <edge source="HUN" target="IRL">
      <data key="d0">20292</data>
    </edge>
    <edge source="HUN" target="ISR">
      <data key="d0">85788650</data>
    </edge>
    <edge source="HUN" target="ITA">
      <data key="d0">121751500</data>
    </edge>
    <edge source="HUN" target="JPN">
      <data key="d0">9385271</data>
    </edge>
    <edge source="HUN" target="KAZ">
      <data key="d0">1806040</data>
    </edge>
    <edge source="HUN" target="JOR">
      <data key="d0">20946</data>
    </edge>
    <edge source="HUN" target="KOR">
      <data key="d0">9387443</data>
    </edge>
    <edge source="HUN" target="LVA">
      <data key="d0">628182</data>
    </edge>
    <edge source="HUN" target="LTU">
      <data key="d0">214529</data>
    </edge>
    <edge source="HUN" target="MYS">
      <data key="d0">964772</data>
    </edge>
    <edge source="HUN" target="MRT">
      <data key="d0">133486</data>
    </edge>
    <edge source="HUN" target="MEX">
      <data key="d0">172241827</data>
    </edge>
    <edge source="HUN" target="MDA">
      <data key="d0">227493</data>
    </edge>
    <edge source="HUN" target="MAR">
      <data key="d0">15206</data>
    </edge>
    <edge source="HUN" target="NLD">
      <data key="d0">293582012</data>
    </edge>
    <edge source="HUN" target="NOR">
      <data key="d0">2776281</data>
    </edge>
    <edge source="HUN" target="PAK">
      <data key="d0">3340859</data>
    </edge>
    <edge source="HUN" target="PER">
      <data key="d0">724654</data>
    </edge>
    <edge source="HUN" target="POL">
      <data key="d0">196101536</data>
    </edge>
    <edge source="HUN" target="PRT">
      <data key="d0">59577802</data>
    </edge>
    <edge source="HUN" target="ROU">
      <data key="d0">41909379</data>
    </edge>
    <edge source="HUN" target="RUS">
      <data key="d0">112095917</data>
    </edge>
    <edge source="HUN" target="SAU">
      <data key="d0">8221860</data>
    </edge>
    <edge source="HUN" target="SRB">
      <data key="d0">4100594</data>
    </edge>
    <edge source="HUN" target="IND">
      <data key="d0">4789576</data>
    </edge>
    <edge source="HUN" target="SGP">
      <data key="d0">8032551</data>
    </edge>
    <edge source="HUN" target="SVK">
      <data key="d0">547846753</data>
    </edge>
    <edge source="HUN" target="VNM">
      <data key="d0">44760</data>
    </edge>
    <edge source="HUN" target="SVN">
      <data key="d0">5881745</data>
    </edge>
    <edge source="HUN" target="ZAF">
      <data key="d0">662801</data>
    </edge>
    <edge source="HUN" target="ESP">
      <data key="d0">552768542</data>
    </edge>
    <edge source="HUN" target="SWE">
      <data key="d0">28749666</data>
    </edge>
    <edge source="HUN" target="CHE">
      <data key="d0">13540660</data>
    </edge>
    <edge source="HUN" target="THA">
      <data key="d0">34426768</data>
    </edge>
    <edge source="HUN" target="ARE">
      <data key="d0">16743656</data>
    </edge>
    <edge source="HUN" target="TUN">
      <data key="d0">3279869</data>
    </edge>
    <edge source="HUN" target="TUR">
      <data key="d0">191156084</data>
    </edge>
    <edge source="HUN" target="UKR">
      <data key="d0">3862257</data>
    </edge>
    <edge source="HUN" target="MKD">
      <data key="d0">578811</data>
    </edge>
    <edge source="HUN" target="EGY">
      <data key="d0">1998390</data>
    </edge>
    <edge source="HUN" target="GBR">
      <data key="d0">247396430</data>
    </edge>
    <edge source="HUN" target="USA">
      <data key="d0">169671331</data>
    </edge>
    <edge source="JPN" target="ALB">
      <data key="d0">29804</data>
    </edge>
    <edge source="JPN" target="DZA">
      <data key="d0">10904717</data>
    </edge>
    <edge source="JPN" target="AZE">
      <data key="d0">100713829</data>
    </edge>
    <edge source="JPN" target="ARG">
      <data key="d0">199663674</data>
    </edge>
    <edge source="JPN" target="AUS">
      <data key="d0">474107413</data>
    </edge>
    <edge source="JPN" target="AUT">
      <data key="d0">27044484</data>
    </edge>
    <edge source="JPN" target="BEL">
      <data key="d0">308404510</data>
    </edge>
    <edge source="JPN" target="BOL">
      <data key="d0">7437396</data>
    </edge>
    <edge source="JPN" target="BWA">
      <data key="d0">534300</data>
    </edge>
    <edge source="JPN" target="BRA">
      <data key="d0">479734209</data>
    </edge>
    <edge source="JPN" target="BGR">
      <data key="d0">956614</data>
    </edge>
    <edge source="JPN" target="BDI">
      <data key="d0">20070</data>
    </edge>
    <edge source="JPN" target="BLR">
      <data key="d0">981645</data>
    </edge>
    <edge source="JPN" target="KHM">
      <data key="d0">7366927</data>
    </edge>
    <edge source="JPN" target="CMR">
      <data key="d0">1544897</data>
    </edge>
    <edge source="JPN" target="CAN">
      <data key="d0">384918642</data>
    </edge>
    <edge source="JPN" target="LKA">
      <data key="d0">18267735</data>
    </edge>
    <edge source="JPN" target="CHL">
      <data key="d0">59209789</data>
    </edge>
    <edge source="JPN" target="CHN">
      <data key="d0">4842960817</data>
    </edge>
    <edge source="JPN" target="COL">
      <data key="d0">89843213</data>
    </edge>
    <edge source="JPN" target="CRI">
      <data key="d0">6299517</data>
    </edge>
    <edge source="JPN" target="HRV">
      <data key="d0">3726334</data>
    </edge>
    <edge source="JPN" target="CZE">
      <data key="d0">129838099</data>
    </edge>
    <edge source="JPN" target="BEN">
      <data key="d0">19543</data>
    </edge>
    <edge source="JPN" target="DNK">
      <data key="d0">16932617</data>
    </edge>
    <edge source="JPN" target="ECU">
      <data key="d0">106403390</data>
    </edge>
    <edge source="JPN" target="SLV">
      <data key="d0">2539871</data>
    </edge>
    <edge source="JPN" target="ETH">
      <data key="d0">1978160</data>
    </edge>
    <edge source="JPN" target="EST">
      <data key="d0">688443</data>
    </edge>
    <edge source="JPN" target="FIN">
      <data key="d0">60301603</data>
    </edge>
    <edge source="JPN" target="FRA">
      <data key="d0">584030527</data>
    </edge>
    <edge source="JPN" target="GEO">
      <data key="d0">1776512</data>
    </edge>
    <edge source="JPN" target="GMB">
      <data key="d0">734783</data>
    </edge>
    <edge source="JPN" target="DEU">
      <data key="d0">806674012</data>
    </edge>
    <edge source="JPN" target="GHA">
      <data key="d0">11627699</data>
    </edge>
    <edge source="JPN" target="GRC">
      <data key="d0">16155251</data>
    </edge>
    <edge source="JPN" target="GTM">
      <data key="d0">14611895</data>
    </edge>
    <edge source="JPN" target="HND">
      <data key="d0">6853586</data>
    </edge>
    <edge source="JPN" target="HKG">
      <data key="d0">190181658</data>
    </edge>
    <edge source="JPN" target="HUN">
      <data key="d0">104187464</data>
    </edge>
    <edge source="JPN" target="IDN">
      <data key="d0">1561596853</data>
    </edge>
    <edge source="JPN" target="IRL">
      <data key="d0">198512866</data>
    </edge>
    <edge source="JPN" target="ISR">
      <data key="d0">7228870</data>
    </edge>
    <edge source="JPN" target="ITA">
      <data key="d0">222706512</data>
    </edge>
    <edge source="JPN" target="CIV">
      <data key="d0">468003</data>
    </edge>
    <edge source="JPN" target="JAM">
      <data key="d0">4965564</data>
    </edge>
    <edge source="JPN" target="KAZ">
      <data key="d0">8357805</data>
    </edge>
    <edge source="JPN" target="JOR">
      <data key="d0">11050378</data>
    </edge>
    <edge source="JPN" target="KOR">
      <data key="d0">1853230794</data>
    </edge>
    <edge source="JPN" target="KGZ">
      <data key="d0">485154</data>
    </edge>
    <edge source="JPN" target="LBN">
      <data key="d0">5637081</data>
    </edge>
    <edge source="JPN" target="LVA">
      <data key="d0">470884</data>
    </edge>
    <edge source="JPN" target="LTU">
      <data key="d0">822604</data>
    </edge>
    <edge source="JPN" target="MDG">
      <data key="d0">432574</data>
    </edge>
    <edge source="JPN" target="MWI">
      <data key="d0">4854843</data>
    </edge>
    <edge source="JPN" target="MYS">
      <data key="d0">478151491</data>
    </edge>
    <edge source="JPN" target="MRT">
      <data key="d0">5552118</data>
    </edge>
    <edge source="JPN" target="MUS">
      <data key="d0">2043292</data>
    </edge>
    <edge source="JPN" target="MEX">
      <data key="d0">455777402</data>
    </edge>
    <edge source="JPN" target="MAR">
      <data key="d0">132672800</data>
    </edge>
    <edge source="JPN" target="MOZ">
      <data key="d0">440341</data>
    </edge>
    <edge source="JPN" target="OMN">
      <data key="d0">64168700</data>
    </edge>
    <edge source="JPN" target="NAM">
      <data key="d0">889966</data>
    </edge>
    <edge source="JPN" target="NLD">
      <data key="d0">305047648</data>
    </edge>
    <edge source="JPN" target="NZL">
      <data key="d0">121672421</data>
    </edge>
    <edge source="JPN" target="NIC">
      <data key="d0">8748373</data>
    </edge>
    <edge source="JPN" target="NER">
      <data key="d0">120806</data>
    </edge>
    <edge source="JPN" target="NOR">
      <data key="d0">31525307</data>
    </edge>
    <edge source="JPN" target="PAK">
      <data key="d0">168778352</data>
    </edge>
    <edge source="JPN" target="PAN">
      <data key="d0">39223258</data>
    </edge>
    <edge source="JPN" target="PRY">
      <data key="d0">2304110</data>
    </edge>
    <edge source="JPN" target="PER">
      <data key="d0">19733907</data>
    </edge>
    <edge source="JPN" target="PHL">
      <data key="d0">378661207</data>
    </edge>
    <edge source="JPN" target="POL">
      <data key="d0">239265812</data>
    </edge>
    <edge source="JPN" target="PRT">
      <data key="d0">18174540</data>
    </edge>
    <edge source="JPN" target="ROU">
      <data key="d0">7001064</data>
    </edge>
    <edge source="JPN" target="RUS">
      <data key="d0">331821154</data>
    </edge>
    <edge source="JPN" target="SAU">
      <data key="d0">309280746</data>
    </edge>
    <edge source="JPN" target="SEN">
      <data key="d0">3918423</data>
    </edge>
    <edge source="JPN" target="SRB">
      <data key="d0">2761126</data>
    </edge>
    <edge source="JPN" target="IND">
      <data key="d0">908535855</data>
    </edge>
    <edge source="JPN" target="SGP">
      <data key="d0">545492267</data>
    </edge>
    <edge source="JPN" target="SVK">
      <data key="d0">7338614</data>
    </edge>
    <edge source="JPN" target="VNM">
      <data key="d0">316056120</data>
    </edge>
    <edge source="JPN" target="SVN">
      <data key="d0">1373704</data>
    </edge>
    <edge source="JPN" target="ZAF">
      <data key="d0">549700623</data>
    </edge>
    <edge source="JPN" target="ZWE">
      <data key="d0">686714</data>
    </edge>
    <edge source="JPN" target="ESP">
      <data key="d0">190587272</data>
    </edge>
    <edge source="JPN" target="SWE">
      <data key="d0">55787669</data>
    </edge>
    <edge source="JPN" target="CHE">
      <data key="d0">18567915</data>
    </edge>
    <edge source="JPN" target="THA">
      <data key="d0">3234813267</data>
    </edge>
    <edge source="JPN" target="TGO">
      <data key="d0">213049</data>
    </edge>
    <edge source="JPN" target="ARE">
      <data key="d0">425802391</data>
    </edge>
    <edge source="JPN" target="TUN">
      <data key="d0">1440490</data>
    </edge>
    <edge source="JPN" target="TUR">
      <data key="d0">125342329</data>
    </edge>
    <edge source="JPN" target="UGA">
      <data key="d0">5149660</data>
    </edge>
    <edge source="JPN" target="UKR">
      <data key="d0">1258235</data>
    </edge>
    <edge source="JPN" target="EGY">
      <data key="d0">411901126</data>
    </edge>
    <edge source="JPN" target="GBR">
      <data key="d0">1151035995</data>
    </edge>
    <edge source="JPN" target="TZA">
      <data key="d0">3061468</data>
    </edge>
    <edge source="JPN" target="USA">
      <data key="d0">8614819975</data>
    </edge>
    <edge source="JPN" target="BFA">
      <data key="d0">78111</data>
    </edge>
    <edge source="JPN" target="URY">
      <data key="d0">1875369</data>
    </edge>
    <edge source="KOR" target="DZA">
      <data key="d0">5685146</data>
    </edge>
    <edge source="KOR" target="AZE">
      <data key="d0">734066</data>
    </edge>
    <edge source="KOR" target="ARG">
      <data key="d0">26245374</data>
    </edge>
    <edge source="KOR" target="AUS">
      <data key="d0">50141907</data>
    </edge>
    <edge source="KOR" target="AUT">
      <data key="d0">7889641</data>
    </edge>
    <edge source="KOR" target="ARM">
      <data key="d0">182392</data>
    </edge>
    <edge source="KOR" target="BEL">
      <data key="d0">30439370</data>
    </edge>
    <edge source="KOR" target="BOL">
      <data key="d0">56778</data>
    </edge>
    <edge source="KOR" target="BRA">
      <data key="d0">63057090</data>
    </edge>
    <edge source="KOR" target="BGR">
      <data key="d0">354131</data>
    </edge>
    <edge source="KOR" target="BLR">
      <data key="d0">129806</data>
    </edge>
    <edge source="KOR" target="KHM">
      <data key="d0">2180403</data>
    </edge>
    <edge source="KOR" target="CMR">
      <data key="d0">128696</data>
    </edge>
    <edge source="KOR" target="CAN">
      <data key="d0">33275680</data>
    </edge>
    <edge source="KOR" target="LKA">
      <data key="d0">3239096</data>
    </edge>
    <edge source="KOR" target="CHL">
      <data key="d0">10154110</data>
    </edge>
    <edge source="KOR" target="CHN">
      <data key="d0">2863740957</data>
    </edge>
    <edge source="KOR" target="COL">
      <data key="d0">40410445</data>
    </edge>
    <edge source="KOR" target="CRI">
      <data key="d0">573074</data>
    </edge>
    <edge source="KOR" target="HRV">
      <data key="d0">2522936</data>
    </edge>
    <edge source="KOR" target="CZE">
      <data key="d0">13890447</data>
    </edge>
    <edge source="KOR" target="BEN">
      <data key="d0">43517</data>
    </edge>
    <edge source="KOR" target="DNK">
      <data key="d0">22258915</data>
    </edge>
    <edge source="KOR" target="ECU">
      <data key="d0">33495707</data>
    </edge>
    <edge source="KOR" target="SLV">
      <data key="d0">115921</data>
    </edge>
    <edge source="KOR" target="ETH">
      <data key="d0">117360</data>
    </edge>
    <edge source="KOR" target="EST">
      <data key="d0">297112</data>
    </edge>
    <edge source="KOR" target="FIN">
      <data key="d0">6069904</data>
    </edge>
    <edge source="KOR" target="FRA">
      <data key="d0">56526249</data>
    </edge>
    <edge source="KOR" target="GEO">
      <data key="d0">191489</data>
    </edge>
    <edge source="KOR" target="DEU">
      <data key="d0">147462433</data>
    </edge>
    <edge source="KOR" target="GHA">
      <data key="d0">5107830</data>
    </edge>
    <edge source="KOR" target="GRC">
      <data key="d0">7144254</data>
    </edge>
    <edge source="KOR" target="GTM">
      <data key="d0">1004652</data>
    </edge>
    <edge source="KOR" target="HND">
      <data key="d0">256003</data>
    </edge>
    <edge source="KOR" target="HKG">
      <data key="d0">31151785</data>
    </edge>
    <edge source="KOR" target="HUN">
      <data key="d0">7148491</data>
    </edge>
    <edge source="KOR" target="IDN">
      <data key="d0">156092758</data>
    </edge>
    <edge source="KOR" target="IRL">
      <data key="d0">385583</data>
    </edge>
    <edge source="KOR" target="ISR">
      <data key="d0">69198827</data>
    </edge>
    <edge source="KOR" target="ITA">
      <data key="d0">57213380</data>
    </edge>
    <edge source="KOR" target="CIV">
      <data key="d0">589286</data>
    </edge>
    <edge source="KOR" target="JAM">
      <data key="d0">176501</data>
    </edge>
    <edge source="KOR" target="JPN">
      <data key="d0">499823238</data>
    </edge>
    <edge source="KOR" target="KAZ">
      <data key="d0">540626</data>
    </edge>
    <edge source="KOR" target="JOR">
      <data key="d0">2055500</data>
    </edge>
    <edge source="KOR" target="KGZ">
      <data key="d0">271814</data>
    </edge>
    <edge source="KOR" target="LBN">
      <data key="d0">6775804</data>
    </edge>
    <edge source="KOR" target="LVA">
      <data key="d0">290607</data>
    </edge>
    <edge source="KOR" target="LTU">
      <data key="d0">575133</data>
    </edge>
    <edge source="KOR" target="MDG">
      <data key="d0">118217</data>
    </edge>
    <edge source="KOR" target="MWI">
      <data key="d0">1127888</data>
    </edge>
    <edge source="KOR" target="MYS">
      <data key="d0">57421295</data>
    </edge>
    <edge source="KOR" target="MRT">
      <data key="d0">58969</data>
    </edge>
    <edge source="KOR" target="MUS">
      <data key="d0">1341835</data>
    </edge>
    <edge source="KOR" target="MEX">
      <data key="d0">174521407</data>
    </edge>
    <edge source="KOR" target="MAR">
      <data key="d0">20935955</data>
    </edge>
    <edge source="KOR" target="MOZ">
      <data key="d0">139975</data>
    </edge>
    <edge source="KOR" target="OMN">
      <data key="d0">16748747</data>
    </edge>
    <edge source="KOR" target="NAM">
      <data key="d0">715810</data>
    </edge>
    <edge source="KOR" target="NLD">
      <data key="d0">91997888</data>
    </edge>
    <edge source="KOR" target="NZL">
      <data key="d0">2271405</data>
    </edge>
    <edge source="KOR" target="NIC">
      <data key="d0">2583513</data>
    </edge>
    <edge source="KOR" target="NER">
      <data key="d0">15045</data>
    </edge>
    <edge source="KOR" target="NOR">
      <data key="d0">3003151</data>
    </edge>
    <edge source="KOR" target="PAK">
      <data key="d0">40511024</data>
    </edge>
    <edge source="KOR" target="PAN">
      <data key="d0">25456488</data>
    </edge>
    <edge source="KOR" target="PRY">
      <data key="d0">313210</data>
    </edge>
    <edge source="KOR" target="PER">
      <data key="d0">5244790</data>
    </edge>
    <edge source="KOR" target="PHL">
      <data key="d0">120901415</data>
    </edge>
    <edge source="KOR" target="POL">
      <data key="d0">17995501</data>
    </edge>
    <edge source="KOR" target="PRT">
      <data key="d0">1365444</data>
    </edge>
    <edge source="KOR" target="ROU">
      <data key="d0">42311717</data>
    </edge>
    <edge source="KOR" target="RUS">
      <data key="d0">103459686</data>
    </edge>
    <edge source="KOR" target="SAU">
      <data key="d0">784081910</data>
    </edge>
    <edge source="KOR" target="SEN">
      <data key="d0">626626</data>
    </edge>
    <edge source="KOR" target="SRB">
      <data key="d0">21132</data>
    </edge>
    <edge source="KOR" target="IND">
      <data key="d0">441386492</data>
    </edge>
    <edge source="KOR" target="SGP">
      <data key="d0">177111285</data>
    </edge>
    <edge source="KOR" target="SVK">
      <data key="d0">364089563</data>
    </edge>
    <edge source="KOR" target="VNM">
      <data key="d0">157897849</data>
    </edge>
    <edge source="KOR" target="SVN">
      <data key="d0">3267349</data>
    </edge>
    <edge source="KOR" target="ZAF">
      <data key="d0">11875139</data>
    </edge>
    <edge source="KOR" target="ESP">
      <data key="d0">26550536</data>
    </edge>
    <edge source="KOR" target="SWE">
      <data key="d0">11241204</data>
    </edge>
    <edge source="KOR" target="CHE">
      <data key="d0">2742024</data>
    </edge>
    <edge source="KOR" target="THA">
      <data key="d0">128546011</data>
    </edge>
    <edge source="KOR" target="TGO">
      <data key="d0">288848</data>
    </edge>
    <edge source="KOR" target="ARE">
      <data key="d0">143376287</data>
    </edge>
    <edge source="KOR" target="TUN">
      <data key="d0">1089907</data>
    </edge>
    <edge source="KOR" target="TUR">
      <data key="d0">128610324</data>
    </edge>
    <edge source="KOR" target="UGA">
      <data key="d0">261781</data>
    </edge>
    <edge source="KOR" target="UKR">
      <data key="d0">13417072</data>
    </edge>
    <edge source="KOR" target="EGY">
      <data key="d0">117240487</data>
    </edge>
    <edge source="KOR" target="GBR">
      <data key="d0">68934631</data>
    </edge>
    <edge source="KOR" target="TZA">
      <data key="d0">586599</data>
    </edge>
    <edge source="KOR" target="USA">
      <data key="d0">1374263475</data>
    </edge>
    <edge source="KOR" target="URY">
      <data key="d0">1344410</data>
    </edge>
    <edge source="MYS" target="AZE">
      <data key="d0">39332</data>
    </edge>
    <edge source="MYS" target="ARG">
      <data key="d0">233628</data>
    </edge>
    <edge source="MYS" target="AUS">
      <data key="d0">7729329</data>
    </edge>
    <edge source="MYS" target="AUT">
      <data key="d0">113054</data>
    </edge>
    <edge source="MYS" target="BEL">
      <data key="d0">4416733</data>
    </edge>
    <edge source="MYS" target="BOL">
      <data key="d0">29156</data>
    </edge>
    <edge source="MYS" target="BRA">
      <data key="d0">56445</data>
    </edge>
    <edge source="MYS" target="KHM">
      <data key="d0">2267818</data>
    </edge>
    <edge source="MYS" target="CMR">
      <data key="d0">13729</data>
    </edge>
    <edge source="MYS" target="CAN">
      <data key="d0">1192040</data>
    </edge>
    <edge source="MYS" target="LKA">
      <data key="d0">564121</data>
    </edge>
    <edge source="MYS" target="CHL">
      <data key="d0">2155178</data>
    </edge>
    <edge source="MYS" target="CHN">
      <data key="d0">23813561</data>
    </edge>
    <edge source="MYS" target="COL">
      <data key="d0">1780570</data>
    </edge>
    <edge source="MYS" target="CRI">
      <data key="d0">560610</data>
    </edge>
    <edge source="MYS" target="CZE">
      <data key="d0">318604</data>
    </edge>
    <edge source="MYS" target="DNK">
      <data key="d0">383038</data>
    </edge>
    <edge source="MYS" target="FIN">
      <data key="d0">54424</data>
    </edge>
    <edge source="MYS" target="FRA">
      <data key="d0">10035992</data>
    </edge>
    <edge source="MYS" target="DEU">
      <data key="d0">12659434</data>
    </edge>
    <edge source="MYS" target="GHA">
      <data key="d0">1612301</data>
    </edge>
    <edge source="MYS" target="GRC">
      <data key="d0">103552</data>
    </edge>
    <edge source="MYS" target="GTM">
      <data key="d0">1043902</data>
    </edge>
    <edge source="MYS" target="HND">
      <data key="d0">771972</data>
    </edge>
    <edge source="MYS" target="HKG">
      <data key="d0">16299658</data>
    </edge>
    <edge source="MYS" target="HUN">
      <data key="d0">360382</data>
    </edge>
    <edge source="MYS" target="IDN">
      <data key="d0">106190748</data>
    </edge>
    <edge source="MYS" target="IRL">
      <data key="d0">24467</data>
    </edge>
    <edge source="MYS" target="ITA">
      <data key="d0">5952942</data>
    </edge>
    <edge source="MYS" target="CIV">
      <data key="d0">421091</data>
    </edge>
    <edge source="MYS" target="JAM">
      <data key="d0">162174</data>
    </edge>
    <edge source="MYS" target="JPN">
      <data key="d0">33462891</data>
    </edge>
    <edge source="MYS" target="KAZ">
      <data key="d0">1942341</data>
    </edge>
    <edge source="MYS" target="JOR">
      <data key="d0">847314</data>
    </edge>
    <edge source="MYS" target="KOR">
      <data key="d0">7822516</data>
    </edge>
    <edge source="MYS" target="LBN">
      <data key="d0">90836</data>
    </edge>
    <edge source="MYS" target="MDG">
      <data key="d0">124791</data>
    </edge>
    <edge source="MYS" target="MUS">
      <data key="d0">529579</data>
    </edge>
    <edge source="MYS" target="MEX">
      <data key="d0">164717</data>
    </edge>
    <edge source="MYS" target="MAR">
      <data key="d0">140067</data>
    </edge>
    <edge source="MYS" target="MOZ">
      <data key="d0">103836</data>
    </edge>
    <edge source="MYS" target="OMN">
      <data key="d0">122412</data>
    </edge>
    <edge source="MYS" target="NAM">
      <data key="d0">60833</data>
    </edge>
    <edge source="MYS" target="NLD">
      <data key="d0">11017083</data>
    </edge>
    <edge source="MYS" target="NZL">
      <data key="d0">152946</data>
    </edge>
    <edge source="MYS" target="NIC">
      <data key="d0">31257</data>
    </edge>
    <edge source="MYS" target="NOR">
      <data key="d0">973025</data>
    </edge>
    <edge source="MYS" target="PAK">
      <data key="d0">3077144</data>
    </edge>
    <edge source="MYS" target="PHL">
      <data key="d0">15912545</data>
    </edge>
    <edge source="MYS" target="POL">
      <data key="d0">94889</data>
    </edge>
    <edge source="MYS" target="ROU">
      <data key="d0">21487</data>
    </edge>
    <edge source="MYS" target="RUS">
      <data key="d0">1057865</data>
    </edge>
    <edge source="MYS" target="SAU">
      <data key="d0">14920381</data>
    </edge>
    <edge source="MYS" target="SEN">
      <data key="d0">241124</data>
    </edge>
    <edge source="MYS" target="IND">
      <data key="d0">3642393</data>
    </edge>
    <edge source="MYS" target="SGP">
      <data key="d0">181085459</data>
    </edge>
    <edge source="MYS" target="SVK">
      <data key="d0">63028</data>
    </edge>
    <edge source="MYS" target="VNM">
      <data key="d0">9084548</data>
    </edge>
    <edge source="MYS" target="ZAF">
      <data key="d0">8944887</data>
    </edge>
    <edge source="MYS" target="ESP">
      <data key="d0">1225195</data>
    </edge>
    <edge source="MYS" target="SWE">
      <data key="d0">576953</data>
    </edge>
    <edge source="MYS" target="CHE">
      <data key="d0">2105173</data>
    </edge>
    <edge source="MYS" target="THA">
      <data key="d0">54675299</data>
    </edge>
    <edge source="MYS" target="TGO">
      <data key="d0">113318</data>
    </edge>
    <edge source="MYS" target="ARE">
      <data key="d0">7095789</data>
    </edge>
    <edge source="MYS" target="TUR">
      <data key="d0">5039095</data>
    </edge>
    <edge source="MYS" target="UKR">
      <data key="d0">68046</data>
    </edge>
    <edge source="MYS" target="EGY">
      <data key="d0">927588</data>
    </edge>
    <edge source="MYS" target="GBR">
      <data key="d0">20194642</data>
    </edge>
    <edge source="MYS" target="TZA">
      <data key="d0">102055</data>
    </edge>
    <edge source="MYS" target="USA">
      <data key="d0">54868118</data>
    </edge>
    <edge source="MEX" target="ARG">
      <data key="d0">34983423</data>
    </edge>
    <edge source="MEX" target="AUS">
      <data key="d0">101409056</data>
    </edge>
    <edge source="MEX" target="AUT">
      <data key="d0">3058950</data>
    </edge>
    <edge source="MEX" target="BEL">
      <data key="d0">1796425</data>
    </edge>
    <edge source="MEX" target="BOL">
      <data key="d0">285110</data>
    </edge>
    <edge source="MEX" target="BRA">
      <data key="d0">99489853</data>
    </edge>
    <edge source="MEX" target="BGR">
      <data key="d0">870000</data>
    </edge>
    <edge source="MEX" target="CAN">
      <data key="d0">665034321</data>
    </edge>
    <edge source="MEX" target="LKA">
      <data key="d0">194449</data>
    </edge>
    <edge source="MEX" target="CHL">
      <data key="d0">19247863</data>
    </edge>
    <edge source="MEX" target="CHN">
      <data key="d0">61643232</data>
    </edge>
    <edge source="MEX" target="COL">
      <data key="d0">23386305</data>
    </edge>
    <edge source="MEX" target="CRI">
      <data key="d0">3255138</data>
    </edge>
    <edge source="MEX" target="HRV">
      <data key="d0">44903</data>
    </edge>
    <edge source="MEX" target="CZE">
      <data key="d0">5497982</data>
    </edge>
    <edge source="MEX" target="DNK">
      <data key="d0">44495587</data>
    </edge>
    <edge source="MEX" target="ECU">
      <data key="d0">11648582</data>
    </edge>
    <edge source="MEX" target="SLV">
      <data key="d0">1643739</data>
    </edge>
    <edge source="MEX" target="FRA">
      <data key="d0">130380090</data>
    </edge>
    <edge source="MEX" target="DEU">
      <data key="d0">103689536</data>
    </edge>
    <edge source="MEX" target="GHA">
      <data key="d0">121287</data>
    </edge>
    <edge source="MEX" target="GTM">
      <data key="d0">9577662</data>
    </edge>
    <edge source="MEX" target="HND">
      <data key="d0">2002508</data>
    </edge>
    <edge source="MEX" target="HKG">
      <data key="d0">268336</data>
    </edge>
    <edge source="MEX" target="HUN">
      <data key="d0">18143889</data>
    </edge>
    <edge source="MEX" target="IDN">
      <data key="d0">351889</data>
    </edge>
    <edge source="MEX" target="IRL">
      <data key="d0">957329</data>
    </edge>
    <edge source="MEX" target="ISR">
      <data key="d0">886537</data>
    </edge>
    <edge source="MEX" target="ITA">
      <data key="d0">50700047</data>
    </edge>
    <edge source="MEX" target="JAM">
      <data key="d0">201189</data>
    </edge>
    <edge source="MEX" target="JPN">
      <data key="d0">77250711</data>
    </edge>
    <edge source="MEX" target="KOR">
      <data key="d0">32150375</data>
    </edge>
    <edge source="MEX" target="MYS">
      <data key="d0">413112</data>
    </edge>
    <edge source="MEX" target="NLD">
      <data key="d0">940468</data>
    </edge>
    <edge source="MEX" target="NZL">
      <data key="d0">840205</data>
    </edge>
    <edge source="MEX" target="NIC">
      <data key="d0">3411859</data>
    </edge>
    <edge source="MEX" target="NOR">
      <data key="d0">4553848</data>
    </edge>
    <edge source="MEX" target="PAK">
      <data key="d0">5284476</data>
    </edge>
    <edge source="MEX" target="PAN">
      <data key="d0">3451663</data>
    </edge>
    <edge source="MEX" target="PRY">
      <data key="d0">231421</data>
    </edge>
    <edge source="MEX" target="PER">
      <data key="d0">9038906</data>
    </edge>
    <edge source="MEX" target="PHL">
      <data key="d0">187056</data>
    </edge>
    <edge source="MEX" target="POL">
      <data key="d0">28422995</data>
    </edge>
    <edge source="MEX" target="PRT">
      <data key="d0">1007530</data>
    </edge>
    <edge source="MEX" target="ROU">
      <data key="d0">3973846</data>
    </edge>
    <edge source="MEX" target="RUS">
      <data key="d0">3490092</data>
    </edge>
    <edge source="MEX" target="SAU">
      <data key="d0">16784323</data>
    </edge>
    <edge source="MEX" target="IND">
      <data key="d0">3867898</data>
    </edge>
    <edge source="MEX" target="SGP">
      <data key="d0">1922566</data>
    </edge>
    <edge source="MEX" target="SVK">
      <data key="d0">1510248</data>
    </edge>
    <edge source="MEX" target="VNM">
      <data key="d0">2107861</data>
    </edge>
    <edge source="MEX" target="SVN">
      <data key="d0">30749</data>
    </edge>
    <edge source="MEX" target="ZAF">
      <data key="d0">21472594</data>
    </edge>
    <edge source="MEX" target="ZWE">
      <data key="d0">10432</data>
    </edge>
    <edge source="MEX" target="ESP">
      <data key="d0">116489617</data>
    </edge>
    <edge source="MEX" target="SWE">
      <data key="d0">32578473</data>
    </edge>
    <edge source="MEX" target="CHE">
      <data key="d0">15543181</data>
    </edge>
    <edge source="MEX" target="THA">
      <data key="d0">15736176</data>
    </edge>
    <edge source="MEX" target="ARE">
      <data key="d0">565815</data>
    </edge>
    <edge source="MEX" target="TUR">
      <data key="d0">2754567</data>
    </edge>
    <edge source="MEX" target="UKR">
      <data key="d0">10000</data>
    </edge>
    <edge source="MEX" target="EGY">
      <data key="d0">27717</data>
    </edge>
    <edge source="MEX" target="GBR">
      <data key="d0">165530997</data>
    </edge>
    <edge source="MEX" target="TZA">
      <data key="d0">27667</data>
    </edge>
    <edge source="MEX" target="USA">
      <data key="d0">11757218365</data>
    </edge>
    <edge source="MEX" target="URY">
      <data key="d0">47254</data>
    </edge>
    <edge source="NLD" target="DZA">
      <data key="d0">21943972</data>
    </edge>
    <edge source="NLD" target="AZE">
      <data key="d0">6746700</data>
    </edge>
    <edge source="NLD" target="ARG">
      <data key="d0">7788634</data>
    </edge>
    <edge source="NLD" target="AUS">
      <data key="d0">98953093</data>
    </edge>
    <edge source="NLD" target="AUT">
      <data key="d0">61305919</data>
    </edge>
    <edge source="NLD" target="ARM">
      <data key="d0">77534</data>
    </edge>
    <edge source="NLD" target="BEL">
      <data key="d0">307599007</data>
    </edge>
    <edge source="NLD" target="BOL">
      <data key="d0">616082</data>
    </edge>
    <edge source="NLD" target="BRA">
      <data key="d0">57938542</data>
    </edge>
    <edge source="NLD" target="BGR">
      <data key="d0">2973755</data>
    </edge>
    <edge source="NLD" target="BDI">
      <data key="d0">377669</data>
    </edge>
    <edge source="NLD" target="BLR">
      <data key="d0">1238465</data>
    </edge>
    <edge source="NLD" target="KHM">
      <data key="d0">48137</data>
    </edge>
    <edge source="NLD" target="CMR">
      <data key="d0">3568731</data>
    </edge>
    <edge source="NLD" target="CAN">
      <data key="d0">71654404</data>
    </edge>
    <edge source="NLD" target="CAF">
      <data key="d0">15387</data>
    </edge>
    <edge source="NLD" target="LKA">
      <data key="d0">7909072</data>
    </edge>
    <edge source="NLD" target="CHL">
      <data key="d0">14316580</data>
    </edge>
    <edge source="NLD" target="CHN">
      <data key="d0">236560205</data>
    </edge>
    <edge source="NLD" target="COL">
      <data key="d0">3385859</data>
    </edge>
    <edge source="NLD" target="CRI">
      <data key="d0">548781</data>
    </edge>
    <edge source="NLD" target="HRV">
      <data key="d0">3892014</data>
    </edge>
    <edge source="NLD" target="CZE">
      <data key="d0">95475211</data>
    </edge>
    <edge source="NLD" target="BEN">
      <data key="d0">483719</data>
    </edge>
    <edge source="NLD" target="DNK">
      <data key="d0">31091029</data>
    </edge>
    <edge source="NLD" target="ECU">
      <data key="d0">13684941</data>
    </edge>
    <edge source="NLD" target="SLV">
      <data key="d0">2932756</data>
    </edge>
    <edge source="NLD" target="ETH">
      <data key="d0">2624554</data>
    </edge>
    <edge source="NLD" target="EST">
      <data key="d0">3806310</data>
    </edge>
    <edge source="NLD" target="FIN">
      <data key="d0">27991928</data>
    </edge>
    <edge source="NLD" target="FRA">
      <data key="d0">203560885</data>
    </edge>
    <edge source="NLD" target="GEO">
      <data key="d0">434973</data>
    </edge>
    <edge source="NLD" target="GMB">
      <data key="d0">183118</data>
    </edge>
    <edge source="NLD" target="DEU">
      <data key="d0">483744803</data>
    </edge>
    <edge source="NLD" target="GHA">
      <data key="d0">5090366</data>
    </edge>
    <edge source="NLD" target="GRC">
      <data key="d0">8690894</data>
    </edge>
    <edge source="NLD" target="GTM">
      <data key="d0">3610113</data>
    </edge>
    <edge source="NLD" target="HND">
      <data key="d0">2735079</data>
    </edge>
    <edge source="NLD" target="HKG">
      <data key="d0">32906652</data>
    </edge>
    <edge source="NLD" target="HUN">
      <data key="d0">16561117</data>
    </edge>
    <edge source="NLD" target="IDN">
      <data key="d0">21599287</data>
    </edge>
    <edge source="NLD" target="IRL">
      <data key="d0">5687808</data>
    </edge>
    <edge source="NLD" target="ISR">
      <data key="d0">11388511</data>
    </edge>
    <edge source="NLD" target="ITA">
      <data key="d0">144669820</data>
    </edge>
    <edge source="NLD" target="CIV">
      <data key="d0">5892361</data>
    </edge>
    <edge source="NLD" target="JAM">
      <data key="d0">1380414</data>
    </edge>
    <edge source="NLD" target="JPN">
      <data key="d0">69583732</data>
    </edge>
    <edge source="NLD" target="KAZ">
      <data key="d0">8053797</data>
    </edge>
    <edge source="NLD" target="JOR">
      <data key="d0">9994991</data>
    </edge>
    <edge source="NLD" target="KOR">
      <data key="d0">101320073</data>
    </edge>
    <edge source="NLD" target="KGZ">
      <data key="d0">955626</data>
    </edge>
    <edge source="NLD" target="LBN">
      <data key="d0">3365163</data>
    </edge>
    <edge source="NLD" target="LVA">
      <data key="d0">2430512</data>
    </edge>
    <edge source="NLD" target="LTU">
      <data key="d0">2518178</data>
    </edge>
    <edge source="NLD" target="MDG">
      <data key="d0">1004693</data>
    </edge>
    <edge source="NLD" target="MYS">
      <data key="d0">42913030</data>
    </edge>
    <edge source="NLD" target="MRT">
      <data key="d0">3152750</data>
    </edge>
    <edge source="NLD" target="MUS">
      <data key="d0">1492572</data>
    </edge>
    <edge source="NLD" target="MEX">
      <data key="d0">15030611</data>
    </edge>
    <edge source="NLD" target="MDA">
      <data key="d0">54695</data>
    </edge>
    <edge source="NLD" target="MAR">
      <data key="d0">9995151</data>
    </edge>
    <edge source="NLD" target="MOZ">
      <data key="d0">457608</data>
    </edge>
    <edge source="NLD" target="OMN">
      <data key="d0">10709027</data>
    </edge>
    <edge source="NLD" target="NAM">
      <data key="d0">7530397</data>
    </edge>
    <edge source="NLD" target="NZL">
      <data key="d0">12002422</data>
    </edge>
    <edge source="NLD" target="NIC">
      <data key="d0">2010884</data>
    </edge>
    <edge source="NLD" target="NER">
      <data key="d0">53951</data>
    </edge>
    <edge source="NLD" target="NOR">
      <data key="d0">139248650</data>
    </edge>
    <edge source="NLD" target="PAK">
      <data key="d0">28914729</data>
    </edge>
    <edge source="NLD" target="PAN">
      <data key="d0">17633738</data>
    </edge>
    <edge source="NLD" target="PRY">
      <data key="d0">232243</data>
    </edge>
    <edge source="NLD" target="PER">
      <data key="d0">2868925</data>
    </edge>
    <edge source="NLD" target="PHL">
      <data key="d0">15789290</data>
    </edge>
    <edge source="NLD" target="POL">
      <data key="d0">39573946</data>
    </edge>
    <edge source="NLD" target="PRT">
      <data key="d0">13583781</data>
    </edge>
    <edge source="NLD" target="ROU">
      <data key="d0">7402285</data>
    </edge>
    <edge source="NLD" target="RUS">
      <data key="d0">178686940</data>
    </edge>
    <edge source="NLD" target="SAU">
      <data key="d0">38344328</data>
    </edge>
    <edge source="NLD" target="SEN">
      <data key="d0">8448653</data>
    </edge>
    <edge source="NLD" target="SRB">
      <data key="d0">2708169</data>
    </edge>
    <edge source="NLD" target="IND">
      <data key="d0">111780575</data>
    </edge>
    <edge source="NLD" target="SGP">
      <data key="d0">519883224</data>
    </edge>
    <edge source="NLD" target="SVK">
      <data key="d0">4695938</data>
    </edge>
    <edge source="NLD" target="VNM">
      <data key="d0">9762069</data>
    </edge>
    <edge source="NLD" target="SVN">
      <data key="d0">3668620</data>
    </edge>
    <edge source="NLD" target="ZAF">
      <data key="d0">21511367</data>
    </edge>
    <edge source="NLD" target="ZWE">
      <data key="d0">129776</data>
    </edge>
    <edge source="NLD" target="ESP">
      <data key="d0">92117526</data>
    </edge>
    <edge source="NLD" target="SWE">
      <data key="d0">43746006</data>
    </edge>
    <edge source="NLD" target="CHE">
      <data key="d0">34787970</data>
    </edge>
    <edge source="NLD" target="THA">
      <data key="d0">54400019</data>
    </edge>
    <edge source="NLD" target="TGO">
      <data key="d0">862689</data>
    </edge>
    <edge source="NLD" target="ARE">
      <data key="d0">124540481</data>
    </edge>
    <edge source="NLD" target="TUN">
      <data key="d0">6074208</data>
    </edge>
    <edge source="NLD" target="TUR">
      <data key="d0">115237765</data>
    </edge>
    <edge source="NLD" target="UGA">
      <data key="d0">1721581</data>
    </edge>
    <edge source="NLD" target="UKR">
      <data key="d0">13409486</data>
    </edge>
    <edge source="NLD" target="MKD">
      <data key="d0">126913</data>
    </edge>
    <edge source="NLD" target="EGY">
      <data key="d0">27794939</data>
    </edge>
    <edge source="NLD" target="GBR">
      <data key="d0">247512314</data>
    </edge>
    <edge source="NLD" target="TZA">
      <data key="d0">7377039</data>
    </edge>
    <edge source="NLD" target="USA">
      <data key="d0">827752100</data>
    </edge>
    <edge source="NLD" target="BFA">
      <data key="d0">3695096</data>
    </edge>
    <edge source="NLD" target="URY">
      <data key="d0">3748621</data>
    </edge>
    <edge source="NIC" target="CAN">
      <data key="d0">19998</data>
    </edge>
    <edge source="NIC" target="COL">
      <data key="d0">11607</data>
    </edge>
    <edge source="NIC" target="CRI">
      <data key="d0">36195</data>
    </edge>
    <edge source="NIC" target="GTM">
      <data key="d0">96673</data>
    </edge>
    <edge source="NIC" target="HND">
      <data key="d0">38810</data>
    </edge>
    <edge source="NIC" target="PAN">
      <data key="d0">11735</data>
    </edge>
    <edge source="NIC" target="USA">
      <data key="d0">71737</data>
    </edge>
    <edge source="PAN" target="ARG">
      <data key="d0">991016</data>
    </edge>
    <edge source="PAN" target="BOL">
      <data key="d0">728982</data>
    </edge>
    <edge source="PAN" target="BRA">
      <data key="d0">103703</data>
    </edge>
    <edge source="PAN" target="CHL">
      <data key="d0">6487716</data>
    </edge>
    <edge source="PAN" target="COL">
      <data key="d0">4986199</data>
    </edge>
    <edge source="PAN" target="CRI">
      <data key="d0">996263</data>
    </edge>
    <edge source="PAN" target="ECU">
      <data key="d0">907187</data>
    </edge>
    <edge source="PAN" target="SLV">
      <data key="d0">1283445</data>
    </edge>
    <edge source="PAN" target="DEU">
      <data key="d0">179695</data>
    </edge>
    <edge source="PAN" target="GTM">
      <data key="d0">1499394</data>
    </edge>
    <edge source="PAN" target="HND">
      <data key="d0">2929376</data>
    </edge>
    <edge source="PAN" target="JAM">
      <data key="d0">1103574</data>
    </edge>
    <edge source="PAN" target="NIC">
      <data key="d0">2195702</data>
    </edge>
    <edge source="PAN" target="PRY">
      <data key="d0">37954</data>
    </edge>
    <edge source="PAN" target="PER">
      <data key="d0">417185</data>
    </edge>
    <edge source="PAN" target="ESP">
      <data key="d0">68042</data>
    </edge>
    <edge source="PAN" target="USA">
      <data key="d0">830521</data>
    </edge>
    <edge source="PAN" target="URY">
      <data key="d0">65829</data>
    </edge>
    <edge source="PRY" target="ARG">
      <data key="d0">100000</data>
    </edge>
    <edge source="PRY" target="BOL">
      <data key="d0">81476</data>
    </edge>
    <edge source="PRY" target="BRA">
      <data key="d0">4774766</data>
    </edge>
    <edge source="PRY" target="CHN">
      <data key="d0">19238</data>
    </edge>
    <edge source="PRY" target="USA">
      <data key="d0">273484</data>
    </edge>
    <edge source="PER" target="ARG">
      <data key="d0">62431</data>
    </edge>
    <edge source="PER" target="AUS">
      <data key="d0">120075</data>
    </edge>
    <edge source="PER" target="AUT">
      <data key="d0">20891</data>
    </edge>
    <edge source="PER" target="BEL">
      <data key="d0">88085</data>
    </edge>
    <edge source="PER" target="BOL">
      <data key="d0">1353169</data>
    </edge>
    <edge source="PER" target="BRA">
      <data key="d0">179494</data>
    </edge>
    <edge source="PER" target="CAN">
      <data key="d0">75408</data>
    </edge>
    <edge source="PER" target="CHL">
      <data key="d0">821053</data>
    </edge>
    <edge source="PER" target="COL">
      <data key="d0">9654880</data>
    </edge>
    <edge source="PER" target="CRI">
      <data key="d0">1031098</data>
    </edge>
    <edge source="PER" target="DNK">
      <data key="d0">20426</data>
    </edge>
    <edge source="PER" target="ECU">
      <data key="d0">5513333</data>
    </edge>
    <edge source="PER" target="SLV">
      <data key="d0">17685</data>
    </edge>
    <edge source="PER" target="FRA">
      <data key="d0">168791</data>
    </edge>
    <edge source="PER" target="DEU">
      <data key="d0">101906</data>
    </edge>
    <edge source="PER" target="GTM">
      <data key="d0">1620580</data>
    </edge>
    <edge source="PER" target="HND">
      <data key="d0">182147</data>
    </edge>
    <edge source="PER" target="IDN">
      <data key="d0">88996</data>
    </edge>
    <edge source="PER" target="JPN">
      <data key="d0">15851</data>
    </edge>
    <edge source="PER" target="MEX">
      <data key="d0">309677</data>
    </edge>
    <edge source="PER" target="NLD">
      <data key="d0">59213</data>
    </edge>
    <edge source="PER" target="NIC">
      <data key="d0">27121</data>
    </edge>
    <edge source="PER" target="PAN">
      <data key="d0">5244425</data>
    </edge>
    <edge source="PER" target="RUS">
      <data key="d0">13000</data>
    </edge>
    <edge source="PER" target="SGP">
      <data key="d0">103848</data>
    </edge>
    <edge source="PER" target="ESP">
      <data key="d0">222770</data>
    </edge>
    <edge source="PER" target="SWE">
      <data key="d0">47565</data>
    </edge>
    <edge source="PER" target="CHE">
      <data key="d0">1113157</data>
    </edge>
    <edge source="PER" target="ARE">
      <data key="d0">27970</data>
    </edge>
    <edge source="PER" target="GBR">
      <data key="d0">159159</data>
    </edge>
    <edge source="PER" target="USA">
      <data key="d0">8331871</data>
    </edge>
    <edge source="PER" target="BFA">
      <data key="d0">53505</data>
    </edge>
    <edge source="PHL" target="AUS">
      <data key="d0">198400</data>
    </edge>
    <edge source="PHL" target="LKA">
      <data key="d0">21612</data>
    </edge>
    <edge source="PHL" target="CHN">
      <data key="d0">44657402</data>
    </edge>
    <edge source="PHL" target="DEU">
      <data key="d0">53969</data>
    </edge>
    <edge source="PHL" target="HKG">
      <data key="d0">82495836</data>
    </edge>
    <edge source="PHL" target="IDN">
      <data key="d0">549124</data>
    </edge>
    <edge source="PHL" target="IRL">
      <data key="d0">11900</data>
    </edge>
    <edge source="PHL" target="ITA">
      <data key="d0">126379</data>
    </edge>
    <edge source="PHL" target="JPN">
      <data key="d0">4011284</data>
    </edge>
    <edge source="PHL" target="KOR">
      <data key="d0">2983193</data>
    </edge>
    <edge source="PHL" target="MYS">
      <data key="d0">12650506</data>
    </edge>
    <edge source="PHL" target="MEX">
      <data key="d0">40797</data>
    </edge>
    <edge source="PHL" target="PRT">
      <data key="d0">23048</data>
    </edge>
    <edge source="PHL" target="IND">
      <data key="d0">918419</data>
    </edge>
    <edge source="PHL" target="SGP">
      <data key="d0">240628797</data>
    </edge>
    <edge source="PHL" target="VNM">
      <data key="d0">258991</data>
    </edge>
    <edge source="PHL" target="SWE">
      <data key="d0">10000</data>
    </edge>
    <edge source="PHL" target="CHE">
      <data key="d0">43380</data>
    </edge>
    <edge source="PHL" target="THA">
      <data key="d0">85056051</data>
    </edge>
    <edge source="PHL" target="ARE">
      <data key="d0">77650</data>
    </edge>
    <edge source="PHL" target="GBR">
      <data key="d0">450235</data>
    </edge>
    <edge source="PHL" target="USA">
      <data key="d0">796039</data>
    </edge>
    <edge source="POL" target="ALB">
      <data key="d0">323651</data>
    </edge>
    <edge source="POL" target="DZA">
      <data key="d0">17756763</data>
    </edge>
    <edge source="POL" target="AZE">
      <data key="d0">1408690</data>
    </edge>
    <edge source="POL" target="ARG">
      <data key="d0">5073348</data>
    </edge>
    <edge source="POL" target="AUS">
      <data key="d0">1621093</data>
    </edge>
    <edge source="POL" target="AUT">
      <data key="d0">38124502</data>
    </edge>
    <edge source="POL" target="ARM">
      <data key="d0">297688</data>
    </edge>
    <edge source="POL" target="BEL">
      <data key="d0">75660557</data>
    </edge>
    <edge source="POL" target="BRA">
      <data key="d0">38121073</data>
    </edge>
    <edge source="POL" target="BGR">
      <data key="d0">3245305</data>
    </edge>
    <edge source="POL" target="BLR">
      <data key="d0">20969040</data>
    </edge>
    <edge source="POL" target="CAN">
      <data key="d0">374970036</data>
    </edge>
    <edge source="POL" target="CHL">
      <data key="d0">1498997</data>
    </edge>
    <edge source="POL" target="CHN">
      <data key="d0">31669626</data>
    </edge>
    <edge source="POL" target="COL">
      <data key="d0">5653477</data>
    </edge>
    <edge source="POL" target="HRV">
      <data key="d0">3706521</data>
    </edge>
    <edge source="POL" target="CZE">
      <data key="d0">468234838</data>
    </edge>
    <edge source="POL" target="DNK">
      <data key="d0">49161420</data>
    </edge>
    <edge source="POL" target="ECU">
      <data key="d0">53804</data>
    </edge>
    <edge source="POL" target="ETH">
      <data key="d0">2122057</data>
    </edge>
    <edge source="POL" target="EST">
      <data key="d0">5290209</data>
    </edge>
    <edge source="POL" target="FIN">
      <data key="d0">21636328</data>
    </edge>
    <edge source="POL" target="FRA">
      <data key="d0">313473179</data>
    </edge>
    <edge source="POL" target="GEO">
      <data key="d0">1803577</data>
    </edge>
    <edge source="POL" target="DEU">
      <data key="d0">2104086489</data>
    </edge>
    <edge source="POL" target="GHA">
      <data key="d0">132744</data>
    </edge>
    <edge source="POL" target="GRC">
      <data key="d0">919792</data>
    </edge>
    <edge source="POL" target="GTM">
      <data key="d0">4547738</data>
    </edge>
    <edge source="POL" target="HKG">
      <data key="d0">1601448</data>
    </edge>
    <edge source="POL" target="HUN">
      <data key="d0">205523583</data>
    </edge>
    <edge source="POL" target="IDN">
      <data key="d0">6187749</data>
    </edge>
    <edge source="POL" target="IRL">
      <data key="d0">2719566</data>
    </edge>
    <edge source="POL" target="ISR">
      <data key="d0">6422426</data>
    </edge>
    <edge source="POL" target="ITA">
      <data key="d0">343765385</data>
    </edge>
    <edge source="POL" target="CIV">
      <data key="d0">12119</data>
    </edge>
    <edge source="POL" target="JPN">
      <data key="d0">17839900</data>
    </edge>
    <edge source="POL" target="KAZ">
      <data key="d0">1865548</data>
    </edge>
    <edge source="POL" target="JOR">
      <data key="d0">4745544</data>
    </edge>
    <edge source="POL" target="KOR">
      <data key="d0">164859567</data>
    </edge>
    <edge source="POL" target="KGZ">
      <data key="d0">920968</data>
    </edge>
    <edge source="POL" target="LBN">
      <data key="d0">4206555</data>
    </edge>
    <edge source="POL" target="LVA">
      <data key="d0">3427690</data>
    </edge>
    <edge source="POL" target="LTU">
      <data key="d0">8650594</data>
    </edge>
    <edge source="POL" target="MYS">
      <data key="d0">982467</data>
    </edge>
    <edge source="POL" target="MRT">
      <data key="d0">14175</data>
    </edge>
    <edge source="POL" target="MUS">
      <data key="d0">160887</data>
    </edge>
    <edge source="POL" target="MEX">
      <data key="d0">32167742</data>
    </edge>
    <edge source="POL" target="MDA">
      <data key="d0">2895376</data>
    </edge>
    <edge source="POL" target="MAR">
      <data key="d0">21614</data>
    </edge>
    <edge source="POL" target="OMN">
      <data key="d0">285200</data>
    </edge>
    <edge source="POL" target="NAM">
      <data key="d0">30705</data>
    </edge>
    <edge source="POL" target="NLD">
      <data key="d0">130687948</data>
    </edge>
    <edge source="POL" target="NZL">
      <data key="d0">12498109</data>
    </edge>
    <edge source="POL" target="NOR">
      <data key="d0">16063099</data>
    </edge>
    <edge source="POL" target="PAK">
      <data key="d0">24698</data>
    </edge>
    <edge source="POL" target="PAN">
      <data key="d0">1294106</data>
    </edge>
    <edge source="POL" target="PRY">
      <data key="d0">21169</data>
    </edge>
    <edge source="POL" target="PER">
      <data key="d0">1076583</data>
    </edge>
    <edge source="POL" target="PHL">
      <data key="d0">1674153</data>
    </edge>
    <edge source="POL" target="PRT">
      <data key="d0">4107828</data>
    </edge>
    <edge source="POL" target="ROU">
      <data key="d0">26352567</data>
    </edge>
    <edge source="POL" target="RUS">
      <data key="d0">177668167</data>
    </edge>
    <edge source="POL" target="SAU">
      <data key="d0">16876385</data>
    </edge>
    <edge source="POL" target="SEN">
      <data key="d0">15257</data>
    </edge>
    <edge source="POL" target="SRB">
      <data key="d0">56154600</data>
    </edge>
    <edge source="POL" target="IND">
      <data key="d0">25325900</data>
    </edge>
    <edge source="POL" target="SGP">
      <data key="d0">15628336</data>
    </edge>
    <edge source="POL" target="SVK">
      <data key="d0">14700269</data>
    </edge>
    <edge source="POL" target="VNM">
      <data key="d0">3140683</data>
    </edge>
    <edge source="POL" target="SVN">
      <data key="d0">13683933</data>
    </edge>
    <edge source="POL" target="ZAF">
      <data key="d0">8774353</data>
    </edge>
    <edge source="POL" target="ESP">
      <data key="d0">300329529</data>
    </edge>
    <edge source="POL" target="SWE">
      <data key="d0">94850403</data>
    </edge>
    <edge source="POL" target="CHE">
      <data key="d0">18987549</data>
    </edge>
    <edge source="POL" target="THA">
      <data key="d0">31787711</data>
    </edge>
    <edge source="POL" target="ARE">
      <data key="d0">3112488</data>
    </edge>
    <edge source="POL" target="TUN">
      <data key="d0">27713</data>
    </edge>
    <edge source="POL" target="TUR">
      <data key="d0">396398871</data>
    </edge>
    <edge source="POL" target="UGA">
      <data key="d0">145420</data>
    </edge>
    <edge source="POL" target="UKR">
      <data key="d0">33308283</data>
    </edge>
    <edge source="POL" target="MKD">
      <data key="d0">2991499</data>
    </edge>
    <edge source="POL" target="EGY">
      <data key="d0">1646697</data>
    </edge>
    <edge source="POL" target="GBR">
      <data key="d0">555720293</data>
    </edge>
    <edge source="POL" target="TZA">
      <data key="d0">577084</data>
    </edge>
    <edge source="POL" target="USA">
      <data key="d0">554350512</data>
    </edge>
    <edge source="POL" target="BFA">
      <data key="d0">10397</data>
    </edge>
    <edge source="POL" target="URY">
      <data key="d0">116331</data>
    </edge>
    <edge source="RUS" target="DZA">
      <data key="d0">25797171</data>
    </edge>
    <edge source="RUS" target="AZE">
      <data key="d0">42719450</data>
    </edge>
    <edge source="RUS" target="ARG">
      <data key="d0">135639</data>
    </edge>
    <edge source="RUS" target="AUS">
      <data key="d0">52244</data>
    </edge>
    <edge source="RUS" target="AUT">
      <data key="d0">4021371</data>
    </edge>
    <edge source="RUS" target="ARM">
      <data key="d0">28772671</data>
    </edge>
    <edge source="RUS" target="BEL">
      <data key="d0">2359468</data>
    </edge>
    <edge source="RUS" target="BRA">
      <data key="d0">361933</data>
    </edge>
    <edge source="RUS" target="BGR">
      <data key="d0">109715465</data>
    </edge>
    <edge source="RUS" target="BLR">
      <data key="d0">380400442</data>
    </edge>
    <edge source="RUS" target="KHM">
      <data key="d0">132000</data>
    </edge>
    <edge source="RUS" target="CAN">
      <data key="d0">2481546</data>
    </edge>
    <edge source="RUS" target="CHN">
      <data key="d0">875739528</data>
    </edge>
    <edge source="RUS" target="COL">
      <data key="d0">7838165</data>
    </edge>
    <edge source="RUS" target="HRV">
      <data key="d0">110542</data>
    </edge>
    <edge source="RUS" target="CZE">
      <data key="d0">176352233</data>
    </edge>
    <edge source="RUS" target="DNK">
      <data key="d0">177666</data>
    </edge>
    <edge source="RUS" target="ECU">
      <data key="d0">262941</data>
    </edge>
    <edge source="RUS" target="ETH">
      <data key="d0">3381861</data>
    </edge>
    <edge source="RUS" target="EST">
      <data key="d0">5047465</data>
    </edge>
    <edge source="RUS" target="FIN">
      <data key="d0">38394026</data>
    </edge>
    <edge source="RUS" target="FRA">
      <data key="d0">35602990</data>
    </edge>
    <edge source="RUS" target="GEO">
      <data key="d0">1918066</data>
    </edge>
    <edge source="RUS" target="DEU">
      <data key="d0">128158258</data>
    </edge>
    <edge source="RUS" target="GHA">
      <data key="d0">569508</data>
    </edge>
    <edge source="RUS" target="GRC">
      <data key="d0">3983892</data>
    </edge>
    <edge source="RUS" target="GTM">
      <data key="d0">40594</data>
    </edge>
    <edge source="RUS" target="HKG">
      <data key="d0">2656383</data>
    </edge>
    <edge source="RUS" target="HUN">
      <data key="d0">130712688</data>
    </edge>
    <edge source="RUS" target="IDN">
      <data key="d0">327047</data>
    </edge>
    <edge source="RUS" target="IRL">
      <data key="d0">402270</data>
    </edge>
    <edge source="RUS" target="ISR">
      <data key="d0">183121</data>
    </edge>
    <edge source="RUS" target="ITA">
      <data key="d0">3887383</data>
    </edge>
    <edge source="RUS" target="CIV">
      <data key="d0">35792</data>
    </edge>
    <edge source="RUS" target="JPN">
      <data key="d0">17049481</data>
    </edge>
    <edge source="RUS" target="KAZ">
      <data key="d0">283886334</data>
    </edge>
    <edge source="RUS" target="JOR">
      <data key="d0">12915</data>
    </edge>
    <edge source="RUS" target="KOR">
      <data key="d0">5016988</data>
    </edge>
    <edge source="RUS" target="KGZ">
      <data key="d0">4180741</data>
    </edge>
    <edge source="RUS" target="LVA">
      <data key="d0">28639923</data>
    </edge>
    <edge source="RUS" target="LTU">
      <data key="d0">9312124</data>
    </edge>
    <edge source="RUS" target="MDG">
      <data key="d0">100750</data>
    </edge>
    <edge source="RUS" target="MYS">
      <data key="d0">435374</data>
    </edge>
    <edge source="RUS" target="MEX">
      <data key="d0">574743</data>
    </edge>
    <edge source="RUS" target="MDA">
      <data key="d0">3099934</data>
    </edge>
    <edge source="RUS" target="OMN">
      <data key="d0">724339</data>
    </edge>
    <edge source="RUS" target="NAM">
      <data key="d0">60970</data>
    </edge>
    <edge source="RUS" target="NLD">
      <data key="d0">10219967</data>
    </edge>
    <edge source="RUS" target="NIC">
      <data key="d0">242269</data>
    </edge>
    <edge source="RUS" target="NOR">
      <data key="d0">37504</data>
    </edge>
    <edge source="RUS" target="PAK">
      <data key="d0">454919</data>
    </edge>
    <edge source="RUS" target="PAN">
      <data key="d0">21811</data>
    </edge>
    <edge source="RUS" target="PER">
      <data key="d0">7377572</data>
    </edge>
    <edge source="RUS" target="PHL">
      <data key="d0">12963</data>
    </edge>
    <edge source="RUS" target="POL">
      <data key="d0">28244566</data>
    </edge>
    <edge source="RUS" target="PRT">
      <data key="d0">2916630</data>
    </edge>
    <edge source="RUS" target="ROU">
      <data key="d0">227938</data>
    </edge>
    <edge source="RUS" target="SAU">
      <data key="d0">342167</data>
    </edge>
    <edge source="RUS" target="SEN">
      <data key="d0">75650</data>
    </edge>
    <edge source="RUS" target="SRB">
      <data key="d0">12808502</data>
    </edge>
    <edge source="RUS" target="IND">
      <data key="d0">260935467</data>
    </edge>
    <edge source="RUS" target="SGP">
      <data key="d0">2685903</data>
    </edge>
    <edge source="RUS" target="SVK">
      <data key="d0">177413561</data>
    </edge>
    <edge source="RUS" target="VNM">
      <data key="d0">38571975</data>
    </edge>
    <edge source="RUS" target="SVN">
      <data key="d0">22937</data>
    </edge>
    <edge source="RUS" target="ZAF">
      <data key="d0">367396</data>
    </edge>
    <edge source="RUS" target="ZWE">
      <data key="d0">22288</data>
    </edge>
    <edge source="RUS" target="ESP">
      <data key="d0">816875</data>
    </edge>
    <edge source="RUS" target="SWE">
      <data key="d0">33800929</data>
    </edge>
    <edge source="RUS" target="CHE">
      <data key="d0">43482794</data>
    </edge>
    <edge source="RUS" target="THA">
      <data key="d0">963788</data>
    </edge>
    <edge source="RUS" target="ARE">
      <data key="d0">11786123</data>
    </edge>
    <edge source="RUS" target="TUR">
      <data key="d0">4379191</data>
    </edge>
    <edge source="RUS" target="UGA">
      <data key="d0">485511</data>
    </edge>
    <edge source="RUS" target="UKR">
      <data key="d0">856532192</data>
    </edge>
    <edge source="RUS" target="MKD">
      <data key="d0">7918425</data>
    </edge>
    <edge source="RUS" target="EGY">
      <data key="d0">12644348</data>
    </edge>
    <edge source="RUS" target="GBR">
      <data key="d0">28121682</data>
    </edge>
    <edge source="RUS" target="USA">
      <data key="d0">138738109</data>
    </edge>
    <edge source="RUS" target="BFA">
      <data key="d0">13846</data>
    </edge>
    <edge source="RUS" target="URY">
      <data key="d0">28291</data>
    </edge>
    <edge source="SAU" target="DZA">
      <data key="d0">4906139</data>
    </edge>
    <edge source="SAU" target="AUS">
      <data key="d0">847734</data>
    </edge>
    <edge source="SAU" target="AUT">
      <data key="d0">70133</data>
    </edge>
    <edge source="SAU" target="BEL">
      <data key="d0">128000</data>
    </edge>
    <edge source="SAU" target="CAN">
      <data key="d0">5309873</data>
    </edge>
    <edge source="SAU" target="CHN">
      <data key="d0">972801</data>
    </edge>
    <edge source="SAU" target="FRA">
      <data key="d0">7024009</data>
    </edge>
    <edge source="SAU" target="DEU">
      <data key="d0">30912839</data>
    </edge>
    <edge source="SAU" target="GHA">
      <data key="d0">252000</data>
    </edge>
    <edge source="SAU" target="HUN">
      <data key="d0">1214668</data>
    </edge>
    <edge source="SAU" target="IRL">
      <data key="d0">7500009</data>
    </edge>
    <edge source="SAU" target="ITA">
      <data key="d0">23368029</data>
    </edge>
    <edge source="SAU" target="JPN">
      <data key="d0">2257336</data>
    </edge>
    <edge source="SAU" target="KAZ">
      <data key="d0">563201</data>
    </edge>
    <edge source="SAU" target="JOR">
      <data key="d0">1845869</data>
    </edge>
    <edge source="SAU" target="KOR">
      <data key="d0">225867</data>
    </edge>
    <edge source="SAU" target="LBN">
      <data key="d0">1723202</data>
    </edge>
    <edge source="SAU" target="OMN">
      <data key="d0">1342402</data>
    </edge>
    <edge source="SAU" target="NLD">
      <data key="d0">9405878</data>
    </edge>
    <edge source="SAU" target="PAK">
      <data key="d0">591467</data>
    </edge>
    <edge source="SAU" target="PHL">
      <data key="d0">226934</data>
    </edge>
    <edge source="SAU" target="POL">
      <data key="d0">500001</data>
    </edge>
    <edge source="SAU" target="IND">
      <data key="d0">678134</data>
    </edge>
    <edge source="SAU" target="SGP">
      <data key="d0">4230139</data>
    </edge>
    <edge source="SAU" target="ESP">
      <data key="d0">253600</data>
    </edge>
    <edge source="SAU" target="SWE">
      <data key="d0">356267</data>
    </edge>
    <edge source="SAU" target="CHE">
      <data key="d0">245067</data>
    </edge>
    <edge source="SAU" target="ARE">
      <data key="d0">40820318</data>
    </edge>
    <edge source="SAU" target="TUN">
      <data key="d0">5530140</data>
    </edge>
    <edge source="SAU" target="TUR">
      <data key="d0">1144801</data>
    </edge>
    <edge source="SAU" target="EGY">
      <data key="d0">2340536</data>
    </edge>
    <edge source="SAU" target="GBR">
      <data key="d0">18003223</data>
    </edge>
    <edge source="SAU" target="USA">
      <data key="d0">89421178</data>
    </edge>
    <edge source="SVN" target="ALB">
      <data key="d0">1375615</data>
    </edge>
    <edge source="SVN" target="DZA">
      <data key="d0">79527</data>
    </edge>
    <edge source="SVN" target="ARG">
      <data key="d0">117971</data>
    </edge>
    <edge source="SVN" target="AUS">
      <data key="d0">564586</data>
    </edge>
    <edge source="SVN" target="AUT">
      <data key="d0">32479710</data>
    </edge>
    <edge source="SVN" target="BEL">
      <data key="d0">1161962</data>
    </edge>
    <edge source="SVN" target="BRA">
      <data key="d0">8610494</data>
    </edge>
    <edge source="SVN" target="BGR">
      <data key="d0">1632962</data>
    </edge>
    <edge source="SVN" target="BLR">
      <data key="d0">1796890</data>
    </edge>
    <edge source="SVN" target="CMR">
      <data key="d0">13516</data>
    </edge>
    <edge source="SVN" target="CAN">
      <data key="d0">8474156</data>
    </edge>
    <edge source="SVN" target="CHL">
      <data key="d0">14716</data>
    </edge>
    <edge source="SVN" target="CHN">
      <data key="d0">24552961</data>
    </edge>
    <edge source="SVN" target="CRI">
      <data key="d0">904823</data>
    </edge>
    <edge source="SVN" target="HRV">
      <data key="d0">15688511</data>
    </edge>
    <edge source="SVN" target="CZE">
      <data key="d0">28449445</data>
    </edge>
    <edge source="SVN" target="DNK">
      <data key="d0">12713263</data>
    </edge>
    <edge source="SVN" target="ECU">
      <data key="d0">40067</data>
    </edge>
    <edge source="SVN" target="EST">
      <data key="d0">34776</data>
    </edge>
    <edge source="SVN" target="FIN">
      <data key="d0">3309068</data>
    </edge>
    <edge source="SVN" target="FRA">
      <data key="d0">65335344</data>
    </edge>
    <edge source="SVN" target="DEU">
      <data key="d0">239479722</data>
    </edge>
    <edge source="SVN" target="GRC">
      <data key="d0">67230</data>
    </edge>
    <edge source="SVN" target="HKG">
      <data key="d0">986037</data>
    </edge>
    <edge source="SVN" target="HUN">
      <data key="d0">47315151</data>
    </edge>
    <edge source="SVN" target="IDN">
      <data key="d0">198807</data>
    </edge>
    <edge source="SVN" target="IRL">
      <data key="d0">2020407</data>
    </edge>
    <edge source="SVN" target="ISR">
      <data key="d0">340716</data>
    </edge>
    <edge source="SVN" target="ITA">
      <data key="d0">64395488</data>
    </edge>
    <edge source="SVN" target="JPN">
      <data key="d0">2122415</data>
    </edge>
    <edge source="SVN" target="KAZ">
      <data key="d0">17737</data>
    </edge>
    <edge source="SVN" target="JOR">
      <data key="d0">27513</data>
    </edge>
    <edge source="SVN" target="KOR">
      <data key="d0">21704891</data>
    </edge>
    <edge source="SVN" target="LVA">
      <data key="d0">504366</data>
    </edge>
    <edge source="SVN" target="LTU">
      <data key="d0">358481</data>
    </edge>
    <edge source="SVN" target="MYS">
      <data key="d0">390922</data>
    </edge>
    <edge source="SVN" target="MEX">
      <data key="d0">15279083</data>
    </edge>
    <edge source="SVN" target="MDA">
      <data key="d0">41321</data>
    </edge>
    <edge source="SVN" target="NLD">
      <data key="d0">2328794</data>
    </edge>
    <edge source="SVN" target="NOR">
      <data key="d0">600677</data>
    </edge>
    <edge source="SVN" target="PAK">
      <data key="d0">22428</data>
    </edge>
    <edge source="SVN" target="POL">
      <data key="d0">26683713</data>
    </edge>
    <edge source="SVN" target="PRT">
      <data key="d0">798458</data>
    </edge>
    <edge source="SVN" target="ROU">
      <data key="d0">8937136</data>
    </edge>
    <edge source="SVN" target="RUS">
      <data key="d0">10944695</data>
    </edge>
    <edge source="SVN" target="SRB">
      <data key="d0">5247788</data>
    </edge>
    <edge source="SVN" target="IND">
      <data key="d0">5988954</data>
    </edge>
    <edge source="SVN" target="SGP">
      <data key="d0">1101436</data>
    </edge>
    <edge source="SVN" target="SVK">
      <data key="d0">45913133</data>
    </edge>
    <edge source="SVN" target="ZAF">
      <data key="d0">215096</data>
    </edge>
    <edge source="SVN" target="ESP">
      <data key="d0">8992408</data>
    </edge>
    <edge source="SVN" target="SWE">
      <data key="d0">16679430</data>
    </edge>
    <edge source="SVN" target="CHE">
      <data key="d0">5523303</data>
    </edge>
    <edge source="SVN" target="ARE">
      <data key="d0">33000</data>
    </edge>
    <edge source="SVN" target="TUR">
      <data key="d0">5655054</data>
    </edge>
    <edge source="SVN" target="UKR">
      <data key="d0">4454336</data>
    </edge>
    <edge source="SVN" target="MKD">
      <data key="d0">2977615</data>
    </edge>
    <edge source="SVN" target="EGY">
      <data key="d0">129791</data>
    </edge>
    <edge source="SVN" target="GBR">
      <data key="d0">20080549</data>
    </edge>
    <edge source="SVN" target="USA">
      <data key="d0">48417259</data>
    </edge>
    <edge source="ZAF" target="DZA">
      <data key="d0">262932</data>
    </edge>
    <edge source="ZAF" target="ARG">
      <data key="d0">16338404</data>
    </edge>
    <edge source="ZAF" target="AUS">
      <data key="d0">4859990</data>
    </edge>
    <edge source="ZAF" target="AUT">
      <data key="d0">44181</data>
    </edge>
    <edge source="ZAF" target="BEL">
      <data key="d0">10275573</data>
    </edge>
    <edge source="ZAF" target="BWA">
      <data key="d0">45351913</data>
    </edge>
    <edge source="ZAF" target="BRA">
      <data key="d0">41970576</data>
    </edge>
    <edge source="ZAF" target="BDI">
      <data key="d0">64181</data>
    </edge>
    <edge source="ZAF" target="CMR">
      <data key="d0">277373</data>
    </edge>
    <edge source="ZAF" target="CAN">
      <data key="d0">6865163</data>
    </edge>
    <edge source="ZAF" target="CHL">
      <data key="d0">333811</data>
    </edge>
    <edge source="ZAF" target="CHN">
      <data key="d0">68324644</data>
    </edge>
    <edge source="ZAF" target="COL">
      <data key="d0">42027</data>
    </edge>
    <edge source="ZAF" target="CZE">
      <data key="d0">165379</data>
    </edge>
    <edge source="ZAF" target="BEN">
      <data key="d0">12823</data>
    </edge>
    <edge source="ZAF" target="DNK">
      <data key="d0">342094</data>
    </edge>
    <edge source="ZAF" target="ECU">
      <data key="d0">2502445</data>
    </edge>
    <edge source="ZAF" target="ETH">
      <data key="d0">429257</data>
    </edge>
    <edge source="ZAF" target="FIN">
      <data key="d0">237740</data>
    </edge>
    <edge source="ZAF" target="FRA">
      <data key="d0">57777303</data>
    </edge>
    <edge source="ZAF" target="DEU">
      <data key="d0">111849878</data>
    </edge>
    <edge source="ZAF" target="GHA">
      <data key="d0">6727043</data>
    </edge>
    <edge source="ZAF" target="GRC">
      <data key="d0">238251</data>
    </edge>
    <edge source="ZAF" target="HKG">
      <data key="d0">126461</data>
    </edge>
    <edge source="ZAF" target="IDN">
      <data key="d0">5530160</data>
    </edge>
    <edge source="ZAF" target="IRL">
      <data key="d0">857257</data>
    </edge>
    <edge source="ZAF" target="ISR">
      <data key="d0">41914</data>
    </edge>
    <edge source="ZAF" target="ITA">
      <data key="d0">389921</data>
    </edge>
    <edge source="ZAF" target="CIV">
      <data key="d0">1241616</data>
    </edge>
    <edge source="ZAF" target="JPN">
      <data key="d0">550855</data>
    </edge>
    <edge source="ZAF" target="KAZ">
      <data key="d0">11387</data>
    </edge>
    <edge source="ZAF" target="JOR">
      <data key="d0">19991</data>
    </edge>
    <edge source="ZAF" target="KOR">
      <data key="d0">11163373</data>
    </edge>
    <edge source="ZAF" target="LBN">
      <data key="d0">25520</data>
    </edge>
    <edge source="ZAF" target="MDG">
      <data key="d0">2987044</data>
    </edge>
    <edge source="ZAF" target="MWI">
      <data key="d0">4685648</data>
    </edge>
    <edge source="ZAF" target="MYS">
      <data key="d0">818121</data>
    </edge>
    <edge source="ZAF" target="MRT">
      <data key="d0">864979</data>
    </edge>
    <edge source="ZAF" target="MUS">
      <data key="d0">1884469</data>
    </edge>
    <edge source="ZAF" target="MEX">
      <data key="d0">15995161</data>
    </edge>
    <edge source="ZAF" target="MAR">
      <data key="d0">672450</data>
    </edge>
    <edge source="ZAF" target="MOZ">
      <data key="d0">34525888</data>
    </edge>
    <edge source="ZAF" target="OMN">
      <data key="d0">629002</data>
    </edge>
    <edge source="ZAF" target="NAM">
      <data key="d0">33212386</data>
    </edge>
    <edge source="ZAF" target="NLD">
      <data key="d0">4908934</data>
    </edge>
    <edge source="ZAF" target="NZL">
      <data key="d0">58165</data>
    </edge>
    <edge source="ZAF" target="NER">
      <data key="d0">70944</data>
    </edge>
    <edge source="ZAF" target="NOR">
      <data key="d0">475360</data>
    </edge>
    <edge source="ZAF" target="PAK">
      <data key="d0">20347</data>
    </edge>
    <edge source="ZAF" target="PAN">
      <data key="d0">21448</data>
    </edge>
    <edge source="ZAF" target="PER">
      <data key="d0">78651</data>
    </edge>
    <edge source="ZAF" target="PHL">
      <data key="d0">232593</data>
    </edge>
    <edge source="ZAF" target="POL">
      <data key="d0">649854</data>
    </edge>
    <edge source="ZAF" target="SAU">
      <data key="d0">815983</data>
    </edge>
    <edge source="ZAF" target="SEN">
      <data key="d0">237692</data>
    </edge>
    <edge source="ZAF" target="SRB">
      <data key="d0">146143</data>
    </edge>
    <edge source="ZAF" target="IND">
      <data key="d0">12725402</data>
    </edge>
    <edge source="ZAF" target="SGP">
      <data key="d0">2340856</data>
    </edge>
    <edge source="ZAF" target="VNM">
      <data key="d0">24437</data>
    </edge>
    <edge source="ZAF" target="ZWE">
      <data key="d0">26831016</data>
    </edge>
    <edge source="ZAF" target="ESP">
      <data key="d0">82957</data>
    </edge>
    <edge source="ZAF" target="SWE">
      <data key="d0">1026527</data>
    </edge>
    <edge source="ZAF" target="CHE">
      <data key="d0">829354</data>
    </edge>
    <edge source="ZAF" target="THA">
      <data key="d0">48259918</data>
    </edge>
    <edge source="ZAF" target="TGO">
      <data key="d0">141737</data>
    </edge>
    <edge source="ZAF" target="ARE">
      <data key="d0">3203758</data>
    </edge>
    <edge source="ZAF" target="TUR">
      <data key="d0">1907788</data>
    </edge>
    <edge source="ZAF" target="UGA">
      <data key="d0">3033211</data>
    </edge>
    <edge source="ZAF" target="EGY">
      <data key="d0">351392</data>
    </edge>
    <edge source="ZAF" target="GBR">
      <data key="d0">45906961</data>
    </edge>
    <edge source="ZAF" target="TZA">
      <data key="d0">10654645</data>
    </edge>
    <edge source="ZAF" target="USA">
      <data key="d0">145028041</data>
    </edge>
    <edge source="ZAF" target="BFA">
      <data key="d0">1062097</data>
    </edge>
    <edge source="ZAF" target="URY">
      <data key="d0">14812</data>
    </edge>
    <edge source="ESP" target="ALB">
      <data key="d0">10717584</data>
    </edge>
    <edge source="ESP" target="DZA">
      <data key="d0">25533144</data>
    </edge>
    <edge source="ESP" target="AZE">
      <data key="d0">697008</data>
    </edge>
    <edge source="ESP" target="ARG">
      <data key="d0">41568317</data>
    </edge>
    <edge source="ESP" target="AUS">
      <data key="d0">14933857</data>
    </edge>
    <edge source="ESP" target="AUT">
      <data key="d0">62187440</data>
    </edge>
    <edge source="ESP" target="BEL">
      <data key="d0">269694046</data>
    </edge>
    <edge source="ESP" target="BOL">
      <data key="d0">3467078</data>
    </edge>
    <edge source="ESP" target="BWA">
      <data key="d0">701584</data>
    </edge>
    <edge source="ESP" target="BRA">
      <data key="d0">214555260</data>
    </edge>
    <edge source="ESP" target="BGR">
      <data key="d0">10242251</data>
    </edge>
    <edge source="ESP" target="BLR">
      <data key="d0">473987</data>
    </edge>
    <edge source="ESP" target="CMR">
      <data key="d0">661029</data>
    </edge>
    <edge source="ESP" target="CAN">
      <data key="d0">123515866</data>
    </edge>
    <edge source="ESP" target="LKA">
      <data key="d0">27334164</data>
    </edge>
    <edge source="ESP" target="CHL">
      <data key="d0">40561096</data>
    </edge>
    <edge source="ESP" target="CHN">
      <data key="d0">127111109</data>
    </edge>
    <edge source="ESP" target="COL">
      <data key="d0">27552097</data>
    </edge>
    <edge source="ESP" target="CRI">
      <data key="d0">1080324</data>
    </edge>
    <edge source="ESP" target="HRV">
      <data key="d0">29988879</data>
    </edge>
    <edge source="ESP" target="CZE">
      <data key="d0">65615422</data>
    </edge>
    <edge source="ESP" target="BEN">
      <data key="d0">159884</data>
    </edge>
    <edge source="ESP" target="DNK">
      <data key="d0">28173953</data>
    </edge>
    <edge source="ESP" target="ECU">
      <data key="d0">16509674</data>
    </edge>
    <edge source="ESP" target="SLV">
      <data key="d0">1147586</data>
    </edge>
    <edge source="ESP" target="ETH">
      <data key="d0">64721636</data>
    </edge>
    <edge source="ESP" target="EST">
      <data key="d0">587982</data>
    </edge>
    <edge source="ESP" target="FIN">
      <data key="d0">7096382</data>
    </edge>
    <edge source="ESP" target="FRA">
      <data key="d0">1370087727</data>
    </edge>
    <edge source="ESP" target="GEO">
      <data key="d0">1307222</data>
    </edge>
    <edge source="ESP" target="DEU">
      <data key="d0">924678963</data>
    </edge>
    <edge source="ESP" target="GHA">
      <data key="d0">1996528</data>
    </edge>
    <edge source="ESP" target="GRC">
      <data key="d0">8759905</data>
    </edge>
    <edge source="ESP" target="GTM">
      <data key="d0">301744</data>
    </edge>
    <edge source="ESP" target="HND">
      <data key="d0">518487</data>
    </edge>
    <edge source="ESP" target="HKG">
      <data key="d0">116448891</data>
    </edge>
    <edge source="ESP" target="HUN">
      <data key="d0">8652397</data>
    </edge>
    <edge source="ESP" target="IDN">
      <data key="d0">11175045</data>
    </edge>
    <edge source="ESP" target="IRL">
      <data key="d0">42537921</data>
    </edge>
    <edge source="ESP" target="ISR">
      <data key="d0">3748037</data>
    </edge>
    <edge source="ESP" target="ITA">
      <data key="d0">482290437</data>
    </edge>
    <edge source="ESP" target="CIV">
      <data key="d0">1310392</data>
    </edge>
    <edge source="ESP" target="JAM">
      <data key="d0">80768</data>
    </edge>
    <edge source="ESP" target="JPN">
      <data key="d0">15193392</data>
    </edge>
    <edge source="ESP" target="KAZ">
      <data key="d0">13105022</data>
    </edge>
    <edge source="ESP" target="JOR">
      <data key="d0">877756</data>
    </edge>
    <edge source="ESP" target="KOR">
      <data key="d0">10393863</data>
    </edge>
    <edge source="ESP" target="KGZ">
      <data key="d0">331089</data>
    </edge>
    <edge source="ESP" target="LBN">
      <data key="d0">1413314</data>
    </edge>
    <edge source="ESP" target="LVA">
      <data key="d0">1119720</data>
    </edge>
    <edge source="ESP" target="LTU">
      <data key="d0">838786</data>
    </edge>
    <edge source="ESP" target="MDG">
      <data key="d0">662197</data>
    </edge>
    <edge source="ESP" target="MYS">
      <data key="d0">2876422</data>
    </edge>
    <edge source="ESP" target="MRT">
      <data key="d0">2443141</data>
    </edge>
    <edge source="ESP" target="MUS">
      <data key="d0">1589938</data>
    </edge>
    <edge source="ESP" target="MEX">
      <data key="d0">256225611</data>
    </edge>
    <edge source="ESP" target="MDA">
      <data key="d0">220586</data>
    </edge>
    <edge source="ESP" target="MAR">
      <data key="d0">245610512</data>
    </edge>
    <edge source="ESP" target="MOZ">
      <data key="d0">3269160</data>
    </edge>
    <edge source="ESP" target="OMN">
      <data key="d0">1621341</data>
    </edge>
    <edge source="ESP" target="NAM">
      <data key="d0">532223</data>
    </edge>
    <edge source="ESP" target="NLD">
      <data key="d0">67738899</data>
    </edge>
    <edge source="ESP" target="NZL">
      <data key="d0">1025949</data>
    </edge>
    <edge source="ESP" target="NIC">
      <data key="d0">24721771</data>
    </edge>
    <edge source="ESP" target="NOR">
      <data key="d0">31749259</data>
    </edge>
    <edge source="ESP" target="PAK">
      <data key="d0">55182438</data>
    </edge>
    <edge source="ESP" target="PAN">
      <data key="d0">43145798</data>
    </edge>
    <edge source="ESP" target="PRY">
      <data key="d0">186419</data>
    </edge>
    <edge source="ESP" target="PER">
      <data key="d0">8071847</data>
    </edge>
    <edge source="ESP" target="PHL">
      <data key="d0">1281300</data>
    </edge>
    <edge source="ESP" target="POL">
      <data key="d0">252547392</data>
    </edge>
    <edge source="ESP" target="PRT">
      <data key="d0">123056770</data>
    </edge>
    <edge source="ESP" target="ROU">
      <data key="d0">286992834</data>
    </edge>
    <edge source="ESP" target="RUS">
      <data key="d0">66080143</data>
    </edge>
    <edge source="ESP" target="SAU">
      <data key="d0">10182384</data>
    </edge>
    <edge source="ESP" target="SEN">
      <data key="d0">2505881</data>
    </edge>
    <edge source="ESP" target="SRB">
      <data key="d0">514974</data>
    </edge>
    <edge source="ESP" target="IND">
      <data key="d0">120481282</data>
    </edge>
    <edge source="ESP" target="SGP">
      <data key="d0">82542210</data>
    </edge>
    <edge source="ESP" target="SVK">
      <data key="d0">757963</data>
    </edge>
    <edge source="ESP" target="VNM">
      <data key="d0">1346214</data>
    </edge>
    <edge source="ESP" target="SVN">
      <data key="d0">44439094</data>
    </edge>
    <edge source="ESP" target="ZAF">
      <data key="d0">12512813</data>
    </edge>
    <edge source="ESP" target="ZWE">
      <data key="d0">449686</data>
    </edge>
    <edge source="ESP" target="SWE">
      <data key="d0">371228043</data>
    </edge>
    <edge source="ESP" target="CHE">
      <data key="d0">35688109</data>
    </edge>
    <edge source="ESP" target="THA">
      <data key="d0">13545814</data>
    </edge>
    <edge source="ESP" target="TGO">
      <data key="d0">77265</data>
    </edge>
    <edge source="ESP" target="ARE">
      <data key="d0">24191355</data>
    </edge>
    <edge source="ESP" target="TUN">
      <data key="d0">9331818</data>
    </edge>
    <edge source="ESP" target="TUR">
      <data key="d0">132055424</data>
    </edge>
    <edge source="ESP" target="UGA">
      <data key="d0">499019</data>
    </edge>
    <edge source="ESP" target="UKR">
      <data key="d0">2437513</data>
    </edge>
    <edge source="ESP" target="MKD">
      <data key="d0">29072</data>
    </edge>
    <edge source="ESP" target="EGY">
      <data key="d0">20551260</data>
    </edge>
    <edge source="ESP" target="GBR">
      <data key="d0">1088782590</data>
    </edge>
    <edge source="ESP" target="TZA">
      <data key="d0">461876</data>
    </edge>
    <edge source="ESP" target="USA">
      <data key="d0">944861048</data>
    </edge>
    <edge source="ESP" target="BFA">
      <data key="d0">1234633</data>
    </edge>
    <edge source="ESP" target="URY">
      <data key="d0">6984444</data>
    </edge>
    <edge source="SWE" target="ALB">
      <data key="d0">35720</data>
    </edge>
    <edge source="SWE" target="DZA">
      <data key="d0">3023821</data>
    </edge>
    <edge source="SWE" target="AZE">
      <data key="d0">223325</data>
    </edge>
    <edge source="SWE" target="ARG">
      <data key="d0">7041905</data>
    </edge>
    <edge source="SWE" target="AUS">
      <data key="d0">193614614</data>
    </edge>
    <edge source="SWE" target="AUT">
      <data key="d0">17134054</data>
    </edge>
    <edge source="SWE" target="ARM">
      <data key="d0">170631</data>
    </edge>
    <edge source="SWE" target="BEL">
      <data key="d0">1072847759</data>
    </edge>
    <edge source="SWE" target="BOL">
      <data key="d0">4016903</data>
    </edge>
    <edge source="SWE" target="BWA">
      <data key="d0">38377</data>
    </edge>
    <edge source="SWE" target="BRA">
      <data key="d0">91127937</data>
    </edge>
    <edge source="SWE" target="BGR">
      <data key="d0">3320801</data>
    </edge>
    <edge source="SWE" target="BLR">
      <data key="d0">20277435</data>
    </edge>
    <edge source="SWE" target="CMR">
      <data key="d0">19189</data>
    </edge>
    <edge source="SWE" target="CAN">
      <data key="d0">33111775</data>
    </edge>
    <edge source="SWE" target="LKA">
      <data key="d0">8897144</data>
    </edge>
    <edge source="SWE" target="CHL">
      <data key="d0">20000824</data>
    </edge>
    <edge source="SWE" target="CHN">
      <data key="d0">143504581</data>
    </edge>
    <edge source="SWE" target="COL">
      <data key="d0">3223530</data>
    </edge>
    <edge source="SWE" target="CRI">
      <data key="d0">271297</data>
    </edge>
    <edge source="SWE" target="HRV">
      <data key="d0">4150780</data>
    </edge>
    <edge source="SWE" target="CZE">
      <data key="d0">19862519</data>
    </edge>
    <edge source="SWE" target="BEN">
      <data key="d0">24355</data>
    </edge>
    <edge source="SWE" target="DNK">
      <data key="d0">117423788</data>
    </edge>
    <edge source="SWE" target="ECU">
      <data key="d0">560011</data>
    </edge>
    <edge source="SWE" target="ETH">
      <data key="d0">194690</data>
    </edge>
    <edge source="SWE" target="EST">
      <data key="d0">14203961</data>
    </edge>
    <edge source="SWE" target="FIN">
      <data key="d0">147115720</data>
    </edge>
    <edge source="SWE" target="FRA">
      <data key="d0">862701761</data>
    </edge>
    <edge source="SWE" target="GEO">
      <data key="d0">90186</data>
    </edge>
    <edge source="SWE" target="GMB">
      <data key="d0">59042</data>
    </edge>
    <edge source="SWE" target="DEU">
      <data key="d0">821147758</data>
    </edge>
    <edge source="SWE" target="GHA">
      <data key="d0">976698</data>
    </edge>
    <edge source="SWE" target="GRC">
      <data key="d0">3380729</data>
    </edge>
    <edge source="SWE" target="GTM">
      <data key="d0">365911</data>
    </edge>
    <edge source="SWE" target="HND">
      <data key="d0">66274</data>
    </edge>
    <edge source="SWE" target="HKG">
      <data key="d0">20368211</data>
    </edge>
    <edge source="SWE" target="HUN">
      <data key="d0">3771290</data>
    </edge>
    <edge source="SWE" target="IDN">
      <data key="d0">7440289</data>
    </edge>
    <edge source="SWE" target="IRL">
      <data key="d0">2460121</data>
    </edge>
    <edge source="SWE" target="ISR">
      <data key="d0">3693207</data>
    </edge>
    <edge source="SWE" target="ITA">
      <data key="d0">82528068</data>
    </edge>
    <edge source="SWE" target="CIV">
      <data key="d0">69374</data>
    </edge>
    <edge source="SWE" target="JAM">
      <data key="d0">117936</data>
    </edge>
    <edge source="SWE" target="JPN">
      <data key="d0">48473692</data>
    </edge>
    <edge source="SWE" target="KAZ">
      <data key="d0">9516639</data>
    </edge>
    <edge source="SWE" target="JOR">
      <data key="d0">182144</data>
    </edge>
    <edge source="SWE" target="KOR">
      <data key="d0">189022201</data>
    </edge>
    <edge source="SWE" target="KGZ">
      <data key="d0">71293</data>
    </edge>
    <edge source="SWE" target="LBN">
      <data key="d0">17245200</data>
    </edge>
    <edge source="SWE" target="LVA">
      <data key="d0">6019008</data>
    </edge>
    <edge source="SWE" target="LTU">
      <data key="d0">2870756</data>
    </edge>
    <edge source="SWE" target="MYS">
      <data key="d0">5742250</data>
    </edge>
    <edge source="SWE" target="MRT">
      <data key="d0">68046</data>
    </edge>
    <edge source="SWE" target="MUS">
      <data key="d0">95057</data>
    </edge>
    <edge source="SWE" target="MEX">
      <data key="d0">46406494</data>
    </edge>
    <edge source="SWE" target="MDA">
      <data key="d0">63765</data>
    </edge>
    <edge source="SWE" target="MAR">
      <data key="d0">2319011</data>
    </edge>
    <edge source="SWE" target="MOZ">
      <data key="d0">83101</data>
    </edge>
    <edge source="SWE" target="OMN">
      <data key="d0">9160322</data>
    </edge>
    <edge source="SWE" target="NAM">
      <data key="d0">209598</data>
    </edge>
    <edge source="SWE" target="NLD">
      <data key="d0">451216277</data>
    </edge>
    <edge source="SWE" target="NZL">
      <data key="d0">3237405</data>
    </edge>
    <edge source="SWE" target="NIC">
      <data key="d0">103766</data>
    </edge>
    <edge source="SWE" target="NER">
      <data key="d0">18303</data>
    </edge>
    <edge source="SWE" target="NOR">
      <data key="d0">196955637</data>
    </edge>
    <edge source="SWE" target="PAK">
      <data key="d0">4060446</data>
    </edge>
    <edge source="SWE" target="PAN">
      <data key="d0">470415</data>
    </edge>
    <edge source="SWE" target="PRY">
      <data key="d0">95500</data>
    </edge>
    <edge source="SWE" target="PER">
      <data key="d0">5824760</data>
    </edge>
    <edge source="SWE" target="PHL">
      <data key="d0">2946772</data>
    </edge>
    <edge source="SWE" target="POL">
      <data key="d0">57258804</data>
    </edge>
    <edge source="SWE" target="PRT">
      <data key="d0">2835036</data>
    </edge>
    <edge source="SWE" target="ROU">
      <data key="d0">2376724</data>
    </edge>
    <edge source="SWE" target="RUS">
      <data key="d0">190779135</data>
    </edge>
    <edge source="SWE" target="SAU">
      <data key="d0">40895097</data>
    </edge>
    <edge source="SWE" target="SEN">
      <data key="d0">53138</data>
    </edge>
    <edge source="SWE" target="SRB">
      <data key="d0">549974</data>
    </edge>
    <edge source="SWE" target="IND">
      <data key="d0">142775858</data>
    </edge>
    <edge source="SWE" target="SGP">
      <data key="d0">43380163</data>
    </edge>
    <edge source="SWE" target="SVK">
      <data key="d0">5000981</data>
    </edge>
    <edge source="SWE" target="VNM">
      <data key="d0">797211</data>
    </edge>
    <edge source="SWE" target="SVN">
      <data key="d0">870275</data>
    </edge>
    <edge source="SWE" target="ZAF">
      <data key="d0">34036073</data>
    </edge>
    <edge source="SWE" target="ZWE">
      <data key="d0">54909</data>
    </edge>
    <edge source="SWE" target="ESP">
      <data key="d0">235905014</data>
    </edge>
    <edge source="SWE" target="CHE">
      <data key="d0">156096850</data>
    </edge>
    <edge source="SWE" target="THA">
      <data key="d0">194579946</data>
    </edge>
    <edge source="SWE" target="TGO">
      <data key="d0">15351</data>
    </edge>
    <edge source="SWE" target="ARE">
      <data key="d0">37342262</data>
    </edge>
    <edge source="SWE" target="TUN">
      <data key="d0">723851</data>
    </edge>
    <edge source="SWE" target="TUR">
      <data key="d0">101914120</data>
    </edge>
    <edge source="SWE" target="UGA">
      <data key="d0">290190</data>
    </edge>
    <edge source="SWE" target="UKR">
      <data key="d0">56534362</data>
    </edge>
    <edge source="SWE" target="MKD">
      <data key="d0">147899</data>
    </edge>
    <edge source="SWE" target="EGY">
      <data key="d0">16109385</data>
    </edge>
    <edge source="SWE" target="GBR">
      <data key="d0">191092352</data>
    </edge>
    <edge source="SWE" target="TZA">
      <data key="d0">3514311</data>
    </edge>
    <edge source="SWE" target="USA">
      <data key="d0">819505955</data>
    </edge>
    <edge source="SWE" target="BFA">
      <data key="d0">258012</data>
    </edge>
    <edge source="SWE" target="URY">
      <data key="d0">274396</data>
    </edge>
    <edge source="CHE" target="ALB">
      <data key="d0">158276</data>
    </edge>
    <edge source="CHE" target="DZA">
      <data key="d0">24869781</data>
    </edge>
    <edge source="CHE" target="AZE">
      <data key="d0">6077990</data>
    </edge>
    <edge source="CHE" target="ARG">
      <data key="d0">32174518</data>
    </edge>
    <edge source="CHE" target="AUS">
      <data key="d0">28882584</data>
    </edge>
    <edge source="CHE" target="AUT">
      <data key="d0">115899452</data>
    </edge>
    <edge source="CHE" target="ARM">
      <data key="d0">490359</data>
    </edge>
    <edge source="CHE" target="BEL">
      <data key="d0">28731760</data>
    </edge>
    <edge source="CHE" target="BOL">
      <data key="d0">22989201</data>
    </edge>
    <edge source="CHE" target="BWA">
      <data key="d0">242479</data>
    </edge>
    <edge source="CHE" target="BRA">
      <data key="d0">67972195</data>
    </edge>
    <edge source="CHE" target="BGR">
      <data key="d0">2150096</data>
    </edge>
    <edge source="CHE" target="BLR">
      <data key="d0">2305354</data>
    </edge>
    <edge source="CHE" target="CMR">
      <data key="d0">175489</data>
    </edge>
    <edge source="CHE" target="CAN">
      <data key="d0">9355951</data>
    </edge>
    <edge source="CHE" target="LKA">
      <data key="d0">214129</data>
    </edge>
    <edge source="CHE" target="CHL">
      <data key="d0">35455292</data>
    </edge>
    <edge source="CHE" target="CHN">
      <data key="d0">104969565</data>
    </edge>
    <edge source="CHE" target="COL">
      <data key="d0">19286636</data>
    </edge>
    <edge source="CHE" target="CRI">
      <data key="d0">14720</data>
    </edge>
    <edge source="CHE" target="HRV">
      <data key="d0">3162524</data>
    </edge>
    <edge source="CHE" target="CZE">
      <data key="d0">24598430</data>
    </edge>
    <edge source="CHE" target="BEN">
      <data key="d0">20595</data>
    </edge>
    <edge source="CHE" target="DNK">
      <data key="d0">8957461</data>
    </edge>
    <edge source="CHE" target="ECU">
      <data key="d0">1192174</data>
    </edge>
    <edge source="CHE" target="SLV">
      <data key="d0">143961</data>
    </edge>
    <edge source="CHE" target="ETH">
      <data key="d0">123623</data>
    </edge>
    <edge source="CHE" target="EST">
      <data key="d0">2442629</data>
    </edge>
    <edge source="CHE" target="FIN">
      <data key="d0">18668423</data>
    </edge>
    <edge source="CHE" target="FRA">
      <data key="d0">275472151</data>
    </edge>
    <edge source="CHE" target="GEO">
      <data key="d0">79396</data>
    </edge>
    <edge source="CHE" target="GMB">
      <data key="d0">16977</data>
    </edge>
    <edge source="CHE" target="DEU">
      <data key="d0">1031026145</data>
    </edge>
    <edge source="CHE" target="GHA">
      <data key="d0">1052140</data>
    </edge>
    <edge source="CHE" target="GRC">
      <data key="d0">4616054</data>
    </edge>
    <edge source="CHE" target="GTM">
      <data key="d0">55927</data>
    </edge>
    <edge source="CHE" target="HND">
      <data key="d0">300049</data>
    </edge>
    <edge source="CHE" target="HKG">
      <data key="d0">10621228</data>
    </edge>
    <edge source="CHE" target="HUN">
      <data key="d0">39244741</data>
    </edge>
    <edge source="CHE" target="IDN">
      <data key="d0">47627267</data>
    </edge>
    <edge source="CHE" target="IRL">
      <data key="d0">26230489</data>
    </edge>
    <edge source="CHE" target="ISR">
      <data key="d0">11125555</data>
    </edge>
    <edge source="CHE" target="ITA">
      <data key="d0">155547832</data>
    </edge>
    <edge source="CHE" target="CIV">
      <data key="d0">1385666</data>
    </edge>
    <edge source="CHE" target="JAM">
      <data key="d0">33670</data>
    </edge>
    <edge source="CHE" target="JPN">
      <data key="d0">27587290</data>
    </edge>
    <edge source="CHE" target="KAZ">
      <data key="d0">26373802</data>
    </edge>
    <edge source="CHE" target="JOR">
      <data key="d0">2570105</data>
    </edge>
    <edge source="CHE" target="KOR">
      <data key="d0">56050873</data>
    </edge>
    <edge source="CHE" target="LBN">
      <data key="d0">896104</data>
    </edge>
    <edge source="CHE" target="LVA">
      <data key="d0">233104</data>
    </edge>
    <edge source="CHE" target="LTU">
      <data key="d0">3281745</data>
    </edge>
    <edge source="CHE" target="MYS">
      <data key="d0">74874654</data>
    </edge>
    <edge source="CHE" target="MRT">
      <data key="d0">1142935</data>
    </edge>
    <edge source="CHE" target="MUS">
      <data key="d0">195849</data>
    </edge>
    <edge source="CHE" target="MEX">
      <data key="d0">30639367</data>
    </edge>
    <edge source="CHE" target="MDA">
      <data key="d0">38735</data>
    </edge>
    <edge source="CHE" target="MAR">
      <data key="d0">677730</data>
    </edge>
    <edge source="CHE" target="MOZ">
      <data key="d0">17203</data>
    </edge>
    <edge source="CHE" target="OMN">
      <data key="d0">32868340</data>
    </edge>
    <edge source="CHE" target="NLD">
      <data key="d0">173086136</data>
    </edge>
    <edge source="CHE" target="NZL">
      <data key="d0">2126108</data>
    </edge>
    <edge source="CHE" target="NIC">
      <data key="d0">39149</data>
    </edge>
    <edge source="CHE" target="NER">
      <data key="d0">11300</data>
    </edge>
    <edge source="CHE" target="NOR">
      <data key="d0">19200149</data>
    </edge>
    <edge source="CHE" target="PAK">
      <data key="d0">444828</data>
    </edge>
    <edge source="CHE" target="PAN">
      <data key="d0">78807</data>
    </edge>
    <edge source="CHE" target="PRY">
      <data key="d0">138947</data>
    </edge>
    <edge source="CHE" target="PER">
      <data key="d0">26216548</data>
    </edge>
    <edge source="CHE" target="PHL">
      <data key="d0">2831617</data>
    </edge>
    <edge source="CHE" target="POL">
      <data key="d0">41260511</data>
    </edge>
    <edge source="CHE" target="PRT">
      <data key="d0">17501946</data>
    </edge>
    <edge source="CHE" target="ROU">
      <data key="d0">4004150</data>
    </edge>
    <edge source="CHE" target="RUS">
      <data key="d0">42325839</data>
    </edge>
    <edge source="CHE" target="SAU">
      <data key="d0">36184387</data>
    </edge>
    <edge source="CHE" target="SEN">
      <data key="d0">46865</data>
    </edge>
    <edge source="CHE" target="SRB">
      <data key="d0">524749</data>
    </edge>
    <edge source="CHE" target="IND">
      <data key="d0">46423114</data>
    </edge>
    <edge source="CHE" target="SGP">
      <data key="d0">70329931</data>
    </edge>
    <edge source="CHE" target="SVK">
      <data key="d0">7372892</data>
    </edge>
    <edge source="CHE" target="VNM">
      <data key="d0">61122661</data>
    </edge>
    <edge source="CHE" target="SVN">
      <data key="d0">9232741</data>
    </edge>
    <edge source="CHE" target="ZAF">
      <data key="d0">9777694</data>
    </edge>
    <edge source="CHE" target="ZWE">
      <data key="d0">59576</data>
    </edge>
    <edge source="CHE" target="ESP">
      <data key="d0">87090302</data>
    </edge>
    <edge source="CHE" target="SWE">
      <data key="d0">36722703</data>
    </edge>
    <edge source="CHE" target="THA">
      <data key="d0">48094244</data>
    </edge>
    <edge source="CHE" target="TGO">
      <data key="d0">181281</data>
    </edge>
    <edge source="CHE" target="ARE">
      <data key="d0">129272921</data>
    </edge>
    <edge source="CHE" target="TUN">
      <data key="d0">2044223</data>
    </edge>
    <edge source="CHE" target="TUR">
      <data key="d0">14305057</data>
    </edge>
    <edge source="CHE" target="UGA">
      <data key="d0">26170</data>
    </edge>
    <edge source="CHE" target="UKR">
      <data key="d0">4787212</data>
    </edge>
    <edge source="CHE" target="MKD">
      <data key="d0">5884793</data>
    </edge>
    <edge source="CHE" target="EGY">
      <data key="d0">21176006</data>
    </edge>
    <edge source="CHE" target="GBR">
      <data key="d0">255413860</data>
    </edge>
    <edge source="CHE" target="TZA">
      <data key="d0">21586</data>
    </edge>
    <edge source="CHE" target="USA">
      <data key="d0">362190142</data>
    </edge>
    <edge source="CHE" target="BFA">
      <data key="d0">13865</data>
    </edge>
    <edge source="CHE" target="URY">
      <data key="d0">338645</data>
    </edge>
    <edge source="THA" target="DZA">
      <data key="d0">278640</data>
    </edge>
    <edge source="THA" target="AZE">
      <data key="d0">284644</data>
    </edge>
    <edge source="THA" target="ARG">
      <data key="d0">66741054</data>
    </edge>
    <edge source="THA" target="AUS">
      <data key="d0">52185345</data>
    </edge>
    <edge source="THA" target="AUT">
      <data key="d0">513186</data>
    </edge>
    <edge source="THA" target="ARM">
      <data key="d0">80650</data>
    </edge>
    <edge source="THA" target="BEL">
      <data key="d0">63187690</data>
    </edge>
    <edge source="THA" target="BOL">
      <data key="d0">22425</data>
    </edge>
    <edge source="THA" target="BWA">
      <data key="d0">17494</data>
    </edge>
    <edge source="THA" target="BRA">
      <data key="d0">217449212</data>
    </edge>
    <edge source="THA" target="BGR">
      <data key="d0">1029094</data>
    </edge>
    <edge source="THA" target="KHM">
      <data key="d0">122916971</data>
    </edge>
    <edge source="THA" target="CAN">
      <data key="d0">19610436</data>
    </edge>
    <edge source="THA" target="LKA">
      <data key="d0">2292565</data>
    </edge>
    <edge source="THA" target="CHL">
      <data key="d0">2414137</data>
    </edge>
    <edge source="THA" target="CHN">
      <data key="d0">529405565</data>
    </edge>
    <edge source="THA" target="COL">
      <data key="d0">15793150</data>
    </edge>
    <edge source="THA" target="CRI">
      <data key="d0">902914</data>
    </edge>
    <edge source="THA" target="HRV">
      <data key="d0">205032</data>
    </edge>
    <edge source="THA" target="CZE">
      <data key="d0">3719670</data>
    </edge>
    <edge source="THA" target="DNK">
      <data key="d0">2069952</data>
    </edge>
    <edge source="THA" target="ECU">
      <data key="d0">9901975</data>
    </edge>
    <edge source="THA" target="SLV">
      <data key="d0">186697</data>
    </edge>
    <edge source="THA" target="ETH">
      <data key="d0">103321</data>
    </edge>
    <edge source="THA" target="EST">
      <data key="d0">36099</data>
    </edge>
    <edge source="THA" target="FIN">
      <data key="d0">16711426</data>
    </edge>
    <edge source="THA" target="FRA">
      <data key="d0">26059975</data>
    </edge>
    <edge source="THA" target="DEU">
      <data key="d0">157649226</data>
    </edge>
    <edge source="THA" target="GHA">
      <data key="d0">1725543</data>
    </edge>
    <edge source="THA" target="GRC">
      <data key="d0">206790</data>
    </edge>
    <edge source="THA" target="GTM">
      <data key="d0">699267</data>
    </edge>
    <edge source="THA" target="HND">
      <data key="d0">337838</data>
    </edge>
    <edge source="THA" target="HKG">
      <data key="d0">92956693</data>
    </edge>
    <edge source="THA" target="HUN">
      <data key="d0">1501172</data>
    </edge>
    <edge source="THA" target="IDN">
      <data key="d0">537193563</data>
    </edge>
    <edge source="THA" target="IRL">
      <data key="d0">719177</data>
    </edge>
    <edge source="THA" target="ISR">
      <data key="d0">1097706</data>
    </edge>
    <edge source="THA" target="ITA">
      <data key="d0">26086670</data>
    </edge>
    <edge source="THA" target="CIV">
      <data key="d0">951033</data>
    </edge>
    <edge source="THA" target="JAM">
      <data key="d0">431150</data>
    </edge>
    <edge source="THA" target="JPN">
      <data key="d0">579186485</data>
    </edge>
    <edge source="THA" target="KAZ">
      <data key="d0">2717143</data>
    </edge>
    <edge source="THA" target="JOR">
      <data key="d0">410005</data>
    </edge>
    <edge source="THA" target="KOR">
      <data key="d0">32652901</data>
    </edge>
    <edge source="THA" target="LBN">
      <data key="d0">105825</data>
    </edge>
    <edge source="THA" target="LTU">
      <data key="d0">447269</data>
    </edge>
    <edge source="THA" target="MDG">
      <data key="d0">68102</data>
    </edge>
    <edge source="THA" target="MYS">
      <data key="d0">525736666</data>
    </edge>
    <edge source="THA" target="MRT">
      <data key="d0">661901</data>
    </edge>
    <edge source="THA" target="MUS">
      <data key="d0">100218</data>
    </edge>
    <edge source="THA" target="MEX">
      <data key="d0">75621156</data>
    </edge>
    <edge source="THA" target="MAR">
      <data key="d0">221337</data>
    </edge>
    <edge source="THA" target="OMN">
      <data key="d0">15546696</data>
    </edge>
    <edge source="THA" target="NAM">
      <data key="d0">10693</data>
    </edge>
    <edge source="THA" target="NLD">
      <data key="d0">10074886</data>
    </edge>
    <edge source="THA" target="NZL">
      <data key="d0">5031252</data>
    </edge>
    <edge source="THA" target="NIC">
      <data key="d0">258979</data>
    </edge>
    <edge source="THA" target="NOR">
      <data key="d0">1969525</data>
    </edge>
    <edge source="THA" target="PAK">
      <data key="d0">12921046</data>
    </edge>
    <edge source="THA" target="PAN">
      <data key="d0">789135</data>
    </edge>
    <edge source="THA" target="PER">
      <data key="d0">5908047</data>
    </edge>
    <edge source="THA" target="PHL">
      <data key="d0">129894462</data>
    </edge>
    <edge source="THA" target="POL">
      <data key="d0">1275843</data>
    </edge>
    <edge source="THA" target="PRT">
      <data key="d0">133156</data>
    </edge>
    <edge source="THA" target="ROU">
      <data key="d0">1212029</data>
    </edge>
    <edge source="THA" target="RUS">
      <data key="d0">19199720</data>
    </edge>
    <edge source="THA" target="SAU">
      <data key="d0">8323945</data>
    </edge>
    <edge source="THA" target="SRB">
      <data key="d0">2411780</data>
    </edge>
    <edge source="THA" target="IND">
      <data key="d0">388477355</data>
    </edge>
    <edge source="THA" target="SGP">
      <data key="d0">193684741</data>
    </edge>
    <edge source="THA" target="SVK">
      <data key="d0">153969</data>
    </edge>
    <edge source="THA" target="VNM">
      <data key="d0">200192362</data>
    </edge>
    <edge source="THA" target="ZAF">
      <data key="d0">44158753</data>
    </edge>
    <edge source="THA" target="ZWE">
      <data key="d0">326061</data>
    </edge>
    <edge source="THA" target="ESP">
      <data key="d0">23284212</data>
    </edge>
    <edge source="THA" target="SWE">
      <data key="d0">9347277</data>
    </edge>
    <edge source="THA" target="CHE">
      <data key="d0">6732331</data>
    </edge>
    <edge source="THA" target="ARE">
      <data key="d0">9354415</data>
    </edge>
    <edge source="THA" target="TUN">
      <data key="d0">1259063</data>
    </edge>
    <edge source="THA" target="TUR">
      <data key="d0">11642008</data>
    </edge>
    <edge source="THA" target="UGA">
      <data key="d0">13541</data>
    </edge>
    <edge source="THA" target="UKR">
      <data key="d0">278287</data>
    </edge>
    <edge source="THA" target="EGY">
      <data key="d0">6843725</data>
    </edge>
    <edge source="THA" target="GBR">
      <data key="d0">70434264</data>
    </edge>
    <edge source="THA" target="TZA">
      <data key="d0">382622</data>
    </edge>
    <edge source="THA" target="USA">
      <data key="d0">308653169</data>
    </edge>
    <edge source="THA" target="URY">
      <data key="d0">61231</data>
    </edge>
    <edge source="ARE" target="ALB">
      <data key="d0">32844</data>
    </edge>
    <edge source="ARE" target="DZA">
      <data key="d0">8963327</data>
    </edge>
    <edge source="ARE" target="AZE">
      <data key="d0">3607501</data>
    </edge>
    <edge source="ARE" target="ARG">
      <data key="d0">558866</data>
    </edge>
    <edge source="ARE" target="AUS">
      <data key="d0">9990309</data>
    </edge>
    <edge source="ARE" target="AUT">
      <data key="d0">895772</data>
    </edge>
    <edge source="ARE" target="ARM">
      <data key="d0">547239</data>
    </edge>
    <edge source="ARE" target="BEL">
      <data key="d0">6926836</data>
    </edge>
    <edge source="ARE" target="BWA">
      <data key="d0">107669</data>
    </edge>
    <edge source="ARE" target="BRA">
      <data key="d0">1676357</data>
    </edge>
    <edge source="ARE" target="BGR">
      <data key="d0">35026</data>
    </edge>
    <edge source="ARE" target="BDI">
      <data key="d0">100503</data>
    </edge>
    <edge source="ARE" target="BLR">
      <data key="d0">1116196</data>
    </edge>
    <edge source="ARE" target="KHM">
      <data key="d0">97874</data>
    </edge>
    <edge source="ARE" target="CMR">
      <data key="d0">1148340</data>
    </edge>
    <edge source="ARE" target="CAN">
      <data key="d0">3609174</data>
    </edge>
    <edge source="ARE" target="LKA">
      <data key="d0">1814183</data>
    </edge>
    <edge source="ARE" target="CHL">
      <data key="d0">1883819</data>
    </edge>
    <edge source="ARE" target="CHN">
      <data key="d0">9852023</data>
    </edge>
    <edge source="ARE" target="COL">
      <data key="d0">175819</data>
    </edge>
    <edge source="ARE" target="HRV">
      <data key="d0">12704</data>
    </edge>
    <edge source="ARE" target="CZE">
      <data key="d0">66814</data>
    </edge>
    <edge source="ARE" target="BEN">
      <data key="d0">242091</data>
    </edge>
    <edge source="ARE" target="DNK">
      <data key="d0">1577549</data>
    </edge>
    <edge source="ARE" target="ECU">
      <data key="d0">63407</data>
    </edge>
    <edge source="ARE" target="ETH">
      <data key="d0">6661780</data>
    </edge>
    <edge source="ARE" target="EST">
      <data key="d0">1907587</data>
    </edge>
    <edge source="ARE" target="FIN">
      <data key="d0">723179</data>
    </edge>
    <edge source="ARE" target="FRA">
      <data key="d0">18377271</data>
    </edge>
    <edge source="ARE" target="GEO">
      <data key="d0">417621</data>
    </edge>
    <edge source="ARE" target="GMB">
      <data key="d0">181694</data>
    </edge>
    <edge source="ARE" target="DEU">
      <data key="d0">29205674</data>
    </edge>
    <edge source="ARE" target="GHA">
      <data key="d0">5760940</data>
    </edge>
    <edge source="ARE" target="GRC">
      <data key="d0">470726</data>
    </edge>
    <edge source="ARE" target="GTM">
      <data key="d0">82652</data>
    </edge>
    <edge source="ARE" target="HKG">
      <data key="d0">330887233</data>
    </edge>
    <edge source="ARE" target="HUN">
      <data key="d0">5033445</data>
    </edge>
    <edge source="ARE" target="IDN">
      <data key="d0">2352479</data>
    </edge>
    <edge source="ARE" target="IRL">
      <data key="d0">63444</data>
    </edge>
    <edge source="ARE" target="ITA">
      <data key="d0">12569644</data>
    </edge>
    <edge source="ARE" target="CIV">
      <data key="d0">1713557</data>
    </edge>
    <edge source="ARE" target="JAM">
      <data key="d0">11522</data>
    </edge>
    <edge source="ARE" target="JPN">
      <data key="d0">898165</data>
    </edge>
    <edge source="ARE" target="KAZ">
      <data key="d0">12550834</data>
    </edge>
    <edge source="ARE" target="JOR">
      <data key="d0">24869747</data>
    </edge>
    <edge source="ARE" target="KOR">
      <data key="d0">4238177</data>
    </edge>
    <edge source="ARE" target="KGZ">
      <data key="d0">1517625</data>
    </edge>
    <edge source="ARE" target="LBN">
      <data key="d0">3730699</data>
    </edge>
    <edge source="ARE" target="LVA">
      <data key="d0">103512</data>
    </edge>
    <edge source="ARE" target="LTU">
      <data key="d0">506581</data>
    </edge>
    <edge source="ARE" target="MDG">
      <data key="d0">173191</data>
    </edge>
    <edge source="ARE" target="MWI">
      <data key="d0">44395</data>
    </edge>
    <edge source="ARE" target="MYS">
      <data key="d0">4881966</data>
    </edge>
    <edge source="ARE" target="MRT">
      <data key="d0">982715</data>
    </edge>
    <edge source="ARE" target="MUS">
      <data key="d0">437664</data>
    </edge>
    <edge source="ARE" target="MEX">
      <data key="d0">723437</data>
    </edge>
    <edge source="ARE" target="MAR">
      <data key="d0">3289995</data>
    </edge>
    <edge source="ARE" target="MOZ">
      <data key="d0">1489672</data>
    </edge>
    <edge source="ARE" target="OMN">
      <data key="d0">89070703</data>
    </edge>
    <edge source="ARE" target="NAM">
      <data key="d0">325186</data>
    </edge>
    <edge source="ARE" target="NLD">
      <data key="d0">103721196</data>
    </edge>
    <edge source="ARE" target="NZL">
      <data key="d0">159419</data>
    </edge>
    <edge source="ARE" target="NIC">
      <data key="d0">356978</data>
    </edge>
    <edge source="ARE" target="NER">
      <data key="d0">122407</data>
    </edge>
    <edge source="ARE" target="NOR">
      <data key="d0">894536</data>
    </edge>
    <edge source="ARE" target="PAK">
      <data key="d0">49359374</data>
    </edge>
    <edge source="ARE" target="PAN">
      <data key="d0">199435</data>
    </edge>
    <edge source="ARE" target="PER">
      <data key="d0">1061090</data>
    </edge>
    <edge source="ARE" target="PHL">
      <data key="d0">1503794</data>
    </edge>
    <edge source="ARE" target="POL">
      <data key="d0">130278</data>
    </edge>
    <edge source="ARE" target="PRT">
      <data key="d0">10465</data>
    </edge>
    <edge source="ARE" target="ROU">
      <data key="d0">1198943</data>
    </edge>
    <edge source="ARE" target="RUS">
      <data key="d0">7739719</data>
    </edge>
    <edge source="ARE" target="SAU">
      <data key="d0">145920808</data>
    </edge>
    <edge source="ARE" target="SEN">
      <data key="d0">1425992</data>
    </edge>
    <edge source="ARE" target="IND">
      <data key="d0">16285199</data>
    </edge>
    <edge source="ARE" target="SGP">
      <data key="d0">67542927</data>
    </edge>
    <edge source="ARE" target="VNM">
      <data key="d0">84342</data>
    </edge>
    <edge source="ARE" target="SVN">
      <data key="d0">41423</data>
    </edge>
    <edge source="ARE" target="ZAF">
      <data key="d0">5321771</data>
    </edge>
    <edge source="ARE" target="ZWE">
      <data key="d0">2253156</data>
    </edge>
    <edge source="ARE" target="ESP">
      <data key="d0">649110</data>
    </edge>
    <edge source="ARE" target="SWE">
      <data key="d0">4693665</data>
    </edge>
    <edge source="ARE" target="CHE">
      <data key="d0">3518740</data>
    </edge>
    <edge source="ARE" target="THA">
      <data key="d0">5285424</data>
    </edge>
    <edge source="ARE" target="TGO">
      <data key="d0">972754</data>
    </edge>
    <edge source="ARE" target="TUN">
      <data key="d0">1706712</data>
    </edge>
    <edge source="ARE" target="TUR">
      <data key="d0">29222878</data>
    </edge>
    <edge source="ARE" target="UGA">
      <data key="d0">2716173</data>
    </edge>
    <edge source="ARE" target="UKR">
      <data key="d0">2359255</data>
    </edge>
    <edge source="ARE" target="EGY">
      <data key="d0">35070833</data>
    </edge>
    <edge source="ARE" target="GBR">
      <data key="d0">686914249</data>
    </edge>
    <edge source="ARE" target="TZA">
      <data key="d0">15999135</data>
    </edge>
    <edge source="ARE" target="USA">
      <data key="d0">37855900</data>
    </edge>
    <edge source="ARE" target="BFA">
      <data key="d0">53097</data>
    </edge>
    <edge source="ARE" target="URY">
      <data key="d0">4286285</data>
    </edge>
    <edge source="TUR" target="ALB">
      <data key="d0">884418</data>
    </edge>
    <edge source="TUR" target="DZA">
      <data key="d0">21163413</data>
    </edge>
    <edge source="TUR" target="AZE">
      <data key="d0">28207284</data>
    </edge>
    <edge source="TUR" target="ARG">
      <data key="d0">5655504</data>
    </edge>
    <edge source="TUR" target="AUS">
      <data key="d0">2531229</data>
    </edge>
    <edge source="TUR" target="AUT">
      <data key="d0">31978926</data>
    </edge>
    <edge source="TUR" target="BEL">
      <data key="d0">37742785</data>
    </edge>
    <edge source="TUR" target="BOL">
      <data key="d0">786915</data>
    </edge>
    <edge source="TUR" target="BWA">
      <data key="d0">321268</data>
    </edge>
    <edge source="TUR" target="BRA">
      <data key="d0">17083989</data>
    </edge>
    <edge source="TUR" target="BGR">
      <data key="d0">19336696</data>
    </edge>
    <edge source="TUR" target="BLR">
      <data key="d0">7042798</data>
    </edge>
    <edge source="TUR" target="CMR">
      <data key="d0">147413</data>
    </edge>
    <edge source="TUR" target="CAN">
      <data key="d0">1506215</data>
    </edge>
    <edge source="TUR" target="LKA">
      <data key="d0">171019</data>
    </edge>
    <edge source="TUR" target="CHL">
      <data key="d0">662931</data>
    </edge>
    <edge source="TUR" target="CHN">
      <data key="d0">36117937</data>
    </edge>
    <edge source="TUR" target="COL">
      <data key="d0">812411</data>
    </edge>
    <edge source="TUR" target="CRI">
      <data key="d0">24015</data>
    </edge>
    <edge source="TUR" target="HRV">
      <data key="d0">1143694</data>
    </edge>
    <edge source="TUR" target="CZE">
      <data key="d0">9496607</data>
    </edge>
    <edge source="TUR" target="DNK">
      <data key="d0">2492079</data>
    </edge>
    <edge source="TUR" target="ECU">
      <data key="d0">292823</data>
    </edge>
    <edge source="TUR" target="SLV">
      <data key="d0">30512</data>
    </edge>
    <edge source="TUR" target="ETH">
      <data key="d0">5726577</data>
    </edge>
    <edge source="TUR" target="EST">
      <data key="d0">153448</data>
    </edge>
    <edge source="TUR" target="FIN">
      <data key="d0">1072772</data>
    </edge>
    <edge source="TUR" target="FRA">
      <data key="d0">74776095</data>
    </edge>
    <edge source="TUR" target="GEO">
      <data key="d0">9319881</data>
    </edge>
    <edge source="TUR" target="GMB">
      <data key="d0">15432</data>
    </edge>
    <edge source="TUR" target="PSE">
      <data key="d0">463357</data>
    </edge>
    <edge source="TUR" target="DEU">
      <data key="d0">900854294</data>
    </edge>
    <edge source="TUR" target="GHA">
      <data key="d0">829202</data>
    </edge>
    <edge source="TUR" target="GRC">
      <data key="d0">9357373</data>
    </edge>
    <edge source="TUR" target="GTM">
      <data key="d0">47309</data>
    </edge>
    <edge source="TUR" target="HKG">
      <data key="d0">153712</data>
    </edge>
    <edge source="TUR" target="HUN">
      <data key="d0">9226059</data>
    </edge>
    <edge source="TUR" target="IDN">
      <data key="d0">647602</data>
    </edge>
    <edge source="TUR" target="IRL">
      <data key="d0">1884487</data>
    </edge>
    <edge source="TUR" target="ISR">
      <data key="d0">12048561</data>
    </edge>
    <edge source="TUR" target="ITA">
      <data key="d0">57648847</data>
    </edge>
    <edge source="TUR" target="CIV">
      <data key="d0">114506</data>
    </edge>
    <edge source="TUR" target="JPN">
      <data key="d0">2442967</data>
    </edge>
    <edge source="TUR" target="KAZ">
      <data key="d0">14593233</data>
    </edge>
    <edge source="TUR" target="JOR">
      <data key="d0">5016091</data>
    </edge>
    <edge source="TUR" target="KOR">
      <data key="d0">10983523</data>
    </edge>
    <edge source="TUR" target="KGZ">
      <data key="d0">2212155</data>
    </edge>
    <edge source="TUR" target="LBN">
      <data key="d0">3311368</data>
    </edge>
    <edge source="TUR" target="LVA">
      <data key="d0">2770544</data>
    </edge>
    <edge source="TUR" target="LTU">
      <data key="d0">1784365</data>
    </edge>
    <edge source="TUR" target="MDG">
      <data key="d0">37696</data>
    </edge>
    <edge source="TUR" target="MYS">
      <data key="d0">321132</data>
    </edge>
    <edge source="TUR" target="MRT">
      <data key="d0">394946</data>
    </edge>
    <edge source="TUR" target="MUS">
      <data key="d0">77503</data>
    </edge>
    <edge source="TUR" target="MEX">
      <data key="d0">3340376</data>
    </edge>
    <edge source="TUR" target="MDA">
      <data key="d0">867504</data>
    </edge>
    <edge source="TUR" target="MAR">
      <data key="d0">1933573</data>
    </edge>
    <edge source="TUR" target="MOZ">
      <data key="d0">235649</data>
    </edge>
    <edge source="TUR" target="OMN">
      <data key="d0">147448</data>
    </edge>
    <edge source="TUR" target="NLD">
      <data key="d0">7807790</data>
    </edge>
    <edge source="TUR" target="NZL">
      <data key="d0">830517</data>
    </edge>
    <edge source="TUR" target="NER">
      <data key="d0">206398</data>
    </edge>
    <edge source="TUR" target="NOR">
      <data key="d0">495979</data>
    </edge>
    <edge source="TUR" target="PAK">
      <data key="d0">7496965</data>
    </edge>
    <edge source="TUR" target="PAN">
      <data key="d0">135491</data>
    </edge>
    <edge source="TUR" target="PRY">
      <data key="d0">77749</data>
    </edge>
    <edge source="TUR" target="PER">
      <data key="d0">520407</data>
    </edge>
    <edge source="TUR" target="PHL">
      <data key="d0">48857</data>
    </edge>
    <edge source="TUR" target="POL">
      <data key="d0">18764035</data>
    </edge>
    <edge source="TUR" target="PRT">
      <data key="d0">590140</data>
    </edge>
    <edge source="TUR" target="ROU">
      <data key="d0">188499518</data>
    </edge>
    <edge source="TUR" target="RUS">
      <data key="d0">99161638</data>
    </edge>
    <edge source="TUR" target="SAU">
      <data key="d0">24488257</data>
    </edge>
    <edge source="TUR" target="SEN">
      <data key="d0">406198</data>
    </edge>
    <edge source="TUR" target="SRB">
      <data key="d0">3968953</data>
    </edge>
    <edge source="TUR" target="IND">
      <data key="d0">41380425</data>
    </edge>
    <edge source="TUR" target="SGP">
      <data key="d0">1941300</data>
    </edge>
    <edge source="TUR" target="SVK">
      <data key="d0">5404825</data>
    </edge>
    <edge source="TUR" target="VNM">
      <data key="d0">1009402</data>
    </edge>
    <edge source="TUR" target="SVN">
      <data key="d0">419281</data>
    </edge>
    <edge source="TUR" target="ZAF">
      <data key="d0">7621594</data>
    </edge>
    <edge source="TUR" target="ESP">
      <data key="d0">36302569</data>
    </edge>
    <edge source="TUR" target="SWE">
      <data key="d0">5038778</data>
    </edge>
    <edge source="TUR" target="CHE">
      <data key="d0">6792949</data>
    </edge>
    <edge source="TUR" target="THA">
      <data key="d0">8372027</data>
    </edge>
    <edge source="TUR" target="ARE">
      <data key="d0">16189050</data>
    </edge>
    <edge source="TUR" target="TUN">
      <data key="d0">2796086</data>
    </edge>
    <edge source="TUR" target="UGA">
      <data key="d0">1428847</data>
    </edge>
    <edge source="TUR" target="UKR">
      <data key="d0">6367611</data>
    </edge>
    <edge source="TUR" target="MKD">
      <data key="d0">1436167</data>
    </edge>
    <edge source="TUR" target="EGY">
      <data key="d0">16073570</data>
    </edge>
    <edge source="TUR" target="GBR">
      <data key="d0">90388033</data>
    </edge>
    <edge source="TUR" target="TZA">
      <data key="d0">1527423</data>
    </edge>
    <edge source="TUR" target="USA">
      <data key="d0">309200506</data>
    </edge>
    <edge source="TUR" target="BFA">
      <data key="d0">79154</data>
    </edge>
    <edge source="TUR" target="URY">
      <data key="d0">188603</data>
    </edge>
    <edge source="UKR" target="DZA">
      <data key="d0">3218465</data>
    </edge>
    <edge source="UKR" target="AZE">
      <data key="d0">998187</data>
    </edge>
    <edge source="UKR" target="AUS">
      <data key="d0">109305</data>
    </edge>
    <edge source="UKR" target="AUT">
      <data key="d0">35574</data>
    </edge>
    <edge source="UKR" target="ARM">
      <data key="d0">285761</data>
    </edge>
    <edge source="UKR" target="BEL">
      <data key="d0">740404</data>
    </edge>
    <edge source="UKR" target="BRA">
      <data key="d0">51871</data>
    </edge>
    <edge source="UKR" target="BGR">
      <data key="d0">513684</data>
    </edge>
    <edge source="UKR" target="BLR">
      <data key="d0">30146397</data>
    </edge>
    <edge source="UKR" target="CAN">
      <data key="d0">13998</data>
    </edge>
    <edge source="UKR" target="LKA">
      <data key="d0">10500</data>
    </edge>
    <edge source="UKR" target="CHL">
      <data key="d0">45844</data>
    </edge>
    <edge source="UKR" target="CHN">
      <data key="d0">50890644</data>
    </edge>
    <edge source="UKR" target="COL">
      <data key="d0">1711088</data>
    </edge>
    <edge source="UKR" target="HRV">
      <data key="d0">10637</data>
    </edge>
    <edge source="UKR" target="CZE">
      <data key="d0">1331633</data>
    </edge>
    <edge source="UKR" target="DNK">
      <data key="d0">107092</data>
    </edge>
    <edge source="UKR" target="ECU">
      <data key="d0">43391</data>
    </edge>
    <edge source="UKR" target="ETH">
      <data key="d0">11968</data>
    </edge>
    <edge source="UKR" target="EST">
      <data key="d0">383738</data>
    </edge>
    <edge source="UKR" target="FIN">
      <data key="d0">772043</data>
    </edge>
    <edge source="UKR" target="FRA">
      <data key="d0">270112</data>
    </edge>
    <edge source="UKR" target="GEO">
      <data key="d0">848796</data>
    </edge>
    <edge source="UKR" target="DEU">
      <data key="d0">16810914</data>
    </edge>
    <edge source="UKR" target="GHA">
      <data key="d0">79800</data>
    </edge>
    <edge source="UKR" target="HUN">
      <data key="d0">2576046</data>
    </edge>
    <edge source="UKR" target="ISR">
      <data key="d0">6501329</data>
    </edge>
    <edge source="UKR" target="ITA">
      <data key="d0">972227</data>
    </edge>
    <edge source="UKR" target="CIV">
      <data key="d0">90603</data>
    </edge>
    <edge source="UKR" target="JPN">
      <data key="d0">515542</data>
    </edge>
    <edge source="UKR" target="KAZ">
      <data key="d0">22419958</data>
    </edge>
    <edge source="UKR" target="KOR">
      <data key="d0">4229910</data>
    </edge>
    <edge source="UKR" target="KGZ">
      <data key="d0">223418</data>
    </edge>
    <edge source="UKR" target="LVA">
      <data key="d0">9591352</data>
    </edge>
    <edge source="UKR" target="LTU">
      <data key="d0">5864483</data>
    </edge>
    <edge source="UKR" target="MYS">
      <data key="d0">55152</data>
    </edge>
    <edge source="UKR" target="MDA">
      <data key="d0">1398939</data>
    </edge>
    <edge source="UKR" target="NAM">
      <data key="d0">25724</data>
    </edge>
    <edge source="UKR" target="NLD">
      <data key="d0">1831793</data>
    </edge>
    <edge source="UKR" target="NZL">
      <data key="d0">55564</data>
    </edge>
    <edge source="UKR" target="NIC">
      <data key="d0">101702</data>
    </edge>
    <edge source="UKR" target="NOR">
      <data key="d0">2636226</data>
    </edge>
    <edge source="UKR" target="PAK">
      <data key="d0">1366587</data>
    </edge>
    <edge source="UKR" target="PAN">
      <data key="d0">56632</data>
    </edge>
    <edge source="UKR" target="PER">
      <data key="d0">1059430</data>
    </edge>
    <edge source="UKR" target="PHL">
      <data key="d0">123162</data>
    </edge>
    <edge source="UKR" target="POL">
      <data key="d0">4631632</data>
    </edge>
    <edge source="UKR" target="PRT">
      <data key="d0">1709796</data>
    </edge>
    <edge source="UKR" target="ROU">
      <data key="d0">781410</data>
    </edge>
    <edge source="UKR" target="RUS">
      <data key="d0">1035154962</data>
    </edge>
    <edge source="UKR" target="SRB">
      <data key="d0">53805</data>
    </edge>
    <edge source="UKR" target="IND">
      <data key="d0">61839529</data>
    </edge>
    <edge source="UKR" target="SGP">
      <data key="d0">101543</data>
    </edge>
    <edge source="UKR" target="SVK">
      <data key="d0">468916</data>
    </edge>
    <edge source="UKR" target="VNM">
      <data key="d0">4264149</data>
    </edge>
    <edge source="UKR" target="ZAF">
      <data key="d0">51125</data>
    </edge>
    <edge source="UKR" target="ESP">
      <data key="d0">487130</data>
    </edge>
    <edge source="UKR" target="SWE">
      <data key="d0">88885</data>
    </edge>
    <edge source="UKR" target="CHE">
      <data key="d0">15785</data>
    </edge>
    <edge source="UKR" target="THA">
      <data key="d0">120051</data>
    </edge>
    <edge source="UKR" target="ARE">
      <data key="d0">8394074</data>
    </edge>
    <edge source="UKR" target="TUR">
      <data key="d0">8960369</data>
    </edge>
    <edge source="UKR" target="UGA">
      <data key="d0">1217326</data>
    </edge>
    <edge source="UKR" target="MKD">
      <data key="d0">39033</data>
    </edge>
    <edge source="UKR" target="EGY">
      <data key="d0">685877</data>
    </edge>
    <edge source="UKR" target="GBR">
      <data key="d0">5140846</data>
    </edge>
    <edge source="UKR" target="USA">
      <data key="d0">2051070</data>
    </edge>
    <edge source="EGY" target="AUS">
      <data key="d0">166695</data>
    </edge>
    <edge source="EGY" target="FRA">
      <data key="d0">245100</data>
    </edge>
    <edge source="EGY" target="DEU">
      <data key="d0">89506</data>
    </edge>
    <edge source="EGY" target="GRC">
      <data key="d0">18439</data>
    </edge>
    <edge source="EGY" target="ITA">
      <data key="d0">50706</data>
    </edge>
    <edge source="EGY" target="JOR">
      <data key="d0">33339</data>
    </edge>
    <edge source="EGY" target="OMN">
      <data key="d0">15954</data>
    </edge>
    <edge source="EGY" target="SAU">
      <data key="d0">817633</data>
    </edge>
    <edge source="EGY" target="IND">
      <data key="d0">54704</data>
    </edge>
    <edge source="EGY" target="TUR">
      <data key="d0">344693</data>
    </edge>
    <edge source="EGY" target="GBR">
      <data key="d0">1336038</data>
    </edge>
    <edge source="EGY" target="USA">
      <data key="d0">1906469</data>
    </edge>
    <edge source="URY" target="ARG">
      <data key="d0">498757</data>
    </edge>
    <edge source="URY" target="BOL">
      <data key="d0">33863</data>
    </edge>
    <edge source="URY" target="CAN">
      <data key="d0">1940600</data>
    </edge>
    <edge source="URY" target="CHL">
      <data key="d0">11640371</data>
    </edge>
    <edge source="URY" target="CHN">
      <data key="d0">65969</data>
    </edge>
    <edge source="URY" target="FIN">
      <data key="d0">87846</data>
    </edge>
    <edge source="URY" target="PAN">
      <data key="d0">61803</data>
    </edge>
    <edge source="URY" target="PRY">
      <data key="d0">207236</data>
    </edge>
    <edge source="URY" target="CHE">
      <data key="d0">120000</data>
    </edge>
    <edge source="URY" target="USA">
      <data key="d0">168290</data>
    </edge>
    <edge source="ARM" target="BEL">
      <data key="d0">56204</data>
    </edge>
    <edge source="ARM" target="ITA">
      <data key="d0">478799</data>
    </edge>
    <edge source="ARM" target="RUS">
      <data key="d0">803017</data>
    </edge>
    <edge source="ARM" target="SGP">
      <data key="d0">77800</data>
    </edge>
    <edge source="ARM" target="ESP">
      <data key="d0">3500000</data>
    </edge>
    <edge source="BGR" target="ALB">
      <data key="d0">1253418</data>
    </edge>
    <edge source="BGR" target="DZA">
      <data key="d0">324332</data>
    </edge>
    <edge source="BGR" target="AZE">
      <data key="d0">24691</data>
    </edge>
    <edge source="BGR" target="ARG">
      <data key="d0">146601</data>
    </edge>
    <edge source="BGR" target="AUS">
      <data key="d0">960292</data>
    </edge>
    <edge source="BGR" target="AUT">
      <data key="d0">45727851</data>
    </edge>
    <edge source="BGR" target="ARM">
      <data key="d0">848446</data>
    </edge>
    <edge source="BGR" target="BEL">
      <data key="d0">2397393</data>
    </edge>
    <edge source="BGR" target="BRA">
      <data key="d0">412366</data>
    </edge>
    <edge source="BGR" target="BLR">
      <data key="d0">594239</data>
    </edge>
    <edge source="BGR" target="CAN">
      <data key="d0">2380827</data>
    </edge>
    <edge source="BGR" target="CHL">
      <data key="d0">23856</data>
    </edge>
    <edge source="BGR" target="CHN">
      <data key="d0">70608</data>
    </edge>
    <edge source="BGR" target="HRV">
      <data key="d0">258254</data>
    </edge>
    <edge source="BGR" target="CZE">
      <data key="d0">886286</data>
    </edge>
    <edge source="BGR" target="DNK">
      <data key="d0">1444641</data>
    </edge>
    <edge source="BGR" target="ETH">
      <data key="d0">111139</data>
    </edge>
    <edge source="BGR" target="EST">
      <data key="d0">239002</data>
    </edge>
    <edge source="BGR" target="FIN">
      <data key="d0">6070543</data>
    </edge>
    <edge source="BGR" target="FRA">
      <data key="d0">49935576</data>
    </edge>
    <edge source="BGR" target="GEO">
      <data key="d0">1551363</data>
    </edge>
    <edge source="BGR" target="DEU">
      <data key="d0">35883761</data>
    </edge>
    <edge source="BGR" target="GHA">
      <data key="d0">27734</data>
    </edge>
    <edge source="BGR" target="GRC">
      <data key="d0">4440338</data>
    </edge>
    <edge source="BGR" target="HKG">
      <data key="d0">12528</data>
    </edge>
    <edge source="BGR" target="HUN">
      <data key="d0">28434194</data>
    </edge>
    <edge source="BGR" target="IDN">
      <data key="d0">54442</data>
    </edge>
    <edge source="BGR" target="IRL">
      <data key="d0">980137</data>
    </edge>
    <edge source="BGR" target="ISR">
      <data key="d0">52839</data>
    </edge>
    <edge source="BGR" target="ITA">
      <data key="d0">28194809</data>
    </edge>
    <edge source="BGR" target="JPN">
      <data key="d0">205952</data>
    </edge>
    <edge source="BGR" target="KAZ">
      <data key="d0">3235951</data>
    </edge>
    <edge source="BGR" target="JOR">
      <data key="d0">94224</data>
    </edge>
    <edge source="BGR" target="KOR">
      <data key="d0">1547814</data>
    </edge>
    <edge source="BGR" target="LBN">
      <data key="d0">11157</data>
    </edge>
    <edge source="BGR" target="LTU">
      <data key="d0">107094</data>
    </edge>
    <edge source="BGR" target="MYS">
      <data key="d0">150573</data>
    </edge>
    <edge source="BGR" target="MDA">
      <data key="d0">58872</data>
    </edge>
    <edge source="BGR" target="NLD">
      <data key="d0">10152678</data>
    </edge>
    <edge source="BGR" target="NZL">
      <data key="d0">117731</data>
    </edge>
    <edge source="BGR" target="NOR">
      <data key="d0">3573374</data>
    </edge>
    <edge source="BGR" target="PAK">
      <data key="d0">517297</data>
    </edge>
    <edge source="BGR" target="PER">
      <data key="d0">13625</data>
    </edge>
    <edge source="BGR" target="POL">
      <data key="d0">1175961</data>
    </edge>
    <edge source="BGR" target="ROU">
      <data key="d0">16876906</data>
    </edge>
    <edge source="BGR" target="RUS">
      <data key="d0">9198766</data>
    </edge>
    <edge source="BGR" target="SAU">
      <data key="d0">921526</data>
    </edge>
    <edge source="BGR" target="SRB">
      <data key="d0">1559589</data>
    </edge>
    <edge source="BGR" target="IND">
      <data key="d0">861043</data>
    </edge>
    <edge source="BGR" target="SGP">
      <data key="d0">713662</data>
    </edge>
    <edge source="BGR" target="SVK">
      <data key="d0">3749621</data>
    </edge>
    <edge source="BGR" target="VNM">
      <data key="d0">25213</data>
    </edge>
    <edge source="BGR" target="SVN">
      <data key="d0">9092402</data>
    </edge>
    <edge source="BGR" target="ZAF">
      <data key="d0">180644</data>
    </edge>
    <edge source="BGR" target="ESP">
      <data key="d0">4978766</data>
    </edge>
    <edge source="BGR" target="SWE">
      <data key="d0">2870580</data>
    </edge>
    <edge source="BGR" target="CHE">
      <data key="d0">2815317</data>
    </edge>
    <edge source="BGR" target="THA">
      <data key="d0">2952802</data>
    </edge>
    <edge source="BGR" target="ARE">
      <data key="d0">872521</data>
    </edge>
    <edge source="BGR" target="TUR">
      <data key="d0">14335037</data>
    </edge>
    <edge source="BGR" target="UKR">
      <data key="d0">2248840</data>
    </edge>
    <edge source="BGR" target="MKD">
      <data key="d0">1173442</data>
    </edge>
    <edge source="BGR" target="EGY">
      <data key="d0">1942346</data>
    </edge>
    <edge source="BGR" target="GBR">
      <data key="d0">26006557</data>
    </edge>
    <edge source="BGR" target="USA">
      <data key="d0">4514573</data>
    </edge>
    <edge source="BGR" target="URY">
      <data key="d0">31975</data>
    </edge>
    <edge source="BLR" target="AZE">
      <data key="d0">6422100</data>
    </edge>
    <edge source="BLR" target="AUS">
      <data key="d0">109700</data>
    </edge>
    <edge source="BLR" target="ARM">
      <data key="d0">273100</data>
    </edge>
    <edge source="BLR" target="BGR">
      <data key="d0">770300</data>
    </edge>
    <edge source="BLR" target="CAN">
      <data key="d0">89200</data>
    </edge>
    <edge source="BLR" target="CHN">
      <data key="d0">1932600</data>
    </edge>
    <edge source="BLR" target="CZE">
      <data key="d0">168300</data>
    </edge>
    <edge source="BLR" target="ETH">
      <data key="d0">455600</data>
    </edge>
    <edge source="BLR" target="EST">
      <data key="d0">635000</data>
    </edge>
    <edge source="BLR" target="FRA">
      <data key="d0">67400</data>
    </edge>
    <edge source="BLR" target="GEO">
      <data key="d0">339700</data>
    </edge>
    <edge source="BLR" target="DEU">
      <data key="d0">1374500</data>
    </edge>
    <edge source="BLR" target="GRC">
      <data key="d0">34000</data>
    </edge>
    <edge source="BLR" target="HUN">
      <data key="d0">598400</data>
    </edge>
    <edge source="BLR" target="ITA">
      <data key="d0">133500</data>
    </edge>
    <edge source="BLR" target="KAZ">
      <data key="d0">7868400</data>
    </edge>
    <edge source="BLR" target="KGZ">
      <data key="d0">1303200</data>
    </edge>
    <edge source="BLR" target="LVA">
      <data key="d0">724200</data>
    </edge>
    <edge source="BLR" target="LTU">
      <data key="d0">1917800</data>
    </edge>
    <edge source="BLR" target="MYS">
      <data key="d0">41600</data>
    </edge>
    <edge source="BLR" target="MDA">
      <data key="d0">753100</data>
    </edge>
    <edge source="BLR" target="NLD">
      <data key="d0">49100</data>
    </edge>
    <edge source="BLR" target="NIC">
      <data key="d0">108200</data>
    </edge>
    <edge source="BLR" target="PAK">
      <data key="d0">291300</data>
    </edge>
    <edge source="BLR" target="POL">
      <data key="d0">2022300</data>
    </edge>
    <edge source="BLR" target="ROU">
      <data key="d0">122800</data>
    </edge>
    <edge source="BLR" target="RUS">
      <data key="d0">207007800</data>
    </edge>
    <edge source="BLR" target="SAU">
      <data key="d0">11600</data>
    </edge>
    <edge source="BLR" target="SRB">
      <data key="d0">91300</data>
    </edge>
    <edge source="BLR" target="IND">
      <data key="d0">18900</data>
    </edge>
    <edge source="BLR" target="SVK">
      <data key="d0">309900</data>
    </edge>
    <edge source="BLR" target="VNM">
      <data key="d0">86800</data>
    </edge>
    <edge source="BLR" target="CHE">
      <data key="d0">44100</data>
    </edge>
    <edge source="BLR" target="TUR">
      <data key="d0">25000</data>
    </edge>
    <edge source="BLR" target="UKR">
      <data key="d0">21433000</data>
    </edge>
    <edge source="BLR" target="MKD">
      <data key="d0">26500</data>
    </edge>
    <edge source="BLR" target="EGY">
      <data key="d0">5795700</data>
    </edge>
    <edge source="BLR" target="USA">
      <data key="d0">135200</data>
    </edge>
    <edge source="KHM" target="BEL">
      <data key="d0">19783</data>
    </edge>
    <edge source="KHM" target="CHN">
      <data key="d0">46351</data>
    </edge>
    <edge source="KHM" target="JPN">
      <data key="d0">114816</data>
    </edge>
    <edge source="KHM" target="MYS">
      <data key="d0">46701</data>
    </edge>
    <edge source="KHM" target="ZAF">
      <data key="d0">398190</data>
    </edge>
    <edge source="KHM" target="THA">
      <data key="d0">7256909</data>
    </edge>
    <edge source="KHM" target="TZA">
      <data key="d0">19816</data>
    </edge>
    <edge source="CMR" target="CAN">
      <data key="d0">235655</data>
    </edge>
    <edge source="CMR" target="CAF">
      <data key="d0">81824</data>
    </edge>
    <edge source="CMR" target="FIN">
      <data key="d0">11641</data>
    </edge>
    <edge source="CMR" target="FRA">
      <data key="d0">78187</data>
    </edge>
    <edge source="CMR" target="DEU">
      <data key="d0">406671</data>
    </edge>
    <edge source="CMR" target="ITA">
      <data key="d0">160436</data>
    </edge>
    <edge source="CMR" target="CIV">
      <data key="d0">67295</data>
    </edge>
    <edge source="CMR" target="NLD">
      <data key="d0">15840</data>
    </edge>
    <edge source="CMR" target="ZWE">
      <data key="d0">13864</data>
    </edge>
    <edge source="CMR" target="GBR">
      <data key="d0">11925</data>
    </edge>
    <edge source="CMR" target="USA">
      <data key="d0">583694</data>
    </edge>
    <edge source="LKA" target="AZE">
      <data key="d0">505662</data>
    </edge>
    <edge source="LKA" target="AUS">
      <data key="d0">21631</data>
    </edge>
    <edge source="LKA" target="CAN">
      <data key="d0">35079</data>
    </edge>
    <edge source="LKA" target="CHN">
      <data key="d0">1535568</data>
    </edge>
    <edge source="LKA" target="CZE">
      <data key="d0">52495</data>
    </edge>
    <edge source="LKA" target="FRA">
      <data key="d0">206536</data>
    </edge>
    <edge source="LKA" target="DEU">
      <data key="d0">572464</data>
    </edge>
    <edge source="LKA" target="HKG">
      <data key="d0">50585</data>
    </edge>
    <edge source="LKA" target="IDN">
      <data key="d0">109551</data>
    </edge>
    <edge source="LKA" target="ITA">
      <data key="d0">7836276</data>
    </edge>
    <edge source="LKA" target="JPN">
      <data key="d0">23584</data>
    </edge>
    <edge source="LKA" target="MYS">
      <data key="d0">16519</data>
    </edge>
    <edge source="LKA" target="OMN">
      <data key="d0">21560</data>
    </edge>
    <edge source="LKA" target="NLD">
      <data key="d0">6323747</data>
    </edge>
    <edge source="LKA" target="PHL">
      <data key="d0">10096</data>
    </edge>
    <edge source="LKA" target="PRT">
      <data key="d0">120743</data>
    </edge>
    <edge source="LKA" target="RUS">
      <data key="d0">15786</data>
    </edge>
    <edge source="LKA" target="SAU">
      <data key="d0">11987</data>
    </edge>
    <edge source="LKA" target="IND">
      <data key="d0">3440876</data>
    </edge>
    <edge source="LKA" target="SGP">
      <data key="d0">93639</data>
    </edge>
    <edge source="LKA" target="ESP">
      <data key="d0">1958178</data>
    </edge>
    <edge source="LKA" target="CHE">
      <data key="d0">12810</data>
    </edge>
    <edge source="LKA" target="THA">
      <data key="d0">2897838</data>
    </edge>
    <edge source="LKA" target="ARE">
      <data key="d0">2378484</data>
    </edge>
    <edge source="LKA" target="GBR">
      <data key="d0">61476</data>
    </edge>
    <edge source="LKA" target="USA">
      <data key="d0">53567</data>
    </edge>
    <edge source="EST" target="AUT">
      <data key="d0">66958</data>
    </edge>
    <edge source="EST" target="BEL">
      <data key="d0">273466</data>
    </edge>
    <edge source="EST" target="BOL">
      <data key="d0">85394</data>
    </edge>
    <edge source="EST" target="BRA">
      <data key="d0">83475</data>
    </edge>
    <edge source="EST" target="BLR">
      <data key="d0">4286874</data>
    </edge>
    <edge source="EST" target="CHN">
      <data key="d0">984337</data>
    </edge>
    <edge source="EST" target="COL">
      <data key="d0">246614</data>
    </edge>
    <edge source="EST" target="CZE">
      <data key="d0">457326</data>
    </edge>
    <edge source="EST" target="DNK">
      <data key="d0">33308816</data>
    </edge>
    <edge source="EST" target="FIN">
      <data key="d0">88180261</data>
    </edge>
    <edge source="EST" target="FRA">
      <data key="d0">4107585</data>
    </edge>
    <edge source="EST" target="GEO">
      <data key="d0">55055</data>
    </edge>
    <edge source="EST" target="DEU">
      <data key="d0">36513207</data>
    </edge>
    <edge source="EST" target="HKG">
      <data key="d0">574369</data>
    </edge>
    <edge source="EST" target="HUN">
      <data key="d0">27315</data>
    </edge>
    <edge source="EST" target="ITA">
      <data key="d0">6968148</data>
    </edge>
    <edge source="EST" target="JPN">
      <data key="d0">10394</data>
    </edge>
    <edge source="EST" target="KAZ">
      <data key="d0">124244</data>
    </edge>
    <edge source="EST" target="JOR">
      <data key="d0">72573</data>
    </edge>
    <edge source="EST" target="KOR">
      <data key="d0">2350479</data>
    </edge>
    <edge source="EST" target="LVA">
      <data key="d0">9375307</data>
    </edge>
    <edge source="EST" target="LTU">
      <data key="d0">2294614</data>
    </edge>
    <edge source="EST" target="NLD">
      <data key="d0">1372724</data>
    </edge>
    <edge source="EST" target="NOR">
      <data key="d0">6365362</data>
    </edge>
    <edge source="EST" target="POL">
      <data key="d0">6107060</data>
    </edge>
    <edge source="EST" target="ROU">
      <data key="d0">185645</data>
    </edge>
    <edge source="EST" target="RUS">
      <data key="d0">48735048</data>
    </edge>
    <edge source="EST" target="SAU">
      <data key="d0">38204</data>
    </edge>
    <edge source="EST" target="IND">
      <data key="d0">249827</data>
    </edge>
    <edge source="EST" target="SGP">
      <data key="d0">108199</data>
    </edge>
    <edge source="EST" target="SVK">
      <data key="d0">233947</data>
    </edge>
    <edge source="EST" target="SVN">
      <data key="d0">810803</data>
    </edge>
    <edge source="EST" target="ZAF">
      <data key="d0">3514991</data>
    </edge>
    <edge source="EST" target="ESP">
      <data key="d0">1937981</data>
    </edge>
    <edge source="EST" target="SWE">
      <data key="d0">16570347</data>
    </edge>
    <edge source="EST" target="CHE">
      <data key="d0">581246</data>
    </edge>
    <edge source="EST" target="THA">
      <data key="d0">95543</data>
    </edge>
    <edge source="EST" target="ARE">
      <data key="d0">217977</data>
    </edge>
    <edge source="EST" target="TUR">
      <data key="d0">1396632</data>
    </edge>
    <edge source="EST" target="UKR">
      <data key="d0">306457</data>
    </edge>
    <edge source="EST" target="EGY">
      <data key="d0">188738</data>
    </edge>
    <edge source="EST" target="GBR">
      <data key="d0">3872887</data>
    </edge>
    <edge source="EST" target="USA">
      <data key="d0">2423087</data>
    </edge>
    <edge source="EST" target="URY">
      <data key="d0">501723</data>
    </edge>
    <edge source="FIN" target="DZA">
      <data key="d0">1856611</data>
    </edge>
    <edge source="FIN" target="AZE">
      <data key="d0">916289</data>
    </edge>
    <edge source="FIN" target="ARG">
      <data key="d0">2363202</data>
    </edge>
    <edge source="FIN" target="AUS">
      <data key="d0">36129854</data>
    </edge>
    <edge source="FIN" target="AUT">
      <data key="d0">16643556</data>
    </edge>
    <edge source="FIN" target="ARM">
      <data key="d0">2634443</data>
    </edge>
    <edge source="FIN" target="BEL">
      <data key="d0">9191426</data>
    </edge>
    <edge source="FIN" target="BOL">
      <data key="d0">57782</data>
    </edge>
    <edge source="FIN" target="BRA">
      <data key="d0">128513541</data>
    </edge>
    <edge source="FIN" target="BGR">
      <data key="d0">6579177</data>
    </edge>
    <edge source="FIN" target="BLR">
      <data key="d0">368913</data>
    </edge>
    <edge source="FIN" target="KHM">
      <data key="d0">21225</data>
    </edge>
    <edge source="FIN" target="CMR">
      <data key="d0">35092887</data>
    </edge>
    <edge source="FIN" target="CAN">
      <data key="d0">23070207</data>
    </edge>
    <edge source="FIN" target="LKA">
      <data key="d0">13499004</data>
    </edge>
    <edge source="FIN" target="CHL">
      <data key="d0">8516926</data>
    </edge>
    <edge source="FIN" target="CHN">
      <data key="d0">170891971</data>
    </edge>
    <edge source="FIN" target="COL">
      <data key="d0">2280320</data>
    </edge>
    <edge source="FIN" target="CRI">
      <data key="d0">32776</data>
    </edge>
    <edge source="FIN" target="HRV">
      <data key="d0">2185723</data>
    </edge>
    <edge source="FIN" target="CZE">
      <data key="d0">4306985</data>
    </edge>
    <edge source="FIN" target="DNK">
      <data key="d0">15061416</data>
    </edge>
    <edge source="FIN" target="ECU">
      <data key="d0">42387245</data>
    </edge>
    <edge source="FIN" target="SLV">
      <data key="d0">669679</data>
    </edge>
    <edge source="FIN" target="EST">
      <data key="d0">78317162</data>
    </edge>
    <edge source="FIN" target="FRA">
      <data key="d0">107454845</data>
    </edge>
    <edge source="FIN" target="GMB">
      <data key="d0">31452</data>
    </edge>
    <edge source="FIN" target="DEU">
      <data key="d0">200567562</data>
    </edge>
    <edge source="FIN" target="GHA">
      <data key="d0">611409</data>
    </edge>
    <edge source="FIN" target="GRC">
      <data key="d0">4220690</data>
    </edge>
    <edge source="FIN" target="GTM">
      <data key="d0">60721</data>
    </edge>
    <edge source="FIN" target="HND">
      <data key="d0">47047</data>
    </edge>
    <edge source="FIN" target="HKG">
      <data key="d0">12589414</data>
    </edge>
    <edge source="FIN" target="HUN">
      <data key="d0">415703</data>
    </edge>
    <edge source="FIN" target="IDN">
      <data key="d0">86981227</data>
    </edge>
    <edge source="FIN" target="IRL">
      <data key="d0">1669150</data>
    </edge>
    <edge source="FIN" target="ISR">
      <data key="d0">802592</data>
    </edge>
    <edge source="FIN" target="ITA">
      <data key="d0">76968886</data>
    </edge>
    <edge source="FIN" target="JAM">
      <data key="d0">320682</data>
    </edge>
    <edge source="FIN" target="JPN">
      <data key="d0">51852558</data>
    </edge>
    <edge source="FIN" target="KAZ">
      <data key="d0">2805280</data>
    </edge>
    <edge source="FIN" target="JOR">
      <data key="d0">32545219</data>
    </edge>
    <edge source="FIN" target="KOR">
      <data key="d0">166008219</data>
    </edge>
    <edge source="FIN" target="LBN">
      <data key="d0">282788</data>
    </edge>
    <edge source="FIN" target="LVA">
      <data key="d0">4327740</data>
    </edge>
    <edge source="FIN" target="LTU">
      <data key="d0">5639865</data>
    </edge>
    <edge source="FIN" target="MDG">
      <data key="d0">251092</data>
    </edge>
    <edge source="FIN" target="MYS">
      <data key="d0">4813561</data>
    </edge>
    <edge source="FIN" target="MRT">
      <data key="d0">17649339</data>
    </edge>
    <edge source="FIN" target="MUS">
      <data key="d0">1813631</data>
    </edge>
    <edge source="FIN" target="MEX">
      <data key="d0">1354059</data>
    </edge>
    <edge source="FIN" target="MAR">
      <data key="d0">797593</data>
    </edge>
    <edge source="FIN" target="OMN">
      <data key="d0">522098</data>
    </edge>
    <edge source="FIN" target="NLD">
      <data key="d0">71746361</data>
    </edge>
    <edge source="FIN" target="NZL">
      <data key="d0">702867</data>
    </edge>
    <edge source="FIN" target="NIC">
      <data key="d0">33173</data>
    </edge>
    <edge source="FIN" target="NER">
      <data key="d0">29758</data>
    </edge>
    <edge source="FIN" target="NOR">
      <data key="d0">37403884</data>
    </edge>
    <edge source="FIN" target="PAK">
      <data key="d0">25077147</data>
    </edge>
    <edge source="FIN" target="PAN">
      <data key="d0">49240</data>
    </edge>
    <edge source="FIN" target="PER">
      <data key="d0">6610678</data>
    </edge>
    <edge source="FIN" target="PHL">
      <data key="d0">28725202</data>
    </edge>
    <edge source="FIN" target="POL">
      <data key="d0">30267917</data>
    </edge>
    <edge source="FIN" target="PRT">
      <data key="d0">2102337</data>
    </edge>
    <edge source="FIN" target="ROU">
      <data key="d0">8979541</data>
    </edge>
    <edge source="FIN" target="RUS">
      <data key="d0">97314268</data>
    </edge>
    <edge source="FIN" target="SAU">
      <data key="d0">96920208</data>
    </edge>
    <edge source="FIN" target="SEN">
      <data key="d0">29951010</data>
    </edge>
    <edge source="FIN" target="SRB">
      <data key="d0">2856781</data>
    </edge>
    <edge source="FIN" target="IND">
      <data key="d0">20273371</data>
    </edge>
    <edge source="FIN" target="SGP">
      <data key="d0">35919369</data>
    </edge>
    <edge source="FIN" target="SVK">
      <data key="d0">937614</data>
    </edge>
    <edge source="FIN" target="VNM">
      <data key="d0">1633539</data>
    </edge>
    <edge source="FIN" target="SVN">
      <data key="d0">120327</data>
    </edge>
    <edge source="FIN" target="ZAF">
      <data key="d0">92268497</data>
    </edge>
    <edge source="FIN" target="ESP">
      <data key="d0">14039217</data>
    </edge>
    <edge source="FIN" target="SWE">
      <data key="d0">127118855</data>
    </edge>
    <edge source="FIN" target="CHE">
      <data key="d0">4275335</data>
    </edge>
    <edge source="FIN" target="THA">
      <data key="d0">4291870</data>
    </edge>
    <edge source="FIN" target="TGO">
      <data key="d0">417813</data>
    </edge>
    <edge source="FIN" target="ARE">
      <data key="d0">29303906</data>
    </edge>
    <edge source="FIN" target="TUN">
      <data key="d0">293554</data>
    </edge>
    <edge source="FIN" target="TUR">
      <data key="d0">43287132</data>
    </edge>
    <edge source="FIN" target="UGA">
      <data key="d0">1307218</data>
    </edge>
    <edge source="FIN" target="UKR">
      <data key="d0">8756048</data>
    </edge>
    <edge source="FIN" target="EGY">
      <data key="d0">24462484</data>
    </edge>
    <edge source="FIN" target="GBR">
      <data key="d0">48235293</data>
    </edge>
    <edge source="FIN" target="TZA">
      <data key="d0">371358</data>
    </edge>
    <edge source="FIN" target="USA">
      <data key="d0">120535863</data>
    </edge>
    <edge source="FIN" target="BFA">
      <data key="d0">22941238</data>
    </edge>
    <edge source="FIN" target="URY">
      <data key="d0">54184106</data>
    </edge>
    <edge source="GHA" target="BEL">
      <data key="d0">76960</data>
    </edge>
    <edge source="GHA" target="BRA">
      <data key="d0">86550</data>
    </edge>
    <edge source="GHA" target="CMR">
      <data key="d0">136277</data>
    </edge>
    <edge source="GHA" target="CAN">
      <data key="d0">208203</data>
    </edge>
    <edge source="GHA" target="DNK">
      <data key="d0">26737</data>
    </edge>
    <edge source="GHA" target="DEU">
      <data key="d0">12207</data>
    </edge>
    <edge source="GHA" target="GRC">
      <data key="d0">474572</data>
    </edge>
    <edge source="GHA" target="CIV">
      <data key="d0">210173</data>
    </edge>
    <edge source="GHA" target="JPN">
      <data key="d0">91890</data>
    </edge>
    <edge source="GHA" target="MOZ">
      <data key="d0">10032</data>
    </edge>
    <edge source="GHA" target="NLD">
      <data key="d0">12326675</data>
    </edge>
    <edge source="GHA" target="NER">
      <data key="d0">112603</data>
    </edge>
    <edge source="GHA" target="NOR">
      <data key="d0">48218</data>
    </edge>
    <edge source="GHA" target="SEN">
      <data key="d0">933643</data>
    </edge>
    <edge source="GHA" target="ZAF">
      <data key="d0">190784</data>
    </edge>
    <edge source="GHA" target="ESP">
      <data key="d0">25404</data>
    </edge>
    <edge source="GHA" target="THA">
      <data key="d0">15718</data>
    </edge>
    <edge source="GHA" target="TGO">
      <data key="d0">34018</data>
    </edge>
    <edge source="GHA" target="ARE">
      <data key="d0">634491</data>
    </edge>
    <edge source="GHA" target="GBR">
      <data key="d0">1327241</data>
    </edge>
    <edge source="GHA" target="USA">
      <data key="d0">3969523</data>
    </edge>
    <edge source="GHA" target="BFA">
      <data key="d0">246145</data>
    </edge>
    <edge source="HKG" target="ARG">
      <data key="d0">3089313</data>
    </edge>
    <edge source="HKG" target="AUS">
      <data key="d0">39400368</data>
    </edge>
    <edge source="HKG" target="AUT">
      <data key="d0">2487541</data>
    </edge>
    <edge source="HKG" target="BEL">
      <data key="d0">5454107</data>
    </edge>
    <edge source="HKG" target="BRA">
      <data key="d0">33277849</data>
    </edge>
    <edge source="HKG" target="BGR">
      <data key="d0">10444</data>
    </edge>
    <edge source="HKG" target="BDI">
      <data key="d0">50831</data>
    </edge>
    <edge source="HKG" target="BLR">
      <data key="d0">13475</data>
    </edge>
    <edge source="HKG" target="KHM">
      <data key="d0">481755</data>
    </edge>
    <edge source="HKG" target="CMR">
      <data key="d0">1615367</data>
    </edge>
    <edge source="HKG" target="CAN">
      <data key="d0">23526072</data>
    </edge>
    <edge source="HKG" target="LKA">
      <data key="d0">3290684</data>
    </edge>
    <edge source="HKG" target="CHL">
      <data key="d0">80962</data>
    </edge>
    <edge source="HKG" target="CHN">
      <data key="d0">2935968178</data>
    </edge>
    <edge source="HKG" target="COL">
      <data key="d0">828819</data>
    </edge>
    <edge source="HKG" target="CRI">
      <data key="d0">39774</data>
    </edge>
    <edge source="HKG" target="HRV">
      <data key="d0">81521</data>
    </edge>
    <edge source="HKG" target="CZE">
      <data key="d0">7296569</data>
    </edge>
    <edge source="HKG" target="BEN">
      <data key="d0">540040</data>
    </edge>
    <edge source="HKG" target="DNK">
      <data key="d0">1058822</data>
    </edge>
    <edge source="HKG" target="ECU">
      <data key="d0">434079</data>
    </edge>
    <edge source="HKG" target="SLV">
      <data key="d0">45394</data>
    </edge>
    <edge source="HKG" target="EST">
      <data key="d0">210128</data>
    </edge>
    <edge source="HKG" target="FIN">
      <data key="d0">732859</data>
    </edge>
    <edge source="HKG" target="FRA">
      <data key="d0">116546863</data>
    </edge>
    <edge source="HKG" target="GMB">
      <data key="d0">55121</data>
    </edge>
    <edge source="HKG" target="DEU">
      <data key="d0">232742058</data>
    </edge>
    <edge source="HKG" target="GHA">
      <data key="d0">490739</data>
    </edge>
    <edge source="HKG" target="GRC">
      <data key="d0">565339</data>
    </edge>
    <edge source="HKG" target="HUN">
      <data key="d0">7567389</data>
    </edge>
    <edge source="HKG" target="IDN">
      <data key="d0">20289013</data>
    </edge>
    <edge source="HKG" target="IRL">
      <data key="d0">472360</data>
    </edge>
    <edge source="HKG" target="ISR">
      <data key="d0">2531937</data>
    </edge>
    <edge source="HKG" target="ITA">
      <data key="d0">57168592</data>
    </edge>
    <edge source="HKG" target="CIV">
      <data key="d0">89954</data>
    </edge>
    <edge source="HKG" target="JPN">
      <data key="d0">219368565</data>
    </edge>
    <edge source="HKG" target="KAZ">
      <data key="d0">80394</data>
    </edge>
    <edge source="HKG" target="JOR">
      <data key="d0">20238</data>
    </edge>
    <edge source="HKG" target="KOR">
      <data key="d0">148643838</data>
    </edge>
    <edge source="HKG" target="LBN">
      <data key="d0">28694</data>
    </edge>
    <edge source="HKG" target="LVA">
      <data key="d0">15778</data>
    </edge>
    <edge source="HKG" target="LTU">
      <data key="d0">67765</data>
    </edge>
    <edge source="HKG" target="MDG">
      <data key="d0">105050</data>
    </edge>
    <edge source="HKG" target="MWI">
      <data key="d0">55252</data>
    </edge>
    <edge source="HKG" target="MYS">
      <data key="d0">77088222</data>
    </edge>
    <edge source="HKG" target="MUS">
      <data key="d0">61240</data>
    </edge>
    <edge source="HKG" target="MEX">
      <data key="d0">20290645</data>
    </edge>
    <edge source="HKG" target="MAR">
      <data key="d0">45576</data>
    </edge>
    <edge source="HKG" target="OMN">
      <data key="d0">20577</data>
    </edge>
    <edge source="HKG" target="NAM">
      <data key="d0">25559</data>
    </edge>
    <edge source="HKG" target="NLD">
      <data key="d0">36512103</data>
    </edge>
    <edge source="HKG" target="NZL">
      <data key="d0">1088135</data>
    </edge>
    <edge source="HKG" target="NOR">
      <data key="d0">428505</data>
    </edge>
    <edge source="HKG" target="PAK">
      <data key="d0">7037868</data>
    </edge>
    <edge source="HKG" target="PAN">
      <data key="d0">51092</data>
    </edge>
    <edge source="HKG" target="PRY">
      <data key="d0">1746461</data>
    </edge>
    <edge source="HKG" target="PER">
      <data key="d0">184846</data>
    </edge>
    <edge source="HKG" target="PHL">
      <data key="d0">79488389</data>
    </edge>
    <edge source="HKG" target="POL">
      <data key="d0">14776436</data>
    </edge>
    <edge source="HKG" target="PRT">
      <data key="d0">2963528</data>
    </edge>
    <edge source="HKG" target="ROU">
      <data key="d0">1119514</data>
    </edge>
    <edge source="HKG" target="RUS">
      <data key="d0">4180105</data>
    </edge>
    <edge source="HKG" target="SAU">
      <data key="d0">20392737</data>
    </edge>
    <edge source="HKG" target="SEN">
      <data key="d0">1189010</data>
    </edge>
    <edge source="HKG" target="IND">
      <data key="d0">25265362</data>
    </edge>
    <edge source="HKG" target="SGP">
      <data key="d0">572618327</data>
    </edge>
    <edge source="HKG" target="SVK">
      <data key="d0">1581939</data>
    </edge>
    <edge source="HKG" target="VNM">
      <data key="d0">73635100</data>
    </edge>
    <edge source="HKG" target="SVN">
      <data key="d0">1271405</data>
    </edge>
    <edge source="HKG" target="ZAF">
      <data key="d0">8244945</data>
    </edge>
    <edge source="HKG" target="ZWE">
      <data key="d0">84547</data>
    </edge>
    <edge source="HKG" target="ESP">
      <data key="d0">87247371</data>
    </edge>
    <edge source="HKG" target="SWE">
      <data key="d0">35572356</data>
    </edge>
    <edge source="HKG" target="CHE">
      <data key="d0">16951383</data>
    </edge>
    <edge source="HKG" target="THA">
      <data key="d0">74143769</data>
    </edge>
    <edge source="HKG" target="ARE">
      <data key="d0">148394328</data>
    </edge>
    <edge source="HKG" target="TUR">
      <data key="d0">4306096</data>
    </edge>
    <edge source="HKG" target="UGA">
      <data key="d0">450268</data>
    </edge>
    <edge source="HKG" target="UKR">
      <data key="d0">61193</data>
    </edge>
    <edge source="HKG" target="EGY">
      <data key="d0">2092732</data>
    </edge>
    <edge source="HKG" target="GBR">
      <data key="d0">212779430</data>
    </edge>
    <edge source="HKG" target="TZA">
      <data key="d0">674195</data>
    </edge>
    <edge source="HKG" target="USA">
      <data key="d0">566593008</data>
    </edge>
    <edge source="HKG" target="URY">
      <data key="d0">25271</data>
    </edge>
    <edge source="IDN" target="DZA">
      <data key="d0">20482</data>
    </edge>
    <edge source="IDN" target="ARG">
      <data key="d0">23148410</data>
    </edge>
    <edge source="IDN" target="AUS">
      <data key="d0">18892356</data>
    </edge>
    <edge source="IDN" target="BEL">
      <data key="d0">5524197</data>
    </edge>
    <edge source="IDN" target="BRA">
      <data key="d0">4922446</data>
    </edge>
    <edge source="IDN" target="KHM">
      <data key="d0">112713</data>
    </edge>
    <edge source="IDN" target="CAN">
      <data key="d0">846511</data>
    </edge>
    <edge source="IDN" target="LKA">
      <data key="d0">462251</data>
    </edge>
    <edge source="IDN" target="CHL">
      <data key="d0">519734</data>
    </edge>
    <edge source="IDN" target="CHN">
      <data key="d0">33809083</data>
    </edge>
    <edge source="IDN" target="COL">
      <data key="d0">485317</data>
    </edge>
    <edge source="IDN" target="CRI">
      <data key="d0">95077</data>
    </edge>
    <edge source="IDN" target="HRV">
      <data key="d0">40626</data>
    </edge>
    <edge source="IDN" target="CZE">
      <data key="d0">272080</data>
    </edge>
    <edge source="IDN" target="ECU">
      <data key="d0">44090</data>
    </edge>
    <edge source="IDN" target="FIN">
      <data key="d0">10287</data>
    </edge>
    <edge source="IDN" target="FRA">
      <data key="d0">434020</data>
    </edge>
    <edge source="IDN" target="DEU">
      <data key="d0">26697999</data>
    </edge>
    <edge source="IDN" target="GRC">
      <data key="d0">118269</data>
    </edge>
    <edge source="IDN" target="GTM">
      <data key="d0">1342392</data>
    </edge>
    <edge source="IDN" target="HKG">
      <data key="d0">17052702</data>
    </edge>
    <edge source="IDN" target="HUN">
      <data key="d0">163950</data>
    </edge>
    <edge source="IDN" target="ITA">
      <data key="d0">8479225</data>
    </edge>
    <edge source="IDN" target="JPN">
      <data key="d0">87117158</data>
    </edge>
    <edge source="IDN" target="JOR">
      <data key="d0">52920</data>
    </edge>
    <edge source="IDN" target="KOR">
      <data key="d0">7177279</data>
    </edge>
    <edge source="IDN" target="LBN">
      <data key="d0">181699</data>
    </edge>
    <edge source="IDN" target="LVA">
      <data key="d0">527939</data>
    </edge>
    <edge source="IDN" target="MDG">
      <data key="d0">77616</data>
    </edge>
    <edge source="IDN" target="MYS">
      <data key="d0">59640884</data>
    </edge>
    <edge source="IDN" target="MEX">
      <data key="d0">799144</data>
    </edge>
    <edge source="IDN" target="OMN">
      <data key="d0">82952</data>
    </edge>
    <edge source="IDN" target="NLD">
      <data key="d0">466745</data>
    </edge>
    <edge source="IDN" target="NZL">
      <data key="d0">255674</data>
    </edge>
    <edge source="IDN" target="NOR">
      <data key="d0">55199</data>
    </edge>
    <edge source="IDN" target="PAK">
      <data key="d0">2018381</data>
    </edge>
    <edge source="IDN" target="PAN">
      <data key="d0">711344</data>
    </edge>
    <edge source="IDN" target="PRY">
      <data key="d0">27699</data>
    </edge>
    <edge source="IDN" target="PER">
      <data key="d0">33775</data>
    </edge>
    <edge source="IDN" target="PHL">
      <data key="d0">45436020</data>
    </edge>
    <edge source="IDN" target="POL">
      <data key="d0">840704</data>
    </edge>
    <edge source="IDN" target="PRT">
      <data key="d0">39776</data>
    </edge>
    <edge source="IDN" target="RUS">
      <data key="d0">3590959</data>
    </edge>
    <edge source="IDN" target="SAU">
      <data key="d0">1841453</data>
    </edge>
    <edge source="IDN" target="IND">
      <data key="d0">23370826</data>
    </edge>
    <edge source="IDN" target="SGP">
      <data key="d0">197601753</data>
    </edge>
    <edge source="IDN" target="VNM">
      <data key="d0">35840563</data>
    </edge>
    <edge source="IDN" target="SVN">
      <data key="d0">4871435</data>
    </edge>
    <edge source="IDN" target="ZAF">
      <data key="d0">32436787</data>
    </edge>
    <edge source="IDN" target="ESP">
      <data key="d0">57423</data>
    </edge>
    <edge source="IDN" target="SWE">
      <data key="d0">48638</data>
    </edge>
    <edge source="IDN" target="CHE">
      <data key="d0">192763</data>
    </edge>
    <edge source="IDN" target="THA">
      <data key="d0">334306262</data>
    </edge>
    <edge source="IDN" target="ARE">
      <data key="d0">10699045</data>
    </edge>
    <edge source="IDN" target="TUR">
      <data key="d0">4963862</data>
    </edge>
    <edge source="IDN" target="UGA">
      <data key="d0">130810</data>
    </edge>
    <edge source="IDN" target="EGY">
      <data key="d0">432098</data>
    </edge>
    <edge source="IDN" target="GBR">
      <data key="d0">6917027</data>
    </edge>
    <edge source="IDN" target="USA">
      <data key="d0">96380831</data>
    </edge>
    <edge source="IRL" target="AZE">
      <data key="d0">20458</data>
    </edge>
    <edge source="IRL" target="AUS">
      <data key="d0">491898</data>
    </edge>
    <edge source="IRL" target="AUT">
      <data key="d0">5313178</data>
    </edge>
    <edge source="IRL" target="ARM">
      <data key="d0">17456</data>
    </edge>
    <edge source="IRL" target="BEL">
      <data key="d0">5471586</data>
    </edge>
    <edge source="IRL" target="BOL">
      <data key="d0">25183</data>
    </edge>
    <edge source="IRL" target="BRA">
      <data key="d0">289896</data>
    </edge>
    <edge source="IRL" target="BGR">
      <data key="d0">4547129</data>
    </edge>
    <edge source="IRL" target="BLR">
      <data key="d0">94841</data>
    </edge>
    <edge source="IRL" target="CMR">
      <data key="d0">15144</data>
    </edge>
    <edge source="IRL" target="CAN">
      <data key="d0">25024491</data>
    </edge>
    <edge source="IRL" target="CHL">
      <data key="d0">35524</data>
    </edge>
    <edge source="IRL" target="CHN">
      <data key="d0">19563281</data>
    </edge>
    <edge source="IRL" target="COL">
      <data key="d0">130196</data>
    </edge>
    <edge source="IRL" target="HRV">
      <data key="d0">85333</data>
    </edge>
    <edge source="IRL" target="CZE">
      <data key="d0">842394</data>
    </edge>
    <edge source="IRL" target="DNK">
      <data key="d0">206321</data>
    </edge>
    <edge source="IRL" target="EST">
      <data key="d0">27635</data>
    </edge>
    <edge source="IRL" target="FIN">
      <data key="d0">853588</data>
    </edge>
    <edge source="IRL" target="FRA">
      <data key="d0">9977775</data>
    </edge>
    <edge source="IRL" target="DEU">
      <data key="d0">213017883</data>
    </edge>
    <edge source="IRL" target="GHA">
      <data key="d0">414816</data>
    </edge>
    <edge source="IRL" target="GRC">
      <data key="d0">115544</data>
    </edge>
    <edge source="IRL" target="GTM">
      <data key="d0">2953820</data>
    </edge>
    <edge source="IRL" target="HKG">
      <data key="d0">221846</data>
    </edge>
    <edge source="IRL" target="HUN">
      <data key="d0">905145</data>
    </edge>
    <edge source="IRL" target="IDN">
      <data key="d0">2621095</data>
    </edge>
    <edge source="IRL" target="ISR">
      <data key="d0">9638877</data>
    </edge>
    <edge source="IRL" target="ITA">
      <data key="d0">6713888</data>
    </edge>
    <edge source="IRL" target="CIV">
      <data key="d0">157119</data>
    </edge>
    <edge source="IRL" target="JPN">
      <data key="d0">16084865</data>
    </edge>
    <edge source="IRL" target="JOR">
      <data key="d0">361517</data>
    </edge>
    <edge source="IRL" target="KOR">
      <data key="d0">33474468</data>
    </edge>
    <edge source="IRL" target="LBN">
      <data key="d0">7881130</data>
    </edge>
    <edge source="IRL" target="LVA">
      <data key="d0">26475207</data>
    </edge>
    <edge source="IRL" target="LTU">
      <data key="d0">180542</data>
    </edge>
    <edge source="IRL" target="MYS">
      <data key="d0">18307590</data>
    </edge>
    <edge source="IRL" target="MRT">
      <data key="d0">360733</data>
    </edge>
    <edge source="IRL" target="MEX">
      <data key="d0">3337197</data>
    </edge>
    <edge source="IRL" target="MAR">
      <data key="d0">848721</data>
    </edge>
    <edge source="IRL" target="OMN">
      <data key="d0">61181</data>
    </edge>
    <edge source="IRL" target="NAM">
      <data key="d0">10357</data>
    </edge>
    <edge source="IRL" target="NLD">
      <data key="d0">22389510</data>
    </edge>
    <edge source="IRL" target="NZL">
      <data key="d0">261997</data>
    </edge>
    <edge source="IRL" target="NOR">
      <data key="d0">6446780</data>
    </edge>
    <edge source="IRL" target="PAK">
      <data key="d0">80389</data>
    </edge>
    <edge source="IRL" target="PAN">
      <data key="d0">55887</data>
    </edge>
    <edge source="IRL" target="PER">
      <data key="d0">94904</data>
    </edge>
    <edge source="IRL" target="PHL">
      <data key="d0">7498035</data>
    </edge>
    <edge source="IRL" target="POL">
      <data key="d0">8833771</data>
    </edge>
    <edge source="IRL" target="PRT">
      <data key="d0">4578260</data>
    </edge>
    <edge source="IRL" target="ROU">
      <data key="d0">1321364</data>
    </edge>
    <edge source="IRL" target="RUS">
      <data key="d0">2139781</data>
    </edge>
    <edge source="IRL" target="SAU">
      <data key="d0">70116</data>
    </edge>
    <edge source="IRL" target="SRB">
      <data key="d0">70265</data>
    </edge>
    <edge source="IRL" target="IND">
      <data key="d0">1607796</data>
    </edge>
    <edge source="IRL" target="SGP">
      <data key="d0">18613321</data>
    </edge>
    <edge source="IRL" target="SVK">
      <data key="d0">24626</data>
    </edge>
    <edge source="IRL" target="VNM">
      <data key="d0">213848</data>
    </edge>
    <edge source="IRL" target="ZAF">
      <data key="d0">303700</data>
    </edge>
    <edge source="IRL" target="ESP">
      <data key="d0">5423565</data>
    </edge>
    <edge source="IRL" target="SWE">
      <data key="d0">3787244</data>
    </edge>
    <edge source="IRL" target="CHE">
      <data key="d0">61138059</data>
    </edge>
    <edge source="IRL" target="THA">
      <data key="d0">850413</data>
    </edge>
    <edge source="IRL" target="TGO">
      <data key="d0">34891</data>
    </edge>
    <edge source="IRL" target="ARE">
      <data key="d0">1417379</data>
    </edge>
    <edge source="IRL" target="TUN">
      <data key="d0">29663</data>
    </edge>
    <edge source="IRL" target="TUR">
      <data key="d0">15505464</data>
    </edge>
    <edge source="IRL" target="UGA">
      <data key="d0">31236</data>
    </edge>
    <edge source="IRL" target="UKR">
      <data key="d0">302906</data>
    </edge>
    <edge source="IRL" target="EGY">
      <data key="d0">156514</data>
    </edge>
    <edge source="IRL" target="GBR">
      <data key="d0">210630102</data>
    </edge>
    <edge source="IRL" target="USA">
      <data key="d0">200450001</data>
    </edge>
    <edge source="IRL" target="URY">
      <data key="d0">12727</data>
    </edge>
    <edge source="ISR" target="AZE">
      <data key="d0">148000</data>
    </edge>
    <edge source="ISR" target="AUS">
      <data key="d0">500000</data>
    </edge>
    <edge source="ISR" target="AUT">
      <data key="d0">275000</data>
    </edge>
    <edge source="ISR" target="BEL">
      <data key="d0">22262000</data>
    </edge>
    <edge source="ISR" target="BRA">
      <data key="d0">1187000</data>
    </edge>
    <edge source="ISR" target="BGR">
      <data key="d0">12000</data>
    </edge>
    <edge source="ISR" target="BLR">
      <data key="d0">83000</data>
    </edge>
    <edge source="ISR" target="CAN">
      <data key="d0">22740000</data>
    </edge>
    <edge source="ISR" target="LKA">
      <data key="d0">93000</data>
    </edge>
    <edge source="ISR" target="CHL">
      <data key="d0">34000</data>
    </edge>
    <edge source="ISR" target="CHN">
      <data key="d0">3766000</data>
    </edge>
    <edge source="ISR" target="COL">
      <data key="d0">1365000</data>
    </edge>
    <edge source="ISR" target="CRI">
      <data key="d0">19000</data>
    </edge>
    <edge source="ISR" target="CZE">
      <data key="d0">222000</data>
    </edge>
    <edge source="ISR" target="DNK">
      <data key="d0">101000</data>
    </edge>
    <edge source="ISR" target="ETH">
      <data key="d0">43000</data>
    </edge>
    <edge source="ISR" target="FIN">
      <data key="d0">1335000</data>
    </edge>
    <edge source="ISR" target="FRA">
      <data key="d0">74971000</data>
    </edge>
    <edge source="ISR" target="DEU">
      <data key="d0">34443000</data>
    </edge>
    <edge source="ISR" target="GHA">
      <data key="d0">1310000</data>
    </edge>
    <edge source="ISR" target="GRC">
      <data key="d0">73000</data>
    </edge>
    <edge source="ISR" target="GTM">
      <data key="d0">66000</data>
    </edge>
    <edge source="ISR" target="HKG">
      <data key="d0">327000</data>
    </edge>
    <edge source="ISR" target="HUN">
      <data key="d0">7237000</data>
    </edge>
    <edge source="ISR" target="IRL">
      <data key="d0">1178000</data>
    </edge>
    <edge source="ISR" target="ITA">
      <data key="d0">238000</data>
    </edge>
    <edge source="ISR" target="JAM">
      <data key="d0">35000</data>
    </edge>
    <edge source="ISR" target="JPN">
      <data key="d0">3719000</data>
    </edge>
    <edge source="ISR" target="KAZ">
      <data key="d0">35000</data>
    </edge>
    <edge source="ISR" target="JOR">
      <data key="d0">359000</data>
    </edge>
    <edge source="ISR" target="KOR">
      <data key="d0">483000</data>
    </edge>
    <edge source="ISR" target="MDG">
      <data key="d0">33000</data>
    </edge>
    <edge source="ISR" target="MEX">
      <data key="d0">515000</data>
    </edge>
    <edge source="ISR" target="NLD">
      <data key="d0">5383000</data>
    </edge>
    <edge source="ISR" target="NZL">
      <data key="d0">77854000</data>
    </edge>
    <edge source="ISR" target="NIC">
      <data key="d0">15000</data>
    </edge>
    <edge source="ISR" target="NOR">
      <data key="d0">96000</data>
    </edge>
    <edge source="ISR" target="PER">
      <data key="d0">39000</data>
    </edge>
    <edge source="ISR" target="PHL">
      <data key="d0">107000</data>
    </edge>
    <edge source="ISR" target="POL">
      <data key="d0">24423000</data>
    </edge>
    <edge source="ISR" target="PRT">
      <data key="d0">161000</data>
    </edge>
    <edge source="ISR" target="ROU">
      <data key="d0">20000</data>
    </edge>
    <edge source="ISR" target="RUS">
      <data key="d0">4763000</data>
    </edge>
    <edge source="ISR" target="SRB">
      <data key="d0">504000</data>
    </edge>
    <edge source="ISR" target="IND">
      <data key="d0">1192000</data>
    </edge>
    <edge source="ISR" target="SGP">
      <data key="d0">14270000</data>
    </edge>
    <edge source="ISR" target="VNM">
      <data key="d0">59000</data>
    </edge>
    <edge source="ISR" target="SVN">
      <data key="d0">641000</data>
    </edge>
    <edge source="ISR" target="ZAF">
      <data key="d0">357000</data>
    </edge>
    <edge source="ISR" target="ESP">
      <data key="d0">713000</data>
    </edge>
    <edge source="ISR" target="SWE">
      <data key="d0">1789000</data>
    </edge>
    <edge source="ISR" target="CHE">
      <data key="d0">537000</data>
    </edge>
    <edge source="ISR" target="THA">
      <data key="d0">2415000</data>
    </edge>
    <edge source="ISR" target="TUR">
      <data key="d0">40705000</data>
    </edge>
    <edge source="ISR" target="UGA">
      <data key="d0">433000</data>
    </edge>
    <edge source="ISR" target="UKR">
      <data key="d0">674000</data>
    </edge>
    <edge source="ISR" target="EGY">
      <data key="d0">121000</data>
    </edge>
    <edge source="ISR" target="GBR">
      <data key="d0">91355000</data>
    </edge>
    <edge source="ISR" target="TZA">
      <data key="d0">80000</data>
    </edge>
    <edge source="ISR" target="USA">
      <data key="d0">233715000</data>
    </edge>
    <edge source="CIV" target="BEL">
      <data key="d0">35572</data>
    </edge>
    <edge source="CIV" target="CAN">
      <data key="d0">217390</data>
    </edge>
    <edge source="CIV" target="DNK">
      <data key="d0">27224</data>
    </edge>
    <edge source="CIV" target="FRA">
      <data key="d0">2931812</data>
    </edge>
    <edge source="CIV" target="DEU">
      <data key="d0">86683</data>
    </edge>
    <edge source="CIV" target="GHA">
      <data key="d0">54282</data>
    </edge>
    <edge source="CIV" target="GRC">
      <data key="d0">55945</data>
    </edge>
    <edge source="CIV" target="NAM">
      <data key="d0">49367</data>
    </edge>
    <edge source="CIV" target="NLD">
      <data key="d0">1150143</data>
    </edge>
    <edge source="CIV" target="NER">
      <data key="d0">113486</data>
    </edge>
    <edge source="CIV" target="NOR">
      <data key="d0">154204</data>
    </edge>
    <edge source="CIV" target="RUS">
      <data key="d0">23668</data>
    </edge>
    <edge source="CIV" target="SEN">
      <data key="d0">18738</data>
    </edge>
    <edge source="CIV" target="SGP">
      <data key="d0">159820</data>
    </edge>
    <edge source="CIV" target="ZAF">
      <data key="d0">19468</data>
    </edge>
    <edge source="CIV" target="ESP">
      <data key="d0">18517</data>
    </edge>
    <edge source="CIV" target="CHE">
      <data key="d0">150386</data>
    </edge>
    <edge source="CIV" target="THA">
      <data key="d0">3008156</data>
    </edge>
    <edge source="CIV" target="TGO">
      <data key="d0">10883</data>
    </edge>
    <edge source="CIV" target="ARE">
      <data key="d0">3776545</data>
    </edge>
    <edge source="CIV" target="GBR">
      <data key="d0">178409</data>
    </edge>
    <edge source="CIV" target="USA">
      <data key="d0">35664</data>
    </edge>
    <edge source="CIV" target="BFA">
      <data key="d0">158111</data>
    </edge>
    <edge source="KAZ" target="AZE">
      <data key="d0">256100</data>
    </edge>
    <edge source="KAZ" target="AUS">
      <data key="d0">93900</data>
    </edge>
    <edge source="KAZ" target="BEL">
      <data key="d0">403700</data>
    </edge>
    <edge source="KAZ" target="BOL">
      <data key="d0">209300</data>
    </edge>
    <edge source="KAZ" target="BRA">
      <data key="d0">15600</data>
    </edge>
    <edge source="KAZ" target="CAN">
      <data key="d0">15100</data>
    </edge>
    <edge source="KAZ" target="CHN">
      <data key="d0">392100</data>
    </edge>
    <edge source="KAZ" target="CZE">
      <data key="d0">32200</data>
    </edge>
    <edge source="KAZ" target="FRA">
      <data key="d0">1365600</data>
    </edge>
    <edge source="KAZ" target="DEU">
      <data key="d0">603100</data>
    </edge>
    <edge source="KAZ" target="IDN">
      <data key="d0">11300</data>
    </edge>
    <edge source="KAZ" target="ITA">
      <data key="d0">1280700</data>
    </edge>
    <edge source="KAZ" target="KGZ">
      <data key="d0">338100</data>
    </edge>
    <edge source="KAZ" target="NLD">
      <data key="d0">831900</data>
    </edge>
    <edge source="KAZ" target="NOR">
      <data key="d0">119200</data>
    </edge>
    <edge source="KAZ" target="PRT">
      <data key="d0">92100</data>
    </edge>
    <edge source="KAZ" target="RUS">
      <data key="d0">3165300</data>
    </edge>
    <edge source="KAZ" target="IND">
      <data key="d0">121900</data>
    </edge>
    <edge source="KAZ" target="ESP">
      <data key="d0">47200</data>
    </edge>
    <edge source="KAZ" target="SWE">
      <data key="d0">96100</data>
    </edge>
    <edge source="KAZ" target="THA">
      <data key="d0">124700</data>
    </edge>
    <edge source="KAZ" target="ARE">
      <data key="d0">3578100</data>
    </edge>
    <edge source="KAZ" target="TUR">
      <data key="d0">13200</data>
    </edge>
    <edge source="KAZ" target="UKR">
      <data key="d0">334200</data>
    </edge>
    <edge source="KAZ" target="GBR">
      <data key="d0">5899500</data>
    </edge>
    <edge source="KAZ" target="USA">
      <data key="d0">1935000</data>
    </edge>
    <edge source="LBN" target="DZA">
      <data key="d0">1253547</data>
    </edge>
    <edge source="LBN" target="AZE">
      <data key="d0">1433163</data>
    </edge>
    <edge source="LBN" target="AUT">
      <data key="d0">543005</data>
    </edge>
    <edge source="LBN" target="BEL">
      <data key="d0">176661</data>
    </edge>
    <edge source="LBN" target="BRA">
      <data key="d0">20532</data>
    </edge>
    <edge source="LBN" target="BDI">
      <data key="d0">642593</data>
    </edge>
    <edge source="LBN" target="CMR">
      <data key="d0">597829</data>
    </edge>
    <edge source="LBN" target="CAF">
      <data key="d0">176457</data>
    </edge>
    <edge source="LBN" target="COL">
      <data key="d0">156443</data>
    </edge>
    <edge source="LBN" target="BEN">
      <data key="d0">174329</data>
    </edge>
    <edge source="LBN" target="DNK">
      <data key="d0">12827</data>
    </edge>
    <edge source="LBN" target="FRA">
      <data key="d0">224591</data>
    </edge>
    <edge source="LBN" target="GEO">
      <data key="d0">15090</data>
    </edge>
    <edge source="LBN" target="GMB">
      <data key="d0">223483</data>
    </edge>
    <edge source="LBN" target="DEU">
      <data key="d0">6108306</data>
    </edge>
    <edge source="LBN" target="GHA">
      <data key="d0">4817358</data>
    </edge>
    <edge source="LBN" target="ITA">
      <data key="d0">1421020</data>
    </edge>
    <edge source="LBN" target="CIV">
      <data key="d0">403229</data>
    </edge>
    <edge source="LBN" target="JOR">
      <data key="d0">2783007</data>
    </edge>
    <edge source="LBN" target="KOR">
      <data key="d0">47032</data>
    </edge>
    <edge source="LBN" target="MYS">
      <data key="d0">58874</data>
    </edge>
    <edge source="LBN" target="MRT">
      <data key="d0">11388</data>
    </edge>
    <edge source="LBN" target="MUS">
      <data key="d0">17680</data>
    </edge>
    <edge source="LBN" target="MAR">
      <data key="d0">18367</data>
    </edge>
    <edge source="LBN" target="MOZ">
      <data key="d0">158434</data>
    </edge>
    <edge source="LBN" target="OMN">
      <data key="d0">161452</data>
    </edge>
    <edge source="LBN" target="NER">
      <data key="d0">268924</data>
    </edge>
    <edge source="LBN" target="PAK">
      <data key="d0">1326623</data>
    </edge>
    <edge source="LBN" target="PRY">
      <data key="d0">24574</data>
    </edge>
    <edge source="LBN" target="PER">
      <data key="d0">88690</data>
    </edge>
    <edge source="LBN" target="POL">
      <data key="d0">923383</data>
    </edge>
    <edge source="LBN" target="ROU">
      <data key="d0">27529</data>
    </edge>
    <edge source="LBN" target="SAU">
      <data key="d0">50112396</data>
    </edge>
    <edge source="LBN" target="SEN">
      <data key="d0">65823</data>
    </edge>
    <edge source="LBN" target="IND">
      <data key="d0">326189</data>
    </edge>
    <edge source="LBN" target="SGP">
      <data key="d0">121722</data>
    </edge>
    <edge source="LBN" target="ZAF">
      <data key="d0">12386</data>
    </edge>
    <edge source="LBN" target="ZWE">
      <data key="d0">247891</data>
    </edge>
    <edge source="LBN" target="ESP">
      <data key="d0">19376</data>
    </edge>
    <edge source="LBN" target="SWE">
      <data key="d0">45804</data>
    </edge>
    <edge source="LBN" target="TGO">
      <data key="d0">294230</data>
    </edge>
    <edge source="LBN" target="ARE">
      <data key="d0">8901125</data>
    </edge>
    <edge source="LBN" target="TUR">
      <data key="d0">960314</data>
    </edge>
    <edge source="LBN" target="UGA">
      <data key="d0">948018</data>
    </edge>
    <edge source="LBN" target="EGY">
      <data key="d0">1366616</data>
    </edge>
    <edge source="LBN" target="GBR">
      <data key="d0">113895</data>
    </edge>
    <edge source="LBN" target="TZA">
      <data key="d0">413392</data>
    </edge>
    <edge source="LBN" target="USA">
      <data key="d0">65928</data>
    </edge>
    <edge source="LBN" target="BFA">
      <data key="d0">353326</data>
    </edge>
    <edge source="MWI" target="MOZ">
      <data key="d0">24432</data>
    </edge>
    <edge source="MWI" target="ZAF">
      <data key="d0">815531</data>
    </edge>
    <edge source="MWI" target="TZA">
      <data key="d0">97649</data>
    </edge>
    <edge source="MWI" target="USA">
      <data key="d0">17616</data>
    </edge>
    <edge source="MUS" target="DNK">
      <data key="d0">137406</data>
    </edge>
    <edge source="MUS" target="FRA">
      <data key="d0">980405</data>
    </edge>
    <edge source="MUS" target="DEU">
      <data key="d0">29878</data>
    </edge>
    <edge source="MUS" target="CIV">
      <data key="d0">34804</data>
    </edge>
    <edge source="MUS" target="KOR">
      <data key="d0">84950</data>
    </edge>
    <edge source="MUS" target="MDG">
      <data key="d0">141766</data>
    </edge>
    <edge source="MUS" target="NLD">
      <data key="d0">47682</data>
    </edge>
    <edge source="MUS" target="NZL">
      <data key="d0">83579</data>
    </edge>
    <edge source="MUS" target="NOR">
      <data key="d0">57744</data>
    </edge>
    <edge source="MUS" target="SGP">
      <data key="d0">388070</data>
    </edge>
    <edge source="MUS" target="ZAF">
      <data key="d0">281690</data>
    </edge>
    <edge source="MUS" target="ESP">
      <data key="d0">337034</data>
    </edge>
    <edge source="MUS" target="ARE">
      <data key="d0">76232</data>
    </edge>
    <edge source="MUS" target="GBR">
      <data key="d0">27027</data>
    </edge>
    <edge source="MUS" target="TZA">
      <data key="d0">4865374</data>
    </edge>
    <edge source="MUS" target="USA">
      <data key="d0">67627</data>
    </edge>
    <edge source="MOZ" target="BWA">
      <data key="d0">32502</data>
    </edge>
    <edge source="MOZ" target="DEU">
      <data key="d0">520900</data>
    </edge>
    <edge source="MOZ" target="IND">
      <data key="d0">20243</data>
    </edge>
    <edge source="MOZ" target="ZAF">
      <data key="d0">311934</data>
    </edge>
    <edge source="MOZ" target="GBR">
      <data key="d0">98180</data>
    </edge>
    <edge source="MOZ" target="TZA">
      <data key="d0">28446</data>
    </edge>
    <edge source="MOZ" target="USA">
      <data key="d0">1491472</data>
    </edge>
    <edge source="OMN" target="DZA">
      <data key="d0">619157</data>
    </edge>
    <edge source="OMN" target="AUS">
      <data key="d0">49979</data>
    </edge>
    <edge source="OMN" target="BEL">
      <data key="d0">963082</data>
    </edge>
    <edge source="OMN" target="LKA">
      <data key="d0">120166</data>
    </edge>
    <edge source="OMN" target="CHN">
      <data key="d0">35831</data>
    </edge>
    <edge source="OMN" target="COL">
      <data key="d0">19943</data>
    </edge>
    <edge source="OMN" target="CZE">
      <data key="d0">10957</data>
    </edge>
    <edge source="OMN" target="FRA">
      <data key="d0">27826</data>
    </edge>
    <edge source="OMN" target="DEU">
      <data key="d0">660772</data>
    </edge>
    <edge source="OMN" target="ITA">
      <data key="d0">120772</data>
    </edge>
    <edge source="OMN" target="JPN">
      <data key="d0">255207</data>
    </edge>
    <edge source="OMN" target="JOR">
      <data key="d0">80047</data>
    </edge>
    <edge source="OMN" target="KOR">
      <data key="d0">165446</data>
    </edge>
    <edge source="OMN" target="NLD">
      <data key="d0">9447450</data>
    </edge>
    <edge source="OMN" target="NOR">
      <data key="d0">53753</data>
    </edge>
    <edge source="OMN" target="PAK">
      <data key="d0">3363082</data>
    </edge>
    <edge source="OMN" target="ROU">
      <data key="d0">16359</data>
    </edge>
    <edge source="OMN" target="SAU">
      <data key="d0">1095170</data>
    </edge>
    <edge source="OMN" target="IND">
      <data key="d0">55745</data>
    </edge>
    <edge source="OMN" target="SGP">
      <data key="d0">5967947</data>
    </edge>
    <edge source="OMN" target="ZAF">
      <data key="d0">161241</data>
    </edge>
    <edge source="OMN" target="THA">
      <data key="d0">88060</data>
    </edge>
    <edge source="OMN" target="ARE">
      <data key="d0">48440729</data>
    </edge>
    <edge source="OMN" target="TUR">
      <data key="d0">1109542</data>
    </edge>
    <edge source="OMN" target="GBR">
      <data key="d0">1635732</data>
    </edge>
    <edge source="OMN" target="TZA">
      <data key="d0">79753</data>
    </edge>
    <edge source="OMN" target="USA">
      <data key="d0">972577</data>
    </edge>
    <edge source="NAM" target="AUS">
      <data key="d0">17205</data>
    </edge>
    <edge source="NAM" target="BEL">
      <data key="d0">158967</data>
    </edge>
    <edge source="NAM" target="BWA">
      <data key="d0">53728</data>
    </edge>
    <edge source="NAM" target="KHM">
      <data key="d0">13792</data>
    </edge>
    <edge source="NAM" target="CAN">
      <data key="d0">20587</data>
    </edge>
    <edge source="NAM" target="CHN">
      <data key="d0">309827</data>
    </edge>
    <edge source="NAM" target="FRA">
      <data key="d0">18628</data>
    </edge>
    <edge source="NAM" target="DEU">
      <data key="d0">282380</data>
    </edge>
    <edge source="NAM" target="ITA">
      <data key="d0">54781</data>
    </edge>
    <edge source="NAM" target="CIV">
      <data key="d0">65059</data>
    </edge>
    <edge source="NAM" target="JPN">
      <data key="d0">15842</data>
    </edge>
    <edge source="NAM" target="KOR">
      <data key="d0">47232</data>
    </edge>
    <edge source="NAM" target="LTU">
      <data key="d0">267144</data>
    </edge>
    <edge source="NAM" target="MOZ">
      <data key="d0">104355</data>
    </edge>
    <edge source="NAM" target="NLD">
      <data key="d0">605240</data>
    </edge>
    <edge source="NAM" target="NOR">
      <data key="d0">16000</data>
    </edge>
    <edge source="NAM" target="PAN">
      <data key="d0">119900</data>
    </edge>
    <edge source="NAM" target="PRT">
      <data key="d0">115787</data>
    </edge>
    <edge source="NAM" target="RUS">
      <data key="d0">110443</data>
    </edge>
    <edge source="NAM" target="SEN">
      <data key="d0">31109</data>
    </edge>
    <edge source="NAM" target="SGP">
      <data key="d0">12016</data>
    </edge>
    <edge source="NAM" target="ZAF">
      <data key="d0">8341237</data>
    </edge>
    <edge source="NAM" target="ZWE">
      <data key="d0">275223</data>
    </edge>
    <edge source="NAM" target="ESP">
      <data key="d0">115370</data>
    </edge>
    <edge source="NAM" target="GBR">
      <data key="d0">186054</data>
    </edge>
    <edge source="NAM" target="TZA">
      <data key="d0">26204</data>
    </edge>
    <edge source="NAM" target="USA">
      <data key="d0">883593</data>
    </edge>
    <edge source="NZL" target="ARG">
      <data key="d0">40137</data>
    </edge>
    <edge source="NZL" target="AUS">
      <data key="d0">31086452</data>
    </edge>
    <edge source="NZL" target="AUT">
      <data key="d0">76979</data>
    </edge>
    <edge source="NZL" target="BEL">
      <data key="d0">134341</data>
    </edge>
    <edge source="NZL" target="BRA">
      <data key="d0">645535</data>
    </edge>
    <edge source="NZL" target="CAN">
      <data key="d0">11778101</data>
    </edge>
    <edge source="NZL" target="LKA">
      <data key="d0">729080</data>
    </edge>
    <edge source="NZL" target="CHL">
      <data key="d0">111216</data>
    </edge>
    <edge source="NZL" target="CHN">
      <data key="d0">4975037</data>
    </edge>
    <edge source="NZL" target="CZE">
      <data key="d0">208902</data>
    </edge>
    <edge source="NZL" target="DNK">
      <data key="d0">1454406</data>
    </edge>
    <edge source="NZL" target="EST">
      <data key="d0">51976</data>
    </edge>
    <edge source="NZL" target="FIN">
      <data key="d0">148646</data>
    </edge>
    <edge source="NZL" target="FRA">
      <data key="d0">1525363</data>
    </edge>
    <edge source="NZL" target="DEU">
      <data key="d0">1065584</data>
    </edge>
    <edge source="NZL" target="GHA">
      <data key="d0">95443</data>
    </edge>
    <edge source="NZL" target="HKG">
      <data key="d0">724848</data>
    </edge>
    <edge source="NZL" target="IDN">
      <data key="d0">372574</data>
    </edge>
    <edge source="NZL" target="ITA">
      <data key="d0">417710</data>
    </edge>
    <edge source="NZL" target="JPN">
      <data key="d0">4067255</data>
    </edge>
    <edge source="NZL" target="KAZ">
      <data key="d0">79448</data>
    </edge>
    <edge source="NZL" target="JOR">
      <data key="d0">28730</data>
    </edge>
    <edge source="NZL" target="KOR">
      <data key="d0">6036243</data>
    </edge>
    <edge source="NZL" target="LBN">
      <data key="d0">39877</data>
    </edge>
    <edge source="NZL" target="LTU">
      <data key="d0">23194</data>
    </edge>
    <edge source="NZL" target="MYS">
      <data key="d0">2587035</data>
    </edge>
    <edge source="NZL" target="MUS">
      <data key="d0">31836</data>
    </edge>
    <edge source="NZL" target="MEX">
      <data key="d0">234710</data>
    </edge>
    <edge source="NZL" target="OMN">
      <data key="d0">30057</data>
    </edge>
    <edge source="NZL" target="NLD">
      <data key="d0">3491928</data>
    </edge>
    <edge source="NZL" target="NOR">
      <data key="d0">1527740</data>
    </edge>
    <edge source="NZL" target="PAK">
      <data key="d0">306382</data>
    </edge>
    <edge source="NZL" target="PHL">
      <data key="d0">288580</data>
    </edge>
    <edge source="NZL" target="SAU">
      <data key="d0">24888</data>
    </edge>
    <edge source="NZL" target="IND">
      <data key="d0">13428189</data>
    </edge>
    <edge source="NZL" target="SGP">
      <data key="d0">7153041</data>
    </edge>
    <edge source="NZL" target="VNM">
      <data key="d0">4024975</data>
    </edge>
    <edge source="NZL" target="ZAF">
      <data key="d0">189057</data>
    </edge>
    <edge source="NZL" target="ESP">
      <data key="d0">658373</data>
    </edge>
    <edge source="NZL" target="SWE">
      <data key="d0">487208</data>
    </edge>
    <edge source="NZL" target="CHE">
      <data key="d0">20659</data>
    </edge>
    <edge source="NZL" target="THA">
      <data key="d0">552573</data>
    </edge>
    <edge source="NZL" target="ARE">
      <data key="d0">11157281</data>
    </edge>
    <edge source="NZL" target="TUR">
      <data key="d0">732048</data>
    </edge>
    <edge source="NZL" target="MKD">
      <data key="d0">105996</data>
    </edge>
    <edge source="NZL" target="EGY">
      <data key="d0">70368</data>
    </edge>
    <edge source="NZL" target="GBR">
      <data key="d0">6353058</data>
    </edge>
    <edge source="NZL" target="USA">
      <data key="d0">29423123</data>
    </edge>
    <edge source="NOR" target="AZE">
      <data key="d0">402260</data>
    </edge>
    <edge source="NOR" target="ARG">
      <data key="d0">239096</data>
    </edge>
    <edge source="NOR" target="AUS">
      <data key="d0">7793891</data>
    </edge>
    <edge source="NOR" target="AUT">
      <data key="d0">294931</data>
    </edge>
    <edge source="NOR" target="BEL">
      <data key="d0">10822369</data>
    </edge>
    <edge source="NOR" target="BRA">
      <data key="d0">30758027</data>
    </edge>
    <edge source="NOR" target="BGR">
      <data key="d0">99779</data>
    </edge>
    <edge source="NOR" target="CMR">
      <data key="d0">80908</data>
    </edge>
    <edge source="NOR" target="CAN">
      <data key="d0">6142141</data>
    </edge>
    <edge source="NOR" target="LKA">
      <data key="d0">1129260</data>
    </edge>
    <edge source="NOR" target="CHL">
      <data key="d0">662662</data>
    </edge>
    <edge source="NOR" target="CHN">
      <data key="d0">124300818</data>
    </edge>
    <edge source="NOR" target="COL">
      <data key="d0">61047</data>
    </edge>
    <edge source="NOR" target="CRI">
      <data key="d0">29360</data>
    </edge>
    <edge source="NOR" target="HRV">
      <data key="d0">1253235</data>
    </edge>
    <edge source="NOR" target="CZE">
      <data key="d0">497611</data>
    </edge>
    <edge source="NOR" target="BEN">
      <data key="d0">25248</data>
    </edge>
    <edge source="NOR" target="DNK">
      <data key="d0">32866152</data>
    </edge>
    <edge source="NOR" target="ECU">
      <data key="d0">30469</data>
    </edge>
    <edge source="NOR" target="EST">
      <data key="d0">4664087</data>
    </edge>
    <edge source="NOR" target="FIN">
      <data key="d0">13454847</data>
    </edge>
    <edge source="NOR" target="FRA">
      <data key="d0">98526445</data>
    </edge>
    <edge source="NOR" target="DEU">
      <data key="d0">26199202</data>
    </edge>
    <edge source="NOR" target="GHA">
      <data key="d0">757248</data>
    </edge>
    <edge source="NOR" target="GRC">
      <data key="d0">1468899</data>
    </edge>
    <edge source="NOR" target="HKG">
      <data key="d0">7298954</data>
    </edge>
    <edge source="NOR" target="HUN">
      <data key="d0">230252</data>
    </edge>
    <edge source="NOR" target="IDN">
      <data key="d0">9884384</data>
    </edge>
    <edge source="NOR" target="IRL">
      <data key="d0">708364</data>
    </edge>
    <edge source="NOR" target="ISR">
      <data key="d0">256187</data>
    </edge>
    <edge source="NOR" target="ITA">
      <data key="d0">5603539</data>
    </edge>
    <edge source="NOR" target="CIV">
      <data key="d0">1495637</data>
    </edge>
    <edge source="NOR" target="JAM">
      <data key="d0">123634</data>
    </edge>
    <edge source="NOR" target="JPN">
      <data key="d0">24457095</data>
    </edge>
    <edge source="NOR" target="KAZ">
      <data key="d0">168520</data>
    </edge>
    <edge source="NOR" target="JOR">
      <data key="d0">845576</data>
    </edge>
    <edge source="NOR" target="KOR">
      <data key="d0">100685087</data>
    </edge>
    <edge source="NOR" target="LBN">
      <data key="d0">16146</data>
    </edge>
    <edge source="NOR" target="LVA">
      <data key="d0">1311596</data>
    </edge>
    <edge source="NOR" target="LTU">
      <data key="d0">6397415</data>
    </edge>
    <edge source="NOR" target="MDG">
      <data key="d0">40708</data>
    </edge>
    <edge source="NOR" target="MYS">
      <data key="d0">6422510</data>
    </edge>
    <edge source="NOR" target="MEX">
      <data key="d0">1295919</data>
    </edge>
    <edge source="NOR" target="MAR">
      <data key="d0">55198</data>
    </edge>
    <edge source="NOR" target="MOZ">
      <data key="d0">264836</data>
    </edge>
    <edge source="NOR" target="OMN">
      <data key="d0">37447</data>
    </edge>
    <edge source="NOR" target="NAM">
      <data key="d0">5675460</data>
    </edge>
    <edge source="NOR" target="NLD">
      <data key="d0">108772584</data>
    </edge>
    <edge source="NOR" target="NZL">
      <data key="d0">353170</data>
    </edge>
    <edge source="NOR" target="PAK">
      <data key="d0">157922</data>
    </edge>
    <edge source="NOR" target="PAN">
      <data key="d0">2013267</data>
    </edge>
    <edge source="NOR" target="PER">
      <data key="d0">99709</data>
    </edge>
    <edge source="NOR" target="PHL">
      <data key="d0">208948</data>
    </edge>
    <edge source="NOR" target="POL">
      <data key="d0">29352632</data>
    </edge>
    <edge source="NOR" target="PRT">
      <data key="d0">1621687</data>
    </edge>
    <edge source="NOR" target="ROU">
      <data key="d0">54621655</data>
    </edge>
    <edge source="NOR" target="RUS">
      <data key="d0">11269611</data>
    </edge>
    <edge source="NOR" target="SAU">
      <data key="d0">422256</data>
    </edge>
    <edge source="NOR" target="SEN">
      <data key="d0">125666</data>
    </edge>
    <edge source="NOR" target="SRB">
      <data key="d0">334003</data>
    </edge>
    <edge source="NOR" target="IND">
      <data key="d0">8174287</data>
    </edge>
    <edge source="NOR" target="SGP">
      <data key="d0">43912229</data>
    </edge>
    <edge source="NOR" target="VNM">
      <data key="d0">1102086</data>
    </edge>
    <edge source="NOR" target="SVN">
      <data key="d0">16449</data>
    </edge>
    <edge source="NOR" target="ZAF">
      <data key="d0">2839222</data>
    </edge>
    <edge source="NOR" target="ESP">
      <data key="d0">15645956</data>
    </edge>
    <edge source="NOR" target="SWE">
      <data key="d0">30582058</data>
    </edge>
    <edge source="NOR" target="CHE">
      <data key="d0">2657248</data>
    </edge>
    <edge source="NOR" target="THA">
      <data key="d0">1448166</data>
    </edge>
    <edge source="NOR" target="TGO">
      <data key="d0">82954</data>
    </edge>
    <edge source="NOR" target="ARE">
      <data key="d0">8130076</data>
    </edge>
    <edge source="NOR" target="TUN">
      <data key="d0">222731</data>
    </edge>
    <edge source="NOR" target="TUR">
      <data key="d0">11020683</data>
    </edge>
    <edge source="NOR" target="EGY">
      <data key="d0">1337819</data>
    </edge>
    <edge source="NOR" target="GBR">
      <data key="d0">64643587</data>
    </edge>
    <edge source="NOR" target="TZA">
      <data key="d0">28856415</data>
    </edge>
    <edge source="NOR" target="USA">
      <data key="d0">87979267</data>
    </edge>
    <edge source="NOR" target="URY">
      <data key="d0">84331</data>
    </edge>
    <edge source="PAK" target="AUS">
      <data key="d0">33892</data>
    </edge>
    <edge source="PAK" target="BEL">
      <data key="d0">101020</data>
    </edge>
    <edge source="PAK" target="CAN">
      <data key="d0">11707</data>
    </edge>
    <edge source="PAK" target="CHN">
      <data key="d0">187894</data>
    </edge>
    <edge source="PAK" target="FIN">
      <data key="d0">15827</data>
    </edge>
    <edge source="PAK" target="DEU">
      <data key="d0">553963</data>
    </edge>
    <edge source="PAK" target="GHA">
      <data key="d0">28554</data>
    </edge>
    <edge source="PAK" target="GRC">
      <data key="d0">113595</data>
    </edge>
    <edge source="PAK" target="HUN">
      <data key="d0">1017031</data>
    </edge>
    <edge source="PAK" target="ITA">
      <data key="d0">499459</data>
    </edge>
    <edge source="PAK" target="JPN">
      <data key="d0">675659</data>
    </edge>
    <edge source="PAK" target="JOR">
      <data key="d0">1742493</data>
    </edge>
    <edge source="PAK" target="KOR">
      <data key="d0">1072941</data>
    </edge>
    <edge source="PAK" target="LBN">
      <data key="d0">57181</data>
    </edge>
    <edge source="PAK" target="MYS">
      <data key="d0">255886</data>
    </edge>
    <edge source="PAK" target="OMN">
      <data key="d0">12236</data>
    </edge>
    <edge source="PAK" target="NLD">
      <data key="d0">445379</data>
    </edge>
    <edge source="PAK" target="ROU">
      <data key="d0">135562</data>
    </edge>
    <edge source="PAK" target="SAU">
      <data key="d0">696576</data>
    </edge>
    <edge source="PAK" target="SGP">
      <data key="d0">1620840</data>
    </edge>
    <edge source="PAK" target="SWE">
      <data key="d0">13655</data>
    </edge>
    <edge source="PAK" target="CHE">
      <data key="d0">34951</data>
    </edge>
    <edge source="PAK" target="THA">
      <data key="d0">37300</data>
    </edge>
    <edge source="PAK" target="ARE">
      <data key="d0">2393184</data>
    </edge>
    <edge source="PAK" target="GBR">
      <data key="d0">21825044</data>
    </edge>
    <edge source="PAK" target="TZA">
      <data key="d0">28523</data>
    </edge>
    <edge source="PAK" target="USA">
      <data key="d0">342995</data>
    </edge>
    <edge source="PRT" target="DZA">
      <data key="d0">605843</data>
    </edge>
    <edge source="PRT" target="ARG">
      <data key="d0">1944219</data>
    </edge>
    <edge source="PRT" target="AUS">
      <data key="d0">889173</data>
    </edge>
    <edge source="PRT" target="AUT">
      <data key="d0">765670</data>
    </edge>
    <edge source="PRT" target="BEL">
      <data key="d0">2893189</data>
    </edge>
    <edge source="PRT" target="BRA">
      <data key="d0">16804298</data>
    </edge>
    <edge source="PRT" target="CMR">
      <data key="d0">135984</data>
    </edge>
    <edge source="PRT" target="CAN">
      <data key="d0">339842</data>
    </edge>
    <edge source="PRT" target="CAF">
      <data key="d0">18089</data>
    </edge>
    <edge source="PRT" target="LKA">
      <data key="d0">98225</data>
    </edge>
    <edge source="PRT" target="CHL">
      <data key="d0">460883</data>
    </edge>
    <edge source="PRT" target="CHN">
      <data key="d0">5009704</data>
    </edge>
    <edge source="PRT" target="COL">
      <data key="d0">363124</data>
    </edge>
    <edge source="PRT" target="CRI">
      <data key="d0">27253</data>
    </edge>
    <edge source="PRT" target="HRV">
      <data key="d0">4457256</data>
    </edge>
    <edge source="PRT" target="CZE">
      <data key="d0">1594659</data>
    </edge>
    <edge source="PRT" target="BEN">
      <data key="d0">16750</data>
    </edge>
    <edge source="PRT" target="DNK">
      <data key="d0">8720017</data>
    </edge>
    <edge source="PRT" target="EST">
      <data key="d0">5579927</data>
    </edge>
    <edge source="PRT" target="FIN">
      <data key="d0">347904</data>
    </edge>
    <edge source="PRT" target="FRA">
      <data key="d0">95382722</data>
    </edge>
    <edge source="PRT" target="GMB">
      <data key="d0">34972</data>
    </edge>
    <edge source="PRT" target="DEU">
      <data key="d0">250911892</data>
    </edge>
    <edge source="PRT" target="GHA">
      <data key="d0">461593</data>
    </edge>
    <edge source="PRT" target="GRC">
      <data key="d0">4755682</data>
    </edge>
    <edge source="PRT" target="HKG">
      <data key="d0">363605</data>
    </edge>
    <edge source="PRT" target="HUN">
      <data key="d0">7593428</data>
    </edge>
    <edge source="PRT" target="IDN">
      <data key="d0">389748</data>
    </edge>
    <edge source="PRT" target="ISR">
      <data key="d0">3670156</data>
    </edge>
    <edge source="PRT" target="ITA">
      <data key="d0">83287317</data>
    </edge>
    <edge source="PRT" target="JPN">
      <data key="d0">869304</data>
    </edge>
    <edge source="PRT" target="KAZ">
      <data key="d0">144941</data>
    </edge>
    <edge source="PRT" target="JOR">
      <data key="d0">26150</data>
    </edge>
    <edge source="PRT" target="KOR">
      <data key="d0">1520638</data>
    </edge>
    <edge source="PRT" target="LBN">
      <data key="d0">61287</data>
    </edge>
    <edge source="PRT" target="LVA">
      <data key="d0">44765</data>
    </edge>
    <edge source="PRT" target="LTU">
      <data key="d0">27513</data>
    </edge>
    <edge source="PRT" target="MWI">
      <data key="d0">1222122</data>
    </edge>
    <edge source="PRT" target="MYS">
      <data key="d0">12410</data>
    </edge>
    <edge source="PRT" target="MRT">
      <data key="d0">86623</data>
    </edge>
    <edge source="PRT" target="MEX">
      <data key="d0">1731439</data>
    </edge>
    <edge source="PRT" target="MDA">
      <data key="d0">17058</data>
    </edge>
    <edge source="PRT" target="MAR">
      <data key="d0">1050215</data>
    </edge>
    <edge source="PRT" target="MOZ">
      <data key="d0">5420057</data>
    </edge>
    <edge source="PRT" target="OMN">
      <data key="d0">18603</data>
    </edge>
    <edge source="PRT" target="NLD">
      <data key="d0">25947412</data>
    </edge>
    <edge source="PRT" target="NZL">
      <data key="d0">109207</data>
    </edge>
    <edge source="PRT" target="NOR">
      <data key="d0">184299</data>
    </edge>
    <edge source="PRT" target="PAK">
      <data key="d0">530471</data>
    </edge>
    <edge source="PRT" target="PAN">
      <data key="d0">1477285</data>
    </edge>
    <edge source="PRT" target="PRY">
      <data key="d0">150271</data>
    </edge>
    <edge source="PRT" target="PER">
      <data key="d0">47009</data>
    </edge>
    <edge source="PRT" target="PHL">
      <data key="d0">64300</data>
    </edge>
    <edge source="PRT" target="POL">
      <data key="d0">17014451</data>
    </edge>
    <edge source="PRT" target="ROU">
      <data key="d0">2509198</data>
    </edge>
    <edge source="PRT" target="RUS">
      <data key="d0">1737035</data>
    </edge>
    <edge source="PRT" target="SAU">
      <data key="d0">33601</data>
    </edge>
    <edge source="PRT" target="SEN">
      <data key="d0">157684</data>
    </edge>
    <edge source="PRT" target="IND">
      <data key="d0">1738145</data>
    </edge>
    <edge source="PRT" target="SGP">
      <data key="d0">299925</data>
    </edge>
    <edge source="PRT" target="SVK">
      <data key="d0">1225530</data>
    </edge>
    <edge source="PRT" target="VNM">
      <data key="d0">121006</data>
    </edge>
    <edge source="PRT" target="SVN">
      <data key="d0">13603725</data>
    </edge>
    <edge source="PRT" target="ZAF">
      <data key="d0">766153</data>
    </edge>
    <edge source="PRT" target="ESP">
      <data key="d0">50324169</data>
    </edge>
    <edge source="PRT" target="SWE">
      <data key="d0">20529256</data>
    </edge>
    <edge source="PRT" target="CHE">
      <data key="d0">3179255</data>
    </edge>
    <edge source="PRT" target="TGO">
      <data key="d0">51858</data>
    </edge>
    <edge source="PRT" target="ARE">
      <data key="d0">514961</data>
    </edge>
    <edge source="PRT" target="TUN">
      <data key="d0">127910</data>
    </edge>
    <edge source="PRT" target="TUR">
      <data key="d0">15650908</data>
    </edge>
    <edge source="PRT" target="EGY">
      <data key="d0">325644</data>
    </edge>
    <edge source="PRT" target="GBR">
      <data key="d0">59696559</data>
    </edge>
    <edge source="PRT" target="USA">
      <data key="d0">28815991</data>
    </edge>
    <edge source="PRT" target="BFA">
      <data key="d0">35790</data>
    </edge>
    <edge source="PRT" target="URY">
      <data key="d0">12698</data>
    </edge>
    <edge source="ROU" target="DZA">
      <data key="d0">1653991</data>
    </edge>
    <edge source="ROU" target="AZE">
      <data key="d0">560636</data>
    </edge>
    <edge source="ROU" target="ARG">
      <data key="d0">257735</data>
    </edge>
    <edge source="ROU" target="AUS">
      <data key="d0">936443</data>
    </edge>
    <edge source="ROU" target="AUT">
      <data key="d0">41114011</data>
    </edge>
    <edge source="ROU" target="BEL">
      <data key="d0">3241958</data>
    </edge>
    <edge source="ROU" target="BRA">
      <data key="d0">17671035</data>
    </edge>
    <edge source="ROU" target="BGR">
      <data key="d0">1908798</data>
    </edge>
    <edge source="ROU" target="BLR">
      <data key="d0">463980</data>
    </edge>
    <edge source="ROU" target="CAN">
      <data key="d0">964912</data>
    </edge>
    <edge source="ROU" target="CHL">
      <data key="d0">103062</data>
    </edge>
    <edge source="ROU" target="CHN">
      <data key="d0">25404078</data>
    </edge>
    <edge source="ROU" target="COL">
      <data key="d0">3735706</data>
    </edge>
    <edge source="ROU" target="HRV">
      <data key="d0">15077</data>
    </edge>
    <edge source="ROU" target="CZE">
      <data key="d0">5222872</data>
    </edge>
    <edge source="ROU" target="DNK">
      <data key="d0">4142149</data>
    </edge>
    <edge source="ROU" target="EST">
      <data key="d0">47497</data>
    </edge>
    <edge source="ROU" target="FIN">
      <data key="d0">6077272</data>
    </edge>
    <edge source="ROU" target="FRA">
      <data key="d0">60630612</data>
    </edge>
    <edge source="ROU" target="GEO">
      <data key="d0">341583</data>
    </edge>
    <edge source="ROU" target="DEU">
      <data key="d0">185660182</data>
    </edge>
    <edge source="ROU" target="GRC">
      <data key="d0">364944</data>
    </edge>
    <edge source="ROU" target="HKG">
      <data key="d0">221175</data>
    </edge>
    <edge source="ROU" target="HUN">
      <data key="d0">17606194</data>
    </edge>
    <edge source="ROU" target="IDN">
      <data key="d0">981665</data>
    </edge>
    <edge source="ROU" target="IRL">
      <data key="d0">60389</data>
    </edge>
    <edge source="ROU" target="ISR">
      <data key="d0">5607275</data>
    </edge>
    <edge source="ROU" target="ITA">
      <data key="d0">54184779</data>
    </edge>
    <edge source="ROU" target="JPN">
      <data key="d0">31600</data>
    </edge>
    <edge source="ROU" target="KAZ">
      <data key="d0">36552</data>
    </edge>
    <edge source="ROU" target="JOR">
      <data key="d0">250950</data>
    </edge>
    <edge source="ROU" target="KOR">
      <data key="d0">149217218</data>
    </edge>
    <edge source="ROU" target="LBN">
      <data key="d0">4183185</data>
    </edge>
    <edge source="ROU" target="LVA">
      <data key="d0">21116</data>
    </edge>
    <edge source="ROU" target="LTU">
      <data key="d0">365871</data>
    </edge>
    <edge source="ROU" target="MYS">
      <data key="d0">437532</data>
    </edge>
    <edge source="ROU" target="MRT">
      <data key="d0">67446</data>
    </edge>
    <edge source="ROU" target="MEX">
      <data key="d0">145643</data>
    </edge>
    <edge source="ROU" target="MDA">
      <data key="d0">2010634</data>
    </edge>
    <edge source="ROU" target="MAR">
      <data key="d0">12928165</data>
    </edge>
    <edge source="ROU" target="OMN">
      <data key="d0">24235</data>
    </edge>
    <edge source="ROU" target="NLD">
      <data key="d0">8925353</data>
    </edge>
    <edge source="ROU" target="NZL">
      <data key="d0">38937</data>
    </edge>
    <edge source="ROU" target="NOR">
      <data key="d0">8706949</data>
    </edge>
    <edge source="ROU" target="PAK">
      <data key="d0">299869</data>
    </edge>
    <edge source="ROU" target="PAN">
      <data key="d0">87950</data>
    </edge>
    <edge source="ROU" target="PHL">
      <data key="d0">18043</data>
    </edge>
    <edge source="ROU" target="POL">
      <data key="d0">2392828</data>
    </edge>
    <edge source="ROU" target="PRT">
      <data key="d0">410610</data>
    </edge>
    <edge source="ROU" target="RUS">
      <data key="d0">96464455</data>
    </edge>
    <edge source="ROU" target="SAU">
      <data key="d0">1762023</data>
    </edge>
    <edge source="ROU" target="SRB">
      <data key="d0">2267183</data>
    </edge>
    <edge source="ROU" target="IND">
      <data key="d0">6141575</data>
    </edge>
    <edge source="ROU" target="SGP">
      <data key="d0">3213887</data>
    </edge>
    <edge source="ROU" target="SVK">
      <data key="d0">8861830</data>
    </edge>
    <edge source="ROU" target="SVN">
      <data key="d0">7846850</data>
    </edge>
    <edge source="ROU" target="ZAF">
      <data key="d0">15697806</data>
    </edge>
    <edge source="ROU" target="ESP">
      <data key="d0">9461331</data>
    </edge>
    <edge source="ROU" target="SWE">
      <data key="d0">66808374</data>
    </edge>
    <edge source="ROU" target="CHE">
      <data key="d0">2687928</data>
    </edge>
    <edge source="ROU" target="THA">
      <data key="d0">22087</data>
    </edge>
    <edge source="ROU" target="ARE">
      <data key="d0">2564156</data>
    </edge>
    <edge source="ROU" target="TUN">
      <data key="d0">88435</data>
    </edge>
    <edge source="ROU" target="TUR">
      <data key="d0">84688347</data>
    </edge>
    <edge source="ROU" target="UGA">
      <data key="d0">75687</data>
    </edge>
    <edge source="ROU" target="UKR">
      <data key="d0">3819299</data>
    </edge>
    <edge source="ROU" target="MKD">
      <data key="d0">111536</data>
    </edge>
    <edge source="ROU" target="EGY">
      <data key="d0">1546815</data>
    </edge>
    <edge source="ROU" target="GBR">
      <data key="d0">50971044</data>
    </edge>
    <edge source="ROU" target="USA">
      <data key="d0">41241707</data>
    </edge>
    <edge source="SEN" target="BEL">
      <data key="d0">586096</data>
    </edge>
    <edge source="SEN" target="BRA">
      <data key="d0">41033</data>
    </edge>
    <edge source="SEN" target="CMR">
      <data key="d0">199044</data>
    </edge>
    <edge source="SEN" target="CAN">
      <data key="d0">69610</data>
    </edge>
    <edge source="SEN" target="DNK">
      <data key="d0">705407</data>
    </edge>
    <edge source="SEN" target="FIN">
      <data key="d0">81793</data>
    </edge>
    <edge source="SEN" target="FRA">
      <data key="d0">59861</data>
    </edge>
    <edge source="SEN" target="GMB">
      <data key="d0">134169</data>
    </edge>
    <edge source="SEN" target="DEU">
      <data key="d0">596636</data>
    </edge>
    <edge source="SEN" target="CIV">
      <data key="d0">98057</data>
    </edge>
    <edge source="SEN" target="JPN">
      <data key="d0">183006</data>
    </edge>
    <edge source="SEN" target="KOR">
      <data key="d0">43775</data>
    </edge>
    <edge source="SEN" target="MRT">
      <data key="d0">154792</data>
    </edge>
    <edge source="SEN" target="MAR">
      <data key="d0">64600</data>
    </edge>
    <edge source="SEN" target="NER">
      <data key="d0">147528</data>
    </edge>
    <edge source="SEN" target="PRT">
      <data key="d0">17768</data>
    </edge>
    <edge source="SEN" target="ARE">
      <data key="d0">183018</data>
    </edge>
    <edge source="SEN" target="GBR">
      <data key="d0">80963</data>
    </edge>
    <edge source="SEN" target="USA">
      <data key="d0">940976</data>
    </edge>
    <edge source="IND" target="ALB">
      <data key="d0">189704</data>
    </edge>
    <edge source="IND" target="DZA">
      <data key="d0">7822440</data>
    </edge>
    <edge source="IND" target="AZE">
      <data key="d0">220620</data>
    </edge>
    <edge source="IND" target="ARG">
      <data key="d0">4590100</data>
    </edge>
    <edge source="IND" target="AUS">
      <data key="d0">15588468</data>
    </edge>
    <edge source="IND" target="AUT">
      <data key="d0">7618073</data>
    </edge>
    <edge source="IND" target="BEL">
      <data key="d0">20785709</data>
    </edge>
    <edge source="IND" target="BOL">
      <data key="d0">239823</data>
    </edge>
    <edge source="IND" target="BWA">
      <data key="d0">348993</data>
    </edge>
    <edge source="IND" target="BRA">
      <data key="d0">78680346</data>
    </edge>
    <edge source="IND" target="BGR">
      <data key="d0">409416</data>
    </edge>
    <edge source="IND" target="BDI">
      <data key="d0">2155043</data>
    </edge>
    <edge source="IND" target="BLR">
      <data key="d0">341483</data>
    </edge>
    <edge source="IND" target="KHM">
      <data key="d0">232957</data>
    </edge>
    <edge source="IND" target="CMR">
      <data key="d0">3979947</data>
    </edge>
    <edge source="IND" target="CAN">
      <data key="d0">10631426</data>
    </edge>
    <edge source="IND" target="CAF">
      <data key="d0">47521</data>
    </edge>
    <edge source="IND" target="LKA">
      <data key="d0">23740286</data>
    </edge>
    <edge source="IND" target="CHL">
      <data key="d0">12064225</data>
    </edge>
    <edge source="IND" target="CHN">
      <data key="d0">101010276</data>
    </edge>
    <edge source="IND" target="COL">
      <data key="d0">13438140</data>
    </edge>
    <edge source="IND" target="CRI">
      <data key="d0">3335892</data>
    </edge>
    <edge source="IND" target="HRV">
      <data key="d0">2073703</data>
    </edge>
    <edge source="IND" target="CZE">
      <data key="d0">8066577</data>
    </edge>
    <edge source="IND" target="BEN">
      <data key="d0">369368</data>
    </edge>
    <edge source="IND" target="DNK">
      <data key="d0">1772012</data>
    </edge>
    <edge source="IND" target="ECU">
      <data key="d0">469532</data>
    </edge>
    <edge source="IND" target="SLV">
      <data key="d0">2670210</data>
    </edge>
    <edge source="IND" target="ETH">
      <data key="d0">18864441</data>
    </edge>
    <edge source="IND" target="EST">
      <data key="d0">480943</data>
    </edge>
    <edge source="IND" target="FIN">
      <data key="d0">6531056</data>
    </edge>
    <edge source="IND" target="FRA">
      <data key="d0">47944683</data>
    </edge>
    <edge source="IND" target="GEO">
      <data key="d0">120108</data>
    </edge>
    <edge source="IND" target="GMB">
      <data key="d0">191648</data>
    </edge>
    <edge source="IND" target="DEU">
      <data key="d0">158079568</data>
    </edge>
    <edge source="IND" target="GHA">
      <data key="d0">9309877</data>
    </edge>
    <edge source="IND" target="GRC">
      <data key="d0">719940</data>
    </edge>
    <edge source="IND" target="GTM">
      <data key="d0">14091702</data>
    </edge>
    <edge source="IND" target="HND">
      <data key="d0">1081007</data>
    </edge>
    <edge source="IND" target="HKG">
      <data key="d0">5648589</data>
    </edge>
    <edge source="IND" target="HUN">
      <data key="d0">15049667</data>
    </edge>
    <edge source="IND" target="IDN">
      <data key="d0">55207080</data>
    </edge>
    <edge source="IND" target="IRL">
      <data key="d0">3470773</data>
    </edge>
    <edge source="IND" target="ISR">
      <data key="d0">3855203</data>
    </edge>
    <edge source="IND" target="ITA">
      <data key="d0">96339755</data>
    </edge>
    <edge source="IND" target="CIV">
      <data key="d0">2079019</data>
    </edge>
    <edge source="IND" target="JPN">
      <data key="d0">28838762</data>
    </edge>
    <edge source="IND" target="KAZ">
      <data key="d0">242148</data>
    </edge>
    <edge source="IND" target="JOR">
      <data key="d0">15940223</data>
    </edge>
    <edge source="IND" target="KOR">
      <data key="d0">25314226</data>
    </edge>
    <edge source="IND" target="KGZ">
      <data key="d0">47216</data>
    </edge>
    <edge source="IND" target="LBN">
      <data key="d0">6546123</data>
    </edge>
    <edge source="IND" target="LVA">
      <data key="d0">204019</data>
    </edge>
    <edge source="IND" target="LTU">
      <data key="d0">35163414</data>
    </edge>
    <edge source="IND" target="MDG">
      <data key="d0">1458436</data>
    </edge>
    <edge source="IND" target="MWI">
      <data key="d0">822114</data>
    </edge>
    <edge source="IND" target="MYS">
      <data key="d0">17474316</data>
    </edge>
    <edge source="IND" target="MRT">
      <data key="d0">86035</data>
    </edge>
    <edge source="IND" target="MUS">
      <data key="d0">240790</data>
    </edge>
    <edge source="IND" target="MEX">
      <data key="d0">23415469</data>
    </edge>
    <edge source="IND" target="MAR">
      <data key="d0">4312284</data>
    </edge>
    <edge source="IND" target="MOZ">
      <data key="d0">1540490</data>
    </edge>
    <edge source="IND" target="OMN">
      <data key="d0">5736239</data>
    </edge>
    <edge source="IND" target="NAM">
      <data key="d0">628505</data>
    </edge>
    <edge source="IND" target="NLD">
      <data key="d0">25062015</data>
    </edge>
    <edge source="IND" target="NZL">
      <data key="d0">9347999</data>
    </edge>
    <edge source="IND" target="NIC">
      <data key="d0">1472618</data>
    </edge>
    <edge source="IND" target="NER">
      <data key="d0">555920</data>
    </edge>
    <edge source="IND" target="NOR">
      <data key="d0">2331271</data>
    </edge>
    <edge source="IND" target="PAK">
      <data key="d0">1789242</data>
    </edge>
    <edge source="IND" target="PAN">
      <data key="d0">1768957</data>
    </edge>
    <edge source="IND" target="PER">
      <data key="d0">2867617</data>
    </edge>
    <edge source="IND" target="PHL">
      <data key="d0">8828565</data>
    </edge>
    <edge source="IND" target="POL">
      <data key="d0">4999131</data>
    </edge>
    <edge source="IND" target="PRT">
      <data key="d0">1768324</data>
    </edge>
    <edge source="IND" target="ROU">
      <data key="d0">4942155</data>
    </edge>
    <edge source="IND" target="RUS">
      <data key="d0">10807410</data>
    </edge>
    <edge source="IND" target="SAU">
      <data key="d0">80039745</data>
    </edge>
    <edge source="IND" target="SEN">
      <data key="d0">8910993</data>
    </edge>
    <edge source="IND" target="SRB">
      <data key="d0">18086588</data>
    </edge>
    <edge source="IND" target="SGP">
      <data key="d0">55777715</data>
    </edge>
    <edge source="IND" target="SVK">
      <data key="d0">1744910</data>
    </edge>
    <edge source="IND" target="VNM">
      <data key="d0">26109519</data>
    </edge>
    <edge source="IND" target="SVN">
      <data key="d0">412975</data>
    </edge>
    <edge source="IND" target="ZAF">
      <data key="d0">27262463</data>
    </edge>
    <edge source="IND" target="ZWE">
      <data key="d0">3934644</data>
    </edge>
    <edge source="IND" target="ESP">
      <data key="d0">23633381</data>
    </edge>
    <edge source="IND" target="SWE">
      <data key="d0">25508108</data>
    </edge>
    <edge source="IND" target="CHE">
      <data key="d0">29725147</data>
    </edge>
    <edge source="IND" target="THA">
      <data key="d0">152677690</data>
    </edge>
    <edge source="IND" target="TGO">
      <data key="d0">1789070</data>
    </edge>
    <edge source="IND" target="ARE">
      <data key="d0">96755564</data>
    </edge>
    <edge source="IND" target="TUN">
      <data key="d0">1168469</data>
    </edge>
    <edge source="IND" target="TUR">
      <data key="d0">72698335</data>
    </edge>
    <edge source="IND" target="UGA">
      <data key="d0">5776025</data>
    </edge>
    <edge source="IND" target="UKR">
      <data key="d0">3089656</data>
    </edge>
    <edge source="IND" target="EGY">
      <data key="d0">42390337</data>
    </edge>
    <edge source="IND" target="GBR">
      <data key="d0">198820318</data>
    </edge>
    <edge source="IND" target="TZA">
      <data key="d0">9912403</data>
    </edge>
    <edge source="IND" target="USA">
      <data key="d0">614799448</data>
    </edge>
    <edge source="IND" target="BFA">
      <data key="d0">2846961</data>
    </edge>
    <edge source="IND" target="URY">
      <data key="d0">71029</data>
    </edge>
    <edge source="VNM" target="AUS">
      <data key="d0">8478944</data>
    </edge>
    <edge source="VNM" target="AUT">
      <data key="d0">9530049</data>
    </edge>
    <edge source="VNM" target="BEL">
      <data key="d0">47477</data>
    </edge>
    <edge source="VNM" target="BRA">
      <data key="d0">25047498</data>
    </edge>
    <edge source="VNM" target="KHM">
      <data key="d0">1998928</data>
    </edge>
    <edge source="VNM" target="CAN">
      <data key="d0">1117943</data>
    </edge>
    <edge source="VNM" target="LKA">
      <data key="d0">192387</data>
    </edge>
    <edge source="VNM" target="CHL">
      <data key="d0">3539587</data>
    </edge>
    <edge source="VNM" target="CHN">
      <data key="d0">174656172</data>
    </edge>
    <edge source="VNM" target="COL">
      <data key="d0">2237429</data>
    </edge>
    <edge source="VNM" target="CRI">
      <data key="d0">243196</data>
    </edge>
    <edge source="VNM" target="CZE">
      <data key="d0">39623</data>
    </edge>
    <edge source="VNM" target="DNK">
      <data key="d0">610877</data>
    </edge>
    <edge source="VNM" target="FIN">
      <data key="d0">13790232</data>
    </edge>
    <edge source="VNM" target="FRA">
      <data key="d0">6088296</data>
    </edge>
    <edge source="VNM" target="DEU">
      <data key="d0">35050043</data>
    </edge>
    <edge source="VNM" target="GHA">
      <data key="d0">504406</data>
    </edge>
    <edge source="VNM" target="GRC">
      <data key="d0">11663</data>
    </edge>
    <edge source="VNM" target="HKG">
      <data key="d0">126790490</data>
    </edge>
    <edge source="VNM" target="HUN">
      <data key="d0">12370</data>
    </edge>
    <edge source="VNM" target="IDN">
      <data key="d0">23116591</data>
    </edge>
    <edge source="VNM" target="IRL">
      <data key="d0">11664020</data>
    </edge>
    <edge source="VNM" target="ISR">
      <data key="d0">9844572</data>
    </edge>
    <edge source="VNM" target="ITA">
      <data key="d0">15734807</data>
    </edge>
    <edge source="VNM" target="JPN">
      <data key="d0">162276604</data>
    </edge>
    <edge source="VNM" target="JOR">
      <data key="d0">583121</data>
    </edge>
    <edge source="VNM" target="KOR">
      <data key="d0">64459807</data>
    </edge>
    <edge source="VNM" target="LBN">
      <data key="d0">621532</data>
    </edge>
    <edge source="VNM" target="MYS">
      <data key="d0">29706902</data>
    </edge>
    <edge source="VNM" target="MEX">
      <data key="d0">9685673</data>
    </edge>
    <edge source="VNM" target="MAR">
      <data key="d0">72143</data>
    </edge>
    <edge source="VNM" target="MOZ">
      <data key="d0">994401</data>
    </edge>
    <edge source="VNM" target="NLD">
      <data key="d0">16851698</data>
    </edge>
    <edge source="VNM" target="NZL">
      <data key="d0">331872</data>
    </edge>
    <edge source="VNM" target="PAK">
      <data key="d0">118828</data>
    </edge>
    <edge source="VNM" target="PER">
      <data key="d0">67581</data>
    </edge>
    <edge source="VNM" target="PHL">
      <data key="d0">50937217</data>
    </edge>
    <edge source="VNM" target="POL">
      <data key="d0">302005</data>
    </edge>
    <edge source="VNM" target="ROU">
      <data key="d0">13673794</data>
    </edge>
    <edge source="VNM" target="RUS">
      <data key="d0">667758</data>
    </edge>
    <edge source="VNM" target="SAU">
      <data key="d0">16487329</data>
    </edge>
    <edge source="VNM" target="IND">
      <data key="d0">53710410</data>
    </edge>
    <edge source="VNM" target="SGP">
      <data key="d0">53500847</data>
    </edge>
    <edge source="VNM" target="SVK">
      <data key="d0">4615980</data>
    </edge>
    <edge source="VNM" target="ZAF">
      <data key="d0">2284769</data>
    </edge>
    <edge source="VNM" target="ESP">
      <data key="d0">870642</data>
    </edge>
    <edge source="VNM" target="SWE">
      <data key="d0">16217553</data>
    </edge>
    <edge source="VNM" target="CHE">
      <data key="d0">2257718</data>
    </edge>
    <edge source="VNM" target="THA">
      <data key="d0">77284404</data>
    </edge>
    <edge source="VNM" target="ARE">
      <data key="d0">1391522</data>
    </edge>
    <edge source="VNM" target="TUR">
      <data key="d0">30441244</data>
    </edge>
    <edge source="VNM" target="UGA">
      <data key="d0">27359</data>
    </edge>
    <edge source="VNM" target="UKR">
      <data key="d0">32890</data>
    </edge>
    <edge source="VNM" target="EGY">
      <data key="d0">17502734</data>
    </edge>
    <edge source="VNM" target="GBR">
      <data key="d0">2989331</data>
    </edge>
    <edge source="VNM" target="USA">
      <data key="d0">270057427</data>
    </edge>
    <edge source="TUN" target="DZA">
      <data key="d0">2190235</data>
    </edge>
    <edge source="TUN" target="AUS">
      <data key="d0">102260</data>
    </edge>
    <edge source="TUN" target="AUT">
      <data key="d0">34200</data>
    </edge>
    <edge source="TUN" target="BEL">
      <data key="d0">434274</data>
    </edge>
    <edge source="TUN" target="BRA">
      <data key="d0">38202</data>
    </edge>
    <edge source="TUN" target="CMR">
      <data key="d0">324006</data>
    </edge>
    <edge source="TUN" target="CAN">
      <data key="d0">1017108</data>
    </edge>
    <edge source="TUN" target="CHN">
      <data key="d0">718742</data>
    </edge>
    <edge source="TUN" target="CZE">
      <data key="d0">21593679</data>
    </edge>
    <edge source="TUN" target="ETH">
      <data key="d0">71391</data>
    </edge>
    <edge source="TUN" target="FRA">
      <data key="d0">148384889</data>
    </edge>
    <edge source="TUN" target="DEU">
      <data key="d0">60638329</data>
    </edge>
    <edge source="TUN" target="GRC">
      <data key="d0">1241381</data>
    </edge>
    <edge source="TUN" target="HUN">
      <data key="d0">361594</data>
    </edge>
    <edge source="TUN" target="ITA">
      <data key="d0">27819544</data>
    </edge>
    <edge source="TUN" target="JPN">
      <data key="d0">52239</data>
    </edge>
    <edge source="TUN" target="MYS">
      <data key="d0">683607</data>
    </edge>
    <edge source="TUN" target="MAR">
      <data key="d0">120980</data>
    </edge>
    <edge source="TUN" target="MOZ">
      <data key="d0">27487</data>
    </edge>
    <edge source="TUN" target="NLD">
      <data key="d0">19695284</data>
    </edge>
    <edge source="TUN" target="NOR">
      <data key="d0">143495</data>
    </edge>
    <edge source="TUN" target="POL">
      <data key="d0">1218911</data>
    </edge>
    <edge source="TUN" target="PRT">
      <data key="d0">24883</data>
    </edge>
    <edge source="TUN" target="ROU">
      <data key="d0">2131792</data>
    </edge>
    <edge source="TUN" target="SGP">
      <data key="d0">58534</data>
    </edge>
    <edge source="TUN" target="SVK">
      <data key="d0">630632</data>
    </edge>
    <edge source="TUN" target="SVN">
      <data key="d0">19903</data>
    </edge>
    <edge source="TUN" target="ZAF">
      <data key="d0">163428</data>
    </edge>
    <edge source="TUN" target="ESP">
      <data key="d0">5939729</data>
    </edge>
    <edge source="TUN" target="SWE">
      <data key="d0">41015</data>
    </edge>
    <edge source="TUN" target="CHE">
      <data key="d0">23657</data>
    </edge>
    <edge source="TUN" target="ARE">
      <data key="d0">48273</data>
    </edge>
    <edge source="TUN" target="TUR">
      <data key="d0">1312031</data>
    </edge>
    <edge source="TUN" target="GBR">
      <data key="d0">1246294</data>
    </edge>
    <edge source="TUN" target="USA">
      <data key="d0">42489769</data>
    </edge>
    <edge source="TZA" target="BEL">
      <data key="d0">107020</data>
    </edge>
    <edge source="TZA" target="BDI">
      <data key="d0">131409</data>
    </edge>
    <edge source="TZA" target="CAN">
      <data key="d0">458092</data>
    </edge>
    <edge source="TZA" target="CZE">
      <data key="d0">30938</data>
    </edge>
    <edge source="TZA" target="ETH">
      <data key="d0">324675</data>
    </edge>
    <edge source="TZA" target="DEU">
      <data key="d0">17390</data>
    </edge>
    <edge source="TZA" target="ITA">
      <data key="d0">223337</data>
    </edge>
    <edge source="TZA" target="MWI">
      <data key="d0">281551</data>
    </edge>
    <edge source="TZA" target="MOZ">
      <data key="d0">43441</data>
    </edge>
    <edge source="TZA" target="NLD">
      <data key="d0">7751117</data>
    </edge>
    <edge source="TZA" target="SGP">
      <data key="d0">105678</data>
    </edge>
    <edge source="TZA" target="ZAF">
      <data key="d0">941082</data>
    </edge>
    <edge source="TZA" target="SWE">
      <data key="d0">970149</data>
    </edge>
    <edge source="TZA" target="CHE">
      <data key="d0">269053</data>
    </edge>
    <edge source="TZA" target="ARE">
      <data key="d0">868870</data>
    </edge>
    <edge source="TZA" target="UGA">
      <data key="d0">169165</data>
    </edge>
    <edge source="TZA" target="GBR">
      <data key="d0">174789</data>
    </edge>
    <edge source="TZA" target="USA">
      <data key="d0">7734592</data>
    </edge>
    <edge source="BFA" target="BEL">
      <data key="d0">202077</data>
    </edge>
    <edge source="BFA" target="CAN">
      <data key="d0">4474002</data>
    </edge>
    <edge source="BFA" target="FRA">
      <data key="d0">52728</data>
    </edge>
    <edge source="BFA" target="GHA">
      <data key="d0">196415</data>
    </edge>
    <edge source="BFA" target="ITA">
      <data key="d0">171229</data>
    </edge>
    <edge source="BFA" target="CIV">
      <data key="d0">302977</data>
    </edge>
    <edge source="BFA" target="MRT">
      <data key="d0">118608</data>
    </edge>
    <edge source="BFA" target="NER">
      <data key="d0">311659</data>
    </edge>
    <edge source="BFA" target="GBR">
      <data key="d0">12806469</data>
    </edge>
    <edge source="BFA" target="USA">
      <data key="d0">47737509</data>
    </edge>
    <edge source="AZE" target="DZA">
      <data key="d0">960000</data>
    </edge>
    <edge source="AZE" target="CZE">
      <data key="d0">33092</data>
    </edge>
    <edge source="AZE" target="FIN">
      <data key="d0">15292</data>
    </edge>
    <edge source="AZE" target="DEU">
      <data key="d0">71219</data>
    </edge>
    <edge source="AZE" target="SAU">
      <data key="d0">15980</data>
    </edge>
    <edge source="AZE" target="ARE">
      <data key="d0">57467</data>
    </edge>
    <edge source="AZE" target="TUR">
      <data key="d0">22196</data>
    </edge>
    <edge source="AZE" target="GBR">
      <data key="d0">159370</data>
    </edge>
    <edge source="HRV" target="ALB">
      <data key="d0">504457</data>
    </edge>
    <edge source="HRV" target="DZA">
      <data key="d0">45594</data>
    </edge>
    <edge source="HRV" target="ARG">
      <data key="d0">26085</data>
    </edge>
    <edge source="HRV" target="AUS">
      <data key="d0">15327</data>
    </edge>
    <edge source="HRV" target="AUT">
      <data key="d0">18629586</data>
    </edge>
    <edge source="HRV" target="BEL">
      <data key="d0">1296478</data>
    </edge>
    <edge source="HRV" target="BRA">
      <data key="d0">1638931</data>
    </edge>
    <edge source="HRV" target="BGR">
      <data key="d0">53650</data>
    </edge>
    <edge source="HRV" target="CAN">
      <data key="d0">9996176</data>
    </edge>
    <edge source="HRV" target="LKA">
      <data key="d0">11227</data>
    </edge>
    <edge source="HRV" target="CHN">
      <data key="d0">478395</data>
    </edge>
    <edge source="HRV" target="CZE">
      <data key="d0">1158515</data>
    </edge>
    <edge source="HRV" target="DNK">
      <data key="d0">797976</data>
    </edge>
    <edge source="HRV" target="EST">
      <data key="d0">123830</data>
    </edge>
    <edge source="HRV" target="FIN">
      <data key="d0">19375020</data>
    </edge>
    <edge source="HRV" target="FRA">
      <data key="d0">5228412</data>
    </edge>
    <edge source="HRV" target="GMB">
      <data key="d0">23759</data>
    </edge>
    <edge source="HRV" target="DEU">
      <data key="d0">80497641</data>
    </edge>
    <edge source="HRV" target="GHA">
      <data key="d0">84049</data>
    </edge>
    <edge source="HRV" target="GRC">
      <data key="d0">512698</data>
    </edge>
    <edge source="HRV" target="HUN">
      <data key="d0">595609</data>
    </edge>
    <edge source="HRV" target="IDN">
      <data key="d0">358002</data>
    </edge>
    <edge source="HRV" target="IRL">
      <data key="d0">2187989</data>
    </edge>
    <edge source="HRV" target="ISR">
      <data key="d0">17768</data>
    </edge>
    <edge source="HRV" target="ITA">
      <data key="d0">11571758</data>
    </edge>
    <edge source="HRV" target="JPN">
      <data key="d0">351228</data>
    </edge>
    <edge source="HRV" target="KAZ">
      <data key="d0">34627</data>
    </edge>
    <edge source="HRV" target="JOR">
      <data key="d0">29318</data>
    </edge>
    <edge source="HRV" target="KOR">
      <data key="d0">1077941</data>
    </edge>
    <edge source="HRV" target="LVA">
      <data key="d0">126683</data>
    </edge>
    <edge source="HRV" target="LTU">
      <data key="d0">18516</data>
    </edge>
    <edge source="HRV" target="MYS">
      <data key="d0">1136359</data>
    </edge>
    <edge source="HRV" target="MEX">
      <data key="d0">419425</data>
    </edge>
    <edge source="HRV" target="OMN">
      <data key="d0">250972</data>
    </edge>
    <edge source="HRV" target="NLD">
      <data key="d0">1332792</data>
    </edge>
    <edge source="HRV" target="NOR">
      <data key="d0">530037</data>
    </edge>
    <edge source="HRV" target="PER">
      <data key="d0">604354</data>
    </edge>
    <edge source="HRV" target="PHL">
      <data key="d0">4948881</data>
    </edge>
    <edge source="HRV" target="POL">
      <data key="d0">13226394</data>
    </edge>
    <edge source="HRV" target="PRT">
      <data key="d0">61575</data>
    </edge>
    <edge source="HRV" target="ROU">
      <data key="d0">432563</data>
    </edge>
    <edge source="HRV" target="RUS">
      <data key="d0">3731412</data>
    </edge>
    <edge source="HRV" target="SAU">
      <data key="d0">1403147</data>
    </edge>
    <edge source="HRV" target="SRB">
      <data key="d0">3516496</data>
    </edge>
    <edge source="HRV" target="IND">
      <data key="d0">6800903</data>
    </edge>
    <edge source="HRV" target="SGP">
      <data key="d0">614045</data>
    </edge>
    <edge source="HRV" target="SVK">
      <data key="d0">180950</data>
    </edge>
    <edge source="HRV" target="VNM">
      <data key="d0">178939</data>
    </edge>
    <edge source="HRV" target="SVN">
      <data key="d0">40856214</data>
    </edge>
    <edge source="HRV" target="ZAF">
      <data key="d0">60127</data>
    </edge>
    <edge source="HRV" target="ESP">
      <data key="d0">1696110</data>
    </edge>
    <edge source="HRV" target="SWE">
      <data key="d0">1885604</data>
    </edge>
    <edge source="HRV" target="CHE">
      <data key="d0">23483953</data>
    </edge>
    <edge source="HRV" target="THA">
      <data key="d0">348144</data>
    </edge>
    <edge source="HRV" target="TGO">
      <data key="d0">147137</data>
    </edge>
    <edge source="HRV" target="ARE">
      <data key="d0">2595562</data>
    </edge>
[truncated: 22,440 more chars]
